# Supplementary material for: Single-nucleus RNA-sequencing of autosomal dominant Alzheimer disease and risk variant carriers
Source: Nat Commun. 2023 Apr 21;14:2314. doi: 10.1038/s41467-023-37437-5 (PMC10121712; doi:10.1038/s41467-023-37437-5)
Supplement: Supplementary file 4 — Supplementary Dataset 1 [file 41467_2023_37437_MOESM4_ESM.xlsx]

## Sheet: Sample Genotype Statuses
Supplementary Table: Sample Genotype Statuses
Sample	APOE	rs1582763	TREM2	TREM2_reduced	AD_Status
sample2	34	NA	0	0	ADAD
sample20	34	AA	0	0	ADAD
sample40	23	AA	0	0	ADAD
sample41	33	GG	0	0	ADAD
sample42	33	GG	0	0	ADAD
sample43	23	AG	0	0	ADAD
sample44	33	GG	0	0	ADAD
sample46	33	AG	0	0	ADAD
sample47	33	GG	0	0	ADAD
sample49	33	AG	0	0	ADAD
sample50	33	GG	0	0	ADAD
sample51	44	AG	0	0	ADAD
sample52	33	AG	0	0	ADAD
sample53	34	GG	0	0	ADAD
sample54	33	AG	0	0	ADAD
sample74	33	AG	0	0	ADAD
sample13	33	GG	0	0	Neuro_AD
sample14	34	AA	0	0	Neuro_AD
sample17	33	AA	0	0	Neuro_AD
sample23	34	GG	0	0	Neuro_AD
sample27	34	GG	0	0	Neuro_AD
sample3	33	GG	0	0	Neuro_AD
sample30	34	AG	0	0	Neuro_AD
sample32	33	AA	0	0	Neuro_AD
sample33	33	AG	0	0	Neuro_AD
sample34	34	GG	0	0	Neuro_AD
sample37	34	AA	0	0	Neuro_AD
sample38	33	AG	0	0	Neuro_AD
sample39	34	AG	0	0	Neuro_AD
sample59	33	AG	0	0	Neuro_AD
sample8	34	AG	0	0	Neuro_AD
sample9	33	AG	0	0	Neuro_AD
sample16	33	AA	1	1	Neuro_AD
sample25	34	GG	1	1	Neuro_AD
sample26	33	GG	1	0	Neuro_AD
sample4	34	GG	1	1	Neuro_AD
sample57	33	AG	1	0	Neuro_AD
sample58	33	AG	1	1	Neuro_AD
sample63	44	GG	1	1	Neuro_AD
sample64	34	GG	1	1	Neuro_AD
sample65	34	AG	1	1	Neuro_AD
sample66	24	AG	1	1	Neuro_AD
sample67	34	AG	1	0	Neuro_AD
sample68	33	AG	1	1	Neuro_AD
sample69	33	AG	1	1	Neuro_AD
sample70	24	GG	1	0	Neuro_AD
sample73	44	GG	1	0	Neuro_AD
sample15	34	AG	0	0	Neuro_CO
sample1	33	AA	0	0	Neuro_CO
sample19	33	AA	0	0	Neuro_CO
sample24	33	AG	0	0	Neuro_CO
sample29	33	AG	0	0	Neuro_CO
sample31	33	AG	0	0	Neuro_CO
sample35	23	GG	0	0	Neuro_CO
sample36	33	AG	0	0	Neuro_CO
sample7	33	GG	0	0	Neuro_CO
sample72	34	GG	1	1	Neuro_OT
sample11	33	AA	0	0	Neuro_OT
sample21	33	AG	0	0	Neuro_OT
sample28	33	GG	0	0	Neuro_OT
sample6	33	AA	0	0	Neuro_OT
sample55	23	AA	1	0	Neuro_OT
sample56	33	GG	1	1	Neuro_OT
sample76	33	GG	1	1	Neuro_OT
sample10	33	GG	0	0	Neuro_Presyntomatic
sample22	34	AG	0	0	Neuro_Presyntomatic
sample5	33	AA	0	0	Neuro_Presyntomatic
