# Supplementary material for: Single-nucleus RNA-sequencing of autosomal dominant Alzheimer disease and risk variant carriers
Source: Nat Commun. 2023 Apr 21;14:2314. doi: 10.1038/s41467-023-37437-5 (PMC10121712; doi:10.1038/s41467-023-37437-5)
Supplement: Supplementary file 5 — Supplementary Dataset 2 [file 41467_2023_37437_MOESM5_ESM.xlsx]

## Sheet: Cell Type Details
Supplementary Table: Cell Type Details
Cell-type	Subclusters		Nuclei	Avg DEG
Oligodendrocytes	9		164437	3329
Neurons (Ex/Inh)	4/3		38,164/15,411	4,713/3,881
Astrocytes	5		38665	3326
OPC	7		17363	1962
Microglia	9		16941	1172
Endothelial	--		3126	--
Total			294114
Abbreviations:
Ex: Excitatory
Inh: Inhibitory
