# Supplementary material for: Single-nucleus RNA-sequencing of autosomal dominant Alzheimer disease and risk variant carriers
Source: Nat Commun. 2023 Apr 21;14:2314. doi: 10.1038/s41467-023-37437-5 (PMC10121712; doi:10.1038/s41467-023-37437-5)
Supplement: Supplementary file 6 — Supplementary Dataset 3 [file 41467_2023_37437_MOESM6_ESM.xlsx]

## Sheet: Cell Type Marker Genes
Supplementary Table: Cell-Type Marker Genes
Genes	Cell_type
RYR3	astrocytes
LRRC16A	astrocytes
F3	astrocytes
ETNPPL	astrocytes
CLU	astrocytes
SLC1A2	astrocytes
GJA1	astrocytes
DIO2	astrocytes
SLC4A4	astrocytes
EDNRB	astrocytes
AQP4	astrocytes
GPR37L1	astrocytes
CPE	astrocytes
ATP1B2	astrocytes
SLCO1C1	astrocytes
DCN	endothelial
RGS5	endothelial
ABCG2	endothelial
TM4SF1	endothelial
APOLD1	endothelial
SDPR	endothelial
FN1	endothelial
NET1	endothelial
B3GNT5	microglia
CLEC7A	microglia
C3AR1	microglia
CX3CR1	microglia
CD74	microglia
HLA-DRA	microglia
PLEK	microglia
LHFPL2	microglia
HAVCR2	microglia
LCP1	microglia
CD53	microglia
GPR183	microglia
OLR1	microglia
CH25H	microglia
IL1B	microglia
CD83	microglia
MSR1	microglia
CCL4	microglia
C3	microglia
SYNPR	neuron
DLX6-AS1	neuron
SCN2A	neuron
SYT1	neuron
SNAP25	neuron
RTN1	neuron
RELN	neuron
STMN2	neuron
VSNL1	neuron
GAD1	neuron
GABRB2	neuron
UCHL1	neuron
SCG2	neuron
GABRA1	neuron
CNR1	neuron
PCLO	neuron
2021-09-04	oligodendrocyte
PLP1	oligodendrocyte
TF	oligodendrocyte
ENPP2	oligodendrocyte
SLC24A2	oligodendrocyte
TTLL7	oligodendrocyte
UGT8	oligodendrocyte
CLDND1	oligodendrocyte
ERMN	oligodendrocyte
MBP	oligodendrocyte
CNDP1	oligodendrocyte
SCD	oligodendrocyte
MOBP	oligodendrocyte
OPALIN	oligodendrocyte
ANLN	oligodendrocyte
SLAIN1	oligodendrocyte
CNP	oligodendrocyte
SLC44A1	oligodendrocyte
TMEM144	oligodendrocyte
PIP4K2A	oligodendrocyte
TULP4	oligodendrocyte
QDPR	oligodendrocyte
PDGFRA	opc
CNTN1	opc
TNR	opc
