# Supplementary material for: Single-nucleus RNA-sequencing of autosomal dominant Alzheimer disease and risk variant carriers
Source: Nat Commun. 2023 Apr 21;14:2314. doi: 10.1038/s41467-023-37437-5 (PMC10121712; doi:10.1038/s41467-023-37437-5)
Supplement: Supplementary file 7 — Supplementary Dataset 4 [file 41467_2023_37437_MOESM7_ESM.xlsx]

## Sheet: Overview
Supplementary Table: Subject distributions in cell types and cell states (subclusters)
These tables show the number of nuclei in each cluster/subcluster by participant.
Tabs
a. All Cell Types by Cell Type				Rows marked in red indicate samples that were removed in the linear regression analyses due to low nuclei counts
b. All Cell Types by ClusterID
c. Astrocytes
d. Microglia
e. Neurons
f. Oligos
g. OPCs

## Sheet: a. All Cell Types by Cell Type
Nuclei Counts										Percents
	Astro	Endo	Micro	Neuron	Oligo	OPC	Total				Astro	Endo	Micro	Neuron	Oligo	OPC
sample1	772	35	710	114	4213	0	5844			sample1	0.132101	0.00598905	0.121492	0.0195072	0.72091	0
sample10	315	14	93	0	1972	236	2630			sample10	0.119772	0.00532319	0.0353612	0	0.74981	0.0897338
sample11	1276	84	737	1059	5706	15	8877			sample11	0.143742	0.00946266	0.0830235	0.119297	0.642785	0.00168976
sample13	509	53	106	302	3667	269	4906			sample13	0.103751	0.0108031	0.0216062	0.0615573	0.747452	0.0548308
sample14	184	6	16	419	424	142	1191			sample14	0.154492	0.00503778	0.0134341	0.351805	0.356003	0.119228
sample15	165	40	259	113	4360	199	5136			sample15	0.0321262	0.00778816	0.0504283	0.0220016	0.84891	0.0387461
sample16	841	6	0	601	126	193	1767			sample16	0.475948	0.00339559	0	0.340125	0.0713073	0.109225
sample17	171	73	481	389	4636	206	5956			sample17	0.0287105	0.0122565	0.0807589	0.0653123	0.778375	0.034587
sample19	471	3	201	298	2960	48	3981			sample19	0.118312	0.00075358	0.0504898	0.0748556	0.743532	0.0120573
sample2	330	41	301	255	995	232	2154			sample2	0.153203	0.0190344	0.13974	0.118384	0.461931	0.107707
sample20	196	137	328	257	5021	14	5953			sample20	0.0329246	0.0230136	0.0550983	0.0431715	0.84344	0.00235176
sample21	168	25	338	170	1899	39	2639			sample21	0.0636605	0.00947329	0.128079	0.0644183	0.719591	0.0147783
sample22	740	2	188	1293	157	336	2716			sample22	0.272459	0.000736377	0.0692194	0.476068	0.0578056	0.123711
sample23	1067	3	25	271	1356	348	3070			sample23	0.347557	0.000977199	0.00814332	0.0882736	0.441694	0.113355
sample24	174	72	335	589	862	3	2035			sample24	0.0855037	0.0353808	0.164619	0.289435	0.423587	0.0014742
sample25	35	9	3	3277	7	19	3350			sample25	0.0104478	0.00268657	0.000895522	0.978209	0.00208955	0.00567164
sample26	747	19	124	961	2424	530	4805			sample26	0.155463	0.00395421	0.0258065	0.2	0.504475	0.110302
sample27	70	22	334	125	1528	3	2082			sample27	0.0336215	0.0105668	0.160423	0.0600384	0.73391	0.00144092
sample28	116	32	1	0	118	47	314			sample28	0.369427	0.101911	0.00318471	0	0.375796	0.149682
sample29	1015	6	0	1199	341	342	2903			sample29	0.349638	0.00206683	0	0.413021	0.117465	0.117809
sample3	1192	50	819	23	6332	625	9041			sample3	0.131844	0.00553036	0.0905873	0.00254397	0.700365	0.0691295
sample30	30	15	696	79	8722	58	9600			sample30	0.003125	0.0015625	0.0725	0.00822917	0.908542	0.00604167
sample31	116	4	429	73	1016	1	1639			sample31	0.0707749	0.00244051	0.261745	0.0445394	0.61989	0.000610128
sample32	154	35	93	379	904	1	1566			sample32	0.0983397	0.0223499	0.059387	0.242018	0.577267	0.00063857
sample33	345	5	122	0	1837	339	2648			sample33	0.130287	0.00188822	0.0460725	0	0.693731	0.128021
sample34	811	17	339	62	3975	360	5564			sample34	0.145758	0.00305536	0.0609274	0.0111431	0.714414	0.0647017
sample35	261	1	0	877	46	126	1311			sample35	0.199085	0.000762777	0	0.668955	0.0350877	0.0961098
sample36	130	40	725	173	5632	160	6860			sample36	0.0189504	0.0058309	0.105685	0.0252187	0.820991	0.0233236
sample37	144	7	477	79	3331	48	4086			sample37	0.0352423	0.00171317	0.11674	0.0193343	0.815223	0.0117474
sample38	447	4	1	293	109	143	997			sample38	0.448345	0.00401204	0.00100301	0.293882	0.109328	0.14343
sample39	730	24	9	453	88	415	1719			sample39	0.424666	0.0139616	0.0052356	0.263525	0.0511926	0.241419
sample4	504	44	111	561	3269	6	4495			sample4	0.112125	0.00978865	0.0246941	0.124805	0.727253	0.00133482
sample40	502	18	61	0	902	170	1653			sample40	0.30369	0.0108893	0.0369026	0	0.545675	0.102843
sample41	917	42	503	405	6624	655	9146			sample41	0.100262	0.00459217	0.0549967	0.0442817	0.724251	0.071616
sample42	225	29	386	36	9065	95	9836			sample42	0.0228752	0.00294835	0.0392436	0.00366002	0.921614	0.0096584
sample43	1076	51	70	3117	330	623	5267			sample43	0.204291	0.00968293	0.0132903	0.591798	0.0626543	0.118284
sample44	1391	41	26	664	1568	441	4131			sample44	0.336722	0.00992496	0.00629388	0.160736	0.379569	0.106754
sample46	1659	172	7	11305	1214	1173	15530			sample46	0.106825	0.0110753	0.000450741	0.727946	0.0781713	0.0755312
sample47	607	48	232	642	2829	1218	5576			sample47	0.108859	0.00860832	0.0416069	0.115136	0.507353	0.218436
sample49	833	96	272	201	2874	50	4326			sample49	0.192557	0.0221914	0.0628756	0.0464632	0.664355	0.011558
sample5	560	2	337	688	844	7	2438			sample5	0.229696	0.000820345	0.138228	0.282199	0.346185	0.00287121
sample50	1538	121	660	794	1546	631	5290			sample50	0.290737	0.0228733	0.124764	0.150095	0.29225	0.119282
sample51	1755	138	655	1398	4658	897	9501			sample51	0.184717	0.0145248	0.0689401	0.147142	0.490264	0.0944111
sample52	1647	163	579	1379	5535	1092	10395			sample52	0.158442	0.0156806	0.0556999	0.13266	0.532468	0.105051
sample53	300	228	85	4345	1496	1262	7716			sample53	0.0388802	0.029549	0.0110161	0.563116	0.193883	0.163556
sample54	2542	138	68	4185	1644	602	9179			sample54	0.276936	0.0150343	0.00740821	0.455932	0.179104	0.0655845
sample55	158	36	165	174	1689	60	2282			sample55	0.0692375	0.0157756	0.072305	0.0762489	0.74014	0.0262927
sample56	195	29	187	439	1960	2	2812			sample56	0.0693457	0.0103129	0.0665007	0.156117	0.697013	0.000711238
sample57	147	45	219	81	2192	66	2750			sample57	0.0534545	0.0163636	0.0796364	0.0294545	0.797091	0.024
sample58	61	25	291	69	2105	64	2615			sample58	0.023327	0.00956023	0.111281	0.0263862	0.804971	0.0244742
sample59	179	97	151	463	3743	136	4769			sample59	0.0375341	0.0203397	0.0316628	0.0970853	0.784861	0.0285175
sample6	351	1	502	727	819	3	2403			sample6	0.146067	0.000416146	0.208906	0.302538	0.340824	0.00124844
sample63	1023	33	132	813	3553	42	5596			sample63	0.182809	0.00589707	0.0235883	0.145282	0.634918	0.00750536
sample64	380	23	137	0	915	275	1730			sample64	0.219653	0.0132948	0.0791908	0	0.528902	0.15896
sample65	1414	129	262	1238	2445	27	5515			sample65	0.256392	0.0233908	0.0475068	0.224479	0.443336	0.00489574
sample66	265	116	389	309	2871	4	3954			sample66	0.0670207	0.0293374	0.0983814	0.0781487	0.7261	0.00101163
sample67	810	58	169	841	725	375	2978			sample67	0.271995	0.0194762	0.0567495	0.282404	0.243452	0.125923
sample68	839	69	292	0	6515	682	8397			sample68	0.0999166	0.00821722	0.0347743	0	0.775872	0.0812195
sample69	1109	27	370	1438	3224	693	6861			sample69	0.161638	0.00393529	0.053928	0.20959	0.469902	0.101006
sample7	426	35	300	261	2582	33	3637			sample7	0.11713	0.00962332	0.0824856	0.0717624	0.709926	0.00907341
sample70	470	54	90	250	1138	13	2015			sample70	0.233251	0.026799	0.044665	0.124069	0.564764	0.00645161
sample72	261	45	442	252	2743	4	3747			sample72	0.0696557	0.0120096	0.117961	0.0672538	0.732052	0.00106752
sample73	64	5	6	1010	2283	100	3468			sample73	0.0184544	0.00144175	0.0017301	0.291234	0.658304	0.0288351
sample74	213	42	169	764	262	3	1453			sample74	0.146593	0.0289057	0.116311	0.525809	0.180317	0.00206469
sample76	324	23	130	347	1711	215	2750			sample76	0.117818	0.00836364	0.0472727	0.126182	0.622182	0.0781818
sample8	28	14	135	102	702	1	982			sample8	0.0285132	0.0142566	0.137475	0.10387	0.714868	0.00101833
sample9	170	5	61	101	1098	146	1581			sample9	0.107527	0.00316256	0.0385832	0.0638836	0.694497	0.0923466
Total	38665	3126	16941	53582	164437	17363	294114

## Sheet: b. All Cell Types by ClustersID
Nuclei Counts																		Percents
	0	1	2	3	4	5	6	7	8	9	10	11	12	13	14	Total			0	1	2	3	4	5	6	7	8	9	10	11	12	13	14
sample1	174	1499	2537	8	568	0	204	710	3	3	24	69	35	10	0	5844		sample1	0.0297629	0.253741	0.437868	0.00134522	0.0955103	0	0.0358164	0.119388	0.000504456	0.000504456	0.00437195	0.0124432	0.00588532	0.00285858	0
sample10	1735	237	0	0	274	236	41	93	0	0	0	0	14	0	0	2630		sample10	0.658748	0.0893665	0	0.0015083	0.103318	0.0889894	0.0162142	0.0350679	0.000377074	0	0.000377074	0.000754148	0.00527903	0	0
sample11	1662	2802	1242	688	986	15	290	737	270	0	30	61	84	10	0	8877		sample11	0.185173	0.312954	0.139128	0.0800837	0.108724	0.00165235	0.0362415	0.0811853	0.0300727	0	0.00627892	0.00793126	0.00925314	0.00132188	0
sample13	524	2016	1127	43	399	269	110	106	4	0	122	123	53	10	0	4906		sample13	0.106091	0.409641	0.228116	0.00988302	0.0808794	0.0544574	0.0233965	0.0213796	0.00100847	0	0.0252118	0.0272287	0.0106898	0.00201694	0
sample14	117	264	42	206	75	142	106	16	121	1	40	18	6	34	3	1191		sample14	0.0974401	0.22213	0.0363336	0.170107	0.0619323	0.118084	0.0941371	0.0132122	0.0999174	0.00165153	0.0330306	0.0156895	0.00495458	0.028076	0.00330306
sample15	2240	1827	293	46	5	199	160	259	29	0	13	15	40	10	0	5136		sample15	0.425118	0.352597	0.0602455	0.00868744	0.000944287	0.0379603	0.0441926	0.0489141	0.00566572	0	0.00283286	0.00302172	0.0075543	0.00226629	0
sample16	0	1	125	353	767	193	74	0	100	0	76	37	6	35	0	1767		sample16	0	0.000557724	0.0713887	0.196877	0.437256	0.109314	0.0418293	0	0.0557724	0	0.0429448	0.0211935	0.00334635	0.0195204	0
sample17	4546	90	0	40	133	206	38	481	10	0	174	147	73	18	0	5956		sample17	0.759201	0.0153206	0	0.00815987	0.0226478	0.0343047	0.00749376	0.0800999	0.00183181	0	0.0306411	0.0251457	0.0121565	0.0029975	0
sample19	30	1403	1355	252	322	48	149	201	21	172	8	13	3	4	0	3981		sample19	0.116923	0.00615385	0	0.126154	0.144615	0.04	0.224615	0.273846	0.0276923	0.00307692	0.0123077	0.00615385	0.0153846	0.00307692	0
sample2	34	23	37	21	288	232	41	301	12	901	114	64	41	44	1	2154		sample2	0.00795822	0.350659	0.34096	0.0629197	0.0800796	0.012186	0.0380502	0.0499876	0.00522258	0.0430241	0.00323303	0.00373042	0.000746083	0.00124347	0
sample20	2499	2383	126	126	82	14	114	328	71	13	19	35	137	6	0	5953		sample20	0.0161962	0.0106432	0.0171217	0.00971772	0.133734	0.10782	0.0198982	0.139287	0.00555298	0.417862	0.0527534	0.0296159	0.0189727	0.0203609	0.000462749
sample21	916	948	35	14	132	39	36	338	8	0	65	82	25	1	0	2639		sample21	0.414246	0.394059	0.0210077	0.0215001	0.0141146	0.00229772	0.0224848	0.0538323	0.0123092	0.0021336	0.00623666	0.011981	0.0224848	0.00131298	0
sample22	11	116	30	631	578	336	162	188	187	0	366	52	2	57	0	2716		sample22	0.348428	0.360404	0.0134731	0.00523952	0.0494012	0.0145958	0.0134731	0.126497	0.00299401	0	0.0243263	0.0314371	0.00935629	0.000374251	0
sample23	79	1054	223	35	928	348	139	25	4	0	64	111	3	57	0	3070		sample23	0.00400875	0.0444606	0.0116618	0.232143	0.211006	0.124271	0.0604956	0.0685131	0.0681487	0	0.133746	0.0196793	0.000728863	0.021137	0
sample24	49	386	427	249	122	3	52	335	120	0	113	69	72	38	0	2035		sample24	0.0268478	0.342388	0.074542	0.0129501	0.29722	0.11055	0.0464308	0.0078964	0.00126342	0	0.0230575	0.037271	0.000947568	0.0186355	0
sample25	0	0	7	1714	19	19	16	3	1013	0	223	242	9	85	0	3350		sample25	0.0244136	0.185735	0.208712	0.123983	0.0588798	0.00191479	0.0268071	0.160364	0.0607946	0	0.0584011	0.0368597	0.0344663	0.0186692	0
sample26	954	345	25	428	535	530	212	124	148	1100	183	133	19	69	0	4805		sample26	0	0	0.00488085	0.492105	0.00545507	0.0109101	0.0318691	0.000861326	0.290841	0	0.066035	0.0700546	0.00258398	0.0244042	0
sample27	125	1152	227	11	36	3	34	334	9	24	26	64	22	15	0	2082		sample27	0.198935	0.072731	0.0051219	0.0878918	0.110633	0.108584	0.0477361	0.0254046	0.0303217	0.227412	0.0391313	0.028068	0.00389264	0.0141364	0
sample28	0	71	47	0	87	47	29	1	0	0	0	0	32	0	0	314		sample28	0.0606205	0.552745	0.108353	0.00572792	0.0171838	0.00143198	0.0167064	0.159427	0.00429594	0.0114558	0.0133652	0.0310263	0.0105012	0.0071599	0
sample29	0	49	292	709	966	342	49	0	457	0	4	15	6	14	0	2903		sample29	0.00127153	0.00959427	0.0054329	0.908912	0.0101722	0.00601087	0.00913189	0.000115594	0.0131777	0	0.0090163	0.0152584	0.00369899	0.00820714	0
sample3	5553	768	6	9	1120	625	72	819	1	5	9	0	50	4	0	9041		sample3	0	0.0172007	0.104553	0.243508	0.327825	0.118381	0.0165261	0	0.156492	0	0.00303541	0.00573356	0.00202361	0.00472175	0
sample30	8342	350	0	17	11	58	19	696	16	30	10	25	15	11	0	9600		sample30	0.608085	0.0876008	0.00130747	0.00130747	0.122358	0.0680976	0.0108956	0.0892351	0.000217912	0.000544781	0.00294182	0.00141643	0.00544781	0.000544781	0
sample31	920	94	2	2	75	1	41	429	1	0	35	31	4	4	0	1639		sample31	0.868032	0.0363977	0	0.00187188	0.00114393	0.00613561	0.00249584	0.0723794	0.00187188	0.0031198	0.00103993	0.00280782	0.0015599	0.00114393	0
sample32	70	618	216	54	104	1	50	93	38	0	167	80	35	40	0	1566		sample32	0.558646	0.0592503	0.00120919	0.00120919	0.0453446	0.000604595	0.0259976	0.259371	0.000604595	0	0.02237	0.0205562	0.00241838	0.00241838	0
sample33	0	180	1472	0	34	339	310	122	0	185	0	0	5	0	1	2648		sample33	0.0449083	0.395952	0.137255	0.0354206	0.0657812	0.000632511	0.0322581	0.0588235	0.0240354	0	0.105629	0.0518659	0.0221379	0.0253004	0
sample34	490	1834	1651	38	438	360	373	339	15	0	3	6	17	0	0	5564		sample34	0	0.0688757	0.551005	0.000744602	0.0134028	0.12621	0.12137	0.0454207	0	0.069248	0	0	0.0018615	0.0014892	0.000372301
sample35	0	7	39	394	238	126	23	0	336	0	74	73	1	0	0	1311		sample35	0.0865961	0.331922	0.297002	0.00670194	0.077425	0.0634921	0.0687831	0.0597884	0.0026455	0	0.0010582	0.0015873	0.00299824	0	0
sample36	2842	2381	408	49	52	160	78	725	18	1	41	49	40	16	0	6860		sample36	0	0.00530705	0.030326	0.298711	0.181198	0.0962851	0.0189538	0	0.254738	0	0.0576194	0.0561031	0.00075815	0	0
sample37	3047	283	0	11	47	48	97	477	12	1	27	24	7	5	0	4086		sample37	0.413485	0.3475	0.0592134	0.0070595	0.00763579	0.0230514	0.0128224	0.104452	0.00259329	0.000144071	0.00662729	0.00734764	0.00576286	0.00230514	0
sample38	2	55	52	190	331	143	116	1	70	0	14	13	4	6	0	997		sample38	0.744045	0.0687895	0	0.00364609	0.0114244	0.0116675	0.0252795	0.115946	0.00291687	0.000243072	0.0070491	0.00607681	0.00170151	0.00121536	0
sample39	0	9	79	241	675	415	55	9	172	0	15	17	24	8	0	1719		sample39	0.00296736	0.0593472	0.0534125	0.187933	0.328388	0.141444	0.118694	0.00098912	0.0692384	0	0.0138477	0.0138477	0.00395648	0.00593472	0
sample4	355	1912	927	232	382	6	122	111	178	75	44	91	44	16	0	4495		sample4	0	0.00502513	0.0457845	0.135678	0.38191	0.233948	0.0608599	0.00502513	0.0960357	0	0.00837521	0.0094919	0.0134003	0.00446678	0
sample40	0	0	2	0	7	170	18	61	0	900	0	0	18	0	477	1653		sample40	0.078872	0.42256	0.204671	0.0522141	0.0846001	0.00154219	0.0270985	0.0244547	0.0392157	0.0165235	0.0125578	0.0224719	0.00969377	0.00352501	0
sample41	2614	2614	1395	127	647	655	270	503	92	1	31	144	42	11	0	9146		sample41	0.000357143	0	0.00178571	0.00357143	0.00357143	0.0857143	0.0132143	0.0217857	0.00285714	0.6	0.00107143	0.000714286	0.00642857	0.000714286	0.258214
sample42	884	3870	4289	13	59	95	166	386	4	22	5	5	29	9	0	9836		sample42	0.282763	0.283947	0.155046	0.0144179	0.06983	0.0711212	0.0327093	0.0541209	0.0100065	0.000107596	0.00365827	0.0163546	0.00451904	0.00139875	0
sample43	0	45	285	1626	975	623	100	70	835	0	374	153	51	129	1	5267		sample43	0.0877836	0.384326	0.428416	0.00158526	0.00594471	0.00941246	0.0337858	0.0382443	0.000396314	0.00217973	0.00118894	0.00217973	0.00287328	0.00168434	0
sample44	85	517	858	398	1176	441	215	26	193	108	41	16	41	16	0	4131		sample44	0	0.00869887	0.0549695	0.301129	0.185267	0.119193	0.0296132	0.0129558	0.154914	0	0.0703313	0.029243	0.0094392	0.0240607	0.000185082
sample46	40	163	109	7052	1061	1173	598	7	2947	902	636	313	172	357	0	15530		sample46	0.0186995	0.112835	0.228857	0.0849979	0.262006	0.10136	0.0930727	0.00552486	0.0422864	0.0229494	0.00998725	0.00488738	0.00871228	0.0038249	0
sample47	1333	1369	89	112	444	1218	162	232	143	38	78	184	48	125	1	5576		sample47	0	0	0.0131579	0	0	0	0	0.736842	0	0	0	0	0.25	0	0
sample49	175	739	1660	37	645	50	188	272	20	300	41	52	96	51	0	4326		sample49	0.00286944	0.0103189	0.00722878	0.396093	0.0629621	0.101203	0.0940294	0.000386271	0.1656	0.0502704	0.0539124	0.0257146	0.00949123	0.0199205	0
sample5	10	297	537	321	515	7	45	337	62	0	191	83	2	31	0	2438		sample5	0.229588	0.238023	0.0151822	0.0192308	0.0767544	0.208333	0.0612348	0.0391363	0.0244602	0.00641026	0.0156883	0.0366059	0.00809717	0.0210864	0.000168691
sample50	356	51	111	157	1228	631	307	660	95	1028	254	248	121	40	3	5290		sample50	0.00970874	0.0485437	0.038835	0.0970874	0.456311	0.0582524	0.0873786	0	0.0194175	0	0.0582524	0.0194175	0.106796	0	0
sample51	647	2305	1678	671	1028	897	727	655	609	28	50	43	138	25	0	9501		sample51	0.0397588	0.167523	0.376145	0.00871119	0.146303	0.0120616	0.0620952	0.060755	0.00469064	0.0679026	0.00915792	0.0120616	0.0214429	0.0113916	0
sample52	612	1742	2643	450	836	1092	811	579	466	538	191	164	163	108	0	10395		sample52	0.00398089	0.120223	0.223726	0.129379	0.20621	0.00278662	0.0298567	0.134156	0.0246815	0	0.0772293	0.0342357	0.000796178	0.0127389	0
sample53	4	89	348	1348	184	1262	115	85	1367	1055	746	535	228	349	1	7716		sample53	0.0678885	0.00953806	0.0218814	0.0295493	0.231345	0.118384	0.0585375	0.123434	0.017767	0.19525	0.0484384	0.0473163	0.0226295	0.00748083	0.000561062
sample54	4	10	97	1660	1251	602	1290	68	1858	1533	266	219	138	182	1	9179		sample54	0.0604702	0.216906	0.173177	0.0651359	0.0972464	0.0900192	0.134388	0.0599213	0.0651359	0.00256152	0.00914829	0.0085994	0.0126246	0.00466563	0
sample55	66	567	772	65	86	60	71	165	66	284	14	23	36	6	1	2282		sample55	0.0560459	0.160495	0.263943	0.0417614	0.0768811	0.105905	0.0887089	0.0526795	0.0430352	0.0489491	0.0186516	0.0172869	0.0148303	0.010827	0
sample56	0	323	1637	232	114	2	80	187	65	0	47	82	29	13	1	2812		sample56	0.000615448	0.0115909	0.0433891	0.139091	0.0268746	0.153965	0.133552	0.00882142	0.14022	0.110268	0.0987794	0.072828	0.023387	0.036414	0.000205149
sample57	2092	100	0	30	75	66	72	219	5	0	15	30	45	1	0	2750		sample57	0.000935993	0.00201598	0.0225358	0.121175	0.0956152	0.0556556	0.237526	0.00489596	0.134423	0.233422	0.0343437	0.0341997	0.00993592	0.0131759	0.000143999
sample58	0	597	1485	23	39	64	22	291	16	23	12	16	25	2	0	2615		sample58	0.029361	0.250432	0.338083	0.0280656	0.0375648	0.0263385	0.033247	0.0712435	0.0284974	0.122625	0.0060449	0.00993092	0.015544	0.00259067	0.000431779
sample59	855	2197	689	222	71	136	108	151	71	2	79	62	97	29	0	4769		sample59	0.000679348	0.132473	0.565897	0.0818614	0.0390625	0.00101902	0.030231	0.063519	0.0230978	0.000679348	0.0169837	0.0298913	0.00985054	0.00441576	0.000339674
sample6	45	281	490	481	163	3	188	502	193	3	28	22	1	3	0	2403		sample6	0.761599	0.0360457	0	0.0124911	0.0267666	0.0235546	0.0256959	0.0781585	0.00214133	0	0.00571021	0.0114204	0.01606	0.000356888	0
sample63	2	1185	2365	186	877	42	146	132	106	1	225	224	33	72	0	5596		sample63	0.0011236	0.232584	0.562172	0.00973783	0.0146067	0.02397	0.0104869	0.108989	0.00674157	0.00898876	0.00449438	0.00599251	0.0093633	0.000749064	0
sample64	0	35	863	0	185	275	195	137	0	17	0	0	23	0	0	1730		sample64	0.190756	0.439875	0.13631	0.0611046	0.0150803	0.0289855	0.0256561	0.0295731	0.0150803	0.000391696	0.0178222	0.0144928	0.0189973	0.00587544	0
sample65	45	681	1685	590	1061	27	353	262	194	34	162	193	129	99	0	5515		sample65	0.0193098	0.115859	0.205423	0.197617	0.0673788	0.00205423	0.0809367	0.206245	0.0797042	0.00123254	0.0123254	0.0102712	0.000410846	0.00123254	0
sample66	1177	1633	61	31	161	4	104	389	13	0	92	152	116	21	0	3954		sample66	0.0005077	0.205788	0.413606	0.0350313	0.149264	0.00795397	0.0360467	0.0223388	0.0201388	0.0005077	0.0418006	0.0475546	0.0055847	0.0138771	0
sample67	0	53	672	328	550	375	260	169	191	0	138	120	58	64	0	2978		sample67	0.000259875	0.0210499	0.68737	0.0010395	0.114085	0.0714657	0.0517152	0.0356029	0.000259875	0.0109148	0.000259875	0	0.00597713	0	0
sample68	1038	3191	2286	0	629	682	209	292	0	0	0	0	69	0	1	8397		sample68	0.00864603	0.120007	0.30019	0.105655	0.189002	0.00570638	0.0729725	0.0453052	0.0345841	0.0058793	0.0335466	0.0385613	0.0223068	0.0176379	0
sample69	1098	1202	924	560	768	693	340	370	271	0	267	254	27	86	1	6861		sample69	0.297751	0.40598	0.0150729	0.0158142	0.0400297	0.000988386	0.0274277	0.0961206	0.00444774	0	0.0249568	0.0375587	0.0286632	0.00518903	0
sample7	1664	834	84	93	351	33	75	300	61	0	48	42	35	17	0	3637		sample7	0	0.017477	0.219256	0.10518	0.218303	0.119161	0.0832539	0.0537019	0.0610105	0	0.044169	0.0390848	0.0184303	0.0209724	0
sample70	43	510	575	63	336	13	133	90	9	10	74	85	54	19	1	2015		sample70	0.120826	0.379513	0.273917	0.00101534	0.0728791	0.0777301	0.0298962	0.0329422	0.000451263	0	0.000676895	0.00225632	0.0077843	0	0.000112816
sample72	847	1563	333	80	162	4	99	442	31	0	44	96	45	1	0	3747		sample72	0.15893	0.177894	0.136569	0.0798189	0.111803	0.0986414	0.0533541	0.0523634	0.0387772	0	0.0384942	0.0372205	0.00382112	0.012171	0.000141523
sample73	2275	8	0	952	55	100	9	6	27	0	9	16	5	6	0	3468		sample73	0.450853	0.226103	0.0227457	0.0251828	0.0966694	0.00893582	0.0295153	0.0812348	0.0165177	0	0.0167885	0.0113729	0.00947739	0.0046033	0
sample74	0	1	11	200	12	3	97	169	269	250	114	131	42	50	104	1453		sample74	0.0247665	0.323183	0.373731	0.0131953	0.130938	0.00284206	0.0389769	0.0182704	0.00182704	0.0188794	0.0176614	0.0205035	0.0109622	0.00385708	0.000406009
sample76	1189	516	6	52	264	215	60	130	10	0	170	107	23	8	0	2750		sample76	0.226842	0.416579	0.0876316	0.0228947	0.0426316	0.00105263	0.0271053	0.116316	0.00842105	0	0.0123684	0.0257895	0.0118421	0.000526316	0
sample8	494	208	0	7	6	1	22	135	2	0	34	49	14	10	0	982		sample8	0.651589	0.00229029	0	0.272545	0.0157458	0.0292013	0.00887489	0.00171772	0.00772975	0	0.00257658	0.00458059	0.00143143	0.00171772	0
sample9	380	717	0	22	131	146	39	61	6	1	31	38	5	4	0	1581		sample9	0	0.00246305	0.0184729	0.0837438	0.00533662	0.00164204	0.0517241	0.069376	0.111248	0.469212	0.0492611	0.0570608	0.0172414	0.0205255	0.0426929
Total	57390	55370	42088	25000	26961	17363	11106	16941	13741	9589	6610	5660	3126	2571	598	294114

## Sheet: c. Astrocytes
Nuclei Counts										Percents
	Astro.0	Astro.1	Astro.2	Astro.3	Astro.4	Total				0	1	2	3	4
sample1	552	219	0	1	0	772			sample1	0.715026	0.283679	0	0.00129534	0
sample10	259	55	0	1	0	315			sample10	0.822222	0.174603	0	0.0031746	0
sample11	923	346	0	7	0	1276			sample11	0.723354	0.27116	0	0.00548589	0
sample13	321	183	0	5	0	509			sample13	0.630648	0.359528	0	0.00982318	0
sample14	27	152	0	5	0	184			sample14	0.146739	0.826087	0	0.0271739	0
sample15	5	160	0	0	0	165			sample15	0.030303	0.969697	0	0	0
sample16	691	136	0	14	0	841			sample16	0.821641	0.161712	0	0.0166468	0
sample17	111	57	0	3	0	171			sample17	0.649123	0.333333	0	0.0175439	0
sample19	16	454	0	1	0	471			sample19	0.0339703	0.963907	0	0.00212314	0
sample2	24	2	301	1	2	330			sample2	0.0727273	0.00606061	0.912121	0.0030303	0.00606061
sample20	111	82	1	2	0	196			sample20	0.566327	0.418367	0.00510204	0.0102041	0
sample21	116	51	0	1	0	168			sample21	0.690476	0.303571	0	0.00595238	0
sample22	506	225	0	9	0	740			sample22	0.683784	0.304054	0	0.0121622	0
sample23	878	183	0	6	0	1067			sample23	0.822868	0.171509	0	0.00562324	0
sample24	91	81	0	2	0	174			sample24	0.522989	0.465517	0	0.0114943	0
sample25	24	5	1	5	0	35			sample25	0.685714	0.142857	0.0285714	0.142857	0
sample26	487	178	77	5	0	747			sample26	0.651941	0.238286	0.103079	0.00669344	0
sample27	36	11	21	2	0	70			sample27	0.514286	0.157143	0.3	0.0285714	0
sample28	79	32	0	5	0	116			sample28	0.681034	0.275862	0	0.0431034	0
sample29	871	106	1	37	0	1015			sample29	0.858128	0.104433	0.000985222	0.0364532	0
sample3	1123	64	0	5	0	1192			sample3	0.942114	0.0536913	0	0.00419463	0
sample30	13	17	0	0	0	30			sample30	0.433333	0.566667	0	0	0
sample31	61	53	0	2	0	116			sample31	0.525862	0.456897	0	0.0172414	0
sample32	101	53	0	0	0	154			sample32	0.655844	0.344156	0	0	0
sample33	32	304	8	0	1	345			sample33	0.0927536	0.881159	0.0231884	0	0.00289855
sample34	393	412	0	6	0	811			sample34	0.484587	0.508015	0	0.00739827	0
sample35	222	32	1	6	0	261			sample35	0.850575	0.122605	0.00383142	0.0229885	0
sample36	47	82	0	1	0	130			sample36	0.361538	0.630769	0	0.00769231	0
sample37	34	109	0	1	0	144			sample37	0.236111	0.756944	0	0.00694444	0
sample38	313	134	0	0	0	447			sample38	0.700224	0.299776	0	0	0
sample39	630	89	0	11	0	730			sample39	0.863014	0.121918	0	0.0150685	0
sample4	356	147	0	1	0	504			sample4	0.706349	0.291667	0	0.00198413	0
sample40	1	1	10	0	490	502			sample40	0.00199203	0.00199203	0.0199203	0	0.976096
sample41	630	285	0	2	0	917			sample41	0.687023	0.310796	0	0.00218103	0
sample42	50	175	0	0	0	225			sample42	0.222222	0.777778	0	0	0
sample43	882	153	0	41	0	1076			sample43	0.819703	0.142193	0	0.0381041	0
sample44	1108	191	21	71	0	1391			sample44	0.796549	0.137311	0.0150971	0.0510424	0
sample46	35	6	1002	622	0	1665			sample46	0.021021	0.0036036	0.601802	0.373574	0
sample47	429	168	1	9	0	607			sample47	0.706755	0.276771	0.00164745	0.014827	0
sample49	626	203	1	3	0	833			sample49	0.751501	0.243697	0.00120048	0.00360144	0
sample5	477	78	0	5	0	560			sample5	0.851786	0.139286	0	0.00892857	0
sample50	19	7	1489	20	3	1538			sample50	0.0123537	0.00455137	0.96814	0.0130039	0.00195059
sample51	889	750	0	118	0	1757			sample51	0.505976	0.426864	0	0.0671599	0
sample52	814	796	2	37	0	1649			sample52	0.493633	0.482717	0.00121286	0.0224378	0
sample53	59	17	192	30	2	300			sample53	0.196667	0.0566667	0.64	0.1	0.00666667
sample54	13	2	2192	335	2	2544			sample54	0.00511006	0.000786164	0.861635	0.131682	0.000786164
sample55	47	109	0	1	1	158			sample55	0.297468	0.689873	0	0.00632911	0.00632911
sample56	107	62	2	13	11	195			sample56	0.548718	0.317949	0.0102564	0.0666667	0.0564103
sample57	63	84	0	0	0	147			sample57	0.428571	0.571429	0	0	0
sample58	38	23	0	0	0	61			sample58	0.622951	0.377049	0	0	0
sample59	49	108	0	22	0	179			sample59	0.273743	0.603352	0	0.122905	0
sample6	0	349	0	2	0	351			sample6	0	0.994302	0	0.00569801	0
sample63	862	127	2	32	0	1023			sample63	0.84262	0.124145	0.00195503	0.0312805	0
sample64	170	207	1	2	0	380			sample64	0.447368	0.544737	0.00263158	0.00526316	0
sample65	1047	333	9	25	0	1414			sample65	0.740453	0.235502	0.00636492	0.0176803	0
sample66	131	124	0	10	0	265			sample66	0.49434	0.467925	0	0.0377358	0
sample67	549	253	0	8	0	810			sample67	0.677778	0.312346	0	0.00987654	0
sample68	560	279	0	0	0	839			sample68	0.667461	0.332539	0	0	0
sample69	678	416	0	14	1	1109			sample69	0.611362	0.375113	0	0.012624	0.000901713
sample7	282	135	0	9	0	426			sample7	0.661972	0.316901	0	0.0211268	0
sample70	378	92	0	0	0	470			sample70	0.804255	0.195745	0	0	0
sample72	145	115	1	0	0	261			sample72	0.555556	0.440613	0.00383142	0	0
sample73	50	14	0	0	0	64			sample73	0.78125	0.21875	0	0	0
sample74	0	0	7	1	205	213			sample74	0	0	0.0328638	0.00469484	0.962441
sample76	250	73	0	1	0	324			sample76	0.771605	0.225309	0	0.00308642	0
sample8	5	23	0	0	0	28			sample8	0.178571	0.821429	0	0	0
sample9	114	56	0	0	0	170			sample9	0.670588	0.329412	0	0	0
Total	21010	10028	5343	1578	718	38677			Total	0.543217	0.259276	0.138144	0.0407994	0.018564
Rows marked in red indicate samples that were removed in the linear regression analyses due to low nuclei counts

## Sheet: d. Microglia
Nuclei Counts												Percents
	Micro.0	Micro.1	Micro.2	Micro.3	Micro.4	Micro.5	Micro.6	Micro.7	Micro.8	Total			0	1	2	3	4	5	6	7	8
sample1	263	363	44	16	0	5	3	16	0	710		sample1	0.370423	0.511268	0.0619718	0.0225352	0	0.00704225	0.00422535	0.0225352	0
sample10	81	4	8	0	0	0	0	0	0	93		sample10	0.870968	0.0430108	0.0860215	0	0	0	0	0	0
sample11	489	17	217	1	0	5	8	0	0	737		sample11	0.663501	0.0230665	0.294437	0.00135685	0	0.00678426	0.0108548	0	0
sample13	19	72	3	0	0	7	1	4	0	106		sample13	0.179245	0.679245	0.0283019	0	0	0.0660377	0.00943396	0.0377358	0
sample14	11	3	1	1	0	0	0	0	0	16		sample14	0.6875	0.1875	0.0625	0.0625	0	0	0	0	0
sample15	235	16	7	0	0	0	0	1	0	259		sample15	0.907336	0.0617761	0.027027	0	0	0	0	0.003861	0
sample16	0	0	0	0	0	0	0	0	0	0		sample16	--	--	--	--	--	--	--	--	--
sample17	350	25	82	2	0	9	11	2	0	481		sample17	0.727651	0.0519751	0.170478	0.004158	0	0.018711	0.022869	0.004158	0
sample19	11	15	3	137	0	34	1	0	0	201		sample19	0.0547264	0.0746269	0.0149254	0.681592	0	0.169154	0.00497512	0	0
sample2	0	0	0	0	301	0	0	0	0	301		sample2	0	0	0	0	1	0	0	0	0
sample20	143	115	56	0	0	4	8	2	0	328		sample20	0.435976	0.35061	0.170732	0	0	0.0121951	0.0243902	0.00609756	0
sample21	264	24	41	5	0	4	0	0	0	338		sample21	0.781065	0.0710059	0.121302	0.0147929	0	0.0118343	0	0	0
sample22	2	1	1	163	0	6	15	0	0	188		sample22	0.0106383	0.00531915	0.00531915	0.867021	0	0.0319149	0.0797872	0	0
sample23	0	0	0	0	0	24	1	0	0	25		sample23	0	0	0	0	0	0.96	0.04	0	0
sample24	23	8	281	1	0	10	12	1	0	336		sample24	0.0684524	0.0238095	0.83631	0.00297619	0	0.0297619	0.0357143	0.00297619	0
sample25	1	0	0	0	0	0	2	0	0	3		sample25	0.333333	0	0	0	0	0	0.666667	0	0
sample26	0	25	5	0	84	0	10	0	0	124		sample26	0	0.201613	0.0403226	0	0.677419	0	0.0806452	0	0
sample27	172	136	23	1	0	0	1	1	0	334		sample27	0.51497	0.407186	0.0688623	0.00299401	0	0	0.00299401	0.00299401	0
sample28	0	0	0	0	0	1	0	0	0	1		sample28	0	0	0	0	0	1	0	0	0
sample29	0	0	0	0	0	0	0	0	0	0		sample29	--	--	--	--	--	--	--	--	--
sample3	478	267	17	1	0	2	8	46	0	819		sample3	0.583639	0.326007	0.020757	0.001221	0	0.002442	0.00976801	0.0561661	0
sample30	518	133	22	0	0	2	2	19	0	696		sample30	0.744253	0.191092	0.0316092	0	0	0.00287356	0.00287356	0.0272989	0
sample31	363	6	59	1	0	0	0	0	0	429		sample31	0.846154	0.013986	0.137529	0.002331	0	0	0	0	0
sample32	40	12	39	0	0	0	2	0	0	93		sample32	0.430108	0.129032	0.419355	0	0	0	0.0215054	0	0
sample33	14	76	0	0	4	25	3	0	0	122		sample33	0.114754	0.622951	0	0	0.0327869	0.204918	0.0245902	0	0
sample34	234	75	1	8	0	14	3	4	0	339		sample34	0.690265	0.221239	0.00294985	0.0235988	0	0.0412979	0.00884956	0.0117994	0
sample35	0	0	0	0	0	0	0	0	0	0		sample35	--	--	--	--	--	--	--	--	--
sample36	516	80	21	48	0	8	3	49	0	725		sample36	0.711724	0.110345	0.0289655	0.0662069	0	0.0110345	0.00413793	0.0675862	0
sample37	4	4	2	465	0	0	0	2	0	477		sample37	0.00838574	0.00838574	0.00419287	0.974843	0	0	0	0.00419287	0
sample38	0	0	0	0	0	1	0	0	0	1		sample38	0	0	0	0	0	1	0	0	0
sample39	4	3	1	0	0	0	1	1	0	10		sample39	0.4	0.3	0.1	0	0	0	0.1	0.1	0
sample4	23	76	10	0	0	1	0	1	0	111		sample4	0.207207	0.684685	0.0900901	0	0	0.00900901	0	0.00900901	0
sample40	0	0	0	0	60	0	0	0	1	61		sample40	0	0	0	0	0.983607	0	0	0	0.0163934
sample41	169	179	135	0	0	12	3	5	0	503		sample41	0.335984	0.355865	0.26839	0	0	0.0238569	0.00596421	0.00994036	0
sample42	311	22	2	3	0	34	3	11	0	386		sample42	0.805699	0.0569948	0.00518135	0.00777202	0	0.0880829	0.00777202	0.0284974	0
sample43	12	30	12	3	0	5	7	1	0	70		sample43	0.171429	0.428571	0.171429	0.0428571	0	0.0714286	0.1	0.0142857	0
sample44	15	2	1	0	0	7	1	0	0	26		sample44	0.576923	0.0769231	0.0384615	0	0	0.269231	0.0384615	0	0
sample46	0	0	0	0	2	0	5	0	0	7		sample46	0	0	0	0	0.285714	0	0.714286	0	0
sample47	88	40	76	1	1	20	5	1	0	232		sample47	0.37931	0.172414	0.327586	0.00431034	0.00431034	0.0862069	0.0215517	0.00431034	0
sample49	51	166	44	0	1	9	1	0	0	272		sample49	0.1875	0.610294	0.161765	0	0.00367647	0.0330882	0.00367647	0	0
sample5	36	17	6	225	0	2	7	44	0	337		sample5	0.106825	0.0504451	0.0178042	0.667656	0	0.00593472	0.0207715	0.130564	0
sample50	0	1	0	0	641	0	5	0	13	660		sample50	0	0.00151515	0	0	0.971212	0	0.00757576	0	0.019697
sample51	48	431	30	0	0	77	67	2	0	655		sample51	0.0732824	0.658015	0.0458015	0	0	0.117557	0.10229	0.00305344	0
sample52	110	381	2	0	11	26	39	10	0	579		sample52	0.189983	0.658031	0.00345423	0	0.0189983	0.044905	0.0673575	0.0172712	0
sample53	0	13	31	0	0	17	22	1	1	85		sample53	0	0.152941	0.364706	0	0	0.2	0.258824	0.0117647	0.0117647
sample54	0	0	0	0	22	0	5	0	42	69		sample54	0	0	0	0	0.318841	0	0.0724638	0	0.608696
sample55	40	55	4	63	0	3	0	0	0	165		sample55	0.242424	0.333333	0.0242424	0.381818	0	0.0181818	0	0	0
sample56	67	51	50	0	0	4	9	6	0	187		sample56	0.358289	0.272727	0.26738	0	0	0.0213904	0.0481283	0.0320856	0
sample57	172	38	1	4	0	1	3	0	0	219		sample57	0.785388	0.173516	0.00456621	0.0182648	0	0.00456621	0.0136986	0	0
sample58	197	65	24	2	0	1	2	0	0	291		sample58	0.676976	0.223368	0.0824742	0.00687285	0	0.00343643	0.00687285	0	0
sample59	73	27	23	0	0	9	19	0	0	151		sample59	0.483444	0.178808	0.152318	0	0	0.0596026	0.125828	0	0
sample6	6	35	2	430	0	20	5	4	0	502		sample6	0.0119522	0.0697211	0.00398406	0.856574	0	0.0398406	0.00996016	0.00796813	0
sample63	42	6	75	1	0	2	6	0	0	132		sample63	0.318182	0.0454545	0.568182	0.00757576	0	0.0151515	0.0454545	0	0
sample64	44	67	0	5	0	19	0	2	0	137		sample64	0.321168	0.489051	0	0.0364964	0	0.138686	0	0.0145985	0
sample65	163	32	47	0	0	13	7	0	0	262		sample65	0.622137	0.122137	0.179389	0	0	0.0496183	0.0267176	0	0
sample66	199	57	126	1	0	2	4	0	0	389		sample66	0.511568	0.14653	0.323907	0.00257069	0	0.00514139	0.0102828	0	0
sample67	66	17	45	0	0	6	6	29	0	169		sample67	0.390533	0.100592	0.266272	0	0	0.035503	0.035503	0.171598	0
sample68	116	46	112	0	0	14	4	0	0	292		sample68	0.39726	0.157534	0.383562	0	0	0.0479452	0.0136986	0	0
sample69	33	110	125	77	0	16	5	4	0	370		sample69	0.0891892	0.297297	0.337838	0.208108	0	0.0432432	0.0135135	0.0108108	0
sample7	176	15	76	0	0	24	5	4	0	300		sample7	0.586667	0.05	0.253333	0	0	0.08	0.0166667	0.0133333	0
sample70	19	66	1	0	0	2	0	2	0	90		sample70	0.211111	0.733333	0.0111111	0	0	0.0222222	0	0.0222222	0
sample72	286	84	67	1	0	2	2	0	0	442		sample72	0.647059	0.190045	0.151584	0.00226244	0	0.00452489	0.00452489	0	0
sample73	0	1	0	0	0	0	5	0	0	6		sample73	0	0.166667	0	0	0	0	0.833333	0	0
sample74	0	0	0	0	167	0	2	0	0	169		sample74	0	0	0	0	0.988166	0	0.0118343	0	0
sample76	73	38	12	1	0	1	4	1	0	130		sample76	0.561538	0.292308	0.0923077	0.00769231	0	0.00769231	0.0307692	0.00769231	0
sample8	123	8	0	1	0	0	3	0	0	135		sample8	0.911111	0.0592593	0	0.00740741	0	0	0.0222222	0	0
sample9	39	6	8	1	0	3	4	0	0	61		sample9	0.639344	0.0983607	0.131148	0.0163934	0	0.0491803	0.0655738	0	0
Total	7032	3662	2081	1669	1294	513	360	276	57	16944		Total	0.415014	0.216124	0.122816	0.0985009	0.0763692	0.0302762	0.0212465	0.016289	0.00336402
Rows marked in red indicate samples that were removed in the linear regression analyses due to low nuclei counts

## Sheet: e. Neurons
Nuclei Counts											Percents
	EN.0	EN.1	EN.2	EN.3	IN.0	IN.1	IN.2	Total				EN.0	EN.1	EN.2	EN.3	IN.0	IN.1	IN.2
sample1	2	3	3	3	22	71	10	114			sample1	0.0175439	0.0263158	0.0263158	0.0263158	0.192982	0.622807	0.0877193
sample10	0	0	0	0	0	0	0	0			sample10	--	--	--	--	--	--	--
sample11	268	124	538	25	28	66	10	1059			sample11	0.253069	0.117092	0.508026	0.0236072	0.02644	0.0623229	0.00944287
sample13	5	5	19	16	112	136	9	302			sample13	0.0165563	0.0165563	0.0629139	0.0529801	0.370861	0.450331	0.0298013
sample14	113	126	1	83	49	18	29	419			sample14	0.26969	0.300716	0.00238663	0.198091	0.116945	0.0429594	0.0692124
sample15	33	35	4	2	14	15	10	113			sample15	0.292035	0.309735	0.0353982	0.0176991	0.123894	0.132743	0.0884956
sample16	99	9	335	8	74	41	35	601			sample16	0.164725	0.014975	0.557404	0.0133111	0.123128	0.0682196	0.0582363
sample17	13	10	9	20	162	157	18	389			sample17	0.033419	0.0257069	0.0231362	0.0514139	0.416452	0.403599	0.0462725
sample19	21	35	213	4	5	16	4	298			sample19	0.0704698	0.11745	0.714765	0.0134228	0.0167785	0.0536913	0.0134228
sample2	10	16	0	8	106	71	44	255			sample2	0.0392157	0.0627451	0	0.0313725	0.415686	0.278431	0.172549
sample20	70	84	39	7	18	33	6	257			sample20	0.272374	0.326848	0.151751	0.0272374	0.0700389	0.128405	0.0233463
sample21	8	10	2	2	63	83	2	170			sample21	0.0470588	0.0588235	0.0117647	0.0117647	0.370588	0.488235	0.0117647
sample22	186	100	520	10	368	52	57	1293			sample22	0.143852	0.0773395	0.402166	0.00773395	0.284609	0.0402166	0.0440835
sample23	5	2	27	4	45	131	57	271			sample23	0.0184502	0.00738007	0.099631	0.0147601	0.166052	0.483395	0.210332
sample24	117	94	96	56	106	78	41	588			sample24	0.19898	0.159864	0.163265	0.0952381	0.180272	0.132653	0.0697279
sample25	1024	402	1182	115	218	251	85	3277			sample25	0.312481	0.122673	0.360696	0.0350931	0.0665243	0.0765944	0.0259384
sample26	138	172	233	27	177	143	71	961			sample26	0.1436	0.17898	0.242456	0.0280957	0.184183	0.148803	0.0738814
sample27	9	0	1	10	24	66	15	125			sample27	0.072	0	0.008	0.08	0.192	0.528	0.12
sample28	0	0	0	0	0	0	0	0			sample28	--	--	--	--	--	--	--
sample29	466	209	447	37	10	15	15	1199			sample29	0.388657	0.174312	0.372811	0.030859	0.00834028	0.0125104	0.0125104
sample3	2	7	0	1	9	0	4	23			sample3	0.0869565	0.304348	0	0.0434783	0.391304	0	0.173913
sample30	15	13	1	6	8	25	11	79			sample30	0.189873	0.164557	0.0126582	0.0759494	0.101266	0.316456	0.139241
sample31	1	2	0	0	35	31	4	73			sample31	0.0136986	0.0273973	0	0	0.479452	0.424658	0.0547945
sample32	39	6	47	0	155	91	41	379			sample32	0.102902	0.0158311	0.124011	0	0.408971	0.240106	0.108179
sample33	0	0	0	0	0	0	0	0			sample33	--	--	--	--	--	--	--
sample34	14	16	22	2	3	5	0	62			sample34	0.225806	0.258065	0.354839	0.0322581	0.0483871	0.0806452	0
sample35	333	53	299	43	74	74	1	877			sample35	0.379704	0.0604333	0.340935	0.0490308	0.0843786	0.0843786	0.00114025
sample36	25	31	10	1	38	50	18	173			sample36	0.144509	0.179191	0.0578035	0.00578035	0.219653	0.289017	0.104046
sample37	13	9	1	1	27	23	5	79			sample37	0.164557	0.113924	0.0126582	0.0126582	0.341772	0.291139	0.0632911
sample38	74	118	16	51	8	19	7	293			sample38	0.25256	0.40273	0.0546075	0.174061	0.0273038	0.0648464	0.0238908
sample39	172	61	127	51	16	17	8	452			sample39	0.380531	0.134956	0.280973	0.112832	0.0353982	0.0376106	0.0176991
sample4	170	45	179	15	35	101	16	561			sample4	0.30303	0.0802139	0.319073	0.026738	0.0623886	0.180036	0.0285205
sample40	0	0	0	0	0	0	0	0			sample40	--	--	--	--	--	--	--
sample41	91	44	44	40	31	144	11	405			sample41	0.224691	0.108642	0.108642	0.0987654	0.0765432	0.355556	0.0271605
sample42	6	4	0	10	3	4	9	36			sample42	0.166667	0.111111	0	0.277778	0.0833333	0.111111	0.25
sample43	841	371	1037	197	358	185	128	3117			sample43	0.269811	0.119025	0.332692	0.0632018	0.114854	0.0593519	0.0410651
sample44	232	217	48	88	48	15	16	664			sample44	0.349398	0.326807	0.0722892	0.13253	0.0722892	0.0225904	0.0240964
sample46	3398	3675	2125	344	870	479	414	11305			sample46	0.300575	0.325077	0.18797	0.030429	0.0769571	0.0423706	0.036621
sample47	114	53	66	21	63	202	123	642			sample47	0.17757	0.0825545	0.102804	0.0327103	0.0981308	0.314642	0.191589
sample49	26	23	4	7	39	51	51	201			sample49	0.129353	0.114428	0.0199005	0.0348259	0.19403	0.253731	0.253731
sample5	59	65	255	3	165	109	32	688			sample5	0.0857558	0.0944767	0.37064	0.00436047	0.239826	0.15843	0.0465116
sample50	87	77	64	23	244	259	40	794			sample50	0.109572	0.0969773	0.0806045	0.0289673	0.307305	0.326196	0.0503778
sample51	659	373	12	226	57	44	26	1397			sample51	0.471725	0.267001	0.00858984	0.161775	0.0408017	0.0314961	0.0186113
sample52	510	179	0	229	170	184	106	1378			sample52	0.370102	0.129898	0	0.166183	0.123367	0.133527	0.0769231
sample53	1438	991	206	83	645	620	362	4345			sample53	0.330955	0.228078	0.0474108	0.0191024	0.148446	0.142693	0.0833142
sample54	2211	789	232	250	247	265	188	4182			sample54	0.528694	0.188666	0.0554758	0.05978	0.0590626	0.0633668	0.0449546
sample55	61	25	30	14	13	24	7	174			sample55	0.350575	0.143678	0.172414	0.0804598	0.0747126	0.137931	0.0402299
sample56	206	51	22	19	40	88	13	439			sample56	0.469248	0.116173	0.0501139	0.0432802	0.0911162	0.200456	0.0296128
sample57	5	20	1	10	12	31	2	81			sample57	0.0617284	0.246914	0.0123457	0.123457	0.148148	0.382716	0.0246914
sample58	26	10	0	3	11	17	2	69			sample58	0.376812	0.144928	0	0.0434783	0.15942	0.246377	0.0289855
sample59	79	37	148	27	70	72	30	463			sample59	0.170626	0.0799136	0.319654	0.0583153	0.151188	0.155508	0.0647948
sample6	190	143	287	52	28	24	3	727			sample6	0.261348	0.196699	0.394773	0.0715268	0.0385144	0.0330124	0.00412655
sample63	108	64	87	30	204	244	76	813			sample63	0.132841	0.0787208	0.107011	0.0369004	0.250923	0.300123	0.0934809
sample64	0	0	0	0	0	0	0	0			sample64	--	--	--	--	--	--	--
sample65	195	82	484	19	149	210	99	1238			sample65	0.157512	0.0662359	0.390953	0.0153473	0.120355	0.169628	0.0799677
sample66	9	29	3	3	84	161	20	309			sample66	0.0291262	0.0938511	0.00970874	0.00970874	0.271845	0.521036	0.0647249
sample67	194	86	210	26	121	139	65	841			sample67	0.230678	0.102259	0.249703	0.0309156	0.143876	0.165279	0.0772889
sample68	0	0	0	0	0	0	0	0			sample68	--	--	--	--	--	--	--
sample69	260	174	388	5	259	263	89	1438			sample69	0.180807	0.121001	0.269819	0.00347705	0.180111	0.182893	0.0618915
sample7	63	89	0	6	44	22	37	261			sample7	0.241379	0.340996	0	0.0229885	0.168582	0.0842912	0.141762
sample70	11	17	40	5	71	86	20	250			sample70	0.044	0.068	0.16	0.02	0.284	0.344	0.08
sample72	37	40	23	9	43	99	1	252			sample72	0.146825	0.15873	0.0912698	0.0357143	0.170635	0.392857	0.00396825
sample73	73	873	9	12	18	17	8	1010			sample73	0.0722772	0.864356	0.00891089	0.0118812	0.0178218	0.0168317	0.00792079
sample74	261	144	27	38	102	143	49	764			sample74	0.341623	0.188482	0.0353403	0.0497382	0.133508	0.187173	0.0641361
sample76	9	20	31	2	170	106	9	347			sample76	0.0259366	0.0576369	0.0893372	0.00576369	0.489914	0.305476	0.0259366
sample8	5	3	0	0	29	55	10	102			sample8	0.0490196	0.0294118	0	0	0.284314	0.539216	0.0980392
sample9	6	10	7	4	29	40	5	101			sample9	0.0594059	0.0990099	0.0693069	0.039604	0.287129	0.39604	0.049505
Total	14915	10575	10261	2413	6446	6281	2684	53575			Total	0.278395	0.197387	0.191526	0.0450397	0.120317	0.117238	0.050098
Rows marked in red indicate samples that were removed in the linear regression analyses due to low nuclei counts

## Sheet: f. Oligos
Nuclei Counts													Percents
	Oligo.0	Oligo.1	Oligo.2	Oligo.3	Oligo.4	Oligo.5	Oligo.6	Oligo.7	Oligo.8	Total				0	1	2	3	4	5	6	7	8
sample1	525	275	1030	2	244	7	2102	28	0	4213			sample1	0.124614	0.0652742	0.244481	0.000474721	0.057916	0.00166152	0.498932	0.0066461	0
sample10	1616	6	147	0	53	0	92	58	0	1972			sample10	0.819473	0.0030426	0.0745436	0	0.0268763	0	0.0466531	0.0294118	0
sample11	4128	9	1006	3	282	10	205	62	1	5706			sample11	0.723449	0.00157729	0.176306	0.000525762	0.0494217	0.00175254	0.0359271	0.0108658	0.000175254
sample13	96	0	3068	2	211	0	104	93	93	3667			sample13	0.0261794	0	0.836651	0.000545405	0.0575402	0	0.0283611	0.0253613	0.0253613
sample14	154	114	7	0	67	48	15	19	0	424			sample14	0.363208	0.268868	0.0165094	0	0.158019	0.113208	0.0353774	0.0448113	0
sample15	1733	4	191	1	2322	0	62	47	0	4360			sample15	0.397477	0.000917431	0.0438073	0.000229358	0.532569	0	0.0142202	0.0107798	0
sample16	90	0	1	2	14	0	0	18	1	126			sample16	0.714286	0	0.00793651	0.015873	0.111111	0	0	0.142857	0.00793651
sample17	96	1	4237	0	161	0	72	69	0	4636			sample17	0.0207075	0.000215703	0.913934	0	0.0347282	0	0.0155306	0.0148835	0
sample19	158	0	1429	5	216	0	220	66	866	2960			sample19	0.0533784	0	0.48277	0.00168919	0.072973	0	0.0743243	0.0222973	0.292568
sample2	0	1	0	983	0	0	0	11	0	995			sample2	0	0.00100503	0	0.98794	0	0	0	0.0110553	0
sample20	3716	865	7	42	3	5	268	115	0	5021			sample20	0.740092	0.172276	0.00139414	0.00836487	0.000597491	0.000995818	0.0533758	0.0229038	0
sample21	1117	2	384	0	42	0	339	15	0	1899			sample21	0.588204	0.00105319	0.202212	0	0.0221169	0	0.178515	0.00789889	0
sample22	66	21	39	2	1	0	12	16	0	157			sample22	0.420382	0.133758	0.248408	0.0127389	0.00636943	0	0.0764331	0.101911	0
sample23	528	1	526	0	185	0	62	54	0	1356			sample23	0.389381	0.000737463	0.387906	0	0.136431	0	0.0457227	0.039823	0
sample24	322	4	318	0	19	1	99	99	0	862			sample24	0.37355	0.00464037	0.36891	0	0.0220418	0.00116009	0.114849	0.114849	0
sample25	2	0	0	0	0	0	4	1	0	7			sample25	0.285714	0	0	0	0	0	0.571429	0.142857	0
sample26	26	108	1	2230	18	1	8	32	0	2424			sample26	0.0107261	0.0445545	0.000412541	0.919967	0.00742574	0.000412541	0.00330033	0.0132013	0
sample27	712	173	251	99	5	14	190	82	2	1528			sample27	0.465969	0.11322	0.164267	0.0647906	0.00327225	0.0091623	0.124346	0.0536649	0.0013089
sample28	72	0	15	0	27	0	1	3	0	118			sample28	0.610169	0	0.127119	0	0.228814	0	0.00847458	0.0254237	0
sample29	203	0	100	0	14	0	16	8	0	341			sample29	0.595308	0	0.293255	0	0.0410557	0	0.0469208	0.0234604	0
sample3	28	5312	82	36	456	6	218	194	0	6332			sample3	0.00442198	0.838913	0.0129501	0.00568541	0.0720152	0.000947568	0.0344283	0.030638	0
sample30	31	8465	4	11	28	12	49	122	0	8722			sample30	0.00355423	0.970534	0.00045861	0.00126118	0.00321027	0.00137583	0.00561798	0.0139876	0
sample31	675	28	83	0	4	0	210	16	0	1016			sample31	0.66437	0.0275591	0.0816929	0	0.00393701	0	0.206693	0.015748	0
sample32	59	651	57	0	12	26	86	13	0	904			sample32	0.0652655	0.720133	0.0630531	0	0.0132743	0.0287611	0.0951327	0.0143805	0
sample33	52	61	1	1667	15	16	2	20	3	1837			sample33	0.028307	0.0332063	0.000544366	0.907458	0.00816549	0.00870985	0.00108873	0.0108873	0.0016331
sample34	1979	40	1071	1	695	62	82	44	1	3975			sample34	0.497862	0.0100629	0.269434	0.000251572	0.174843	0.0155975	0.0206289	0.0110692	0.000251572
sample35	29	3	0	5	2	0	4	3	0	46			sample35	0.630435	0.0652174	0	0.108696	0.0434783	0	0.0869565	0.0652174	0
sample36	4164	6	549	0	376	18	473	46	0	5632			sample36	0.739347	0.00106534	0.0974787	0	0.0667614	0.00319602	0.0839844	0.00816761	0
sample37	3065	10	59	0	97	0	64	36	0	3331			sample37	0.920144	0.0030021	0.0177124	0	0.0291204	0	0.0192134	0.0108076	0
sample38	8	37	11	0	17	12	20	4	0	109			sample38	0.0733945	0.33945	0.100917	0	0.155963	0.110092	0.183486	0.0366972	0
sample39	55	0	3	0	3	0	15	12	0	88			sample39	0.625	0	0.0340909	0	0.0340909	0	0.170455	0.136364	0
sample4	1755	262	97	451	230	271	79	124	0	3269			sample4	0.536861	0.0801468	0.0296727	0.137963	0.0703579	0.0829	0.0241664	0.0379321	0
sample40	0	1	0	899	0	0	0	2	0	902			sample40	0	0.00110865	0	0.996674	0	0	0	0.00221729	0
sample41	3565	265	1080	10	1578	12	56	58	0	6624			sample41	0.538194	0.040006	0.163043	0.00150966	0.238225	0.00181159	0.00845411	0.00875604	0
sample42	947	348	502	6	840	6110	12	300	0	9065			sample42	0.104468	0.0383894	0.0553778	0.000661886	0.0926641	0.674021	0.00132377	0.0330943	0
sample43	204	20	19	4	25	3	24	31	0	330			sample43	0.618182	0.0606061	0.0575758	0.0121212	0.0757576	0.00909091	0.0727273	0.0939394	0
sample44	4	971	8	532	30	0	2	19	2	1568			sample44	0.00255102	0.61926	0.00510204	0.339286	0.0191327	0	0.00127551	0.0121173	0.00127551
sample46	0	3	0	1196	2	0	0	13	0	1214			sample46	0	0.00247117	0	0.985173	0.00164745	0	0	0.0107084	0
sample47	123	2138	8	139	403	0	10	8	0	2829			sample47	0.0434783	0.755744	0.00282785	0.049134	0.142453	0	0.00353482	0.00282785	0
sample49	47	1075	2	1550	113	1	22	64	0	2874			sample49	0.0163535	0.374043	0.000695894	0.539318	0.039318	0.000347947	0.00765484	0.0222686	0
sample5	526	8	137	1	44	0	91	37	0	844			sample5	0.623223	0.00947867	0.162322	0.00118483	0.0521327	0	0.10782	0.0438389	0
sample50	0	1	0	1520	2	0	5	18	0	1546			sample50	0	0.000646831	0	0.983182	0.00129366	0	0.00323415	0.0116429	0
sample51	554	3637	58	68	165	49	17	110	0	4658			sample51	0.118935	0.780807	0.0124517	0.0145985	0.0354229	0.0105195	0.00364964	0.0236153	0
sample52	44	420	5	4894	104	2	14	52	0	5535			sample52	0.00794941	0.0758808	0.000903342	0.884192	0.0187895	0.000361337	0.00252936	0.00939476	0
sample53	2	6	0	1473	1	0	1	13	0	1496			sample53	0.0013369	0.0040107	0	0.984626	0.000668449	0	0.000668449	0.00868984	0
sample54	0	1	0	1634	0	0	0	9	0	1644			sample54	0	0.000608273	0	0.993917	0	0	0	0.00547445	0
sample55	534	276	77	108	91	520	65	18	0	1689			sample55	0.316163	0.16341	0.0455891	0.0639432	0.053878	0.307874	0.0384843	0.0106572	0
sample56	1264	3	423	0	153	9	67	41	0	1960			sample56	0.644898	0.00153061	0.215816	0	0.0780612	0.00459184	0.0341837	0.0209184	0
sample57	1493	44	525	6	82	1	32	9	0	2192			sample57	0.681113	0.020073	0.239507	0.00273723	0.0374088	0.000456204	0.0145985	0.00410584	0
sample58	409	415	16	5	66	826	334	34	0	2105			sample58	0.194299	0.19715	0.00760095	0.0023753	0.0313539	0.392399	0.15867	0.016152	0
sample59	1340	421	1591	1	70	122	125	73	0	3743			sample59	0.358002	0.112477	0.42506	0.000267165	0.0187016	0.0325942	0.0333957	0.0195031	0
sample6	492	6	203	0	37	10	43	28	0	819			sample6	0.600733	0.00732601	0.247863	0	0.045177	0.01221	0.0525031	0.034188	0
sample63	898	1490	362	1	302	156	284	60	0	3553			sample63	0.252744	0.419364	0.101886	0.000281452	0.0849986	0.0439066	0.0799325	0.0168871	0
sample64	263	109	15	12	118	134	244	20	0	915			sample64	0.287432	0.119126	0.0163934	0.0131148	0.128962	0.146448	0.266667	0.0218579	0
sample65	1184	505	108	339	35	6	208	60	0	2445			sample65	0.484254	0.206544	0.0441718	0.13865	0.0143149	0.00245399	0.0850716	0.0245399	0
sample66	1299	28	871	0	24	0	538	111	0	2871			sample66	0.452456	0.0097527	0.303379	0	0.00835946	0	0.187391	0.0386625	0
sample67	47	142	1	3	26	3	481	22	0	725			sample67	0.0648276	0.195862	0.00137931	0.00413793	0.0358621	0.00413793	0.663448	0.0303448	0
sample68	2749	40	2160	0	1243	11	127	185	0	6515			sample68	0.421949	0.00613968	0.331543	0	0.19079	0.00168841	0.0194935	0.028396	0
sample69	681	331	1028	3	864	62	98	157	0	3224			sample69	0.211228	0.102667	0.318859	0.000930521	0.26799	0.0192308	0.030397	0.0486973	0
sample7	3	7	2262	0	209	0	53	48	0	2582			sample7	0.00116189	0.00271108	0.876065	0	0.080945	0	0.0205267	0.0185902	0
sample70	21	745	1	7	110	10	207	37	0	1138			sample70	0.0184534	0.654657	0.000878735	0.00615114	0.0966608	0.00878735	0.181898	0.0325132	0
sample72	2078	8	396	2	103	0	83	73	0	2743			sample72	0.757565	0.00291651	0.144367	0.000729129	0.0375501	0	0.0302588	0.0266132	0
sample73	2047	1	94	0	89	4	9	38	1	2283			sample73	0.896627	0.00043802	0.0411739	0	0.0389838	0.00175208	0.00394218	0.0166448	0.00043802
sample74	0	0	0	258	0	0	0	4	0	262			sample74	0	0	0	0.984733	0	0	0	0.0152672	0
sample76	1035	0	614	0	34	0	16	12	0	1711			sample76	0.604909	0	0.358854	0	0.0198714	0	0.00935126	0.00701344	0
sample8	6	6	606	0	0	1	57	26	0	702			sample8	0.00854701	0.00854701	0.863248	0	0	0.0014245	0.0811966	0.037037	0
sample9	857	1	51	0	119	0	51	19	0	1098			sample9	0.78051	0.000910747	0.0464481	0	0.108379	0	0.0464481	0.0173042	0
Total	51976	29931	27997	20213	12901	8561	8549	3339	970	164437			Total	0.316085	0.182021	0.17026	0.122922	0.0784556	0.0520625	0.0519895	0.0203056	0.00589892
Rows marked in red indicate samples that were removed in the linear regression analyses due to low nuclei counts

## Sheet: g. OPCs
Nuclei Counts												Percents
	OPC.0	OPC.1	OPC.2	OPC.3	OPC.4	OPC.5	OPC.6	Total					0	1	2	3	4	5	6
sample1	0	0	0	0	0	0	0	0				sample1	--	--	--	--	--	--	--
sample10	226	5	1	0	4	0	0	236				sample10	0.957627	0.0211864	0.00423729	0	0.0169492	0	0
sample11	5	0	10	0	0	0	0	15				sample11	0.333333	0	0.666667	0	0	0	0
sample13	235	26	6	2	0	0	0	269				sample13	0.873606	0.0966543	0.0223048	0.00743494	0	0	0
sample14	28	68	3	40	3	0	0	142				sample14	0.197183	0.478873	0.0211268	0.28169	0.0211268	0	0
sample15	154	3	29	9	4	0	0	199				sample15	0.773869	0.0150754	0.145729	0.0452261	0.0201005	0	0
sample16	178	3	4	3	2	3	0	193				sample16	0.92228	0.015544	0.0207254	0.015544	0.0103627	0.015544	0
sample17	185	17	3	0	0	1	0	206				sample17	0.898058	0.0825243	0.0145631	0	0	0.00485437	0
sample19	28	8	10	0	2	0	0	48				sample19	0.583333	0.166667	0.208333	0	0.0416667	0	0
sample2	0	221	2	4	3	1	1	232				sample2	0	0.952586	0.00862069	0.0172414	0.012931	0.00431034	0.00431034
sample20	0	0	14	0	0	0	0	14				sample20	0	0	1	0	0	0	0
sample21	37	0	0	2	0	0	0	39				sample21	0.948718	0	0	0.0512821	0	0	0
sample22	272	41	4	8	11	0	0	336				sample22	0.809524	0.122024	0.0119048	0.0238095	0.0327381	0	0
sample23	313	8	16	5	4	2	0	348				sample23	0.899425	0.0229885	0.045977	0.0143678	0.0114943	0.00574713	0
sample24	1	0	2	0	0	0	0	3				sample24	0.333333	0	0.666667	0	0	0	0
sample25	9	0	8	1	0	0	1	19				sample25	0.473684	0	0.421053	0.0526316	0	0	0.0526316
sample26	42	455	17	2	14	0	0	530				sample26	0.0792453	0.858491	0.0320755	0.00377358	0.0264151	0	0
sample27	0	0	2	0	1	0	0	3				sample27	0	0	0.666667	0	0.333333	0	0
sample28	18	0	27	0	0	2	0	47				sample28	0.382979	0	0.574468	0	0	0.0425532	0
sample29	319	5	6	8	2	2	0	342				sample29	0.932749	0.0146199	0.0175439	0.0233918	0.00584795	0.00584795	0
sample3	554	58	10	1	1	1	0	625				sample3	0.8864	0.0928	0.016	0.0016	0.0016	0.0016	0
sample30	41	11	5	0	1	0	0	58				sample30	0.706897	0.189655	0.0862069	0	0.0172414	0	0
sample31	1	0	0	0	0	0	0	1				sample31	1	0	0	0	0	0	0
sample32	0	0	1	0	0	0	0	1				sample32	0	0	1	0	0	0	0
sample33	64	249	18	0	6	1	1	339				sample33	0.188791	0.734513	0.0530973	0	0.0176991	0.00294985	0.00294985
sample34	261	95	3	1	0	0	0	360				sample34	0.725	0.263889	0.00833333	0.00277778	0	0	0
sample35	86	35	4	0	1	0	0	126				sample35	0.68254	0.277778	0.031746	0	0.00793651	0	0
sample36	141	11	8	0	0	0	0	160				sample36	0.88125	0.06875	0.05	0	0	0	0
sample37	47	0	1	0	0	0	0	48				sample37	0.979167	0	0.0208333	0	0	0	0
sample38	79	32	4	26	2	0	0	143				sample38	0.552448	0.223776	0.027972	0.181818	0.013986	0	0
sample39	394	5	6	4	4	1	1	415				sample39	0.949398	0.0120482	0.0144578	0.00963855	0.00963855	0.00240964	0.00240964
sample4	0	0	5	0	1	0	0	6				sample4	0	0	0.833333	0	0.166667	0	0
sample40	0	83	6	0	2	0	79	170				sample40	0	0.488235	0.0352941	0	0.0117647	0	0.464706
sample41	557	12	32	29	20	4	1	655				sample41	0.850382	0.0183206	0.048855	0.0442748	0.0305344	0.00610687	0.00152672
sample42	2	1	83	4	4	1	0	95				sample42	0.0210526	0.0105263	0.873684	0.0421053	0.0421053	0.0105263	0
sample43	508	68	3	27	11	5	1	623				sample43	0.815409	0.109149	0.00481541	0.0433387	0.0176565	0.00802568	0.00160514
sample44	4	77	153	139	48	7	13	441				sample44	0.00907029	0.174603	0.346939	0.315193	0.108844	0.015873	0.0294785
sample46	3	221	629	84	66	74	95	1172				sample46	0.00255973	0.188567	0.536689	0.0716724	0.056314	0.0631399	0.081058
sample47	665	347	97	16	70	17	6	1218				sample47	0.545977	0.284893	0.0796388	0.0131363	0.0574713	0.0139573	0.00492611
sample49	17	12	13	2	4	1	1	50				sample49	0.34	0.24	0.26	0.04	0.08	0.02	0.02
sample5	0	0	7	0	0	0	0	7				sample5	0	0	1	0	0	0	0
sample50	0	616	3	2	8	1	1	631				sample50	0	0.976228	0.00475436	0.00316957	0.0126783	0.00158479	0.00158479
sample51	357	54	309	107	39	26	5	897				sample51	0.397993	0.0602007	0.344482	0.119287	0.0434783	0.0289855	0.00557414
sample52	51	590	167	208	26	21	29	1092				sample52	0.0467033	0.540293	0.15293	0.190476	0.0238095	0.0192308	0.0265568
sample53	23	374	644	15	70	97	39	1262				sample53	0.018225	0.296355	0.510301	0.0118859	0.0554675	0.0768621	0.0309033
sample54	0	2	493	2	8	81	16	602				sample54	0	0.00332226	0.818937	0.00332226	0.013289	0.134551	0.0265781
sample55	22	34	3	0	0	0	1	60				sample55	0.366667	0.566667	0.05	0	0	0	0.0166667
sample56	0	1	1	0	0	0	0	2				sample56	0	0.5	0.5	0	0	0	0
sample57	51	13	1	0	0	1	0	66				sample57	0.772727	0.19697	0.0151515	0	0	0.0151515	0
sample58	58	3	3	0	0	0	0	64				sample58	0.90625	0.046875	0.046875	0	0	0	0
sample59	121	10	5	0	0	0	0	136				sample59	0.889706	0.0735294	0.0367647	0	0	0	0
sample6	0	0	3	0	0	0	0	3				sample6	0	0	1	0	0	0	0
sample63	5	0	36	0	0	1	0	42				sample63	0.119048	0	0.857143	0	0	0.0238095	0
sample64	41	224	7	0	0	1	2	275				sample64	0.149091	0.814545	0.0254545	0	0	0.00363636	0.00727273
sample65	7	0	18	0	1	1	0	27				sample65	0.259259	0	0.666667	0	0.037037	0.037037	0
sample66	1	0	3	0	0	0	0	4				sample66	0.25	0	0.75	0	0	0	0
sample67	350	10	6	6	2	1	0	375				sample67	0.933333	0.0266667	0.016	0.016	0.00533333	0.00266667	0
sample68	620	14	38	7	2	1	0	682				sample68	0.909091	0.0205279	0.0557185	0.0102639	0.00293255	0.00146628	0
sample69	583	61	12	12	22	3	0	693				sample69	0.84127	0.0880231	0.017316	0.017316	0.031746	0.004329	0
sample7	11	0	14	7	1	0	0	33				sample7	0.333333	0	0.424242	0.212121	0.030303	0	0
sample70	2	2	9	0	0	0	0	13				sample70	0.153846	0.153846	0.692308	0	0	0	0
sample72	3	0	1	0	0	0	0	4				sample72	0.75	0	0.25	0	0	0	0
sample73	91	5	3	0	0	1	0	100				sample73	0.91	0.05	0.03	0	0	0.01	0
sample74	0	0	1	0	0	0	2	3				sample74	0	0	0.333333	0	0	0	0.666667
sample76	207	7	0	0	1	0	0	215				sample76	0.962791	0.0325581	0	0	0.00465116	0	0
sample8	0	0	0	0	0	1	0	1				sample8	0	0	0	0	0	1	0
sample9	146	0	0	0	0	0	0	146				sample9	1	0	0	0	0	0	0
Total	8224	4197	3032	783	471	360	295	17362				Total	0.473678	0.241735	0.174634	0.0450985	0.0271282	0.0207349	0.0169911
Rows marked in red indicate samples that were removed in the linear regression analyses due to low nuclei counts
