# Supplementary material for: Single-nucleus RNA-sequencing of autosomal dominant Alzheimer disease and risk variant carriers
Source: Nat Commun. 2023 Apr 21;14:2314. doi: 10.1038/s41467-023-37437-5 (PMC10121712; doi:10.1038/s41467-023-37437-5)
Supplement: Supplementary file 8 — Supplementary Dataset 5 [file 41467_2023_37437_MOESM8_ESM.xlsx]

## Sheet: Sample Entropy
Supplementary Table: Cluster Entropies by Sample
		Cluster Entropies
Cell Type	Overall	c0	c1	c2	c3	c4	c5	c6	c7	c8	c9	c10	c11	c12	c13	c14
all	4.92456	4.64174	5.22018	4.95312	4.36569	5.42728	5.10119	5.35091	5.50896	4.26946	3.69427	5.0752	5.34437	5.41532	4.78768	0.94536
Astro	4.71694	5.26365	5.42304	2.14147	3.30389	1.12843	--	--	--	--	--	--	--	--	--	--
Micro	4.41131	4.95572	4.78181	4.64658	2.87348	2.04881	4.77835	4.79826	3.74112	1.01564	--	--	--	--	--	--
Neuron	4.43695	4.21178	3.95129	4.27109	5.00679	5.27997	4.7673	4.57851	--	--	--	--	--	--	--	--
Oligo	4.21766	4.9156	3.6103	4.48709	3.61516	4.48027	1.77596	4.63183	5.42984	0.573884	--	--	--	--	--	--
OPC	4.26039	4.77072	4.09692	3.63558	3.47852	3.9912	3.06983	2.7389	--	--	--	--	--	--	--	--
	Overall	Astro	Endo	Micro	Neuron	Oligo	OPC
all	5.38385	5.54043	5.41792	5.50943	4.76249	5.56571	5.10126
#Max Entropy Possible =			6.06609
#normalized entropy
		Cluster Entropies
Cell Type	Overall	c0	c1	c2	c3	c4	c5	c6	c7	c8	c9	c10	c11	c12	c13	c14
all	0.811818	0.765196	0.860552	0.816526	0.719689	0.894692	0.840935	0.882102	0.908157	0.703825	0.609004	0.836651	0.881024	0.892719	0.789254	0.155843
Astro	0.777592	0.867716	0.893993	0.353024	0.544649	0.186023	--	--	--	--	--	--	--	--	--	--
Micro	0.727209	0.816955	0.788285	0.765993	0.473696	0.337747	0.787715	0.790998	0.616727	0.16743	--	--	--	--	--	--
Neuron	0.731436	0.694315	0.651373	0.704092	0.825374	0.870408	0.785893	0.754772	--	--	--	--	--	--	--	--
Oligo	0.695285	0.810341	0.595161	0.7397	0.595962	0.738576	0.292769	0.763562	0.895115	0.0946053	--	--	--	--	--	--
OPC	0.702329	0.786457	0.675381	0.599329	0.573437	0.657954	0.506065	0.451511	--	--	--	--	--	--	--	--
	Overall	Astro	Endo	Micro	Neuron	Oligo	OPC
all	0.887532	0.913345	0.893149	0.908233	0.7851	0.917512	0.840946

## Sheet: Batch Entropy
Supplementary Table: Cluster Entropies by batch
		Cluster Entropies
Cell Type	Overall	c0	c1	c2	c3	c4	c5	c6	c7	c8	c9	c10	c11	c12	c13	c14
all	3.37828	3.29761	3.68877	3.40167	3.05638	3.48791	3.32255	3.47052	3.59387	2.90369	2.77621	3.47128	3.53998	3.562	3.19101	0.881346
Astro	3.16411	3.44939	3.54248	1.91216	2.13036	1.12008	--	--	--	--	--	--	--	--	--	--
Micro	3.16926	3.49023	3.24006	3.50385	2.25762	1.92063	3.4434	3.27346	2.72024	0.895432	--	--	--	--	--	--
Neuron	3.07191	2.86955	2.78166	3.15173	3.43945	3.51366	3.1894	2.99301	--	--	--	--	--	--	--	--
Oligo	2.97167	3.38681	2.53374	3.15817	2.69096	3.31356	1.4703	3.07013	3.54975	0.552848	--	--	--	--	--	--
OPC	2.9498	3.50032	2.98386	2.0673	1.79634	2.3496	1.64441	1.80105	--	--	--	--	--	--	--	--
	Overall	Astro	Endo	Micro	Neuron	Oligo	OPC
all	3.51289	3.52774	3.56413	3.59395	3.22435	3.61418	3.32261
#Max Entropy Possible =			3.80735
#normalized entropy
		Cluster Entropies
Cell Type	Overall	c0	c1	c2	c3	c4	c5	c6	c7	c8	c9	c10	c11	c12	c13	c14
all	0.887303	0.866116	0.968854	0.893447	0.802757	0.916099	0.872667	0.91153	0.943929	0.762652	0.729171	0.91173	0.929774	0.935558	0.838118	0.231485
Astro	0.831053	0.905982	0.93043	0.502228	0.559539	0.294187	--	--	--	--	--	--	--	--	--	--
Micro	0.832404	0.916706	0.851001	0.920285	0.592963	0.504454	0.904407	0.859772	0.71447	0.235185	--	--	--	--	--	--
Neuron	0.806837	0.753685	0.730603	0.827801	0.903369	0.92286	0.837694	0.786111	--	--	--	--	--	--	--	--
Oligo	0.780508	0.889545	0.665485	0.829491	0.706779	0.870304	0.386174	0.806367	0.932339	0.145205	--	--	--	--	--	--
OPC	0.774763	0.919356	0.783708	0.542974	0.471808	0.61712	0.431905	0.473046	--	--	--	--	--	--	--	--
	Overall	Astro	Endo	Micro	Neuron	Oligo	OPC
all	0.92266	0.926559	0.936117	0.94395	0.846873	0.949263	0.872683

## Sheet: Sample > Batch variation
Supplementary Table: Sample variation is greater than batch variation
#inter-sample variation within each batch
Batch	Astro	Endo	Micro	Neuron	Oligo	OPC
1	0.0466934	0.00644122	0.0401144	0.0904643	0.0780563	0.00476402		The inter-batch variation is less than the inter-sample within the batch
2	0.0616179	0.00617632	0.0412456	0.0444329	0.146078	0.040648		The inter-sample variation within the batch is less than the inter-batch variation
3	0.129301	0.0442238	0.0793667	0.126416	0.216636	0.0585494
4	0.160269	0.00869321	0.0544618	0.222086	0.351128	0.0582143
5	0.0764657	0.00371782	0.0266426	0.192513	0.244025	0.0455131
6	0.149367	0.0125797	0.0635014	0.116108	0.293032	0.0953404
7	0.181564	0.00241471	0.100636	0.377935	0.335889	0.0641122
8	0.103032	0.00952922	0.0413388	0.243417	0.347864	0.054181
9	0.0986608	0.00275459	0.0345425	0.290811	0.205032	0.0143799
10	0.122471	0.0107275	0.0187534	0.233867	0.185395	0.0774316
11	0.0933303	0.00931436	0.0235705	0.0648239	0.128447	0.0390987
12	0.0783725	0.00789309	0.0159338	0.0750532	0.177078	0.0514637
13	0.0751739	0.0096636	0.0414103	0.105095	0.0999235	0.0595174
14	0.0544031	0.0119474	0.00116669	0.324247	0.390136	0.000705108
#inter-batch variation (standard deviation) accounting for sample
	Astro	Endo	Micro	Neuron	Oligo	OPC
std.dev	0.0471884	0.00554931	0.0286264	0.103708	0.138417	0.0375178
#inter-batch variation (standard deviation) not accounting for sample
	Astro	Endo	Micro	Neuron	Oligo	OPC
std.dev	0.0401919	0.00428166	0.0290633	0.11389	0.148278	0.0342466

## Sheet: AD status by batch
Supplementary Table: AD status by batch
Batch	Neuro_AD	Neuro_ADAD	Neuro_CO	Neuro_OT	Neuro_Presympt
1	2548	0	3637	0	0
2	29503	2154	5844	0	0
3	7145	0	6860	2717	0
4	6262	5953	4214	0	2438
5	5996	1653	0	8877	5346
6	7887	0	6016	2639	0
7	10065	0	6775	0	0
8	0	33865	0	0	0
9	0	39557	0	0	0
10	0	22471	0	0	0
11	13162	0	0	0	0
12	20950	0	0	5032	0
13	11767	0	0	2812	0
14	0	1453	0	3747	0

## Sheet: Meta_data by batch
Supplementary Table: Meta data by batch
batch	nCount_RNA	nFeature_RNA	percent.mito	nCount_SCT	nFeature_SCT
1	3439.88	1744.09	1.2921	4026.16	1748.27
2	3378.37	1720.42	0.88968	4039.34	1721.2
3	4443.45	2116.8	0.865662	4320.9	2087.51
4	5629.56	2403.04	1.16915	4593.89	2254.27
5	3985.87	1963.63	1.28676	4233.43	1960.69
6	4316.6	2000.53	0.995642	4334.38	1992.51
7	5210.89	2328.08	1.00536	4495.41	2187.43
8	4967.04	2237.59	1.38933	4504.73	2186.97
9	4828.64	2271.21	2.58368	4482.12	2246.44
10	4955.21	2384.47	0.942682	4552.63	2363.25
11	4488.22	2172.08	0.702827	4385.5	2160.15
12	6301.67	2590.5	1.00545	4770.25	2400.61
13	5204.61	2342.88	0.262564	4501.27	2220.83
14	4603.6	2156.98	0.927422	4419.28	2140.39

## Sheet: Cell type by batch
Supplementary Table: Cell type by batch
Batch	Astro	Endo	Micro	Neuron	Oligo	OPC
1	608	84	528	742	4188	35
2	3004	267	3113	1162	28565	1390
3	1578	95	1628	1063	11642	716
4	3377	196	776	4183	9647	688
5	3764	143	1219	3732	11585	1429
6	1757	153	1696	1712	10668	556
7	2175	65	839	4027	8685	1049
8	4589	339	1891	4553	20439	2054
9	6462	507	1267	14744	12975	3602
10	3451	414	386	9169	5969	3082
11	1456	168	601	331	9845	761
12	4838	306	1228	4851	13347	1412
13	1144	295	1161	2290	13877	581
14	474	87	611	1016	3005	7
#batch proportions (not taking into account sample)								#batch proportions (averaging by sample first)
Batch	Astro	Endo	Micro	Neuron	Oligo	OPC		Batch	Astro	Endo	Micro	Neuron	Oligo	OPC
1	0.0983023	0.0135812	0.0853678	0.119968	0.677122	0.00565885		1	0.0813275	0.01541	0.0931157	0.139217	0.667353	0.00357677
2	0.0801045	0.00711981	0.0830111	0.0309858	0.761713	0.0370657		2	0.0921224	0.00919599	0.0877808	0.0459224	0.719596	0.0453826
3	0.0943667	0.00568114	0.0973568	0.063569	0.696209	0.0428178		3	0.157546	0.0228752	0.0834572	0.0805568	0.589305	0.0662604
4	0.17899	0.0103885	0.04113	0.22171	0.511316	0.0364658		4	0.233236	0.0066413	0.0363367	0.312046	0.35679	0.0549502
5	0.172092	0.00653804	0.0557334	0.170629	0.529673	0.0653347		5	0.191603	0.00590059	0.0439579	0.191195	0.476092	0.0912513
6	0.106214	0.00924918	0.102527	0.103494	0.644904	0.0336114		6	0.126834	0.0119749	0.104443	0.128422	0.581172	0.0471529
7	0.129157	0.00385986	0.0498219	0.239133	0.515736	0.0622922		7	0.173256	0.00329878	0.0613813	0.237818	0.452607	0.0716391
8	0.135509	0.0100103	0.0558394	0.134446	0.603543	0.0606526		8	0.162144	0.0124576	0.059034	0.167259	0.533025	0.0660795
9	0.163359	0.0128169	0.0320297	0.372728	0.328008	0.0910585		9	0.196874	0.0126706	0.0328461	0.292071	0.370118	0.0954206
10	0.153576	0.0184237	0.0171777	0.408037	0.265631	0.137155		10	0.141631	0.0177305	0.0200467	0.377952	0.293447	0.149192
11	0.110621	0.012764	0.0456618	0.0251482	0.747987	0.057818		11	0.128874	0.0171266	0.0530252	0.0511747	0.712576	0.0372237
12	0.186206	0.0117774	0.0472635	0.186706	0.513702	0.0543453		12	0.176648	0.0128064	0.0502251	0.177364	0.525655	0.0573008
13	0.0591276	0.0152471	0.0600062	0.118358	0.717232	0.0300289		13	0.0725558	0.0140478	0.0647911	0.108162	0.700025	0.0404182
14	0.0911538	0.0167308	0.1175	0.195385	0.577885	0.00134615		14	0.108124	0.0204577	0.117136	0.296531	0.456184	0.00156611

## Sheet: Cell state by batch
Supplementary Table: Cell state by batch
Batch	Astro.0	Astro.1	Astro.2	Astro.3	Astro.4	Endo	Micro.0	Micro.1	Micro.2	Micro.3	Micro.4	Micro.5	Micro.6	Micro.7	Micro.8	Neuron.0	Neuron.1	Neuron.2	Neuron.3	Neuron.4	Neuron.5	Neuron.6	Oligo.0	Oligo.1	Oligo.2	Oligo.3	Oligo.4	Oligo.5	Oligo.6	Oligo.7	Oligo.8	OPC.0	OPC.1	OPC.2	OPC.3	OPC.4	OPC.5	OPC.6
1	388	211	0	9	0	84	339	35	115	1	0	24	10	4	0	107	98	47	228	168	88	6	68	664	2925	0	221	27	196	87	0	11	0	15	7	1	1	0
2	2144	542	301	15	2	267	1628	860	168	19	301	25	25	87	0	47	54	32	419	460	96	54	776	14054	8421	1034	1100	25	2545	517	93	1015	333	26	7	5	3	1
3	633	931	0	14	0	95	795	196	32	487	0	46	15	57	0	235	200	326	98	119	26	59	7564	53	1889	1	1254	90	650	140	1	566	106	41	1	0	2	0
4	2728	581	3	65	0	196	202	208	72	225	0	7	15	47	0	1197	465	1554	376	373	105	113	6319	1138	342	501	307	276	458	305	1	583	43	40	11	6	5	0
5	2203	957	87	27	490	143	583	50	232	165	144	11	33	0	1	705	522	1292	622	279	167	145	5990	259	1200	3134	421	59	332	189	1	573	652	41	50	34	0	79
6	923	795	21	18	0	153	478	190	351	609	0	48	15	5	0	340	209	440	241	283	75	124	5429	189	2444	104	382	15	927	310	868	507	13	21	6	7	1	1
7	1313	839	9	13	1	65	613	98	66	1	4	50	6	1	0	1137	559	1229	320	447	163	172	2998	131	812	1668	2543	28	360	142	3	620	292	75	41	16	3	2
8	2207	823	1490	66	3	339	543	398	193	6	642	60	19	17	13	1051	519	1149	675	643	239	277	4763	1709	1603	3090	2558	6126	119	471	0	1084	709	134	64	47	12	4
9	2846	1743	1025	848	0	507	173	814	33	0	13	110	112	12	0	4799	4444	2185	1145	722	562	887	602	5031	71	6690	301	51	33	194	2	415	942	1258	538	179	128	142
10	501	187	2385	374	4	414	88	53	107	1	23	37	32	2	43	3763	1833	504	955	1087	673	354	125	2145	8	3246	404	0	11	30	0	688	723	1234	33	148	195	61
11	1001	455	0	0	0	168	307	150	114	4	0	17	7	2	0	16	37	41	83	117	22	15	4263	829	2686	13	1435	22	366	231	0	673	29	48	7	2	2	0
12	3433	1311	11	81	2	306	417	258	308	142	0	41	28	34	0	827	451	1230	916	986	345	96	4379	2744	2190	454	1352	747	1152	329	0	1174	112	75	18	26	6	1
13	545	538	3	47	11	295	580	268	223	8	0	35	39	8	0	393	1000	182	223	355	73	64	6622	977	3010	18	520	1095	1317	317	1	312	243	22	0	0	2	2
14	145	115	8	1	205	87	286	84	67	1	167	2	4	0	0	298	184	50	145	242	50	47	2078	8	396	260	103	0	83	77	0	3	0	2	0	0	0	2
