# Supplementary material for: Single-nucleus RNA-sequencing of autosomal dominant Alzheimer disease and risk variant carriers
Source: Nat Commun. 2023 Apr 21;14:2314. doi: 10.1038/s41467-023-37437-5 (PMC10121712; doi:10.1038/s41467-023-37437-5)
Supplement: Supplementary file 9 — Supplementary Dataset 6 [file 41467_2023_37437_MOESM9_ESM.xlsx]

## Sheet: Overview
Supplementary Table: Differential proportions of cell states by phenotype
These tables show the clusters that are enriched within certain phenotypes.
Enrichment was determined using linear models (shown at the bottom of each tab).
Tabs
a. Cell Type Level Analyses
b. ADAD clusters
c. TREM2 & TREM2-reduced-activation clusters
d. Sporadic AD clusters
e. rs1582763 (MS4A) clusters
f. APOEe4+ clusters

## Sheet: a. Cell Type Level
Variable	CellType	Estimate	std.error	z.score	p.value
ADAD	Astro	0.0545174	0.0610328	0.893248	0.375235
ADAD	Endo	0.0721969	0.0281367	2.56594	0.0127623
ADAD	Micro	-0.0225139	0.0607388	-0.370667	0.71217
ADAD	N_Ex	0.0440063	0.100925	0.43603	0.664354
ADAD	N_Inh	0.0420352	0.066947	0.627888	0.532421
ADAD	Oligo	-0.0410563	0.0787171	-0.521568	0.60386
ADAD	OPC	0.149414	0.0672104	2.22308	0.0299261
APOEe4+	Astro	-0.0162451	0.0654246	-0.248303	0.805779
APOEe4+	Endo	-0.00470606	0.0224693	-0.209444	0.835674
APOEe4+	Micro	0.00753998	0.0526533	0.1432	0.887195
APOEe4+	N_Ex	0.0660998	0.0889596	0.743032	0.463879
APOEe4+	N_Inh	0.0340387	0.0615742	0.552808	0.584943
APOEe4+	Oligo	-0.0570742	0.0772113	-0.739194	0.466167
APOEe4+	OPC	-0.092197	0.0604851	-1.52429	0.139065
rs1582763	Astro	0.00264415	0.0250533	0.105541	0.916305
rs1582763	Endo	-0.00613289	0.0115158	-0.532565	0.596335
rs1582763	Micro	0.0330208	0.0242981	1.35898	0.179324
rs1582763	N_Ex	0.0244596	0.041096	0.595182	0.553998
rs1582763	N_Inh	0.00529401	0.0272986	0.193929	0.846897
rs1582763	Oligo	0.00017106	0.0323149	0.00529353	0.995794
rs1582763	OPC	-0.0414924	0.0269799	-1.5379	0.129419
sAD	Astro	0.0110331	0.0551191	0.200168	0.842015
sAD	Endo	0.0280477	0.0254104	1.10379	0.274021
sAD	Micro	-0.0311724	0.0548537	-0.568282	0.57193
sAD	N_Ex	-0.052819	0.0911461	-0.579498	0.564388
sAD	N_Inh	0.013921	0.0604603	0.23025	0.818668
sAD	Oligo	0.0219152	0.0710899	0.308274	0.758924
sAD	OPC	0.0847196	0.0606982	1.39575	0.167849
TREM2	Astro	0.0311285	0.0618386	0.503384	0.618777
TREM2	Endo	0.0282203	0.0206271	1.36812	0.182554
TREM2	Micro	-0.0383936	0.0494129	-0.776995	0.443916
TREM2	N_Ex	0.11757	0.0821814	1.43061	0.164014
TREM2	N_Inh	0.0312751	0.0584254	0.5353	0.596825
TREM2	Oligo	-0.0589257	0.0731003	-0.806094	0.427232
TREM2	OPC	-0.0359122	0.0593888	-0.604696	0.550429
TREM2_reduced	Astro	0.0283633	0.06654	0.426259	0.673298
TREM2_reduced	Endo	0.0180632	0.0226564	0.797268	0.432251
TREM2_reduced	Micro	-0.0314382	0.053348	-0.589304	0.560556
TREM2_reduced	N_Ex	0.0646563	0.0907499	0.712467	0.482288
TREM2_reduced	N_Inh	0.00841613	0.0630961	0.133386	0.894877
TREM2_reduced	Oligo	-0.0792715	0.0780164	-1.01609	0.318607
TREM2_reduced	OPC	-0.0609683	0.0631701	-0.965145	0.343038

## Sheet: b. ADAD
Cell type	Cluster	Varible	Estimate	std.error	z.score	p.value
astro	0	ADAD	-0.159167	0.0992004	-1.6045	0.114035
astro	1	ADAD	-0.270849	0.0819991	-3.30307	0.00164165
astro	2	ADAD	0.326083	0.0964009	3.38257	0.00129168
astro	3	ADAD	0.0608169	0.0603093	1.00842	0.317443
astro	4	ADAD	0.159816	0.0742845	2.1514	0.0356212
microglia	0	ADAD	-0.349508	0.130636	-2.67544	0.0101178
microglia	1	ADAD	0.0380129	0.110941	0.34264	0.733335
microglia	2	ADAD	-0.172335	0.118338	-1.45629	0.151692
microglia	3	ADAD	-0.214875	0.120633	-1.78122	0.0810748
microglia	4	ADAD	0.366174	0.122466	2.99	0.00435466
microglia	5	ADAD	0.0165531	0.0838091	0.19751	0.844245
microglia	6	ADAD	0.113274	0.0700208	1.61772	0.112144
microglia	7	ADAD	-0.048206	0.0721247	-0.66837	0.507034
microglia	8	ADAD	0.105406	0.0558677	1.88671	0.0651323
e. neuron	0	ADAD	0.0715777	0.0464417	1.54124	0.131769
e. neuron	1	ADAD	0.0268495	0.0647409	0.414723	0.68074
e. neuron	2	ADAD	-0.167361	0.109328	-1.53082	0.13432
e. neuron	3	ADAD	0.158539	0.0591961	2.6782	0.0109749
i. neuron	0	ADAD	-0.0156223	0.0393774	-0.396733	0.693727
i. neuron	1	ADAD	-0.0286127	0.0421442	-0.678924	0.501196
i. neuron	2	ADAD	0.114413	0.0537505	2.1286	0.0396596
oligo	0	ADAD	-0.352084	0.116879	-3.01239	0.00381368
oligo	1	ADAD	0.255084	0.118208	2.15793	0.0350151
oligo	2	ADAD	-0.498524	0.097509	-5.11259	3.61126e-06
oligo	3	ADAD	0.632695	0.118159	5.35459	1.47758e-06
oligo	4	ADAD	-0.178021	0.0727117	-2.44831	0.0173451
oligo	5	ADAD	0.0891225	0.0747827	1.19175	0.23813
oligo	6	ADAD	-0.303802	0.0672066	-4.52042	3.02553e-05
oligo	7	ADAD	-0.0275642	0.0335144	-0.822459	0.414127
oligo	8	ADAD	-0.0756655	0.0415282	-1.82203	0.0735207
opc	0	ADAD	-0.583819	0.147722	-3.95214	0.000358483
opc	1	ADAD	0.220274	0.148896	1.47938	0.147983
opc	2	ADAD	0.181543	0.108775	1.66897	0.104046
opc	3	ADAD	0.164428	0.108203	1.51962	0.137589
opc	4	ADAD	0.145874	0.0628787	2.31993	0.0263004
opc	5	ADAD	0.190164	0.0594639	3.19797	0.00293475
opc	6	ADAD	0.26365	0.0718876	3.66754	0.000807015
Samples: ADAD, sporadic AD, Others, Presymptomatic, Neuropath Free Controls
Model: (ClusterProportion)^(1/3) ~ ADstatus + Sex

## Sheet: c. TREM2 & TREM2_reduced
Cell type	Cluster	Varible	Estimate	std.error	z.score	p.value			Cell type	Cluster	Varible	Estimate	std.error	z.score	p.value
astro	0	TREM2	0.0768576	0.0436003	1.76278	0.0906696			astro	0	TREM2_reduced	0.0686157	0.0478839	1.43296	0.164768
astro	1	TREM2	-0.0349291	0.0484504	-0.720925	0.47792			astro	1	TREM2_reduced	-0.0377116	0.0521627	-0.722962	0.47669
astro	2	TREM2	-0.00428402	0.0608508	-0.070402	0.944457			astro	2	TREM2_reduced	-0.0136639	0.0654644	-0.208723	0.836426
astro	3	TREM2	-0.0321049	0.053669	-0.598201	0.555309			astro	3	TREM2_reduced	0.0347484	0.05778	0.601392	0.553218
astro	4	TREM2	-0.00306453	0.0125124	-0.24492	0.8086			astro	4	TREM2_reduced	0.00176544	0.0134839	0.13093	0.896922
microglia	0	TREM2	-0.085266	0.0966363	-0.88234	0.388075			microglia	0	TREM2_reduced	0.00082633	0.104584	0.0079011	0.993774
microglia	1	TREM2	0.040403	0.0759419	0.532026	0.600569			microglia	1	TREM2_reduced	0.0122991	0.0811555	0.15155	0.881061
microglia	2	TREM2	0.144192	0.102274	1.40986	0.173943			microglia	2	TREM2_reduced	0.217383	0.102964	2.11125	0.0475344
microglia	3	TREM2	-0.017629	0.0947357	-0.186086	0.854252			microglia	3	TREM2_reduced	0.049143	0.100074	0.491067	0.628725
microglia	4	TREM2	0.0415243	0.0748364	0.554868	0.585138			microglia	4	TREM2_reduced	-0.070614	0.0784967	-0.89958	0.379048
microglia	5	TREM2	0.0521445	0.0700526	0.744361	0.465315			microglia	5	TREM2_reduced	0.0887099	0.0727478	1.21942	0.236873
microglia	6	TREM2	-0.0337792	0.0582737	-0.579664	0.568614			microglia	6	TREM2_reduced	-0.0519082	0.0613023	-0.846758	0.407149
microglia	7	TREM2	-0.0184912	0.069823	-0.264829	0.793851			microglia	7	TREM2_reduced	-0.0778175	0.0721993	-1.07782	0.293945
microglia	8	TREM2	0	0	NaN	NaN			microglia	8	TREM2_reduced	0	0	NaN	NaN
e. neuron	0	TREM2	-0.0833736	0.0652871	-1.27703	0.22789			e. neuron	0	TREM2_reduced	0.0683548	0.0626711	1.09069	0.298724
e. neuron	1	TREM2	0.0115231	0.113762	0.101291	0.921142			e. neuron	1	TREM2_reduced	-0.124809	0.100516	-1.24168	0.240179
e. neuron	2	TREM2	0.0913085	0.157862	0.578406	0.574641			e. neuron	2	TREM2_reduced	0.121508	0.146605	0.828814	0.424829
e. neuron	3	TREM2	-0.0992433	0.112553	-0.88175	0.396771			e. neuron	3	TREM2_reduced	-0.0268535	0.109527	-0.245177	0.810834
i. neuron	0	TREM2	0.000223103	0.0330205	0.00675651	0.994698			i. neuron	0	TREM2_reduced	-0.0189469	0.0340287	-0.556792	0.585882
i. neuron	1	TREM2	-0.00422174	0.0369539	-0.114243	0.91056			i. neuron	1	TREM2_reduced	0.0183648	0.0381973	0.480787	0.637605
i. neuron	2	TREM2	0.0416901	0.0430325	0.968806	0.348005			i. neuron	2	TREM2_reduced	0.0169821	0.0459741	0.369384	0.717004
oligo	0	TREM2	0.117284	0.0964758	1.21568	0.235029			oligo	0	TREM2_reduced	0.163304	0.103707	1.57467	0.127425
oligo	1	TREM2	0.0243557	0.106489	0.228715	0.82088			oligo	1	TREM2_reduced	0.0158557	0.116615	0.135966	0.892895
oligo	2	TREM2	-0.135532	0.0991957	-1.36631	0.183543			oligo	2	TREM2_reduced	-0.0210206	0.112311	-0.187164	0.852985
oligo	3	TREM2	0.115715	0.096832	1.19501	0.24287			oligo	3	TREM2_reduced	0.0549998	0.108306	0.507819	0.615862
oligo	4	TREM2	0.0557432	0.0556936	1.00089	0.326104			oligo	4	TREM2_reduced	0.0838455	0.0598966	1.39984	0.173382
oligo	5	TREM2	0.067206	0.0605799	1.10938	0.277423			oligo	5	TREM2_reduced	0.132168	0.0627016	2.10789	0.0448345
oligo	6	TREM2	0.0414226	0.0596206	0.69477	0.493362			oligo	6	TREM2_reduced	0.0321259	0.0655481	0.490112	0.628165
oligo	7	TREM2	0.00293166	0.0297195	0.0986445	0.922177			oligo	7	TREM2_reduced	0.0387323	0.0316311	1.2245	0.231742
oligo	8	TREM2	-0.0161308	0.0253265	-0.636913	0.52975			oligo	8	TREM2_reduced	-0.0129902	0.0278156	-0.467013	0.644381
opc	0	TREM2	-0.0372421	0.0863193	-0.431446	0.671901			opc	0	TREM2_reduced	-0.00885516	0.103769	-0.085335	0.933054
opc	1	TREM2	0.0335935	0.123685	0.271606	0.789398			opc	1	TREM2_reduced	-0.0290428	0.148027	-0.196199	0.846925
opc	2	TREM2	0.0441196	0.0375554	1.17479	0.257267			opc	2	TREM2_reduced	0.0588168	0.0444233	1.32401	0.204105
opc	3	TREM2	-0.0688469	0.0898388	-0.766337	0.454634			opc	3	TREM2_reduced	-0.0319333	0.109064	-0.292796	0.773442
opc	4	TREM2	0.00940326	0.0610986	0.153903	0.879611			opc	4	TREM2_reduced	0.0240447	0.0728496	0.330059	0.745637
opc	5	TREM2	0.0708777	0.0408031	1.73707	0.101584			opc	5	TREM2_reduced	0.0368634	0.0523765	0.703815	0.491665
opc	6	TREM2	0.0010638	0.0263683	0.0403437	0.968318			opc	6	TREM2_reduced	0.0292969	0.0306622	0.955475	0.353552
Samples: sporadic AD									Samples: sporadic AD
Model: (ClusterProportion)^(1/3) ~ Sex + Age_Death + TREM2									Model: (ClusterProportion)^(1/3) ~ Sex + Age_Death + TREM2	Model: (ClusterProportion)^(1/3) ~ Sex + Age_Death + TREM2_reduced

## Sheet: d. sAD
Cell type	Cluster	Varible	Estimate	std.error	z.score	p.value
astro	0	sAD	0.0895548	0.0905282	0.989248	0.326651
astro	1	sAD	-0.0488906	0.0748306	-0.653351	0.516112
astro	2	sAD	0.0309821	0.0879734	0.352176	0.725983
astro	3	sAD	-0.0400496	0.055037	-0.727685	0.469734
astro	4	sAD	0.00828277	0.0677905	0.122182	0.903177
microglia	0	sAD	-0.022508	0.120987	-0.186036	0.853184
microglia	1	sAD	0.174586	0.102747	1.69918	0.0956261
microglia	2	sAD	-0.0791314	0.109598	-0.722014	0.473718
microglia	3	sAD	-0.104769	0.111723	-0.937752	0.352971
microglia	4	sAD	0.0429391	0.113421	0.37858	0.706635
microglia	5	sAD	0.00179096	0.0776191	0.0230738	0.981685
microglia	6	sAD	0.0648542	0.0648492	1.00008	0.322187
microglia	7	sAD	-0.0387029	0.0667977	-0.579405	0.56497
microglia	8	sAD	-0.00709684	0.0517414	-0.13716	0.891467
e. neuron	0	sAD	-0.0310695	0.0426299	-0.72882	0.4707
e. neuron	1	sAD	-0.0597261	0.0594271	-1.00503	0.321409
e. neuron	2	sAD	0.0823309	0.100354	0.820401	0.417242
e. neuron	3	sAD	0.0375951	0.0543374	0.691882	0.49333
i. neuron	0	sAD	-0.0157129	0.0369645	-0.425081	0.673114
i. neuron	1	sAD	0.0149866	0.0395618	0.378816	0.706879
i. neuron	2	sAD	0.0439612	0.0504569	0.871264	0.388942
oligo	0	sAD	-0.037404	0.106847	-0.350072	0.727531
oligo	1	sAD	0.260487	0.108062	2.41053	0.0190639
oligo	2	sAD	-0.191423	0.0891395	-2.14745	0.0358763
oligo	3	sAD	0.13809	0.108017	1.27841	0.206111
oligo	4	sAD	-0.042244	0.0664706	-0.635528	0.527541
oligo	5	sAD	0.156179	0.0683639	2.28452	0.0259543
oligo	6	sAD	-0.0766722	0.0614381	-1.24796	0.216976
oligo	7	sAD	0.0294095	0.0306377	0.95991	0.341018
oligo	8	sAD	-0.0541648	0.0379637	-1.42675	0.158922
opc	0	sAD	-0.0752339	0.141189	-0.532859	0.597499
opc	1	sAD	0.120405	0.142311	0.846073	0.40326
opc	2	sAD	-0.0871151	0.103965	-0.837929	0.407757
opc	3	sAD	0.00195255	0.103418	0.0188802	0.985044
opc	4	sAD	-0.0457981	0.0600979	-0.762059	0.45113
opc	5	sAD	0.041057	0.0568341	0.722401	0.474847
opc	6	sAD	0.0330003	0.0687083	0.480296	0.634006
Samples: ADAD, sporadic AD, Others, Presymptomatic, Neuropath Free Controls
Model: (ClusterProportion)^(1/3) ~ Sex + ADstatus

## Sheet: e. rs1582763
Cell type	Cluster	Varible	Estimate	std.error	z.score	p.value
astro	0	rs1582763	-0.097084	0.0388326	-2.50007	0.0153724
astro	1	rs1582763	0.0407816	0.0326822	1.24782	0.217288
astro	2	rs1582763	-0.0488272	0.0362934	-1.34535	0.183936
astro	3	rs1582763	-0.0074494	0.0248473	-0.299807	0.765434
astro	4	rs1582763	0.0365914	0.0303752	1.20465	0.233405
microglia	0	rs1582763	-0.0630778	0.0525402	-1.20056	0.235937
microglia	1	rs1582763	-0.0775545	0.0427311	-1.81494	0.0759167
microglia	2	rs1582763	-0.0310163	0.048525	-0.639182	0.525807
microglia	3	rs1582763	0.149718	0.0454529	3.29391	0.00188267
microglia	4	rs1582763	0.0135925	0.0475696	0.28574	0.776333
microglia	5	rs1582763	-0.0290983	0.0338953	-0.858474	0.394988
microglia	6	rs1582763	-0.00144792	0.0283512	-0.0510708	0.959486
microglia	7	rs1582763	-0.0364142	0.0294405	-1.23687	0.222278
microglia	8	rs1582763	0.00719608	0.0231772	0.31048	0.757568
e. neuron	0	rs1582763	-0.00772747	0.0207792	-0.371885	0.712158
e. neuron	1	rs1582763	-0.0533217	0.0276281	-1.92998	0.0615179
e. neuron	2	rs1582763	0.0669708	0.0477219	1.40336	0.169078
e. neuron	3	rs1582763	-0.0389532	0.0257302	-1.51391	0.13878
i. neuron	0	rs1582763	0.0161766	0.017747	0.91151	0.367927
i. neuron	1	rs1582763	-0.0183644	0.0190796	-0.962513	0.342041
i. neuron	2	rs1582763	0.0258609	0.0243218	1.06328	0.294546
oligo	0	rs1582763	0.0210581	0.0470429	0.447637	0.656112
oligo	1	rs1582763	-0.0128109	0.0473115	-0.270778	0.78754
oligo	2	rs1582763	-0.0199721	0.039504	-0.505571	0.615107
oligo	3	rs1582763	-0.00215833	0.0473893	-0.0455446	0.963832
oligo	4	rs1582763	-0.0447789	0.0284642	-1.57316	0.121216
oligo	5	rs1582763	-0.0061149	0.0300434	-0.203536	0.839441
oligo	6	rs1582763	0.00916224	0.0269767	0.339635	0.73538
oligo	7	rs1582763	0.00221623	0.0136137	0.162794	0.871256
oligo	8	rs1582763	0.0116604	0.0168265	0.692976	0.491138
opc	0	rs1582763	-0.0294031	0.0620294	-0.474019	0.638608
opc	1	rs1582763	-0.0214006	0.0625514	-0.342128	0.734424
opc	2	rs1582763	0.00342337	0.0445537	0.0768371	0.939217
opc	3	rs1582763	0.0399634	0.0463362	0.862466	0.394656
opc	4	rs1582763	-0.00334751	0.0271105	-0.123476	0.902479
opc	5	rs1582763	0.0119906	0.0255874	0.468614	0.642426
opc	6	rs1582763	0.0656748	0.0285949	2.29674	0.0281169
Samples: ADAD, sporadic AD, Others, Presymptomatic, Neuropath Free Controls
Model (Additive): (ClusterProportion)^(1/3) ~ ADstatus + Sex + rs1582763

## Sheet: f. APOEe4+
Cell type	Cluster	Varible	Estimate	std.error	z.score	p.value
astro	0	APOEe4+	-0.0113019	0.0495772	-0.227966	0.821604
astro	1	APOEe4+	0.0139717	0.0523759	0.266759	0.791933
astro	2	APOEe4+	-0.00130646	0.0651826	-0.0200431	0.984175
astro	3	APOEe4+	0.0817856	0.0554526	1.47487	0.153245
astro	4	APOEe4+	-0.0166215	0.0129825	-1.28029	0.212678
microglia	0	APOEe4+	0.0472238	0.101995	0.463002	0.648361
microglia	1	APOEe4+	-0.0502047	0.0788192	-0.63696	0.531375
microglia	2	APOEe4+	-0.0986553	0.109434	-0.901505	0.378048
microglia	3	APOEe4+	0.119383	0.095029	1.25628	0.22349
microglia	4	APOEe4+	-0.119285	0.0738336	-1.61559	0.12185
microglia	5	APOEe4+	-0.0297314	0.0736301	-0.403794	0.690649
microglia	6	APOEe4+	-0.136084	0.0530664	-2.5644	0.0184947
microglia	7	APOEe4+	0.0893602	0.0700194	1.27622	0.216499
microglia	8	APOEe4+	0	0	NaN	NaN
e. neuron	0	APOEe4+	-0.00220888	0.0613721	-0.0359916	0.971934
e. neuron	1	APOEe4+	0.006076	0.0998339	0.060861	0.952562
e. neuron	2	APOEe4+	-0.0684925	0.139058	-0.492545	0.632018
e. neuron	3	APOEe4+	0.0653655	0.100254	0.651998	0.527791
i. neuron	0	APOEe4+	-0.0908626	0.0297665	-3.05251	0.00806211
i. neuron	1	APOEe4+	0.0466464	0.0406885	1.14643	0.269578
i. neuron	2	APOEe4+	0.0635911	0.0481937	1.31949	0.206792
oligo	0	APOEe4+	0.189321	0.0983994	1.92401	0.0653658
oligo	1	APOEe4+	-0.0265076	0.112916	-0.234754	0.816238
oligo	2	APOEe4+	-0.0406373	0.108607	-0.374168	0.711313
oligo	3	APOEe4+	-0.0955899	0.103784	-0.921043	0.365496
oligo	4	APOEe4+	-0.0191812	0.0600674	-0.319328	0.752029
oligo	5	APOEe4+	-0.0450006	0.0651473	-0.690751	0.495843
oligo	6	APOEe4+	0.0884585	0.0614029	1.44063	0.161626
oligo	7	APOEe4+	0.0214305	0.0312393	0.68601	0.498779
oligo	8	APOEe4+	-0.0177053	0.0268415	-0.659623	0.515297
opc	0	APOEe4+	-0.00958926	0.0953204	-0.1006	0.921118
opc	1	APOEe4+	-0.00147455	0.13615	-0.0108304	0.991493
opc	2	APOEe4+	-0.0189422	0.0427258	-0.443343	0.663454
opc	3	APOEe4+	0.0817976	0.0983571	0.831639	0.417852
opc	4	APOEe4+	-0.000646338	0.0671513	-0.0096251	0.992439
opc	5	APOEe4+	0.0411904	0.0477578	0.862485	0.401164
opc	6	APOEe4+	0.0229969	0.0283842	0.8102	0.429712
Samples: sporadic AD
Model: (ClusterProportion)^(1/3) ~ Sex + APOEstatus + Age_Death
