# Supplementary material for: Single-nucleus RNA-sequencing of autosomal dominant Alzheimer disease and risk variant carriers
Source: Nat Commun. 2023 Apr 21;14:2314. doi: 10.1038/s41467-023-37437-5 (PMC10121712; doi:10.1038/s41467-023-37437-5)
Supplement: Supplementary file 10 — Supplementary Dataset 7 [file 41467_2023_37437_MOESM10_ESM.xlsx]

## Sheet: numbers of upregulated genes
Supplementary Table: Number of significantly (p.adj<0.05) upregulated genes in each cell state
Cluster	Oligo	I. Neuron	NeuronEX	Astrocytes	OPCs	Microglia
0	4562	5205	5869	4172	1594	593
1	1408	3211	4754	5191	1145	1293
2	2769	3227	3517	766	4771	405
3	4182		3100	5272	785	458
4	8853			1229	2392	753
5	1124				1592	2030
6	3478				1456	2559
7	2317					1882
8	1270					580	Overall Average
Average	3329.22	3881	4310	3326	1962.14	1172.56	2696.32
# genes tested	15298	16517	17139	16899	16381	15108	16223.7
# nuclei	164437	15411	38164	38665	17363	16941
