# Supplementary material for: Single-nucleus RNA-sequencing of autosomal dominant Alzheimer disease and risk variant carriers
Source: Nat Commun. 2023 Apr 21;14:2314. doi: 10.1038/s41467-023-37437-5 (PMC10121712; doi:10.1038/s41467-023-37437-5)
Supplement: Supplementary file 11 — Supplementary Dataset 8 [file 41467_2023_37437_MOESM11_ESM.xlsx]

## Sheet: DEGs between cell states
Supplementary Table: Differentially expressed genes between cell states
Tabs: (right click on the arrows at the bottom left to see all tabs)
Astrocytes_0_1		(+) logFC means upregulated in 1st cell state (here '0'), (-) logFC means upregulated in 2nd cell state (here '1')
Astrocytes_0_2
Astrocytes_0_3
Astrocytes_0_4
Astrocytes_0_all
Astrocytes_1_2
Astrocytes_1_3
Astrocytes_1_4
Astrocytes_1_all
Astrocytes_2_3
Astrocytes_2_4
Astrocytes_2_all
Astrocytes_3_4
Astrocytes_3_all
Astrocytes_4_all
Microglia_0_1
Microglia_0_2
Microglia_0_3
Microglia_0_4
Microglia_0_5
Microglia_0_6
Microglia_0_7
Microglia_0_8
Microglia_0_all
Microglia_1_2
Microglia_1_3
Microglia_1_4
Microglia_1_5
Microglia_1_6
Microglia_1_7
Microglia_1_8
Microglia_1_all
Microglia_2_3
Microglia_2_4
Microglia_2_5
Microglia_2_6
Microglia_2_7
Microglia_2_8
Microglia_2_all
Microglia_3_4
Microglia_3_5
Microglia_3_6
Microglia_3_7
Microglia_3_8
Microglia_3_all
Microglia_4_5
Microglia_4_6
Microglia_4_7
Microglia_4_8
Microglia_4_all
Microglia_5_6
Microglia_5_7
Microglia_5_8
Microglia_5_all
Microglia_6_7
Microglia_6_8
Microglia_6_all
Microglia_7_8
Microglia_7_all
Microglia_8_all
E.Neurons_0_1
E.Neurons_0_2
E.Neurons_0_3
E.Neurons_0_all
E.Neurons_1_2
E.Neurons_1_3
E.Neurons_1_all
E.Neurons_2_3
E.Neurons_2_all
E.Neurons_3_all
I.Neurons_0_1
I.Neurons_0_2
I.Neurons_0_all
I.Neurons_1_2
I.Neurons_1_all
I.Neurons_2_all
Oligodendrocytes_0_1
Oligodendrocytes_0_2
Oligodendrocytes_0_3
Oligodendrocytes_0_4
Oligodendrocytes_0_5
Oligodendrocytes_0_6
Oligodendrocytes_0_7
Oligodendrocytes_0_8
Oligodendrocytes_0_all
Oligodendrocytes_1_2
Oligodendrocytes_1_3
Oligodendrocytes_1_4
Oligodendrocytes_1_5
Oligodendrocytes_1_6
Oligodendrocytes_1_7
Oligodendrocytes_1_8
Oligodendrocytes_1_all
Oligodendrocytes_2_3
Oligodendrocytes_2_4
Oligodendrocytes_2_5
Oligodendrocytes_2_6
Oligodendrocytes_2_7
Oligodendrocytes_2_8
Oligodendrocytes_2_all
Oligodendrocytes_3_4
Oligodendrocytes_3_5
Oligodendrocytes_3_6
Oligodendrocytes_3_7
Oligodendrocytes_3_8
Oligodendrocytes_3_all
Oligodendrocytes_4_6
Oligodendrocytes_4_7
Oligodendrocytes_4_8
Oligodendrocytes_4_all
Oligodendrocytes_5_6
Oligodendrocytes_5_7
Oligodendrocytes_5_8
Oligodendrocytes_5_all
Oligodendrocytes_6_7
Oligodendrocytes_6_8
Oligodendrocytes_6_all
Oligodendrocytes_7_8
Oligodendrocytes_7_all
Oligodendrocytes_8_all
OPCs_0_1
OPCs_0_2
OPCs_0_3
OPCs_0_4
OPCs_0_5
OPCs_0_6
OPCs_0_all
OPCs_1_2
OPCs_1_3
OPCs_1_4
OPCs_1_5
OPCs_1_6
OPCs_1_all
OPCs_2_3
OPCs_2_4
OPCs_2_5
OPCs_2_6
OPCs_2_all
OPCs_3_4
OPCs_3_5
OPCs_3_6
OPCs_3_all
OPCs_4_5
OPCs_4_6
OPCs_4_all
OPCs_5_6
OPCs_5_all
OPCs_6_all

## Sheet: Astrocytes_0_1
	logFC_cluster	z.score	p.value	BH
DCLK1	-3.489	-133.334	0.00e+00	0.00e+00
LINC00609	-2.79	-130.955	0.00e+00	0.00e+00
SLC1A2	1.14	122.383	0.00e+00	0.00e+00
CACNB2	1.321	114.451	0.00e+00	0.00e+00
DPP10	-2.21	-113.468	0.00e+00	0.00e+00
GPC5	0.846	113.298	0.00e+00	0.00e+00
NRXN1	0.82	107.155	0.00e+00	0.00e+00
RORA	0.64	103.681	0.00e+00	0.00e+00
VCAN	-1.897	-102.731	0.00e+00	0.00e+00
CD44	-2.335	-102.072	0.00e+00	0.00e+00
L3MBTL4	-2.494	-100.27	0.00e+00	0.00e+00
CABLES1	1.764	97.887	0.00e+00	0.00e+00
LRP1B	0.63	97.086	0.00e+00	0.00e+00
SNED1	-2.012	-95.766	0.00e+00	0.00e+00
SLC38A1	-3.36	-93.732	0.00e+00	0.00e+00
KAZN	-2.055	-93.551	0.00e+00	0.00e+00
WDR49	-1.945	-92.448	0.00e+00	0.00e+00
CADM1	0.764	92.02	0.00e+00	0.00e+00
SLC1A3	0.774	90.954	0.00e+00	0.00e+00
LINC01088	-2.891	-90.471	0.00e+00	0.00e+00
CERS6	-1.676	-90.154	0.00e+00	0.00e+00
ARHGAP24	1.55	88.979	0.00e+00	0.00e+00
CADM2	0.579	88.797	0.00e+00	0.00e+00
ADAMTSL3	-2.506	-88.631	0.00e+00	0.00e+00
AC073941.1	-1.97	-85.752	0.00e+00	0.00e+00
GPC6	-2.219	-84.945	0.00e+00	0.00e+00
GLUL	1.106	83.352	0.00e+00	0.00e+00
SYNE1	0.995	83.126	0.00e+00	0.00e+00
TNC	-3.158	-82.327	0.00e+00	0.00e+00
GPM6A	0.493	82.31	0.00e+00	0.00e+00
VAV3	1.601	82.13	0.00e+00	0.00e+00
ZNF98	1.211	79.918	0.00e+00	0.00e+00
PLCB1	0.983	79.834	0.00e+00	0.00e+00
ADGRB3	0.529	79.489	0.00e+00	0.00e+00
STXBP5L	-1.976	-77.245	0.00e+00	0.00e+00
SERPINI2	-1.959	-77.003	0.00e+00	0.00e+00
SYNPO2	-2.763	-76.722	0.00e+00	0.00e+00
SOX5	0.482	76.709	0.00e+00	0.00e+00
TSHZ2	-2.402	-76.138	0.00e+00	0.00e+00
GALNT15	-2.404	-75.92	0.00e+00	0.00e+00
KCNJ3	-2.13	-75.676	0.00e+00	0.00e+00
NFASC	-1.797	-75.464	0.00e+00	0.00e+00
LSAMP	0.351	75.01	0.00e+00	0.00e+00
AQP1	-2.208	-74.342	0.00e+00	0.00e+00
ADAMTS9-AS2	-1.502	-74.175	0.00e+00	0.00e+00
SGCD	1.15	71.743	0.00e+00	0.00e+00
SMAD9	-1.841	-71.416	0.00e+00	0.00e+00
PLEKHA5	-1.104	-71.411	0.00e+00	0.00e+00
HPSE2	1.232	70.918	0.00e+00	0.00e+00
ATP9A	-1.33	-70.711	0.00e+00	0.00e+00
PDE3B	1.562	70.356	0.00e+00	0.00e+00
GRM3	1.645	70.064	0.00e+00	0.00e+00
DNM3	0.915	68.299	0.00e+00	0.00e+00
PTN	1.381	68.12	0.00e+00	0.00e+00
SLC24A4	-1.532	-66.971	0.00e+00	0.00e+00
DPYSL3	-1.461	-66.583	0.00e+00	0.00e+00
SLC4A4	0.767	66.58	0.00e+00	0.00e+00
ADGRL3	0.51	66.206	0.00e+00	0.00e+00
COL5A3	0.902	65.71	0.00e+00	0.00e+00
RASL12	-2.585	-64.846	0.00e+00	0.00e+00
ARHGEF4	-0.665	-64.79	0.00e+00	0.00e+00
SORBS1	-0.413	-64.051	0.00e+00	0.00e+00
CCDC85A	-3.281	-63.444	0.00e+00	0.00e+00
RIMS1	1.697	63.4	0.00e+00	0.00e+00
FLRT2	0.856	63.394	0.00e+00	0.00e+00
CARMIL1	0.555	61.533	0.00e+00	0.00e+00
GFAP	-0.75	-61.448	0.00e+00	0.00e+00
SLCO3A1	-1.622	-61.318	0.00e+00	0.00e+00
NAV1	-0.932	-60.893	0.00e+00	0.00e+00
MAN1C1	-1.617	-59.632	0.00e+00	0.00e+00
ERBB4	0.387	58.626	0.00e+00	0.00e+00
CRYAB	-1.184	-58.15	0.00e+00	0.00e+00
IGFBP5	-2.364	-58.11	0.00e+00	0.00e+00
LINC00836	-4.149	-57.931	0.00e+00	0.00e+00
DGKB	-1.314	-57.536	0.00e+00	0.00e+00
MARCH3	-1.16	-56.864	0.00e+00	0.00e+00
SPARC	-3.11	-56.634	0.00e+00	0.00e+00
GUCY1A1	-3.261	-56.628	0.00e+00	0.00e+00
CPE	0.537	56.254	0.00e+00	0.00e+00
CP	-2.773	-55.879	0.00e+00	0.00e+00
ABI3BP	-2.191	-55.687	0.00e+00	0.00e+00
MERTK	0.91	55.684	0.00e+00	0.00e+00
DLC1	0.885	55.65	0.00e+00	0.00e+00
B3GAT2	-1.565	-55.619	0.00e+00	0.00e+00
ANGPT1	-1.635	-55.075	0.00e+00	0.00e+00
SLC35F1	0.766	54.982	0.00e+00	0.00e+00
PLXDC2	-1.043	-54.976	0.00e+00	0.00e+00
LINC01094	-1.466	-54.902	0.00e+00	0.00e+00
DCLK2	-0.593	-54.813	0.00e+00	0.00e+00
AQP4-AS1	-0.994	-54.618	0.00e+00	0.00e+00
AL162511.1	-2.691	-54.616	0.00e+00	0.00e+00
BNC2	-1.742	-54.453	0.00e+00	0.00e+00
CKB	0.707	54.259	0.00e+00	0.00e+00
PFKFB2	-1.385	-54.218	0.00e+00	0.00e+00
GLIS3	-0.44	-54.096	0.00e+00	0.00e+00
PRRX1	-1.235	-54.003	0.00e+00	0.00e+00
HSPB8	-1.194	-53.403	0.00e+00	0.00e+00
MACROD2	0.868	53.374	0.00e+00	0.00e+00
ADCY8	-0.795	-53.036	0.00e+00	0.00e+00
NAV2	-0.466	-53.021	0.00e+00	0.00e+00
TPD52L1	0.484	52.789	0.00e+00	0.00e+00
KCNN2	-1.86	-52.522	0.00e+00	0.00e+00
FAM189A2	-0.767	-52.356	0.00e+00	0.00e+00
BRINP3	0.848	52.223	0.00e+00	0.00e+00
PLCB4	-2.055	-52.144	0.00e+00	0.00e+00
RTN1	-1.347	-52.14	0.00e+00	0.00e+00
GNA14	0.893	51.922	0.00e+00	0.00e+00
RNF19A	-0.709	-51.335	0.00e+00	0.00e+00
ABCC4	-1.463	-51.318	0.00e+00	0.00e+00
SEMA6A	-1.29	-51.217	0.00e+00	0.00e+00
DSCAML1	-2.105	-50.915	0.00e+00	0.00e+00
SLC6A11	1.343	50.721	0.00e+00	0.00e+00
ST6GALNAC3	-1.096	-50.717	0.00e+00	0.00e+00
HS6ST3	-1.852	-50.598	0.00e+00	0.00e+00
ST6GAL1	-1.544	-50.538	0.00e+00	0.00e+00
CFAP47	-1.285	-50.52	0.00e+00	0.00e+00
DPP10-AS3	-1.987	-50.48	0.00e+00	0.00e+00
CASK	-0.888	-50.45	0.00e+00	0.00e+00
ROBO2	-1.438	-49.832	0.00e+00	0.00e+00
PSD3	0.44	49.605	0.00e+00	0.00e+00
RETREG1	-1.519	-49.587	0.00e+00	0.00e+00
MYRIP	-1.351	-49.277	0.00e+00	0.00e+00
CTNNA2	0.349	49.216	0.00e+00	0.00e+00
SH3RF1	1.008	49.005	0.00e+00	0.00e+00
HGF	2.128	48.951	0.00e+00	0.00e+00
AC092691.1	0.389	48.823	0.00e+00	0.00e+00
DGKZ	1.625	48.816	0.00e+00	0.00e+00
HSPA1A	-0.874	-48.519	0.00e+00	0.00e+00
MIR4300HG	-0.877	-48.467	0.00e+00	0.00e+00
DGKG	0.548	48.353	0.00e+00	0.00e+00
ARHGAP29	2.003	48.159	0.00e+00	0.00e+00
PPP1R12B	-0.654	-48.099	0.00e+00	0.00e+00
SNTB1	-1.264	-47.991	0.00e+00	0.00e+00
ALPK1	-2.538	-47.82	0.00e+00	0.00e+00
SLC16A9	-0.845	-47.744	0.00e+00	0.00e+00
DAAM2	-0.73	-47.338	0.00e+00	0.00e+00
KCNQ3	1.492	47.104	0.00e+00	0.00e+00
LINC01515	-1.954	-47.046	0.00e+00	0.00e+00
EGFR	0.635	46.981	0.00e+00	0.00e+00
FRY	-1.38	-46.796	0.00e+00	0.00e+00
C8orf34	-2.307	-46.792	0.00e+00	0.00e+00
CRISPLD1	-1.86	-46.656	0.00e+00	0.00e+00
CPAMD8	-4.199	-46.602	0.00e+00	0.00e+00
RERG	1.545	46.47	0.00e+00	0.00e+00
PDE4D	0.575	46.375	0.00e+00	0.00e+00
USH1C	-3.113	-46.365	0.00e+00	0.00e+00
ATP1B2	0.799	46.284	0.00e+00	0.00e+00
SMOC1	-2.105	-46.229	0.00e+00	0.00e+00
SPRY4-AS1	1.61	45.942	0.00e+00	0.00e+00
AP1S2	-1.225	-45.84	0.00e+00	0.00e+00
USP54	-0.817	-45.82	0.00e+00	0.00e+00
GALNT13	-2.133	-45.789	0.00e+00	0.00e+00
TTN	-1.622	-45.534	0.00e+00	0.00e+00
HTRA1	0.884	45.352	0.00e+00	0.00e+00
WIF1	3.327	45.335	0.00e+00	0.00e+00
GRIA1	-1.762	-45.297	0.00e+00	0.00e+00
GAN	-0.701	-45.275	0.00e+00	0.00e+00
ARHGAP6	-2.092	-45.197	0.00e+00	0.00e+00
EGLN3	0.927	45.196	0.00e+00	0.00e+00
RGMA	-0.692	-45.041	0.00e+00	0.00e+00
ITSN1	0.562	44.986	0.00e+00	0.00e+00
DIRC3	-1.548	-44.952	0.00e+00	0.00e+00
CHST11	0.667	44.766	0.00e+00	0.00e+00
PRR16	-2.811	-44.684	0.00e+00	0.00e+00
FOS	-1.357	-44.613	0.00e+00	0.00e+00
PTPRJ	0.941	44.588	0.00e+00	0.00e+00
ADAMTS9	-1.418	-44.439	0.00e+00	0.00e+00
LMNTD1	-1.164	-44.427	0.00e+00	0.00e+00
PLCE1	-0.856	-44.418	0.00e+00	0.00e+00
F11-AS1	1.139	44.318	0.00e+00	0.00e+00
CST3	0.714	44.265	0.00e+00	0.00e+00
KITLG	-1.748	-44.053	0.00e+00	0.00e+00
TMEM241	1.393	43.802	0.00e+00	0.00e+00
ABCD2	1.428	43.484	0.00e+00	0.00e+00
AKAP6	-0.863	-43.483	0.00e+00	0.00e+00
GJB6	2.024	43.418	0.00e+00	0.00e+00
GRAMD1C	0.651	43.36	0.00e+00	0.00e+00
HSP90AA1	-0.597	-43.359	0.00e+00	0.00e+00
ATP1A2	0.374	43.337	0.00e+00	0.00e+00
RGS9	-1.277	-43.243	0.00e+00	0.00e+00
STXBP5	0.471	43.05	0.00e+00	0.00e+00
COL21A1	-0.939	-43.022	0.00e+00	0.00e+00
ESRRG	0.705	42.951	0.00e+00	0.00e+00
LRRC4C	0.724	42.696	0.00e+00	0.00e+00
GRIA2	0.669	42.655	0.00e+00	0.00e+00
TMEM108	0.897	42.603	0.00e+00	0.00e+00
CHST9	-1.424	-42.428	0.00e+00	0.00e+00
TRPM3	0.441	42.368	0.00e+00	0.00e+00
RANBP3L	0.404	42.349	0.00e+00	0.00e+00
MAST4	0.467	42.194	0.00e+00	0.00e+00
GFPT2	-1.264	-42.192	0.00e+00	0.00e+00
KCNN3	-0.506	-42.095	0.00e+00	0.00e+00
ABR	-0.535	-42.084	0.00e+00	0.00e+00
ARHGEF3	-1	-42.021	0.00e+00	0.00e+00
AF117829.1	-0.64	-42.018	0.00e+00	0.00e+00
CFAP54	-1.136	-41.977	0.00e+00	0.00e+00
SEL1L3	2.084	41.922	0.00e+00	0.00e+00
SGK1	-1.25	-41.919	0.00e+00	0.00e+00
MYO5C	-2.22	-41.889	0.00e+00	0.00e+00
LINC01411	-2.166	-41.789	0.00e+00	0.00e+00
LINC00511	0.559	41.606	0.00e+00	0.00e+00
GJA1	0.533	41.493	0.00e+00	0.00e+00
CACNA2D3	-0.844	-41.433	0.00e+00	0.00e+00
NLGN4X	0.964	41.29	0.00e+00	0.00e+00
DPP6	-0.872	-41.246	0.00e+00	0.00e+00
KCTD8	0.907	41.091	0.00e+00	0.00e+00
PHYHIPL	-0.584	-41.086	0.00e+00	0.00e+00
HSPB1	-0.722	-41.071	0.00e+00	0.00e+00
ANKRD28	-0.799	-41.042	0.00e+00	0.00e+00
OSBPL11	-0.704	-40.96	0.00e+00	0.00e+00
SPRED1	0.718	40.921	0.00e+00	0.00e+00
ANKFN1	-0.758	-40.916	0.00e+00	0.00e+00
ARMC3	-1.749	-40.797	0.00e+00	0.00e+00
SYTL4	-0.819	-40.783	0.00e+00	0.00e+00
AHNAK	-0.702	-40.782	0.00e+00	0.00e+00
LINC00299	0.531	40.773	0.00e+00	0.00e+00
SAMD4A	0.512	40.727	0.00e+00	0.00e+00
APLNR	-3.209	-40.645	0.00e+00	0.00e+00
GYG2	-1.31	-40.549	0.00e+00	0.00e+00
HS3ST5	1.261	40.406	0.00e+00	0.00e+00
FRMPD2	-1.105	-40.319	0.00e+00	0.00e+00
HYDIN	-0.779	-40.205	0.00e+00	0.00e+00
LAMA1	-0.864	-40.202	0.00e+00	0.00e+00
WNK2	-0.764	-40.134	0.00e+00	0.00e+00
ID3	-1.348	-40.087	0.00e+00	0.00e+00
ITGB4	-0.673	-39.768	0.00e+00	0.00e+00
SASH1	0.351	39.714	0.00e+00	0.00e+00
KSR2	-1.742	-39.571	0.00e+00	0.00e+00
RORB	0.608	39.567	0.00e+00	0.00e+00
ELN	-1.29	-39.554	0.00e+00	0.00e+00
PLCXD3	-2.742	-39.423	0.00e+00	0.00e+00
PID1	1.366	39.247	0.00e+00	0.00e+00
GINS3	-1.75	-39.193	0.00e+00	0.00e+00
RHOJ	0.808	39.131	0.00e+00	0.00e+00
SLC6A1	0.685	39.09	0.00e+00	0.00e+00
ITPKB	-0.391	-39.063	0.00e+00	0.00e+00
PTPRZ1	0.337	38.997	0.00e+00	0.00e+00
ZNF273	-1.079	-38.992	0.00e+00	0.00e+00
GPR37L1	0.821	38.983	0.00e+00	0.00e+00
MED13L	-0.371	-38.959	0.00e+00	0.00e+00
SPECC1	0.813	38.95	0.00e+00	0.00e+00
PLPP4	-1.744	-38.947	0.00e+00	0.00e+00
EXPH5	-1.351	-38.874	0.00e+00	0.00e+00
UNC5C	0.864	38.847	0.00e+00	0.00e+00
NHSL1	0.44	38.802	0.00e+00	0.00e+00
ARRDC4	-2.302	-38.759	0.00e+00	0.00e+00
SNCA	-1.549	-38.603	0.00e+00	0.00e+00
SFXN5	0.372	38.357	0.00e+00	0.00e+00
NEO1	0.434	38.314	0.00e+00	0.00e+00
FAM171B	0.628	38.3	0.00e+00	0.00e+00
AL589740.1	0.459	38.266	0.00e+00	0.00e+00
CLDN10	0.914	38.248	0.00e+00	0.00e+00
CCK	-1.67	-38.115	0.00e+00	0.00e+00
KANK1	-0.389	-38.061	0.00e+00	0.00e+00
POU6F2	1.066	38.045	0.00e+00	0.00e+00
SRPX	-1.798	-37.95	0.00e+00	0.00e+00
MAP7	-0.508	-37.812	0.00e+00	0.00e+00
STK17B	1.282	37.764	0.00e+00	0.00e+00
AC012404.1	1.038	37.751	0.00e+00	0.00e+00
CHD9	0.389	37.737	0.00e+00	0.00e+00
CNTN3	-1.864	-37.734	0.00e+00	0.00e+00
SLC44A1	-0.661	-37.56	0.00e+00	6.14e-307
ASRGL1	0.904	37.545	0.00e+00	1.09e-306
FRMD4A	0.806	37.333	4.70e-305	3.01e-303
PREX2	0.356	37.267	5.58e-304	3.56e-302
FAM184A	0.537	37.263	6.65e-304	4.23e-302
DNAH7	0.699	37.242	1.41e-303	8.94e-302
GABRA2	0.599	37.1	2.85e-301	1.80e-299
LAMA4	-1.28	-37.019	5.67e-300	3.57e-298
KCND2	-1.162	-36.873	1.24e-297	7.79e-296
BAIAP2	-0.982	-36.808	1.40e-296	8.73e-295
NRP1	1.096	36.804	1.60e-296	9.95e-295
PRKG1	-0.303	-36.724	3.06e-295	1.89e-293
PSMA1	1.351	36.679	1.61e-294	9.92e-293
ZDHHC14	-0.794	-36.541	2.48e-292	1.53e-290
OGFRL1	-0.481	-36.527	4.13e-292	2.53e-290
PIK3C2A	0.674	36.461	4.62e-291	2.82e-289
SHROOM3	0.524	36.327	5.99e-289	3.64e-287
CDH10	0.847	36.303	1.47e-288	8.93e-287
EPB41L3	-1.579	-36.271	4.67e-288	2.82e-286
FGD4	0.508	36.264	5.98e-288	3.60e-286
APP	-0.761	-36.262	6.38e-288	3.83e-286
MGLL	0.674	36.26	7.03e-288	4.20e-286
NOL4	0.713	36.086	3.75e-285	2.24e-283
BICD1	-0.422	-35.83	3.73e-281	2.22e-279
TUBB2B	0.998	35.76	4.55e-280	2.69e-278
EPHA4	1.186	35.704	3.47e-279	2.05e-277
UBC	-0.705	-35.637	3.75e-278	2.20e-276
AC007563.2	-1.819	-35.581	2.78e-277	1.63e-275
SLC7A2	-0.578	-35.55	8.18e-277	4.77e-275
SLITRK5	-1.85	-35.508	3.75e-276	2.18e-274
LINC02251	-4	-35.503	4.41e-276	2.55e-274
CALCRL	-2.959	-35.48	9.85e-276	5.69e-274
SLC39A12	0.606	35.413	1.09e-274	6.29e-273
COL23A1	1.584	35.37	4.89e-274	2.80e-272
SORCS3	-2.017	-35.322	2.73e-273	1.56e-271
NFAT5	0.36	35.303	5.22e-273	2.97e-271
MCC	0.563	35.281	1.17e-272	6.62e-271
CALN1	1.361	35.239	5.11e-272	2.89e-270
ABHD2	0.701	35.215	1.19e-271	6.68e-270
RYR3	0.288	35.139	1.69e-270	9.49e-269
CEP85L	0.515	34.997	2.48e-268	1.39e-266
CNTN1	-0.297	-34.994	2.82e-268	1.57e-266
FRMPD3	-1.962	-34.97	6.34e-268	3.53e-266
MOB1B	-0.79	-34.963	8.11e-268	4.49e-266
ZFP36L1	-0.527	-34.893	9.51e-267	5.26e-265
PDGFRB	0.715	34.887	1.18e-266	6.52e-265
CXCL14	2.015	34.833	7.60e-266	4.18e-264
PTAR1	0.649	34.811	1.65e-265	9.05e-264
ABCA1	-0.584	-34.766	7.85e-265	4.28e-263
PIRT	-2.372	-34.692	1.05e-263	5.73e-262
GNG7	0.786	34.63	8.85e-263	4.80e-261
FRMD5	-0.648	-34.569	7.49e-262	4.04e-260
MATN2	-1.06	-34.54	1.99e-261	1.07e-259
LIMCH1	0.484	34.419	1.33e-259	7.15e-258
RGS20	0.508	34.397	2.75e-259	1.47e-257
CPEB3	0.468	34.289	1.13e-257	6.03e-256
SAMD11	-1.779	-34.286	1.27e-257	6.73e-256
TCF7L1	-0.664	-34.263	2.77e-257	1.47e-255
PLEKHG1	0.634	34.233	7.71e-257	4.07e-255
MAPT	-0.477	-34.222	1.13e-256	5.94e-255
AP000462.1	1.145	34.22	1.20e-256	6.32e-255
ADCY2	-0.271	-34.211	1.67e-256	8.72e-255
TOX	0.471	34.072	1.94e-254	1.01e-252
OSGIN2	-1.006	-34.016	1.28e-253	6.66e-252
TMEM132B	-0.621	-34.004	1.91e-253	9.93e-252
NALCN	-0.634	-33.981	4.31e-253	2.23e-251
LINC00499	0.659	33.951	1.19e-252	6.12e-251
ITM2C	0.641	33.898	7.03e-252	3.62e-250
DPYD	-0.979	-33.867	2.05e-251	1.05e-249
ITGA2	-2.117	-33.864	2.27e-251	1.16e-249
PTPN13	0.476	33.854	3.16e-251	1.61e-249
NTNG1	-1.155	-33.775	4.61e-250	2.34e-248
HOPX	1.053	33.685	9.46e-249	4.79e-247
LRRC3B	0.799	33.592	2.20e-247	1.11e-245
LINC00632	-1.423	-33.563	5.81e-247	2.92e-245
OLFM2	0.7	33.553	8.01e-247	4.02e-245
KCNIP1	1.174	33.552	8.49e-247	4.25e-245
CYP4F3	-2.862	-33.525	2.07e-246	1.03e-244
PTCSC3	-2.424	-33.446	2.97e-245	1.48e-243
UTRN	-0.461	-33.378	2.84e-244	1.41e-242
ANTXR1	-0.592	-33.339	1.05e-243	5.20e-242
P2RX7	-0.971	-33.276	8.46e-243	4.17e-241
AC006059.1	-0.79	-33.242	2.69e-242	1.32e-240
AL355974.2	-0.852	-33.218	6.01e-242	2.94e-240
AL603840.1	-2.372	-33.203	9.70e-242	4.74e-240
RHPN1	-0.813	-33.162	3.79e-241	1.85e-239
AKAP12	1.068	33.144	6.89e-241	3.35e-239
ARHGAP10	-2.072	-33.118	1.63e-240	7.92e-239
DIO2	1.349	33.056	1.27e-239	6.12e-238
AQP4	-0.338	-33.018	4.56e-239	2.19e-237
TENM4	-0.503	-32.984	1.36e-238	6.53e-237
KIF21A	0.52	32.887	3.40e-237	1.63e-235
RFX4	-0.31	-32.726	6.67e-235	3.19e-233
PPFIA1	-0.458	-32.695	1.87e-234	8.90e-233
MAP1B	-0.681	-32.65	8.09e-234	3.84e-232
MAGI2	0.213	32.608	3.16e-233	1.50e-231
SLC16A1-AS1	-0.684	-32.602	3.80e-233	1.79e-231
SEPT7	0.391	32.586	6.41e-233	3.02e-231
WDR11-AS1	-0.715	-32.58	7.78e-233	3.65e-231
ATP2C1	0.607	32.51	7.58e-232	3.55e-230
HSPA1B	-0.796	-32.503	9.72e-232	4.54e-230
NHS	-1.061	-32.501	1.04e-231	4.84e-230
KCND3	0.782	32.407	2.16e-230	1.01e-228
KCNE4	-1.179	-32.374	6.37e-230	2.95e-228
RNF182	0.822	32.26	2.59e-228	1.20e-226
METTL7A	0.592	32.25	3.51e-228	1.62e-226
EGF	-1.328	-32.167	5.09e-227	2.34e-225
SLC25A48	0.751	31.937	8.26e-224	3.78e-222
IFI16	-1.644	-31.932	9.71e-224	4.44e-222
ZBTB20	0.158	31.927	1.12e-223	5.10e-222
SDCCAG8	-0.433	-31.863	8.83e-223	4.02e-221
PFKFB3	-0.477	-31.857	1.04e-222	4.70e-221
PI16	-1.235	-31.839	1.88e-222	8.52e-221
DOCK4	0.218	31.81	4.75e-222	2.14e-220
CCDC14	-0.81	-31.769	1.76e-221	7.92e-220
PDZRN3	0.44	31.662	5.21e-220	2.34e-218
FAM182B	-0.434	-31.509	6.44e-218	2.88e-216
PTPRG	0.437	31.488	1.26e-217	5.61e-216
CYP4F12	-3.166	-31.48	1.64e-217	7.31e-216
SPAG1	-0.755	-31.443	5.22e-217	2.32e-215
STK32A	-1.117	-31.443	5.27e-217	2.33e-215
PDE7B	0.404	31.398	2.18e-216	9.60e-215
SLCO1C1	0.568	31.387	3.03e-216	1.34e-214
ITGAV	0.557	31.359	7.25e-216	3.19e-214
PIP5K1B	1.796	31.348	1.05e-215	4.59e-214
CHST15	-2.35	-31.312	3.21e-215	1.40e-213
MAOB	-0.632	-31.18	2.01e-213	8.76e-212
LGR4	0.519	31.062	7.95e-212	3.45e-210
ZNF704	-0.667	-31.032	1.99e-211	8.63e-210
WDR45	-0.989	-31.002	5.05e-211	2.18e-209
FAP	-1.312	-30.981	9.76e-211	4.21e-209
BCKDHB	-0.354	-30.96	1.89e-210	8.14e-209
PRKAG2	-0.673	-30.888	1.72e-209	7.40e-208
FAM227A	-0.942	-30.884	1.99e-209	8.52e-208
WWOX	-0.246	-30.863	3.77e-209	1.61e-207
CDH2	0.416	30.745	1.44e-207	6.11e-206
STAMBPL1	-1.226	-30.736	1.89e-207	8.02e-206
S100B	-0.74	-30.676	1.17e-206	4.97e-205
TSPAN7	0.988	30.665	1.69e-206	7.13e-205
SEC14L1	0.556	30.662	1.85e-206	7.82e-205
C1orf61	0.453	30.657	2.10e-206	8.85e-205
WWTR1	-0.631	-30.634	4.34e-206	1.82e-204
MASP1	-1.04	-30.612	8.35e-206	3.49e-204
RAB31	0.55	30.6	1.24e-205	5.18e-204
F5	-2.872	-30.505	2.27e-204	9.45e-203
MIAT	1.314	30.486	4.04e-204	1.68e-202
CLU	0.293	30.456	9.98e-204	4.14e-202
DPYSL2	-0.328	-30.352	2.39e-202	9.87e-201
RBMS3	0.796	30.347	2.78e-202	1.15e-200
ME1	0.815	30.323	5.74e-202	2.36e-200
DACH1	1.726	30.283	1.94e-201	7.95e-200
FBN1	-0.806	-30.253	4.74e-201	1.94e-199
CD99	-0.803	-30.222	1.23e-200	5.02e-199
GNA14-AS1	1.174	30.209	1.80e-200	7.32e-199
AL591686.2	1.58	30.147	1.17e-199	4.76e-198
NT5DC3	-2.063	-30.133	1.78e-199	7.22e-198
RGS3	1.176	30.108	3.84e-199	1.55e-197
ALDH1L1	0.434	30.026	4.52e-198	1.82e-196
KREMEN1	-0.678	-30.025	4.61e-198	1.86e-196
SNX31	-1.512	-29.989	1.35e-197	5.41e-196
LPAR4	-2.465	-29.964	2.86e-197	1.15e-195
FGFR2	0.457	29.945	5.05e-197	2.02e-195
RIPK2	-1.191	-29.932	7.64e-197	3.05e-195
AL031056.1	-2.529	-29.93	8.09e-197	3.22e-195
AC008957.2	1.01	29.849	9.00e-196	3.57e-194
GMPR	-0.771	-29.833	1.46e-195	5.77e-194
TBC1D4	1.41	29.833	1.46e-195	5.77e-194
TRIM9	0.379	29.79	5.32e-195	2.10e-193
JUN	-0.808	-29.773	8.84e-195	3.48e-193
SLC7A10	1.922	29.739	2.40e-194	9.43e-193
GRIA3	-1.278	-29.691	9.90e-194	3.88e-192
STXBP6	0.779	29.667	2.07e-193	8.10e-192
RBFOX2	0.407	29.659	2.57e-193	1.00e-191
PTCH1	0.821	29.552	6.15e-192	2.39e-190
AHCYL2	0.271	29.548	6.94e-192	2.69e-190
QKI	-0.184	-29.546	7.35e-192	2.84e-190
ADGRB1	1.254	29.516	1.79e-191	6.91e-190
MFGE8	1.009	29.466	7.78e-191	3.00e-189
NUPR1	-0.966	-29.449	1.31e-190	5.02e-189
PAWR	-1.121	-29.438	1.78e-190	6.81e-189
SLC8A3	-2.444	-29.358	1.88e-189	7.17e-188
INPP4B	-0.528	-29.326	4.82e-189	1.84e-187
SIDT1	-2.093	-29.274	2.21e-188	8.41e-187
GRAMD1B	0.612	29.235	6.99e-188	2.66e-186
GRK3	0.609	29.192	2.42e-187	9.17e-186
LINC00982	0.788	29.176	3.95e-187	1.49e-185
SCG3	0.79	29.172	4.35e-187	1.64e-185
XAF1	0.929	29.117	2.19e-186	8.24e-185
AGPAT4	-1.357	-29.028	2.95e-185	1.11e-183
ABLIM1	-0.241	-28.885	1.83e-183	6.85e-182
SLC3A2	0.577	28.883	1.96e-183	7.34e-182
SLC24A3	0.672	28.879	2.22e-183	8.30e-182
HEPN1	0.646	28.854	4.48e-183	1.67e-181
SFMBT2	0.41	28.847	5.60e-183	2.08e-181
JHY	-1.758	-28.743	1.10e-181	4.09e-180
PRTG	-1.176	-28.716	2.38e-181	8.82e-180
GALNT3	-2.218	-28.69	5.04e-181	1.86e-179
AC022639.1	1.417	28.684	6.08e-181	2.24e-179
PLEC	-0.509	-28.679	6.93e-181	2.55e-179
ENHO	0.837	28.669	9.32e-181	3.42e-179
STIM2	0.532	28.649	1.64e-180	6.01e-179
ENTPD1	0.962	28.598	7.04e-180	2.57e-178
TMEM132C	1.084	28.594	7.97e-180	2.91e-178
LRAT	-2.002	-28.524	5.95e-179	2.16e-177
MRAS	0.453	28.456	4.12e-178	1.50e-176
CHI3L1	1.071	28.43	8.61e-178	3.12e-176
SYNDIG1	-1.485	-28.381	3.50e-177	1.27e-175
VWCE	-1.42	-28.366	5.31e-177	1.91e-175
AC073050.1	0.358	28.361	6.10e-177	2.19e-175
OTUD7A	0.408	28.328	1.54e-176	5.54e-175
CSRNP3	-0.567	-28.317	2.16e-176	7.75e-175
FAM155A	0.318	28.31	2.61e-176	9.32e-175
VWA3B	-1.24	-28.281	5.99e-176	2.14e-174
EEF2K	0.652	28.264	9.70e-176	3.45e-174
SLC1A4	0.772	28.243	1.74e-175	6.18e-174
C3	-1.629	-28.242	1.76e-175	6.26e-174
ZSWIM6	0.267	28.236	2.12e-175	7.50e-174
SPRED2	0.558	28.226	2.84e-175	1.00e-173
RGCC	0.877	28.213	4.11e-175	1.45e-173
ADGRG1	0.577	28.205	5.07e-175	1.78e-173
MAN1A1	-0.907	-28.163	1.65e-174	5.77e-173
MYO10	0.482	28.146	2.71e-174	9.50e-173
LRRC9	-1.84	-28.058	3.18e-173	1.11e-171
FRMD6	-0.838	-28.022	8.77e-173	3.06e-171
SLC13A5	1.966	28.019	9.55e-173	3.32e-171
ALK	0.737	28.001	1.58e-172	5.50e-171
TMTC1	-0.524	-27.999	1.66e-172	5.74e-171
DPP10-AS1	-1.856	-27.929	1.18e-171	4.09e-170
SEMA3A	-0.659	-27.885	4.02e-171	1.39e-169
FANCL	-0.871	-27.844	1.27e-170	4.38e-169
GPAM	0.754	27.754	1.57e-169	5.39e-168
VWA3A	-1.176	-27.753	1.58e-169	5.44e-168
DAPK1	-0.396	-27.722	3.81e-169	1.30e-167
ALDH7A1	-0.476	-27.651	2.74e-168	9.36e-167
RBMS3-AS3	1.376	27.635	4.22e-168	1.44e-166
CABCOCO1	-2.356	-27.586	1.63e-167	5.56e-166
VCL	-0.575	-27.496	1.94e-166	6.60e-165
MAP2	-0.587	-27.482	2.85e-166	9.65e-165
BMPR1A	-0.322	-27.452	6.52e-166	2.21e-164
STK17A	1.001	27.439	9.41e-166	3.18e-164
GRIP1	-0.75	-27.439	9.43e-166	3.18e-164
ALCAM	0.45	27.432	1.15e-165	3.86e-164
SWAP70	0.874	27.381	4.62e-165	1.55e-163
RIN2	0.407	27.372	5.95e-165	1.99e-163
EPHB1	0.486	27.254	1.50e-163	5.00e-162
SFRP2	-3.992	-27.239	2.26e-163	7.55e-162
COBLL1	-1.92	-27.214	4.48e-163	1.49e-161
NAA11	-2.328	-27.199	6.67e-163	2.22e-161
PARP8	-0.908	-27.192	7.97e-163	2.64e-161
ASAP2	0.441	27.128	4.60e-162	1.52e-160
LRP8	1.236	27.109	7.62e-162	2.52e-160
ETV1	0.721	27.106	8.43e-162	2.78e-160
CNKSR2	-0.517	-27.06	2.92e-161	9.62e-160
PHLPP1	0.29	27.049	3.98e-161	1.31e-159
PPP2R2B	-0.188	-27.042	4.76e-161	1.56e-159
CAMK2D	-0.454	-27.039	5.09e-161	1.67e-159
PKIA	-0.576	-27.016	9.49e-161	3.10e-159
TAB2	-0.404	-27.009	1.16e-160	3.78e-159
NRG3	-0.139	-27.005	1.30e-160	4.21e-159
GPD2	0.464	26.99	1.94e-160	6.31e-159
OSBPL6	0.432	26.912	1.60e-159	5.19e-158
MRC2	-2.3	-26.837	1.20e-158	3.89e-157
KCNJ10	0.532	26.809	2.53e-158	8.15e-157
GPSM2	0.622	26.787	4.58e-158	1.47e-156
FTO	-0.315	-26.784	4.96e-158	1.59e-156
HES6	1.12	26.771	7.01e-158	2.25e-156
CEP126	-0.637	-26.753	1.14e-157	3.65e-156
CD38	-0.833	-26.752	1.16e-157	3.70e-156
LRP1	0.471	26.723	2.54e-157	8.10e-156
EPHA5	-1.546	-26.718	2.90e-157	9.25e-156
JAM2	0.608	26.715	3.12e-157	9.92e-156
CDC42BPA	0.292	26.714	3.23e-157	1.02e-155
CTBP2	-0.417	-26.713	3.35e-157	1.06e-155
P3H2	-0.994	-26.711	3.48e-157	1.10e-155
NPAS3	0.135	26.709	3.69e-157	1.16e-155
KLF12	0.432	26.698	4.96e-157	1.56e-155
AL078639.1	-1.059	-26.666	1.16e-156	3.65e-155
SMTN	0.805	26.633	2.79e-156	8.74e-155
ARHGAP18	-2.311	-26.609	5.30e-156	1.66e-154
DLGAP1	-0.412	-26.567	1.62e-155	5.05e-154
ACSL3	0.45	26.554	2.29e-155	7.16e-154
HNMT	-1.144	-26.487	1.37e-154	4.27e-153
ETV5	1.464	26.457	3.06e-154	9.52e-153
MYLK	-0.584	-26.374	2.73e-153	8.48e-152
NAIP	-0.536	-26.37	3.06e-153	9.47e-152
PCDH9	0.143	26.363	3.67e-153	1.13e-151
PRPSAP1	-0.703	-26.335	7.62e-153	2.35e-151
SMC5	-0.493	-26.318	1.19e-152	3.67e-151
PRKCE	-0.43	-26.235	1.07e-151	3.29e-150
MTMR10	0.573	26.202	2.54e-151	7.79e-150
BOC	-0.482	-26.198	2.77e-151	8.50e-150
GALNT8	-0.849	-26.16	7.62e-151	2.33e-149
CMYA5	0.682	26.103	3.34e-150	1.02e-148
GNAQ	0.235	26.087	5.07e-150	1.54e-148
SH3GL2	-1.144	-26.071	7.84e-150	2.38e-148
NEBL	-0.169	-26.05	1.35e-149	4.09e-148
ARMH1	-0.574	-26.036	1.92e-149	5.83e-148
AEBP1	-0.69	-26.018	3.13e-149	9.48e-148
TSPAN18	-1.932	-26.001	4.81e-149	1.45e-147
EFR3A	0.492	25.994	5.79e-149	1.74e-147
GRID2	-1.036	-25.983	7.70e-149	2.32e-147
ARHGEF12	0.292	25.972	1.04e-148	3.11e-147
TIMP2	-0.967	-25.955	1.60e-148	4.79e-147
TMOD2	0.522	25.889	8.93e-148	2.67e-146
SEMA5A	-1.098	-25.886	9.59e-148	2.87e-146
GRIK4	-0.487	-25.852	2.29e-147	6.83e-146
RGS12	-0.51	-25.831	3.96e-147	1.18e-145
HK2	-1.762	-25.83	4.12e-147	1.23e-145
SLITRK2	0.906	25.78	1.48e-146	4.38e-145
PDE4DIP	-0.191	-25.742	4.00e-146	1.18e-144
GRIN2C	0.552	25.742	4.00e-146	1.18e-144
FNDC3B	0.414	25.725	6.21e-146	1.83e-144
KIF6	-0.852	-25.701	1.15e-145	3.39e-144
CEP350	0.381	25.523	1.10e-143	3.23e-142
CTNNA3	-0.878	-25.516	1.31e-143	3.84e-142
ADGRA3	-0.328	-25.514	1.39e-143	4.07e-142
RFTN1	-0.96	-25.489	2.62e-143	7.66e-142
ASXL3	-1.554	-25.487	2.74e-143	8.01e-142
SLC2A12	1.286	25.486	2.80e-143	8.15e-142
ZNF804B	0.931	25.466	4.68e-143	1.36e-141
AL109930.1	-2.252	-25.454	6.32e-143	1.84e-141
CAST	-0.515	-25.449	7.30e-143	2.12e-141
PHACTR3	0.292	25.422	1.45e-142	4.19e-141
ANOS1	-0.619	-25.409	1.98e-142	5.74e-141
NFIB	0.218	25.395	2.86e-142	8.25e-141
EPS15L1	-0.41	-25.387	3.54e-142	1.02e-140
SHC3	1.174	25.37	5.44e-142	1.56e-140
LINC01727	1.676	25.347	9.72e-142	2.79e-140
GPRIN3	-2.344	-25.274	6.13e-141	1.76e-139
GRAMD2B	-0.241	-25.219	2.46e-140	7.05e-139
INPP4A	-0.493	-25.2	4.03e-140	1.15e-138
TMEM132E	-2.415	-25.17	8.56e-140	2.44e-138
KIT	-2.884	-25.17	8.61e-140	2.45e-138
BAIAP3	-0.755	-25.154	1.27e-139	3.62e-138
MGAT4C	-0.326	-25.151	1.36e-139	3.87e-138
RHOBTB1	-1.473	-25.148	1.48e-139	4.19e-138
KIAA1217	-1.059	-25.115	3.39e-139	9.59e-138
TRIM22	-1.599	-25.047	1.89e-138	5.35e-137
CDS1	0.838	25.03	2.88e-138	8.12e-137
MIR124-2HG	1.351	25.004	5.53e-138	1.56e-136
NFATC2	0.949	24.996	6.71e-138	1.89e-136
GEM	-0.806	-24.99	7.82e-138	2.19e-136
LDB2	-0.939	-24.953	1.99e-137	5.58e-136
ST6GAL2	-1.044	-24.935	3.14e-137	8.79e-136
AL365273.2	0.815	24.88	1.23e-136	3.44e-135
GSE1	-0.528	-24.861	1.98e-136	5.52e-135
BRINP2	0.695	24.825	4.83e-136	1.34e-134
TTYH1	0.347	24.77	1.90e-135	5.28e-134
GABRB1	0.231	24.756	2.65e-135	7.36e-134
HS3ST3A1	-2.033	-24.741	3.83e-135	1.06e-133
F3	0.479	24.684	1.60e-134	4.42e-133
NDRG2	0.354	24.679	1.79e-134	4.94e-133
TMEM184B	0.472	24.63	5.97e-134	1.64e-132
PCLO	-0.637	-24.626	6.59e-134	1.81e-132
PRKX	-0.642	-24.614	8.88e-134	2.44e-132
ITGBL1	-2.815	-24.608	1.05e-133	2.87e-132
ENPP5	1.07	24.586	1.77e-133	4.85e-132
PCDH17	0.569	24.573	2.45e-133	6.70e-132
FGL1	0.952	24.424	9.51e-132	2.59e-130
DYNC1I1	-1.004	-24.418	1.10e-131	3.00e-130
ADORA2B	0.97	24.383	2.62e-131	7.12e-130
SHTN1	-0.795	-24.378	2.91e-131	7.89e-130
HMGCLL1	-0.691	-24.361	4.43e-131	1.20e-129
AP001021.2	-2.409	-24.357	4.88e-131	1.32e-129
TNIK	0.192	24.325	1.05e-130	2.85e-129
SDC2	0.526	24.276	3.48e-130	9.40e-129
FREM2	0.859	24.253	6.11e-130	1.65e-128
KCNJ16	1.8	24.251	6.45e-130	1.73e-128
PLCG2	0.373	24.238	8.89e-130	2.39e-128
PITPNC1	0.179	24.233	1.01e-129	2.71e-128
ELOVL2	0.614	24.226	1.18e-129	3.15e-128
TRIM2	-0.335	-24.183	3.40e-129	9.08e-128
LHX2	0.528	24.17	4.59e-129	1.22e-127
ACSBG1	0.324	24.145	8.37e-129	2.23e-127
DNER	-0.497	-24.134	1.09e-128	2.90e-127
PRDM16	0.304	24.134	1.11e-128	2.95e-127
PEBP4	-1.034	-24.124	1.41e-128	3.75e-127
AC008957.1	1.123	24.109	2.03e-128	5.36e-127
OAF	0.636	24.084	3.71e-128	9.79e-127
PHF21B	0.354	24.059	6.78e-128	1.79e-126
ARGLU1	0.302	24.048	8.82e-128	2.32e-126
CSPG5	0.845	24.042	1.02e-127	2.69e-126
CD81	0.414	24.034	1.23e-127	3.23e-126
TMCC3	-1.778	-24.024	1.56e-127	4.09e-126
OPHN1	0.259	23.979	4.62e-127	1.21e-125
WASF3	0.391	23.93	1.49e-126	3.90e-125
STUM	-0.88	-23.894	3.56e-126	9.28e-125
CYB5B	0.518	23.876	5.46e-126	1.42e-124
MKX	-2.541	-23.868	6.57e-126	1.71e-124
AP002991.1	1.191	23.83	1.62e-125	4.21e-124
GNG12	-0.511	-23.807	2.86e-125	7.41e-124
SLC15A2	0.442	23.799	3.41e-125	8.82e-124
ATXN1	-0.308	-23.787	4.52e-125	1.17e-123
SLC25A17	-0.716	-23.786	4.66e-125	1.20e-123
MEF2C	0.462	23.701	3.51e-124	9.06e-123
CHST6	-0.893	-23.664	8.50e-124	2.19e-122
SORBS2	-1.097	-23.662	8.94e-124	2.30e-122
DGKD	-0.64	-23.654	1.07e-123	2.74e-122
DNAH6	-1.114	-23.653	1.09e-123	2.79e-122
CDH4	-0.314	-23.631	1.84e-123	4.72e-122
IL1RAPL1	-0.698	-23.626	2.09e-123	5.33e-122
ELL2	-0.614	-23.566	8.61e-123	2.20e-121
PRUNE2	-0.795	-23.56	9.82e-123	2.50e-121
AL645568.1	-0.441	-23.556	1.09e-122	2.78e-121
CYP2J2	0.846	23.528	2.12e-122	5.39e-121
SYT14	-0.873	-23.523	2.39e-122	6.05e-121
CTNND2	-0.134	-23.51	3.19e-122	8.07e-121
AKAP7	0.564	23.467	8.91e-122	2.25e-120
CXorf36	-2.214	-23.449	1.34e-121	3.39e-120
DIXDC1	-0.524	-23.348	1.45e-120	3.65e-119
GLCCI1	0.5	23.319	2.85e-120	7.18e-119
NR3C2	0.316	23.297	4.79e-120	1.20e-118
HS3ST3B1	1.924	23.273	8.24e-120	2.07e-118
DEPTOR	-1.134	-23.268	9.37e-120	2.35e-118
EPHA6	0.418	23.264	1.02e-119	2.56e-118
CA5B	-0.627	-23.229	2.32e-119	5.78e-118
FGFR3	0.371	23.226	2.50e-119	6.25e-118
ARNTL	0.564	23.223	2.64e-119	6.58e-118
MIR9-3HG	-1.193	-23.195	5.07e-119	1.26e-117
KCTD1	-0.468	-23.15	1.47e-118	3.65e-117
LYN	1.076	23.147	1.56e-118	3.87e-117
AC104389.4	-0.746	-23.146	1.58e-118	3.91e-117
TPST1	-0.448	-23.111	3.58e-118	8.86e-117
AF279873.3	0.795	23.102	4.38e-118	1.08e-116
LMCD1-AS1	-0.351	-23.082	6.99e-118	1.72e-116
SLC30A10	0.828	22.999	4.73e-117	1.16e-115
HEPACAM	0.355	22.996	5.14e-117	1.26e-115
PDE1C	-1.018	-22.991	5.76e-117	1.41e-115
PHYHD1	-0.526	-22.961	1.14e-116	2.79e-115
THBS2	-1.365	-22.95	1.47e-116	3.60e-115
SND1	-0.403	-22.948	1.56e-116	3.81e-115
TOGARAM2	-0.688	-22.944	1.70e-116	4.14e-115
KCNMB2-AS1	0.486	22.933	2.19e-116	5.33e-115
AMER2	0.469	22.896	5.13e-116	1.25e-114
SH3PXD2A	-0.725	-22.893	5.49e-116	1.33e-114
AC104574.2	0.938	22.88	7.39e-116	1.79e-114
CFAP43	-0.913	-22.878	7.61e-116	1.84e-114
ADAMTS17	0.514	22.827	2.49e-115	6.02e-114
ADAMTS10	0.922	22.812	3.47e-115	8.39e-114
LRRN3	0.843	22.809	3.77e-115	9.09e-114
FAM168A	0.314	22.8	4.62e-115	1.11e-113
NT5E	1.078	22.798	4.76e-115	1.14e-113
MEGF10	0.324	22.712	3.42e-114	8.21e-113
CPEB4	0.257	22.686	6.20e-114	1.49e-112
CLIC4	-0.528	-22.684	6.50e-114	1.56e-112
SH3BGR	-0.742	-22.635	1.95e-113	4.65e-112
CHRDL1	1.009	22.595	4.87e-113	1.16e-111
CDH23	0.574	22.588	5.70e-113	1.36e-111
LIFR	-0.216	-22.559	1.09e-112	2.61e-111
AC008127.1	-0.851	-22.509	3.35e-112	7.97e-111
LDLRAD4	-0.345	-22.493	4.81e-112	1.14e-110
AC079298.3	-1.856	-22.41	3.11e-111	7.38e-110
SERPINE2	0.361	22.403	3.72e-111	8.81e-110
LIMK2	-0.578	-22.398	4.11e-111	9.73e-110
AC005237.1	-1.019	-22.388	5.19e-111	1.23e-109
SMAD1	-0.404	-22.383	5.75e-111	1.36e-109
SLC14A1	-0.332	-22.382	5.96e-111	1.40e-109
COL4A6	-1.62	-22.375	6.94e-111	1.63e-109
STOX1	0.412	22.356	1.05e-110	2.46e-109
CCDC175	-1.981	-22.329	1.92e-110	4.51e-109
AC097658.2	-1.718	-22.32	2.39e-110	5.59e-109
ST8SIA1	-0.435	-22.296	4.01e-110	9.38e-109
GPC4	-0.638	-22.289	4.68e-110	1.09e-108
LTBP1	-0.464	-22.277	6.13e-110	1.43e-108
ACTN2	-0.857	-22.245	1.27e-109	2.97e-108
TCF7L2	0.245	22.226	1.91e-109	4.45e-108
OLIG1	1.29	22.218	2.32e-109	5.38e-108
PRMT2	-0.446	-22.141	1.28e-108	2.97e-107
TIAM1	-0.529	-22.131	1.57e-108	3.64e-107
GUCY1B1	-0.95	-22.084	4.50e-108	1.04e-106
ANXA2	-1.874	-22.082	4.70e-108	1.08e-106
ENSA	-0.37	-22.062	7.38e-108	1.70e-106
SSX2IP	0.777	22.032	1.44e-107	3.31e-106
EPB41L2	0.374	22.031	1.44e-107	3.31e-106
ATP13A3	-0.488	-21.986	3.91e-107	8.99e-106
ATP8A1	0.452	21.973	5.25e-107	1.20e-105
MAP1LC3B2	-1.187	-21.963	6.55e-107	1.50e-105
ANGPTL4	-0.538	-21.961	6.73e-107	1.54e-105
NLGN1	-0.68	-21.96	6.98e-107	1.59e-105
VCAN-AS1	-1.786	-21.949	8.81e-107	2.01e-105
AC245041.2	-2.553	-21.948	9.01e-107	2.05e-105
MTURN	-0.602	-21.934	1.22e-106	2.79e-105
GXYLT2	-0.929	-21.884	3.72e-106	8.45e-105
SLC29A4	1.699	21.88	4.00e-106	9.09e-105
C1orf21	0.286	21.875	4.45e-106	1.01e-104
DOCK10	-0.887	-21.841	9.55e-106	2.16e-104
DRC1	-1.705	-21.834	1.11e-105	2.51e-104
LRP4	0.299	21.784	3.27e-105	7.39e-104
MICAL3	-0.443	-21.784	3.32e-105	7.49e-104
PLXNC1	-0.996	-21.782	3.41e-105	7.68e-104
GFRA1	0.965	21.77	4.45e-105	1.00e-103
FBXL2	-0.872	-21.766	4.92e-105	1.10e-103
LGI4	0.462	21.757	5.98e-105	1.34e-103
MYO1E	-0.572	-21.748	7.15e-105	1.60e-103
AC091078.1	-0.556	-21.747	7.34e-105	1.64e-103
SCML1	0.859	21.734	9.75e-105	2.18e-103
PLCH1	-0.437	-21.724	1.22e-104	2.73e-103
MOB3B	-0.574	-21.718	1.38e-104	3.06e-103
PPP1R12A	0.309	21.706	1.80e-104	4.00e-103
PPP1R1C	-2.693	-21.705	1.83e-104	4.06e-103
LDLRAD3	0.449	21.704	1.87e-104	4.14e-103
ECM2	-1.345	-21.643	7.10e-104	1.57e-102
AC026316.5	-0.969	-21.623	1.08e-103	2.40e-102
WDR17	0.425	21.543	6.11e-103	1.35e-101
HAP1	0.915	21.524	9.36e-103	2.07e-101
KIAA0232	0.396	21.519	1.04e-102	2.29e-101
PHACTR2	-0.636	-21.494	1.76e-102	3.87e-101
LINC00842	-2.778	-21.476	2.60e-102	5.71e-101
LRRIQ1	-0.891	-21.472	2.84e-102	6.23e-101
CNTFR	0.54	21.442	5.43e-102	1.19e-100
TRIB2	0.881	21.431	6.85e-102	1.50e-100
ZNF609	-0.336	-21.428	7.26e-102	1.59e-100
DCUN1D1	0.453	21.422	8.31e-102	1.82e-100
ASPH	0.2	21.415	9.73e-102	2.12e-100
XYLT1	0.713	21.409	1.10e-101	2.40e-100
CAMKK1	-0.912	-21.386	1.79e-101	3.89e-100
ENTPD2	-0.774	-21.372	2.44e-101	5.31e-100
WDR11	-0.434	-21.338	5.06e-101	1.10e-99
LRFN2	1.303	21.335	5.35e-101	1.16e-99
SMURF2	0.451	21.302	1.09e-100	2.36e-99
COL4A5	-0.393	-21.249	3.37e-100	7.29e-99
WSCD2	-1.896	-21.239	4.17e-100	9.01e-99
MAP3K14	-0.573	-21.238	4.29e-100	9.26e-99
LRRC1	-0.386	-21.196	1.04e-99	2.23e-98
KALRN	-0.291	-21.189	1.21e-99	2.61e-98
SLC6A1-AS1	0.829	21.184	1.33e-99	2.86e-98
PKP4	-0.601	-21.179	1.48e-99	3.18e-98
AC110023.1	-0.547	-21.161	2.16e-99	4.64e-98
TLK1	0.337	21.142	3.29e-99	7.05e-98
RYR1	-0.527	-21.105	7.22e-99	1.54e-97
MLLT3	0.373	21.091	9.64e-99	2.06e-97
VSIR	0.554	21.06	1.85e-98	3.94e-97
TENM2	0.36	21.047	2.41e-98	5.14e-97
ROR1	0.529	21.047	2.43e-98	5.16e-97
ROBO1	0.543	21.04	2.84e-98	6.04e-97
CASC15	-1.143	-21.039	2.89e-98	6.13e-97
LMO2	-1.106	-21.009	5.43e-98	1.15e-96
RAPGEF3	0.425	20.987	8.68e-98	1.84e-96
KNOP1	-0.398	-20.981	9.76e-98	2.06e-96
OLFM1	0.844	20.977	1.07e-97	2.27e-96
IL6ST	0.41	20.967	1.31e-97	2.76e-96
AC027288.3	-1.306	-20.965	1.36e-97	2.86e-96
CEP78	-0.601	-20.956	1.66e-97	3.50e-96
CAMK1D	-0.332	-20.923	3.29e-97	6.90e-96
ZFHX4	0.265	20.912	4.18e-97	8.76e-96
USP24	0.401	20.912	4.18e-97	8.76e-96
CDK17	-0.426	-20.903	5.02e-97	1.05e-95
MBP	-0.691	-20.9	5.34e-97	1.12e-95
FREM1	-1.187	-20.886	7.14e-97	1.49e-95
HEPH	0.505	20.876	8.79e-97	1.83e-95
EPHX1	0.438	20.859	1.27e-96	2.65e-95
FAM81A	-0.913	-20.838	1.97e-96	4.10e-95
MED12L	0.205	20.829	2.34e-96	4.87e-95
CACNA1D	0.982	20.821	2.77e-96	5.75e-95
CHST7	1.051	20.75	1.24e-95	2.56e-94
PARVA	0.583	20.747	1.29e-95	2.68e-94
RCAN2	-0.775	-20.74	1.51e-95	3.12e-94
APOE	0.317	20.725	2.05e-95	4.24e-94
AC079760.1	0.843	20.702	3.34e-95	6.88e-94
ANKRD6	-0.541	-20.697	3.71e-95	7.63e-94
ADAMTS3	-1.238	-20.697	3.71e-95	7.63e-94
CD47	0.467	20.691	4.20e-95	8.63e-94
MCUB	-1.493	-20.688	4.43e-95	9.10e-94
EEPD1	-0.643	-20.676	5.65e-95	1.16e-93
AGBL1	0.995	20.665	7.10e-95	1.45e-93
RNF144B	1.507	20.661	7.81e-95	1.60e-93
AC007221.2	-2.026	-20.661	7.83e-95	1.60e-93
AK4	0.505	20.646	1.06e-94	2.16e-93
RAMP3	-3.045	-20.641	1.17e-94	2.38e-93
TRIL	0.61	20.615	2.01e-94	4.08e-93
GLI2	0.472	20.556	6.74e-94	1.37e-92
LPP	0.185	20.535	1.06e-93	2.14e-92
AP000311.1	0.604	20.524	1.31e-93	2.66e-92
ACSS1	0.297	20.502	2.09e-93	4.22e-92
SLC7A5	-0.863	-20.499	2.20e-93	4.45e-92
NFIX	-0.369	-20.498	2.24e-93	4.53e-92
MICALL2	0.409	20.494	2.41e-93	4.87e-92
CFAP44	-0.586	-20.483	3.03e-93	6.11e-92
VRK2	-1.318	-20.483	3.08e-93	6.21e-92
MT-CO3	0.302	20.469	4.07e-93	8.18e-92
PTPN4	0.336	20.467	4.22e-93	8.48e-92
EMP1	-0.729	-20.445	6.59e-93	1.32e-91
SOD3	1.477	20.432	8.66e-93	1.73e-91
NBPF15	-0.794	-20.386	2.21e-92	4.42e-91
LYST	-0.397	-20.384	2.32e-92	4.63e-91
POU2F1	0.269	20.368	3.20e-92	6.39e-91
ABCA8	-1.276	-20.343	5.37e-92	1.07e-90
SLC22A23	0.441	20.34	5.72e-92	1.14e-90
FAM189A1	-1.071	-20.337	6.11e-92	1.22e-90
TNRC6A	-0.155	-20.296	1.40e-91	2.79e-90
AC003991.1	0.688	20.282	1.86e-91	3.69e-90
C1QL1	-1.474	-20.276	2.09e-91	4.15e-90
MSANTD4	0.59	20.262	2.81e-91	5.57e-90
C9orf3	-0.307	-20.256	3.13e-91	6.19e-90
PIK3C2B	0.923	20.251	3.47e-91	6.86e-90
NAT8L	0.404	20.249	3.64e-91	7.19e-90
ALDH1A1	-0.426	-20.248	3.71e-91	7.31e-90
CEP170	-0.322	-20.22	6.55e-91	1.29e-89
CELF2	0.171	20.206	8.62e-91	1.70e-89
CACNA1B	0.641	20.201	9.56e-91	1.88e-89
NCEH1	0.755	20.189	1.22e-90	2.39e-89
LMO3	0.308	20.187	1.26e-90	2.47e-89
PLD5	0.995	20.143	3.12e-90	6.10e-89
LDLR	-0.721	-20.135	3.64e-90	7.12e-89
KIF5C	-0.566	-20.117	5.29e-90	1.03e-88
NCK2	0.55	20.088	9.33e-90	1.82e-88
SYT11	0.408	20.08	1.10e-89	2.15e-88
RUBCNL	1.004	20.065	1.49e-89	2.90e-88
PBX3	-0.676	-20.014	4.18e-89	8.13e-88
SRGAP3	0.27	19.989	6.87e-89	1.33e-87
B4GALNT4	0.384	19.984	7.57e-89	1.47e-87
PLP1	-0.442	-19.981	8.11e-89	1.57e-87
SKAP2	-1.096	-19.939	1.88e-88	3.63e-87
FMN2	-0.133	-19.918	2.81e-88	5.44e-87
PCDH7	0.292	19.883	5.67e-88	1.09e-86
GRID1	0.284	19.877	6.43e-88	1.24e-86
CALD1	-0.465	-19.867	7.80e-88	1.50e-86
NQO1	0.906	19.861	8.92e-88	1.72e-86
FYB2	-4.233	-19.853	1.04e-87	1.99e-86
TMEM232	-0.342	-19.835	1.48e-87	2.83e-86
CHKA	0.33	19.823	1.90e-87	3.65e-86
FGF9	2.306	19.822	1.93e-87	3.71e-86
RORA-AS1	0.531	19.817	2.11e-87	4.03e-86
SRI	0.523	19.817	2.13e-87	4.07e-86
YOD1	-0.814	-19.814	2.24e-87	4.27e-86
NPL	-0.262	-19.807	2.60e-87	4.95e-86
UBASH3B	0.806	19.806	2.64e-87	5.02e-86
HSPH1	-0.492	-19.793	3.41e-87	6.50e-86
FAM196B	-2.104	-19.78	4.45e-87	8.46e-86
AC009975.1	-1.603	-19.771	5.34e-87	1.01e-85
FLNB	-0.985	-19.765	5.95e-87	1.13e-85
NEXMIF	0.832	19.736	1.05e-86	2.00e-85
RNF43	0.862	19.733	1.13e-86	2.14e-85
SALL3	0.575	19.72	1.44e-86	2.73e-85
CADM3	0.955	19.694	2.43e-86	4.59e-85
NTM	0.126	19.693	2.46e-86	4.64e-85
IFI44L	-1.689	-19.682	3.09e-86	5.83e-85
DNAH9	-0.825	-19.673	3.67e-86	6.91e-85
SLC2A3	-1.628	-19.665	4.33e-86	8.14e-85
HMGN3	0.368	19.651	5.62e-86	1.06e-84
MFSD2A	-1.445	-19.623	9.76e-86	1.83e-84
CC2D2B	0.703	19.593	1.76e-85	3.30e-84
AC023886.1	-2.416	-19.592	1.81e-85	3.38e-84
VEGFA	0.511	19.542	4.84e-85	9.04e-84
JARID2	0.244	19.539	5.13e-85	9.58e-84
ANXA1	-2.212	-19.531	5.98e-85	1.12e-83
SPRY4	1.81	19.518	7.70e-85	1.43e-83
MYORG	0.824	19.517	7.93e-85	1.48e-83
KIAA1549L	-0.79	-19.513	8.53e-85	1.59e-83
GALNT10	-0.593	-19.495	1.20e-84	2.23e-83
PLA2G16	-0.509	-19.409	6.45e-84	1.20e-82
ST18	-0.805	-19.403	7.26e-84	1.34e-82
UGCG	-0.612	-19.383	1.07e-83	1.97e-82
DLL1	0.757	19.343	2.34e-83	4.32e-82
ZIC1	-0.523	-19.331	2.95e-83	5.44e-82
ADAM12	0.568	19.325	3.32e-83	6.13e-82
LGR6	2.553	19.293	6.15e-83	1.13e-81
NEK11	-0.386	-19.281	7.78e-83	1.43e-81
HS2ST1	0.403	19.277	8.34e-83	1.53e-81
S100A10	-1.632	-19.265	1.06e-82	1.94e-81
ZBTB16	-0.254	-19.226	2.24e-82	4.10e-81
CHST1	0.721	19.207	3.20e-82	5.87e-81
NAV3	-0.149	-19.198	3.81e-82	6.98e-81
AC008667.1	-1.195	-19.18	5.44e-82	9.95e-81
HRH1	0.583	19.174	6.13e-82	1.12e-80
IQCK	-0.288	-19.17	6.57e-82	1.20e-80
LPIN2	0.402	19.164	7.39e-82	1.35e-80
CSRP2	-1.03	-19.157	8.53e-82	1.55e-80
LIX1	-0.708	-19.155	8.72e-82	1.59e-80
CADPS	-0.562	-19.151	9.52e-82	1.73e-80
PPP3CA	-0.225	-19.149	9.91e-82	1.80e-80
SERPINB9	0.734	19.134	1.31e-81	2.37e-80
TAB2-AS1	-2.057	-19.134	1.32e-81	2.40e-80
COL8A1	-1.845	-19.133	1.35e-81	2.44e-80
ZBTB7C	-0.432	-19.121	1.67e-81	3.03e-80
AL133346.1	-1.001	-19.117	1.83e-81	3.30e-80
AC090825.1	-0.697	-19.103	2.39e-81	4.31e-80
AP005433.1	-3.175	-19.09	3.06e-81	5.50e-80
CGNL1	0.417	19.083	3.53e-81	6.34e-80
TLN2	-0.357	-19.065	4.98e-81	8.94e-80
TIMP3	0.419	19.06	5.41e-81	9.70e-80
PCDH19	0.973	19.046	7.16e-81	1.28e-79
KBTBD12	0.532	19.038	8.28e-81	1.48e-79
FNBP1	-0.181	-19.019	1.20e-80	2.14e-79
CLASP2	0.22	19.003	1.60e-80	2.86e-79
AC108062.1	-0.471	-19.001	1.68e-80	3.00e-79
ABCC1	-0.67	-18.996	1.83e-80	3.26e-79
SPOCK2	-0.493	-18.967	3.22e-80	5.74e-79
NTN1	-0.935	-18.956	3.94e-80	7.01e-79
CAPS	-0.76	-18.954	4.10e-80	7.30e-79
WFDC1	2.192	18.948	4.60e-80	8.16e-79
SCARA3	0.42	18.943	5.07e-80	8.99e-79
BICC1	0.445	18.934	5.96e-80	1.06e-78
TP53BP2	0.387	18.93	6.42e-80	1.14e-78
SLC35F2	-1.715	-18.922	7.44e-80	1.32e-78
GRIN3A	-1.882	-18.913	8.84e-80	1.56e-78
GRIN2A	-0.827	-18.869	2.05e-79	3.61e-78
CFAP97D2	-2.15	-18.757	1.69e-78	2.98e-77
RFX3	-0.181	-18.756	1.72e-78	3.02e-77
PIK3CB	-0.438	-18.751	1.91e-78	3.36e-77
B3GALT5	-0.542	-18.727	2.98e-78	5.24e-77
RGS22	-0.901	-18.723	3.22e-78	5.66e-77
XIST	-0.209	-18.693	5.69e-78	9.98e-77
SCD5	0.219	18.673	8.28e-78	1.45e-76
LAMA2	-0.874	-18.653	1.19e-77	2.09e-76
MAMDC2-AS1	-0.72	-18.604	2.97e-77	5.19e-76
ASS1	-1.367	-18.593	3.69e-77	6.44e-76
AC006030.1	-0.686	-18.585	4.27e-77	7.45e-76
ONECUT1	-2.313	-18.573	5.27e-77	9.19e-76
FRMD6-AS2	-2.035	-18.572	5.37e-77	9.35e-76
MACF1	0.117	18.572	5.44e-77	9.46e-76
PTPRD	-0.33	-18.572	5.45e-77	9.47e-76
FADS2	-0.4	-18.56	6.82e-77	1.18e-75
AC106869.1	-0.716	-18.542	9.39e-77	1.63e-75
SLC30A1	0.67	18.509	1.75e-76	3.04e-75
COLEC12	0.404	18.495	2.27e-76	3.93e-75
AF123462.1	1.502	18.49	2.47e-76	4.26e-75
SPIRE1	-0.238	-18.484	2.79e-76	4.81e-75
DHRS3	-0.447	-18.472	3.47e-76	5.99e-75
CCDC141	-1.79	-18.46	4.32e-76	7.44e-75
DOCK5	0.387	18.45	5.18e-76	8.92e-75
SPHK1	-2.737	-18.417	9.62e-76	1.65e-74
CCDC173	-0.818	-18.4	1.32e-75	2.27e-74
PTPN9	0.363	18.392	1.53e-75	2.62e-74
RDX	-0.323	-18.391	1.55e-75	2.65e-74
PLEKHA6	0.379	18.391	1.56e-75	2.68e-74
KIAA0319	0.363	18.387	1.68e-75	2.88e-74
HPN	1.043	18.384	1.77e-75	3.03e-74
HACD3	0.363	18.28	1.20e-74	2.05e-73
PGAM2	-1.187	-18.279	1.21e-74	2.07e-73
RFX3-AS1	-0.336	-18.278	1.24e-74	2.11e-73
RUFY3	-0.21	-18.277	1.25e-74	2.13e-73
FUT10	0.427	18.273	1.37e-74	2.33e-73
SYT9	0.478	18.264	1.61e-74	2.74e-73
BAZ2B	0.171	18.258	1.78e-74	3.02e-73
RAD51B	-0.292	-18.25	2.06e-74	3.50e-73
AP001831.1	-0.695	-18.245	2.26e-74	3.83e-73
REEP1	-1.17	-18.237	2.61e-74	4.43e-73
SRPX2	-0.936	-18.225	3.29e-74	5.57e-73
GALNT7	0.429	18.22	3.58e-74	6.04e-73
CPEB1	-0.7	-18.212	4.17e-74	7.05e-73
PDZD4	-0.83	-18.207	4.52e-74	7.61e-73
PLPP1	0.273	18.202	4.99e-74	8.41e-73
CLTCL1	-0.645	-18.202	5.00e-74	8.42e-73
EDNRB	0.442	18.2	5.15e-74	8.66e-73
TTLL9	-0.583	-18.184	6.88e-74	1.16e-72
CLIP2	-0.407	-18.154	1.19e-73	2.00e-72
WDFY2	-0.25	-18.144	1.43e-73	2.39e-72
WWC1	-0.254	-18.141	1.50e-73	2.52e-72
IQCJ-SCHIP1	-0.495	-18.141	1.52e-73	2.55e-72
CASC2	-0.445	-18.128	1.91e-73	3.19e-72
DTNA	0.11	18.127	1.94e-73	3.24e-72
ELMO1	-0.75	-18.125	2.01e-73	3.36e-72
FTL	0.331	18.087	4.00e-73	6.66e-72
CBX5	-0.419	-18.083	4.33e-73	7.21e-72
DECR1	0.403	18.079	4.67e-73	7.77e-72
LCOR	0.291	18.071	5.35e-73	8.88e-72
TMC6	-1.121	-18.04	9.54e-73	1.58e-71
CFAP61	-1.145	-18.025	1.23e-72	2.04e-71
SLC22A15	-0.407	-18.022	1.30e-72	2.15e-71
KCNH8	-1.046	-18.021	1.32e-72	2.19e-71
PLCG1	0.415	17.987	2.45e-72	4.05e-71
RAB23	-0.894	-17.983	2.62e-72	4.33e-71
PBXIP1	0.367	17.963	3.82e-72	6.31e-71
CFAP70	-0.396	-17.961	3.95e-72	6.51e-71
DCDC1	-0.79	-17.957	4.21e-72	6.93e-71
C21orf91	-1.413	-17.957	4.22e-72	6.94e-71
MAPT-AS1	-1.126	-17.95	4.83e-72	7.93e-71
HUNK	1.346	17.937	6.05e-72	9.94e-71
AC073569.2	-1.183	-17.928	7.13e-72	1.17e-70
ST6GALNAC2	-1.77	-17.889	1.43e-71	2.34e-70
BTG3	-1.683	-17.869	2.05e-71	3.35e-70
AL137145.2	-0.465	-17.852	2.80e-71	4.58e-70
UNC80	-0.554	-17.832	3.98e-71	6.51e-70
JAM3	-0.656	-17.824	4.57e-71	7.46e-70
AC016766.1	-1.834	-17.822	4.75e-71	7.75e-70
RFX2	-0.249	-17.819	5.03e-71	8.19e-70
BLM	-2.075	-17.817	5.23e-71	8.50e-70
KLHL32	0.351	17.814	5.46e-71	8.87e-70
NDEL1	-0.562	-17.797	7.52e-71	1.22e-69
SPRY2	0.508	17.796	7.64e-71	1.24e-69
TTLL7	-0.553	-17.779	1.02e-70	1.66e-69
DNAJC1	-0.328	-17.774	1.12e-70	1.81e-69
APBA2	0.381	17.773	1.15e-70	1.85e-69
SEMA3C	-1.307	-17.773	1.15e-70	1.85e-69
HADHB	-0.369	-17.766	1.30e-70	2.10e-69
ADAM33	1.005	17.761	1.43e-70	2.30e-69
LINC02177	-1.584	-17.72	2.92e-70	4.70e-69
KIAA1109	0.237	17.719	2.99e-70	4.81e-69
SLCO1A2	-0.97	-17.712	3.36e-70	5.41e-69
MYO6	0.231	17.711	3.43e-70	5.51e-69
ADAMTS12	-1.915	-17.66	8.49e-70	1.36e-68
RNPC3	0.313	17.659	8.68e-70	1.39e-68
ARHGAP31	0.281	17.64	1.21e-69	1.94e-68
MT-ND3	0.263	17.64	1.22e-69	1.95e-68
SEMA6D	-0.435	-17.635	1.34e-69	2.14e-68
RNF175	-1.34	-17.627	1.52e-69	2.43e-68
ST3GAL6	-1.186	-17.614	1.91e-69	3.05e-68
AMZ1	0.725	17.592	2.84e-69	4.53e-68
GATM	-0.404	-17.536	7.59e-69	1.21e-67
CHODL	-1.546	-17.525	9.26e-69	1.47e-67
AHI1	-0.234	-17.512	1.16e-68	1.84e-67
SLC47A2	-2.097	-17.495	1.57e-68	2.49e-67
FAM69A	-0.367	-17.464	2.69e-68	4.27e-67
PEX5L	-0.47	-17.46	2.88e-68	4.57e-67
SON	0.253	17.445	3.76e-68	5.96e-67
AC016705.2	-0.495	-17.423	5.50e-68	8.71e-67
RHBDL3	0.553	17.421	5.74e-68	9.08e-67
C19orf18	-0.689	-17.401	8.17e-68	1.29e-66
P2RY14	0.487	17.384	1.09e-67	1.71e-66
PXDN	-1.412	-17.371	1.37e-67	2.16e-66
PCTP	0.763	17.346	2.12e-67	3.34e-66
POC1B	-0.438	-17.344	2.20e-67	3.46e-66
REPS1	0.219	17.343	2.23e-67	3.51e-66
SPSB1	-1.159	-17.342	2.28e-67	3.58e-66
ZMYND8	0.3	17.337	2.47e-67	3.88e-66
PIP4K2A	-0.308	-17.335	2.54e-67	3.99e-66
SPOCK3	-0.688	-17.322	3.19e-67	5.00e-66
ZSCAN31	1.523	17.295	5.16e-67	8.08e-66
LINC01338	-0.759	-17.291	5.51e-67	8.62e-66
NKX2-2	0.83	17.29	5.61e-67	8.77e-66
PPM1H	-0.64	-17.281	6.55e-67	1.02e-65
FAIM2	0.538	17.245	1.22e-66	1.90e-65
SMYD3	-0.231	-17.225	1.72e-66	2.68e-65
SPARCL1	0.161	17.221	1.85e-66	2.87e-65
ODF2L	-0.563	-17.21	2.25e-66	3.50e-65
HES5	1.495	17.138	7.74e-66	1.20e-64
ARHGAP39	-0.41	-17.122	1.01e-65	1.57e-64
TNFRSF19	-2.384	-17.121	1.04e-65	1.61e-64
STARD13	0.219	17.092	1.72e-65	2.66e-64
TPD52	-0.969	-17.089	1.80e-65	2.79e-64
AP000282.1	1.117	17.075	2.27e-65	3.51e-64
SOX2	0.325	17.074	2.31e-65	3.56e-64
S100A6	-0.628	-17.074	2.33e-65	3.60e-64
SH3GL3	-0.841	-17.07	2.50e-65	3.86e-64
IRS2	-0.265	-17.064	2.75e-65	4.24e-64
GPR135	-0.493	-17.062	2.83e-65	4.35e-64
STON1-GTF2A1L	-1.656	-17.057	3.12e-65	4.79e-64
XKR6	0.452	17.047	3.71e-65	5.70e-64
ARL5A	-0.485	-17.03	4.88e-65	7.50e-64
BCAM	1.236	17.018	6.03e-65	9.25e-64
RLBP1	1.052	17.015	6.34e-65	9.73e-64
MYO16	-1.025	-17.014	6.48e-65	9.92e-64
GBP1	-1.199	-17.011	6.79e-65	1.04e-63
EDIL3	-0.624	-17.011	6.82e-65	1.04e-63
MSX2	-3.494	-16.983	1.10e-64	1.68e-63
CHN1	0.276	16.974	1.27e-64	1.94e-63
RUBCN	-0.47	-16.965	1.48e-64	2.26e-63
IPO9-AS1	-0.538	-16.962	1.57e-64	2.39e-63
CXXC5	-0.475	-16.957	1.70e-64	2.59e-63
SRGAP2	-0.666	-16.949	1.95e-64	2.96e-63
KCNA2	0.474	16.933	2.56e-64	3.88e-63
DUBR	-0.485	-16.931	2.67e-64	4.05e-63
PTCHD1-AS	0.28	16.931	2.67e-64	4.05e-63
UST	0.41	16.93	2.72e-64	4.12e-63
RAB7A	-0.327	-16.882	6.11e-64	9.25e-63
LSAMP-AS1	0.649	16.865	8.11e-64	1.23e-62
CDK19	-0.361	-16.851	1.04e-63	1.57e-62
HCN1	-0.851	-16.844	1.16e-63	1.76e-62
ASCL1	1.004	16.833	1.41e-63	2.12e-62
MIPOL1	-0.472	-16.83	1.47e-63	2.22e-62
ZNF706	-0.337	-16.824	1.62e-63	2.43e-62
TXNIP	-0.484	-16.804	2.29e-63	3.44e-62
GADD45A	-0.821	-16.791	2.86e-63	4.30e-62
AC091885.2	1.143	16.777	3.61e-63	5.42e-62
SLC24A2	-0.606	-16.762	4.60e-63	6.90e-62
SRGAP2B	-0.894	-16.76	4.77e-63	7.16e-62
ENO4	-0.909	-16.744	6.30e-63	9.44e-62
PVT1	-0.646	-16.742	6.44e-63	9.64e-62
AC002429.2	-0.391	-16.741	6.64e-63	9.93e-62
DOCK3	-0.19	-16.727	8.28e-63	1.24e-61
MAML3	-0.529	-16.725	8.56e-63	1.28e-61
TNR	-0.715	-16.72	9.44e-63	1.41e-61
GAREM2	0.583	16.697	1.38e-62	2.06e-61
STARD9	-0.659	-16.697	1.39e-62	2.06e-61
TBC1D1	0.354	16.684	1.71e-62	2.55e-61
ATP1B1	-0.529	-16.677	1.92e-62	2.85e-61
PAPLN	0.29	16.672	2.11e-62	3.13e-61
HDDC2	0.457	16.671	2.12e-62	3.14e-61
TESK2	-0.335	-16.64	3.58e-62	5.30e-61
PPP1R1B	0.41	16.64	3.59e-62	5.32e-61
GNG4	-1.824	-16.63	4.22e-62	6.24e-61
AP003049.2	-0.966	-16.626	4.54e-62	6.72e-61
RALGAPA2	0.255	16.625	4.62e-62	6.82e-61
DPF3	-0.282	-16.624	4.69e-62	6.92e-61
PRIMA1	-1.279	-16.624	4.70e-62	6.92e-61
CFAP46	-0.739	-16.617	5.25e-62	7.74e-61
MFSD11	-0.358	-16.599	7.13e-62	1.05e-60
PPM1B	0.296	16.592	8.01e-62	1.18e-60
TNS3	0.319	16.587	8.69e-62	1.28e-60
VPS35L	-0.322	-16.584	9.03e-62	1.33e-60
KBTBD11	-0.449	-16.575	1.05e-61	1.54e-60
NR2E1	0.766	16.535	2.04e-61	2.99e-60
SNAP25	0.425	16.531	2.20e-61	3.21e-60
TRAK1	-0.184	-16.521	2.59e-61	3.79e-60
TMEM161B-AS1	0.162	16.512	3.00e-61	4.39e-60
SDC4	0.301	16.493	4.12e-61	6.01e-60
TMEM144	-0.346	-16.483	4.90e-61	7.15e-60
C17orf100	1.428	16.479	5.15e-61	7.51e-60
TUBB2A	0.791	16.473	5.77e-61	8.41e-60
UGP2	0.343	16.447	8.84e-61	1.29e-59
CNN3	-0.253	-16.438	1.02e-60	1.48e-59
C8orf37-AS1	-0.567	-16.432	1.12e-60	1.63e-59
ADRA1B	1.584	16.406	1.73e-60	2.51e-59
SPATA17	-0.759	-16.396	2.04e-60	2.96e-59
SYNE2	-0.719	-16.394	2.10e-60	3.05e-59
HDAC4	-0.266	-16.389	2.29e-60	3.31e-59
LINC02307	-1.551	-16.384	2.49e-60	3.61e-59
PON2	0.2	16.374	2.94e-60	4.25e-59
AL391807.1	0.419	16.35	4.33e-60	6.25e-59
PACRG	-0.425	-16.336	5.44e-60	7.85e-59
PDK3	-0.541	-16.317	7.46e-60	1.08e-58
ANKRD12	-0.187	-16.312	8.07e-60	1.16e-58
MAMLD1	-0.479	-16.292	1.13e-59	1.62e-58
NMT1	-0.317	-16.286	1.24e-59	1.78e-58
ARHGAP42	-0.256	-16.283	1.29e-59	1.86e-58
RBMS1	-1.038	-16.281	1.34e-59	1.92e-58
AL138828.1	0.557	16.27	1.61e-59	2.31e-58
AL031280.1	-1.192	-16.261	1.87e-59	2.68e-58
ATL2	0.426	16.238	2.72e-59	3.89e-58
ADCY1	-0.588	-16.232	3.01e-59	4.30e-58
SNORC	-0.539	-16.229	3.12e-59	4.46e-58
PTCHD1	0.353	16.214	4.05e-59	5.78e-58
SLC37A1	-0.583	-16.209	4.39e-59	6.26e-58
PCDH9-AS2	0.379	16.192	5.72e-59	8.15e-58
ACER3	0.369	16.165	8.90e-59	1.27e-57
CCP110	-0.494	-16.165	8.94e-59	1.27e-57
PHF21A	0.202	16.149	1.15e-58	1.64e-57
ANKDD1A	0.268	16.127	1.64e-58	2.32e-57
S1PR1	0.66	16.119	1.86e-58	2.65e-57
PLA2G5	1.059	16.119	1.87e-58	2.66e-57
PPP2CB	-0.295	-16.083	3.35e-58	4.74e-57
AC087564.1	0.318	16.082	3.42e-58	4.84e-57
ACSL1	-0.769	-16.067	4.37e-58	6.19e-57
LIMD1	0.612	16.061	4.82e-58	6.82e-57
LINC02506	-1.811	-16.035	7.29e-58	1.03e-56
CGRRF1	0.665	16.026	8.35e-58	1.18e-56
DTX1	0.447	16.025	8.52e-58	1.20e-56
FARP1	-0.197	-16.02	9.29e-58	1.31e-56
RHPN2	0.5	16.014	1.03e-57	1.45e-56
PCDH10	0.443	16.013	1.04e-57	1.47e-56
PLCD3	-0.55	-16.007	1.15e-57	1.61e-56
ZNF208	0.865	16.001	1.27e-57	1.78e-56
AL445250.1	-0.975	-15.994	1.41e-57	1.98e-56
PDCD4	-0.514	-15.992	1.45e-57	2.03e-56
GAS7	-0.707	-15.99	1.49e-57	2.09e-56
SORCS2	0.245	15.99	1.50e-57	2.11e-56
ATP2B4	0.211	15.982	1.72e-57	2.40e-56
EVA1C	0.443	15.968	2.13e-57	2.98e-56
TFCP2L1	0.85	15.948	2.92e-57	4.08e-56
TTLL5	-0.327	-15.946	3.04e-57	4.24e-56
MAGI1	0.232	15.937	3.52e-57	4.91e-56
CNKSR3	-0.763	-15.934	3.70e-57	5.16e-56
SLC9A9	-0.199	-15.933	3.72e-57	5.18e-56
AC016716.2	0.687	15.926	4.17e-57	5.80e-56
TF	-0.45	-15.925	4.22e-57	5.86e-56
CAMK4	0.556	15.914	5.07e-57	7.04e-56
NSUN7	-1.588	-15.911	5.28e-57	7.32e-56
HERC5	-0.985	-15.905	5.87e-57	8.14e-56
AGO3	-0.25	-15.889	7.53e-57	1.04e-55
SAMD3	-1.529	-15.888	7.70e-57	1.07e-55
AL136164.2	0.464	15.887	7.81e-57	1.08e-55
ATP13A4	0.179	15.887	7.82e-57	1.08e-55
DISP3	-0.573	-15.864	1.12e-56	1.55e-55
RPS6KA2	-0.132	-15.84	1.64e-56	2.27e-55
CYFIP2	0.278	15.838	1.71e-56	2.36e-55
SLC20A1	0.61	15.821	2.24e-56	3.09e-55
AR	-0.535	-15.821	2.24e-56	3.09e-55
SIRPA	0.28	15.819	2.30e-56	3.16e-55
FEZ1	-0.351	-15.81	2.66e-56	3.65e-55
SLC7A1	-0.834	-15.806	2.82e-56	3.87e-55
ARHGAP26	-0.141	-15.805	2.86e-56	3.93e-55
CPLX3	-1.854	-15.795	3.38e-56	4.63e-55
AC008014.1	-0.367	-15.794	3.43e-56	4.69e-55
ENPP2	-0.791	-15.79	3.64e-56	4.97e-55
EFNA5	0.231	15.79	3.67e-56	5.02e-55
STON2	-0.2	-15.785	3.95e-56	5.40e-55
SLC48A1	0.457	15.782	4.11e-56	5.61e-55
BAMBI	-0.965	-15.78	4.28e-56	5.83e-55
SKI	-0.386	-15.777	4.47e-56	6.09e-55
ELOVL7	-1.165	-15.772	4.86e-56	6.62e-55
TJP1	-0.158	-15.761	5.79e-56	7.88e-55
AC002127.2	0.956	15.752	6.71e-56	9.12e-55
ZNF589	-0.547	-15.746	7.31e-56	9.92e-55
AC007262.2	-0.395	-15.741	7.93e-56	1.08e-54
PEAK1	-0.243	-15.738	8.32e-56	1.13e-54
SNX7	-0.467	-15.726	9.96e-56	1.35e-54
KIAA1211	-0.344	-15.724	1.03e-55	1.39e-54
SPTAN1	-0.259	-15.703	1.45e-55	1.96e-54
AL365259.1	-0.891	-15.7	1.51e-55	2.04e-54
KIF1B	-0.136	-15.665	2.64e-55	3.57e-54
TMPRSS3	1.858	15.663	2.70e-55	3.65e-54
RAP1GDS1	0.299	15.661	2.79e-55	3.76e-54
ECE1	-0.305	-15.661	2.81e-55	3.78e-54
RASGEF1A	-0.656	-15.649	3.38e-55	4.55e-54
HTR2A	-1.376	-15.646	3.56e-55	4.80e-54
DUSP1	-0.672	-15.642	3.76e-55	5.05e-54
ANTXR2	-0.511	-15.64	3.88e-55	5.21e-54
TENM1	-0.749	-15.637	4.09e-55	5.50e-54
SNAP25-AS1	0.857	15.622	5.18e-55	6.95e-54
ANO4	-0.877	-15.611	6.16e-55	8.25e-54
DNAJB1	-0.429	-15.608	6.38e-55	8.54e-54
HACD2	-0.463	-15.601	7.19e-55	9.62e-54
TXLNB	-1.996	-15.57	1.16e-54	1.55e-53
AC012593.1	0.517	15.57	1.17e-54	1.56e-53
AC092131.1	-1.672	-15.569	1.18e-54	1.58e-53
SEMA3D	-0.488	-15.568	1.19e-54	1.59e-53
EVI5	-0.285	-15.562	1.32e-54	1.75e-53
THSD1	0.627	15.558	1.41e-54	1.88e-53
MAATS1	-0.616	-15.551	1.57e-54	2.09e-53
AL354771.1	1.046	15.548	1.64e-54	2.18e-53
FMNL2	0.13	15.541	1.82e-54	2.42e-53
IL17RB	0.332	15.538	1.91e-54	2.54e-53
ARL4C	0.822	15.538	1.91e-54	2.54e-53
SLC20A2	-0.301	-15.536	1.98e-54	2.63e-53
MOXD1	-0.625	-15.511	2.90e-54	3.84e-53
SNX29	-0.279	-15.51	2.98e-54	3.94e-53
LDHB	0.372	15.506	3.16e-54	4.18e-53
C4orf19	0.362	15.497	3.64e-54	4.81e-53
TMBIM6	0.315	15.472	5.36e-54	7.07e-53
CPNE8	-0.333	-15.463	6.17e-54	8.13e-53
ENAH	-0.264	-15.46	6.48e-54	8.54e-53
AFDN	0.239	15.456	6.84e-54	9.01e-53
AC108866.1	0.322	15.438	9.05e-54	1.19e-52
FBXW4	-0.342	-15.434	9.70e-54	1.28e-52
ST5	-0.324	-15.431	1.01e-53	1.32e-52
MEGF11	1.068	15.424	1.13e-53	1.48e-52
PAXBP1	-0.299	-15.42	1.21e-53	1.59e-52
ITGB8	-0.207	-15.404	1.53e-53	2.01e-52
PMP22	0.321	15.397	1.72e-53	2.25e-52
ZNF536	-0.819	-15.395	1.77e-53	2.32e-52
ALOX12-AS1	-0.26	-15.389	1.93e-53	2.53e-52
CORO1C	-0.476	-15.383	2.14e-53	2.79e-52
SPATA6L	-0.511	-15.383	2.14e-53	2.80e-52
ZBTB43	0.401	15.381	2.21e-53	2.89e-52
MTHFD2L	-0.395	-15.37	2.59e-53	3.38e-52
SREBF1	0.384	15.366	2.75e-53	3.59e-52
OXCT1	-0.467	-15.361	2.97e-53	3.87e-52
PPM1E	-0.468	-15.351	3.49e-53	4.54e-52
LINC01896	0.485	15.349	3.62e-53	4.70e-52
CTTN	-0.312	-15.347	3.69e-53	4.79e-52
EMX2OS	0.256	15.32	5.60e-53	7.27e-52
AC009163.1	-0.682	-15.301	7.54e-53	9.78e-52
ID2	-0.397	-15.298	7.94e-53	1.03e-51
RBMS3-AS2	1.134	15.297	8.01e-53	1.04e-51
SHROOM2	0.563	15.285	9.64e-53	1.25e-51
CLYBL	0.304	15.28	1.04e-52	1.34e-51
LONP2	-0.231	-15.275	1.13e-52	1.46e-51
EEF1A1	-0.398	-15.264	1.34e-52	1.73e-51
NSMF	-0.34	-15.227	2.36e-52	3.04e-51
ZNRF3	0.158	15.226	2.38e-52	3.06e-51
AC004870.4	-2.882	-15.225	2.41e-52	3.11e-51
AC116903.2	-1.827	-15.224	2.45e-52	3.16e-51
MYOF	-1.766	-15.213	2.92e-52	3.75e-51
TET3	0.478	15.211	2.97e-52	3.82e-51
DYNC2H1	-0.259	-15.202	3.42e-52	4.39e-51
CLEC16A	-0.21	-15.198	3.67e-52	4.70e-51
AC017101.1	0.802	15.192	3.99e-52	5.11e-51
ARHGAP5	0.161	15.192	4.02e-52	5.15e-51
GLIDR	-0.436	-15.182	4.66e-52	5.97e-51
TMEM200A	-1.515	-15.168	5.79e-52	7.41e-51
AC022915.2	-1.547	-15.156	6.91e-52	8.84e-51
AC010168.1	-0.839	-15.146	8.05e-52	1.03e-50
ADPGK-AS1	1.223	15.14	8.87e-52	1.13e-50
NCKAP5	0.19	15.138	9.08e-52	1.16e-50
NEB	-0.686	-15.129	1.04e-51	1.33e-50
AP001347.1	-0.522	-15.128	1.05e-51	1.34e-50
C2orf72	0.327	15.124	1.12e-51	1.42e-50
AKAP10	0.28	15.122	1.16e-51	1.48e-50
ANK3	-0.537	-15.109	1.40e-51	1.78e-50
JAKMIP1	-0.429	-15.099	1.64e-51	2.09e-50
SCN1B	0.862	15.094	1.76e-51	2.23e-50
FLNA	-0.443	-15.093	1.79e-51	2.27e-50
CEMIP2	0.773	15.088	1.93e-51	2.44e-50
DEAF1	-0.386	-15.087	1.96e-51	2.49e-50
WLS	0.204	15.082	2.13e-51	2.69e-50
TUBA1A	-0.419	-15.074	2.40e-51	3.04e-50
ARHGEF6	-0.36	-15.07	2.56e-51	3.24e-50
CCDC170	-0.879	-15.068	2.64e-51	3.33e-50
GPM6B	-0.145	-15.064	2.80e-51	3.54e-50
CLMAT3	-2.464	-15.05	3.47e-51	4.37e-50
LINC00958	-1.474	-15.043	3.85e-51	4.85e-50
KCTD13	-0.373	-15.042	3.90e-51	4.90e-50
SBF2	-0.168	-15.038	4.12e-51	5.18e-50
SOS1	-0.228	-15.035	4.31e-51	5.42e-50
AL391987.2	-0.852	-15.022	5.29e-51	6.64e-50
KY	-0.508	-15.007	6.57e-51	8.24e-50
LRIG3	-0.567	-14.983	9.44e-51	1.18e-49
AP002336.2	-0.395	-14.973	1.10e-50	1.37e-49
LRP4-AS1	0.567	14.956	1.42e-50	1.78e-49
RAB27A	-0.496	-14.938	1.86e-50	2.33e-49
MALAT1	0.075	14.932	2.04e-50	2.54e-49
RASGEF1B	-0.25	-14.925	2.25e-50	2.81e-49
NR1D1	0.644	14.916	2.58e-50	3.22e-49
DPYSL5	0.83	14.915	2.62e-50	3.27e-49
ASTN1	0.222	14.902	3.18e-50	3.97e-49
NCAN	0.265	14.883	4.24e-50	5.29e-49
KCNAB1	-0.787	-14.849	7.08e-50	8.81e-49
MAP3K20	-0.378	-14.844	7.56e-50	9.40e-49
SIPA1L2	0.681	14.835	8.67e-50	1.08e-48
DIP2B	-0.241	-14.825	1.01e-49	1.26e-48
NTRK3	0.157	14.817	1.15e-49	1.42e-48
HVCN1	-0.462	-14.815	1.16e-49	1.44e-48
TENM3	-0.588	-14.809	1.28e-49	1.58e-48
SLC13A3	-0.349	-14.808	1.30e-49	1.62e-48
GLI3	0.205	14.806	1.34e-49	1.66e-48
MTR	-0.337	-14.804	1.39e-49	1.72e-48
TRPV1	-0.651	-14.796	1.56e-49	1.92e-48
LINC02232	-1.552	-14.749	3.13e-49	3.86e-48
SELENOT	0.513	14.749	3.13e-49	3.86e-48
GPR161	-0.566	-14.745	3.29e-49	4.06e-48
LCAT	-0.576	-14.728	4.26e-49	5.25e-48
ENPP4	0.579	14.724	4.53e-49	5.57e-48
RERGL	-1.744	-14.721	4.76e-49	5.85e-48
SLC38A3	0.744	14.717	4.98e-49	6.13e-48
WNT3	-1.3	-14.7	6.41e-49	7.87e-48
BNIP3L	-0.299	-14.699	6.55e-49	8.04e-48
LINC00500	0.647	14.693	7.16e-49	8.78e-48
IDH1	0.469	14.683	8.30e-49	1.02e-47
PTPN20	-0.566	-14.68	8.69e-49	1.06e-47
DCDC2	-1.091	-14.673	9.57e-49	1.17e-47
SPRY1	1.545	14.668	1.04e-48	1.27e-47
GAB2	-0.32	-14.661	1.15e-48	1.40e-47
H3F3B	-0.412	-14.655	1.24e-48	1.52e-47
AC007402.1	0.763	14.653	1.29e-48	1.57e-47
ZNF83	-0.329	-14.652	1.31e-48	1.60e-47
IQCM	-1.279	-14.649	1.37e-48	1.67e-47
PPP1R9A	0.174	14.621	2.07e-48	2.52e-47
MARCH6	0.196	14.614	2.29e-48	2.79e-47
RPS6KA6	-1.164	-14.613	2.32e-48	2.82e-47
CASTOR3	-0.27	-14.611	2.41e-48	2.92e-47
TLE4	-0.292	-14.608	2.48e-48	3.02e-47
TRAK2	0.38	14.603	2.71e-48	3.28e-47
POLR2F	-0.502	-14.594	3.05e-48	3.70e-47
TTC7A	-0.33	-14.594	3.05e-48	3.70e-47
AC013652.1	-0.886	-14.579	3.81e-48	4.61e-47
AL359915.2	-0.327	-14.561	5.00e-48	6.04e-47
BCO1	-0.716	-14.559	5.10e-48	6.16e-47
PDGFC	0.319	14.548	5.99e-48	7.24e-47
ABCA2	-0.399	-14.547	6.10e-48	7.37e-47
STK39	-0.376	-14.542	6.52e-48	7.86e-47
AC245297.3	-0.173	-14.539	6.81e-48	8.21e-47
PYGM	0.687	14.532	7.56e-48	9.10e-47
CAMKMT	0.265	14.531	7.68e-48	9.25e-47
KIAA1841	-0.453	-14.521	8.95e-48	1.08e-46
EPAS1	0.558	14.514	9.94e-48	1.19e-46
TEX9	-0.449	-14.505	1.12e-47	1.35e-46
RAMP2-AS1	-1.427	-14.49	1.40e-47	1.68e-46
PCED1B	-0.494	-14.48	1.61e-47	1.93e-46
SEMA4A	0.887	14.477	1.70e-47	2.04e-46
RHOBTB3	0.166	14.445	2.71e-47	3.25e-46
CLIP1	-0.231	-14.428	3.44e-47	4.12e-46
CCDC81	-0.89	-14.424	3.64e-47	4.35e-46
SNRK	0.432	14.424	3.67e-47	4.39e-46
ARHGAP21	-0.17	-14.418	3.97e-47	4.75e-46
MARCH5	0.425	14.39	5.94e-47	7.09e-46
MYLIP	-0.974	-14.383	6.61e-47	7.88e-46
OSBPL3	-0.293	-14.376	7.36e-47	8.77e-46
CYS1	-0.957	-14.365	8.53e-47	1.02e-45
FRMD4B	-0.716	-14.362	9.01e-47	1.07e-45
TNXB	-0.73	-14.361	9.10e-47	1.08e-45
RANBP17	1.042	14.356	9.74e-47	1.16e-45
ELMOD1	0.669	14.349	1.08e-46	1.29e-45
PRPF40A	-0.312	-14.339	1.24e-46	1.47e-45
KIRREL3	-0.684	-14.336	1.31e-46	1.55e-45
PDZRN4	-0.548	-14.327	1.48e-46	1.75e-45
NRXN3	-0.38	-14.326	1.51e-46	1.79e-45
SORL1	-0.21	-14.323	1.58e-46	1.87e-45
DCAKD	-0.368	-14.314	1.79e-46	2.12e-45
ANKFY1	-0.3	-14.313	1.83e-46	2.16e-45
ADRA1A	-0.251	-14.3	2.18e-46	2.57e-45
NLGN3	0.581	14.297	2.28e-46	2.69e-45
AC124854.1	-0.897	-14.289	2.55e-46	3.01e-45
NBN	-0.482	-14.285	2.72e-46	3.20e-45
MIR193BHG	0.63	14.274	3.19e-46	3.76e-45
LRRFIP2	-0.248	-14.259	3.95e-46	4.65e-45
SLC39A14	-0.438	-14.258	3.97e-46	4.67e-45
TKT	0.348	14.247	4.68e-46	5.49e-45
PXN	-0.491	-14.229	6.02e-46	7.06e-45
LPAR3	1.61	14.215	7.44e-46	8.73e-45
AC090630.1	-1.161	-14.208	8.14e-46	9.55e-45
CLEC2D	-0.665	-14.195	9.83e-46	1.15e-44
HSPA5	0.44	14.152	1.81e-45	2.12e-44
MGAT5	-0.29	-14.123	2.75e-45	3.22e-44
CLSTN1	0.299	14.116	3.02e-45	3.53e-44
IL3RA	-0.534	-14.116	3.04e-45	3.56e-44
MT-CYB	0.222	14.114	3.13e-45	3.65e-44
CD109	-0.35	-14.104	3.61e-45	4.22e-44
MUC20-OT1	-0.168	-14.101	3.74e-45	4.36e-44
TTC39C	-0.529	-14.092	4.23e-45	4.93e-44
FBXO21	0.37	14.091	4.30e-45	5.01e-44
C9orf72	-0.43	-14.088	4.47e-45	5.20e-44
ZBBX	-1.202	-14.081	4.95e-45	5.75e-44
RB1	-0.247	-14.078	5.21e-45	6.05e-44
GPBP1L1	0.291	14.073	5.60e-45	6.50e-44
IQCA1	-0.223	-14.061	6.56e-45	7.61e-44
PIEZO2	-0.891	-14.056	7.09e-45	8.23e-44
MT-ATP6	0.205	14.049	7.84e-45	9.08e-44
LINC00513	0.331	14.047	8.01e-45	9.28e-44
ADRB1	0.755	14.042	8.66e-45	1.00e-43
NAMPT	-0.588	-14.038	9.13e-45	1.06e-43
MRVI1	0.219	14.035	9.50e-45	1.10e-43
CPED1	0.829	14.012	1.31e-44	1.52e-43
DLGAP4	0.393	14.011	1.33e-44	1.54e-43
LINC00320	-1.074	-14.007	1.42e-44	1.63e-43
BSG	0.305	14.006	1.43e-44	1.64e-43
AC078842.2	1.711	13.999	1.59e-44	1.83e-43
FAM85B	-0.256	-13.991	1.76e-44	2.03e-43
CIT	-0.69	-13.988	1.84e-44	2.11e-43
FJX1	1.062	13.986	1.91e-44	2.19e-43
AL137024.1	-1.264	-13.983	1.97e-44	2.26e-43
BAG3	-0.336	-13.974	2.23e-44	2.56e-43
SEC11C	-0.442	-13.974	2.24e-44	2.56e-43
ZFYVE21	0.334	13.962	2.64e-44	3.03e-43
AC007221.1	-1.605	-13.946	3.31e-44	3.80e-43
DAAM1	-0.179	-13.936	3.81e-44	4.37e-43
IGDCC4	-0.44	-13.929	4.22e-44	4.82e-43
ANKRD36C	-0.255	-13.929	4.23e-44	4.83e-43
MRPS6	0.268	13.927	4.36e-44	4.98e-43
RELL1	0.456	13.903	6.09e-44	6.95e-43
BID	-0.555	-13.896	6.69e-44	7.63e-43
PHKA1	0.34	13.878	8.65e-44	9.86e-43
RRAGD	-0.773	-13.868	9.88e-44	1.13e-42
CERK	-0.486	-13.855	1.19e-43	1.35e-42
ACO2	-0.286	-13.848	1.31e-43	1.49e-42
NOS1AP	-0.804	-13.825	1.81e-43	2.06e-42
NUP188	-0.435	-13.821	1.90e-43	2.16e-42
MT-ND1	0.239	13.815	2.06e-43	2.34e-42
ANP32A	-0.36	-13.812	2.16e-43	2.45e-42
LYSMD2	0.741	13.81	2.21e-43	2.51e-42
HSD17B6	0.928	13.804	2.42e-43	2.74e-42
AZIN1	-0.355	-13.782	3.26e-43	3.69e-42
ABI2	0.218	13.778	3.45e-43	3.90e-42
THRB	0.203	13.771	3.82e-43	4.33e-42
NSUN6	-0.297	-13.758	4.54e-43	5.13e-42
GBP2	-1.096	-13.752	4.93e-43	5.57e-42
AC009148.1	-0.77	-13.746	5.40e-43	6.10e-42
CFAP221	-0.529	-13.742	5.70e-43	6.42e-42
RPS15	-0.47	-13.73	6.73e-43	7.59e-42
SERGEF	-0.295	-13.718	7.92e-43	8.92e-42
FGFRL1	0.509	13.715	8.24e-43	9.28e-42
LINC00472	0.613	13.711	8.76e-43	9.85e-42
AC116345.1	-3.153	-13.707	9.24e-43	1.04e-41
SLC25A5	0.764	13.689	1.18e-42	1.33e-41
PCP4	-0.719	-13.687	1.21e-42	1.36e-41
ZNF248	-0.253	-13.682	1.31e-42	1.47e-41
HERPUD2	0.328	13.678	1.37e-42	1.54e-41
AL683813.1	-0.349	-13.673	1.47e-42	1.64e-41
LYPD1	0.933	13.672	1.49e-42	1.66e-41
RUNX1	-0.626	-13.652	1.96e-42	2.19e-41
TTC21A	-0.481	-13.651	2.00e-42	2.23e-41
EML4	0.448	13.65	2.02e-42	2.26e-41
KCNQ5	-0.451	-13.649	2.03e-42	2.27e-41
PCSK5	0.186	13.649	2.05e-42	2.28e-41
DDX5	0.191	13.649	2.06e-42	2.30e-41
CD9	-0.566	-13.645	2.16e-42	2.41e-41
LINC00271	-0.411	-13.64	2.32e-42	2.59e-41
MYO5B	-1.093	-13.629	2.68e-42	2.98e-41
MTCH1	-0.33	-13.628	2.73e-42	3.04e-41
CALCB	0.748	13.626	2.80e-42	3.11e-41
AL137025.1	-0.627	-13.604	3.81e-42	4.24e-41
RASSF8	0.203	13.602	3.87e-42	4.30e-41
KIAA1549	-0.619	-13.591	4.50e-42	4.99e-41
MAP2K5	-0.221	-13.587	4.80e-42	5.32e-41
NDP	0.581	13.579	5.31e-42	5.89e-41
GNAI1	-0.576	-13.574	5.74e-42	6.36e-41
FOXN2	0.341	13.57	6.02e-42	6.66e-41
MOBP	-0.74	-13.565	6.44e-42	7.13e-41
GNAO1	0.201	13.556	7.34e-42	8.11e-41
VAV3-AS1	1.969	13.528	1.07e-41	1.18e-40
LINC00903	0.719	13.523	1.14e-41	1.26e-40
GABPB1-AS1	-0.262	-13.518	1.23e-41	1.36e-40
TMEM255A	-1.047	-13.511	1.35e-41	1.49e-40
SORT1	-0.22	-13.51	1.36e-41	1.50e-40
ZIC2	0.471	13.502	1.52e-41	1.68e-40
LINC01726	1.928	13.493	1.73e-41	1.90e-40
AC006305.1	-1.63	-13.479	2.08e-41	2.28e-40
MAGED1	0.317	13.476	2.18e-41	2.39e-40
PLXNB1	0.251	13.469	2.38e-41	2.61e-40
PPP1R15A	-1.148	-13.469	2.39e-41	2.63e-40
AF165147.1	-0.512	-13.464	2.56e-41	2.81e-40
TPM4	-0.614	-13.443	3.38e-41	3.71e-40
SRBD1	-0.393	-13.435	3.79e-41	4.15e-40
FGF1	-0.359	-13.429	4.07e-41	4.46e-40
AC025265.1	-2.491	-13.424	4.38e-41	4.79e-40
SPTLC3	-0.885	-13.419	4.70e-41	5.14e-40
AC114760.2	1.355	13.415	4.94e-41	5.40e-40
CACNA1A	0.572	13.396	6.39e-41	6.98e-40
FAM13A	-0.249	-13.387	7.18e-41	7.84e-40
RPLP1	-0.483	-13.36	1.03e-40	1.12e-39
MBNL1	0.171	13.356	1.10e-40	1.20e-39
RTN4	0.188	13.347	1.23e-40	1.34e-39
INPP5F	0.309	13.347	1.23e-40	1.34e-39
SOX13	0.397	13.342	1.32e-40	1.43e-39
MSRB3	0.308	13.34	1.36e-40	1.48e-39
AC008537.1	-0.477	-13.338	1.40e-40	1.52e-39
SCRG1	0.407	13.332	1.50e-40	1.63e-39
GRM8	-0.704	-13.317	1.84e-40	2.00e-39
AL450384.2	0.439	13.317	1.85e-40	2.01e-39
ZMAT3	0.342	13.31	2.03e-40	2.20e-39
SORD	-0.816	-13.309	2.07e-40	2.24e-39
ASTN2	-0.138	-13.305	2.18e-40	2.36e-39
TNS1	-0.321	-13.304	2.19e-40	2.37e-39
AC239809.3	-0.347	-13.292	2.57e-40	2.77e-39
AC097537.1	0.872	13.292	2.57e-40	2.77e-39
PRR5	0.613	13.278	3.09e-40	3.33e-39
KIAA0825	-0.376	-13.273	3.32e-40	3.59e-39
PDE3A	-0.316	-13.268	3.56e-40	3.83e-39
ABI1	0.188	13.268	3.56e-40	3.83e-39
ALPL	-1.679	-13.267	3.58e-40	3.85e-39
ZNF277	0.309	13.266	3.63e-40	3.90e-39
CABIN1	-0.31	-13.26	3.96e-40	4.26e-39
SPART	-0.267	-13.258	4.05e-40	4.35e-39
DUSP18	-0.48	-13.258	4.07e-40	4.37e-39
MKLN1	0.101	13.23	5.90e-40	6.33e-39
LRP6	-0.254	-13.226	6.22e-40	6.67e-39
AC008056.1	1.759	13.221	6.67e-40	7.15e-39
CALR	0.445	13.211	7.54e-40	8.08e-39
AP002444.1	-1.176	-13.211	7.61e-40	8.14e-39
WAC	-0.201	-13.204	8.32e-40	8.90e-39
DRAIC	-0.412	-13.192	9.77e-40	1.04e-38
LRRN1	0.32	13.174	1.23e-39	1.32e-38
AL162725.2	-1.013	-13.158	1.52e-39	1.63e-38
AC105285.1	0.433	13.158	1.53e-39	1.63e-38
STEAP3	-1.084	-13.157	1.54e-39	1.64e-38
EMID1	-0.284	-13.144	1.84e-39	1.96e-38
BAALC	0.224	13.142	1.89e-39	2.01e-38
CDHR3	-0.194	-13.134	2.09e-39	2.23e-38
PITPNA	-0.349	-13.128	2.27e-39	2.41e-38
CRADD	-0.19	-13.122	2.45e-39	2.60e-38
SHROOM4	-0.853	-13.108	2.98e-39	3.16e-38
CCDC146	-0.343	-13.106	3.06e-39	3.25e-38
SLC25A12	0.27	13.105	3.08e-39	3.26e-38
LINC02277	-2.764	-13.094	3.57e-39	3.79e-38
PDE8A	-0.235	-13.07	4.91e-39	5.20e-38
MID1	0.266	13.06	5.57e-39	5.90e-38
PLPP5	0.58	13.055	5.94e-39	6.29e-38
PNCK	-0.528	-13.053	6.10e-39	6.45e-38
JUNB	-0.422	-13.047	6.63e-39	7.01e-38
NELL2	-0.455	-13.046	6.74e-39	7.12e-38
NFIA-AS2	-0.961	-13.043	7.01e-39	7.40e-38
COL9A2	-0.523	-13.04	7.24e-39	7.64e-38
QRICH2	-0.55	-13.04	7.26e-39	7.65e-38
PLXNA4	-0.695	-13.033	7.91e-39	8.33e-38
IP6K3	-1.856	-13.032	8.02e-39	8.45e-38
TNFRSF11B	0.727	13.026	8.69e-39	9.15e-38
PAM	-0.31	-12.998	1.26e-38	1.32e-37
CUL4A	-0.278	-12.985	1.48e-38	1.56e-37
HLA-A	0.406	12.979	1.60e-38	1.68e-37
AC005162.3	0.311	12.972	1.76e-38	1.85e-37
IL7	-0.546	-12.972	1.77e-38	1.86e-37
ARID1A	-0.196	-12.971	1.80e-38	1.88e-37
KCNMA1	0.116	12.953	2.25e-38	2.35e-37
AC009654.1	-4.056	-12.951	2.30e-38	2.41e-37
NFIA	0.088	12.951	2.32e-38	2.43e-37
EAF2	0.342	12.947	2.46e-38	2.57e-37
POU3F1	2.079	12.945	2.51e-38	2.62e-37
AL392086.1	-0.426	-12.94	2.68e-38	2.80e-37
AC105383.1	0.397	12.933	2.92e-38	3.05e-37
LINC00884	-0.682	-12.927	3.15e-38	3.29e-37
SESTD1	-0.255	-12.925	3.25e-38	3.39e-37
ADAMTS6	-0.929	-12.913	3.81e-38	3.97e-37
TMEFF2	-0.642	-12.91	3.96e-38	4.12e-37
EFNB2	0.407	12.909	4.02e-38	4.18e-37
TCF4	0.109	12.904	4.27e-38	4.44e-37
WDR78	-0.373	-12.896	4.73e-38	4.92e-37
AGPAT3	-0.326	-12.896	4.75e-38	4.94e-37
CRIM1	0.256	12.888	5.28e-38	5.48e-37
AC092422.1	-0.864	-12.878	6.01e-38	6.24e-37
SLC51B	-3.001	-12.868	6.83e-38	7.08e-37
SOX21	0.951	12.866	7.02e-38	7.27e-37
COL4A2	-0.397	-12.863	7.24e-38	7.50e-37
ADORA1	0.498	12.859	7.66e-38	7.93e-37
MEIS1	0.37	12.854	8.21e-38	8.49e-37
ACPP	-1.672	-12.846	9.01e-38	9.31e-37
LINC01725	-0.872	-12.844	9.29e-38	9.60e-37
ZNF462	0.226	12.838	1.00e-37	1.03e-36
BCLAF1	-0.254	-12.811	1.42e-37	1.46e-36
PGM1	0.335	12.806	1.51e-37	1.56e-36
ITPK1	0.28	12.802	1.59e-37	1.64e-36
KNDC1	-0.313	-12.798	1.67e-37	1.72e-36
PPIE	-0.447	-12.796	1.73e-37	1.78e-36
SRGAP2C	-0.599	-12.787	1.94e-37	2.00e-36
LRGUK	-0.636	-12.784	2.01e-37	2.07e-36
ZNF680	0.237	12.781	2.09e-37	2.15e-36
SPSB4	2.334	12.777	2.19e-37	2.25e-36
IFT43	-0.281	-12.773	2.31e-37	2.37e-36
HHIPL1	0.443	12.767	2.51e-37	2.58e-36
JDP2	-0.325	-12.751	3.07e-37	3.15e-36
GSN	-0.212	-12.746	3.29e-37	3.37e-36
MTHFD1L	-0.299	-12.738	3.64e-37	3.72e-36
AC097103.2	-0.234	-12.737	3.67e-37	3.76e-36
NOTCH2	0.196	12.728	4.12e-37	4.21e-36
GPR75-ASB3	-0.145	-12.724	4.36e-37	4.45e-36
EFCAB11	-0.411	-12.723	4.40e-37	4.49e-36
GLUD1	0.18	12.722	4.46e-37	4.55e-36
PITPNM2	-0.268	-12.721	4.50e-37	4.59e-36
CD24	-3.012	-12.721	4.51e-37	4.59e-36
MAT2A	-0.229	-12.709	5.29e-37	5.38e-36
PDIA5	-0.928	-12.704	5.59e-37	5.69e-36
SPIN1	-0.21	-12.695	6.33e-37	6.44e-36
AL590617.2	0.486	12.692	6.56e-37	6.67e-36
LINC00844	-0.565	-12.674	8.20e-37	8.33e-36
ECPAS	0.259	12.671	8.61e-37	8.75e-36
ARHGAP12	-0.274	-12.67	8.66e-37	8.79e-36
ADGRV1	-0.094	-12.668	8.85e-37	8.97e-36
SPESP1	-0.467	-12.665	9.19e-37	9.32e-36
SOX9	0.244	12.663	9.45e-37	9.58e-36
AGFG2	-0.308	-12.66	9.84e-37	9.96e-36
FEM1C	0.4	12.654	1.07e-36	1.08e-35
IL1RAP	-0.803	-12.652	1.08e-36	1.10e-35
MDM1	-0.549	-12.646	1.18e-36	1.19e-35
SELENBP1	0.479	12.642	1.23e-36	1.25e-35
MDFIC	-0.452	-12.635	1.35e-36	1.36e-35
TANC1	-0.258	-12.634	1.36e-36	1.38e-35
ARMC4	-0.858	-12.625	1.54e-36	1.55e-35
GRINA	0.384	12.616	1.71e-36	1.73e-35
KLHL24	0.212	12.608	1.90e-36	1.91e-35
AC090993.1	0.79	12.605	1.97e-36	1.99e-35
RGL3	-0.328	-12.585	2.55e-36	2.56e-35
ROCK1	-0.236	-12.585	2.56e-36	2.57e-35
TMEM9B-AS1	-0.409	-12.585	2.57e-36	2.58e-35
TMEM74	-0.815	-12.578	2.78e-36	2.79e-35
MPHOSPH9	-0.297	-12.577	2.83e-36	2.84e-35
RAPGEF1	-0.297	-12.576	2.86e-36	2.87e-35
HSPE1-MOB4	-0.728	-12.573	2.97e-36	2.98e-35
B4GALT5	-0.274	-12.57	3.10e-36	3.11e-35
GREB1	-0.328	-12.561	3.47e-36	3.47e-35
SPATA1	0.62	12.552	3.88e-36	3.89e-35
ASCC1	-0.303	-12.545	4.24e-36	4.24e-35
IL6R	0.419	12.541	4.46e-36	4.46e-35
PTGES3	-0.249	-12.533	4.94e-36	4.94e-35
SNX9	-0.277	-12.532	4.98e-36	4.97e-35
PLD1	-0.89	-12.532	5.00e-36	4.99e-35
CD44-AS1	-1.854	-12.524	5.51e-36	5.49e-35
APOLD1	-0.459	-12.522	5.68e-36	5.66e-35
SYNM	-0.302	-12.5	7.43e-36	7.40e-35
PQLC1	-0.357	-12.5	7.47e-36	7.44e-35
FAM84B	-1.096	-12.493	8.18e-36	8.14e-35
ZNF703	0.79	12.479	9.75e-36	9.70e-35
HPCAL1	-0.378	-12.475	1.02e-35	1.02e-34
LGALS3	0.403	12.472	1.06e-35	1.05e-34
TMEM132A	0.281	12.47	1.09e-35	1.08e-34
ZBTB20-AS5	0.348	12.47	1.09e-35	1.08e-34
SERINC5	-0.259	-12.457	1.28e-35	1.26e-34
RBPJ	0.256	12.449	1.41e-35	1.40e-34
VPS53	-0.208	-12.439	1.61e-35	1.60e-34
LINC00882	-0.222	-12.433	1.73e-35	1.71e-34
KLHL13	-0.507	-12.432	1.76e-35	1.74e-34
GAB3	-1.916	-12.428	1.85e-35	1.82e-34
PRELID2	-0.443	-12.415	2.15e-35	2.13e-34
PLIN5	0.334	12.407	2.41e-35	2.37e-34
RASGRF1	-0.607	-12.401	2.59e-35	2.55e-34
TRIB1	1.435	12.399	2.66e-35	2.62e-34
AC018618.1	0.87	12.398	2.68e-35	2.64e-34
OLIG2	1.08	12.397	2.72e-35	2.68e-34
NDUFAF6	-0.304	-12.383	3.21e-35	3.16e-34
AC016723.1	0.695	12.381	3.30e-35	3.24e-34
FP671120.1	0.209	12.363	4.15e-35	4.08e-34
CA12	0.911	12.358	4.39e-35	4.31e-34
LINC01354	-0.776	-12.351	4.82e-35	4.74e-34
ERBIN	-0.119	-12.351	4.83e-35	4.74e-34
WASF1	-0.511	-12.343	5.29e-35	5.19e-34
C1QTNF3-AMACR	-0.318	-12.342	5.37e-35	5.27e-34
P4HA1	-0.225	-12.338	5.67e-35	5.55e-34
GLP1R	-4.064	-12.318	7.21e-35	7.06e-34
ZNF135	-0.403	-12.317	7.30e-35	7.15e-34
EXTL3	0.447	12.313	7.74e-35	7.57e-34
CCDC190	-0.539	-12.311	7.88e-35	7.70e-34
GPC5-AS1	0.973	12.31	7.98e-35	7.79e-34
GPR156	-0.635	-12.308	8.15e-35	7.96e-34
DAG1	0.353	12.292	1.00e-34	9.79e-34
DGLUCY	-0.216	-12.282	1.13e-34	1.10e-33
SH3YL1	-0.289	-12.28	1.17e-34	1.14e-33
COL16A1	-0.273	-12.272	1.28e-34	1.25e-33
CHD7	0.258	12.266	1.38e-34	1.35e-33
STK24	0.318	12.265	1.40e-34	1.36e-33
DMGDH	0.343	12.262	1.44e-34	1.40e-33
CHIC2	0.33	12.262	1.46e-34	1.41e-33
AL121956.4	1.07	12.258	1.52e-34	1.48e-33
TSPOAP1	0.329	12.248	1.71e-34	1.66e-33
FAM110C	-1.139	-12.236	2.01e-34	1.95e-33
KYAT1	-0.33	-12.22	2.42e-34	2.34e-33
RAB34	0.468	12.198	3.20e-34	3.10e-33
MYOM2	-0.462	-12.195	3.30e-34	3.20e-33
HIST1H2BD	-0.905	-12.183	3.85e-34	3.73e-33
NR4A1	-0.737	-12.18	3.98e-34	3.86e-33
KLHL29	-0.726	-12.18	3.99e-34	3.86e-33
AC097515.1	-0.389	-12.168	4.59e-34	4.44e-33
CASKIN1	0.353	12.165	4.75e-34	4.59e-33
CAT	0.346	12.165	4.77e-34	4.61e-33
TRERF1	0.376	12.162	4.96e-34	4.78e-33
CTIF	0.204	12.157	5.28e-34	5.09e-33
RSRP1	0.193	12.156	5.35e-34	5.16e-33
DDX3X	-0.252	-12.132	7.12e-34	6.86e-33
RIC3	0.29	12.13	7.33e-34	7.06e-33
SESN1	0.204	12.12	8.27e-34	7.96e-33
FRY-AS1	-1.952	-12.118	8.51e-34	8.18e-33
TPP1	0.374	12.116	8.70e-34	8.36e-33
LMO1	1.985	12.116	8.71e-34	8.36e-33
TAPT1	0.289	12.115	8.84e-34	8.49e-33
EFCAB1	-2.909	-12.106	9.82e-34	9.42e-33
P4HA2	-0.407	-12.105	9.91e-34	9.50e-33
TRAF4	0.641	12.099	1.07e-33	1.02e-32
GEMIN7-AS1	-0.549	-12.088	1.22e-33	1.17e-32
AGBL4	-0.252	-12.088	1.22e-33	1.17e-32
PIWIL4	-0.611	-12.088	1.22e-33	1.17e-32
ACKR3	0.397	12.087	1.23e-33	1.18e-32
KDM5B	0.29	12.087	1.24e-33	1.19e-32
ZC3H12B	-0.562	-12.085	1.27e-33	1.21e-32
STK32A-AS1	-1.211	-12.084	1.29e-33	1.23e-32
FAM219A	0.331	12.063	1.65e-33	1.58e-32
TANGO2	-0.452	-12.06	1.72e-33	1.64e-32
C11orf80	-0.393	-12.055	1.82e-33	1.73e-32
CTBS	0.58	12.055	1.82e-33	1.74e-32
IL33	-0.423	-12.055	1.83e-33	1.74e-32
IMMP2L	-0.181	-12.053	1.87e-33	1.78e-32
WWC2	-0.378	-12.05	1.93e-33	1.83e-32
SYNJ2	-0.675	-12.05	1.94e-33	1.84e-32
SYTL2	-0.598	-12.047	2.01e-33	1.90e-32
AC024941.2	-1.287	-12.041	2.18e-33	2.07e-32
SMARCA2	0.156	12.037	2.27e-33	2.16e-32
SLC18B1	0.214	12.034	2.35e-33	2.23e-32
COL24A1	-0.891	-12.03	2.47e-33	2.34e-32
ATM	-0.242	-12.03	2.47e-33	2.34e-32
TPTEP2-CSNK1E	0.238	12.026	2.61e-33	2.47e-32
AC019270.1	1.098	12.01	3.16e-33	2.99e-32
SPSB3	0.382	12.002	3.45e-33	3.26e-32
CPEB1-AS1	-0.756	-12.001	3.51e-33	3.32e-32
SGCZ	0.548	12	3.54e-33	3.34e-32
SOX11	-3.655	-11.995	3.79e-33	3.57e-32
AJAP1	0.684	11.986	4.21e-33	3.97e-32
ATRNL1	-0.367	-11.968	5.21e-33	4.91e-32
SNCAIP	-0.294	-11.965	5.44e-33	5.13e-32
IFITM3	-0.338	-11.959	5.80e-33	5.46e-32
ADD3	-0.116	-11.958	5.90e-33	5.55e-32
ARHGAP32	0.149	11.958	5.93e-33	5.58e-32
CCSER1	-0.415	-11.952	6.32e-33	5.94e-32
TSHZ1	0.315	11.95	6.48e-33	6.09e-32
ABAT	0.287	11.945	6.89e-33	6.47e-32
ARID4B	-0.178	-11.943	7.06e-33	6.63e-32
SNTA1	0.213	11.942	7.13e-33	6.68e-32
SLC28A3	-1.711	-11.935	7.76e-33	7.27e-32
LINC00839	2.02	11.916	9.79e-33	9.17e-32
SYNE3	-0.705	-11.914	9.98e-33	9.34e-32
FAM199X	0.402	11.908	1.08e-32	1.01e-31
ANKRD18A	-1.011	-11.907	1.09e-32	1.02e-31
EMP2	-0.579	-11.907	1.09e-32	1.02e-31
AL606807.1	0.901	11.905	1.11e-32	1.04e-31
FAM131C	1.232	11.902	1.16e-32	1.08e-31
CAMK2N1	0.314	11.897	1.23e-32	1.15e-31
CCNG2	0.512	11.895	1.26e-32	1.18e-31
IWS1	-0.254	-11.887	1.38e-32	1.28e-31
PALM2	-0.952	-11.873	1.63e-32	1.52e-31
XPR1	-0.223	-11.869	1.71e-32	1.59e-31
MAOA	0.389	11.868	1.74e-32	1.62e-31
KCNMB4	-0.721	-11.863	1.85e-32	1.72e-31
PALLD	-0.157	-11.86	1.92e-32	1.78e-31
TMBIM1	0.342	11.858	1.95e-32	1.81e-31
ZC4H2	-0.386	-11.849	2.19e-32	2.03e-31
CNTN5	-0.414	-11.846	2.25e-32	2.09e-31
C1orf198	-0.263	-11.844	2.31e-32	2.14e-31
SSBP3	-0.242	-11.844	2.31e-32	2.14e-31
MUL1	0.853	11.837	2.51e-32	2.33e-31
TGFB2	0.21	11.83	2.74e-32	2.54e-31
C21orf62	-0.652	-11.824	2.92e-32	2.70e-31
PC	-0.283	-11.814	3.30e-32	3.05e-31
FLG-AS1	-0.382	-11.811	3.43e-32	3.17e-31
LINC01608	-1.011	-11.811	3.44e-32	3.18e-31
CCDC30	-0.299	-11.808	3.53e-32	3.26e-31
AC007743.1	-3.6	-11.789	4.44e-32	4.10e-31
AC093879.1	0.379	11.789	4.46e-32	4.11e-31
FAM102A	-0.325	-11.787	4.54e-32	4.18e-31
CTDSPL	0.148	11.761	6.19e-32	5.71e-31
AP1B1	0.373	11.758	6.43e-32	5.92e-31
CBLB	-0.26	-11.752	6.90e-32	6.35e-31
UGT8	-0.709	-11.75	7.10e-32	6.53e-31
DIRC3-AS1	-1.67	-11.747	7.29e-32	6.71e-31
TP53	0.414	11.744	7.55e-32	6.94e-31
SLCO4A1	1.65	11.738	8.13e-32	7.47e-31
FRMD6-AS1	-0.894	-11.737	8.24e-32	7.56e-31
AC008067.1	0.597	11.728	9.11e-32	8.36e-31
JAG1	0.904	11.727	9.25e-32	8.48e-31
ATOH8	-0.467	-11.719	1.02e-31	9.36e-31
AC021739.2	-0.812	-11.712	1.10e-31	1.01e-30
DRAXIN	-1.782	-11.71	1.13e-31	1.03e-30
MT-CO2	0.173	11.709	1.15e-31	1.05e-30
HACL1	-0.329	-11.708	1.16e-31	1.06e-30
CD55	-0.921	-11.701	1.25e-31	1.15e-30
FAT4	-0.682	-11.695	1.35e-31	1.23e-30
VANGL2	-0.573	-11.691	1.42e-31	1.29e-30
TMEM165	-0.261	-11.689	1.45e-31	1.33e-30
FNBP1L	-0.297	-11.688	1.46e-31	1.33e-30
KDM2B	-0.369	-11.679	1.62e-31	1.48e-30
CBFB	-0.26	-11.672	1.78e-31	1.62e-30
KIF27	-0.283	-11.663	1.96e-31	1.79e-30
SNRPN	-0.668	-11.657	2.13e-31	1.93e-30
IL11RA	-0.52	-11.653	2.21e-31	2.01e-30
AC022034.2	-2.221	-11.632	2.84e-31	2.58e-30
AC009063.2	-0.856	-11.628	2.98e-31	2.71e-30
MARK4	-0.3	-11.624	3.13e-31	2.84e-30
CAVIN1	-1.209	-11.621	3.22e-31	2.93e-30
AC027117.2	-0.168	-11.62	3.25e-31	2.95e-30
DMXL2	0.296	11.607	3.80e-31	3.44e-30
NCOA7	-0.349	-11.598	4.20e-31	3.81e-30
RASA3	-0.366	-11.592	4.50e-31	4.08e-30
ZNF33A	-0.286	-11.59	4.64e-31	4.20e-30
DPH6-DT	-0.188	-11.59	4.65e-31	4.21e-30
UNC5B	-0.547	-11.587	4.78e-31	4.32e-30
FZD9	1.429	11.585	4.90e-31	4.43e-30
TBCK	-0.18	-11.585	4.90e-31	4.43e-30
SEC24D	-0.629	-11.573	5.68e-31	5.13e-30
NMB	-1.319	-11.569	5.90e-31	5.32e-30
LFNG	0.496	11.567	6.03e-31	5.44e-30
ZHX2	-0.141	-11.566	6.11e-31	5.51e-30
ADM	-0.77	-11.558	6.72e-31	6.06e-30
IGSF9B	-0.94	-11.556	6.91e-31	6.23e-30
SNX25	-0.267	-11.552	7.24e-31	6.52e-30
RAB11FIP3	-0.264	-11.547	7.62e-31	6.85e-30
SGIP1	0.134	11.544	7.90e-31	7.10e-30
HCG17	-0.212	-11.541	8.20e-31	7.37e-30
ID1	-0.516	-11.531	9.24e-31	8.29e-30
CHST3	-0.37	-11.513	1.14e-30	1.02e-29
SAMD13	-1.126	-11.513	1.14e-30	1.02e-29
ARHGAP35	0.219	11.505	1.25e-30	1.12e-29
DOCK1	0.141	11.504	1.25e-30	1.12e-29
WIPF3	-0.717	-11.502	1.29e-30	1.15e-29
RHBDD1	-0.224	-11.501	1.30e-30	1.17e-29
APBA1	0.29	11.501	1.31e-30	1.17e-29
AC025809.1	-0.65	-11.5	1.32e-30	1.18e-29
C4orf47	-0.403	-11.497	1.37e-30	1.22e-29
IQCH	-0.395	-11.492	1.45e-30	1.30e-29
ARMH4	0.209	11.485	1.56e-30	1.40e-29
AC136489.1	-1.568	-11.48	1.66e-30	1.48e-29
SPAG17	-1.448	-11.479	1.68e-30	1.50e-29
EPOR	-0.411	-11.478	1.70e-30	1.52e-29
TPPP3	-0.912	-11.469	1.90e-30	1.69e-29
GPR158	-0.661	-11.468	1.92e-30	1.71e-29
ADAMTS5	-3.048	-11.467	1.94e-30	1.73e-29
EYA2	0.149	11.466	1.95e-30	1.74e-29
IFFO2	-0.466	-11.454	2.23e-30	1.98e-29
AL390036.1	1.485	11.453	2.27e-30	2.02e-29
SLC6A9	-0.526	-11.447	2.43e-30	2.15e-29
RGL1	0.159	11.447	2.43e-30	2.15e-29
SLC9C2	-0.402	-11.439	2.68e-30	2.38e-29
WFS1	0.247	11.438	2.70e-30	2.40e-29
OFD1	-0.282	-11.432	2.89e-30	2.56e-29
AC016597.1	-0.769	-11.432	2.90e-30	2.57e-29
ATP1A4	-0.692	-11.431	2.92e-30	2.58e-29
INTU	0.184	11.427	3.08e-30	2.73e-29
GPKOW	-0.739	-11.422	3.25e-30	2.88e-29
TMEM94	0.32	11.421	3.27e-30	2.89e-29
CCL28	-1.808	-11.42	3.31e-30	2.92e-29
SERPINH1	-0.61	-11.413	3.58e-30	3.17e-29
MAP3K2	-0.217	-11.411	3.70e-30	3.26e-29
IDH2	0.281	11.41	3.75e-30	3.30e-29
AC013394.1	0.226	11.406	3.88e-30	3.42e-29
ZDHHC17	-0.218	-11.402	4.08e-30	3.59e-29
ACBD6	-0.222	-11.401	4.14e-30	3.65e-29
RFC5	-0.895	-11.397	4.35e-30	3.83e-29
SMC5-AS1	-0.394	-11.388	4.77e-30	4.20e-29
AMPH	0.552	11.377	5.41e-30	4.76e-29
ACTB	-0.225	-11.374	5.63e-30	4.95e-29
ABHD12	-0.35	-11.365	6.26e-30	5.50e-29
SMIM20	0.635	11.355	7.04e-30	6.18e-29
RHOBTB2	-0.414	-11.352	7.23e-30	6.35e-29
EXOSC7	-0.539	-11.337	8.56e-30	7.51e-29
RAD9A	-0.264	-11.337	8.59e-30	7.53e-29
FA2H	-0.785	-11.335	8.75e-30	7.67e-29
ARHGAP28	-1.254	-11.326	9.74e-30	8.53e-29
NUDT3	0.28	11.323	1.01e-29	8.88e-29
SH3TC1	1.642	11.312	1.15e-29	1.00e-28
TPBG	-1.512	-11.311	1.16e-29	1.02e-28
PLEKHH1	-0.403	-11.309	1.18e-29	1.03e-28
ZCCHC24	0.29	11.302	1.28e-29	1.12e-28
OSBPL9	-0.207	-11.301	1.29e-29	1.13e-28
HIST1H2AC	-0.347	-11.299	1.32e-29	1.15e-28
TOX2	-0.735	-11.294	1.40e-29	1.22e-28
TSC22D2	-0.167	-11.278	1.68e-29	1.47e-28
CPSF4	-0.499	-11.267	1.90e-29	1.66e-28
PLCL2	0.729	11.262	2.02e-29	1.76e-28
DUSP6	0.971	11.259	2.10e-29	1.83e-28
SLC8A1	-0.439	-11.248	2.38e-29	2.07e-28
SLC9B2	-0.379	-11.24	2.59e-29	2.25e-28
DOCK11	-0.747	-11.236	2.71e-29	2.35e-28
OMG	0.472	11.236	2.71e-29	2.35e-28
LHFPL6	0.157	11.233	2.82e-29	2.45e-28
KLF9	0.302	11.232	2.84e-29	2.47e-28
LINC00461	0.131	11.23	2.91e-29	2.52e-28
ADIRF	-0.514	-11.221	3.22e-29	2.79e-28
PXK	-0.294	-11.218	3.33e-29	2.89e-28
LINC00639	-0.881	-11.216	3.39e-29	2.94e-28
CNTNAP3B	-0.178	-11.214	3.49e-29	3.02e-28
LINC00623	-0.25	-11.205	3.84e-29	3.32e-28
PLIN1	-0.673	-11.192	4.47e-29	3.87e-28
AC013553.3	-2.7	-11.191	4.49e-29	3.88e-28
GPR137B	-0.278	-11.191	4.52e-29	3.90e-28
MIR4500HG	-1.273	-11.178	5.23e-29	4.52e-28
BTG1	0.525	11.167	5.91e-29	5.10e-28
SYNGR1	0.338	11.167	5.91e-29	5.10e-28
NAB1	-0.425	-11.159	6.45e-29	5.56e-28
FBXL17	0.133	11.159	6.47e-29	5.58e-28
CA8	-0.222	-11.155	6.74e-29	5.80e-28
AK5	-0.507	-11.153	6.89e-29	5.93e-28
FAM49A	0.249	11.152	7.03e-29	6.05e-28
IGSF11	-0.154	-11.143	7.76e-29	6.67e-28
FHAD1	-1.107	-11.142	7.84e-29	6.74e-28
AC068675.1	-0.582	-11.142	7.85e-29	6.75e-28
ARHGEF9	0.292	11.138	8.21e-29	7.05e-28
PYGB	-0.273	-11.136	8.35e-29	7.17e-28
DNAH12	-0.456	-11.124	9.64e-29	8.27e-28
CSGALNACT2	-0.28	-11.122	9.77e-29	8.37e-28
AIFM3	0.379	11.102	1.22e-28	1.05e-27
PTPRA	-0.164	-11.089	1.42e-28	1.21e-27
CLCN4	-0.391	-11.089	1.42e-28	1.22e-27
HLA-E	-0.426	-11.086	1.46e-28	1.25e-27
TPM1	-0.295	-11.073	1.70e-28	1.46e-27
CHST10	0.481	11.069	1.78e-28	1.52e-27
PATL2	-0.846	-11.058	2.00e-28	1.71e-27
TUSC3	-0.565	-11.051	2.18e-28	1.86e-27
PGR	-2.163	-11.048	2.25e-28	1.92e-27
KCNQ1OT1	-0.573	-11.046	2.28e-28	1.95e-27
TTYH3	0.363	11.045	2.31e-28	1.97e-27
GDF10	-1.068	-11.029	2.75e-28	2.35e-27
MXD1	-0.335	-11.028	2.81e-28	2.39e-27
TESC	-0.949	-11.012	3.35e-28	2.85e-27
CPQ	0.155	11.005	3.61e-28	3.07e-27
TRMT9B	-0.368	-11.005	3.62e-28	3.08e-27
FAM20C	-0.323	-11.003	3.70e-28	3.15e-27
SCN1A	-0.523	-11.002	3.72e-28	3.16e-27
PARD3B	-0.094	-10.998	3.92e-28	3.33e-27
MDGA1	-0.433	-10.988	4.39e-28	3.72e-27
HIF1A	0.196	10.987	4.41e-28	3.74e-27
ARX	0.526	10.987	4.42e-28	3.75e-27
AC079465.1	0.922	10.987	4.42e-28	3.75e-27
TTLL6	1.153	10.986	4.45e-28	3.77e-27
PAMR1	0.182	10.978	4.86e-28	4.11e-27
C12orf65	-0.473	-10.973	5.13e-28	4.34e-27
[truncated: 7,691 more rows]

## Sheet: Astrocytes_0_2
	logFC_cluster	z.score	p.value	BH
SH3BGR	-1.333	-15.23	2.25e-52	3.75e-48
HSP90AA1	-0.522	-14.77	2.28e-49	1.90e-45
DCLK1	-2.035	-13.873	9.23e-44	5.13e-40
HSPH1	-0.615	-12.878	5.97e-38	2.49e-34
SLC38A1	-1.795	-11.908	1.07e-32	3.57e-29
SLC1A2	0.409	11.496	1.38e-30	3.84e-27
HSPB1	-0.506	-11.342	8.08e-30	1.93e-26
CRYAB	-0.655	-11.191	4.54e-29	9.46e-26
HSPD1	-0.72	-10.714	8.79e-27	1.63e-23
CAMK2D	-0.594	-10.528	6.39e-26	1.07e-22
GALNT13	-1.47	-10.01	1.37e-23	2.08e-20
PPP1R15A	-2.063	-9.822	9.08e-23	1.23e-19
CERS6	-0.715	-9.816	9.60e-23	1.23e-19
MKX	-2.269	-9.789	1.26e-22	1.49e-19
CCDC85A	-1.996	-9.758	1.71e-22	1.90e-19
KAZN	-1.024	-9.549	1.30e-21	1.36e-18
EGF	-1.427	-9.501	2.08e-21	1.98e-18
HSPA1A	-0.47	-9.498	2.13e-21	1.98e-18
PTGES3	-0.469	-9.282	1.66e-20	1.45e-17
SERPINH1	-1.025	-9.243	2.39e-20	1.99e-17
RORA	0.222	9.22	2.97e-20	2.36e-17
FOS	-1.062	-9.153	5.56e-20	4.21e-17
NRXN1	0.258	9.096	9.34e-20	6.77e-17
LINC00836	-2.856	-9.041	1.55e-19	1.08e-16
HSPB8	-0.787	-9.019	1.90e-19	1.27e-16
SLC7A11	-0.313	-9.009	2.08e-19	1.33e-16
GPR158	-1.558	-8.976	2.80e-19	1.73e-16
GPC5	0.248	8.919	4.73e-19	2.81e-16
MT-CO3	0.496	8.838	9.72e-19	5.59e-16
UBC	-0.592	-8.752	2.10e-18	1.16e-15
APP	-0.703	-8.743	2.27e-18	1.22e-15
MT-ND3	0.468	8.65	5.14e-18	2.68e-15
ANXA1	-2.836	-8.646	5.34e-18	2.70e-15
CD44	-1.149	-8.632	6.02e-18	2.95e-15
MMP16	-1.056	-8.456	2.77e-17	1.32e-14
SLC7A1	-1.253	-8.276	1.27e-16	5.89e-14
NMB	-1.939	-8.164	0.00e+00	1.46e-13
MT-ATP6	0.458	8.156	3.47e-16	1.52e-13
KCNJ3	-1.029	-8.082	6.35e-16	2.72e-13
KCNT2	-1.367	-8.021	1.05e-15	4.32e-13
MT-CO2	0.449	8.017	1.08e-15	4.32e-13
BAG3	-0.513	-8.016	1.09e-15	4.32e-13
CP	-1.688	-7.993	1.32e-15	5.12e-13
ATF3	-2.103	-7.978	1.48e-15	5.61e-13
HSPE1-MOB4	-1.123	-7.876	3.39e-15	1.26e-12
RNF175	-1.09	-7.847	4.25e-15	1.54e-12
CHST15	-1.519	-7.84	4.49e-15	1.59e-12
ZNF98	0.446	7.811	5.69e-15	1.98e-12
ATP1A2	0.284	7.788	6.81e-15	2.32e-12
PRLR	-2.279	-7.728	1.09e-14	3.65e-12
MT-ND4	0.44	7.722	1.14e-14	3.74e-12
ADAMTSL3	-1.187	-7.689	1.48e-14	4.69e-12
CLK1	-0.488	-7.688	1.49e-14	4.69e-12
GFPT2	-0.839	-7.64	2.17e-14	6.69e-12
CACNB2	0.296	7.637	2.23e-14	6.75e-12
DNAJB1	-0.457	-7.629	2.36e-14	7.03e-12
CPAMD8	-3.046	-7.581	3.43e-14	1.00e-11
SMAD1	-0.463	-7.531	5.04e-14	1.45e-11
CADM1	0.216	7.499	6.44e-14	1.82e-11
SYNPO2	-1.268	-7.473	7.81e-14	2.17e-11
NFASC	-0.824	-7.42	1.18e-13	3.17e-11
DNAJA4	-0.958	-7.419	1.18e-13	3.17e-11
GARS	-0.779	-7.414	1.22e-13	3.23e-11
LINC01088	-1.184	-7.392	1.45e-13	3.78e-11
ADAMTS9-AS2	-0.694	-7.359	1.85e-13	4.74e-11
PALLD	-0.328	-7.349	2.00e-13	5.06e-11
MT-ND2	0.487	7.318	2.52e-13	6.28e-11
MT-ND1	0.471	7.313	2.62e-13	6.43e-11
MT-CYB	0.423	7.257	3.96e-13	9.48e-11
COL21A1	-0.696	-7.256	3.98e-13	9.48e-11
OSBPL1A	-0.355	-7.213	5.48e-13	1.29e-10
LINC00609	-0.808	-7.108	1.18e-12	2.72e-10
MXD1	-0.662	-7.079	1.45e-12	3.27e-10
CHORDC1	-0.513	-7.079	1.45e-12	3.27e-10
TENT4B	-0.669	-7.057	1.70e-12	3.79e-10
SNTB1	-0.768	-7.039	1.94e-12	4.25e-10
DNAJA1	-0.516	-7.033	2.03e-12	4.39e-10
STAMBPL1	-1.113	-7.024	2.16e-12	4.61e-10
NUPR1	-0.896	-7.01	2.38e-12	5.03e-10
ST6GAL1	-0.988	-6.996	2.63e-12	5.49e-10
HSPA4L	-0.48	-6.967	3.23e-12	6.65e-10
SMAD9	-0.951	-6.959	3.42e-12	6.95e-10
GUCY1A1	-1.652	-6.949	3.67e-12	7.36e-10
CRISPLD1	-1.293	-6.948	3.71e-12	7.36e-10
SPARC	-1.884	-6.941	3.90e-12	7.64e-10
FRY	-0.791	-6.924	4.39e-12	8.50e-10
HPSE2	0.393	6.882	5.91e-12	1.13e-09
CGAS	-1.736	-6.877	6.11e-12	1.16e-09
FAM129A	-2.153	-6.864	6.70e-12	1.26e-09
GPC6	-0.96	-6.855	7.15e-12	1.32e-09
ITGA2	-1.5	-6.853	7.25e-12	1.33e-09
HSPA1B	-0.434	-6.83	8.48e-12	1.54e-09
SGCD	0.394	6.821	9.04e-12	1.62e-09
NT5DC3	-1.409	-6.814	9.48e-12	1.68e-09
TSHZ2	-1.21	-6.809	9.81e-12	1.72e-09
ZDHHC14	-0.537	-6.805	1.01e-11	1.76e-09
S100B	-0.617	-6.765	1.33e-11	2.29e-09
HSPA8	-0.563	-6.758	1.40e-11	2.38e-09
L3MBTL4	-0.958	-6.743	1.55e-11	2.61e-09
MRC2	-1.712	-6.74	1.58e-11	2.64e-09
ZNF106	-0.454	-6.738	1.60e-11	2.64e-09
AC090772.3	-1.194	-6.734	1.65e-11	2.67e-09
PARD6G-AS1	-0.635	-6.734	1.65e-11	2.67e-09
ARHGEF3	-0.755	-6.717	1.86e-11	2.98e-09
IARS	-0.53	-6.699	2.10e-11	3.33e-09
ALPK1	-1.424	-6.661	2.72e-11	4.28e-09
DSCAML1	-1.059	-6.64	3.14e-11	4.89e-09
RUVBL2	-1.103	-6.63	3.35e-11	5.18e-09
ST3GAL6	-0.883	-6.621	3.57e-11	5.46e-09
NRP1	0.672	6.603	4.02e-11	6.10e-09
STXBP5L	-0.754	-6.577	4.80e-11	7.21e-09
SORBS1	-0.161	-6.574	4.89e-11	7.28e-09
GLUL	0.303	6.519	7.09e-11	1.05e-08
CASK	-0.361	-6.517	7.16e-11	1.05e-08
HSPA6	-1.584	-6.486	8.80e-11	1.28e-08
BCAS2	-0.876	-6.483	9.00e-11	1.29e-08
MT-CO1	0.481	6.461	1.04e-10	1.48e-08
CNN3	-0.36	-6.452	1.10e-10	1.56e-08
MOB1B	-0.523	-6.446	1.15e-10	1.61e-08
PHACTR2	-0.634	-6.44	1.19e-10	1.65e-08
ANGPT1	-0.921	-6.44	1.19e-10	1.65e-08
SH3KBP1	-0.819	-6.424	1.32e-10	1.81e-08
BMT2	-0.463	-6.404	1.51e-10	2.02e-08
TNC	-1.467	-6.404	1.52e-10	2.02e-08
BLM	-1.767	-6.404	1.52e-10	2.02e-08
CABLES1	0.344	6.358	2.04e-10	2.70e-08
HIKESHI	-0.604	-6.335	2.37e-10	3.12e-08
STIP1	-0.555	-6.329	2.47e-10	3.22e-08
RGMB	-0.803	-6.275	3.51e-10	4.53e-08
DNAJB6	-0.411	-6.224	4.85e-10	6.22e-08
HERC4	-0.3	-6.221	4.95e-10	6.30e-08
STK32A	-1.266	-6.191	5.97e-10	7.54e-08
NOS1AP	-1.007	-6.18	6.39e-10	7.97e-08
ASRGL1	0.543	6.18	6.40e-10	7.97e-08
MAP2	-0.492	-6.167	6.98e-10	8.62e-08
SEZ6L	-0.819	-6.152	7.66e-10	9.39e-08
LSAMP	0.11	6.142	8.13e-10	9.90e-08
CFAP54	-0.773	-6.124	9.11e-10	1.10e-07
ASNS	-0.622	-6.122	9.26e-10	1.11e-07
ID3	-0.935	-6.116	9.57e-10	1.14e-07
ABCA8	-1.183	-6.113	9.78e-10	1.16e-07
BAIAP2	-0.636	-6.106	1.02e-09	1.20e-07
PDE3B	0.408	6.056	1.39e-09	1.62e-07
VAV3	0.335	6.043	1.51e-09	1.75e-07
GRID2	-0.753	-6.013	1.82e-09	2.09e-07
GLIS3	-0.194	-5.988	2.12e-09	2.43e-07
MYRIP	-0.713	-5.977	2.27e-09	2.57e-07
SDC4	0.496	5.975	2.30e-09	2.59e-07
CSGALNACT1	0.264	5.966	2.42e-09	2.71e-07
MYO7A	-2.365	-5.964	2.47e-09	2.74e-07
LINC00511	0.305	5.96	2.52e-09	2.77e-07
CIT	-0.732	-5.96	2.53e-09	2.77e-07
PLCB4	-1	-5.94	2.84e-09	3.10e-07
AKAP6	-0.518	-5.928	3.06e-09	3.31e-07
DCAF5	-0.32	-5.915	3.31e-09	3.57e-07
CFAP47	-0.668	-5.911	3.41e-09	3.64e-07
LUCAT1	-2.076	-5.905	3.52e-09	3.74e-07
PRR16	-1.329	-5.871	4.34e-09	4.58e-07
ABCC5	-0.47	-5.858	4.68e-09	4.90e-07
IQCM	-1.332	-5.847	5.01e-09	5.20e-07
PLCXD3	-1.371	-5.847	5.02e-09	5.20e-07
FKBP4	-0.639	-5.836	5.36e-09	5.52e-07
NTNG1	-0.732	-5.83	5.53e-09	5.66e-07
PLPP4	-1.147	-5.811	6.20e-09	6.31e-07
KHDRBS1	-0.447	-5.793	6.92e-09	7.00e-07
ZNF83	-0.475	-5.79	7.02e-09	7.05e-07
SOX5	0.137	5.788	7.13e-09	7.12e-07
MATN2	-0.809	-5.778	7.58e-09	7.52e-07
SMC5	-0.381	-5.776	7.67e-09	7.57e-07
SOS1	-0.302	-5.774	7.75e-09	7.60e-07
DSEL	-1.012	-5.753	8.77e-09	8.55e-07
SESN2	-0.835	-5.736	9.70e-09	9.41e-07
PHACTR3	0.252	5.701	1.19e-08	1.15e-06
ZFAND2A	-1.012	-5.696	1.23e-08	1.18e-06
FRMD5	-0.389	-5.686	1.30e-08	1.24e-06
HMGB1	-0.225	-5.682	1.33e-08	1.26e-06
RAB39A	-1.487	-5.68	1.35e-08	1.27e-06
RANBP3L	0.217	5.679	1.35e-08	1.27e-06
SERPINI2	-0.806	-5.673	1.40e-08	1.31e-06
NTM	0.15	5.668	1.44e-08	1.34e-06
CFAP61	-1.258	-5.663	1.49e-08	1.37e-06
DGKG	0.242	5.653	1.58e-08	1.44e-06
AC073941.1	-0.711	-5.645	1.66e-08	1.51e-06
P4HA2	-0.647	-5.643	1.67e-08	1.51e-06
BICD1	-0.253	-5.639	1.71e-08	1.54e-06
MTHFD2	-1.175	-5.636	1.74e-08	1.56e-06
GNA14	0.362	5.633	1.78e-08	1.58e-06
CTNNA2	0.158	5.632	1.78e-08	1.58e-06
NKRF	-0.786	-5.624	1.86e-08	1.64e-06
CALCRL	-1.485	-5.622	1.88e-08	1.65e-06
ANKRD37	-0.937	-5.615	1.97e-08	1.72e-06
STK40	-0.68	-5.606	2.07e-08	1.80e-06
TRIM26	-0.646	-5.602	2.12e-08	1.83e-06
DEDD2	-0.799	-5.584	2.35e-08	2.02e-06
HSP90AB1	-0.332	-5.583	2.36e-08	2.02e-06
FGFR3	0.417	5.576	2.45e-08	2.09e-06
ATP1B2	0.379	5.573	2.51e-08	2.12e-06
GRIA1	-0.896	-5.561	2.69e-08	2.26e-06
ST13	-0.393	-5.555	2.78e-08	2.33e-06
LAMA1	-0.586	-5.552	2.83e-08	2.36e-06
CYR61	-0.852	-5.544	2.95e-08	2.45e-06
SPART	-0.37	-5.54	3.03e-08	2.50e-06
SLCO3A1	-0.677	-5.539	3.05e-08	2.51e-06
GPM6A	0.127	5.534	3.13e-08	2.56e-06
DNTTIP2	-0.893	-5.513	3.53e-08	2.87e-06
TENM4	-0.336	-5.487	4.08e-08	3.30e-06
CCT6A	-0.667	-5.48	4.25e-08	3.43e-06
HIBCH	-0.232	-5.479	4.29e-08	3.44e-06
PRRX1	-0.521	-5.474	4.39e-08	3.50e-06
SPINDOC	-0.695	-5.471	4.47e-08	3.55e-06
NPC1L1	-2.267	-5.469	4.54e-08	3.57e-06
SLC7A5	-0.642	-5.468	4.54e-08	3.57e-06
CCDC81	-0.852	-5.456	4.86e-08	3.81e-06
CD47	0.458	5.453	4.95e-08	3.84e-06
ARHGAP6	-1.049	-5.453	4.95e-08	3.84e-06
RIMS1	0.523	5.443	5.23e-08	4.03e-06
IFITM3	-0.658	-5.419	5.99e-08	4.61e-06
GNG12	-0.397	-5.409	6.33e-08	4.84e-06
SLC4A4	0.242	5.403	6.57e-08	5.00e-06
BACE2	-0.698	-5.389	7.08e-08	5.36e-06
TUBA1A	-0.516	-5.315	1.07e-07	8.06e-06
HSPA9	-0.392	-5.309	1.10e-07	8.27e-06
TCP1	-0.572	-5.299	1.16e-07	8.71e-06
PKP4	-0.521	-5.252	1.50e-07	1.12e-05
USH1C	-1.627	-5.247	1.55e-07	1.15e-05
SMURF2	0.425	5.245	1.57e-07	1.16e-05
ADAMTS3	-0.905	-5.241	1.59e-07	1.17e-05
LINC01094	-0.621	-5.239	1.61e-07	1.18e-05
MYO5C	-1.139	-5.236	1.64e-07	1.19e-05
CTDSP1	0.845	5.234	1.65e-07	1.20e-05
PFKFB2	-0.716	-5.229	1.71e-07	1.23e-05
RBM4	1.28	5.22	1.79e-07	1.29e-05
NOP58	-0.549	-5.206	1.92e-07	1.37e-05
CAP2	-0.468	-5.206	1.93e-07	1.37e-05
LINC00632	-0.801	-5.198	2.02e-07	1.43e-05
GRK3	0.393	5.196	2.03e-07	1.44e-05
FLNB	-0.851	-5.195	2.05e-07	1.44e-05
UHRF1BP1	-0.471	-5.192	2.08e-07	1.46e-05
SGK1	-0.687	-5.184	2.18e-07	1.52e-05
PARP8	-0.67	-5.175	2.28e-07	1.58e-05
MIR210HG	3.769	5.174	2.29e-07	1.59e-05
AC027288.3	-1.155	-5.168	2.37e-07	1.62e-05
PLEKHA5	-0.372	-5.167	2.37e-07	1.62e-05
CXCL2	-3.678	-5.167	2.38e-07	1.62e-05
WDR49	-0.662	-5.167	2.38e-07	1.62e-05
MALAT1	-0.1	-5.161	2.46e-07	1.67e-05
SETBP1	-0.598	-5.154	2.55e-07	1.72e-05
OTUD7A	0.283	5.134	2.83e-07	1.90e-05
PLOD1	-0.65	-5.12	3.05e-07	2.04e-05
SLBP	-0.59	-5.116	3.12e-07	2.08e-05
PKD1	-0.34	-5.108	3.26e-07	2.16e-05
SLC6A1	0.367	5.105	3.31e-07	2.19e-05
CTBP2	-0.307	-5.1	3.39e-07	2.23e-05
PLXDC2	-0.447	-5.095	3.49e-07	2.29e-05
FERMT3	-1.292	-5.073	3.92e-07	2.56e-05
POC1B	-0.469	-5.063	4.13e-07	2.69e-05
ROBO2	-0.534	-5.048	4.46e-07	2.89e-05
CCDC151	-0.707	-5.033	4.84e-07	3.13e-05
PITPNC1	0.147	5.02	5.18e-07	3.33e-05
ATP2C1	-0.254	-5.011	5.41e-07	3.47e-05
RPL11	-0.666	-5.008	5.49e-07	3.51e-05
MAN1A1	-0.679	-5.006	5.56e-07	3.54e-05
ATP6V1C1	-0.394	-5.001	5.72e-07	3.63e-05
AL157935.2	-1.142	-4.999	5.76e-07	3.64e-05
NAA16	-0.385	-4.995	5.89e-07	3.70e-05
MLKL	-1.141	-4.994	5.90e-07	3.70e-05
DGKD	-0.527	-4.988	6.11e-07	3.81e-05
GALNT15	-0.895	-4.983	6.25e-07	3.89e-05
SYNE1	0.197	4.978	6.41e-07	3.97e-05
SLC39A11	0.199	4.974	6.55e-07	4.04e-05
CCDC194	-2.503	-4.972	6.63e-07	4.08e-05
PCK2	-1.179	-4.97	6.71e-07	4.11e-05
GATM	-0.393	-4.969	6.74e-07	4.12e-05
AEBP1	-0.439	-4.967	6.78e-07	4.12e-05
CADPS	-0.569	-4.967	6.79e-07	4.12e-05
DLG1	-0.217	-4.966	6.82e-07	4.12e-05
HIF3A	0.209	4.953	7.29e-07	4.39e-05
KIAA1217	-0.751	-4.952	7.33e-07	4.40e-05
TRIM3	0.745	4.951	7.38e-07	4.41e-05
UBB	-0.4	-4.937	7.95e-07	4.72e-05
RASL12	-1.051	-4.936	7.96e-07	4.72e-05
KBTBD12	0.514	4.933	8.11e-07	4.79e-05
AC008056.1	1.688	4.928	8.31e-07	4.90e-05
ITGB8	-0.244	-4.925	8.42e-07	4.94e-05
CARMIL1	0.15	4.921	8.62e-07	5.04e-05
NFATC3	-0.324	-4.887	1.02e-06	5.97e-05
COL8A1	-1.719	-4.882	1.05e-06	6.10e-05
EIF2S2	-0.54	-4.881	1.05e-06	6.10e-05
SOD1	-0.422	-4.88	1.06e-06	6.13e-05
F11-AS1	0.427	4.878	1.07e-06	6.15e-05
SLC6A11	0.396	4.875	1.09e-06	6.21e-05
MORF4L2	-0.414	-4.875	1.09e-06	6.21e-05
WIF1	0.613	4.869	1.12e-06	6.37e-05
ABCC4	-0.579	-4.865	1.14e-06	6.48e-05
SPATA6L	-0.549	-4.863	1.16e-06	6.54e-05
SH3YL1	-0.362	-4.862	1.16e-06	6.56e-05
AARS	-0.459	-4.861	1.17e-06	6.56e-05
PLCB1	0.194	4.857	1.19e-06	6.66e-05
ACTRT3	-2.249	-4.854	1.21e-06	6.76e-05
NLRX1	1.019	4.852	1.22e-06	6.78e-05
NLGN1	-0.48	-4.84	1.30e-06	7.20e-05
GPR37L1	0.356	4.83	1.36e-06	7.52e-05
ARRDC3	-0.901	-4.823	1.41e-06	7.77e-05
RAB26	1.013	4.82	1.44e-06	7.88e-05
ELL2	-0.58	-4.817	1.46e-06	7.97e-05
LINC02196	2.062	4.816	1.46e-06	7.97e-05
CTGF	-1.56	-4.809	1.52e-06	8.24e-05
TRAK1	0.212	4.798	1.61e-06	8.70e-05
SHKBP1	-0.701	-4.797	1.61e-06	8.71e-05
CHST9	-0.777	-4.792	1.65e-06	8.86e-05
LAMA2	-0.922	-4.792	1.65e-06	8.87e-05
GALNT8	-0.625	-4.791	1.66e-06	8.87e-05
TMCC3	-1.079	-4.79	1.67e-06	8.87e-05
RTN1	-0.507	-4.788	1.68e-06	8.95e-05
AR	-0.645	-4.774	1.81e-06	9.56e-05
RGS2	-1.375	-4.772	1.82e-06	9.61e-05
KLHL25	-0.73	-4.769	1.85e-06	9.72e-05
FOSL2	-0.932	-4.767	1.87e-06	9.81e-05
ARRDC4	-1.165	-4.765	1.89e-06	9.90e-05
TMTC1	-0.352	-4.753	2.01e-06	1.05e-04
CAPN10	0.838	4.751	2.03e-06	1.05e-04
FANCM	1.29	4.748	2.06e-06	1.07e-04
CHRNA5	-1.228	-4.743	2.11e-06	1.09e-04
ADGRB3	0.116	4.734	2.20e-06	1.13e-04
ERBB4	0.118	4.733	2.21e-06	1.13e-04
ADCY7	-1.387	-4.72	2.35e-06	1.20e-04
JDP2	-0.336	-4.72	2.36e-06	1.20e-04
UNC5C	0.309	4.719	2.37e-06	1.21e-04
NEBL	-0.118	-4.717	2.39e-06	1.21e-04
PCDH9	0.097	4.714	2.42e-06	1.22e-04
AC004690.2	-1.092	-4.714	2.43e-06	1.22e-04
FANCL	-0.538	-4.712	2.45e-06	1.23e-04
ABCC1	-0.62	-4.701	2.58e-06	1.29e-04
UBQLN1	-0.403	-4.699	2.62e-06	1.31e-04
DCLK2	-0.199	-4.695	2.67e-06	1.33e-04
P4HA1	-0.304	-4.686	2.79e-06	1.38e-04
BBX	-0.252	-4.682	2.84e-06	1.40e-04
VCAN	-0.498	-4.677	2.91e-06	1.43e-04
SND1	-0.319	-4.676	2.92e-06	1.43e-04
ALS2CL	-1.199	-4.676	2.92e-06	1.43e-04
NAA50	-0.441	-4.676	2.93e-06	1.43e-04
IFRD1	-0.356	-4.664	3.11e-06	1.52e-04
ADAMTS9	-0.594	-4.661	3.15e-06	1.53e-04
NPFFR1	1.338	4.654	3.25e-06	1.58e-04
SNED1	-0.526	-4.651	3.31e-06	1.60e-04
LRRC8A	0.403	4.642	3.45e-06	1.66e-04
SLC9A6	0.499	4.642	3.45e-06	1.66e-04
AP000229.1	-1.483	-4.637	3.54e-06	1.70e-04
CALN1	0.573	4.619	3.86e-06	1.84e-04
SYNDIG1	-0.779	-4.618	3.87e-06	1.84e-04
ZSWIM6	0.171	4.617	3.89e-06	1.85e-04
AC246817.2	0.983	4.615	3.94e-06	1.86e-04
MAGI3	-0.255	-4.613	3.97e-06	1.88e-04
YAE1D1	-0.453	-4.609	4.05e-06	1.91e-04
NEO1	0.208	4.607	4.08e-06	1.92e-04
TMEM123	-0.453	-4.606	4.10e-06	1.92e-04
GM2A	1.11	4.603	4.17e-06	1.95e-04
DPP8	0.376	4.597	4.28e-06	1.99e-04
PAWR	-0.762	-4.593	4.37e-06	2.03e-04
GNG7	0.349	4.59	4.44e-06	2.06e-04
ITSN1	0.179	4.585	4.55e-06	2.10e-04
ANTXR1	-0.375	-4.584	4.57e-06	2.11e-04
DDR2	-0.324	-4.57	4.88e-06	2.24e-04
AC007325.2	1.161	4.568	4.93e-06	2.26e-04
DIXDC1	-0.387	-4.559	5.14e-06	2.35e-04
NTRK3	0.201	4.558	5.16e-06	2.35e-04
NHSL1	0.181	4.558	5.17e-06	2.35e-04
AC012593.1	0.607	4.556	5.20e-06	2.36e-04
MAP2K4	-0.276	-4.552	5.32e-06	2.39e-04
NTRK2	0.156	4.552	5.33e-06	2.39e-04
OSBPL3	-0.311	-4.551	5.33e-06	2.39e-04
LRRC4C	0.281	4.55	5.36e-06	2.40e-04
PTPRG	0.225	4.541	5.59e-06	2.50e-04
ECM2	-1.111	-4.535	5.77e-06	2.57e-04
RAB23	-0.654	-4.534	5.79e-06	2.57e-04
PPP1R1C	-1.232	-4.532	5.84e-06	2.59e-04
TBC1D10A	0.824	4.525	6.05e-06	2.67e-04
UBE2D3	-0.231	-4.523	6.09e-06	2.69e-04
TNPO3	-0.296	-4.523	6.11e-06	2.69e-04
MLYCD	1.033	4.522	6.13e-06	2.69e-04
GPR89B	-0.545	-4.521	6.14e-06	2.69e-04
ITM2C	0.313	4.517	6.27e-06	2.74e-04
ZNF706	-0.318	-4.503	6.71e-06	2.92e-04
CEP170	-0.219	-4.49	7.14e-06	3.10e-04
CYP39A1	-0.755	-4.485	7.28e-06	3.15e-04
ENAH	-0.275	-4.485	7.30e-06	3.16e-04
TRERF1	0.51	4.481	7.42e-06	3.20e-04
BNC2	-0.712	-4.481	7.45e-06	3.20e-04
EEF2K	0.344	4.479	7.50e-06	3.22e-04
JAM3	-0.514	-4.478	7.55e-06	3.23e-04
B3GALT4	1.135	4.476	7.60e-06	3.24e-04
RSRP1	0.333	4.47	7.82e-06	3.32e-04
LINC02251	-1.796	-4.468	7.88e-06	3.34e-04
SLC16A9	-0.345	-4.468	7.89e-06	3.34e-04
EVC2	-0.474	-4.468	7.90e-06	3.34e-04
AL162511.1	-0.917	-4.46	8.18e-06	3.44e-04
AF123462.1	1.248	4.46	8.19e-06	3.44e-04
SETD5	-0.193	-4.459	8.24e-06	3.45e-04
CD81-AS1	1.107	4.458	8.26e-06	3.45e-04
TIMP3	0.384	4.454	8.41e-06	3.51e-04
AZIN1	-0.361	-4.449	8.61e-06	3.58e-04
SEC24B-AS1	1.08	4.447	8.71e-06	3.61e-04
ALDH1L2	-0.82	-4.442	8.92e-06	3.69e-04
DTX1	0.43	4.425	9.66e-06	3.99e-04
C8orf34	-0.9	-4.421	9.82e-06	4.04e-04
SNCA	-0.612	-4.42	9.87e-06	4.05e-04
ACSS1	0.278	4.416	1.01e-05	4.12e-04
OGFRL1	-0.25	-4.415	1.01e-05	4.12e-04
SYNE2	-0.738	-4.41	1.03e-05	4.21e-04
CUL3	-0.246	-4.409	1.04e-05	4.22e-04
SMOX	0.437	4.409	1.04e-05	4.22e-04
SNX3	-0.357	-4.408	1.04e-05	4.23e-04
LINC00324	-1.593	-4.401	1.08e-05	4.36e-04
PLD1	-0.895	-4.4	1.08e-05	4.36e-04
BCAR1	-0.513	-4.389	1.14e-05	4.57e-04
HRK	-1.616	-4.389	1.14e-05	4.57e-04
CHAMP1	0.988	4.384	1.16e-05	4.66e-04
TSPYL4	-0.528	-4.379	1.19e-05	4.76e-04
GPN1	-0.708	-4.373	1.22e-05	4.88e-04
MARCH3	-0.355	-4.371	1.23e-05	4.90e-04
NFIA	0.117	4.357	1.32e-05	5.20e-04
PAPOLA	-0.26	-4.357	1.32e-05	5.20e-04
COL24A1	-0.991	-4.357	1.32e-05	5.20e-04
MAN1C1	-0.643	-4.356	1.32e-05	5.20e-04
H3F3B	-0.506	-4.354	1.34e-05	5.25e-04
MR1	0.791	4.353	1.34e-05	5.26e-04
ZNF516	-0.249	-4.348	1.37e-05	5.36e-04
AIFM1	0.663	4.345	1.39e-05	5.42e-04
KIT	-1.452	-4.343	1.40e-05	5.46e-04
MIPOL1	-0.447	-4.341	1.42e-05	5.49e-04
GPR135	-0.474	-4.338	1.44e-05	5.57e-04
ABI3BP	-0.857	-4.333	1.47e-05	5.68e-04
CBLB	-0.333	-4.332	1.48e-05	5.70e-04
AQP4	-0.181	-4.327	1.51e-05	5.80e-04
RNF216	-0.268	-4.326	1.52e-05	5.81e-04
CNTNAP3B	-0.32	-4.324	1.53e-05	5.86e-04
MAPT-AS1	-0.977	-4.323	1.54e-05	5.86e-04
GADD45A	-0.998	-4.319	1.56e-05	5.96e-04
ACACB	0.264	4.315	1.60e-05	6.07e-04
RGMA	-0.291	-4.307	1.65e-05	6.26e-04
CRYL1	0.563	4.303	1.69e-05	6.38e-04
RNF34	0.552	4.298	1.72e-05	6.50e-04
ABCC3	-1.904	-4.296	1.74e-05	6.53e-04
CKB	0.185	4.296	1.74e-05	6.53e-04
RPS15	-0.522	-4.295	1.75e-05	6.55e-04
HSPA1L	-0.916	-4.293	1.77e-05	6.60e-04
CNTD2	-1.3	-4.287	1.81e-05	6.76e-04
FAM19A1	0.562	4.276	1.90e-05	7.07e-04
F3	0.37	4.276	1.91e-05	7.07e-04
CDH20	0.133	4.276	1.91e-05	7.07e-04
LYST	-0.284	-4.274	1.92e-05	7.07e-04
MAST4	0.172	4.274	1.92e-05	7.07e-04
TPPP	-0.564	-4.274	1.92e-05	7.07e-04
IPP	0.676	4.272	1.94e-05	7.12e-04
TMEM132E	-1.666	-4.269	1.96e-05	7.20e-04
ZNF883	0.779	4.263	2.01e-05	7.36e-04
AC087564.1	0.361	4.262	2.03e-05	7.38e-04
STS	0.99	4.262	2.03e-05	7.38e-04
ZNHIT6	-0.402	-4.259	2.05e-05	7.44e-04
SLC1A3	0.133	4.259	2.06e-05	7.46e-04
LRRC29	0.85	4.256	2.08e-05	7.53e-04
USPL1	-0.456	-4.254	2.10e-05	7.57e-04
ARHGAP10	-0.852	-4.247	2.17e-05	7.81e-04
TLN2	-0.286	-4.246	2.17e-05	7.81e-04
LCN12	1.059	4.242	2.22e-05	7.96e-04
MGLL	0.28	4.239	2.25e-05	8.04e-04
CHMP2A	-0.673	-4.236	2.27e-05	8.12e-04
FAM196B	-1.126	-4.232	2.32e-05	8.24e-04
DOCK4	0.112	4.232	2.32e-05	8.24e-04
SUGT1	-0.331	-4.231	2.33e-05	8.25e-04
SLC47A2	-1.466	-4.231	2.33e-05	8.25e-04
AC008758.1	1.307	4.229	2.35e-05	8.29e-04
ALDH1L1	0.233	4.226	2.38e-05	8.39e-04
PGAM2	-0.872	-4.225	2.39e-05	8.39e-04
TENM2	0.285	4.224	2.40e-05	8.43e-04
IL20RA	1.152	4.222	2.43e-05	8.50e-04
SQSTM1	-0.276	-4.218	2.47e-05	8.61e-04
AP001157.1	1.423	4.218	2.47e-05	8.61e-04
HDHD5-AS1	0.935	4.216	2.48e-05	8.64e-04
KCNQ3	0.478	4.214	2.51e-05	8.65e-04
AQP1	-0.751	-4.214	2.51e-05	8.65e-04
CLIC4	-0.363	-4.214	2.51e-05	8.65e-04
TANC1	-0.325	-4.214	2.51e-05	8.65e-04
TMEM108	0.305	4.214	2.51e-05	8.65e-04
SLC8A3	-1.107	-4.207	2.59e-05	8.91e-04
DYM	-0.173	-4.205	2.61e-05	8.95e-04
NOVA2	0.628	4.193	2.76e-05	9.42e-04
CASS4	-1.002	-4.193	2.76e-05	9.42e-04
OPA1	-0.263	-4.187	2.83e-05	9.65e-04
SQOR	-0.827	-4.186	2.83e-05	9.65e-04
PDZD4	-0.671	-4.183	2.88e-05	9.77e-04
TMIE	-1.363	-4.179	2.93e-05	9.92e-04
DIO2	0.569	4.177	2.96e-05	1.00e-03
TMEM243	-0.634	-4.175	2.98e-05	1.01e-03
ADAM9	-0.405	-4.173	3.01e-05	1.01e-03
CNKSR1	-0.914	-4.172	3.02e-05	1.01e-03
AC110597.1	-1.409	-4.168	3.07e-05	1.03e-03
FOXP1	-0.262	-4.167	3.08e-05	1.03e-03
MTHFD2L	-0.391	-4.164	3.12e-05	1.04e-03
TSEN15	-0.379	-4.164	3.13e-05	1.04e-03
PPP1R12B	-0.226	-4.155	3.26e-05	1.08e-03
USP6NL	-0.375	-4.151	3.31e-05	1.10e-03
GMNC	-1.583	-4.15	3.33e-05	1.10e-03
SERHL2	-0.499	-4.15	3.33e-05	1.10e-03
PPIL4	-0.395	-4.143	3.43e-05	1.13e-03
EPB41L3	-0.61	-4.138	3.50e-05	1.15e-03
P3H1	0.709	4.138	3.51e-05	1.15e-03
BID	-0.545	-4.137	3.51e-05	1.15e-03
SEMA5A	-0.678	-4.137	3.51e-05	1.15e-03
ACSL6	1.278	4.137	3.52e-05	1.15e-03
GRSF1	-0.377	-4.136	3.53e-05	1.15e-03
CACYBP	-0.446	-4.135	3.55e-05	1.16e-03
CCDC175	-1.045	-4.133	3.58e-05	1.17e-03
P3H2	-0.56	-4.125	3.70e-05	1.20e-03
EPHA5	-0.856	-4.125	3.71e-05	1.20e-03
HS6ST3	-0.529	-4.122	3.76e-05	1.21e-03
MOB4	-0.577	-4.119	3.81e-05	1.23e-03
AC090579.1	0.847	4.119	3.81e-05	1.23e-03
CEBPG	-0.596	-4.117	3.83e-05	1.23e-03
NUDC	-0.448	-4.117	3.84e-05	1.23e-03
HTRA1	0.275	4.115	3.87e-05	1.24e-03
C11orf95	0.991	4.114	3.89e-05	1.24e-03
AC110285.6	1.098	4.108	3.99e-05	1.27e-03
ADORA2B	0.525	4.108	3.99e-05	1.27e-03
PRICKLE2	-0.226	-4.107	4.01e-05	1.28e-03
CCT5	-0.478	-4.106	4.03e-05	1.28e-03
PTN	0.25	4.105	4.05e-05	1.28e-03
PPP1R1B	0.485	4.104	4.05e-05	1.28e-03
PLCE1	-0.346	-4.104	4.07e-05	1.28e-03
ARHGAP18	-1.185	-4.103	4.09e-05	1.29e-03
INHA	1.584	4.097	4.19e-05	1.32e-03
PTOV1	-0.387	-4.096	4.21e-05	1.32e-03
BPNT1	0.755	4.095	4.23e-05	1.32e-03
HYAL1	1.035	4.095	4.23e-05	1.32e-03
FLNA	-0.456	-4.09	4.31e-05	1.34e-03
CPOX	-0.5	-4.089	4.32e-05	1.35e-03
LDLRAP1	-0.682	-4.089	4.34e-05	1.35e-03
FTH1	-0.258	-4.088	4.35e-05	1.35e-03
ANTXR2	-0.449	-4.088	4.36e-05	1.35e-03
SIPA1L1	-0.193	-4.086	4.39e-05	1.36e-03
HNMT	-0.701	-4.079	4.53e-05	1.40e-03
FLNC	-1.703	-4.078	4.53e-05	1.40e-03
MT3	-0.239	-4.068	4.73e-05	1.45e-03
MFGE8	0.406	4.068	4.74e-05	1.45e-03
ASXL3	-0.826	-4.066	4.78e-05	1.46e-03
RPL36	-0.63	-4.063	4.84e-05	1.48e-03
IP6K2	0.463	4.06	4.90e-05	1.49e-03
AC093334.1	2.721	4.06	4.91e-05	1.49e-03
DNAH9	-0.595	-4.056	4.98e-05	1.51e-03
GNB1L	-0.674	-4.054	5.03e-05	1.52e-03
COL4A5	-0.282	-4.052	5.08e-05	1.54e-03
GBP1	-1.11	-4.049	5.14e-05	1.55e-03
LINC01119	2.225	4.048	5.16e-05	1.56e-03
S100A10	-1.15	-4.047	5.19e-05	1.56e-03
AQP4-AS1	-0.311	-4.047	5.20e-05	1.56e-03
FRMD4A	0.319	4.039	5.37e-05	1.61e-03
PHGDH	-0.377	-4.036	5.44e-05	1.63e-03
ADAMTS1	-1.044	-4.032	5.53e-05	1.65e-03
FAM155A	0.175	4.032	5.53e-05	1.65e-03
SLC22A23	0.316	4.029	5.61e-05	1.67e-03
KLF12	0.218	4.025	5.70e-05	1.69e-03
CWF19L2	-0.292	-4.024	5.72e-05	1.70e-03
IER5L	-0.607	-4.023	5.76e-05	1.71e-03
PRDM16	0.195	4.013	5.99e-05	1.77e-03
ZCCHC2	-0.319	-4.012	6.03e-05	1.78e-03
CYP3A43	1.444	4.007	6.14e-05	1.81e-03
ESD	-0.403	-4.006	6.19e-05	1.82e-03
LAMA4	-0.626	-4.005	6.21e-05	1.82e-03
P2RX7	-0.449	-3.999	6.36e-05	1.86e-03
ATP13A4	0.186	3.999	6.37e-05	1.86e-03
CASTOR1	1.105	3.995	6.46e-05	1.89e-03
KCNQ5	-0.441	-3.994	6.49e-05	1.89e-03
RPS11	-0.571	-3.994	6.50e-05	1.89e-03
GXYLT2	-0.644	-3.992	6.55e-05	1.90e-03
SRPX	-0.838	-3.992	6.55e-05	1.90e-03
SLC13A5	0.711	3.988	6.65e-05	1.92e-03
MAGEF1	0.884	3.987	6.70e-05	1.94e-03
CREB5	-0.467	-3.983	6.79e-05	1.96e-03
DLC1	0.227	3.983	6.81e-05	1.96e-03
FUCA1	1.06	3.979	6.91e-05	1.99e-03
MDC1	0.769	3.978	6.96e-05	2.00e-03
AL592295.4	1.048	3.978	6.96e-05	2.00e-03
SLITRK5	-0.725	-3.973	7.09e-05	2.03e-03
CD81	0.242	3.973	7.11e-05	2.03e-03
AP000350.5	1.757	3.963	7.39e-05	2.11e-03
DNAI1	1.095	3.963	7.41e-05	2.11e-03
ACER2	-0.805	-3.961	7.47e-05	2.12e-03
SLMAP	-0.196	-3.958	7.54e-05	2.14e-03
TPT1	-0.361	-3.958	7.56e-05	2.14e-03
FLVCR2	-0.957	-3.957	7.60e-05	2.15e-03
DPYSL3	-0.429	-3.956	7.62e-05	2.15e-03
WHRN	-0.406	-3.955	7.64e-05	2.15e-03
CFAP161	-0.876	-3.952	7.76e-05	2.18e-03
CNKSR3	-0.578	-3.95	7.82e-05	2.20e-03
LINC00299	0.201	3.946	7.94e-05	2.23e-03
VRK2	-0.886	-3.945	7.98e-05	2.23e-03
ZNF704	-0.333	-3.943	8.04e-05	2.25e-03
SAMD12	-0.349	-3.942	8.07e-05	2.25e-03
PRDM10	0.547	3.941	8.12e-05	2.26e-03
ARHGAP42	-0.22	-3.938	8.23e-05	2.29e-03
DCDC1	-0.583	-3.937	8.26e-05	2.29e-03
GTF3C3	-0.41	-3.936	8.27e-05	2.29e-03
RFTN1	-0.597	-3.934	8.34e-05	2.31e-03
MRPL18	-0.553	-3.925	8.69e-05	2.40e-03
TRAF2	-0.522	-3.924	8.69e-05	2.40e-03
TRMT13	-0.395	-3.923	8.76e-05	2.41e-03
BCAS1	-0.726	-3.919	8.91e-05	2.45e-03
AC118549.1	0.289	3.918	8.92e-05	2.45e-03
RIN2	0.219	3.916	8.99e-05	2.46e-03
RGS9	-0.553	-3.909	9.27e-05	2.53e-03
GPBP1	-0.219	-3.909	9.28e-05	2.53e-03
FMO5	0.699	3.904	9.46e-05	2.57e-03
TINCR	-0.707	-3.904	9.46e-05	2.57e-03
QKI	-0.089	-3.903	9.50e-05	2.58e-03
UPK2	1.346	3.902	9.54e-05	2.59e-03
PPID	-0.444	-3.902	9.56e-05	2.59e-03
ZNRF3	0.159	3.9	9.64e-05	2.61e-03
NFKBIZ	-0.478	-3.898	9.68e-05	2.61e-03
MIB1	-0.185	-3.896	9.77e-05	2.63e-03
SH3PXD2A	-0.437	-3.896	9.78e-05	2.63e-03
TEX14	-0.702	-3.89	1.00e-04	2.69e-03
AGBL1	0.605	3.89	1.00e-04	2.69e-03
RPS13	-0.688	-3.889	1.00e-04	2.69e-03
C11orf80	-0.439	-3.889	1.01e-04	2.69e-03
AP002812.2	0.675	3.883	1.03e-04	2.76e-03
VWA3B	-0.643	-3.881	1.04e-04	2.77e-03
CDH6	-0.718	-3.878	1.05e-04	2.79e-03
ALKBH5	-0.4	-3.878	1.05e-04	2.79e-03
AC068643.1	1.426	3.876	1.06e-04	2.81e-03
LIMK1	0.584	3.876	1.06e-04	2.82e-03
FGF9	1.054	3.875	1.07e-04	2.82e-03
ST7-AS1	2.826	3.874	1.07e-04	2.83e-03
KIAA1549	-0.558	-3.873	1.08e-04	2.84e-03
ATP2B2	0.27	3.872	1.08e-04	2.84e-03
AC021739.2	-0.714	-3.872	1.08e-04	2.84e-03
ABCA1	-0.269	-3.871	1.09e-04	2.84e-03
F8	0.933	3.87	1.09e-04	2.84e-03
MKRN1	0.595	3.87	1.09e-04	2.84e-03
COBLL1	-1.045	-3.867	1.10e-04	2.88e-03
PXK	-0.295	-3.866	1.10e-04	2.88e-03
SLC25A35	1.168	3.86	1.13e-04	2.95e-03
CNOT2	-0.21	-3.86	1.13e-04	2.95e-03
LINC02035	1.156	3.859	1.14e-04	2.95e-03
SDAD1	-0.437	-3.858	1.14e-04	2.95e-03
TRIO	-0.154	-3.858	1.14e-04	2.95e-03
FAM135A	-0.216	-3.858	1.14e-04	2.95e-03
INSIG1	0.688	3.857	1.15e-04	2.96e-03
MT-ND5	0.366	3.855	1.16e-04	2.97e-03
C1orf146	1.985	3.855	1.16e-04	2.98e-03
HES5	2.183	3.847	1.20e-04	3.07e-03
JHY	-0.859	-3.847	1.20e-04	3.07e-03
HMOX2	0.557	3.845	1.21e-04	3.08e-03
SOX13	0.437	3.843	1.21e-04	3.10e-03
GNAS	-0.202	-3.843	1.21e-04	3.10e-03
KCNJ16	0.754	3.843	1.22e-04	3.10e-03
SORBS2	-0.568	-3.842	1.22e-04	3.11e-03
RETREG1	-0.556	-3.84	1.23e-04	3.13e-03
GNG4	-0.789	-3.836	1.25e-04	3.17e-03
GALNT3	-1.014	-3.835	1.26e-04	3.18e-03
SEMA6A	-0.394	-3.834	1.26e-04	3.19e-03
AC022509.2	0.661	3.832	1.27e-04	3.20e-03
GKAP1	-0.28	-3.83	1.28e-04	3.22e-03
EEF1A1	-0.38	-3.829	1.29e-04	3.24e-03
CASC15	-0.741	-3.823	1.32e-04	3.31e-03
SELENOW	-0.252	-3.821	1.33e-04	3.33e-03
SLC1A5	-1.642	-3.821	1.33e-04	3.33e-03
WDHD1	1.069	3.819	1.34e-04	3.35e-03
AC004943.2	0.7	3.818	1.34e-04	3.35e-03
ARHGAP19-SLIT1	1.71	3.818	1.35e-04	3.36e-03
AL139424.2	0.977	3.816	1.35e-04	3.36e-03
AL355974.2	-0.41	-3.816	1.36e-04	3.36e-03
EGFR	0.188	3.816	1.36e-04	3.36e-03
PID1	0.389	3.815	1.36e-04	3.36e-03
DPP10-AS3	-0.888	-3.815	1.36e-04	3.36e-03
ATP5F1E	-0.428	-3.815	1.36e-04	3.36e-03
CAPZB	-0.273	-3.813	1.38e-04	3.39e-03
CDH19	-0.956	-3.81	1.39e-04	3.43e-03
LRP1B	0.093	3.809	1.39e-04	3.43e-03
AC090527.2	-0.957	-3.809	1.40e-04	3.43e-03
CLYBL	0.365	3.808	1.40e-04	3.43e-03
ZNF273	-0.452	-3.808	1.40e-04	3.43e-03
LFNG	0.691	3.807	1.41e-04	3.44e-03
CHST11	0.199	3.805	1.42e-04	3.46e-03
LINC01354	-0.803	-3.805	1.42e-04	3.46e-03
AP005433.1	-1.55	-3.805	1.42e-04	3.46e-03
ZNF784	2.204	3.803	1.43e-04	3.47e-03
AKAP13	-0.247	-3.8	1.44e-04	3.51e-03
HPCAL1	-0.386	-3.796	1.47e-04	3.56e-03
FAM102A	-0.374	-3.795	1.47e-04	3.57e-03
RSL24D1	-0.575	-3.793	1.49e-04	3.59e-03
ODF2	0.548	3.79	1.51e-04	3.64e-03
KCNJ2	-1.149	-3.786	1.53e-04	3.68e-03
MTCH1	-0.317	-3.786	1.53e-04	3.68e-03
PSD3	0.118	3.785	1.53e-04	3.69e-03
AAED1	0.858	3.784	1.54e-04	3.70e-03
AC114763.1	-0.545	-3.782	1.56e-04	3.73e-03
ITGA10	-1.05	-3.777	1.59e-04	3.80e-03
KCNH8	-0.672	-3.776	1.59e-04	3.80e-03
TMEM54	-0.803	-3.776	1.59e-04	3.80e-03
ADA2	0.833	3.776	1.60e-04	3.80e-03
LRRC37A3	0.308	3.771	1.63e-04	3.87e-03
MERTK	0.202	3.765	1.67e-04	3.96e-03
SIX4	-0.789	-3.764	1.67e-04	3.97e-03
AP002991.1	0.5	3.762	1.68e-04	3.99e-03
GAN	-0.235	-3.761	1.69e-04	4.00e-03
FMNL3	0.603	3.761	1.70e-04	4.00e-03
MKNK2	-0.341	-3.757	1.72e-04	4.05e-03
LINC00877	-0.823	-3.757	1.72e-04	4.05e-03
ACTG1	-0.29	-3.756	1.73e-04	4.06e-03
CCDC6	-0.261	-3.754	1.74e-04	4.09e-03
MORC4	-0.557	-3.752	1.75e-04	4.11e-03
BIRC3	-1.028	-3.75	1.77e-04	4.13e-03
PGK1	-0.361	-3.75	1.77e-04	4.14e-03
HNRNPU	-0.225	-3.749	1.78e-04	4.14e-03
JARID2	0.202	3.748	1.78e-04	4.14e-03
C21orf91	-0.893	-3.748	1.78e-04	4.14e-03
DNAJC7	-0.329	-3.748	1.78e-04	4.14e-03
AMER2	0.284	3.748	1.78e-04	4.14e-03
CYP4A22-AS1	1.381	3.747	1.79e-04	4.15e-03
KITLG	-0.603	-3.747	1.79e-04	4.15e-03
HSPA4	-0.325	-3.745	1.80e-04	4.16e-03
NAMPT	-0.561	-3.745	1.80e-04	4.16e-03
AL356417.3	-1.169	-3.744	1.81e-04	4.18e-03
KLHL21	-0.341	-3.738	1.85e-04	4.27e-03
FZD9	1.173	3.737	1.86e-04	4.29e-03
AHSA1	-0.368	-3.736	1.87e-04	4.29e-03
PPP6R3	-0.146	-3.735	1.88e-04	4.31e-03
RALY	-0.339	-3.734	1.89e-04	4.31e-03
GLUD1	0.218	3.734	1.89e-04	4.31e-03
EHHADH	0.548	3.734	1.89e-04	4.31e-03
ACSM6	1.775	3.733	1.89e-04	4.31e-03
TERB1	1.373	3.732	1.90e-04	4.33e-03
PHF14	-0.166	-3.731	1.90e-04	4.33e-03
AL109930.1	-1.243	-3.728	1.93e-04	4.38e-03
NEK11	-0.276	-3.728	1.93e-04	4.38e-03
PLCG2	-0.239	-3.728	1.93e-04	4.38e-03
ERICH6-AS1	0.777	3.727	1.94e-04	4.39e-03
AP001021.2	-1.356	-3.727	1.94e-04	4.39e-03
PPP2CB	-0.235	-3.725	1.95e-04	4.41e-03
AC007255.1	1.707	3.72	1.99e-04	4.47e-03
DUBR	-0.385	-3.72	1.99e-04	4.47e-03
PDGFRB	0.311	3.72	1.99e-04	4.47e-03
CSRP2	-0.658	-3.72	1.99e-04	4.47e-03
RASSF9	-2.525	-3.714	2.04e-04	4.57e-03
ANKDD1A	0.288	3.712	2.06e-04	4.60e-03
MIR99AHG	-0.084	-3.706	2.11e-04	4.71e-03
KANSL1L	-0.187	-3.703	2.13e-04	4.76e-03
FEZ1	-0.293	-3.703	2.13e-04	4.76e-03
ITGA5	-0.998	-3.702	2.14e-04	4.76e-03
CADM4	0.52	3.699	2.16e-04	4.80e-03
MAPKAPK3	0.686	3.699	2.16e-04	4.80e-03
SORCS1	-0.469	-3.697	2.19e-04	4.84e-03
UGT8	-0.716	-3.696	2.19e-04	4.84e-03
ALG9	0.759	3.696	2.19e-04	4.84e-03
FTCD	-0.869	-3.694	2.20e-04	4.86e-03
WISP2	1.504	3.694	2.21e-04	4.86e-03
SYT11	0.278	3.694	2.21e-04	4.86e-03
BAMBI	-0.814	-3.692	2.22e-04	4.89e-03
GRIN2D	0.86	3.691	2.24e-04	4.91e-03
CHST14	1.241	3.69	2.24e-04	4.92e-03
MAP10	1.534	3.685	2.28e-04	5.01e-03
A2ML1	0.487	3.684	2.30e-04	5.03e-03
ENGASE	-0.536	-3.683	2.30e-04	5.03e-03
NAV2	-0.14	-3.683	2.31e-04	5.04e-03
SLC6A1-AS1	0.576	3.681	2.32e-04	5.05e-03
AHCYL2	0.122	3.681	2.32e-04	5.05e-03
AC135803.1	-0.979	-3.681	2.32e-04	5.05e-03
TMEM79	-0.611	-3.68	2.33e-04	5.07e-03
ZNF85	0.95	3.678	2.35e-04	5.09e-03
VIM	-0.311	-3.678	2.35e-04	5.09e-03
TPCN1	0.252	3.677	2.36e-04	5.10e-03
PRKD1	-0.155	-3.673	2.40e-04	5.19e-03
ZNF492	1.708	3.669	2.44e-04	5.26e-03
GINS3	-0.812	-3.668	2.45e-04	5.27e-03
ABHD14B	1.161	3.667	2.45e-04	5.27e-03
LRRTM3	-0.436	-3.667	2.46e-04	5.28e-03
BCO2	-0.526	-3.666	2.46e-04	5.29e-03
RRAGD	-0.718	-3.664	2.48e-04	5.32e-03
TRPM3	0.151	3.661	2.51e-04	5.37e-03
RNF217-AS1	1.237	3.657	2.55e-04	5.46e-03
DGKZ	0.314	3.657	2.56e-04	5.46e-03
DYNLL1	-0.26	-3.654	2.58e-04	5.51e-03
ST8SIA1	-0.306	-3.654	2.59e-04	5.51e-03
FAM13C	0.363	3.65	2.62e-04	5.57e-03
AP1S2	-0.435	-3.65	2.63e-04	5.58e-03
MFSD2A	-0.892	-3.649	2.63e-04	5.58e-03
MCM6	0.958	3.648	2.64e-04	5.58e-03
PHF7	0.746	3.648	2.64e-04	5.58e-03
TXNRD1	-0.31	-3.648	2.64e-04	5.58e-03
ARHGAP24	0.191	3.647	2.65e-04	5.59e-03
AC027796.4	-0.907	-3.647	2.65e-04	5.59e-03
SMC5-AS1	-0.449	-3.646	2.66e-04	5.60e-03
NEDD4	-0.34	-3.646	2.67e-04	5.60e-03
KIAA1324L	-0.481	-3.646	2.67e-04	5.60e-03
ENTPD1-AS1	0.24	3.645	2.68e-04	5.61e-03
HNRNPA2B1	-0.184	-3.644	2.69e-04	5.63e-03
HSBP1	-0.485	-3.639	2.73e-04	5.72e-03
ABLIM1	-0.125	-3.635	2.77e-04	5.80e-03
IGFBP5	-0.89	-3.634	2.79e-04	5.83e-03
AC073842.2	1.171	3.632	2.81e-04	5.85e-03
DNASE1L1	1.436	3.631	2.82e-04	5.87e-03
AF117829.1	-0.233	-3.629	2.85e-04	5.92e-03
BAG2	-0.532	-3.627	2.87e-04	5.95e-03
SLC39A12	0.207	3.626	2.88e-04	5.97e-03
UBTD2	0.438	3.625	2.89e-04	5.99e-03
LINC01572	0.716	3.624	2.90e-04	5.99e-03
AC116667.1	1.271	3.624	2.90e-04	5.99e-03
LRRFIP2	-0.222	-3.623	2.91e-04	6.01e-03
CNTN3	-0.552	-3.622	2.92e-04	6.02e-03
AC093249.2	0.754	3.62	2.95e-04	6.07e-03
AC127496.5	-1.752	-3.619	2.95e-04	6.07e-03
GRK5	-0.537	-3.619	2.96e-04	6.08e-03
ATXN3	0.375	3.618	2.96e-04	6.08e-03
JUN	-0.372	-3.618	2.97e-04	6.08e-03
PIGO	0.938	3.618	2.97e-04	6.08e-03
B9D1	0.595	3.616	2.99e-04	6.10e-03
TMEM53	0.638	3.616	2.99e-04	6.11e-03
MCF2L	-0.462	-3.609	3.08e-04	6.27e-03
AC093423.3	1.65	3.609	3.08e-04	6.27e-03
ARHGAP29	0.389	3.607	3.10e-04	6.30e-03
MTMR8	0.704	3.603	3.14e-04	6.39e-03
TLE3	-0.389	-3.602	3.15e-04	6.40e-03
PBX2	0.59	3.601	3.17e-04	6.42e-03
NAIP	-0.305	-3.6	3.18e-04	6.43e-03
ITGBL1	-1.313	-3.6	3.19e-04	6.44e-03
ADGRB1	0.412	3.599	3.20e-04	6.46e-03
NCOA2	-0.154	-3.593	3.27e-04	6.60e-03
GJC2	-0.873	-3.592	3.28e-04	6.60e-03
AC051619.4	1.751	3.59	3.31e-04	6.66e-03
HMGCL	0.474	3.585	3.37e-04	6.78e-03
PLCD3	-0.496	-3.584	3.38e-04	6.79e-03
ANKRD42	-0.433	-3.583	3.40e-04	6.81e-03
ANGEL1	0.452	3.582	3.41e-04	6.83e-03
HACD2	-0.402	-3.582	3.42e-04	6.83e-03
PALM2-AKAP2	-0.633	-3.581	3.42e-04	6.83e-03
BORCS8-MEF2B	0.718	3.58	3.44e-04	6.86e-03
AC005498.3	0.527	3.579	3.45e-04	6.87e-03
PANK1	0.791	3.578	3.47e-04	6.90e-03
KLHL13	-0.487	-3.576	3.49e-04	6.93e-03
CSMD3	-0.441	-3.576	3.49e-04	6.93e-03
XPOT	-0.37	-3.574	3.52e-04	6.98e-03
PTCH1	0.359	3.57	3.56e-04	7.06e-03
FAM86C1	1.068	3.57	3.57e-04	7.06e-03
DPYD	-0.44	-3.57	3.58e-04	7.07e-03
C1orf43	-0.334	-3.568	3.60e-04	7.11e-03
NUDT9	-0.382	-3.567	3.61e-04	7.11e-03
CPNE8	-0.302	-3.567	3.61e-04	7.11e-03
SMARCA2	-0.147	-3.566	3.62e-04	7.13e-03
SLC27A3	1.1	3.56	3.71e-04	7.30e-03
PCSK6	-0.509	-3.559	3.73e-04	7.30e-03
SCARF1	0.861	3.559	3.73e-04	7.30e-03
DHRS11	0.963	3.558	3.73e-04	7.30e-03
FBXO11	-0.163	-3.558	3.73e-04	7.30e-03
OLFM2	0.268	3.554	3.80e-04	7.41e-03
AP3S1	-0.326	-3.553	3.81e-04	7.43e-03
OPLAH	1.09	3.553	3.81e-04	7.43e-03
AL391834.2	0.945	3.552	3.82e-04	7.43e-03
HCN1	-0.528	-3.55	3.86e-04	7.49e-03
YJEFN3	-0.563	-3.545	3.93e-04	7.61e-03
ANXA2	-1.251	-3.545	3.93e-04	7.61e-03
MAP4K3	-0.148	-3.543	3.96e-04	7.66e-03
ZNF491	0.793	3.541	3.99e-04	7.72e-03
ZNF710-AS1	1.026	3.538	4.03e-04	7.79e-03
TFE3	-0.415	-3.536	4.07e-04	7.85e-03
LAMTOR4	-0.378	-3.534	4.10e-04	7.89e-03
PITPNB	-0.267	-3.532	4.12e-04	7.93e-03
MBOAT7	-0.421	-3.531	4.14e-04	7.97e-03
AL589740.1	0.16	3.53	4.15e-04	7.97e-03
FABP5	-0.663	-3.529	4.16e-04	7.99e-03
SSFA2	-0.268	-3.528	4.18e-04	8.02e-03
AL031056.1	-1.163	-3.527	4.20e-04	8.04e-03
DEAF1	-0.34	-3.527	4.20e-04	8.04e-03
ZNF66	0.732	3.527	4.21e-04	8.04e-03
PNPLA2	-0.429	-3.526	4.21e-04	8.04e-03
EARS2	-0.534	-3.525	4.23e-04	8.06e-03
RPS25	-0.489	-3.522	4.28e-04	8.14e-03
EXTL1	-0.618	-3.52	4.31e-04	8.19e-03
RAMP3	-1.8	-3.52	4.31e-04	8.19e-03
ZNF676	0.939	3.516	4.38e-04	8.31e-03
C5AR1	-0.901	-3.514	4.41e-04	8.35e-03
LINC01727	0.664	3.514	4.42e-04	8.35e-03
POLD4	2.079	3.514	4.42e-04	8.35e-03
HBS1L	-0.312	-3.514	4.42e-04	8.35e-03
LINC01505	-0.438	-3.511	4.46e-04	8.40e-03
AL513211.1	1.179	3.511	4.46e-04	8.40e-03
TPMT	0.681	3.509	4.50e-04	8.46e-03
BCAS3	0.167	3.509	4.50e-04	8.46e-03
FAM213A	0.329	3.504	4.58e-04	8.61e-03
ZNF837	1.584	3.502	4.61e-04	8.65e-03
DOC2A	-0.5	-3.501	4.64e-04	8.70e-03
CARS	-0.331	-3.497	4.71e-04	8.81e-03
AC025262.1	0.846	3.496	4.73e-04	8.82e-03
BLZF1	-0.347	-3.496	4.73e-04	8.82e-03
PAM	-0.368	-3.495	4.74e-04	8.84e-03
AC022075.1	-0.902	-3.493	4.77e-04	8.89e-03
MUL1	0.626	3.489	4.85e-04	9.01e-03
AMY2B	0.508	3.489	4.85e-04	9.01e-03
PRR22	2.709	3.489	4.85e-04	9.01e-03
WDR70	-0.148	-3.488	4.86e-04	9.01e-03
RPLP1	-0.488	-3.486	4.91e-04	9.09e-03
FGF22	0.85	3.485	4.92e-04	9.11e-03
THBS3	0.788	3.484	4.94e-04	9.14e-03
KCTD2	0.547	3.483	4.96e-04	9.15e-03
OS9	0.452	3.483	4.97e-04	9.16e-03
ADGRE5	1.274	3.482	4.97e-04	9.16e-03
INPP4A	-0.261	-3.482	4.98e-04	9.16e-03
LRRC28	0.364	3.477	5.08e-04	9.33e-03
EFCAB7	-0.329	-3.475	5.10e-04	9.37e-03
RANBP2	-0.262	-3.474	5.12e-04	9.39e-03
PHLDB1	0.299	3.474	5.13e-04	9.39e-03
SLC37A4	0.952	3.472	5.18e-04	9.47e-03
CNBP	-0.352	-3.471	5.18e-04	9.47e-03
SLC18B1	0.265	3.47	5.20e-04	9.49e-03
RPL41	-0.427	-3.468	5.24e-04	9.57e-03
TIRAP	0.826	3.46	5.41e-04	9.85e-03
CLRN1-AS1	1.4	3.46	5.41e-04	9.85e-03
DNAJC17	0.395	3.458	5.43e-04	9.88e-03
FGFR2	0.207	3.458	5.44e-04	9.88e-03
CLDN15	-0.702	-3.457	5.46e-04	9.92e-03
LAMC1	-0.343	-3.457	5.47e-04	9.92e-03
PSAT1	-0.228	-3.455	5.50e-04	9.95e-03
CYP17A1-AS1	2.381	3.455	5.51e-04	9.97e-03
AC023790.2	1.663	3.453	5.54e-04	1.00e-02
AL136115.2	-0.809	-3.452	5.56e-04	1.00e-02
RYR3	0.102	3.451	5.59e-04	1.01e-02
NPHP4	0.435	3.45	5.60e-04	1.01e-02
LINC01637	1.262	3.448	5.65e-04	1.02e-02
JMJD6	-0.497	-3.447	5.67e-04	1.02e-02
NDUFB4	-0.391	-3.447	5.67e-04	1.02e-02
FCHSD2	0.195	3.445	5.71e-04	1.02e-02
FANCD2	1.033	3.442	5.77e-04	1.03e-02
ACBD6	-0.216	-3.438	5.85e-04	1.05e-02
C4orf36	0.991	3.435	5.92e-04	1.06e-02
TLE4	-0.237	-3.435	5.94e-04	1.06e-02
PDE7B	0.161	3.434	5.94e-04	1.06e-02
AF038458.2	-0.855	-3.433	5.97e-04	1.06e-02
CDKN1A	-1.095	-3.433	5.98e-04	1.06e-02
NOP10	-0.688	-3.431	6.01e-04	1.07e-02
AC106869.1	-0.492	-3.43	6.04e-04	1.07e-02
TM7SF3	0.419	3.428	6.08e-04	1.08e-02
CCDC117	-0.465	-3.422	6.22e-04	1.10e-02
CBFB	-0.284	-3.422	6.22e-04	1.10e-02
TPPP3	-0.784	-3.419	6.29e-04	1.11e-02
CPEB1	-0.432	-3.416	6.34e-04	1.12e-02
MCU	-0.303	-3.416	6.35e-04	1.12e-02
BTN3A3	-0.823	-3.416	6.36e-04	1.12e-02
GRID1	0.176	3.415	6.38e-04	1.12e-02
ALK	0.333	3.415	6.38e-04	1.12e-02
LINC01396	1.196	3.415	6.39e-04	1.12e-02
CCDC59	-0.413	-3.414	6.40e-04	1.12e-02
ARSD	0.79	3.413	6.42e-04	1.13e-02
TIMP2	-0.445	-3.413	6.44e-04	1.13e-02
PALM2	-0.805	-3.412	6.44e-04	1.13e-02
CSTF3	-0.267	-3.411	6.47e-04	1.13e-02
RPL19	-0.514	-3.411	6.48e-04	1.13e-02
EYS	0.919	3.411	6.48e-04	1.13e-02
GAB1	-0.197	-3.41	6.50e-04	1.13e-02
AC063944.3	-0.862	-3.408	6.54e-04	1.14e-02
KLHL29	-0.623	-3.407	6.56e-04	1.14e-02
RAPGEF1	-0.291	-3.407	6.57e-04	1.14e-02
AC019186.1	-0.718	-3.406	6.60e-04	1.15e-02
AGFG1	-0.205	-3.403	6.65e-04	1.15e-02
GRB10	-0.591	-3.403	6.67e-04	1.15e-02
MIF4GD	0.847	3.403	6.68e-04	1.15e-02
RPS23	-0.519	-3.402	6.68e-04	1.15e-02
AC068631.1	1.376	3.402	6.68e-04	1.15e-02
AC004982.1	1.255	3.402	6.69e-04	1.15e-02
MARC2	0.372	3.4	6.75e-04	1.16e-02
LINC01521	1.257	3.398	6.78e-04	1.17e-02
CYP2J2	0.408	3.397	6.80e-04	1.17e-02
LINC01152	1.185	3.395	6.85e-04	1.18e-02
NAPEPLD	0.316	3.394	6.88e-04	1.18e-02
SDHAF4	0.776	3.393	6.91e-04	1.18e-02
ARHGEF7	-0.172	-3.393	6.91e-04	1.18e-02
GAB2	-0.312	-3.391	6.96e-04	1.19e-02
AP001269.4	1.935	3.39	6.99e-04	1.19e-02
SPRY4-AS1	0.334	3.388	7.05e-04	1.20e-02
EXD3	0.389	3.387	7.07e-04	1.21e-02
LRR1	0.777	3.385	7.13e-04	1.21e-02
PPIL6	-0.456	-3.381	7.22e-04	1.23e-02
ZNF497	0.798	3.381	7.24e-04	1.23e-02
ENTPD1	0.458	3.377	7.32e-04	1.24e-02
AC007292.3	-0.938	-3.376	7.36e-04	1.25e-02
PARPBP	1.507	3.376	7.37e-04	1.25e-02
MRVI1	0.231	3.374	7.40e-04	1.25e-02
MARCH1	-0.392	-3.373	7.43e-04	1.25e-02
WFS1	0.297	3.373	7.43e-04	1.25e-02
RBFOX2	0.16	3.373	7.43e-04	1.25e-02
BVES-AS1	-0.964	-3.372	7.45e-04	1.26e-02
EWSR1	-0.22	-3.371	7.50e-04	1.26e-02
TSHZ3	-0.444	-3.37	7.52e-04	1.27e-02
AC110285.2	0.881	3.369	7.56e-04	1.27e-02
PDS5B	-0.191	-3.367	7.60e-04	1.28e-02
CTTN	-0.253	-3.367	7.61e-04	1.28e-02
NOP14-AS1	0.767	3.366	7.62e-04	1.28e-02
TRA2B	-0.262	-3.366	7.64e-04	1.28e-02
CA13	-0.52	-3.364	7.67e-04	1.28e-02
C1orf61	0.204	3.364	7.68e-04	1.28e-02
DNMBP	0.457	3.363	7.71e-04	1.29e-02
AC055855.1	1.011	3.363	7.72e-04	1.29e-02
AC092920.1	0.973	3.362	7.73e-04	1.29e-02
PQLC1	-0.307	-3.361	7.75e-04	1.29e-02
PRDX1	-0.298	-3.361	7.78e-04	1.29e-02
GPNMB	-1.027	-3.36	7.78e-04	1.29e-02
LINC02277	-1.532	-3.36	7.79e-04	1.29e-02
VAT1	-0.684	-3.36	7.80e-04	1.29e-02
CYB5B	0.242	3.357	7.87e-04	1.30e-02
FAM91A1	-0.358	-3.357	7.87e-04	1.30e-02
DPM1	-0.304	-3.356	7.92e-04	1.31e-02
RYBP	-0.303	-3.355	7.94e-04	1.31e-02
CLIC2	0.865	3.355	7.95e-04	1.31e-02
HPS3	-0.384	-3.352	8.02e-04	1.32e-02
SFXN5	0.121	3.352	8.03e-04	1.32e-02
HIST2H2BF	-0.676	-3.352	8.04e-04	1.32e-02
THUMPD3-AS1	-0.225	-3.351	8.06e-04	1.32e-02
MOGAT1	0.872	3.351	8.06e-04	1.32e-02
D2HGDH	0.489	3.349	8.10e-04	1.33e-02
LINC01185	1.105	3.349	8.11e-04	1.33e-02
TPTE2	0.866	3.348	8.13e-04	1.33e-02
TBC1D32	-0.247	-3.347	8.16e-04	1.33e-02
ZNF157	0.774	3.347	8.17e-04	1.33e-02
C4orf19	0.286	3.344	8.26e-04	1.35e-02
C12orf42	1.223	3.344	8.27e-04	1.35e-02
BTBD17	1.089	3.342	8.30e-04	1.35e-02
WAC	-0.153	-3.341	8.34e-04	1.36e-02
WDR66	-0.474	-3.34	8.36e-04	1.36e-02
AC006157.1	1.121	3.34	8.38e-04	1.36e-02
NUTF2	-0.512	-3.34	8.38e-04	1.36e-02
ABCE1	-0.442	-3.34	8.39e-04	1.36e-02
NOL4	0.201	3.339	8.40e-04	1.36e-02
MT-ND6	1.536	3.338	8.43e-04	1.36e-02
GPR155	0.408	3.337	8.46e-04	1.37e-02
TOX	0.16	3.337	8.46e-04	1.37e-02
SEM1	-0.206	-3.336	8.50e-04	1.37e-02
NUAK1	-0.409	-3.333	8.59e-04	1.38e-02
TTTY14	-0.197	-3.332	8.62e-04	1.39e-02
TPTEP2-CSNK1E	0.229	3.33	8.67e-04	1.39e-02
AC022639.1	0.485	3.33	8.69e-04	1.40e-02
MAMDC2-AS1	-0.452	-3.329	8.72e-04	1.40e-02
MCL1	-0.386	-3.328	8.73e-04	1.40e-02
MRPS5	-0.283	-3.328	8.74e-04	1.40e-02
LINC00982	0.34	3.328	8.74e-04	1.40e-02
ZNF214	1.029	3.328	8.75e-04	1.40e-02
TFRC	0.476	3.328	8.76e-04	1.40e-02
MARC1	0.484	3.327	8.78e-04	1.40e-02
AC008758.4	0.855	3.325	8.84e-04	1.41e-02
PSPN	-0.831	-3.325	8.84e-04	1.41e-02
FHL3	-0.752	-3.322	8.95e-04	1.42e-02
TMEM44	0.791	3.321	8.98e-04	1.43e-02
SLC12A6	0.32	3.32	9.01e-04	1.43e-02
ONECUT1	-1.39	-3.319	9.05e-04	1.44e-02
RAB7A	-0.204	-3.318	9.07e-04	1.44e-02
AC005208.1	1.406	3.316	9.12e-04	1.44e-02
BTG3	-0.941	-3.313	9.24e-04	1.46e-02
WFIKKN1	-0.822	-3.309	9.36e-04	1.48e-02
RPRD2	0.242	3.308	9.39e-04	1.48e-02
UPF3B	0.49	3.307	9.42e-04	1.49e-02
CDK6	-0.56	-3.307	9.43e-04	1.49e-02
CCT3	-0.288	-3.305	9.49e-04	1.49e-02
PROX1	-0.875	-3.305	9.50e-04	1.49e-02
SERF2	-0.326	-3.305	9.50e-04	1.49e-02
HESX1	1.229	3.305	9.51e-04	1.49e-02
WASHC1	-0.27	-3.304	9.52e-04	1.49e-02
ALPL	-1.055	-3.304	9.53e-04	1.49e-02
TMEM254-AS1	0.539	3.303	9.55e-04	1.49e-02
ACP2	0.999	3.303	9.55e-04	1.49e-02
AC092131.1	-1.022	-3.303	9.55e-04	1.49e-02
ACCS	0.775	3.301	9.62e-04	1.50e-02
LINC01608	-0.745	-3.301	9.64e-04	1.50e-02
APLNR	-1.331	-3.3	9.68e-04	1.51e-02
PLA2G16	-0.325	-3.299	9.71e-04	1.51e-02
PLEKHG5	0.874	3.296	9.80e-04	1.52e-02
TPST1	-0.288	-3.296	9.81e-04	1.53e-02
CKS2	-1.092	-3.295	9.84e-04	1.53e-02
AC090115.1	0.48	3.292	9.94e-04	1.54e-02
INPP5B	-0.296	-3.291	9.98e-04	1.55e-02
RPS20	-0.463	-3.291	9.98e-04	1.55e-02
JAK1	0.247	3.29	1.00e-03	1.55e-02
NANOG	2.292	3.288	1.01e-03	1.56e-02
AC079465.1	0.577	3.288	1.01e-03	1.56e-02
ZGLP1	-0.597	-3.288	1.01e-03	1.56e-02
ARHGEF12	0.134	3.287	1.01e-03	1.56e-02
ANOS1	-0.318	-3.284	1.02e-03	1.57e-02
PLA2G15	0.546	3.284	1.02e-03	1.57e-02
WDR64	2.115	3.283	1.03e-03	1.58e-02
AP003354.2	0.971	3.283	1.03e-03	1.58e-02
PIGQ	0.476	3.282	1.03e-03	1.58e-02
ZNF26	0.446	3.281	1.04e-03	1.59e-02
GPRIN3	-0.951	-3.281	1.04e-03	1.59e-02
NLGN3	0.455	3.28	1.04e-03	1.59e-02
TRAF4	0.579	3.28	1.04e-03	1.59e-02
LARP4	-0.252	-3.279	1.04e-03	1.59e-02
SEC11C	-0.394	-3.278	1.05e-03	1.60e-02
ATRIP	0.796	3.277	1.05e-03	1.60e-02
LRRIQ1	-0.512	-3.276	1.05e-03	1.60e-02
WDFY2	-0.163	-3.275	1.05e-03	1.60e-02
ARRDC1	0.601	3.275	1.06e-03	1.61e-02
AL356489.3	0.943	3.274	1.06e-03	1.61e-02
GREM1	-0.972	-3.274	1.06e-03	1.61e-02
BRINP3	0.173	3.273	1.06e-03	1.61e-02
SLC35B2	0.817	3.272	1.07e-03	1.62e-02
DENND4A	-0.193	-3.27	1.07e-03	1.63e-02
EIF4EBP1	-0.808	-3.27	1.08e-03	1.63e-02
FAM208B	-0.225	-3.267	1.09e-03	1.64e-02
GRIP1	-0.335	-3.266	1.09e-03	1.65e-02
DCAF8	0.476	3.266	1.09e-03	1.65e-02
DYNLRB2	0.941	3.265	1.09e-03	1.65e-02
TIMM44	-0.42	-3.265	1.09e-03	1.65e-02
SLC12A7	-0.481	-3.264	1.10e-03	1.65e-02
RMND5A	-0.271	-3.264	1.10e-03	1.65e-02
HEATR5B	0.329	3.263	1.10e-03	1.65e-02
ZIC1	-0.48	-3.263	1.10e-03	1.66e-02
CCDC167	-0.591	-3.262	1.11e-03	1.66e-02
H2AFY	-0.283	-3.262	1.11e-03	1.66e-02
PXDN	-1.083	-3.261	1.11e-03	1.66e-02
SH3RF2	-1.03	-3.26	1.11e-03	1.66e-02
PWWP2B	-0.581	-3.259	1.12e-03	1.67e-02
ALMS1	0.306	3.257	1.13e-03	1.68e-02
PDS5A	-0.18	-3.255	1.13e-03	1.69e-02
TNRC18	-0.227	-3.253	1.14e-03	1.70e-02
WARS	-0.581	-3.253	1.14e-03	1.70e-02
RFPL3S	-0.597	-3.252	1.15e-03	1.70e-02
USP21	-0.558	-3.252	1.15e-03	1.70e-02
MARCH2	0.551	3.252	1.15e-03	1.70e-02
NAT14	0.523	3.25	1.15e-03	1.71e-02
PPDPF	-0.563	-3.249	1.16e-03	1.71e-02
CSNK1G1	-0.443	-3.249	1.16e-03	1.71e-02
AC007220.1	0.709	3.249	1.16e-03	1.71e-02
ZNF678	0.378	3.247	1.17e-03	1.73e-02
RPLP2	-0.474	-3.246	1.17e-03	1.73e-02
ATP13A3	-0.301	-3.245	1.17e-03	1.73e-02
PLP1	-0.303	-3.244	1.18e-03	1.74e-02
HYDIN	-0.303	-3.244	1.18e-03	1.74e-02
AC093827.5	0.585	3.243	1.18e-03	1.74e-02
PSD2	0.193	3.243	1.18e-03	1.74e-02
FAR1	-0.233	-3.24	1.20e-03	1.76e-02
CXCL14	0.472	3.239	1.20e-03	1.76e-02
RHBDD3	-0.377	-3.239	1.20e-03	1.76e-02
NCOA3	0.289	3.238	1.20e-03	1.76e-02
B3GALT5	-0.333	-3.238	1.20e-03	1.76e-02
TNFRSF1A	-0.365	-3.237	1.21e-03	1.76e-02
C17orf67	-0.672	-3.237	1.21e-03	1.76e-02
AGPAT4	-0.527	-3.237	1.21e-03	1.76e-02
AL158151.4	-1.369	-3.236	1.21e-03	1.76e-02
MYOF	-0.969	-3.236	1.21e-03	1.76e-02
Z99127.1	1.26	3.235	1.21e-03	1.77e-02
ITGA1	-0.653	-3.232	1.23e-03	1.78e-02
HS3ST3A1	-0.986	-3.232	1.23e-03	1.79e-02
SFMBT2	0.14	3.231	1.23e-03	1.79e-02
EIF5	-0.247	-3.23	1.24e-03	1.79e-02
AC011369.1	1.605	3.23	1.24e-03	1.79e-02
FANK1	-0.348	-3.23	1.24e-03	1.79e-02
ANKRD28	-0.298	-3.229	1.24e-03	1.80e-02
FOLH1	-0.812	-3.227	1.25e-03	1.81e-02
C2orf92	0.512	3.225	1.26e-03	1.82e-02
AMIGO1	0.736	3.224	1.27e-03	1.83e-02
KCTD13	-0.277	-3.223	1.27e-03	1.83e-02
BANF1	-0.544	-3.223	1.27e-03	1.83e-02
C16orf86	1.147	3.222	1.27e-03	1.83e-02
PRRT1	-0.479	-3.222	1.27e-03	1.83e-02
NRSN2	0.506	3.221	1.28e-03	1.83e-02
RAB6B	-0.342	-3.221	1.28e-03	1.83e-02
TPM1	-0.307	-3.221	1.28e-03	1.83e-02
UBE2D1	-0.414	-3.219	1.28e-03	1.84e-02
AC012645.1	0.731	3.219	1.29e-03	1.84e-02
HIF1A-AS2	-0.498	-3.218	1.29e-03	1.85e-02
AL136962.1	1.266	3.217	1.30e-03	1.85e-02
AC074286.1	1.021	3.216	1.30e-03	1.86e-02
CRYZ	-0.441	-3.215	1.30e-03	1.86e-02
GFM2	-0.336	-3.215	1.31e-03	1.86e-02
AC069281.1	-1.141	-3.214	1.31e-03	1.86e-02
AC068025.2	0.856	3.214	1.31e-03	1.86e-02
MAP1B	-0.283	-3.213	1.31e-03	1.87e-02
AKIRIN2	-0.419	-3.213	1.31e-03	1.87e-02
AC079594.2	-0.7	-3.212	1.32e-03	1.87e-02
IMPA2	0.46	3.211	1.32e-03	1.88e-02
TTYH1	0.181	3.208	1.34e-03	1.89e-02
IGSF1	0.804	3.208	1.34e-03	1.89e-02
CCDC192	1.273	3.207	1.34e-03	1.90e-02
LINC00639	-0.695	-3.207	1.34e-03	1.90e-02
AC007966.1	0.623	3.206	1.35e-03	1.90e-02
RELA	-0.46	-3.206	1.35e-03	1.90e-02
CAMK2G	0.152	3.206	1.35e-03	1.90e-02
XPR1	-0.211	-3.205	1.35e-03	1.90e-02
IL17RC	0.548	3.201	1.37e-03	1.92e-02
CRTC3-AS1	0.917	3.201	1.37e-03	1.92e-02
FAM241A	-1.054	-3.2	1.37e-03	1.93e-02
LEKR1	0.772	3.2	1.37e-03	1.93e-02
FBXO16	0.541	3.198	1.38e-03	1.94e-02
GPR107	0.275	3.195	1.40e-03	1.96e-02
LINC02362	0.727	3.195	1.40e-03	1.96e-02
AC018797.2	-0.363	-3.194	1.40e-03	1.96e-02
DHTKD1	0.379	3.193	1.41e-03	1.97e-02
LGR6	0.961	3.192	1.41e-03	1.97e-02
SMARCD2	0.395	3.192	1.41e-03	1.97e-02
CEP126	-0.291	-3.192	1.41e-03	1.97e-02
AC079630.1	1.729	3.192	1.41e-03	1.97e-02
AC004053.1	1.265	3.19	1.42e-03	1.98e-02
ARMH4	0.183	3.188	1.43e-03	1.99e-02
PYCR3	1.042	3.188	1.43e-03	1.99e-02
S100A6	-0.514	-3.187	1.44e-03	1.99e-02
PRDX5	-0.507	-3.185	1.45e-03	2.01e-02
RFPL2	-0.701	-3.185	1.45e-03	2.01e-02
OSGEPL1	0.691	3.184	1.45e-03	2.01e-02
CCDC24	0.495	3.183	1.46e-03	2.01e-02
TRAF3IP2	0.3	3.182	1.46e-03	2.02e-02
SLC25A41	-0.808	-3.18	1.47e-03	2.03e-02
GRID2IP	0.994	3.179	1.48e-03	2.04e-02
ANKDD1B	-0.662	-3.179	1.48e-03	2.04e-02
AL365273.2	0.377	3.179	1.48e-03	2.04e-02
CXXC4-AS1	0.745	3.178	1.48e-03	2.04e-02
PLCD1	-0.33	-3.177	1.49e-03	2.04e-02
C3	-0.809	-3.177	1.49e-03	2.04e-02
SRP54	0.354	3.177	1.49e-03	2.04e-02
NAGLU	0.519	3.177	1.49e-03	2.04e-02
TECPR1	0.413	3.174	1.50e-03	2.06e-02
GAL3ST1	-0.944	-3.173	1.51e-03	2.06e-02
ARMC3	-0.671	-3.173	1.51e-03	2.06e-02
PCOLCE	0.984	3.173	1.51e-03	2.06e-02
ABCB9	0.466	3.173	1.51e-03	2.06e-02
UBIAD1	0.589	3.171	1.52e-03	2.07e-02
C12orf75	-0.55	-3.17	1.52e-03	2.08e-02
BAIAP2-DT	0.592	3.169	1.53e-03	2.08e-02
NPEPL1	0.557	3.169	1.53e-03	2.08e-02
AL603840.1	-0.879	-3.168	1.53e-03	2.09e-02
LITAF	-0.476	-3.167	1.54e-03	2.09e-02
AC092164.1	0.965	3.167	1.54e-03	2.09e-02
RBMS2	0.374	3.166	1.55e-03	2.10e-02
HMGN3	0.228	3.166	1.55e-03	2.10e-02
RBM26-AS1	0.711	3.165	1.55e-03	2.10e-02
ARSJ	-0.329	-3.163	1.56e-03	2.11e-02
PRKCQ	0.734	3.162	1.57e-03	2.12e-02
PTGES2	0.551	3.162	1.57e-03	2.12e-02
BAIAP3	-0.369	-3.161	1.57e-03	2.13e-02
TLCD1	1.281	3.16	1.58e-03	2.13e-02
MT-ND4L	0.35	3.16	1.58e-03	2.13e-02
NES	-0.8	-3.158	1.59e-03	2.14e-02
KTN1	-0.18	-3.158	1.59e-03	2.14e-02
BICDL1	0.633	3.157	1.59e-03	2.14e-02
AC012640.1	-1.354	-3.156	1.60e-03	2.15e-02
SKAP2	-0.628	-3.155	1.61e-03	2.16e-02
MTFMT	0.533	3.154	1.61e-03	2.16e-02
TCEA3	-0.426	-3.151	1.62e-03	2.18e-02
AL139300.2	1.646	3.151	1.63e-03	2.18e-02
AC107032.2	0.782	3.15	1.63e-03	2.19e-02
SERGEF	0.289	3.148	1.64e-03	2.20e-02
ERG28	0.594	3.146	1.66e-03	2.22e-02
WTAP	-0.335	-3.145	1.66e-03	2.22e-02
NRSN2-AS1	0.345	3.145	1.66e-03	2.22e-02
MACROD2	0.179	3.145	1.66e-03	2.22e-02
AL035078.4	0.386	3.143	1.67e-03	2.23e-02
ZNF675	0.469	3.143	1.68e-03	2.23e-02
ATAD3C	-0.703	-3.142	1.68e-03	2.23e-02
AFAP1L2	-0.778	-3.142	1.68e-03	2.23e-02
MT1H	-1.142	-3.141	1.68e-03	2.23e-02
LDLR	-0.54	-3.141	1.68e-03	2.23e-02
CAMK1D	-0.183	-3.141	1.69e-03	2.24e-02
EPOR	-0.411	-3.141	1.69e-03	2.24e-02
AC004834.1	0.836	3.139	1.70e-03	2.25e-02
ISYNA1	-0.811	-3.138	1.70e-03	2.25e-02
RABEP1	-0.201	-3.138	1.70e-03	2.25e-02
LRIG3	-0.41	-3.137	1.71e-03	2.26e-02
VLDLR-AS1	-0.841	-3.137	1.71e-03	2.26e-02
ROCK2	-0.229	-3.136	1.72e-03	2.26e-02
AP2A2	-0.298	-3.134	1.72e-03	2.27e-02
FAS	-0.573	-3.134	1.72e-03	2.27e-02
AC009228.1	0.967	3.134	1.72e-03	2.27e-02
MMAB	0.552	3.133	1.73e-03	2.27e-02
PUM2	-0.151	-3.132	1.73e-03	2.28e-02
REN	1.854	3.132	1.74e-03	2.28e-02
SASH1	0.104	3.131	1.74e-03	2.29e-02
CC2D2B	0.502	3.131	1.74e-03	2.29e-02
NR3C2	0.158	3.13	1.75e-03	2.29e-02
RPL32	-0.42	-3.129	1.76e-03	2.30e-02
P3H2-AS1	-0.866	-3.128	1.76e-03	2.30e-02
TBCK	-0.169	-3.127	1.77e-03	2.31e-02
ARHGEF37	0.679	3.126	1.77e-03	2.31e-02
AC124016.2	0.949	3.124	1.78e-03	2.32e-02
KCND2	-0.394	-3.124	1.78e-03	2.33e-02
UBR2	-0.164	-3.124	1.78e-03	2.33e-02
ARL15	-0.321	-3.123	1.79e-03	2.33e-02
ARID4B	-0.153	-3.121	1.80e-03	2.34e-02
TACC2	-0.388	-3.121	1.80e-03	2.34e-02
AC006511.4	-1.002	-3.12	1.81e-03	2.35e-02
LSM14A	-0.16	-3.118	1.82e-03	2.36e-02
MECOM	-0.648	-3.117	1.82e-03	2.36e-02
SEPT9	-0.279	-3.117	1.83e-03	2.36e-02
RGS3	0.335	3.117	1.83e-03	2.36e-02
LRP4	0.159	3.116	1.84e-03	2.37e-02
FSIP1	0.642	3.115	1.84e-03	2.38e-02
ARRB1	0.293	3.115	1.84e-03	2.38e-02
ANKRD6	-0.304	-3.114	1.85e-03	2.38e-02
AC010890.1	0.866	3.113	1.85e-03	2.39e-02
C2orf72	0.298	3.113	1.85e-03	2.39e-02
SGCZ	0.482	3.113	1.85e-03	2.39e-02
ARHGAP21	-0.114	-3.112	1.86e-03	2.39e-02
C19orf53	-0.528	-3.112	1.86e-03	2.39e-02
YOD1	-0.479	-3.112	1.86e-03	2.39e-02
CDC42EP1	-0.594	-3.11	1.87e-03	2.40e-02
SORCS3	-0.584	-3.11	1.87e-03	2.40e-02
KCNMB2-AS1	0.274	3.109	1.87e-03	2.40e-02
KLRG1	-0.397	-3.109	1.88e-03	2.41e-02
UNK	-0.289	-3.108	1.89e-03	2.41e-02
PARP2	0.745	3.107	1.89e-03	2.42e-02
KBTBD4	0.725	3.106	1.90e-03	2.42e-02
SHTN1	-0.38	-3.106	1.90e-03	2.42e-02
AC099850.1	0.738	3.105	1.90e-03	2.43e-02
YWHAG	-0.315	-3.103	1.92e-03	2.45e-02
EPHX4	0.757	3.102	1.92e-03	2.45e-02
RXRB	0.454	3.102	1.93e-03	2.45e-02
AC133550.2	0.753	3.101	1.93e-03	2.45e-02
TENT5C	-1.544	-3.1	1.93e-03	2.46e-02
AC002428.2	1.514	3.099	1.94e-03	2.47e-02
CADM3	0.406	3.098	1.95e-03	2.47e-02
AC090825.1	-0.487	-3.097	1.96e-03	2.48e-02
LINC01909	0.771	3.096	1.96e-03	2.48e-02
N4BP2L2	-0.101	-3.095	1.97e-03	2.49e-02
RFFL	0.496	3.095	1.97e-03	2.49e-02
ABHD8	0.41	3.095	1.97e-03	2.49e-02
AP5B1	0.644	3.094	1.98e-03	2.50e-02
SLC2A9	-0.502	-3.093	1.98e-03	2.50e-02
COPA	-0.236	-3.093	1.98e-03	2.50e-02
GRM1	0.564	3.092	1.99e-03	2.51e-02
COL25A1	0.892	3.09	2.00e-03	2.52e-02
TMEM17	1.328	3.089	2.01e-03	2.52e-02
ZNF738	0.768	3.089	2.01e-03	2.53e-02
AC009119.2	1.047	3.088	2.01e-03	2.53e-02
SHE	0.92	3.086	2.03e-03	2.55e-02
SLC26A8	1.269	3.086	2.03e-03	2.55e-02
SH3BGRL3	-0.529	-3.085	2.03e-03	2.55e-02
SLC15A4	0.442	3.084	2.04e-03	2.56e-02
IGSF9B	-0.713	-3.081	2.06e-03	2.58e-02
GOLGA6L9	-0.466	-3.08	2.07e-03	2.59e-02
GSTM2	-0.538	-3.08	2.07e-03	2.59e-02
KLK14	-1.145	-3.079	2.08e-03	2.60e-02
NDUFB7	-0.428	-3.079	2.08e-03	2.60e-02
IER5	-0.651	-3.078	2.08e-03	2.60e-02
LINC00106	0.535	3.076	2.10e-03	2.61e-02
PDE4D	0.137	3.075	2.10e-03	2.62e-02
STXBP5-AS1	0.382	3.075	2.10e-03	2.62e-02
AC067852.2	1.006	3.073	2.12e-03	2.64e-02
AL353759.1	-0.877	-3.072	2.12e-03	2.64e-02
AL034417.3	-0.716	-3.072	2.13e-03	2.64e-02
LPL	1.089	3.072	2.13e-03	2.64e-02
ARL9	-0.757	-3.072	2.13e-03	2.64e-02
TICAM1	0.546	3.071	2.13e-03	2.64e-02
C9orf116	1.272	3.07	2.14e-03	2.65e-02
ABHD17B	0.333	3.07	2.14e-03	2.65e-02
DOCK11	-0.659	-3.069	2.15e-03	2.65e-02
DHFR2	0.673	3.069	2.15e-03	2.65e-02
CDK7	0.549	3.067	2.16e-03	2.67e-02
JRKL	0.587	3.067	2.16e-03	2.67e-02
TLDC1	0.492	3.067	2.16e-03	2.67e-02
AC005899.6	1.501	3.066	2.17e-03	2.67e-02
AC008073.3	1.2	3.066	2.17e-03	2.67e-02
SAP30L	0.376	3.066	2.17e-03	2.67e-02
STT3A	0.47	3.065	2.18e-03	2.67e-02
FAM189A1	-0.523	-3.064	2.18e-03	2.68e-02
ZIC2	0.367	3.063	2.19e-03	2.69e-02
PEX11G	1.105	3.062	2.20e-03	2.69e-02
HIPK2	-0.177	-3.062	2.20e-03	2.70e-02
MANSC1	0.65	3.061	2.20e-03	2.70e-02
PLPPR1	-0.6	-3.06	2.21e-03	2.71e-02
LINC00637	1.436	3.058	2.23e-03	2.73e-02
AC010226.1	0.673	3.057	2.23e-03	2.73e-02
GMDS-DT	0.22	3.057	2.23e-03	2.73e-02
BEST3	2.039	3.057	2.24e-03	2.73e-02
SEC22C	0.344	3.055	2.25e-03	2.74e-02
RPL18A	-1.203	-3.055	2.25e-03	2.75e-02
GPR89A	-0.44	-3.054	2.26e-03	2.75e-02
MED12L	0.109	3.051	2.28e-03	2.77e-02
LINC01515	-0.632	-3.051	2.28e-03	2.77e-02
GUSB	0.463	3.05	2.29e-03	2.78e-02
LINC01580	1.543	3.048	2.30e-03	2.79e-02
MADCAM1	0.549	3.048	2.30e-03	2.80e-02
ATAT1	0.351	3.048	2.31e-03	2.80e-02
MRAS	0.189	3.047	2.31e-03	2.80e-02
GRM3	0.212	3.046	2.32e-03	2.81e-02
MT-ATP8	0.854	3.042	2.35e-03	2.84e-02
PLPP5	0.47	3.04	2.36e-03	2.85e-02
TSHZ1	-0.245	-3.04	2.37e-03	2.86e-02
MIR4500HG	-0.787	-3.04	2.37e-03	2.86e-02
ZNF804B	0.419	3.039	2.37e-03	2.86e-02
ADAMTS12	-0.939	-3.039	2.37e-03	2.86e-02
POU2F1	0.149	3.038	2.38e-03	2.86e-02
AC090589.2	1.266	3.038	2.38e-03	2.87e-02
DOCK5	0.215	3.037	2.39e-03	2.88e-02
CNTN6	0.797	3.036	2.39e-03	2.88e-02
SUPT20H	-0.276	-3.035	2.41e-03	2.89e-02
IDS	-0.265	-3.034	2.42e-03	2.90e-02
DSCAS	1.06	3.033	2.42e-03	2.90e-02
PRODH	2.693	3.033	2.42e-03	2.90e-02
FAM173B	-0.324	-3.033	2.43e-03	2.90e-02
AC131011.1	0.749	3.032	2.43e-03	2.90e-02
CPLANE2	1.654	3.032	2.43e-03	2.90e-02
MAPRE2	-0.204	-3.029	2.45e-03	2.93e-02
AP001439.1	-1.253	-3.029	2.45e-03	2.93e-02
MATR3	-0.666	-3.028	2.46e-03	2.94e-02
RHOBTB1	-0.64	-3.027	2.47e-03	2.94e-02
HMOX1	-0.924	-3.027	2.47e-03	2.94e-02
SPDYA	0.522	3.027	2.47e-03	2.94e-02
MTM1	0.239	3.025	2.48e-03	2.95e-02
CECR2	-0.213	-3.025	2.49e-03	2.96e-02
C5orf34	1.25	3.024	2.49e-03	2.96e-02
AC027117.2	0.23	3.024	2.50e-03	2.96e-02
AC104389.4	-0.389	-3.023	2.50e-03	2.96e-02
E2F5	-0.497	-3.023	2.50e-03	2.97e-02
TCEAL7	-0.715	-3.021	2.52e-03	2.98e-02
SRGAP3	0.149	3.019	2.53e-03	2.99e-02
HSPBP1	-0.466	-3.019	2.53e-03	2.99e-02
UBE2Z	-0.279	-3.019	2.53e-03	2.99e-02
SNHG19	0.638	3.019	2.54e-03	3.00e-02
GAL3ST2	-0.957	-3.018	2.54e-03	3.00e-02
LYRM2	-0.33	-3.018	2.55e-03	3.00e-02
ATP9A	-0.274	-3.016	2.56e-03	3.01e-02
AC003102.1	0.817	3.016	2.56e-03	3.01e-02
QDPR	-0.339	-3.016	2.56e-03	3.02e-02
PCDH7	0.169	3.015	2.57e-03	3.02e-02
HSD17B6	0.709	3.014	2.58e-03	3.03e-02
CHADL	0.57	3.011	2.60e-03	3.05e-02
SMOC1	-0.6	-3.011	2.60e-03	3.06e-02
UBE2B	-0.219	-3.01	2.61e-03	3.07e-02
ASCC1	-0.265	-3.009	2.62e-03	3.07e-02
RPGR	-0.321	-3.009	2.62e-03	3.07e-02
RNASE10	1.086	3.009	2.62e-03	3.07e-02
RASSF4	0.272	3.008	2.63e-03	3.08e-02
FBXO4	0.615	3.007	2.64e-03	3.08e-02
DDIT4	-0.273	-3.005	2.66e-03	3.10e-02
UNC93B1	0.568	3.005	2.66e-03	3.10e-02
ZNF473	-0.479	-3.004	2.66e-03	3.10e-02
LMLN	0.494	3.004	2.67e-03	3.11e-02
CYP21A2	-0.886	-3.003	2.67e-03	3.11e-02
SCG2	-0.644	-3.003	2.67e-03	3.11e-02
C17orf75	0.468	3.001	2.69e-03	3.13e-02
PRKD2	-0.424	-3.001	2.69e-03	3.13e-02
COG5	-0.124	-3.001	2.69e-03	3.13e-02
ZXDC	-0.186	-3	2.70e-03	3.14e-02
PIP4K2C	0.565	2.999	2.71e-03	3.14e-02
SNAP23	-0.234	-2.999	2.71e-03	3.14e-02
OFD1	-0.244	-2.998	2.72e-03	3.15e-02
MTFR1	-0.363	-2.997	2.72e-03	3.15e-02
RARB	-0.331	-2.997	2.73e-03	3.16e-02
TOB2	-0.224	-2.996	2.74e-03	3.17e-02
LINC02021	1	2.995	2.75e-03	3.17e-02
RIPK2	-0.421	-2.994	2.75e-03	3.17e-02
HSP90B1	-0.342	-2.994	2.75e-03	3.17e-02
AC009093.2	0.381	2.994	2.76e-03	3.18e-02
RNF43	0.469	2.993	2.76e-03	3.18e-02
LINC01990	-0.965	-2.993	2.76e-03	3.18e-02
CCDC113	0.656	2.993	2.77e-03	3.18e-02
PAQR7	0.742	2.992	2.77e-03	3.19e-02
ADAM23	-0.249	-2.991	2.78e-03	3.20e-02
AC005393.1	-0.792	-2.99	2.79e-03	3.20e-02
RNF187	-0.386	-2.99	2.79e-03	3.20e-02
TXNDC15	0.461	2.99	2.79e-03	3.20e-02
ANKRD13C	0.27	2.989	2.80e-03	3.20e-02
HMGN3-AS1	1.285	2.988	2.80e-03	3.21e-02
AC092117.1	1.478	2.987	2.81e-03	3.22e-02
FXYD3	0.696	2.986	2.83e-03	3.23e-02
AC023983.1	1.613	2.985	2.83e-03	3.23e-02
DHRS13	0.763	2.985	2.83e-03	3.23e-02
KCNJ10	0.24	2.985	2.83e-03	3.23e-02
AC091551.1	0.643	2.984	2.84e-03	3.24e-02
NALCN	-0.257	-2.984	2.84e-03	3.24e-02
RAB37	0.767	2.983	2.85e-03	3.25e-02
SLC35A1	0.686	2.982	2.86e-03	3.25e-02
PNRC1	-0.302	-2.982	2.86e-03	3.25e-02
LINC00886	0.502	2.982	2.86e-03	3.25e-02
PGM2L1	-0.535	-2.982	2.86e-03	3.25e-02
CD109	-0.328	-2.982	2.86e-03	3.25e-02
CEND1	0.441	2.981	2.87e-03	3.25e-02
RPS14	-0.448	-2.981	2.88e-03	3.26e-02
CEP19	0.673	2.98	2.88e-03	3.26e-02
TMEM259	0.317	2.98	2.88e-03	3.26e-02
SPATA21	1.045	2.978	2.90e-03	3.28e-02
ETFA	0.344	2.978	2.91e-03	3.28e-02
GJA1	0.144	2.977	2.91e-03	3.28e-02
ACTN2	-0.584	-2.976	2.92e-03	3.30e-02
SH3GL3	-0.453	-2.975	2.93e-03	3.30e-02
ELK4	-0.409	-2.975	2.93e-03	3.30e-02
FAM13A	-0.195	-2.975	2.93e-03	3.30e-02
AL049875.1	0.578	2.974	2.94e-03	3.31e-02
CPT1A	0.264	2.974	2.94e-03	3.31e-02
ZNF136	0.659	2.971	2.97e-03	3.33e-02
LIN54	0.37	2.97	2.98e-03	3.35e-02
ZNRF1	-0.3	-2.969	2.99e-03	3.35e-02
APTX	-0.248	-2.968	3.00e-03	3.36e-02
JUP	0.587	2.968	3.00e-03	3.36e-02
PDLIM3	-0.372	-2.968	3.00e-03	3.36e-02
AP003068.2	0.755	2.968	3.00e-03	3.36e-02
AC015845.2	-0.668	-2.967	3.01e-03	3.36e-02
ERICH6	1.136	2.966	3.02e-03	3.37e-02
TAOK3	-0.141	-2.964	3.03e-03	3.39e-02
MAPT	-0.166	-2.963	3.05e-03	3.40e-02
FAM104A	0.458	2.963	3.05e-03	3.40e-02
ITGB1BP1	-0.272	-2.962	3.06e-03	3.41e-02
LSMEM1	-0.405	-2.961	3.07e-03	3.42e-02
ANKS1A	-0.214	-2.96	3.08e-03	3.43e-02
CAB39	-0.233	-2.96	3.08e-03	3.43e-02
SH2B1	0.285	2.959	3.08e-03	3.43e-02
PCMTD2	-0.303	-2.958	3.09e-03	3.44e-02
ABCG1	-0.673	-2.956	3.12e-03	3.46e-02
ADD3	-0.105	-2.956	3.12e-03	3.46e-02
LINC02232	-0.854	-2.955	3.13e-03	3.47e-02
TMEM150A	0.638	2.952	3.15e-03	3.49e-02
RHOJ	0.224	2.95	3.17e-03	3.51e-02
ARIH2OS	1.165	2.95	3.18e-03	3.52e-02
VGLL4	-0.148	-2.948	3.20e-03	3.53e-02
EPRS	-0.259	-2.948	3.20e-03	3.54e-02
YARS	-0.256	-2.947	3.21e-03	3.55e-02
EIF2AK2	-0.272	-2.946	3.21e-03	3.55e-02
SPOCK3	-0.399	-2.946	3.22e-03	3.55e-02
LINC02345	1.555	2.945	3.23e-03	3.56e-02
C6orf136	0.457	2.945	3.23e-03	3.56e-02
URB1	-0.35	-2.945	3.23e-03	3.56e-02
PRIMA1	-0.76	-2.944	3.24e-03	3.57e-02
SLC25A25-AS1	-0.534	-2.942	3.26e-03	3.59e-02
PLPP6	1.201	2.941	3.27e-03	3.59e-02
AC055811.2	-0.638	-2.941	3.27e-03	3.59e-02
HMCES	0.43	2.941	3.27e-03	3.59e-02
AC104984.3	1.162	2.94	3.28e-03	3.60e-02
GADD45G	0.51	2.938	3.30e-03	3.62e-02
LMO2	-0.531	-2.938	3.31e-03	3.62e-02
SNAP25	0.293	2.938	3.31e-03	3.62e-02
KIF1C	-0.414	-2.937	3.32e-03	3.63e-02
GRAPL	1.144	2.936	3.33e-03	3.64e-02
CCDC28B	0.576	2.935	3.33e-03	3.64e-02
AL139352.1	-0.704	-2.935	3.33e-03	3.64e-02
GALNT7	0.239	2.934	3.34e-03	3.65e-02
FRMD6	-0.323	-2.934	3.35e-03	3.65e-02
CAMK4	0.358	2.934	3.35e-03	3.65e-02
ZC3HAV1	-0.43	-2.931	3.38e-03	3.68e-02
SGMS1-AS1	1.029	2.931	3.38e-03	3.68e-02
RBPMS	-0.291	-2.931	3.38e-03	3.68e-02
GNE	0.377	2.928	3.41e-03	3.71e-02
PMFBP1	1.392	2.927	3.42e-03	3.71e-02
AKAP1	-0.321	-2.925	3.44e-03	3.73e-02
PCCB	0.351	2.925	3.44e-03	3.73e-02
CXorf36	-0.959	-2.925	3.45e-03	3.74e-02
AC092802.2	1.456	2.924	3.45e-03	3.74e-02
KIAA1614	0.422	2.924	3.46e-03	3.74e-02
POLR3H	-0.32	-2.924	3.46e-03	3.74e-02
SEMA3A	-0.267	-2.924	3.46e-03	3.74e-02
LRCH2	-0.32	-2.923	3.47e-03	3.75e-02
FKRP	0.576	2.922	3.48e-03	3.76e-02
PSD4	0.7	2.921	3.48e-03	3.76e-02
CPLX3	-0.976	-2.921	3.49e-03	3.76e-02
AC243571.2	1.299	2.921	3.49e-03	3.76e-02
COL23A1	0.355	2.921	3.49e-03	3.76e-02
GABRG1	-0.182	-2.92	3.50e-03	3.76e-02
PRAG1	-0.379	-2.92	3.50e-03	3.76e-02
B3GNT5	-0.464	-2.92	3.50e-03	3.77e-02
B3GAT2	-0.39	-2.919	3.51e-03	3.77e-02
AC245123.1	1.457	2.918	3.52e-03	3.77e-02
AC114760.2	1.048	2.918	3.52e-03	3.77e-02
VPS50	-0.22	-2.918	3.52e-03	3.77e-02
BIN3	-0.337	-2.918	3.52e-03	3.77e-02
AL121985.1	0.987	2.918	3.53e-03	3.77e-02
AC005697.1	1.048	2.918	3.53e-03	3.77e-02
AMOTL2	-0.468	-2.917	3.54e-03	3.78e-02
SLC4A1AP	-0.374	-2.916	3.54e-03	3.78e-02
PSMA1	0.286	2.916	3.55e-03	3.79e-02
CEMIP2	0.455	2.915	3.56e-03	3.80e-02
VWCE	0.792	2.914	3.57e-03	3.80e-02
UFC1	-0.509	-2.914	3.57e-03	3.80e-02
TRMT2B	0.442	2.913	3.58e-03	3.81e-02
GYG2	-0.449	-2.913	3.58e-03	3.81e-02
APBA2	0.269	2.912	3.59e-03	3.82e-02
C16orf89	0.419	2.912	3.59e-03	3.82e-02
ERLIN2	0.398	2.912	3.59e-03	3.82e-02
RANBP3	-0.307	-2.911	3.60e-03	3.82e-02
MAP3K20	-0.25	-2.91	3.61e-03	3.83e-02
CAPRIN1	-0.238	-2.909	3.63e-03	3.84e-02
AC005899.1	1.099	2.909	3.63e-03	3.85e-02
ITGA6	0.216	2.908	3.64e-03	3.85e-02
CHGB	0.854	2.908	3.64e-03	3.85e-02
TMEM41A	0.612	2.907	3.65e-03	3.86e-02
FRS3	0.722	2.907	3.65e-03	3.86e-02
FBXO21	0.319	2.906	3.66e-03	3.87e-02
CHST2	-0.633	-2.905	3.67e-03	3.87e-02
XG	-1.221	-2.905	3.67e-03	3.87e-02
HIST1H4E	-1.363	-2.904	3.69e-03	3.88e-02
SUMF2	0.472	2.903	3.69e-03	3.89e-02
PARP11	0.345	2.902	3.71e-03	3.90e-02
AC092115.3	-0.494	-2.902	3.71e-03	3.90e-02
SEC14L4	-1.162	-2.902	3.71e-03	3.90e-02
HIP1R	0.233	2.901	3.72e-03	3.91e-02
PNPLA3	1.037	2.9	3.73e-03	3.92e-02
NCAN	0.186	2.9	3.73e-03	3.92e-02
Z95115.1	0.873	2.899	3.74e-03	3.92e-02
MYORG	0.379	2.899	3.74e-03	3.92e-02
SLC2A1-AS1	0.605	2.898	3.76e-03	3.94e-02
HEPACAM	0.164	2.897	3.77e-03	3.95e-02
C9orf84	-0.4	-2.896	3.78e-03	3.96e-02
SYTL4	-0.264	-2.896	3.79e-03	3.96e-02
CALD1	-0.288	-2.895	3.79e-03	3.96e-02
STXBP5	0.107	2.894	3.80e-03	3.97e-02
PLEKHG4B	-0.68	-2.894	3.80e-03	3.97e-02
AC097532.2	-0.937	-2.894	3.80e-03	3.97e-02
SUPT6H	0.332	2.894	3.81e-03	3.97e-02
PVT1	-0.471	-2.893	3.81e-03	3.97e-02
SPR	-0.603	-2.893	3.81e-03	3.97e-02
AMN1	0.343	2.892	3.82e-03	3.98e-02
CSNK1A1	-0.127	-2.891	3.84e-03	3.99e-02
AC006148.1	0.289	2.89	3.86e-03	4.01e-02
TRIM28	-0.386	-2.889	3.86e-03	4.01e-02
CYP4F3	-1.502	-2.889	3.86e-03	4.01e-02
AC008758.5	0.642	2.889	3.87e-03	4.01e-02
SHMT1	-0.361	-2.888	3.87e-03	4.01e-02
SNX13	-0.196	-2.888	3.87e-03	4.01e-02
NCOA7	-0.295	-2.888	3.88e-03	4.01e-02
RGS20	0.166	2.888	3.88e-03	4.01e-02
GLCCI1	0.219	2.888	3.88e-03	4.01e-02
CYB5D2	0.394	2.887	3.89e-03	4.02e-02
FZD3	-0.223	-2.887	3.89e-03	4.02e-02
EXOC5	-0.206	-2.886	3.90e-03	4.02e-02
BUD31	-0.531	-2.886	3.90e-03	4.02e-02
CLMN	-0.279	-2.886	3.90e-03	4.02e-02
RHOU	0.384	2.885	3.91e-03	4.03e-02
FAM227A	-0.322	-2.884	3.92e-03	4.04e-02
EVA1C	0.291	2.883	3.94e-03	4.05e-02
TAB2-AS1	-1.448	-2.882	3.95e-03	4.06e-02
SFXN1	0.272	2.882	3.96e-03	4.06e-02
LINC01239	0.812	2.88	3.97e-03	4.08e-02
KIAA1211L	0.672	2.88	3.97e-03	4.08e-02
PHF2	-0.316	-2.88	3.98e-03	4.08e-02
TMEM74	-0.586	-2.879	3.99e-03	4.08e-02
AC067956.1	0.648	2.879	3.99e-03	4.08e-02
ZNF2	0.645	2.878	4.00e-03	4.10e-02
DPP10-AS1	-0.918	-2.878	4.01e-03	4.10e-02
ELMO1	-0.393	-2.877	4.02e-03	4.11e-02
SMIM10L2B	0.94	2.876	4.03e-03	4.12e-02
DLL1	0.374	2.876	4.03e-03	4.12e-02
RETSAT	0.576	2.874	4.06e-03	4.13e-02
AC008764.6	1.118	2.874	4.06e-03	4.13e-02
FJX1	0.693	2.874	4.06e-03	4.13e-02
DLGAP1-AS2	-0.615	-2.873	4.06e-03	4.13e-02
TNRC6B	0.109	2.873	4.06e-03	4.13e-02
AL109811.4	0.881	2.872	4.07e-03	4.14e-02
BIRC2	-0.306	-2.872	4.08e-03	4.15e-02
TMEM9	0.457	2.871	4.09e-03	4.16e-02
ANK2	-0.074	-2.871	4.10e-03	4.16e-02
KCNC4	0.455	2.87	4.10e-03	4.16e-02
DDX3Y	-0.295	-2.87	4.10e-03	4.16e-02
F11	3.72	2.869	4.11e-03	4.17e-02
PIH1D2	0.754	2.869	4.11e-03	4.17e-02
PLPP3	0.21	2.869	4.12e-03	4.17e-02
HIC1	-0.95	-2.867	4.14e-03	4.19e-02
ABL2	0.234	2.867	4.14e-03	4.19e-02
AC103853.1	1.371	2.867	4.14e-03	4.19e-02
AC099522.2	1.359	2.867	4.15e-03	4.19e-02
HTATIP2	-0.532	-2.866	4.15e-03	4.19e-02
RNFT1-DT	1.068	2.866	4.15e-03	4.19e-02
TAP1	0.552	2.866	4.16e-03	4.19e-02
AC244453.3	-0.528	-2.865	4.16e-03	4.20e-02
SPPL2B	0.314	2.865	4.17e-03	4.20e-02
PDGFRL	0.725	2.865	4.17e-03	4.20e-02
AC233296.1	0.725	2.864	4.18e-03	4.20e-02
PLEKHF2	-0.431	-2.864	4.19e-03	4.21e-02
USF1	0.553	2.863	4.19e-03	4.21e-02
TMEM56-RWDD3	0.458	2.863	4.20e-03	4.22e-02
CD2AP	0.375	2.862	4.20e-03	4.22e-02
STIL	0.635	2.862	4.21e-03	4.22e-02
ATXN1	-0.147	-2.862	4.22e-03	4.22e-02
AC016575.1	1.17	2.861	4.22e-03	4.23e-02
GBP2	-1.027	-2.86	4.24e-03	4.24e-02
NPAS3	0.056	2.86	4.24e-03	4.24e-02
TMEM184B	0.206	2.86	4.24e-03	4.24e-02
HEATR1	-0.414	-2.858	4.26e-03	4.25e-02
TMEM163	0.634	2.858	4.27e-03	4.26e-02
MCM8-AS1	1.562	2.858	4.27e-03	4.26e-02
PLOD2	-0.193	-2.858	4.27e-03	4.26e-02
AC008438.1	0.35	2.857	4.27e-03	4.26e-02
NLRC5	-0.515	-2.857	4.28e-03	4.26e-02
SIN3A	0.376	2.857	4.28e-03	4.26e-02
ARL6IP4	-0.289	-2.857	4.28e-03	4.26e-02
SNTA1	0.181	2.854	4.32e-03	4.29e-02
RAB3GAP1	-0.153	-2.853	4.33e-03	4.30e-02
DCUN1D4	-0.167	-2.853	4.33e-03	4.30e-02
AADAT	0.498	2.853	4.33e-03	4.30e-02
CD55	-0.705	-2.853	4.34e-03	4.30e-02
AC005759.1	1.226	2.852	4.35e-03	4.31e-02
SP100	-1.068	-2.85	4.37e-03	4.33e-02
SPAST	0.268	2.85	4.38e-03	4.34e-02
LINC02275	1.222	2.849	4.38e-03	4.34e-02
FUBP1	-0.218	-2.848	4.40e-03	4.35e-02
CHAC1	-1.229	-2.848	4.40e-03	4.35e-02
ZNF318	0.293	2.848	4.40e-03	4.35e-02
Z97353.2	1.178	2.847	4.41e-03	4.36e-02
TFIP11	0.492	2.846	4.42e-03	4.36e-02
BBS2	0.187	2.846	4.43e-03	4.36e-02
MIER3	-0.341	-2.846	4.43e-03	4.36e-02
LPAR3	1.079	2.845	4.43e-03	4.37e-02
CDK5RAP2	0.173	2.844	4.45e-03	4.38e-02
TEKT3	1.448	2.844	4.46e-03	4.39e-02
AC005670.2	0.57	2.843	4.46e-03	4.39e-02
FAM204A	-0.252	-2.843	4.47e-03	4.39e-02
FLVCR1-DT	0.941	2.842	4.49e-03	4.41e-02
AC092718.8	1.186	2.84	4.51e-03	4.43e-02
INF2	-0.358	-2.839	4.52e-03	4.43e-02
GOLGB1	0.221	2.839	4.53e-03	4.44e-02
FAM76A	0.543	2.839	4.53e-03	4.44e-02
ZNF641	0.46	2.838	4.54e-03	4.45e-02
RSPO2	-0.62	-2.837	4.56e-03	4.46e-02
CFAP70	-0.314	-2.836	4.56e-03	4.46e-02
GOLGA7	-0.337	-2.836	4.56e-03	4.46e-02
SEMA4A	0.623	2.835	4.58e-03	4.47e-02
SWAP70	0.285	2.835	4.59e-03	4.48e-02
GCLM	-0.32	-2.833	4.61e-03	4.49e-02
NUP43	0.395	2.832	4.62e-03	4.50e-02
AL024498.1	0.892	2.832	4.63e-03	4.51e-02
LYN	0.355	2.831	4.63e-03	4.51e-02
TSSK3	0.732	2.831	4.64e-03	4.52e-02
ARHGAP5-AS1	-0.583	-2.831	4.65e-03	4.52e-02
DGAT2L6	1.801	2.829	4.66e-03	4.54e-02
SLC2A6	0.499	2.829	4.67e-03	4.54e-02
ARL16	0.627	2.829	4.68e-03	4.54e-02
APC	-0.111	-2.828	4.68e-03	4.54e-02
ZNF619	0.756	2.828	4.69e-03	4.54e-02
AL354872.2	-0.749	-2.828	4.69e-03	4.54e-02
INTS6	-0.19	-2.828	4.69e-03	4.54e-02
ENTPD5	0.493	2.827	4.70e-03	4.55e-02
ENPP3	0.889	2.827	4.70e-03	4.55e-02
ZNF586	0.235	2.826	4.71e-03	4.55e-02
C12orf40	0.778	2.826	4.72e-03	4.56e-02
RAP1GDS1	-0.171	-2.825	4.72e-03	4.56e-02
EFL1	-0.327	-2.825	4.73e-03	4.57e-02
ABHD2	0.201	2.824	4.74e-03	4.57e-02
MIR4300HG	-0.212	-2.824	4.75e-03	4.57e-02
LRIG1	0.137	2.824	4.75e-03	4.57e-02
STARD4	0.624	2.824	4.75e-03	4.57e-02
FXR1	-0.154	-2.824	4.75e-03	4.57e-02
PNMA8C	0.647	2.823	4.76e-03	4.58e-02
FO393419.2	2.488	2.822	4.77e-03	4.58e-02
COX6C	-0.342	-2.822	4.78e-03	4.59e-02
MIR22HG	0.78	2.821	4.79e-03	4.60e-02
GRAMD1C	0.147	2.82	4.80e-03	4.60e-02
AL391261.2	1.384	2.819	4.81e-03	4.61e-02
TRPC5	-0.512	-2.819	4.81e-03	4.61e-02
SMTN	0.311	2.819	4.81e-03	4.61e-02
AP002336.2	-0.404	-2.819	4.82e-03	4.61e-02
RNF170	0.279	2.818	4.82e-03	4.62e-02
NEMP2	0.738	2.818	4.84e-03	4.63e-02
MAIP1	-0.33	-2.817	4.85e-03	4.63e-02
FAM149B1	0.348	2.817	4.85e-03	4.63e-02
CGGBP1	-0.26	-2.816	4.86e-03	4.63e-02
SLC44A1	-0.185	-2.816	4.86e-03	4.63e-02
LHFPL2	-0.267	-2.816	4.86e-03	4.63e-02
BMI1	-0.461	-2.816	4.86e-03	4.63e-02
TNK2	0.267	2.816	4.86e-03	4.63e-02
PPP6R2	0.193	2.814	4.90e-03	4.66e-02
CHI3L1	0.393	2.814	4.90e-03	4.66e-02
AC097359.3	-0.919	-2.813	4.91e-03	4.67e-02
ZNF658	0.511	2.813	4.91e-03	4.67e-02
GTF2IRD2B	0.404	2.813	4.92e-03	4.67e-02
SLC2A12	0.369	2.812	4.92e-03	4.68e-02
GORAB	-0.445	-2.812	4.93e-03	4.68e-02
TMEM231	0.774	2.811	4.93e-03	4.68e-02
LCA5L	0.682	2.811	4.94e-03	4.68e-02
ETNK2	0.649	2.809	4.97e-03	4.71e-02
ACSL1	-0.416	-2.809	4.97e-03	4.71e-02
RBM43	0.805	2.809	4.98e-03	4.71e-02
ADCY5	-0.425	-2.809	4.98e-03	4.71e-02
TRAFD1	0.442	2.808	4.98e-03	4.71e-02
THSD4	0.718	2.807	5.00e-03	4.72e-02
CAMK1	0.454	2.807	5.01e-03	4.73e-02
SIAH1	-0.321	-2.806	5.01e-03	4.73e-02
HP1BP3	-0.153	-2.806	5.01e-03	4.73e-02
RILP	0.74	2.806	5.02e-03	4.73e-02
HIF1A	0.211	2.806	5.02e-03	4.73e-02
LINC00499	0.208	2.805	5.02e-03	4.73e-02
CXorf57	-0.725	-2.805	5.03e-03	4.73e-02
KCTD9	0.365	2.805	5.03e-03	4.73e-02
PIGP	-0.358	-2.803	5.06e-03	4.75e-02
GNA14-AS1	0.451	2.803	5.06e-03	4.76e-02
RPL8	-0.39	-2.802	5.08e-03	4.77e-02
INPP4B	-0.227	-2.801	5.09e-03	4.78e-02
AC010967.1	1.203	2.799	5.12e-03	4.80e-02
ZFP37	0.765	2.798	5.14e-03	4.82e-02
APH1A	0.532	2.798	5.14e-03	4.82e-02
GADD45GIP1	-0.441	-2.798	5.15e-03	4.82e-02
ADAMTS17	0.216	2.797	5.16e-03	4.82e-02
PCED1B	-0.427	-2.797	5.16e-03	4.82e-02
YTHDF3-AS1	1.656	2.797	5.16e-03	4.82e-02
C9orf153	-0.374	-2.797	5.16e-03	4.82e-02
AL359232.1	0.695	2.796	5.18e-03	4.83e-02
ALPK3	-0.602	-2.796	5.18e-03	4.83e-02
AC092329.3	0.652	2.796	5.18e-03	4.83e-02
LONP1	-0.378	-2.796	5.18e-03	4.83e-02
MBP	-0.351	-2.796	5.18e-03	4.83e-02
ZNF77	0.582	2.795	5.19e-03	4.83e-02
MTIF3	-0.357	-2.795	5.20e-03	4.83e-02
KIF5C	-0.247	-2.794	5.21e-03	4.84e-02
PLEKHG2	0.815	2.794	5.21e-03	4.84e-02
LONP2	-0.148	-2.793	5.22e-03	4.84e-02
LRRC8B	0.428	2.793	5.22e-03	4.84e-02
PRPSAP2	0.29	2.793	5.23e-03	4.85e-02
CYP51A1-AS1	1.099	2.792	5.24e-03	4.86e-02
PDGFC	0.228	2.792	5.25e-03	4.86e-02
CPT2	0.652	2.791	5.26e-03	4.87e-02
AC090004.1	-0.688	-2.79	5.27e-03	4.88e-02
PSMD10	-0.597	-2.789	5.28e-03	4.89e-02
DISC1	-0.5	-2.789	5.28e-03	4.89e-02
PTPN1	0.33	2.787	5.32e-03	4.92e-02
KLHL26	0.473	2.786	5.33e-03	4.92e-02
AP002370.2	0.703	2.786	5.33e-03	4.92e-02
WDR60	0.198	2.785	5.35e-03	4.94e-02
RAB11B	0.365	2.785	5.36e-03	4.94e-02
FAM117B	-0.334	-2.784	5.37e-03	4.95e-02
AF279873.3	0.333	2.783	5.39e-03	4.96e-02
LIN52	0.254	2.781	5.42e-03	4.99e-02
IFI16	-0.642	-2.781	5.42e-03	4.99e-02

## Sheet: Astrocytes_0_3
	logFC_cluster	z.score	p.value	BH
CNTNAP2	-2.862	-72.889	0.00e+00	0.00e+00
CSMD1	-2.698	-70.251	0.00e+00	0.00e+00
OPCML	-2.774	-65.874	0.00e+00	0.00e+00
SYT1	-2.584	-65.386	0.00e+00	0.00e+00
NRXN3	-2.776	-65.161	0.00e+00	0.00e+00
KCNIP4	-2.667	-64.749	0.00e+00	0.00e+00
SNTG1	-2.908	-61.954	0.00e+00	0.00e+00
RBFOX1	-2.492	-61.683	0.00e+00	0.00e+00
ROBO2	-2.967	-56.822	0.00e+00	0.00e+00
MYT1L	-2.81	-55.958	0.00e+00	0.00e+00
MDGA2	-2.677	-54.758	0.00e+00	0.00e+00
KCNQ5	-2.773	-53.871	0.00e+00	0.00e+00
FGF12	-2.465	-52.427	0.00e+00	0.00e+00
RIMS2	-2.552	-52.049	0.00e+00	0.00e+00
MTUS2	-2.906	-49.581	0.00e+00	0.00e+00
CCSER1	-2.421	-49.238	0.00e+00	0.00e+00
ATP8A2	-2.797	-49.091	0.00e+00	0.00e+00
CHRM3	-2.799	-47.561	0.00e+00	0.00e+00
RYR2	-2.413	-47.54	0.00e+00	0.00e+00
CNTNAP5	-2.817	-47.404	0.00e+00	0.00e+00
FGF14	-2.052	-46.669	0.00e+00	0.00e+00
CNTN5	-2.812	-45.685	0.00e+00	0.00e+00
STXBP5L	-2.307	-45.442	0.00e+00	0.00e+00
CNTN4	-2.695	-45.102	0.00e+00	0.00e+00
GRIN2A	-2.706	-44.673	0.00e+00	0.00e+00
XKR4	-3.027	-44.446	0.00e+00	0.00e+00
PTPRD	-1.691	-44.352	0.00e+00	0.00e+00
DLGAP2	-2.367	-44.295	0.00e+00	0.00e+00
GRIN2B	-2.657	-43.969	0.00e+00	0.00e+00
LINGO2	-2.82	-43.762	0.00e+00	0.00e+00
LRRTM3	-2.662	-43.478	0.00e+00	0.00e+00
CSMD3	-2.397	-43.461	0.00e+00	0.00e+00
KHDRBS2	-2.611	-43.175	0.00e+00	0.00e+00
GRM5	-2.367	-42.683	0.00e+00	0.00e+00
SLC8A1	-2.496	-42.085	0.00e+00	0.00e+00
KAZN	-2.341	-42.041	0.00e+00	0.00e+00
GABRG3	-2.921	-41.95	0.00e+00	0.00e+00
GRIK2	-2.405	-41.801	0.00e+00	0.00e+00
HCN1	-2.632	-41.649	0.00e+00	0.00e+00
ATRNL1	-2.27	-41.154	0.00e+00	0.00e+00
GABRB2	-2.469	-40.875	0.00e+00	0.00e+00
GABBR2	-2.402	-40.312	0.00e+00	0.00e+00
ANK3	-2.012	-39.953	0.00e+00	0.00e+00
RALYL	-2.54	-39.375	0.00e+00	0.00e+00
SYN2	-2.496	-39.281	0.00e+00	0.00e+00
SORBS2	-2.593	-38.792	0.00e+00	0.00e+00
GALNTL6	-2.835	-38.604	0.00e+00	0.00e+00
CDH13	-2.775	-38.438	0.00e+00	0.00e+00
KCNC2	-2.733	-38.357	0.00e+00	0.00e+00
TMEM132D	-2.609	-37.631	0.00e+00	2.25e-307
SLC4A10	-2.288	-37.369	1.26e-305	4.17e-303
RBFOX3	-2.557	-37.036	3.05e-300	9.88e-298
ZMAT4	-2.872	-36.962	4.63e-299	1.47e-296
LRRC7	-1.893	-36.777	4.23e-296	1.32e-293
KCNH7	-2.629	-36.402	3.90e-290	1.19e-287
FRMD4A	-1.346	-36.344	3.21e-289	9.67e-287
CDH18	-2.27	-36.245	1.19e-287	3.52e-285
CDH8	-2.889	-36.164	2.21e-286	6.42e-284
ZNF385B	-2.527	-35.47	1.41e-275	4.03e-273
NXPH1	-3.414	-35.257	2.66e-272	7.47e-270
SYNPR	-3.059	-35.221	9.53e-272	2.63e-269
SYN3	-2.214	-35.159	8.58e-271	2.33e-268
ADGRL2	-2.362	-35.143	1.48e-270	3.97e-268
GRID2	-2.434	-34.892	9.69e-267	2.55e-264
KSR2	-2.321	-34.756	1.13e-264	2.92e-262
NEGR1	-1.617	-34.686	1.28e-263	3.26e-261
CDH12	-2.198	-34.205	2.01e-256	5.06e-254
CELF4	-2.162	-34.193	3.06e-256	7.58e-254
GALNT17	-2.444	-34.05	4.13e-254	1.01e-251
ASIC2	-2.436	-33.923	3.09e-252	7.44e-250
MT-CO1	-1.365	-33.82	1.01e-250	2.39e-248
NLGN1	-2.053	-33.727	2.30e-249	5.38e-247
GRIA1	-2.243	-33.508	3.66e-246	8.46e-244
KCNJ6	-2.588	-33.398	1.46e-244	3.32e-242
LINC01122	-2.675	-33.018	4.47e-239	1.00e-236
OLFM3	-2.65	-33.004	7.05e-239	1.56e-236
IL1RAPL1	-1.78	-32.705	1.32e-234	2.89e-232
HECW1	-2.307	-32.698	1.69e-234	3.65e-232
PRKCB	-2.2	-32.583	7.20e-233	1.54e-230
DCC	-2.612	-32.393	3.47e-230	7.32e-228
SORCS1	-2.411	-32.359	1.02e-229	2.13e-227
DSCAM	-2.217	-32.205	1.52e-227	3.13e-225
GRIA3	-2.2	-32.183	3.02e-227	6.13e-225
KCNB2	-2.93	-32.122	2.20e-226	4.41e-224
LRRTM4	-1.96	-31.882	4.70e-223	9.32e-221
DGKI	-2.141	-31.658	5.88e-220	1.15e-217
NRG1	-2.413	-31.648	7.96e-220	1.54e-217
HS6ST3	-2.293	-31.525	3.97e-218	7.61e-216
NMNAT2	-2.409	-31.49	1.21e-217	2.29e-215
DCLK1	-2.451	-31.433	7.24e-217	1.36e-214
ARPP21	-1.97	-31.17	2.69e-213	4.98e-211
SLC2A13	-2.053	-31.046	1.27e-211	2.33e-209
LDB2	-2.207	-31.03	2.16e-211	3.91e-209
LRFN5	-2.025	-30.984	8.92e-211	1.60e-208
SYT16	-2.418	-30.968	1.46e-210	2.60e-208
PTPRN2	-1.56	-30.959	1.91e-210	3.35e-208
MT-CO3	-1.014	-30.958	1.97e-210	3.43e-208
HECW2	-2.076	-30.776	5.50e-208	9.46e-206
ADARB2	-1.8	-30.67	1.44e-206	2.45e-204
PRICKLE1	-2.552	-30.564	3.66e-205	6.17e-203
FMN1	-2.316	-30.446	1.36e-203	2.27e-201
GRIA4	-1.786	-30.336	3.82e-202	6.31e-200
MCTP1	-2.057	-30.313	7.64e-202	1.25e-199
SRRM4	-2.443	-30.283	1.93e-201	3.13e-199
CNTN3	-2.474	-30.223	1.18e-200	1.89e-198
SLIT2	-2.689	-30.028	4.27e-198	6.79e-196
MT-CO2	-0.992	-29.923	9.80e-197	1.54e-194
SGCZ	-2.468	-29.867	5.22e-196	8.16e-194
CELF5	-2.63	-29.799	3.97e-195	6.14e-193
AFF3	-1.857	-29.55	6.59e-192	1.01e-189
FAM19A2	-1.958	-29.5	2.92e-191	4.43e-189
GALNT13	-2.434	-29.467	7.55e-191	1.14e-188
ANKS1B	-0.915	-29.423	2.78e-190	4.14e-188
SLC35F3	-2.31	-29.335	3.76e-189	5.56e-187
TMEFF2	-2.096	-29.272	2.37e-188	3.48e-186
PAK5	-2.356	-29.197	2.13e-187	3.09e-185
ZNF385D	-2.672	-29.042	1.96e-185	2.82e-183
KIRREL3	-2.153	-29.021	3.55e-185	5.07e-183
PDE1A	-2.054	-28.983	1.08e-184	1.53e-182
PTPRR	-2.873	-28.873	2.63e-183	3.69e-181
PTPRO	-2.407	-28.822	1.14e-182	1.59e-180
TRHDE	-2.645	-28.639	2.17e-180	2.99e-178
MT-ND1	-1.036	-28.631	2.77e-180	3.80e-178
NETO1	-2.527	-28.582	1.12e-179	1.52e-177
ERC2	-1.828	-28.562	1.98e-179	2.68e-177
SCN2A	-1.985	-28.506	9.78e-179	1.31e-176
KCTD16	-1.714	-28.436	7.29e-178	9.68e-176
DOK6	-2.552	-28.312	2.44e-176	3.21e-174
SCN3A	-2.45	-28.249	1.48e-175	1.93e-173
SHISA9	-2.571	-28.227	2.72e-175	3.52e-173
GRM7	-1.869	-28.214	3.89e-175	5.00e-173
PCSK2	-2.329	-28.065	2.62e-173	3.35e-171
CACNA1A	-1.672	-27.95	6.62e-172	8.38e-170
PCDH15	-2.368	-27.893	3.21e-171	4.03e-169
KIAA1217	-2.231	-27.879	4.78e-171	5.97e-169
CCDC85A	-2.801	-27.838	1.52e-170	1.88e-168
PCDH11X	-2.409	-27.733	2.83e-169	3.48e-167
NCALD	-2.26	-27.695	8.09e-169	9.88e-167
IQCJ-SCHIP1	-1.585	-27.506	1.47e-166	1.79e-164
LINC00632	-2.06	-27.334	1.68e-164	2.03e-162
MMP16	-1.816	-27.321	2.36e-164	2.82e-162
GRIK1	-2.646	-27.299	4.39e-164	5.21e-162
MIR137HG	-2.646	-27.036	5.51e-161	6.49e-159
BCL11A	-2.642	-27.009	1.15e-160	1.34e-158
BASP1-AS1	-2.664	-26.937	8.11e-160	9.42e-158
MT-ND4	-0.904	-26.729	2.16e-157	2.50e-155
CLVS1	-2.268	-26.715	3.16e-157	3.63e-155
NYAP2	-3.091	-26.708	3.77e-157	4.29e-155
GRIN1	-1.476	-26.695	5.37e-157	6.08e-155
DSCAML1	-2.051	-26.627	3.33e-156	3.74e-154
NELL2	-1.675	-26.621	3.86e-156	4.31e-154
MT-ATP6	-0.887	-26.591	8.59e-156	9.53e-154
RAB3C	-2.365	-26.542	3.16e-155	3.48e-153
PAK3	-2.184	-26.458	2.97e-154	3.25e-152
CSMD2	-2.108	-26.435	5.39e-154	5.86e-152
SRRM3	-2.083	-26.162	7.22e-151	7.80e-149
LINC01322	-1.932	-26.074	7.24e-150	7.78e-148
RGS7BP	-2.658	-26.05	1.36e-149	1.45e-147
EPB41L3	-2.065	-26.041	1.68e-149	1.78e-147
VWC2	-3.03	-26.015	3.37e-149	3.55e-147
NELL1	-2.187	-25.997	5.34e-149	5.59e-147
PCLO	-1.422	-25.995	5.57e-149	5.80e-147
ANKRD30BL	-2.014	-25.987	6.87e-149	7.10e-147
CHSY3	-1.949	-25.853	2.22e-147	2.29e-145
ZNF804A	-2.49	-25.848	2.56e-147	2.62e-145
PTPRT	-2.438	-25.753	3.01e-146	3.06e-144
HTR1E	-2.82	-25.712	8.48e-146	8.56e-144
SPOCK3	-1.811	-25.486	2.82e-143	2.83e-141
CADPS	-1.587	-25.448	7.46e-143	7.44e-141
KCNAB1	-2.192	-25.433	1.10e-142	1.09e-140
UNC13C	-2.72	-25.122	2.89e-139	2.85e-137
CLSTN2	-2.013	-25.106	4.28e-139	4.20e-137
RAPGEF5	-1.708	-25.097	5.39e-139	5.25e-137
MT-ND2	-0.955	-25.088	6.67e-139	6.46e-137
CACNG3	-2.542	-25.024	3.34e-138	3.22e-136
DYNC1I1	-1.811	-24.745	3.54e-135	3.39e-133
CDH9	-2.565	-24.675	2.00e-134	1.90e-132
SCN1A	-1.882	-24.662	2.75e-134	2.61e-132
KHDRBS3	-1.602	-24.659	2.96e-134	2.78e-132
EPHA5	-2.322	-24.493	1.74e-132	1.63e-130
PRR16	-2.741	-24.237	9.07e-130	8.45e-128
IQSEC3	-2.745	-24.206	1.90e-129	1.76e-127
SH3GL2	-1.955	-23.993	3.27e-127	3.01e-125
SLC24A2	-1.567	-23.906	2.63e-126	2.41e-124
AL117329.1	-2.458	-23.826	1.80e-125	1.64e-123
FGF13	-2.748	-23.748	1.15e-124	1.04e-122
JPH4	-2.263	-23.714	2.60e-124	2.35e-122
AK5	-1.715	-23.599	3.91e-123	3.50e-121
ANKRD34C-AS1	-2.839	-23.496	4.52e-122	4.03e-120
MT-CYB	-0.803	-23.306	3.82e-120	3.39e-118
PLXNA4	-2.262	-23.295	4.98e-120	4.40e-118
GPC5	0.403	23.097	4.96e-118	4.36e-116
GABRB3	-1.349	-23.083	6.93e-118	6.05e-116
IL1RAPL2	-2.376	-22.929	2.38e-116	2.07e-114
CHST15	-2.61	-22.901	4.52e-116	3.91e-114
GPR158	-2.063	-22.795	5.13e-115	4.41e-113
FRMPD4	-1.739	-22.706	3.94e-114	3.37e-112
ELAVL4	-2.027	-22.674	8.04e-114	6.85e-112
CIT	-1.772	-22.415	2.79e-111	2.36e-109
MYRIP	-1.467	-22.39	4.94e-111	4.16e-109
SGSM1	-2.181	-22.363	9.08e-111	7.62e-109
GRIN3A	-3.076	-22.12	2.05e-108	1.71e-106
SLC38A1	-2.243	-22.083	4.59e-108	3.81e-106
AFF2	-2.586	-22.075	5.46e-108	4.51e-106
FRAS1	-2.127	-21.991	3.51e-107	2.89e-105
CABP1	-1.704	-21.948	9.11e-107	7.46e-105
SNRPN	-2.053	-21.912	2.02e-106	1.64e-104
PPP1R16B	-1.938	-21.77	4.44e-105	3.60e-103
SLC8A3	-2.742	-21.748	7.21e-105	5.82e-103
SH3GL3	-1.718	-21.713	1.56e-104	1.25e-102
C8orf34	-2.161	-21.664	4.51e-104	3.61e-102
CBLN2	-2.339	-21.655	5.46e-104	4.34e-102
RUNDC3B	-2.222	-21.539	6.73e-103	5.32e-101
KIAA1549L	-1.555	-21.493	1.81e-102	1.43e-100
KCNJ3	-1.758	-21.315	8.30e-101	6.51e-99
SORCS3	-2.359	-21.188	1.24e-99	9.67e-98
KLHL29	-2.063	-21.172	1.72e-99	1.34e-97
MT-ND3	-0.696	-21.156	2.41e-99	1.87e-97
GRIP1	-1.353	-21.031	3.40e-98	2.62e-96
DAB1	-1.249	-20.994	7.47e-98	5.72e-96
GPM6A	0.308	20.986	8.76e-98	6.68e-96
KCNH1	-2.274	-20.983	9.33e-98	7.08e-96
CUX2	-2.359	-20.953	1.76e-97	1.33e-95
ST3GAL6	-2.093	-20.923	3.29e-97	2.48e-95
DLX6-AS1	-3.199	-20.861	1.21e-96	9.04e-95
ZNF536	-1.93	-20.86	1.23e-96	9.16e-95
DMD	-0.756	-20.824	2.60e-96	1.93e-94
ELAVL2	-2.204	-20.819	2.92e-96	2.16e-94
MEG8	-2.281	-20.803	4.09e-96	3.01e-94
DLGAP1	-0.852	-20.726	2.02e-95	1.48e-93
MARCH1	-1.414	-20.643	1.13e-94	8.25e-93
FRY	-1.391	-20.591	3.32e-94	2.41e-92
BASP1	-1.614	-20.557	6.67e-94	4.83e-92
PPFIBP1	-1.837	-20.548	8.06e-94	5.81e-92
RTN1	-1.24	-20.539	9.59e-94	6.88e-92
VSTM2A	-2.3	-20.477	3.48e-93	2.49e-91
NBEA	-0.736	-20.449	6.09e-93	4.33e-91
KCNH5	-2.153	-20.447	6.40e-93	4.53e-91
MPPED1	-2.421	-20.422	1.06e-92	7.49e-91
JPH3	-2.29	-20.42	1.12e-92	7.85e-91
AC120193.1	-2.298	-20.405	1.51e-92	1.06e-90
SETBP1	-1.299	-20.378	2.64e-92	1.84e-90
CHD5	-1.711	-20.357	4.01e-92	2.78e-90
ANK1	-2.397	-20.317	9.01e-92	6.23e-90
MARCH11	-2.991	-20.308	1.09e-91	7.51e-90
PLCXD3	-2.488	-20.277	2.04e-91	1.40e-89
DGKB	-1.348	-20.269	2.40e-91	1.64e-89
NDST3	-2.256	-20.194	1.10e-90	7.48e-89
MT-ND5	-0.953	-20.13	4.01e-90	2.72e-88
PHACTR1	-0.747	-20.107	6.40e-90	4.31e-88
RASGRF2	-1.585	-20.09	9.07e-90	6.09e-88
SNCA	-1.737	-20.075	1.23e-89	8.22e-88
DPP6	-1.146	-20.059	1.69e-89	1.13e-87
SLC1A2	0.453	20.04	2.47e-89	1.64e-87
SEZ6L	-1.602	-19.992	6.43e-89	4.25e-87
GAS7	-1.551	-19.918	2.84e-88	1.87e-86
KCND2	-1.576	-19.902	3.88e-88	2.54e-86
SIDT1	-2.429	-19.9	4.07e-88	2.66e-86
SLC44A5	-1.738	-19.887	5.32e-88	3.46e-86
GUCY1A2	-1.668	-19.865	8.23e-88	5.34e-86
RAPGEF4	-1.432	-19.82	2.00e-87	1.29e-85
SHANK2	-1.616	-19.775	4.88e-87	3.14e-85
RIMBP2	-2.021	-19.767	5.76e-87	3.69e-85
LINC01378	-2.404	-19.755	7.22e-87	4.61e-85
MAP2	-0.934	-19.744	9.11e-87	5.80e-85
KCNT2	-2.056	-19.726	1.28e-86	8.12e-85
ANO4	-1.81	-19.721	1.43e-86	9.04e-85
AL445623.2	-3.006	-19.651	5.69e-86	3.58e-84
CNTNAP4	-1.845	-19.65	5.83e-86	3.66e-84
MYO16	-2.023	-19.613	1.20e-85	7.49e-84
DNM1	-1.126	-19.595	1.70e-85	1.06e-83
VSNL1	-1.593	-19.595	1.72e-85	1.06e-83
SOX5	0.314	19.525	6.71e-85	4.15e-83
AL078639.1	-1.584	-19.497	1.17e-84	7.21e-83
ADD2	-2.014	-19.483	1.54e-84	9.41e-83
RIT2	-2.414	-19.472	1.90e-84	1.16e-82
CACNG2	-2.151	-19.439	3.64e-84	2.22e-82
SNAP25	-1.031	-19.412	6.15e-84	3.73e-82
SV2B	-1.819	-19.345	2.26e-83	1.37e-81
WSCD2	-2.297	-19.187	4.78e-82	2.88e-80
SYT7	-2.172	-19.099	2.57e-81	1.54e-79
CACNA1B	-1.015	-19.041	7.79e-81	4.65e-79
TENM3	-1.583	-19.01	1.41e-80	8.38e-79
TOX3	-2.856	-18.951	4.35e-80	2.58e-78
ZBTB20	0.259	18.838	3.72e-79	2.20e-77
SLIT3	-2.128	-18.79	9.12e-79	5.38e-77
AC073332.1	-2.439	-18.786	9.91e-79	5.82e-77
PLPPR5	-2.539	-18.745	2.12e-78	1.24e-76
MEF2C	-0.723	-18.734	2.61e-78	1.52e-76
APP	-0.951	-18.72	3.38e-78	1.96e-76
EPHA3	-2.336	-18.682	6.97e-78	4.04e-76
NECAB1	-1.523	-18.669	8.85e-78	5.11e-76
SH3KBP1	-1.671	-18.658	1.09e-77	6.27e-76
GABRG2	-1.815	-18.65	1.26e-77	7.25e-76
HDAC9	-1.33	-18.641	1.50e-77	8.59e-76
UNC5D	-1.274	-18.64	1.53e-77	8.69e-76
OSBPL10	-2.272	-18.583	4.43e-77	2.52e-75
PARM1	-2.446	-18.549	8.38e-77	4.74e-75
FAR2	-1.866	-18.535	1.07e-76	6.04e-75
ST8SIA3	-1.984	-18.533	1.12e-76	6.28e-75
ASXL3	-2.059	-18.49	2.47e-76	1.38e-74
CPLX2	-1.885	-18.485	2.73e-76	1.53e-74
NWD2	-2.376	-18.48	2.97e-76	1.65e-74
NOS1AP	-1.786	-18.479	3.02e-76	1.68e-74
SLC1A3	0.393	18.439	6.43e-76	3.55e-74
FSTL4	-1.905	-18.437	6.64e-76	3.66e-74
FAM189A1	-1.784	-18.399	1.35e-75	7.40e-74
HS3ST4	-1.831	-18.392	1.52e-75	8.30e-74
ATCAY	-1.974	-18.368	2.37e-75	1.29e-73
RAB27B	-2.459	-18.361	2.68e-75	1.46e-73
CACNA1E	-1.84	-18.221	3.52e-74	1.91e-72
LUZP2	-2.149	-18.2	5.17e-74	2.79e-72
GPC6	-1.759	-18.133	1.74e-73	9.40e-72
CACNA1D	-1.48	-18.113	2.53e-73	1.36e-71
KCNB1	-1.355	-18.091	3.73e-73	2.00e-71
EDIL3	-1.24	-18.077	4.85e-73	2.59e-71
PLPPR4	-2.095	-18.073	5.19e-73	2.76e-71
SLC16A7	-1.954	-18.005	1.77e-72	9.36e-71
GAD2	-2.566	-17.994	2.16e-72	1.14e-70
FRRS1L	-1.554	-17.983	2.65e-72	1.40e-70
MARCH4	-2.653	-17.872	1.94e-71	1.02e-69
LNX1	-1.979	-17.846	3.12e-71	1.63e-69
LINC00599	-1.766	-17.754	1.60e-70	8.37e-69
LHFPL4	-2.036	-17.662	8.30e-70	4.32e-68
MT-ND4L	-0.931	-17.638	1.27e-69	6.56e-68
EPB41L4B	-2.053	-17.637	1.29e-69	6.65e-68
NPAS3	0.236	17.626	1.56e-69	8.05e-68
SAMD12	-0.967	-17.616	1.87e-69	9.62e-68
ST8SIA5	-1.71	-17.537	7.54e-69	3.86e-67
SLC35F4	-2.41	-17.535	7.75e-69	3.96e-67
CPNE4	-1.727	-17.449	3.50e-68	1.78e-66
RPH3A	-1.948	-17.447	3.60e-68	1.83e-66
REEP1	-1.879	-17.422	5.65e-68	2.86e-66
CA10	-1.962	-17.414	6.51e-68	3.28e-66
FSTL5	-1.62	-17.361	1.63e-67	8.20e-66
R3HDM1	-0.67	-17.345	2.15e-67	1.08e-65
GRIK3	-2.439	-17.321	3.27e-67	1.64e-65
DTNA	0.28	17.181	3.72e-66	1.85e-64
LSAMP	0.202	17.175	4.10e-66	2.04e-64
AGPAT4	-1.585	-17.146	6.72e-66	3.33e-64
DCX	-2.542	-17.108	1.29e-65	6.40e-64
MALAT1	0.214	17.091	1.73e-65	8.51e-64
CHRM2	-2.769	-17.051	3.44e-65	1.69e-63
PCDH11Y	-2.341	-16.985	1.05e-64	5.17e-63
GLRA2	-2.802	-16.955	1.76e-64	8.62e-63
KIAA1211L	-1.937	-16.856	9.51e-64	4.64e-62
LHFPL3	-1.709	-16.748	5.90e-63	2.86e-61
GABRA1	-1.748	-16.73	7.90e-63	3.83e-61
COL26A1	-1.88	-16.73	7.93e-63	3.83e-61
CACNG8	-1.91	-16.716	1.00e-62	4.84e-61
DLG2	-0.434	-16.715	1.01e-62	4.87e-61
ABCA10	-2.126	-16.688	1.61e-62	7.69e-61
PDE10A	-1.71	-16.686	1.66e-62	7.91e-61
ROBO1	-0.843	-16.665	2.37e-62	1.13e-60
ADGRV1	0.334	16.651	2.97e-62	1.41e-60
PEX5L	-0.969	-16.567	1.20e-61	5.70e-60
HSPA12A	-0.855	-16.519	2.68e-61	1.26e-59
DHFR	-0.924	-16.504	3.45e-61	1.62e-59
AKAP6	-0.814	-16.494	4.03e-61	1.89e-59
TRPC4	-2.502	-16.481	5.04e-61	2.36e-59
RORA	0.26	16.465	6.57e-61	3.07e-59
PKP4	-1.032	-16.46	7.15e-61	3.33e-59
VLDLR-AS1	-2.325	-16.456	7.64e-61	3.55e-59
GRM1	-1.454	-16.443	9.34e-61	4.33e-59
TSHZ2	-1.76	-16.432	1.13e-60	5.22e-59
AMPH	-1.29	-16.429	1.19e-60	5.47e-59
TRPC5	-2.182	-16.405	1.76e-60	8.10e-59
RNF175	-1.948	-16.401	1.87e-60	8.57e-59
GNG2	-2.141	-16.395	2.08e-60	9.48e-59
AC019211.1	-2.066	-16.373	3.00e-60	1.37e-58
PPARG	-2.322	-16.27	1.61e-59	7.32e-58
PARD3	0.31	16.253	2.14e-59	9.71e-58
AC010127.1	-2.219	-16.206	4.59e-59	2.07e-57
MLIP	-2.116	-16.183	6.66e-59	3.00e-57
RCAN2	-1.327	-16.171	8.10e-59	3.64e-57
PACSIN1	-1.957	-16.167	8.64e-59	3.88e-57
GLRA3	-2.534	-16.159	9.88e-59	4.42e-57
BCL11B	-2.508	-16.105	2.34e-58	1.04e-56
SYT14	-1.293	-16.001	1.26e-57	5.60e-56
REPS2	-1.541	-15.979	1.80e-57	7.98e-56
KCNK12	-2.243	-15.948	2.95e-57	1.30e-55
IGSF21	-1.885	-15.935	3.60e-57	1.59e-55
ZFR2	-2.03	-15.932	3.77e-57	1.66e-55
SVOP	-2.322	-15.852	1.36e-56	5.96e-55
PWRN1	-2.446	-15.827	2.04e-56	8.91e-55
RASGEF1B	-0.521	-15.815	2.43e-56	1.06e-54
CTTNBP2	-1.258	-15.754	6.43e-56	2.80e-54
AGBL4	-0.795	-15.738	8.30e-56	3.61e-54
ATP1A2	0.397	15.717	1.16e-55	5.02e-54
CACNA1C	-0.715	-15.664	2.66e-55	1.15e-53
SYNDIG1	-1.671	-15.657	3.00e-55	1.29e-53
PRKCZ	-1.627	-15.606	6.60e-55	2.84e-53
ST6GALNAC5	-1.211	-15.572	1.13e-54	4.84e-53
TNR	-1.37	-15.551	1.57e-54	6.70e-53
SLC6A17	-1.94	-15.546	1.69e-54	7.20e-53
RFPL1S	-1.897	-15.54	1.87e-54	7.96e-53
SLC5A4-AS1	-1.847	-15.529	2.20e-54	9.32e-53
SRCIN1	-1.409	-15.513	2.83e-54	1.20e-52
CFAP161	-1.835	-15.487	4.25e-54	1.79e-52
AC016687.2	-3.034	-15.478	4.90e-54	2.06e-52
AC109466.1	-2.325	-15.424	1.13e-53	4.77e-52
MTMR7	-1.836	-15.401	1.61e-53	6.77e-52
GALNT14	-2.173	-15.395	1.77e-53	7.37e-52
MICAL2	-1.234	-15.395	1.77e-53	7.37e-52
RYR3	0.318	15.366	2.75e-53	1.15e-51
MAP1B	-0.832	-15.365	2.79e-53	1.16e-51
TENM1	-1.637	-15.356	3.23e-53	1.34e-51
ITPR1	-1.033	-15.341	4.05e-53	1.67e-51
RANBP3L	0.404	15.257	1.48e-52	6.09e-51
ATP1B1	-1.153	-15.247	1.72e-52	7.09e-51
TPD52L1	0.353	15.246	1.75e-52	7.19e-51
PITPNC1	0.308	15.24	1.91e-52	7.80e-51
SLCO3A1	-1.123	-15.229	2.27e-52	9.28e-51
PDE2A	-1.749	-15.214	2.87e-52	1.17e-50
SUSD4	-1.683	-15.199	3.58e-52	1.45e-50
GLIS1	-2.099	-15.148	7.80e-52	3.16e-50
KCNT1	-1.727	-15.125	1.12e-51	4.51e-50
KCNQ3	-0.906	-15.114	1.31e-51	5.28e-50
SIAH3	-3.28	-15.113	1.33e-51	5.37e-50
OPRD1	-2.181	-15.096	1.73e-51	6.95e-50
L3MBTL4	-1.418	-15.077	2.29e-51	9.17e-50
VWC2L	-1.769	-15.077	2.30e-51	9.17e-50
PRB2	-1.952	-15.068	2.63e-51	1.05e-49
SNCB	-1.662	-15.027	4.87e-51	1.94e-49
GLUL	0.481	15.023	5.19e-51	2.06e-49
HS3ST2	-2.391	-15.012	6.13e-51	2.43e-49
EPHA7	-1.695	-15.001	7.28e-51	2.87e-49
PRKAR2B	-1.253	-14.997	7.63e-51	3.00e-49
NXPH2	-3.321	-14.99	8.50e-51	3.34e-49
RBMS1	-1.882	-14.99	8.58e-51	3.36e-49
MLXIPL	-2.065	-14.954	1.47e-50	5.76e-49
NFASC	-0.966	-14.925	2.26e-50	8.83e-49
KCNQ1OT1	-1.395	-14.838	8.35e-50	3.25e-48
TMEM178A	-1.399	-14.805	1.37e-49	5.31e-48
RGS7	-0.574	-14.796	1.56e-49	6.03e-48
NEAT1	0.28	14.716	5.12e-49	1.98e-47
ARHGAP44	-1.053	-14.695	6.98e-49	2.69e-47
SLITRK5	-1.685	-14.692	7.28e-49	2.80e-47
ATP2B1	-0.791	-14.686	7.89e-49	3.03e-47
ARNTL2	-2.284	-14.644	1.46e-48	5.61e-47
AC007563.2	-1.716	-14.641	1.54e-48	5.87e-47
NAALAD2	-1.868	-14.632	1.75e-48	6.66e-47
LINC01250	-1.516	-14.629	1.84e-48	7.00e-47
LINC01632	-2.835	-14.61	2.44e-48	9.26e-47
CDH7	-2.278	-14.602	2.72e-48	1.03e-46
NEURL1	-1.935	-14.587	3.37e-48	1.28e-46
SEMA6D	-0.811	-14.569	4.44e-48	1.67e-46
MACF1	0.255	14.562	4.90e-48	1.84e-46
SLC7A14	-1.833	-14.538	6.97e-48	2.62e-46
ADAMTS19	-2.133	-14.535	7.23e-48	2.71e-46
CADM1	0.289	14.534	7.37e-48	2.76e-46
TENM2	-0.605	-14.489	1.43e-47	5.34e-46
DPYD	-1.062	-14.477	1.70e-47	6.34e-46
KIF5C	-0.889	-14.476	1.72e-47	6.39e-46
SASH1	0.358	14.468	1.93e-47	7.16e-46
HOOK1	-1.878	-14.459	2.21e-47	8.17e-46
SCN8A	-0.92	-14.427	3.48e-47	1.28e-45
CNNM1	-1.675	-14.42	3.86e-47	1.42e-45
SLC16A10	-2.316	-14.39	6.02e-47	2.21e-45
PHYHIP	-1.269	-14.379	6.99e-47	2.56e-45
CARMIL1	0.336	14.358	9.48e-47	3.47e-45
AC092683.1	-0.815	-14.335	1.31e-46	4.79e-45
CERS6	-0.804	-14.315	1.75e-46	6.38e-45
STXBP5-AS1	-1.188	-14.28	2.91e-46	1.06e-44
NRSN1	-1.835	-14.245	4.82e-46	1.75e-44
FP700111.1	-1.034	-14.213	7.62e-46	2.76e-44
NRGN	-1.249	-14.206	8.35e-46	3.01e-44
MKX	-2.323	-14.2	9.13e-46	3.29e-44
PRMT8	-2.139	-14.172	1.37e-45	4.92e-44
PALM2-AKAP2	-1.81	-14.153	1.80e-45	6.44e-44
LINC01197	-2.302	-14.112	3.19e-45	1.14e-43
PTPRN	-1.488	-14.109	3.34e-45	1.19e-43
RGS6	-1.066	-14.095	4.08e-45	1.45e-43
FOXP2	-1.896	-14.085	4.69e-45	1.67e-43
GRIP2	-2.719	-14.083	4.83e-45	1.72e-43
CACNB4	-1.289	-14.083	4.86e-45	1.72e-43
FAM49B	-0.877	-14.046	8.13e-45	2.87e-43
SLITRK4	-1.901	-14.043	8.46e-45	2.98e-43
AL591501.1	-2.458	-14.038	9.13e-45	3.21e-43
ELFN2	-2.238	-14.031	1.01e-44	3.55e-43
CTNNA2	0.244	14.021	1.15e-44	4.04e-43
TCERG1L	-2.282	-13.998	1.59e-44	5.57e-43
ICA1	-1.948	-13.995	1.67e-44	5.83e-43
CPE	0.349	13.992	1.74e-44	6.08e-43
CACNA1I	-2.119	-13.95	3.13e-44	1.09e-42
CXADR	-1.803	-13.947	3.27e-44	1.13e-42
NEK10	-1.61	-13.94	3.61e-44	1.25e-42
CDH6	-2.241	-13.927	4.35e-44	1.50e-42
GPRIN3	-2.311	-13.919	4.82e-44	1.66e-42
GLT1D1	-2.01	-13.91	5.53e-44	1.90e-42
NFIA	0.263	13.904	5.97e-44	2.05e-42
PLPPR1	-1.701	-13.899	6.46e-44	2.21e-42
STOX2	-0.941	-13.854	1.20e-43	4.11e-42
AC104151.1	-2.103	-13.833	1.62e-43	5.53e-42
NKAIN2	-0.733	-13.829	1.71e-43	5.83e-42
CLU	0.365	13.81	2.23e-43	7.56e-42
DOCK4	0.259	13.768	3.99e-43	1.35e-41
RPS6KA6	-1.839	-13.74	5.87e-43	1.99e-41
KCNK1	-1.604	-13.722	7.52e-43	2.54e-41
TUSC3	-1.356	-13.699	1.03e-42	3.48e-41
ARHGAP20	-1.578	-13.689	1.19e-42	3.99e-41
PTPN5	-1.834	-13.682	1.31e-42	4.39e-41
PLCB4	-1.677	-13.666	1.63e-42	5.45e-41
EMB	-2.453	-13.659	1.79e-42	5.97e-41
FAM196B	-2.252	-13.653	1.94e-42	6.49e-41
DLGAP3	-2.121	-13.65	2.02e-42	6.73e-41
SATB2	-1.014	-13.637	2.42e-42	8.04e-41
U91319.1	-1.971	-13.612	3.41e-42	1.13e-40
AL445433.2	-2.495	-13.603	3.84e-42	1.27e-40
PTCHD4	-2.142	-13.595	4.30e-42	1.42e-40
CAMK2A	-0.992	-13.564	6.55e-42	2.16e-40
TLL1	-2.798	-13.523	1.15e-41	3.77e-40
MICAL3	-0.632	-13.511	1.34e-41	4.42e-40
PRKG2	-2.505	-13.478	2.11e-41	6.92e-40
MIR4500HG	-2.323	-13.436	3.73e-41	1.22e-39
KCNC1	-1.343	-13.405	5.66e-41	1.85e-39
ZNF98	0.486	13.4	6.05e-41	1.97e-39
MAST1	-1.198	-13.384	7.52e-41	2.45e-39
RTN4RL1	-1.724	-13.382	7.73e-41	2.51e-39
KCNK10	-2.049	-13.37	9.05e-41	2.93e-39
CACNG4	-2.662	-13.363	1.00e-40	3.24e-39
SEZ6L2	-1.414	-13.36	1.04e-40	3.36e-39
CACNB2	0.337	13.352	1.15e-40	3.70e-39
HTR2A	-1.934	-13.348	1.21e-40	3.89e-39
CDH22	-1.975	-13.338	1.38e-40	4.45e-39
SPTBN4	-0.66	-13.333	1.49e-40	4.79e-39
CRTAC1	-1.809	-13.328	1.59e-40	5.10e-39
RASAL2	-0.704	-13.324	1.67e-40	5.34e-39
RIMS4	-2.456	-13.322	1.72e-40	5.49e-39
TTLL7	-0.874	-13.316	1.87e-40	5.94e-39
TMEM132B	-0.681	-13.307	2.10e-40	6.68e-39
SLC22A10	-1.976	-13.299	2.34e-40	7.42e-39
STAMBPL1	-1.244	-13.297	2.42e-40	7.65e-39
GABRA4	-1.464	-13.25	4.54e-40	1.43e-38
ADAMTSL1	-1.557	-13.206	8.06e-40	2.54e-38
TANC2	-0.624	-13.206	8.12e-40	2.55e-38
RELN	-2.142	-13.195	9.40e-40	2.95e-38
THY1	-1.364	-13.172	1.27e-39	3.97e-38
GUCY1A1	-2.131	-13.172	1.27e-39	3.99e-38
PTPRB	-2.19	-13.147	1.78e-39	5.55e-38
ANO3	-1.838	-13.134	2.11e-39	6.57e-38
GJA1	0.447	13.124	2.40e-39	7.45e-38
PTPRZ1	0.311	13.116	2.66e-39	8.24e-38
SFXN5	0.342	13.08	4.31e-39	1.33e-37
COL5A3	0.44	13.065	5.19e-39	1.61e-37
NHSL1	0.387	13.064	5.28e-39	1.63e-37
VSTM2B	-1.893	-13.045	6.75e-39	2.08e-37
BCAT1	-2.07	-13.044	6.92e-39	2.13e-37
SLC12A5	-1.415	-13.021	9.27e-39	2.85e-37
RIMS3	-1.54	-13.021	9.31e-39	2.85e-37
RSPO2	-1.661	-13.007	1.11e-38	3.41e-37
SAMD5	-2.019	-13.007	1.12e-38	3.42e-37
ABCA5	-1.282	-12.968	1.85e-38	5.65e-37
AC079296.1	-3.073	-12.964	1.96e-38	5.95e-37
CDK6	-1.468	-12.93	3.06e-38	9.31e-37
IGF1	-2.85	-12.914	3.74e-38	1.13e-36
OXR1	-0.562	-12.888	5.24e-38	1.59e-36
MAP3K21	-2.157	-12.877	6.05e-38	1.83e-36
JPH1	-1.505	-12.867	6.94e-38	2.09e-36
AC244021.1	-1.592	-12.856	7.97e-38	2.40e-36
RASD2	-2.047	-12.842	9.50e-38	2.85e-36
MCF2L2	-1.046	-12.773	2.33e-37	6.98e-36
CNR1	-2.041	-12.768	2.47e-37	7.41e-36
VSTM2L	-2.083	-12.767	2.51e-37	7.50e-36
SLC8A2	-1.64	-12.761	2.71e-37	8.08e-36
SYNPO2	-1.521	-12.758	2.82e-37	8.39e-36
KALRN	-0.441	-12.753	2.99e-37	8.89e-36
SLC4A4	0.377	12.728	4.16e-37	1.23e-35
ANKRD18B	-2.589	-12.721	4.53e-37	1.34e-35
KCNQ2	-1.092	-12.713	4.99e-37	1.48e-35
HS3ST1	-2.406	-12.708	5.32e-37	1.57e-35
STAT4	-2.051	-12.707	5.40e-37	1.59e-35
GNG4	-2.068	-12.7	5.94e-37	1.75e-35
UCHL1	-0.972	-12.698	6.04e-37	1.77e-35
ITGA8	-1.945	-12.694	6.40e-37	1.88e-35
AC139491.7	-2.08	-12.678	7.88e-37	2.31e-35
LINC00609	-1.009	-12.676	8.04e-37	2.35e-35
FAM155A	-0.334	-12.662	9.55e-37	2.79e-35
AC103855.3	-1.748	-12.657	1.03e-36	3.00e-35
CACNA1G	-2.398	-12.656	1.03e-36	3.00e-35
UNC5A	-1.698	-12.65	1.12e-36	3.24e-35
AC008105.3	-2.013	-12.639	1.29e-36	3.73e-35
AC090568.2	-1.524	-12.637	1.32e-36	3.83e-35
TRPM2	-1.772	-12.628	1.49e-36	4.30e-35
C3orf67-AS1	-1.873	-12.592	2.35e-36	6.77e-35
ADAM22	-0.779	-12.579	2.74e-36	7.88e-35
SH3PXD2A	-0.868	-12.56	3.51e-36	1.01e-34
AP001347.1	-0.969	-12.556	3.70e-36	1.06e-34
AHCYL2	0.308	12.549	4.04e-36	1.16e-34
PPARGC1B	-2.08	-12.547	4.13e-36	1.18e-34
NEBL	0.232	12.543	4.37e-36	1.25e-34
KIAA1324	-1.676	-12.538	4.62e-36	1.32e-34
HS6ST2	-1.948	-12.518	5.93e-36	1.69e-34
KIF26B	-1.248	-12.512	6.45e-36	1.83e-34
TSHZ3	-1.217	-12.51	6.58e-36	1.86e-34
RTN3	-0.514	-12.496	7.89e-36	2.23e-34
SGPP2	-2.107	-12.494	8.10e-36	2.29e-34
AC113383.1	-2.107	-12.486	8.85e-36	2.50e-34
PPM1H	-0.989	-12.475	1.03e-35	2.89e-34
HPSE2	0.464	12.461	1.22e-35	3.42e-34
AL445250.1	-1.509	-12.451	1.38e-35	3.88e-34
AC011287.1	-1.619	-12.445	1.48e-35	4.15e-34
AC008415.1	-2.172	-12.431	1.77e-35	4.93e-34
PDZD2	-0.775	-12.406	2.43e-35	6.79e-34
AC067956.1	-1.74	-12.387	3.06e-35	8.54e-34
ZDHHC14	-0.672	-12.37	3.79e-35	1.05e-33
SNAP91	-0.65	-12.364	4.07e-35	1.13e-33
TNIK	0.257	12.346	5.10e-35	1.41e-33
GRM4	-2.749	-12.341	5.43e-35	1.50e-33
NIPAL2	-1.57	-12.327	6.50e-35	1.80e-33
SGK1	-1.026	-12.325	6.66e-35	1.84e-33
TMEM131L	-1.414	-12.315	7.54e-35	2.08e-33
CDH20	0.259	12.312	7.80e-35	2.14e-33
PART1	-2.006	-12.304	8.66e-35	2.38e-33
CASC15	-1.404	-12.26	1.49e-34	4.07e-33
HPRT1	-1.076	-12.243	1.84e-34	5.04e-33
PREX2	0.315	12.239	1.91e-34	5.23e-33
TMEM196	-2.102	-12.236	2.00e-34	5.46e-33
MIR99AHG	0.2	12.219	2.45e-34	6.68e-33
AP005433.1	-2.948	-12.209	2.78e-34	7.57e-33
MTCL1	-1.164	-12.19	3.52e-34	9.57e-33
MAP7D2	-1.55	-12.189	3.56e-34	9.64e-33
PDE1C	-1.176	-12.187	3.63e-34	9.82e-33
SPHKAP	-2.1	-12.176	4.15e-34	1.12e-32
TIAM1	-0.727	-12.168	4.62e-34	1.25e-32
SYN1	-1.213	-12.157	5.27e-34	1.42e-32
MCF2L	-1.042	-12.147	5.93e-34	1.59e-32
NRIP3	-1.96	-12.141	6.43e-34	1.73e-32
UNC79	-0.673	-12.124	7.85e-34	2.10e-32
HRH2	-1.998	-12.106	9.80e-34	2.62e-32
LRRC8B	-1.017	-12.095	1.12e-33	3.00e-32
SLC26A3	-0.452	-12.053	1.88e-33	5.01e-32
RETREG1	-1.03	-12.038	2.25e-33	5.98e-32
LINC02232	-2.148	-12.036	2.31e-33	6.14e-32
ELAVL3	-0.714	-12.025	2.63e-33	6.98e-32
NETO2	-1.907	-12.015	2.98e-33	7.89e-32
ERICH3	-1.726	-11.972	5.01e-33	1.33e-31
FP236383.1	-0.545	-11.952	6.35e-33	1.68e-31
GDA	-1.473	-11.914	1.00e-32	2.65e-31
SCAMP5	-0.905	-11.901	1.17e-32	3.09e-31
EYA4	-2.246	-11.897	1.22e-32	3.21e-31
CALY	-1.357	-11.881	1.49e-32	3.90e-31
ZNRF3	0.334	11.821	3.04e-32	7.98e-31
UNC80	-0.836	-11.799	3.95e-32	1.03e-30
ARHGAP10	-1.697	-11.788	4.51e-32	1.18e-30
CAMKV	-1.475	-11.786	4.60e-32	1.20e-30
LY86-AS1	-1.775	-11.78	4.94e-32	1.29e-30
MEG3	-2.115	-11.768	5.69e-32	1.48e-30
SLIT1	-1.315	-11.764	5.95e-32	1.55e-30
AC005537.1	-1.916	-11.754	6.72e-32	1.74e-30
ADAMTS9-AS2	-0.765	-11.752	6.91e-32	1.79e-30
APBB2	-0.758	-11.729	9.05e-32	2.34e-30
MAPK8IP2	-1.026	-11.709	1.15e-31	2.96e-30
PLCL2	-1.135	-11.702	1.24e-31	3.20e-30
KCNN2	-1.179	-11.69	1.43e-31	3.68e-30
PROX1	-1.966	-11.69	1.43e-31	3.68e-30
AC091138.1	-2.247	-11.657	2.10e-31	5.40e-30
PRKAR1B	-0.801	-11.651	2.26e-31	5.78e-30
STMN2	-1.321	-11.643	2.48e-31	6.34e-30
KIT	-2.528	-11.636	2.69e-31	6.88e-30
LRFN2	-1.031	-11.616	3.41e-31	8.70e-30
SLC7A8	-1.816	-11.586	4.84e-31	1.23e-29
KCNAB2	-1.141	-11.574	5.60e-31	1.42e-29
NSG2	-1.446	-11.556	6.90e-31	1.75e-29
PAM	-0.691	-11.554	7.01e-31	1.78e-29
CABLES1	0.395	11.548	7.57e-31	1.92e-29
MTSS1	-0.899	-11.543	7.97e-31	2.01e-29
CPNE5	-1.658	-11.522	1.02e-30	2.58e-29
MERTK	0.446	11.512	1.15e-30	2.91e-29
CCK	-1.338	-11.499	1.33e-30	3.35e-29
GPD1L	-1.771	-11.49	1.48e-30	3.73e-29
OPRM1	-1.791	-11.463	2.02e-30	5.07e-29
PSD3	0.264	11.457	2.18e-30	5.45e-29
SLC39A11	0.305	11.456	2.19e-30	5.48e-29
NTNG1	-1.167	-11.455	2.23e-30	5.56e-29
UNC13A	-1.231	-11.45	2.34e-30	5.84e-29
SHTN1	-0.844	-11.445	2.49e-30	6.21e-29
MIR222HG	-2.286	-11.444	2.53e-30	6.28e-29
YWHAG	-0.805	-11.383	5.06e-30	1.26e-28
NPY1R	-2.073	-11.375	5.56e-30	1.38e-28
TMEM130	-1.575	-11.369	5.94e-30	1.47e-28
LINC02223	-1.828	-11.354	7.08e-30	1.75e-28
CFAP299	-1.774	-11.352	7.28e-30	1.80e-28
OCA2	-2.31	-11.337	8.64e-30	2.13e-28
MYO1B	-2.288	-11.298	1.34e-29	3.30e-28
ARL15	-0.823	-11.295	1.39e-29	3.42e-28
LPP	0.289	11.29	1.47e-29	3.61e-28
DOCK10	-1.019	-11.286	1.54e-29	3.77e-28
AC073365.1	-1.96	-11.274	1.77e-29	4.32e-28
MTRNR2L12	-0.916	-11.241	2.58e-29	6.29e-28
LINGO1	-0.36	-11.239	2.63e-29	6.43e-28
ARHGAP24	0.393	11.236	2.71e-29	6.59e-28
ELMO1	-0.992	-11.234	2.76e-29	6.72e-28
CDC42EP3	-2.074	-11.232	2.84e-29	6.89e-28
WIPF3	-1.296	-11.205	3.85e-29	9.33e-28
PRKCG	-1.71	-11.195	4.33e-29	1.05e-27
DPP10	-0.651	-11.182	5.00e-29	1.21e-27
CAMK1G	-2.163	-11.141	7.92e-29	1.91e-27
ST8SIA4	-2.03	-11.137	8.32e-29	2.01e-27
SLC38A11	-1.988	-11.13	9.00e-29	2.17e-27
TBC1D9	-1.812	-11.127	9.25e-29	2.23e-27
CCNT2-AS1	-1.387	-11.118	1.02e-28	2.46e-27
ADGRL1	-0.741	-11.115	1.07e-28	2.56e-27
LRP1B	0.176	11.092	1.38e-28	3.30e-27
MAN1C1	-0.898	-11.089	1.42e-28	3.40e-27
FLRT3	-1.829	-11.083	1.52e-28	3.62e-27
TPPP	-1.012	-11.074	1.67e-28	3.99e-27
FYN	0.256	11.055	2.08e-28	4.96e-27
CPLX1	-1.395	-11.04	2.46e-28	5.85e-27
MRAP2	-2.273	-11.04	2.46e-28	5.85e-27
MIR4435-2HG	-1.35	-11.033	2.65e-28	6.28e-27
RAP1GAP2	-0.931	-11.024	2.94e-28	6.97e-27
AL355472.3	-1.993	-11.018	3.11e-28	7.36e-27
FAM19A1	-0.821	-11.018	3.14e-28	7.41e-27
UBE2QL1	-1.546	-11.017	3.15e-28	7.43e-27
CMTM8	-2.144	-10.997	3.94e-28	9.28e-27
B3GALT2	-1.726	-10.997	3.95e-28	9.29e-27
LINC00511	0.386	10.976	5.00e-28	1.17e-26
MED12L	0.297	10.972	5.19e-28	1.22e-26
ITPR2	0.287	10.968	5.44e-28	1.27e-26
GPR149	-2.816	-10.961	5.87e-28	1.37e-26
NTM	0.193	10.949	6.69e-28	1.56e-26
MIAT	-0.64	-10.936	7.72e-28	1.80e-26
BMPR1B	0.312	10.906	1.08e-27	2.52e-26
CACNA2D1	-0.452	-10.898	1.18e-27	2.74e-26
CREG2	-1.395	-10.894	1.23e-27	2.86e-26
IPCEF1	-1.282	-10.884	1.37e-27	3.18e-26
NGEF	-1.285	-10.881	1.43e-27	3.30e-26
LINC00836	-2.536	-10.857	1.86e-27	4.29e-26
SCN9A	-2.012	-10.808	3.17e-27	7.32e-26
ABLIM2	-0.834	-10.805	3.25e-27	7.49e-26
CST3	0.449	10.804	3.28e-27	7.56e-26
WASF1	-0.959	-10.773	4.60e-27	1.06e-25
VAV3	0.429	10.773	4.62e-27	1.06e-25
LINC01725	-1.461	-10.76	5.33e-27	1.22e-25
OPHN1	0.326	10.744	6.34e-27	1.45e-25
IGSF3	-2.473	-10.731	7.31e-27	1.67e-25
MMP17	-1.487	-10.726	7.71e-27	1.76e-25
KLHL1	-1.853	-10.713	8.80e-27	2.01e-25
KCNK2	-2.306	-10.708	9.29e-27	2.12e-25
SPNS2	-1.587	-10.697	1.05e-26	2.38e-25
PRKCA	0.225	10.697	1.05e-26	2.38e-25
MSC-AS1	-1.843	-10.675	1.33e-26	3.03e-25
ASPH	0.279	10.66	1.56e-26	3.54e-25
SYT4	-1.487	-10.658	1.59e-26	3.60e-25
SYT13	-1.898	-10.657	1.62e-26	3.66e-25
SNX31	-1.338	-10.652	1.71e-26	3.86e-25
ZNF365	-0.866	-10.648	1.77e-26	4.00e-25
ZSWIM6	0.272	10.648	1.78e-26	4.01e-25
FRMD5	-0.516	-10.618	2.46e-26	5.53e-25
ADCY1	-0.924	-10.616	2.51e-26	5.62e-25
KLHL4	-1.375	-10.596	3.11e-26	6.96e-25
PRUNE2	-0.824	-10.595	3.15e-26	7.06e-25
HTR4	-1.865	-10.591	3.29e-26	7.36e-25
CCDC175	-1.77	-10.589	3.36e-26	7.49e-25
GPRIN1	-1.851	-10.588	3.39e-26	7.56e-25
STXBP1	-0.629	-10.58	3.67e-26	8.18e-25
RNF165	-1.749	-10.572	4.00e-26	8.90e-25
RANBP17	-1.194	-10.571	4.05e-26	8.99e-25
MYO1D	-0.987	-10.565	4.33e-26	9.61e-25
GLYATL2	-2.383	-10.548	5.20e-26	1.15e-24
PSD	-1.018	-10.539	5.73e-26	1.27e-24
COL19A1	-0.73	-10.524	6.68e-26	1.48e-24
PKNOX2	-0.66	-10.522	6.81e-26	1.50e-24
PARP8	-0.912	-10.517	7.18e-26	1.58e-24
RFPL2	-1.985	-10.508	7.96e-26	1.75e-24
CNKSR2	-0.548	-10.507	8.03e-26	1.76e-24
TRPS1	0.217	10.495	9.11e-26	2.00e-24
LINC01811	-2.039	-10.492	9.42e-26	2.07e-24
ANKRD30B	-1.974	-10.481	1.06e-25	2.32e-24
NUAK1	-0.941	-10.461	1.31e-25	2.86e-24
LARGE1	-0.417	-10.455	1.39e-25	3.03e-24
CLVS2	-0.904	-10.429	1.84e-25	4.00e-24
SCN3B	-1.472	-10.425	1.91e-25	4.16e-24
LRRK1	-1.605	-10.398	2.53e-25	5.49e-24
PCNX2	-0.615	-10.384	2.92e-25	6.34e-24
NDST4	-2.766	-10.377	3.14e-25	6.81e-24
MYO5A	-0.474	-10.367	3.50e-25	7.58e-24
MKLN1	0.222	10.362	3.68e-25	7.97e-24
PRDM16	0.373	10.36	3.76e-25	8.13e-24
NEUROD2	-1.59	-10.35	4.20e-25	9.07e-24
GFRA2	-1.678	-10.345	4.39e-25	9.46e-24
POU2F2	-1.681	-10.343	4.48e-25	9.65e-24
SV2A	-1.111	-10.329	5.21e-25	1.12e-23
BSN	-0.974	-10.327	5.33e-25	1.14e-23
GULP1	-1.298	-10.326	5.35e-25	1.15e-23
TRPM3	0.278	10.324	5.50e-25	1.18e-23
STX1B	-1.161	-10.313	6.18e-25	1.32e-23
MBP	-0.8	-10.31	6.37e-25	1.36e-23
FOXO1	0.352	10.292	7.66e-25	1.63e-23
PTN	0.465	10.282	8.47e-25	1.81e-23
ADAMTSL3	-1.212	-10.271	9.56e-25	2.03e-23
C11orf87	-1.678	-10.259	1.07e-24	2.28e-23
SNED1	-0.778	-10.254	1.14e-24	2.42e-23
PTH2R	-1.539	-10.247	1.22e-24	2.59e-23
LGI1	0.326	10.247	1.22e-24	2.59e-23
CALB2	-2.542	-10.235	1.38e-24	2.92e-23
SYP	-0.798	-10.233	1.41e-24	2.98e-23
SPTB	-1.615	-10.232	1.42e-24	3.01e-23
IDS	-0.622	-10.228	1.48e-24	3.12e-23
SAMD4A	0.34	10.213	1.73e-24	3.64e-23
NPTX1	-1.606	-10.213	1.74e-24	3.65e-23
AL442647.1	-2.123	-10.206	1.85e-24	3.89e-23
CARMIL2	-2.028	-10.202	1.94e-24	4.07e-23
CALCRL	-1.955	-10.19	2.20e-24	4.60e-23
LRIG1	0.334	10.172	2.65e-24	5.54e-23
HPCA	-1.688	-10.154	3.16e-24	6.61e-23
NECTIN1	-1.417	-10.153	3.20e-24	6.68e-23
IGSF9B	-1.483	-10.138	3.74e-24	7.80e-23
PTPRU	-1.608	-10.137	3.78e-24	7.86e-23
AP000943.3	-1.608	-10.129	4.12e-24	8.57e-23
NCDN	-0.809	-10.112	4.91e-24	1.02e-22
AFAP1L2	-2.042	-10.106	5.21e-24	1.08e-22
TTN	-1.027	-10.105	5.23e-24	1.08e-22
SYNPO	-1.532	-10.097	5.69e-24	1.18e-22
RAP1GAP	-1.071	-10.096	5.75e-24	1.19e-22
PPM1E	-0.733	-10.094	5.87e-24	1.21e-22
NTN4	-1.572	-10.062	8.13e-24	1.68e-22
NT5DC3	-1.558	-10.054	8.85e-24	1.82e-22
GREM2	-2.144	-10.052	9.02e-24	1.85e-22
ENOX1	-0.512	-10.049	9.26e-24	1.90e-22
TCF7L2	0.321	10.046	9.59e-24	1.97e-22
FCHO1	-1.348	-10.04	1.01e-23	2.07e-22
RNF144A	-0.584	-10.009	1.40e-23	2.86e-22
TAGLN3	-1.314	-10.006	1.44e-23	2.94e-22
CALM3	-0.888	-9.994	1.62e-23	3.30e-22
HPCAL4	-1.303	-9.982	1.83e-23	3.72e-22
BICDL1	-1.221	-9.979	1.89e-23	3.85e-22
AC024901.1	-1.562	-9.974	1.97e-23	4.01e-22
AGAP2	-1.781	-9.948	2.58e-23	5.25e-22
MSI2	0.192	9.931	3.06e-23	6.20e-22
NCOA7	-0.684	-9.925	3.23e-23	6.54e-22
PLP1	-0.573	-9.908	3.83e-23	7.75e-22
TSPAN5	-0.425	-9.897	4.28e-23	8.66e-22
CAMK1D	-0.4	-9.886	4.80e-23	9.69e-22
PRKCE	-0.426	-9.882	4.97e-23	1.00e-21
GAP43	-1.238	-9.87	5.59e-23	1.13e-21
GNB5	-0.824	-9.87	5.63e-23	1.13e-21
NGF	-2.503	-9.857	6.39e-23	1.28e-21
DIRAS2	-1.34	-9.845	7.17e-23	1.44e-21
JAM3	-0.806	-9.842	7.40e-23	1.48e-21
GAD1	-1.224	-9.838	7.70e-23	1.54e-21
BAIAP2	-0.667	-9.832	8.18e-23	1.64e-21
DNAH6	-1.094	-9.826	8.72e-23	1.74e-21
CXXC4	-1.106	-9.825	8.83e-23	1.76e-21
PRKAG2	-0.556	-9.797	1.15e-22	2.30e-21
GRM8	-1.169	-9.797	1.16e-22	2.32e-21
EPHB6	-1.094	-9.794	1.20e-22	2.39e-21
SYNJ2	-1.121	-9.788	1.27e-22	2.52e-21
PGBD5	-0.741	-9.776	1.43e-22	2.83e-21
CKB	0.324	9.773	1.47e-22	2.90e-21
NFIB	0.228	9.765	1.60e-22	3.16e-21
MEIS3	-1.687	-9.755	1.75e-22	3.46e-21
KCNMB4	-1.145	-9.741	2.02e-22	3.99e-21
SLC25A18	0.364	9.735	2.14e-22	4.23e-21
SULT4A1	-1.374	-9.734	2.16e-22	4.26e-21
LY6H	-1.286	-9.731	2.23e-22	4.39e-21
GNA14	0.405	9.729	2.27e-22	4.46e-21
SKAP2	-1.183	-9.727	2.32e-22	4.55e-21
ARFGEF3	-0.6	-9.726	2.34e-22	4.58e-21
PCSK1N	-0.982	-9.724	2.38e-22	4.66e-21
FAIM2	-0.575	-9.721	2.45e-22	4.78e-21
DOCK3	-0.274	-9.719	2.50e-22	4.88e-21
AC092691.1	0.192	9.714	2.64e-22	5.14e-21
TRPC6	-1.782	-9.703	2.92e-22	5.69e-21
MSRA	-0.376	-9.703	2.92e-22	5.69e-21
ZNF483	-0.608	-9.679	3.70e-22	7.19e-21
AMMECR1	-0.771	-9.677	3.77e-22	7.33e-21
ZHX3	0.272	9.675	3.84e-22	7.44e-21
AL033504.1	-1.759	-9.654	4.74e-22	9.19e-21
GHR	-1.192	-9.646	5.12e-22	9.91e-21
AC105402.3	-0.915	-9.635	5.68e-22	1.10e-20
CHGA	-1.192	-9.632	5.88e-22	1.14e-20
AC138904.3	-2.155	-9.63	6.00e-22	1.16e-20
ARHGEF28	-1.443	-9.628	6.09e-22	1.17e-20
SLC27A6	-1.926	-9.626	6.21e-22	1.20e-20
FAM19A4	-1.785	-9.621	6.51e-22	1.25e-20
ZEB2	-0.387	-9.621	6.51e-22	1.25e-20
ACTL6B	-1.612	-9.62	6.59e-22	1.26e-20
MFSD6	-1.007	-9.615	6.94e-22	1.33e-20
SLC39A12	0.43	9.582	9.55e-22	1.83e-20
PCDH9	0.13	9.582	9.56e-22	1.83e-20
NSF	-0.524	-9.579	9.76e-22	1.86e-20
RASGRF1	-1.099	-9.572	1.05e-21	1.99e-20
THSD7B	-1.774	-9.571	1.06e-21	2.01e-20
LRRTM2	-1.416	-9.567	1.10e-21	2.08e-20
MAL2	-1.586	-9.563	1.14e-21	2.17e-20
NR2F2-AS1	-2.222	-9.556	1.23e-21	2.33e-20
PALM2	-1.413	-9.533	1.52e-21	2.89e-20
EEF1A2	-1.018	-9.527	1.62e-21	3.07e-20
PPP3CA	-0.287	-9.525	1.64e-21	3.11e-20
MT-ATP8	-1.093	-9.522	1.70e-21	3.22e-20
SYT5	-1.653	-9.502	2.07e-21	3.90e-20
KIAA1549	-0.911	-9.485	2.42e-21	4.56e-20
SLC17A7	-1.089	-9.481	2.51e-21	4.72e-20
LZTS1	-1.945	-9.479	2.56e-21	4.82e-20
CDK14	-0.403	-9.473	2.71e-21	5.09e-20
NOS1	-1.737	-9.47	2.80e-21	5.26e-20
PON2	0.345	9.458	3.14e-21	5.88e-20
LINC02296	-2.04	-9.451	3.35e-21	6.27e-20
MIR181A1HG	-0.78	-9.45	3.38e-21	6.32e-20
NRXN2	-0.681	-9.45	3.39e-21	6.33e-20
LINC00499	0.431	9.445	3.57e-21	6.66e-20
HIF3A	0.253	9.443	3.63e-21	6.76e-20
CSRNP3	-0.494	-9.429	4.12e-21	7.68e-20
ZNF831	-1.949	-9.423	4.37e-21	8.13e-20
SH3BP5	-1.237	-9.422	4.44e-21	8.26e-20
COBLL1	-1.681	-9.421	4.48e-21	8.32e-20
XKR6	-0.519	-9.397	5.61e-21	1.04e-19
CCDC3	-0.681	-9.395	5.73e-21	1.06e-19
GPR63	-1.56	-9.383	6.40e-21	1.18e-19
SNX10	-1.318	-9.373	7.05e-21	1.30e-19
GRAMD1C	0.366	9.364	7.71e-21	1.42e-19
SHISA7	-1.623	-9.362	7.82e-21	1.44e-19
PHLPP1	0.268	9.351	8.65e-21	1.59e-19
CD44	-0.892	-9.348	8.90e-21	1.64e-19
VAT1L	-1.46	-9.348	8.90e-21	1.64e-19
LINC00299	0.316	9.347	9.05e-21	1.66e-19
PPP1R14C	-1.733	-9.339	9.72e-21	1.78e-19
ATP1A1	-0.851	-9.316	1.21e-20	2.22e-19
MEIS2	0.25	9.315	1.22e-20	2.23e-19
AL390729.1	-2.002	-9.31	1.28e-20	2.35e-19
SCRT1	-1.761	-9.303	1.36e-20	2.49e-19
DOCK1	0.332	9.303	1.36e-20	2.49e-19
FXYD7	-1.261	-9.303	1.37e-20	2.50e-19
MAP3K9	-0.963	-9.302	1.37e-20	2.50e-19
LINC02389	-1.186	-9.284	1.63e-20	2.96e-19
SLC6A15	-1.491	-9.273	1.81e-20	3.29e-19
NRXN1	0.143	9.267	1.91e-20	3.47e-19
SLC4A8	-0.89	-9.259	2.07e-20	3.75e-19
MAFB	-1.911	-9.257	2.11e-20	3.82e-19
AQP4	0.287	9.252	2.20e-20	3.98e-19
ALDH1L1	0.362	9.242	2.43e-20	4.39e-19
GDAP1L1	-1.333	-9.238	2.52e-20	4.54e-19
DLEU7	-1.84	-9.234	2.60e-20	4.69e-19
DUSP8	-1.237	-9.231	2.68e-20	4.82e-19
TSPYL1	-0.858	-9.227	2.80e-20	5.03e-19
CCDC178	-1.747	-9.22	2.98e-20	5.35e-19
AGAP3	-0.605	-9.198	3.64e-20	6.54e-19
AC005726.1	-0.853	-9.193	3.80e-20	6.82e-19
GABRA5	-1.599	-9.188	4.01e-20	7.18e-19
CYTOR	-2.069	-9.187	4.02e-20	7.20e-19
MIR9-3HG	-1.159	-9.185	4.13e-20	7.38e-19
AC092422.1	-1.368	-9.185	4.13e-20	7.38e-19
AJ009632.2	-1.645	-9.18	4.32e-20	7.70e-19
KCNH8	-1.198	-9.18	4.32e-20	7.71e-19
ACSBG1	0.341	9.161	5.13e-20	9.13e-19
RXFP1	-1.317	-9.146	5.89e-20	1.05e-18
TMEM163	-1.376	-9.145	5.94e-20	1.06e-18
PPP1R1C	-2.039	-9.139	6.29e-20	1.12e-18
ADAMTS2	-1.434	-9.134	6.63e-20	1.18e-18
AC069133.1	-2.161	-9.125	7.17e-20	1.27e-18
FGD4	0.329	9.109	8.29e-20	1.47e-18
ZFHX4	0.31	9.105	8.61e-20	1.52e-18
NPM2	-1.536	-9.097	9.25e-20	1.63e-18
EFNB3	-1.747	-9.084	1.05e-19	1.85e-18
GNAI1	-0.846	-9.078	1.10e-19	1.94e-18
PODXL2	-0.883	-9.077	1.12e-19	1.97e-18
KIF3C	-0.712	-9.075	1.14e-19	2.01e-18
PDE4A	-0.942	-9.065	1.25e-19	2.20e-18
MEGF10	0.355	9.063	1.27e-19	2.22e-18
TTC39C	-0.812	-9.051	1.41e-19	2.48e-18
FAM184A	0.34	9.04	1.56e-19	2.74e-18
DNAJC6	-0.54	-9.025	1.80e-19	3.15e-18
PPFIA4	-0.843	-9.008	2.09e-19	3.66e-18
FBLL1	-1.763	-8.986	2.56e-19	4.47e-18
MFSD4A	-1.13	-8.985	2.59e-19	4.52e-18
PRSS3	-1.719	-8.984	2.60e-19	4.54e-18
APOE	0.37	8.98	2.70e-19	4.70e-18
HTR2C	-2.039	-8.97	2.96e-19	5.14e-18
FBXO41	-1.279	-8.965	3.11e-19	5.41e-18
SPARCL1	0.235	8.961	3.23e-19	5.60e-18
ATP2B3	-1.468	-8.943	3.77e-19	6.54e-18
BIN1	-0.702	-8.941	3.86e-19	6.69e-18
TENM4	-0.386	-8.94	3.88e-19	6.70e-18
AC111006.1	-2.048	-8.939	3.91e-19	6.76e-18
DPY19L2	-0.805	-8.937	4.00e-19	6.91e-18
PARD3B	0.219	8.931	4.24e-19	7.30e-18
ANKRD18A	-1.571	-8.913	4.99e-19	8.59e-18
MTRNR2L8	-0.847	-8.911	5.06e-19	8.71e-18
ERBIN	0.239	8.909	5.13e-19	8.82e-18
NFAT5	0.24	8.907	5.22e-19	8.97e-18
TESPA1	-1.399	-8.904	5.38e-19	9.22e-18
ATP1B2	0.413	8.9	5.59e-19	9.58e-18
ARHGAP5	0.256	8.884	6.43e-19	1.10e-17
PLD5	-0.851	-8.868	7.46e-19	1.28e-17
GLS	-0.503	-8.855	8.37e-19	1.43e-17
CNIH2	-1.435	-8.836	9.96e-19	1.70e-17
SCAI	-0.561	-8.829	1.06e-18	1.80e-17
LINC01284	-1.548	-8.826	1.08e-18	1.85e-17
DIRAS1	-1.236	-8.823	1.12e-18	1.90e-17
B4GALNT3	-1.466	-8.82	1.15e-18	1.95e-17
GALNT15	-0.987	-8.816	1.19e-18	2.01e-17
ARHGAP18	-1.756	-8.814	1.21e-18	2.05e-17
FMNL2	0.2	8.806	1.30e-18	2.20e-17
LRP4	0.342	8.805	1.31e-18	2.22e-17
PDGFD	-1.734	-8.798	1.39e-18	2.36e-17
LINC01088	-1.022	-8.798	1.40e-18	2.36e-17
DUBR	-0.588	-8.792	1.47e-18	2.49e-17
TTLL11	-0.632	-8.79	1.50e-18	2.52e-17
MRAS	0.39	8.79	1.50e-18	2.53e-17
CAMKK1	-0.87	-8.777	1.68e-18	2.82e-17
FAM107A	0.327	8.766	1.85e-18	3.11e-17
CP	-1.344	-8.765	1.87e-18	3.14e-17
AC087457.1	-2.225	-8.763	1.90e-18	3.19e-17
FBXL2	-0.874	-8.76	1.95e-18	3.27e-17
PLEKHA5	-0.422	-8.758	1.99e-18	3.33e-17
DDN	-2.004	-8.746	2.21e-18	3.70e-17
SPARC	-1.758	-8.746	2.22e-18	3.70e-17
LINC00970	-1.481	-8.73	2.54e-18	4.23e-17
AC016598.1	-2.059	-8.729	2.57e-18	4.28e-17
DOCK9	-0.501	-8.717	2.86e-18	4.76e-17
CTNNA3	-0.776	-8.716	2.87e-18	4.78e-17
AL117190.2	-2.082	-8.7	3.32e-18	5.52e-17
ACSS1	0.354	8.682	3.91e-18	6.49e-17
FLNB	-1.01	-8.679	4.00e-18	6.64e-17
ARHGEF12	0.267	8.677	4.07e-18	6.74e-17
AEBP2	-0.479	-8.64	5.64e-18	9.34e-17
SLC1A1	-1.231	-8.623	6.49e-18	1.07e-16
LINC02251	-2.173	-8.618	6.82e-18	1.13e-16
FBN2	-1.7	-8.616	6.96e-18	1.15e-16
THRB	-0.304	-8.603	7.76e-18	1.28e-16
AL589740.1	0.267	8.603	7.77e-18	1.28e-16
H1FX	-0.808	-8.591	8.63e-18	1.42e-16
SLC7A11	0.261	8.577	9.75e-18	1.60e-16
APC	0.249	8.56	1.13e-17	1.85e-16
TUBB4A	-1.008	-8.557	1.16e-17	1.90e-16
ETNPPL	0.415	8.549	1.24e-17	2.04e-16
TMOD1	-1.092	-8.548	1.26e-17	2.06e-16
PCP4L1	-2.119	-8.536	1.39e-17	2.28e-16
BTBD11	-1.143	-8.524	1.54e-17	2.52e-16
FAM81A	-0.902	-8.517	1.63e-17	2.67e-16
SLC7A1	-1.002	-8.491	2.05e-17	3.35e-16
AC092813.1	-2.007	-8.486	2.15e-17	3.50e-16
RGS20	0.333	8.477	2.32e-17	3.77e-16
ITSN1	0.26	8.475	2.36e-17	3.84e-16
COL25A1	-1.222	-8.47	2.46e-17	4.00e-16
GUCY1B1	-0.854	-8.453	2.83e-17	4.60e-16
RHOBTB3	0.268	8.45	2.92e-17	4.73e-16
UBAP1L	-0.712	-8.445	3.04e-17	4.92e-16
MAML2	0.216	8.431	3.42e-17	5.54e-16
STX1A	-1.032	-8.426	3.57e-17	5.77e-16
ARMC9	-0.558	-8.425	3.62e-17	5.85e-16
NTRK2	0.184	8.423	3.65e-17	5.90e-16
FP671120.1	-0.366	-8.409	4.13e-17	6.65e-16
C17orf51	-0.935	-8.396	4.61e-17	7.43e-16
EGFL7	-1.537	-8.392	4.79e-17	7.70e-16
PDIA2	-1.366	-8.375	5.51e-17	8.86e-16
EMX2OS	0.394	8.362	6.18e-17	9.93e-16
DOCK7	0.232	8.356	6.46e-17	1.04e-15
FGF17	-1.255	-8.351	6.75e-17	1.08e-15
PRLR	-2.05	-8.345	7.13e-17	1.14e-15
CCSAP	-0.768	-8.34	7.46e-17	1.19e-15
PAK1	-0.652	-8.332	7.98e-17	1.28e-15
GNG3	-1.284	-8.331	8.05e-17	1.29e-15
AC131009.2	-2.346	-8.325	8.41e-17	1.34e-15
GRB10	-1.015	-8.323	8.55e-17	1.36e-15
DGKG	0.24	8.323	8.58e-17	1.37e-15
CELF3	-1.771	-8.315	9.18e-17	1.46e-15
AC002066.1	-2.219	-8.314	9.26e-17	1.47e-15
NKAIN3	0.229	8.308	9.73e-17	1.55e-15
PLEKHA1	-0.529	-8.297	1.07e-16	1.70e-15
CAMK2N2	-1.533	-8.285	1.18e-16	1.87e-15
FBXL7	0.203	8.283	1.20e-16	1.90e-15
MAP3K5	0.227	8.266	1.39e-16	2.20e-15
KCNJ4	-1.731	-8.265	1.40e-16	2.21e-15
ATXN1	-0.279	-8.264	1.41e-16	2.23e-15
TTYH1	0.333	8.253	1.55e-16	2.44e-15
AGAP1	-0.298	-8.251	1.58e-16	2.49e-15
DIAPH2	-0.65	-8.25	1.59e-16	2.50e-15
STAC2	-1.584	-8.246	1.64e-16	2.59e-15
CLMP	-1.369	-8.238	1.75e-16	2.76e-15
ARHGAP28	-1.687	-8.236	1.79e-16	2.81e-15
GLB1L3	-1.696	-8.235	1.80e-16	2.82e-15
ADCY5	-0.858	-8.23	1.86e-16	2.92e-15
NEO1	0.253	8.227	1.92e-16	3.01e-15
HEPACAM	0.349	8.226	1.93e-16	3.03e-15
AHCYL1	0.254	8.226	1.94e-16	3.03e-15
STMN1	-0.743	-8.224	1.97e-16	3.08e-15
PDE3B	0.373	8.223	1.98e-16	3.09e-15
TSPAN13	-1.134	-8.219	2.05e-16	3.20e-15
AJAP1	-0.822	-8.218	2.07e-16	3.23e-15
PIANP	-1.358	-8.216	2.11e-16	3.28e-15
PDE4D	-0.221	-8.214	2.15e-16	3.34e-15
YAP1	0.346	8.212	2.17e-16	3.37e-15
NOTCH2	0.36	8.21	2.21e-16	3.44e-15
METTL7A	0.412	8.207	2.27e-16	3.52e-15
ABI3BP	-1.139	-8.199	2.43e-16	3.76e-15
PDE1B	-1.48	-8.192	2.58e-16	3.99e-15
EVL	-0.498	-8.186	2.71e-16	4.18e-15
TMEM178B	-0.319	-8.177	2.90e-16	4.48e-15
AHI1	-0.297	-8.176	2.94e-16	4.53e-15
AL365361.1	-1.901	-8.175	2.95e-16	4.55e-15
SCG5	-1.111	-8.162	3.30e-16	5.08e-15
SVEP1	-1.435	-8.154	3.52e-16	5.42e-15
TMEM266	-1.245	-8.152	3.57e-16	5.49e-15
GLRB	-0.792	-8.145	3.78e-16	5.81e-15
AC008591.1	-1.561	-8.138	4.02e-16	6.17e-15
GLIS3	0.189	8.129	4.34e-16	6.66e-15
CAMK4	-0.582	-8.126	4.43e-16	6.78e-15
PIEZO2	-1.069	-8.124	4.50e-16	6.89e-15
SEC14L5	-1.214	-8.11	5.06e-16	7.74e-15
PLXDC1	-1.364	-8.109	5.10e-16	7.79e-15
CACNA2D3	-0.43	-8.109	5.10e-16	7.79e-15
OLFM1	-0.598	-8.103	5.35e-16	8.16e-15
TTC9B	-1.355	-8.098	5.60e-16	8.54e-15
ONECUT2	-2.025	-8.075	6.72e-16	1.02e-14
SLC6A7	-1.173	-8.073	6.85e-16	1.04e-14
GABRA3	-1.113	-8.07	7.02e-16	1.07e-14
GRAMD2B	0.229	8.064	7.40e-16	1.12e-14
AC124854.1	-1.133	-8.063	7.44e-16	1.13e-14
HRH3	-1.442	-8.058	7.75e-16	1.17e-14
REPS1	0.295	8.055	7.95e-16	1.20e-14
PRELID2	-0.73	-8.055	7.98e-16	1.21e-14
LIFR	0.231	8.047	8.51e-16	1.29e-14
BAZ2B	0.206	8.043	8.75e-16	1.32e-14
AP002989.1	-1.883	-8.04	8.96e-16	1.35e-14
PDZD4	-0.834	-8.039	9.05e-16	1.36e-14
GPR137C	-0.685	-8.035	9.35e-16	1.41e-14
WLS	0.306	8.023	1.03e-15	1.55e-14
ACACB	0.329	8.016	1.09e-15	1.64e-14
PAMR1	0.399	8.014	1.11e-15	1.67e-14
MYCBP2	-0.299	-8.001	1.23e-15	1.85e-14
TPD52	-1.007	-7.999	1.26e-15	1.89e-14
GLUD1	0.328	7.989	1.36e-15	2.03e-14
CCNH	-0.31	-7.989	1.36e-15	2.04e-14
IGFBP5	-1.132	-7.986	1.39e-15	2.08e-14
SLC24A4	-0.663	-7.981	1.45e-15	2.16e-14
EGLN3	0.407	7.979	1.48e-15	2.21e-14
CPOX	-0.821	-7.973	1.54e-15	2.30e-14
ACSS3	0.31	7.97	1.59e-15	2.37e-14
IL1RAP	-1.129	-7.968	1.61e-15	2.40e-14
TMEM120B	-0.741	-7.965	1.65e-15	2.45e-14
CKMT1B	-1.485	-7.956	1.77e-15	2.63e-14
BMPER	-0.708	-7.955	1.79e-15	2.66e-14
PDE7B	0.266	7.953	1.81e-15	2.69e-14
OSBP2	-0.453	-7.946	1.92e-15	2.85e-14
ZNF273	-0.583	-7.946	1.93e-15	2.85e-14
LINC01102	-1.042	-7.939	2.04e-15	3.02e-14
SHROOM3	0.288	7.936	2.09e-15	3.09e-14
AC008574.1	-1.599	-7.936	2.09e-15	3.09e-14
CLDN10	0.474	7.926	2.27e-15	3.34e-14
RIN2	0.325	7.913	2.50e-15	3.69e-14
PHACTR3	0.245	7.913	2.51e-15	3.70e-14
SYT17	0.39	7.909	2.59e-15	3.82e-14
MCHR2	-1.591	-7.908	2.61e-15	3.84e-14
NHS	-0.688	-7.904	2.71e-15	3.98e-14
RAB11FIP1	-2.103	-7.892	2.99e-15	4.38e-14
GLI3	0.296	7.889	3.05e-15	4.47e-14
DDX17	0.187	7.887	3.09e-15	4.53e-14
ATP13A4	0.255	7.885	3.16e-15	4.62e-14
AL096711.2	-1.176	-7.884	3.17e-15	4.64e-14
RAPGEF2	-0.32	-7.881	3.25e-15	4.75e-14
SLC30A3	-1.743	-7.878	3.33e-15	4.86e-14
LINC01106	-1.619	-7.868	3.59e-15	5.24e-14
CPQ	0.306	7.867	3.64e-15	5.31e-14
LINC02217	-1.84	-7.866	3.67e-15	5.34e-14
RFTN1	-0.784	-7.862	3.79e-15	5.52e-14
ANKRD33B	-0.933	-7.856	3.96e-15	5.76e-14
DUSP26	-1.224	-7.845	4.32e-15	6.27e-14
UGT8	-1.023	-7.843	4.40e-15	6.38e-14
FBLN7	-1.863	-7.84	4.49e-15	6.52e-14
AC124312.1	-0.302	-7.834	4.72e-15	6.84e-14
PCDH7	-0.277	-7.833	4.77e-15	6.91e-14
ANKRD36C	-0.354	-7.829	4.93e-15	7.14e-14
QKI	0.135	7.823	5.15e-15	7.45e-14
PLSCR4	0.344	7.821	5.25e-15	7.59e-14
KIF5A	-0.767	-7.819	5.31e-15	7.66e-14
VIPR1	-1.553	-7.819	5.34e-15	7.70e-14
RALGPS2	-0.584	-7.811	5.69e-15	8.20e-14
CDK5R1	-0.981	-7.807	5.84e-15	8.40e-14
ARHGAP22	-1.067	-7.799	6.24e-15	8.98e-14
TRAK1	0.261	7.797	6.33e-15	9.10e-14
GABRA6	-1.874	-7.796	6.39e-15	9.18e-14
SEPT3	-0.689	-7.79	6.70e-15	9.61e-14
ZDHHC11B	-0.606	-7.789	6.78e-15	9.72e-14
CADPS2	-0.379	-7.787	6.84e-15	9.80e-14
TNC	-1.274	-7.783	7.09e-15	1.01e-13
ALPK1	-1.283	-7.765	8.17e-15	1.17e-13
HTRA1	0.38	7.764	8.22e-15	1.17e-13
ABCA6	-1.344	-7.764	8.22e-15	1.17e-13
FAM84A	-1.585	-7.757	8.67e-15	1.24e-13
RHOJ	0.416	7.757	8.71e-15	1.24e-13
LAMA2	-1.075	-7.752	9.01e-15	1.28e-13
TUBA1B	-0.606	-7.746	9.48e-15	1.35e-13
HOMER1	-0.748	-7.745	9.55e-15	1.36e-13
CACNA2D2	-1.113	-7.725	1.12e-14	1.59e-13
DIRC3	-0.843	-7.723	1.14e-14	1.62e-13
HCN2	-1.315	-7.722	1.15e-14	1.63e-13
GRIA2	-0.258	-7.722	1.15e-14	1.63e-13
ABCA9	-1.458	-7.711	1.24e-14	1.76e-13
FGFR3	0.349	7.709	1.26e-14	1.79e-13
HYDIN	-0.408	-7.709	1.27e-14	1.79e-13
YWHAH	-0.837	-7.693	1.44e-14	2.03e-13
PDLIM5	0.286	7.687	1.51e-14	2.13e-13
BMP2K	0.309	7.679	1.61e-14	2.26e-13
CTNND2	0.11	7.676	1.64e-14	2.31e-13
ACOT7	-0.706	-7.662	1.83e-14	2.57e-13
ZDHHC22	-1.432	-7.66	1.86e-14	2.62e-13
MTSS1L	0.292	7.654	1.94e-14	2.73e-13
TACR1	-1.568	-7.654	1.95e-14	2.74e-13
PPIP5K1	-0.664	-7.653	1.97e-14	2.76e-13
ELK1	-0.862	-7.652	1.98e-14	2.77e-13
LINC00672	-1.626	-7.646	2.08e-14	2.91e-13
ANKRD55	-1.509	-7.629	2.37e-14	3.31e-13
SLITRK3	-1.776	-7.626	2.43e-14	3.39e-13
TMEM246	-1.161	-7.622	2.50e-14	3.49e-13
EGR3	-1.935	-7.619	2.55e-14	3.56e-13
TOX2	-1.1	-7.618	2.57e-14	3.58e-13
MUM1L1	-1.7	-7.602	2.91e-14	4.05e-13
SLC15A2	0.382	7.601	2.94e-14	4.10e-13
B4GALNT1	-1.084	-7.597	3.02e-14	4.20e-13
LINC02210-CRHR1	-0.639	-7.587	3.26e-14	4.53e-13
MAST3	-0.689	-7.584	3.35e-14	4.66e-13
MGLL	0.359	7.582	3.41e-14	4.73e-13
AC027288.3	-1.159	-7.581	3.44e-14	4.77e-13
EFHD2	-1.207	-7.575	3.59e-14	4.97e-13
KRTAP5-AS1	-1.351	-7.574	3.61e-14	5.00e-13
NLK	-0.41	-7.564	3.92e-14	5.43e-13
PITPNM3	-1.357	-7.56	4.03e-14	5.57e-13
TRMT9B	-0.665	-7.553	4.25e-14	5.87e-13
CHPT1	0.243	7.552	4.27e-14	5.89e-13
TAF4B	-1.038	-7.551	4.32e-14	5.95e-13
AACS	-0.697	-7.549	4.38e-14	6.03e-13
SLCO1C1	0.386	7.546	4.49e-14	6.18e-13
STXBP5	0.206	7.544	4.55e-14	6.26e-13
FMN2	0.145	7.538	4.79e-14	6.58e-13
SLF1	-0.821	-7.537	4.80e-14	6.59e-13
LGALS8	-0.8	-7.53	5.09e-14	6.98e-13
C4orf50	-1.287	-7.522	5.40e-14	7.40e-13
LMTK2	-0.502	-7.513	5.78e-14	7.91e-13
BZW2	-0.995	-7.507	6.07e-14	8.31e-13
CYYR1-AS1	-1.907	-7.499	6.44e-14	8.80e-13
AQP1	-0.911	-7.495	6.65e-14	9.09e-13
DMTN	-0.725	-7.492	6.78e-14	9.26e-13
RASAL1	-1.481	-7.491	6.85e-14	9.34e-13
SEPT6	-0.854	-7.489	6.95e-14	9.47e-13
SORBS1	0.136	7.483	7.29e-14	9.92e-13
SERPINI1	-0.48	-7.478	7.55e-14	1.03e-12
ZFYVE28	-0.414	-7.472	7.90e-14	1.07e-12
SNTG2	-1.854	-7.47	7.99e-14	1.09e-12
NAP1L3	-0.882	-7.47	8.03e-14	1.09e-12
NPAS1	-1.46	-7.468	8.13e-14	1.10e-12
KITLG	-0.875	-7.466	8.24e-14	1.12e-12
NCOA1	0.165	7.466	8.26e-14	1.12e-12
CALN1	-0.609	-7.459	8.69e-14	1.18e-12
RTN2	-0.995	-7.458	8.78e-14	1.19e-12
GFOD1	-0.485	-7.458	8.80e-14	1.19e-12
MAP4K4	0.218	7.455	8.97e-14	1.21e-12
PNMA2	-0.644	-7.454	9.07e-14	1.22e-12
CNTN2	-0.76	-7.441	9.98e-14	1.35e-12
GCNT2	-1.664	-7.434	1.06e-13	1.42e-12
RASL12	-1.074	-7.432	1.07e-13	1.44e-12
FREM1	-1.046	-7.423	1.15e-13	1.54e-12
ZNF704	-0.428	-7.403	1.33e-13	1.78e-12
SLC16A1-AS1	-0.428	-7.403	1.33e-13	1.79e-12
ABCA8	-1.063	-7.386	1.51e-13	2.03e-12
SEMA6B	-1.016	-7.383	1.55e-13	2.07e-12
SERPINE2	0.317	7.382	1.56e-13	2.09e-12
NALCN	-0.38	-7.375	1.65e-13	2.20e-12
LURAP1L	-1.578	-7.374	1.66e-13	2.22e-12
TCF20	-0.432	-7.366	1.76e-13	2.35e-12
TNFRSF21	-1.371	-7.361	1.83e-13	2.44e-12
SEZ6	-1.22	-7.358	1.87e-13	2.49e-12
RUNX2	-1.039	-7.352	1.95e-13	2.60e-12
GABRD	-1.239	-7.345	2.05e-13	2.73e-12
SDC4	0.401	7.333	2.25e-13	2.99e-12
LINC02307	-1.499	-7.328	2.33e-13	3.10e-12
FRMD4B	-0.843	-7.317	2.54e-13	3.38e-12
DYSF	-1.264	-7.316	2.55e-13	3.39e-12
PLCL1	-0.502	-7.314	2.59e-13	3.43e-12
AC116565.2	-1.667	-7.313	2.62e-13	3.47e-12
ADCY2	0.161	7.299	2.91e-13	3.85e-12
RAB37	-1.143	-7.296	2.96e-13	3.91e-12
SDK1	-0.509	-7.284	3.25e-13	4.30e-12
HIC2	-0.547	-7.283	3.26e-13	4.31e-12
RAB3B	-1.674	-7.265	3.72e-13	4.91e-12
NDRG2	0.278	7.263	3.78e-13	4.98e-12
RUSC1	-0.827	-7.262	3.80e-13	5.01e-12
DENND1A	0.211	7.256	3.98e-13	5.24e-12
LINC00159	-0.959	-7.25	4.15e-13	5.47e-12
BCL2	0.227	7.23	4.82e-13	6.34e-12
CPAMD8	-2.108	-7.229	4.87e-13	6.40e-12
CD200	-1.068	-7.229	4.88e-13	6.40e-12
ATP2B4	0.258	7.225	5.00e-13	6.56e-12
CALM1	-0.298	-7.219	5.22e-13	6.85e-12
TRIM14	-0.941	-7.218	5.26e-13	6.89e-12
CENPV	-1.058	-7.213	5.48e-13	7.18e-12
IL12RB2	-1.459	-7.21	5.61e-13	7.33e-12
PPFIA2	-0.338	-7.209	5.65e-13	7.38e-12
DRP2	-1.399	-7.202	5.95e-13	7.77e-12
PTAR1	0.332	7.199	6.08e-13	7.93e-12
FBXO16	-0.758	-7.199	6.09e-13	7.94e-12
LINC02150	-1.659	-7.196	6.18e-13	8.06e-12
ELL2	-0.532	-7.196	6.22e-13	8.10e-12
GALNT16	-0.907	-7.192	6.39e-13	8.31e-12
FHL2	-1.573	-7.19	6.47e-13	8.41e-12
MCF2	-1.348	-7.19	6.49e-13	8.44e-12
SLC26A4-AS1	-1.826	-7.185	6.73e-13	8.74e-12
RAB11FIP4	-0.551	-7.181	6.90e-13	8.94e-12
SLC44A1	-0.343	-7.179	7.04e-13	9.12e-12
CD81	0.335	7.167	7.69e-13	9.96e-12
SMOC1	-0.964	-7.164	7.82e-13	1.01e-11
ST6GAL2	-0.798	-7.157	8.25e-13	1.07e-11
GPRC5B	0.257	7.157	8.27e-13	1.07e-11
SMARCA4	-0.433	-7.142	9.19e-13	1.19e-11
CLEC2L	-1.419	-7.137	9.52e-13	1.23e-11
CGREF1	-1.314	-7.132	9.90e-13	1.28e-11
SMYD2	-1.024	-7.131	9.97e-13	1.28e-11
INPP4B	-0.369	-7.125	1.04e-12	1.33e-11
NDFIP2	-0.576	-7.119	1.09e-12	1.40e-11
RAB6B	-0.515	-7.118	1.10e-12	1.41e-11
FUT9	0.173	7.115	1.12e-12	1.43e-11
PLPP1	0.298	7.112	1.15e-12	1.47e-11
SLC8A1-AS1	-1.402	-7.111	1.15e-12	1.47e-11
ANKH	-0.361	-7.108	1.18e-12	1.51e-11
SULF2	-1.304	-7.106	1.19e-12	1.53e-11
DGKE	-0.749	-7.106	1.19e-12	1.53e-11
FGFR2	0.3	7.104	1.21e-12	1.55e-11
FAM95C	-1.409	-7.098	1.27e-12	1.62e-11
SMPD3	-1.508	-7.097	1.28e-12	1.63e-11
L1CAM	-1.51	-7.095	1.29e-12	1.65e-11
ZNF519	-0.59	-7.094	1.30e-12	1.66e-11
PDZRN4	-0.668	-7.091	1.33e-12	1.69e-11
MCC	0.287	7.091	1.33e-12	1.69e-11
DACH2	-1.165	-7.09	1.34e-12	1.70e-11
SLCO5A1	-1.538	-7.09	1.34e-12	1.70e-11
GABRA2	0.293	7.086	1.38e-12	1.75e-11
EML5	-0.5	-7.082	1.42e-12	1.81e-11
TRAP1	-0.505	-7.074	1.50e-12	1.91e-11
GPR12	-1.737	-7.073	1.52e-12	1.93e-11
EYA2	0.245	7.073	1.52e-12	1.93e-11
SPOCK1	-0.328	-7.07	1.54e-12	1.95e-11
ACVR1B	-0.725	-7.07	1.55e-12	1.96e-11
LMO7	-0.565	-7.067	1.59e-12	2.00e-11
RFX4	0.199	7.064	1.62e-12	2.04e-11
FAT4	-0.931	-7.062	1.64e-12	2.07e-11
TMEM132E	-1.639	-7.061	1.65e-12	2.08e-11
ZNF91	-0.308	-7.059	1.68e-12	2.11e-11
CD247	-1.232	-7.047	1.82e-12	2.29e-11
MIR124-2HG	-0.553	-7.033	2.02e-12	2.54e-11
PXK	-0.432	-7.031	2.06e-12	2.59e-11
ARHGAP31	0.308	7.026	2.12e-12	2.66e-11
GNAQ	0.169	7.023	2.18e-12	2.73e-11
AC069120.1	-1.824	-7.016	2.28e-12	2.86e-11
CSGALNACT1	0.216	7.014	2.31e-12	2.89e-11
KCNJ9	-1.107	-7.011	2.37e-12	2.96e-11
KCNS3	-1.555	-7.006	2.45e-12	3.07e-11
C16orf45	-0.455	-7.004	2.48e-12	3.10e-11
RHOBTB1	-1.016	-7.003	2.50e-12	3.12e-11
CHRM1	-1.588	-6.984	2.86e-12	3.57e-11
LINC02398	-1.395	-6.979	2.98e-12	3.72e-11
EEPD1	-0.576	-6.967	3.23e-12	4.02e-11
SRGAP2C	-0.767	-6.965	3.29e-12	4.09e-11
KIAA0513	-0.671	-6.959	3.42e-12	4.25e-11
ITM2C	0.36	6.958	3.46e-12	4.30e-11
GLS2	-1.033	-6.949	3.67e-12	4.57e-11
CHST9	-0.773	-6.947	3.72e-12	4.62e-11
GPR75-ASB3	0.236	6.944	3.80e-12	4.72e-11
SEMA6A	-0.52	-6.944	3.81e-12	4.72e-11
RAB31	0.316	6.944	3.81e-12	4.72e-11
PLCB1	-0.175	-6.937	4.01e-12	4.96e-11
ASIC4	-1.935	-6.934	4.10e-12	5.07e-11
TMEM179	-1.442	-6.928	4.26e-12	5.26e-11
CEACAM19	-0.96	-6.926	4.32e-12	5.33e-11
UNC5C	-0.309	-6.925	4.35e-12	5.36e-11
NCAN	0.338	6.923	4.43e-12	5.46e-11
LHX2	0.392	6.918	4.58e-12	5.64e-11
SMAP2	-0.663	-6.917	4.60e-12	5.66e-11
SGCD	0.269	6.914	4.71e-12	5.79e-11
COLQ	-0.673	-6.909	4.87e-12	5.98e-11
TMEM64	-0.799	-6.908	4.90e-12	6.02e-11
TMSB10	-0.774	-6.907	4.96e-12	6.09e-11
RGS17	-0.823	-6.904	5.07e-12	6.22e-11
SLAIN1	-0.426	-6.902	5.12e-12	6.28e-11
ACKR1	-1.446	-6.895	5.37e-12	6.58e-11
MXI1	0.26	6.894	5.43e-12	6.65e-11
MAN1A1	-0.616	-6.894	5.43e-12	6.65e-11
YWHAB	-0.536	-6.878	6.07e-12	7.42e-11
ADCY10	-1.042	-6.877	6.12e-12	7.48e-11
LINC00937	-0.678	-6.871	6.38e-12	7.78e-11
ELMOD1	-0.606	-6.868	6.53e-12	7.96e-11
GJB6	0.515	6.865	6.66e-12	8.12e-11
AAK1	-0.294	-6.864	6.69e-12	8.15e-11
GDAP1	-0.346	-6.864	6.69e-12	8.15e-11
FAM117B	-0.623	-6.851	7.31e-12	8.89e-11
PDGFRB	0.384	6.849	7.42e-12	9.02e-11
ANKRD36	-0.362	-6.849	7.45e-12	9.05e-11
MGAT3	-0.62	-6.838	8.01e-12	9.73e-11
PRR36	-1.088	-6.832	8.35e-12	1.01e-10
KIAA0825	-0.484	-6.829	8.54e-12	1.04e-10
KCNJ2	-1.506	-6.824	8.83e-12	1.07e-10
INA	-1.113	-6.821	9.06e-12	1.10e-10
SFMBT2	0.244	6.818	9.23e-12	1.12e-10
MAST4	0.191	6.811	9.69e-12	1.17e-10
MIPOL1	-0.483	-6.811	9.72e-12	1.17e-10
TBL1X	0.29	6.809	9.81e-12	1.18e-10
FOXP1	-0.277	-6.807	9.93e-12	1.20e-10
CACHD1	0.255	6.806	1.01e-11	1.21e-10
NAP1L2	-0.901	-6.799	1.06e-11	1.27e-10
SPTBN2	-0.974	-6.795	1.09e-11	1.31e-10
GNAL	-0.567	-6.786	1.15e-11	1.39e-10
STON2	0.264	6.782	1.19e-11	1.43e-10
TMEM74B	-1.516	-6.778	1.21e-11	1.46e-10
SNTA1	0.325	6.778	1.22e-11	1.47e-10
KCNC3	-0.894	-6.777	1.22e-11	1.47e-10
EPHB2	-0.797	-6.777	1.23e-11	1.48e-10
AC073941.1	-0.6	-6.773	1.26e-11	1.51e-10
PRRG3	-1.89	-6.765	1.34e-11	1.60e-10
ARHGEF26	0.215	6.76	1.38e-11	1.65e-10
CLSTN3	-0.773	-6.758	1.40e-11	1.67e-10
LINC00535	-0.628	-6.754	1.44e-11	1.72e-10
PTPN13	0.24	6.75	1.48e-11	1.77e-10
ATP9A	-0.392	-6.742	1.56e-11	1.86e-10
C1orf115	-1.459	-6.741	1.57e-11	1.88e-10
WNT3	-1.273	-6.74	1.58e-11	1.89e-10
GREB1L	-1.024	-6.738	1.61e-11	1.91e-10
PHF21B	0.263	6.728	1.72e-11	2.05e-10
ABI1	0.269	6.723	1.78e-11	2.12e-10
DOCK11	-1.009	-6.722	1.79e-11	2.13e-10
P2RX7	-0.535	-6.721	1.81e-11	2.14e-10
TRERF1	-0.442	-6.718	1.84e-11	2.19e-10
NT5C2	0.251	6.714	1.89e-11	2.24e-10
FAM131B	-1.279	-6.714	1.90e-11	2.25e-10
MAP7	-0.248	-6.713	1.91e-11	2.26e-10
ENC1	-0.818	-6.71	1.94e-11	2.30e-10
CAMK2G	0.217	6.708	1.97e-11	2.33e-10
PLEKHG1	0.31	6.707	1.99e-11	2.35e-10
ABLIM1	0.162	6.704	2.02e-11	2.39e-10
CYGB	-1.603	-6.701	2.08e-11	2.45e-10
APLP1	-0.589	-6.69	2.24e-11	2.64e-10
CLIP2	-0.407	-6.684	2.33e-11	2.74e-10
CDH19	-1.27	-6.678	2.43e-11	2.86e-10
PLK2	-1.429	-6.675	2.47e-11	2.90e-10
C1orf61	0.27	6.649	2.95e-11	3.46e-10
EMX1	-1.571	-6.639	3.17e-11	3.72e-10
COL12A1	-1.183	-6.633	3.29e-11	3.86e-10
FRMD3	-0.78	-6.632	3.31e-11	3.89e-10
FBXL16	-0.777	-6.629	3.38e-11	3.96e-10
KIF1B	0.168	6.628	3.41e-11	3.99e-10
C11orf80	-0.511	-6.624	3.51e-11	4.10e-10
DNAH14	-1.047	-6.621	3.56e-11	4.17e-10
PLD1	-1.045	-6.62	3.59e-11	4.19e-10
CHST11	0.246	6.617	3.66e-11	4.28e-10
AC011247.1	-1.333	-6.615	3.71e-11	4.33e-10
VCAN	-0.484	-6.615	3.71e-11	4.33e-10
SRGAP2	-0.646	-6.612	3.79e-11	4.41e-10
ADGRA1	-1.029	-6.61	3.85e-11	4.48e-10
SEPT7	0.212	6.608	3.90e-11	4.54e-10
KIAA1324L	-0.598	-6.603	4.02e-11	4.67e-10
AL162511.1	-1.002	-6.6	4.11e-11	4.78e-10
HIVEP3	-0.339	-6.597	4.19e-11	4.86e-10
AC002070.1	-1.231	-6.584	4.57e-11	5.30e-10
TNS3	0.352	6.582	4.63e-11	5.37e-10
TEAD1	0.215	6.575	4.87e-11	5.65e-10
ADD3	0.18	6.569	5.07e-11	5.87e-10
CEP85L	0.252	6.565	5.22e-11	6.04e-10
SYCE1	-1.813	-6.564	5.22e-11	6.04e-10
LGR5	-1.234	-6.558	5.44e-11	6.29e-10
PPP2R2C	-0.339	-6.556	5.52e-11	6.38e-10
GPR22	-1.39	-6.544	5.99e-11	6.92e-10
ABCC5	-0.397	-6.542	6.06e-11	6.99e-10
CASK	-0.308	-6.541	6.09e-11	7.02e-10
ABCB1	-1.572	-6.541	6.10e-11	7.03e-10
SYNGR3	-1.116	-6.541	6.12e-11	7.04e-10
ARID5B	-0.393	-6.54	6.14e-11	7.06e-10
KCNK9	-1.798	-6.538	6.22e-11	7.15e-10
EPHA10	-1.461	-6.534	6.39e-11	7.34e-10
RASSF8	0.279	6.533	6.44e-11	7.39e-10
JCAD	-1.424	-6.53	6.57e-11	7.53e-10
LIN7A	-0.534	-6.529	6.61e-11	7.57e-10
LINC01902	-1.517	-6.528	6.66e-11	7.63e-10
AC004852.2	-1.614	-6.526	6.74e-11	7.72e-10
TSPYL2	-0.532	-6.52	7.01e-11	8.02e-10
ZDHHC20	-0.408	-6.519	7.07e-11	8.08e-10
MYO6	0.235	6.512	7.41e-11	8.47e-10
WASF3	0.279	6.512	7.42e-11	8.47e-10
PAK6	-1.695	-6.509	7.57e-11	8.64e-10
ADAM23	-0.383	-6.505	7.76e-11	8.84e-10
UBE2E2	-0.259	-6.505	7.77e-11	8.85e-10
DPF1	-0.753	-6.496	8.27e-11	9.41e-10
IGFL4	-0.812	-6.485	8.86e-11	1.01e-09
PREPL	-0.339	-6.478	9.27e-11	1.05e-09
FAM153C	-0.969	-6.477	9.36e-11	1.06e-09
IQSEC1	-0.356	-6.474	9.52e-11	1.08e-09
RTN4RL2	-1.571	-6.471	9.76e-11	1.11e-09
SH3RF1	0.3	6.47	9.77e-11	1.11e-09
RUNX1T1	-0.347	-6.47	9.82e-11	1.11e-09
XYLT1	-0.429	-6.465	1.02e-10	1.15e-09
PSD2	0.273	6.462	1.03e-10	1.17e-09
TNFRSF19	-1.834	-6.461	1.04e-10	1.17e-09
RANBP2	-0.357	-6.459	1.06e-10	1.19e-09
AC027117.2	0.296	6.458	1.06e-10	1.20e-09
RAP2A	-0.566	-6.45	1.12e-10	1.26e-09
ME3	-0.453	-6.443	1.17e-10	1.32e-09
VLDLR	-1.307	-6.438	1.21e-10	1.36e-09
TRANK1	-0.679	-6.433	1.25e-10	1.40e-09
AGTPBP1	-0.345	-6.43	1.28e-10	1.44e-09
SLC2A3	-1.242	-6.429	1.28e-10	1.44e-09
CYP4X1	-1.525	-6.428	1.29e-10	1.45e-09
HLF	-0.554	-6.426	1.31e-10	1.47e-09
ATP13A2	-0.526	-6.422	1.34e-10	1.51e-09
KLHL3	-0.486	-6.407	1.49e-10	1.67e-09
FSD1	-0.909	-6.4	1.55e-10	1.74e-09
LRCH1	-0.472	-6.4	1.56e-10	1.75e-09
EZR	0.352	6.382	1.75e-10	1.96e-09
SPRED2	0.319	6.38	1.77e-10	1.98e-09
NOL4L	-0.633	-6.373	1.86e-10	2.08e-09
LINC02306	-1.189	-6.371	1.87e-10	2.09e-09
PRRC2C	-0.275	-6.37	1.89e-10	2.10e-09
CDKL5	-0.342	-6.37	1.89e-10	2.10e-09
GABRB1	0.154	6.369	1.90e-10	2.12e-09
FBXO34	-0.459	-6.365	1.95e-10	2.17e-09
PLD3	-0.349	-6.365	1.96e-10	2.18e-09
LRRC4C	-0.254	-6.361	2.01e-10	2.24e-09
KDM2B	-0.502	-6.359	2.03e-10	2.25e-09
ATP8B4	-1.276	-6.358	2.05e-10	2.28e-09
FAM110B	-0.455	-6.356	2.07e-10	2.30e-09
PATJ	-0.351	-6.353	2.11e-10	2.34e-09
ARHGEF3	-0.475	-6.35	2.16e-10	2.39e-09
TGFA	-1.63	-6.347	2.20e-10	2.44e-09
DKK3	0.254	6.334	2.39e-10	2.65e-09
QDPR	-0.5	-6.326	2.52e-10	2.79e-09
TTC28	0.189	6.321	2.60e-10	2.87e-09
SPRED1	0.272	6.321	2.61e-10	2.88e-09
AC106795.3	-0.891	-6.32	2.61e-10	2.89e-09
CATSPER2	-0.455	-6.32	2.62e-10	2.89e-09
FNDC3B	0.28	6.319	2.63e-10	2.90e-09
SSH2	-0.278	-6.315	2.70e-10	2.98e-09
AFAP1	-0.827	-6.314	2.72e-10	2.99e-09
SLC7A5	-0.641	-6.314	2.72e-10	2.99e-09
LINC00320	-1.051	-6.308	2.83e-10	3.11e-09
TULP4	-0.315	-6.304	2.90e-10	3.19e-09
TMEM151A	-1.141	-6.303	2.93e-10	3.22e-09
FGF2	0.296	6.302	2.95e-10	3.24e-09
PGM2L1	-0.838	-6.301	2.96e-10	3.25e-09
MYH10	-0.378	-6.298	3.01e-10	3.30e-09
FAM57B	-1.282	-6.296	3.05e-10	3.34e-09
CAMKK2	-0.665	-6.296	3.06e-10	3.35e-09
STOX1	0.312	6.295	3.07e-10	3.36e-09
PPP2R2B	0.121	6.289	3.20e-10	3.50e-09
CFAP61	-0.995	-6.284	3.31e-10	3.62e-09
PRPSAP1	-0.44	-6.28	3.39e-10	3.70e-09
TIMP2	-0.592	-6.277	3.46e-10	3.77e-09
RASGEF1C	-1.241	-6.276	3.48e-10	3.79e-09
SLCO1A2	-0.83	-6.272	3.56e-10	3.88e-09
CAMK2N1	-0.365	-6.272	3.57e-10	3.89e-09
PLLP	-0.957	-6.265	3.74e-10	4.07e-09
GLCE	-0.842	-6.265	3.74e-10	4.07e-09
TSC22D4	0.34	6.262	3.80e-10	4.13e-09
LRRC2	-1.421	-6.262	3.81e-10	4.14e-09
JMJD1C	-0.189	-6.256	3.94e-10	4.28e-09
B3GAT2	-0.586	-6.255	3.98e-10	4.33e-09
MYO10	0.291	6.253	4.01e-10	4.35e-09
AC093607.1	-1.533	-6.252	4.05e-10	4.39e-09
KCNH3	-0.907	-6.251	4.07e-10	4.41e-09
NAT8L	0.336	6.247	4.17e-10	4.52e-09
MYO5C	-1.032	-6.246	4.21e-10	4.55e-09
PWAR6	-0.342	-6.246	4.21e-10	4.55e-09
MAFK	-1.07	-6.246	4.22e-10	4.55e-09
PTK2B	-0.552	-6.244	4.27e-10	4.61e-09
AC019197.1	-1.571	-6.243	4.29e-10	4.63e-09
TP53BP2	0.348	6.24	4.38e-10	4.72e-09
GPM6B	0.166	6.239	4.39e-10	4.73e-09
CLSTN1	-0.293	-6.239	4.40e-10	4.74e-09
LY6E	-0.906	-6.237	4.47e-10	4.82e-09
MARCH6	0.234	6.235	4.51e-10	4.85e-09
PLXNC1	-0.698	-6.233	4.58e-10	4.93e-09
MYT1	-1.32	-6.23	4.66e-10	5.01e-09
MPHOSPH8	-0.293	-6.23	4.67e-10	5.02e-09
CHD3	-0.76	-6.228	4.74e-10	5.08e-09
AL603840.1	-1.288	-6.226	4.79e-10	5.13e-09
GAREM1	0.221	6.225	4.83e-10	5.17e-09
ITGA2	-1.113	-6.22	4.98e-10	5.34e-09
ACAP3	-0.406	-6.208	5.38e-10	5.76e-09
NNAT	-1.379	-6.201	5.61e-10	6.00e-09
ADAM11	-0.802	-6.2	5.64e-10	6.03e-09
DNM3	0.177	6.189	6.06e-10	6.47e-09
AC011330.3	-0.808	-6.188	6.10e-10	6.51e-09
GRIN2C	0.349	6.185	6.19e-10	6.61e-09
ENTPD3	-0.955	-6.184	6.25e-10	6.66e-09
KHDC1	-1.053	-6.183	6.30e-10	6.71e-09
ZFP36L1	0.3	6.179	6.46e-10	6.88e-09
NEFM	-1.027	-6.178	6.51e-10	6.92e-09
GPR37L1	0.318	6.171	6.80e-10	7.23e-09
TF	-0.461	-6.168	6.93e-10	7.37e-09
GALNT3	-1.234	-6.16	7.27e-10	7.73e-09
PLEKHM3	-0.388	-6.159	7.34e-10	7.79e-09
BHLHB9	-0.521	-6.157	7.39e-10	7.84e-09
CPEB4	0.184	6.15	7.76e-10	8.23e-09
PPP1R1B	0.465	6.146	7.94e-10	8.41e-09
GTDC1	-0.353	-6.14	8.25e-10	8.74e-09
IGFBP7	0.33	6.138	8.37e-10	8.86e-09
IL34	-1.171	-6.128	8.90e-10	9.42e-09
TMCC3	-1.167	-6.127	8.97e-10	9.48e-09
FAM126B	-0.348	-6.123	9.18e-10	9.69e-09
GCC2	-0.341	-6.122	9.23e-10	9.74e-09
DCUN1D1	0.329	6.115	9.65e-10	1.02e-08
DLC1	0.244	6.113	9.77e-10	1.03e-08
EHD3	-0.821	-6.113	9.78e-10	1.03e-08
JARID2	0.221	6.11	9.97e-10	1.05e-08
DDAH1	0.227	6.103	1.04e-09	1.09e-08
CES4A	-1.072	-6.103	1.04e-09	1.09e-08
SEC24D	-0.811	-6.103	1.04e-09	1.10e-08
RGS4	-1.045	-6.101	1.05e-09	1.11e-08
JHY	-0.994	-6.1	1.06e-09	1.11e-08
HID1	-0.763	-6.09	1.13e-09	1.19e-08
DRD1	-1.69	-6.09	1.13e-09	1.19e-08
STK39	-0.399	-6.086	1.16e-09	1.21e-08
LINC01630	-1.078	-6.085	1.17e-09	1.22e-08
USH1C	-1.373	-6.084	1.18e-09	1.23e-08
MTUS1	0.245	6.083	1.18e-09	1.23e-08
DNER	-0.333	-6.083	1.18e-09	1.23e-08
WIF1	0.514	6.08	1.21e-09	1.26e-08
BRSK2	-0.489	-6.078	1.21e-09	1.27e-08
TNFRSF25	-0.842	-6.077	1.22e-09	1.27e-08
GALNT2	0.312	6.074	1.25e-09	1.30e-08
AFF1	0.228	6.068	1.29e-09	1.35e-08
SDC2	0.335	6.065	1.32e-09	1.37e-08
RNF219-AS1	0.233	6.064	1.33e-09	1.38e-08
PTPN3	-1.635	-6.063	1.34e-09	1.39e-08
NPTXR	-0.597	-6.061	1.35e-09	1.40e-08
RGS12	-0.31	-6.06	1.36e-09	1.41e-08
APLNR	-1.423	-6.06	1.36e-09	1.41e-08
BTBD10	-0.416	-6.058	1.38e-09	1.43e-08
DLG1	-0.231	-6.048	1.46e-09	1.52e-08
GALNT9	-0.781	-6.039	1.55e-09	1.61e-08
SV2C	-1.265	-6.038	1.56e-09	1.62e-08
CD22	-0.997	-6.03	1.64e-09	1.70e-08
FRMPD3	-1.116	-6.026	1.68e-09	1.74e-08
MAP2K4	-0.286	-6.023	1.71e-09	1.77e-08
DEPTOR	-0.739	-6.013	1.82e-09	1.88e-08
PTTG1IP	0.385	6.01	1.86e-09	1.92e-08
ARHGAP6	-0.876	-6.008	1.88e-09	1.94e-08
STK33	0.263	6.006	1.90e-09	1.96e-08
CSRP1	0.269	5.995	2.03e-09	2.09e-08
SLC25A48	0.368	5.989	2.11e-09	2.17e-08
F11-AS1	0.362	5.982	2.21e-09	2.28e-08
DNAH7	0.276	5.98	2.23e-09	2.30e-08
TMEM184B	0.305	5.978	2.26e-09	2.32e-08
PBXIP1	0.325	5.976	2.29e-09	2.35e-08
AC084816.1	-1.257	-5.974	2.31e-09	2.37e-08
EDNRA	-1.197	-5.971	2.36e-09	2.42e-08
SLC14A1	0.264	5.97	2.37e-09	2.43e-08
JADE2	-0.693	-5.97	2.37e-09	2.43e-08
ADGRL3	0.109	5.968	2.41e-09	2.47e-08
GPR176	-0.761	-5.963	2.48e-09	2.54e-08
ERBB4	0.104	5.961	2.51e-09	2.56e-08
PKD1	-0.291	-5.954	2.61e-09	2.67e-08
CDON	-0.739	-5.954	2.62e-09	2.67e-08
FBN1	-0.472	-5.952	2.64e-09	2.70e-08
INPP4A	-0.31	-5.951	2.66e-09	2.72e-08
TUBA8	-1.207	-5.95	2.69e-09	2.74e-08
ATP6V0A1	-0.321	-5.948	2.71e-09	2.76e-08
AC007091.1	-1.545	-5.948	2.72e-09	2.77e-08
PRKACB	-0.246	-5.946	2.75e-09	2.80e-08
F3	0.331	5.946	2.75e-09	2.80e-08
DUSP7	-1.203	-5.943	2.79e-09	2.84e-08
JAZF1-AS1	-1.175	-5.943	2.80e-09	2.84e-08
RAB39A	-1.107	-5.94	2.84e-09	2.89e-08
FAXC	-0.829	-5.939	2.87e-09	2.91e-08
HEPN1	0.385	5.938	2.88e-09	2.92e-08
NR3C1	-0.315	-5.938	2.89e-09	2.93e-08
ANKRD11	-0.238	-5.937	2.90e-09	2.93e-08
MOBP	-0.75	-5.936	2.92e-09	2.96e-08
TIMP3	0.367	5.931	3.01e-09	3.04e-08
MAP1A	-0.445	-5.93	3.03e-09	3.06e-08
AC009975.1	-1.117	-5.929	3.05e-09	3.09e-08
MRPS30-DT	-0.546	-5.928	3.08e-09	3.11e-08
SUMO3	-0.782	-5.923	3.16e-09	3.19e-08
OAF	0.385	5.914	3.34e-09	3.37e-08
MATK	-1.05	-5.909	3.44e-09	3.47e-08
PLPP3	0.294	5.908	3.46e-09	3.49e-08
MAPK10	0.104	5.904	3.55e-09	3.57e-08
ITPKB	0.177	5.893	3.79e-09	3.81e-08
LINC01505	-0.627	-5.891	3.85e-09	3.87e-08
YPEL3	-0.385	-5.885	3.98e-09	4.00e-08
ADAMTS16	-1.024	-5.879	4.14e-09	4.15e-08
LIPA	-0.439	-5.876	4.20e-09	4.22e-08
B4GALT6	-0.678	-5.873	4.28e-09	4.29e-08
CORO1A	-1.385	-5.858	4.70e-09	4.71e-08
SOX2	0.312	5.846	5.05e-09	5.06e-08
TEK	-1.434	-5.844	5.11e-09	5.12e-08
LGR4	0.255	5.843	5.12e-09	5.13e-08
SLC41A2	-0.429	-5.84	5.21e-09	5.21e-08
STMN4	-0.799	-5.837	5.31e-09	5.31e-08
ACER2	-1.005	-5.836	5.33e-09	5.33e-08
LRRFIP1	-0.337	-5.822	5.81e-09	5.80e-08
PMP22	0.334	5.812	6.17e-09	6.15e-08
PCSK6	-0.644	-5.812	6.17e-09	6.16e-08
SCD5	0.181	5.809	6.27e-09	6.25e-08
PCNT	-0.43	-5.806	6.40e-09	6.38e-08
GPD2	0.264	5.806	6.41e-09	6.38e-08
AC025159.1	-0.445	-5.805	6.44e-09	6.41e-08
DST	0.106	5.8	6.64e-09	6.61e-08
ADGRA3	0.226	5.796	6.78e-09	6.74e-08
ERMN	-0.898	-5.791	7.00e-09	6.96e-08
CD55	-1.02	-5.791	7.01e-09	6.96e-08
LRRC63	-1.11	-5.785	7.25e-09	7.19e-08
ST18	-0.603	-5.784	7.28e-09	7.22e-08
PAPLN	0.275	5.782	7.39e-09	7.33e-08
ENO2	-0.396	-5.778	7.56e-09	7.49e-08
SPON1	0.212	5.772	7.85e-09	7.77e-08
PRDM2	-0.343	-5.77	7.91e-09	7.83e-08
LRP1	0.265	5.768	8.02e-09	7.93e-08
TUBB2B	0.373	5.765	8.14e-09	8.04e-08
PIK3C2A	0.267	5.765	8.14e-09	8.04e-08
SBK1	-0.915	-5.763	8.26e-09	8.15e-08
CHD9	0.158	5.76	8.40e-09	8.29e-08
SH3D19	-0.479	-5.759	8.47e-09	8.35e-08
KNDC1	-0.357	-5.758	8.50e-09	8.38e-08
EFNA5	-0.203	-5.757	8.56e-09	8.43e-08
MEF2A	-0.25	-5.751	8.88e-09	8.74e-08
SLITRK1	-1.352	-5.747	9.06e-09	8.91e-08
CXXC4-AS1	-0.947	-5.74	9.48e-09	9.32e-08
GPR85	-1.457	-5.738	9.57e-09	9.41e-08
WDR49	-0.479	-5.737	9.65e-09	9.47e-08
POU2F1	0.208	5.734	9.79e-09	9.60e-08
AL392023.2	-1.371	-5.734	9.80e-09	9.61e-08
KCNIP1	-0.398	-5.727	1.02e-08	1.00e-07
ODF2L	-0.486	-5.72	1.07e-08	1.05e-07
DEAF1	-0.385	-5.718	1.08e-08	1.06e-07
MAPT	-0.224	-5.715	1.10e-08	1.07e-07
KIF1A	-0.294	-5.715	1.10e-08	1.07e-07
HRASLS	-1.239	-5.709	1.13e-08	1.11e-07
ITGAV	0.255	5.709	1.14e-08	1.11e-07
PTCHD1	0.332	5.709	1.14e-08	1.11e-07
ZDBF2	-0.528	-5.707	1.15e-08	1.12e-07
FOCAD	-0.289	-5.706	1.16e-08	1.13e-07
MEGF11	-0.715	-5.704	1.17e-08	1.14e-07
PDE4DIP	0.116	5.703	1.18e-08	1.15e-07
RPS6KC1	-0.262	-5.699	1.21e-08	1.17e-07
PLS1	-1.396	-5.697	1.22e-08	1.19e-07
NEXMIF	-0.484	-5.692	1.26e-08	1.22e-07
KCNV1	-1.353	-5.691	1.27e-08	1.23e-07
SYBU	-0.347	-5.691	1.27e-08	1.23e-07
YPEL2	-0.462	-5.689	1.28e-08	1.24e-07
EPHX1	0.304	5.688	1.28e-08	1.24e-07
AC091563.1	-1.38	-5.686	1.30e-08	1.26e-07
SCG2	-0.937	-5.685	1.31e-08	1.27e-07
DIRC3-AS1	-1.607	-5.684	1.32e-08	1.27e-07
MAP6	-0.471	-5.679	1.35e-08	1.31e-07
VSIR	0.379	5.679	1.35e-08	1.31e-07
RAB3A	-0.896	-5.67	1.43e-08	1.38e-07
CRYM	-1.084	-5.668	1.45e-08	1.40e-07
SRPK1	-0.421	-5.665	1.47e-08	1.42e-07
SCN2B	-0.891	-5.664	1.47e-08	1.42e-07
MSH4	-0.686	-5.664	1.48e-08	1.43e-07
NCS1	-0.362	-5.663	1.49e-08	1.44e-07
CEND1	-0.56	-5.661	1.50e-08	1.45e-07
EPB41L1	-0.342	-5.66	1.51e-08	1.45e-07
LINC02055	-1.175	-5.66	1.52e-08	1.46e-07
MKL2	-0.282	-5.659	1.52e-08	1.47e-07
CPT1A	0.428	5.659	1.53e-08	1.47e-07
SEMA3E	-0.957	-5.658	1.53e-08	1.47e-07
ARAP2	0.159	5.657	1.54e-08	1.48e-07
FAM178B	-1.029	-5.655	1.56e-08	1.50e-07
AKR1E2	-1.617	-5.648	1.62e-08	1.56e-07
IQCM	-1.036	-5.647	1.63e-08	1.56e-07
AC026316.5	-0.656	-5.645	1.65e-08	1.58e-07
MAN1A2	-0.315	-5.638	1.72e-08	1.65e-07
KIZ	-0.328	-5.636	1.74e-08	1.66e-07
TTC6	-1.327	-5.634	1.76e-08	1.69e-07
FGD6	0.286	5.628	1.83e-08	1.75e-07
TSPYL4	-0.592	-5.626	1.85e-08	1.76e-07
JADE3	-0.999	-5.622	1.89e-08	1.80e-07
PJA1	-0.957	-5.617	1.94e-08	1.85e-07
GDPD5	-0.992	-5.615	1.97e-08	1.88e-07
PLXNB1	0.288	5.612	1.99e-08	1.90e-07
AK3	0.253	5.61	2.03e-08	1.93e-07
CGNL1	0.336	5.609	2.03e-08	1.93e-07
MLLT11	-0.778	-5.607	2.06e-08	1.96e-07
AL034347.1	-1.257	-5.606	2.07e-08	1.97e-07
BCAS1	-0.813	-5.604	2.09e-08	1.99e-07
WWP1	-0.344	-5.6	2.14e-08	2.04e-07
FAM171B	0.226	5.596	2.19e-08	2.08e-07
LINC01748	0.263	5.596	2.20e-08	2.09e-07
AC012074.1	-1.392	-5.595	2.20e-08	2.09e-07
AC096711.2	-0.366	-5.595	2.21e-08	2.10e-07
SLC12A2	-0.451	-5.593	2.23e-08	2.11e-07
LGI3	-0.901	-5.593	2.23e-08	2.12e-07
WWC2	-0.425	-5.591	2.26e-08	2.14e-07
GPR27	-1.455	-5.59	2.27e-08	2.14e-07
NECAB2	-1.009	-5.59	2.27e-08	2.15e-07
NCKAP5	0.181	5.59	2.28e-08	2.15e-07
ACSL1	-0.648	-5.588	2.30e-08	2.17e-07
ZC3H12B	-0.638	-5.583	2.36e-08	2.23e-07
PXDN	-1.167	-5.583	2.37e-08	2.23e-07
MTURN	-0.405	-5.582	2.38e-08	2.25e-07
LPIN1	0.213	5.581	2.39e-08	2.25e-07
AC008691.1	-1.16	-5.575	2.47e-08	2.33e-07
DYNLL2	-0.548	-5.574	2.48e-08	2.34e-07
SLC26A4	-1.24	-5.573	2.50e-08	2.35e-07
FKBP8	-0.419	-5.573	2.50e-08	2.35e-07
NORAD	-0.399	-5.568	2.57e-08	2.42e-07
GFPT2	-0.482	-5.566	2.61e-08	2.45e-07
SLITRK2	0.463	5.564	2.64e-08	2.48e-07
ABCG1	-1.034	-5.563	2.65e-08	2.48e-07
ZFHX3	0.235	5.562	2.67e-08	2.50e-07
CHCHD6	-0.451	-5.559	2.72e-08	2.55e-07
SUSD5	-1.327	-5.557	2.74e-08	2.57e-07
RBM11	-1.45	-5.555	2.78e-08	2.60e-07
PPP2R2D	-0.375	-5.553	2.80e-08	2.62e-07
TRIM11	-0.981	-5.551	2.84e-08	2.66e-07
AC027682.4	-0.775	-5.55	2.86e-08	2.68e-07
CXXC5	-0.399	-5.548	2.88e-08	2.69e-07
FLT3	-1.138	-5.546	2.93e-08	2.73e-07
PRRT1	-0.722	-5.542	2.99e-08	2.78e-07
STRBP	-0.304	-5.541	3.01e-08	2.81e-07
EPHX4	-0.932	-5.539	3.04e-08	2.83e-07
CRB1	0.193	5.535	3.11e-08	2.90e-07
NUMB	0.247	5.535	3.12e-08	2.90e-07
CEP126	-0.355	-5.533	3.14e-08	2.92e-07
MORF4L2	-0.381	-5.528	3.23e-08	3.00e-07
KCNF1	-1.181	-5.528	3.24e-08	3.01e-07
AB015752.1	-1.212	-5.526	3.27e-08	3.04e-07
SPP1	-0.446	-5.525	3.30e-08	3.06e-07
PRKG1	0.133	5.523	3.34e-08	3.09e-07
MRVI1	0.238	5.518	3.43e-08	3.18e-07
ACOT11	0.223	5.517	3.44e-08	3.19e-07
ACTN1	-0.428	-5.516	3.47e-08	3.21e-07
FNIP2	-0.401	-5.513	3.52e-08	3.26e-07
TBC1D8B	-1.274	-5.512	3.54e-08	3.27e-07
MMP24	-0.754	-5.509	3.61e-08	3.34e-07
DNAJA4	-0.595	-5.506	3.66e-08	3.38e-07
MAGI1	-0.198	-5.506	3.67e-08	3.39e-07
ANKDD1A	0.275	5.505	3.69e-08	3.40e-07
MSH2	-0.478	-5.503	3.73e-08	3.44e-07
MIR2052HG	-0.464	-5.503	3.74e-08	3.44e-07
IGLON5	-1.146	-5.5	3.80e-08	3.50e-07
PDIA5	-0.972	-5.5	3.81e-08	3.51e-07
CHKA	0.254	5.498	3.85e-08	3.54e-07
KCNMB2-AS1	0.31	5.497	3.86e-08	3.55e-07
FAM241A	-1.404	-5.495	3.90e-08	3.59e-07
ASPHD2	-1	-5.495	3.91e-08	3.59e-07
LZTS3	-0.423	-5.494	3.94e-08	3.62e-07
PRPS2	-1.304	-5.488	4.06e-08	3.72e-07
SLC35E3	-0.374	-5.486	4.12e-08	3.78e-07
PAFAH1B3	-0.825	-5.483	4.18e-08	3.83e-07
SHANK1	-0.824	-5.48	4.26e-08	3.90e-07
ZER1	-0.338	-5.478	4.29e-08	3.93e-07
CTDSPL	0.186	5.466	4.59e-08	4.21e-07
SYTL2	-0.636	-5.465	4.62e-08	4.23e-07
FAM168A	0.202	5.464	4.65e-08	4.25e-07
PRCD	-1.273	-5.459	4.78e-08	4.37e-07
REV3L	0.169	5.454	4.92e-08	4.49e-07
YPEL4	-1.446	-5.453	4.95e-08	4.51e-07
YJEFN3	-0.588	-5.453	4.96e-08	4.52e-07
SYNE1	0.144	5.451	5.00e-08	4.56e-07
MT1E	0.366	5.451	5.00e-08	4.56e-07
TLNRD1	-1.095	-5.445	5.18e-08	4.72e-07
KCTD1	-0.288	-5.445	5.18e-08	4.72e-07
ELOVL7	-0.995	-5.442	5.25e-08	4.78e-07
CRTC1	-0.342	-5.441	5.30e-08	4.82e-07
AC006058.1	-1.301	-5.44	5.32e-08	4.84e-07
COBL	-0.27	-5.439	5.37e-08	4.88e-07
PSIP1	-0.359	-5.435	5.47e-08	4.97e-07
AC093523.1	-0.599	-5.431	5.60e-08	5.08e-07
LRMP	-1.141	-5.429	5.66e-08	5.13e-07
ZHX2	0.188	5.429	5.66e-08	5.13e-07
MROH1	-0.342	-5.426	5.76e-08	5.21e-07
KCNJ10	0.302	5.424	5.82e-08	5.27e-07
PLEKHA7	0.251	5.424	5.84e-08	5.29e-07
AC127024.2	-0.914	-5.423	5.86e-08	5.30e-07
AGT	0.305	5.419	5.99e-08	5.41e-07
KCTD12	-1.101	-5.416	6.09e-08	5.51e-07
KCND3	-0.267	-5.412	6.24e-08	5.64e-07
PIP5K1C	-0.473	-5.409	6.33e-08	5.71e-07
RAB15	-0.665	-5.408	6.36e-08	5.74e-07
AC245060.5	-0.431	-5.408	6.39e-08	5.76e-07
SLC22A17	-0.343	-5.405	6.47e-08	5.83e-07
FSHR	-1.366	-5.403	6.56e-08	5.90e-07
RNF182	0.335	5.394	6.88e-08	6.19e-07
SLC39A10	-0.369	-5.384	7.27e-08	6.54e-07
SVIL	-0.946	-5.383	7.34e-08	6.60e-07
RARB	-0.386	-5.382	7.35e-08	6.60e-07
QRICH2	-0.529	-5.379	7.47e-08	6.71e-07
SND1	-0.257	-5.378	7.53e-08	6.76e-07
DTNB	-0.268	-5.371	7.84e-08	7.03e-07
ADARB1	-0.432	-5.369	7.92e-08	7.10e-07
AL590705.1	-0.674	-5.368	7.96e-08	7.13e-07
AC137770.1	-1.056	-5.366	8.03e-08	7.20e-07
ACTN4	-0.338	-5.362	8.24e-08	7.38e-07
FMNL1	-1.135	-5.361	8.29e-08	7.42e-07
AC025809.1	-0.74	-5.359	8.36e-08	7.47e-07
AL365273.2	0.476	5.352	8.68e-08	7.76e-07
CKMT1A	-1.478	-5.346	8.97e-08	8.01e-07
HSP90AB1	-0.261	-5.346	8.99e-08	8.03e-07
C2orf80	-1.306	-5.343	9.15e-08	8.17e-07
LSM11	-0.876	-5.342	9.20e-08	8.21e-07
BCL6	0.2	5.339	9.33e-08	8.32e-07
UBE3D	-0.423	-5.339	9.35e-08	8.33e-07
AP001318.2	-1.133	-5.333	9.64e-08	8.59e-07
SLC6A6	-0.997	-5.332	9.70e-08	8.63e-07
SNRPF	-0.616	-5.327	9.96e-08	8.86e-07
AC011603.2	-0.818	-5.325	1.01e-07	8.98e-07
STK17B	0.382	5.324	1.02e-07	9.03e-07
NKX6-2	-0.783	-5.324	1.02e-07	9.03e-07
LINC00598	0.385	5.319	1.04e-07	9.25e-07
JAZF1	-0.294	-5.318	1.05e-07	9.29e-07
ABCC1	-0.494	-5.311	1.09e-07	9.67e-07
HEPH	0.354	5.308	1.11e-07	9.82e-07
FAM133A	-1.055	-5.306	1.12e-07	9.94e-07
RABGAP1L	-0.197	-5.306	1.12e-07	9.95e-07
ARHGDIG	-0.841	-5.303	1.14e-07	1.01e-06
AUTS2	-0.118	-5.302	1.14e-07	1.01e-06
C2CD5	-0.322	-5.301	1.15e-07	1.02e-06
SOX9	0.279	5.301	1.15e-07	1.02e-06
CLDND1	-0.419	-5.3	1.16e-07	1.02e-06
HACD2	-0.411	-5.297	1.18e-07	1.04e-06
PACRG	-0.356	-5.294	1.20e-07	1.06e-06
CELF2	-0.111	-5.293	1.20e-07	1.06e-06
AP1G2	-0.657	-5.292	1.21e-07	1.07e-06
ZNF680	0.269	5.29	1.22e-07	1.08e-06
STARD9	-0.544	-5.29	1.22e-07	1.08e-06
JAKMIP1	-0.406	-5.284	1.26e-07	1.11e-06
AC006148.1	-0.354	-5.28	1.29e-07	1.14e-06
ART3	-1.105	-5.277	1.32e-07	1.16e-06
PNMA8A	-0.721	-5.277	1.32e-07	1.16e-06
ADAM19	-0.974	-5.276	1.32e-07	1.16e-06
ASAP2	0.223	5.276	1.32e-07	1.16e-06
TXLNB	-1.412	-5.275	1.33e-07	1.16e-06
RRAGD	-0.751	-5.275	1.33e-07	1.16e-06
SNX30	-0.487	-5.272	1.35e-07	1.19e-06
CBFA2T3	-1.188	-5.271	1.36e-07	1.19e-06
EFCAB5	-0.865	-5.267	1.38e-07	1.21e-06
AF038458.3	-1.226	-5.265	1.41e-07	1.23e-06
PCSK5	0.194	5.264	1.41e-07	1.23e-06
AC036108.1	-0.803	-5.262	1.42e-07	1.24e-06
BLM	-1.347	-5.258	1.46e-07	1.27e-06
SLC3A2	0.28	5.257	1.46e-07	1.28e-06
MRC2	-1.111	-5.254	1.49e-07	1.30e-06
ADAP1	-0.83	-5.254	1.49e-07	1.30e-06
ZNF675	-0.53	-5.253	1.49e-07	1.30e-06
PRDM8	-1.154	-5.251	1.51e-07	1.32e-06
TPCN1	0.242	5.25	1.52e-07	1.33e-06
PKP2	-1	-5.249	1.53e-07	1.33e-06
IL6ST	0.269	5.247	1.54e-07	1.34e-06
BMP6	-1.764	-5.246	1.55e-07	1.35e-06
TRIM36	-1.18	-5.246	1.55e-07	1.35e-06
CPLX3	-1.341	-5.243	1.58e-07	1.37e-06
SLC6A11	0.287	5.243	1.58e-07	1.37e-06
RAPGEFL1	-0.589	-5.242	1.59e-07	1.38e-06
RUNDC3A	-0.588	-5.242	1.59e-07	1.38e-06
STK32B	-1.045	-5.238	1.62e-07	1.40e-06
BMPR1A	0.193	5.237	1.63e-07	1.41e-06
RNF208	-0.615	-5.236	1.64e-07	1.42e-06
EPS15	0.198	5.233	1.67e-07	1.44e-06
ID4	0.344	5.232	1.68e-07	1.45e-06
TMEM63C	-1.048	-5.23	1.69e-07	1.46e-06
C9orf16	-0.598	-5.23	1.69e-07	1.46e-06
METTL6	-0.426	-5.228	1.71e-07	1.48e-06
HERC1	-0.219	-5.228	1.72e-07	1.48e-06
AC092378.1	-0.656	-5.227	1.72e-07	1.49e-06
VIPR2	-1.19	-5.224	1.75e-07	1.51e-06
PTCHD1-AS	0.228	5.224	1.75e-07	1.51e-06
AC009063.2	-0.867	-5.223	1.76e-07	1.51e-06
PLCG1	0.322	5.221	1.78e-07	1.53e-06
AC233296.1	-0.758	-5.218	1.81e-07	1.56e-06
DSEL	-0.784	-5.212	1.87e-07	1.61e-06
OSBPL8	-0.284	-5.21	1.89e-07	1.63e-06
HGF	0.407	5.204	1.95e-07	1.68e-06
CA7	-1.495	-5.204	1.95e-07	1.68e-06
IL17RB	0.322	5.197	2.02e-07	1.74e-06
RASGRP3	-0.888	-5.197	2.03e-07	1.74e-06
LINC02241	-0.458	-5.196	2.04e-07	1.75e-06
MYO5B	-0.977	-5.196	2.04e-07	1.75e-06
AC016766.1	-1.18	-5.191	2.09e-07	1.79e-06
WDFY3	0.152	5.189	2.11e-07	1.81e-06
LYPD6B	-1.202	-5.188	2.13e-07	1.82e-06
NRN1	-1.205	-5.186	2.15e-07	1.84e-06
KIAA1024	-1.166	-5.185	2.16e-07	1.85e-06
NBPF19	0.295	5.184	2.18e-07	1.86e-06
EPHB1	0.23	5.183	2.19e-07	1.87e-06
BAALC	0.255	5.182	2.19e-07	1.87e-06
PCP4	-0.717	-5.181	2.21e-07	1.88e-06
RFTN2	0.197	5.178	2.24e-07	1.91e-06
AC087564.1	0.283	5.175	2.28e-07	1.94e-06
ANKRD28	-0.306	-5.171	2.33e-07	1.99e-06
EIF4E3	-0.581	-5.164	2.42e-07	2.06e-06
ACSL4	-0.421	-5.161	2.46e-07	2.09e-06
LINC01470	-0.797	-5.157	2.51e-07	2.13e-06
ICAM5	-1.29	-5.156	2.53e-07	2.15e-06
GABBR1	0.216	5.145	2.68e-07	2.28e-06
RANGAP1	-0.429	-5.144	2.69e-07	2.29e-06
VRK2	-0.832	-5.143	2.70e-07	2.29e-06
ZCCHC14	-0.337	-5.142	2.72e-07	2.31e-06
AK4	0.356	5.14	2.74e-07	2.33e-06
TPST1	-0.29	-5.139	2.76e-07	2.34e-06
HRK	-1.564	-5.137	2.79e-07	2.36e-06
ABCA2	-0.348	-5.136	2.80e-07	2.37e-06
TGFBR3	0.25	5.136	2.81e-07	2.38e-06
ADAMTS3	-0.803	-5.133	2.84e-07	2.41e-06
HAPLN4	-1.218	-5.133	2.85e-07	2.41e-06
CNTD2	-1.355	-5.133	2.86e-07	2.41e-06
GSG1L	-0.776	-5.132	2.86e-07	2.41e-06
CCDC57	-0.362	-5.13	2.90e-07	2.44e-06
BID	-0.503	-5.13	2.90e-07	2.44e-06
PIP4K2B	-0.397	-5.126	2.97e-07	2.50e-06
[truncated: 2,682 more rows]

## Sheet: Astrocytes_0_4
	logFC_cluster	z.score	p.value	BH
TRIO	-1.644	-16.692	1.51e-62	2.53e-58
NAMPT	-3.573	-14.68	8.60e-49	7.23e-45
FAM129A	-4.698	-13.936	3.85e-44	2.16e-40
PRLR	-4.088	-13.075	4.60e-39	1.93e-35
C9orf3	-1.264	-12.589	2.42e-36	7.55e-33
KCNT2	-3.27	-12.581	2.69e-36	7.55e-33
CADPS	-2.957	-12.415	2.17e-35	5.21e-32
GPR158	-3.488	-11.89	1.34e-32	2.82e-29
NMB	-3.143	-11.742	7.77e-32	1.45e-28
GLIS3	-1.179	-11.731	8.82e-32	1.48e-28
GPN1	-2.898	-11.318	1.06e-29	1.63e-26
MYOF	-3.688	-11.131	8.86e-29	1.24e-25
EPHA5	-3.473	-10.627	2.23e-26	2.89e-23
CAMK2D	-1.656	-10.356	3.92e-25	4.71e-22
DNER	-1.922	-10.343	4.52e-25	5.07e-22
CGAS	-3.45	-10.182	2.38e-24	2.50e-21
BIRC3	-3.863	-10.135	3.86e-24	3.82e-21
PLOD2	-2.165	-10.084	6.48e-24	6.05e-21
STK40	-2.487	-9.973	1.99e-23	1.76e-20
AC092131.1	-4.511	-9.902	4.06e-23	3.42e-20
CLIP1	-1.539	-9.875	5.37e-23	4.30e-20
CHST15	-2.211	-9.805	1.07e-22	8.21e-20
NRCAM	-0.865	-9.672	3.96e-22	2.89e-19
MRC2	-2.681	-9.639	5.48e-22	3.84e-19
DNAJA4	-2.885	-9.398	5.55e-21	3.73e-18
WARS	-3.111	-9.288	1.57e-20	1.02e-17
FAM110C	-3.254	-9.282	1.66e-20	1.03e-17
NRXN1	1.148	9.237	2.53e-20	1.52e-17
GBP1	-3.75	-9.074	1.15e-19	6.67e-17
LYST	-1.158	-9.029	1.74e-19	9.75e-17
ELL2	-2.566	-9.024	1.81e-19	9.80e-17
ALDH7A1	1.717	8.973	2.89e-19	1.52e-16
SRGAP1	-1.145	-8.959	3.26e-19	1.66e-16
ANXA1	-4.589	-8.929	4.31e-19	2.13e-16
TRAK1	1.247	8.912	5.01e-19	2.41e-16
HERC4	-0.969	-8.886	6.32e-19	2.95e-16
IL1RAP	-2.967	-8.881	0.00e+00	3.02e-16
ZFAND2A	-2.454	-8.858	8.16e-19	3.61e-16
TEX2	-1.749	-8.713	2.96e-18	1.27e-15
GFPT2	-1.736	-8.615	6.98e-18	2.93e-15
RORA	0.902	8.582	9.36e-18	3.84e-15
UBE2D3	-1.004	-8.579	9.61e-18	3.84e-15
ARID5B	-1.905	-8.571	1.02e-17	3.99e-15
TMTC1	-1.71	-8.508	1.76e-17	6.74e-15
SPON1	1.349	8.459	2.69e-17	1.00e-14
CCDC85A	-2.764	-8.401	4.44e-17	1.62e-14
AKAP13	-1.184	-8.395	4.66e-17	1.63e-14
UGCG	-2.116	-8.395	4.66e-17	1.63e-14
ALPK1	-3.3	-8.379	5.34e-17	1.83e-14
ATP1A2	1.927	8.3	1.04e-16	3.51e-14
ADAMTS3	-2.352	-8.277	1.27e-16	4.18e-14
FAM135A	-0.917	-8.263	1.42e-16	4.59e-14
ACACB	2.104	8.199	2.43e-16	7.71e-14
ATP11A	-1.766	-8.182	2.79e-16	8.70e-14
MAP1B	-1.89	-8.156	3.46e-16	1.06e-13
FRMD5	-1.653	-8.12	4.65e-16	1.40e-13
FAM13C	2.482	8.093	5.80e-16	1.71e-13
COG5	-0.792	-8.09	5.99e-16	1.73e-13
SYTL2	-1.97	-8.082	6.36e-16	1.81e-13
FLNC	-4.719	-8.077	6.63e-16	1.86e-13
MBOAT7	-1.668	-7.999	1.25e-15	3.45e-13
IL1R1	-3.131	-7.995	1.30e-15	3.51e-13
APP	-1.778	-7.961	1.71e-15	4.56e-13
ABCC3	-3.747	-7.957	1.76e-15	4.62e-13
ADAM9	-1.474	-7.941	2.01e-15	5.17e-13
DPYD	-1.908	-7.94	2.03e-15	5.17e-13
GCNT1	-2.84	-7.898	2.84e-15	7.12e-13
LTBP1	-1.67	-7.877	3.34e-15	8.27e-13
MAP4K4	-0.792	-7.829	4.91e-15	1.20e-12
LMO3	1.863	7.821	5.24e-15	1.26e-12
APCDD1	2.093	7.814	5.53e-15	1.31e-12
ACTN1	-2.301	-7.813	5.60e-15	1.31e-12
HIF3A	2.091	7.797	6.33e-15	1.46e-12
TNRC6B	0.928	7.795	6.46e-15	1.47e-12
TGFBR2	-3.347	-7.752	9.07e-15	2.03e-12
C3	-3.184	-7.713	1.23e-14	2.71e-12
BCL6	-1.251	-7.662	1.82e-14	3.98e-12
CHD6	0.703	7.639	2.18e-14	4.71e-12
KLHL25	-2.131	-7.637	2.23e-14	4.75e-12
GRAMD1C	1.321	7.628	2.38e-14	4.99e-12
KHDRBS1	-1.081	-7.617	2.59e-14	5.38e-12
GBP2	-4.539	-7.603	2.90e-14	5.94e-12
SLC1A2	1.323	7.587	3.28e-14	6.65e-12
PRAG1	-1.999	-7.573	3.65e-14	7.30e-12
PKNOX2	-1.699	-7.567	3.83e-14	7.52e-12
TENT4B	-1.502	-7.566	3.85e-14	7.52e-12
KCNH1	-2.051	-7.557	4.13e-14	7.97e-12
ADAMTS12	-2.867	-7.535	4.89e-14	9.33e-12
SPRED3	-2.611	-7.528	5.15e-14	9.64e-12
SPP1	-2.632	-7.527	5.18e-14	9.64e-12
ATP13A4	1.582	7.526	5.22e-14	9.64e-12
SLC39A11	1.688	7.507	6.04e-14	1.10e-11
NAA50	-1.5	-7.48	7.44e-14	1.34e-11
F11-AS1	3.313	7.469	8.11e-14	1.45e-11
NUDC	-1.772	-7.447	9.58e-14	1.70e-11
TTTY14	-1.068	-7.43	1.09e-13	1.90e-11
ADAM12	-2.085	-7.41	1.26e-13	2.18e-11
SLC7A1	-2.363	-7.391	1.45e-13	2.49e-11
NRIP1	-1.531	-7.365	1.77e-13	3.00e-11
CSMD2	-2.253	-7.358	1.87e-13	3.13e-11
NFASC	-1.996	-7.357	1.88e-13	3.13e-11
PDPN	-3.12	-7.349	2.00e-13	3.30e-11
GPR75-ASB3	1.158	7.311	2.64e-13	4.32e-11
RAB7A	-0.872	-7.302	2.84e-13	4.59e-11
TNFAIP3	-2.302	-7.269	3.63e-13	5.82e-11
APC	-0.863	-7.263	3.78e-13	5.99e-11
ZDHHC18	-1.55	-7.242	4.43e-13	6.96e-11
SMC5	-1.076	-7.241	4.47e-13	6.96e-11
EXOC5	-0.924	-7.211	5.57e-13	8.58e-11
ARHGAP10	-2.263	-7.21	5.61e-13	8.58e-11
WWTR1	-1.386	-7.191	6.44e-13	9.76e-11
CNNM2	1.162	7.157	8.22e-13	1.23e-10
SLC39A14	-2.193	-7.144	9.08e-13	1.34e-10
KCNK1	-1.927	-7.144	9.09e-13	1.34e-10
DCAF5	-0.923	-7.124	1.05e-12	1.53e-10
SLBP	-1.485	-7.105	1.21e-12	1.75e-10
MAPKAPK2	-1.406	-7.098	1.27e-12	1.82e-10
RASGEF1B	-2.163	-7.095	1.29e-12	1.84e-10
NR3C2	1.129	7.09	1.34e-12	1.89e-10
ARID5A	-2.131	-7.079	1.45e-12	2.03e-10
RERE	0.55	7.061	1.65e-12	2.29e-10
ETNPPL	2.257	7.059	1.68e-12	2.32e-10
MMP16	-2.193	-7.051	1.77e-12	2.42e-10
HSPD1	-1.691	-7.05	1.78e-12	2.42e-10
GARS	-1.744	-7.037	1.97e-12	2.65e-10
DEDD2	-1.634	-7.035	1.99e-12	2.66e-10
PAM	-1.67	-7.033	2.01e-12	2.67e-10
LIMS1	-1.479	-7.01	2.39e-12	3.14e-10
KAZN	-1.873	-6.971	3.14e-12	4.09e-10
NFIL3	-2.833	-6.969	3.20e-12	4.14e-10
CRIM1	-1.313	-6.966	3.25e-12	4.17e-10
CD44	-2.543	-6.966	3.27e-12	4.17e-10
PPP1R15A	-2.54	-6.961	3.37e-12	4.26e-10
TRPM3	1.267	6.957	3.46e-12	4.35e-10
LRRC4C	1.604	6.931	4.18e-12	5.21e-10
GALNT13	-2.544	-6.916	4.66e-12	5.73e-10
UBE2Z	-1.195	-6.915	4.67e-12	5.73e-10
HPSE2	1.595	6.897	5.29e-12	6.45e-10
TNFAIP2	-3.011	-6.865	6.63e-12	8.01e-10
MARCH3	-1.456	-6.855	7.12e-12	8.55e-10
SLC47A2	-2.449	-6.82	9.11e-12	1.08e-09
ASAP1	-0.681	-6.82	9.12e-12	1.08e-09
NOP58	-1.534	-6.813	9.54e-12	1.12e-09
RAP1GDS1	-1.012	-6.813	9.56e-12	1.12e-09
SPSB1	-2.817	-6.808	9.92e-12	1.15e-09
SIK2	-0.745	-6.796	1.08e-11	1.24e-09
GPM6A	0.703	6.789	1.13e-11	1.29e-09
HPRT1	-1.598	-6.774	1.25e-11	1.43e-09
TXNRD1	-1.457	-6.769	1.30e-11	1.47e-09
NKIRAS2	-1.57	-6.759	1.39e-11	1.56e-09
FIGN	-0.906	-6.757	1.41e-11	1.57e-09
WASF3	1.153	6.756	1.42e-11	1.57e-09
IARS	-1.539	-6.752	1.46e-11	1.60e-09
BCAR1	-1.666	-6.747	1.51e-11	1.64e-09
TSPYL4	-1.419	-6.746	1.52e-11	1.64e-09
P3H2	-2.598	-6.746	1.52e-11	1.64e-09
HEPACAM	1.46	6.729	1.70e-11	1.82e-09
ATF3	-3.395	-6.723	1.78e-11	1.89e-09
NAV2	-0.841	-6.713	1.90e-11	2.01e-09
GPM6B	0.849	6.701	2.07e-11	2.17e-09
ZSWIM5	0.83	6.697	2.13e-11	2.22e-09
TEAD4	-4.053	-6.692	2.21e-11	2.29e-09
NOCT	-2.269	-6.685	2.32e-11	2.39e-09
CAST	-1.166	-6.68	2.38e-11	2.44e-09
TET3	-1.333	-6.671	2.54e-11	2.59e-09
EGR3	-2.631	-6.666	2.63e-11	2.66e-09
MAP3K20	-1.159	-6.663	2.68e-11	2.69e-09
FGFR1	-1.046	-6.649	2.94e-11	2.94e-09
NKRF	-1.691	-6.649	2.96e-11	2.94e-09
LYPD6	1.547	6.647	3.00e-11	2.96e-09
ADGRB3	0.744	6.635	3.25e-11	3.18e-09
SH3BGR	-2.145	-6.635	3.25e-11	3.18e-09
MCUB	-2.716	-6.625	3.47e-11	3.34e-09
MAN1C1	-2.277	-6.625	3.47e-11	3.34e-09
GPR89B	-1.578	-6.625	3.48e-11	3.34e-09
AC005162.3	2.187	6.623	3.53e-11	3.37e-09
KLF6	-1.703	-6.593	4.31e-11	4.09e-09
CABLES1	1.782	6.592	4.34e-11	4.10e-09
TAPT1	-0.933	-6.585	4.53e-11	4.26e-09
MATN2	-2.232	-6.561	5.33e-11	4.98e-09
AL589740.1	1.323	6.552	5.66e-11	5.26e-09
PBX1	1.097	6.549	5.81e-11	5.36e-09
TRIB3	-2.763	-6.539	6.18e-11	5.68e-09
PDE3B	1.519	6.538	6.22e-11	5.68e-09
AC090772.3	-2.009	-6.523	6.90e-11	6.27e-09
PTGES3	-1.385	-6.52	7.05e-11	6.37e-09
ARHGAP32	0.602	6.517	7.16e-11	6.44e-09
PROX1	-2.032	-6.504	7.85e-11	7.01e-09
URB1	-1.415	-6.498	8.15e-11	7.22e-09
SESN2	-2.223	-6.498	8.16e-11	7.22e-09
SMAD1	-1.359	-6.495	8.32e-11	7.30e-09
ARNTL2	-2.373	-6.494	8.34e-11	7.30e-09
ACSS1	1.731	6.487	8.75e-11	7.59e-09
NWD1	2.542	6.487	8.76e-11	7.59e-09
SYNE2	-2.059	-6.485	8.90e-11	7.67e-09
CARMIL1	0.585	6.481	9.08e-11	7.79e-09
CHI3L2	-4.962	-6.478	9.28e-11	7.92e-09
ARRB1	1.883	6.476	9.40e-11	7.98e-09
ZFYVE28	-1.463	-6.471	9.77e-11	8.25e-09
GPBP1	-0.882	-6.464	1.02e-10	8.55e-09
PHYHIPL	1.239	6.456	1.07e-10	8.97e-09
VIM	-1.559	-6.453	1.10e-10	9.15e-09
NEK10	-2.232	-6.449	1.12e-10	9.31e-09
GAP43	-2.384	-6.438	1.21e-10	9.99e-09
FOXG1-AS1	1.808	6.429	1.28e-10	1.05e-08
SLC20A2	-1.087	-6.423	1.33e-10	1.09e-08
LINC00877	-2.538	-6.411	1.44e-10	1.17e-08
BACE2	-2.117	-6.402	1.53e-10	1.24e-08
BAG3	-1.528	-6.4	1.56e-10	1.25e-08
TTYH1	1.595	6.392	1.64e-10	1.31e-08
TNC	-3.854	-6.389	1.67e-10	1.33e-08
RAB39A	-3.467	-6.38	1.77e-10	1.40e-08
B4GALT5	-0.982	-6.38	1.77e-10	1.40e-08
UBA52	-1.737	-6.375	1.82e-10	1.43e-08
MCTP2	-2.199	-6.372	1.87e-10	1.46e-08
TRIM26	-1.481	-6.367	1.93e-10	1.50e-08
HDAC7	-1.259	-6.366	1.94e-10	1.50e-08
CKB	1.491	6.351	2.14e-10	1.65e-08
CPNE8	-1.446	-6.35	2.15e-10	1.65e-08
ZNF98	1.861	6.347	2.20e-10	1.68e-08
CCDC71L	-3.648	-6.343	2.25e-10	1.71e-08
RUVBL2	-1.983	-6.34	2.30e-10	1.74e-08
MARCH1	-1.381	-6.334	2.38e-10	1.80e-08
AL096711.2	-1.589	-6.329	2.47e-10	1.85e-08
CAMK2G	1.201	6.328	2.49e-10	1.86e-08
ABI3BP	-2.156	-6.326	2.51e-10	1.87e-08
VMP1	-1.157	-6.319	2.63e-10	1.95e-08
SORBS1	-0.669	-6.31	2.79e-10	2.06e-08
DCLK1	-2.502	-6.309	2.80e-10	2.06e-08
SERPINE2	-1.046	-6.305	2.88e-10	2.10e-08
SLC15A2	1.655	6.302	2.94e-10	2.14e-08
RPS17	-2.129	-6.3	2.98e-10	2.16e-08
MSN	-1.516	-6.297	3.03e-10	2.18e-08
SOD1	-1.454	-6.295	3.08e-10	2.21e-08
MCU	-1.108	-6.287	3.24e-10	2.32e-08
SBNO2	-1.881	-6.283	3.33e-10	2.37e-08
ST3GAL6	-1.362	-6.269	3.63e-10	2.57e-08
TSPAN5	-0.794	-6.261	3.82e-10	2.70e-08
NGF	-3.219	-6.243	4.29e-10	3.02e-08
SRGAP3	1.115	6.23	4.67e-10	3.27e-08
S100A10	-3.143	-6.226	4.78e-10	3.34e-08
SLC4A4	1.301	6.195	5.83e-10	4.05e-08
FO393418.1	-1.907	-6.191	5.98e-10	4.14e-08
AC006511.4	-2.592	-6.179	6.45e-10	4.44e-08
SPPL2A	-1.04	-6.179	6.47e-10	4.44e-08
HIVEP3	-1.031	-6.177	6.54e-10	4.47e-08
ZNF521	0.807	6.169	6.85e-10	4.66e-08
MYO10	1.372	6.164	7.10e-10	4.81e-08
ELMOD1	-1.866	-6.16	7.25e-10	4.90e-08
AL136115.2	-1.926	-6.159	7.33e-10	4.92e-08
EIF4EBP1	-2.225	-6.158	7.34e-10	4.92e-08
BAIAP2	-1.626	-6.134	8.56e-10	5.71e-08
LGI1	1.196	6.13	8.81e-10	5.85e-08
ANXA2	-3.357	-6.124	9.15e-10	6.05e-08
PDE4D	1.148	6.112	9.82e-10	6.48e-08
VAT1L	-1.567	-6.11	9.96e-10	6.54e-08
LPP	-0.697	-6.107	1.02e-09	6.64e-08
SLC9B2	-1.533	-6.105	1.03e-09	6.71e-08
FNIP2	-1.512	-6.104	1.04e-09	6.73e-08
SOX5	0.64	6.1	1.06e-09	6.86e-08
ICAM1	-2.694	-6.097	1.08e-09	6.98e-08
ENAH	-0.905	-6.093	1.11e-09	7.11e-08
MTHFD1L	-1.233	-6.088	1.14e-09	7.29e-08
KLF12	0.861	6.078	1.21e-09	7.73e-08
MORF4L2	-1.08	-6.069	1.29e-09	8.16e-08
DNAJC7	-1.097	-6.065	1.32e-09	8.36e-08
PIRT	-2.683	-6.062	1.34e-09	8.46e-08
GPC6	-2.575	-6.052	1.43e-09	8.98e-08
LIFR	0.774	6.042	1.52e-09	9.51e-08
RHOJ	1.681	6.041	1.53e-09	9.51e-08
RUFY3	-0.758	-6.04	1.54e-09	9.55e-08
MAPK1IP1L	-1.175	-6.037	1.57e-09	9.68e-08
AGBL1	2.68	6.037	1.57e-09	9.69e-08
RFTN1	-2.087	-6.029	1.65e-09	1.01e-07
CTNNA2	0.726	6.025	1.69e-09	1.04e-07
CP	-2.785	-6.022	1.72e-09	1.05e-07
NTRK2	0.995	6.021	1.73e-09	1.05e-07
FLNA	-1.624	-6.019	1.76e-09	1.06e-07
HTRA1	1.474	6.017	1.78e-09	1.07e-07
OPA1	-0.785	-6.012	1.83e-09	1.10e-07
GRAMD2B	0.828	6.01	1.85e-09	1.11e-07
GBP3	-3.079	-6.01	1.86e-09	1.11e-07
SPOCK1	-1.224	-6	1.98e-09	1.18e-07
GRIA2	1.397	5.998	2.00e-09	1.19e-07
PGM2L1	-1.816	-5.997	2.01e-09	1.19e-07
TCAF2	-2.644	-5.995	2.04e-09	1.20e-07
NDRG2	1.273	5.993	2.06e-09	1.20e-07
ABCB1	-2.238	-5.992	2.07e-09	1.21e-07
FBXL17	0.689	5.987	2.14e-09	1.24e-07
SCRN1	1.207	5.982	2.21e-09	1.28e-07
SULF2	-1.914	-5.981	2.22e-09	1.28e-07
GDPD5	-2.086	-5.972	2.34e-09	1.34e-07
ARHGEF3	-2.062	-5.972	2.34e-09	1.34e-07
ADAM17	-1.103	-5.965	2.44e-09	1.40e-07
RND3	-2.632	-5.961	2.50e-09	1.42e-07
CCDC171	1.214	5.949	2.69e-09	1.53e-07
FGF13	-1.902	-5.943	2.80e-09	1.58e-07
ALPK3	-1.828	-5.941	2.83e-09	1.60e-07
CSGALNACT1	0.805	5.939	2.87e-09	1.61e-07
ZNF83	-1.183	-5.939	2.87e-09	1.61e-07
EHBP1	-0.806	-5.91	3.42e-09	1.91e-07
CHRNA5	-2.642	-5.909	3.44e-09	1.92e-07
ZHX3	0.944	5.905	3.52e-09	1.95e-07
PPRC1	-1.67	-5.9	3.63e-09	2.01e-07
TSHZ2	-3.018	-5.897	3.69e-09	2.03e-07
ABCC4	-1.499	-5.894	3.78e-09	2.07e-07
ARRDC3	-2.339	-5.893	3.78e-09	2.07e-07
MFSD2A	-2.642	-5.891	3.83e-09	2.09e-07
ABLIM1	-0.692	-5.891	3.83e-09	2.09e-07
RPS19	-1.572	-5.891	3.85e-09	2.09e-07
AL160272.2	1.944	5.881	4.07e-09	2.20e-07
CERS6	-1.745	-5.874	4.26e-09	2.30e-07
EPHB1	1.271	5.872	4.32e-09	2.32e-07
HIVEP2	-1.038	-5.866	4.46e-09	2.39e-07
SIX4	-2.317	-5.858	4.69e-09	2.50e-07
RETREG1	-1.825	-5.858	4.70e-09	2.50e-07
BBS2	1.174	5.842	5.16e-09	2.73e-07
FKBP4	-1.705	-5.842	5.17e-09	2.73e-07
C1S	-1.379	-5.84	5.23e-09	2.76e-07
IRF1	-2.434	-5.836	5.34e-09	2.80e-07
NAA16	-1.036	-5.833	5.44e-09	2.85e-07
CHN1	1.069	5.826	5.68e-09	2.96e-07
RCOR3	1.065	5.826	5.69e-09	2.96e-07
LINC00324	-3.997	-5.818	5.96e-09	3.09e-07
SYT9	1.241	5.811	6.20e-09	3.20e-07
CAPS2	0.928	5.811	6.20e-09	3.20e-07
YWHAG	-1.243	-5.801	6.60e-09	3.39e-07
ZDHHC14	-1.119	-5.793	6.92e-09	3.54e-07
PPP2CB	-0.924	-5.791	6.98e-09	3.57e-07
CARS	-1.39	-5.791	7.01e-09	3.57e-07
TRIM25	-1.66	-5.788	7.14e-09	3.62e-07
PRKD1	-0.903	-5.782	7.39e-09	3.74e-07
SVIL	-2.547	-5.781	7.44e-09	3.76e-07
THADA	-0.606	-5.776	7.63e-09	3.84e-07
C1orf61	1.485	5.769	7.99e-09	4.01e-07
POU2F1	0.779	5.763	8.24e-09	4.12e-07
GXYLT2	-1.851	-5.752	8.81e-09	4.38e-07
SLC16A7	-1.577	-5.752	8.81e-09	4.38e-07
HYPK	-1.947	-5.75	8.93e-09	4.42e-07
FOSL2	-2.57	-5.75	8.94e-09	4.42e-07
TENM4	-1.276	-5.749	8.99e-09	4.43e-07
SPHK1	-4.342	-5.747	9.07e-09	4.46e-07
P4HA2	-1.565	-5.739	9.51e-09	4.66e-07
PCDH7	1.209	5.733	9.85e-09	4.81e-07
PPP1R1B	2.377	5.733	9.87e-09	4.81e-07
IFI16	-2.799	-5.731	1.00e-08	4.86e-07
IGSF11	0.864	5.727	1.02e-08	4.93e-07
CDKN1A	-3.053	-5.727	1.02e-08	4.93e-07
CACNA1C	-0.908	-5.726	1.03e-08	4.93e-07
RANBP3L	1.166	5.726	1.03e-08	4.93e-07
WDR1	-1.361	-5.72	1.07e-08	5.11e-07
ZNF473	-1.315	-5.712	1.12e-08	5.33e-07
PLSCR1	-1.782	-5.707	1.15e-08	5.48e-07
SNX3	-1.227	-5.706	1.16e-08	5.48e-07
SQOR	-1.839	-5.706	1.16e-08	5.48e-07
CHST2	-1.838	-5.696	1.23e-08	5.79e-07
BID	-1.652	-5.687	1.29e-08	6.07e-07
CFLAR	-0.941	-5.68	1.35e-08	6.31e-07
CADM1	0.614	5.68	1.35e-08	6.31e-07
ANO6	-1.157	-5.679	1.35e-08	6.31e-07
SUSD6	-1.423	-5.679	1.36e-08	6.31e-07
OTUD7A	0.933	5.676	1.38e-08	6.41e-07
HIKESHI	-1.035	-5.675	1.38e-08	6.41e-07
SLC6A1	1.739	5.675	1.39e-08	6.42e-07
SOS1	-0.831	-5.673	1.40e-08	6.45e-07
AGL	1.403	5.664	1.48e-08	6.79e-07
GEM	-1.91	-5.656	1.55e-08	7.09e-07
SETBP1	-1.578	-5.652	1.59e-08	7.25e-07
CHI3L1	-2.206	-5.641	1.69e-08	7.71e-07
SERPINH1	-1.83	-5.637	1.73e-08	7.86e-07
CPSF4	-1.089	-5.63	1.80e-08	8.15e-07
HMGN5	3.458	5.628	1.82e-08	8.24e-07
PHLPP1	0.745	5.625	1.85e-08	8.36e-07
GALNT10	-1.296	-5.615	1.97e-08	8.86e-07
ARID4A	0.865	5.612	2.00e-08	8.94e-07
CDH20	0.8	5.61	2.02e-08	9.05e-07
NCKAP5	1.289	5.602	2.12e-08	9.46e-07
GAB2	-1.242	-5.598	2.17e-08	9.65e-07
OSBPL1A	-1.079	-5.58	2.40e-08	1.06e-06
DPYSL3	-1.368	-5.58	2.41e-08	1.07e-06
SPTBN1	0.605	5.577	2.45e-08	1.08e-06
VPS37C	-1.268	-5.576	2.46e-08	1.08e-06
NKAIN3	1.001	5.564	2.63e-08	1.16e-06
DST	-0.637	-5.552	2.82e-08	1.24e-06
SEMA3C	-2.225	-5.544	2.95e-08	1.29e-06
PBX3	-1.418	-5.542	2.99e-08	1.30e-06
POC1B	-1.111	-5.541	3.00e-08	1.30e-06
RSF1	0.551	5.535	3.11e-08	1.35e-06
PUM3	-0.943	-5.531	3.19e-08	1.38e-06
PVT1	-1.89	-5.514	3.51e-08	1.51e-06
THBS1	-4.408	-5.496	3.88e-08	1.67e-06
AC115622.1	2.255	5.477	4.33e-08	1.86e-06
FBXO11	-0.494	-5.475	4.38e-08	1.87e-06
MRPL18	-1.765	-5.46	4.75e-08	2.03e-06
FAXDC2	1.549	5.46	4.77e-08	2.03e-06
NABP1	-2.23	-5.456	4.86e-08	2.06e-06
RFTN2	0.9	5.454	4.92e-08	2.08e-06
CDC42EP1	-1.706	-5.452	4.97e-08	2.10e-06
MVP	-1.504	-5.449	5.08e-08	2.14e-06
IFITM3	-1.769	-5.442	5.26e-08	2.21e-06
NKTR	0.832	5.417	6.05e-08	2.53e-06
FERMT3	-2.451	-5.414	6.17e-08	2.58e-06
PNRC1	-1.403	-5.413	6.18e-08	2.58e-06
HSPA9	-1.091	-5.412	6.25e-08	2.60e-06
AP002991.1	1.698	5.409	6.33e-08	2.63e-06
MYO1E	-1.358	-5.408	6.38e-08	2.64e-06
COPA	-0.849	-5.403	6.54e-08	2.70e-06
GBE1	-1.701	-5.401	6.63e-08	2.73e-06
FAM193B	-0.85	-5.391	7.00e-08	2.88e-06
CNTFR	1.532	5.391	7.02e-08	2.88e-06
RNF169	-0.84	-5.388	7.13e-08	2.92e-06
YARS	-1.264	-5.387	7.18e-08	2.93e-06
GDPD1	1.301	5.382	7.36e-08	3.00e-06
HEPH	1.547	5.378	7.55e-08	3.06e-06
ABCC1	-1.448	-5.376	7.60e-08	3.07e-06
NCOA1	0.379	5.376	7.60e-08	3.07e-06
SPATS2L	-0.892	-5.376	7.62e-08	3.07e-06
WHRN	-1.306	-5.372	7.79e-08	3.13e-06
EPC1	0.543	5.371	7.84e-08	3.15e-06
SLC4A7	-1.696	-5.368	7.97e-08	3.19e-06
CA13	-1.631	-5.367	8.00e-08	3.19e-06
TNIK	0.702	5.367	8.01e-08	3.19e-06
TMEM165	-0.787	-5.365	8.09e-08	3.22e-06
CALCRL	-2.418	-5.364	8.14e-08	3.23e-06
ISG15	-1.865	-5.361	8.26e-08	3.27e-06
ACSL4	-1.191	-5.36	8.30e-08	3.28e-06
ADAM23	-1.011	-5.352	8.70e-08	3.42e-06
PPARGC1A	1.587	5.35	8.77e-08	3.44e-06
JARID2	1.01	5.35	8.78e-08	3.44e-06
SCG2	-2.305	-5.348	8.90e-08	3.48e-06
TRAF3	-0.852	-5.347	8.95e-08	3.49e-06
GPR37L1	1.62	5.343	9.15e-08	3.56e-06
DGKD	-1.186	-5.34	9.30e-08	3.61e-06
EPB41L3	-1.501	-5.337	9.46e-08	3.66e-06
IQCK	0.953	5.335	9.53e-08	3.68e-06
VLDLR-AS1	-1.974	-5.333	9.65e-08	3.72e-06
PON2	1.02	5.332	9.69e-08	3.73e-06
SH3KBP1	-1.33	-5.324	1.01e-07	3.89e-06
SERPINE1	-3.758	-5.316	1.06e-07	4.05e-06
CD74	-1.931	-5.313	1.08e-07	4.11e-06
NLGN3	2.053	5.31	1.09e-07	4.16e-06
TPM4	-1.439	-5.31	1.09e-07	4.16e-06
PHACTR2	-1.171	-5.305	1.12e-07	4.27e-06
KCNJ14	-1.389	-5.303	1.14e-07	4.32e-06
HSPH1	-1.222	-5.297	1.17e-07	4.44e-06
NAT8L	1.332	5.295	1.19e-07	4.49e-06
MAPKAP1	-0.724	-5.293	1.20e-07	4.53e-06
RNF216	-0.672	-5.292	1.21e-07	4.54e-06
SLC12A7	-1.379	-5.289	1.23e-07	4.60e-06
TANC1	-1.077	-5.285	1.25e-07	4.68e-06
SPOCD1	-3.943	-5.285	1.26e-07	4.68e-06
ITGB1BP1	-0.984	-5.281	1.28e-07	4.77e-06
RANGAP1	-1.602	-5.276	1.32e-07	4.91e-06
DOCK5	1.014	5.27	1.36e-07	5.04e-06
CRB1	1.158	5.267	1.38e-07	5.11e-06
AHCYL2	0.599	5.267	1.39e-07	5.12e-06
CAVIN1	-1.935	-5.266	1.39e-07	5.12e-06
ADGRA3	0.64	5.266	1.40e-07	5.12e-06
ATP13A5	1.819	5.258	1.46e-07	5.34e-06
ST13	-1.201	-5.257	1.46e-07	5.34e-06
POU6F2	1.826	5.255	1.48e-07	5.40e-06
OXR1	1.131	5.254	1.48e-07	5.40e-06
GNG12	-0.88	-5.253	1.50e-07	5.43e-06
MTCH1	-1.045	-5.249	1.53e-07	5.53e-06
GALNT2	-0.814	-5.233	1.67e-07	6.03e-06
ATP6V1C1	-0.817	-5.231	1.68e-07	6.07e-06
DAP3	-1.027	-5.227	1.72e-07	6.19e-06
KIAA1958	0.664	5.225	1.74e-07	6.26e-06
MAP3K14	-1.577	-5.221	1.78e-07	6.37e-06
PRKD2	-1.304	-5.219	1.80e-07	6.43e-06
PPP6R3	-0.404	-5.217	1.82e-07	6.48e-06
UAP1	-1.716	-5.217	1.82e-07	6.48e-06
AMOTL2	-1.416	-5.215	1.84e-07	6.54e-06
SCARA3	-1.112	-5.211	1.88e-07	6.66e-06
PXDN	-2.874	-5.2	2.00e-07	7.07e-06
ETV6	-1.183	-5.198	2.01e-07	7.10e-06
RTN1	-1.318	-5.197	2.03e-07	7.15e-06
FAM177B	-3.221	-5.192	2.08e-07	7.30e-06
BANP	-1.109	-5.192	2.08e-07	7.30e-06
CHAC1	-3.528	-5.191	2.09e-07	7.30e-06
GABRB1	0.967	5.191	2.09e-07	7.30e-06
AC010099.4	2.331	5.184	2.17e-07	7.57e-06
PLPP4	-2.088	-5.183	2.18e-07	7.59e-06
LINC02060	2.535	5.182	2.19e-07	7.61e-06
NME9	1.697	5.182	2.20e-07	7.62e-06
PAG1	-1.075	-5.178	2.24e-07	7.74e-06
DTX1	1.113	5.176	2.27e-07	7.82e-06
TRAF2	-1.208	-5.172	2.31e-07	7.96e-06
RBMS1	-1.943	-5.172	2.32e-07	7.96e-06
TBL1XR1	0.621	5.167	2.38e-07	8.17e-06
HRK	-2.703	-5.166	2.39e-07	8.19e-06
ZNF248	1.222	5.146	2.66e-07	9.07e-06
APOL2	-1.691	-5.146	2.66e-07	9.07e-06
PLCH1	1.195	5.146	2.66e-07	9.07e-06
SNTA1	1.439	5.144	2.69e-07	9.12e-06
DNTTIP2	-1.485	-5.141	2.73e-07	9.25e-06
NUDT4	-1.336	-5.141	2.74e-07	9.26e-06
BAZ2B	0.564	5.14	2.75e-07	9.29e-06
TRPS1	0.538	5.138	2.78e-07	9.38e-06
MKNK2	-1.282	-5.131	2.87e-07	9.66e-06
GLIPR1	-2.033	-5.131	2.89e-07	9.69e-06
TUBB6	-1.781	-5.123	3.00e-07	1.01e-05
RPLP2	-1.54	-5.12	3.06e-07	1.02e-05
BMP2K	0.751	5.12	3.06e-07	1.02e-05
NCAN	1.382	5.117	3.10e-07	1.03e-05
SH3BGRL	1.217	5.114	3.15e-07	1.05e-05
RNF182	1.387	5.112	3.19e-07	1.06e-05
APOL6	-1.858	-5.112	3.19e-07	1.06e-05
LRRC28	1.203	5.111	3.21e-07	1.06e-05
VAV3	1.416	5.11	3.21e-07	1.06e-05
CRISPLD1	-2.391	-5.11	3.22e-07	1.06e-05
SCARB2	-0.786	-5.107	3.28e-07	1.08e-05
ABCC5	-0.834	-5.106	3.28e-07	1.08e-05
SPARCL1	0.971	5.106	3.29e-07	1.08e-05
LINC01748	1.51	5.102	3.37e-07	1.10e-05
CLK1	-0.751	-5.099	3.42e-07	1.11e-05
UBR3	0.553	5.092	3.54e-07	1.15e-05
ANXA5	-1.398	-5.089	3.60e-07	1.17e-05
CEP85L	0.814	5.086	3.66e-07	1.19e-05
PPM1F	-1.085	-5.084	3.69e-07	1.19e-05
MKL2	-0.907	-5.083	3.72e-07	1.20e-05
NCAM1	0.645	5.08	3.78e-07	1.22e-05
IRAK2	-1.973	-5.078	3.81e-07	1.23e-05
TPTEP2-CSNK1E	0.824	5.076	3.85e-07	1.23e-05
AL121760.1	1.83	5.076	3.86e-07	1.23e-05
LINC01141	-3.363	-5.073	3.92e-07	1.25e-05
PAPLN	1.59	5.072	3.94e-07	1.26e-05
PSD2	1.355	5.062	4.14e-07	1.32e-05
WTAP	-1.263	-5.056	4.28e-07	1.36e-05
SLC43A2	-1.806	-5.052	4.38e-07	1.38e-05
GPAM	1.908	5.052	4.38e-07	1.38e-05
LINC01111	-2.54	-5.052	4.38e-07	1.38e-05
RPL31	-1.325	-5.048	4.46e-07	1.41e-05
TRIM69	-1.193	-5.048	4.47e-07	1.41e-05
RPS6KA2	0.705	5.047	4.49e-07	1.41e-05
CYLD	-0.831	-5.046	4.51e-07	1.41e-05
TMEM229B	-1.484	-5.046	4.52e-07	1.41e-05
TCEA3	-1.288	-5.045	4.53e-07	1.41e-05
JAM3	-1.188	-5.045	4.54e-07	1.41e-05
FABP5	-2.391	-5.045	4.54e-07	1.41e-05
TNPO3	-0.611	-5.039	4.68e-07	1.45e-05
RHBDD1	-0.761	-5.035	4.78e-07	1.48e-05
NTM	0.583	5.031	4.87e-07	1.51e-05
SOD2	-2.578	-5.027	4.99e-07	1.54e-05
PLCXD3	-1.876	-5.025	5.03e-07	1.55e-05
CASKIN1	1.536	5.025	5.04e-07	1.55e-05
FLOT2	-1.294	-5.023	5.08e-07	1.56e-05
SLC38A1	-2.322	-5.023	5.09e-07	1.56e-05
CPQ	0.65	5.022	5.12e-07	1.57e-05
COL8A1	-2.596	-5.021	5.15e-07	1.57e-05
AC005261.1	-1.05	-5.02	5.16e-07	1.57e-05
RDH10	-1.931	-5.02	5.17e-07	1.58e-05
LARP4	-0.855	-5.013	5.37e-07	1.63e-05
RGS2	-2.648	-5.006	5.56e-07	1.69e-05
SLC14A1	2.217	5.005	5.58e-07	1.69e-05
ZC3HAV1	-1.334	-5.002	5.68e-07	1.72e-05
MANBA	1.12	4.999	5.76e-07	1.74e-05
SIPA1L2	-1.721	-4.998	5.78e-07	1.74e-05
KCNQ5	-1.308	-4.995	5.87e-07	1.77e-05
CYP2J2	1.661	4.991	6.02e-07	1.81e-05
A2M	-2.374	-4.99	6.04e-07	1.81e-05
HSPA4	-1.255	-4.99	6.04e-07	1.81e-05
PTP4A2	-1.307	-4.989	6.08e-07	1.82e-05
TNFRSF1A	-1.317	-4.987	6.12e-07	1.82e-05
CX3CL1	-1.268	-4.985	6.20e-07	1.84e-05
BRWD1	0.568	4.984	6.22e-07	1.85e-05
DAAM1	-0.759	-4.983	6.26e-07	1.86e-05
MAPK8	0.703	4.982	6.30e-07	1.86e-05
DDR2	-1.217	-4.972	6.62e-07	1.96e-05
OAF	1.312	4.97	6.69e-07	1.97e-05
SLC39A12	1.031	4.969	6.74e-07	1.98e-05
BIN3	-1.175	-4.961	7.01e-07	2.06e-05
LRRFIP1	-0.811	-4.961	7.03e-07	2.06e-05
TTC39B	-1.096	-4.959	7.09e-07	2.07e-05
RNF11	-0.717	-4.959	7.09e-07	2.07e-05
AC019211.1	-1.232	-4.953	7.30e-07	2.13e-05
NDUFAF6	0.763	4.953	7.31e-07	2.13e-05
RAB27A	-1.225	-4.948	7.50e-07	2.18e-05
NUDT9	-1.047	-4.947	7.55e-07	2.19e-05
SLC25A18	1.098	4.946	7.57e-07	2.19e-05
MLXIP	-1.059	-4.941	7.75e-07	2.24e-05
LARS	-0.964	-4.939	7.86e-07	2.27e-05
NIN	0.88	4.936	7.96e-07	2.29e-05
TJP1	0.434	4.935	8.00e-07	2.30e-05
PRRX1	-1.578	-4.931	8.19e-07	2.35e-05
GPR89A	-1.353	-4.927	8.33e-07	2.39e-05
SGMS2	-1.665	-4.924	8.49e-07	2.43e-05
PKP4	-0.935	-4.923	8.52e-07	2.44e-05
NFKBIZ	-1.408	-4.921	8.60e-07	2.45e-05
MIR222HG	-1.948	-4.913	8.96e-07	2.55e-05
AP1AR	-1.43	-4.91	9.10e-07	2.59e-05
PDE4B	-0.604	-4.91	9.13e-07	2.59e-05
KDM3A	1.065	4.908	9.20e-07	2.61e-05
YAP1	-0.533	-4.897	9.76e-07	2.76e-05
DGKG	0.895	4.895	9.81e-07	2.77e-05
ZDHHC9	-1.431	-4.888	1.02e-06	2.88e-05
FAM171A1	0.95	4.887	1.03e-06	2.89e-05
PEA15	-1.281	-4.885	1.03e-06	2.91e-05
CTTN	-0.793	-4.885	1.04e-06	2.91e-05
VWA8	0.563	4.883	1.05e-06	2.93e-05
CADM2	0.558	4.877	1.08e-06	3.01e-05
CAV1	-2.5	-4.87	1.12e-06	3.12e-05
ATP2B2	1.27	4.869	1.12e-06	3.13e-05
LONP1	-1.108	-4.86	1.18e-06	3.27e-05
RPS20	-1.459	-4.859	1.18e-06	3.27e-05
REPS1	0.81	4.855	1.20e-06	3.34e-05
ARHGAP31	0.689	4.854	1.21e-06	3.36e-05
UBE2B	-0.983	-4.853	1.22e-06	3.37e-05
LMNTD1	1.687	4.85	1.24e-06	3.41e-05
TSHZ3	-1.103	-4.849	1.24e-06	3.42e-05
ARSJ	-1.269	-4.847	1.25e-06	3.44e-05
PLIN5	2.12	4.842	1.29e-06	3.53e-05
MYO16	-1.323	-4.838	1.31e-06	3.59e-05
ANK1	-1.47	-4.833	1.34e-06	3.67e-05
PDE1C	-1.609	-4.832	1.35e-06	3.69e-05
MRO	2.189	4.831	1.36e-06	3.70e-05
MIR181A2HG	1.928	4.829	1.37e-06	3.74e-05
SCLT1	0.985	4.827	1.39e-06	3.78e-05
ACSBG1	0.788	4.826	1.39e-06	3.78e-05
SLIT2	-1.517	-4.817	1.46e-06	3.96e-05
EGFR	0.945	4.813	1.49e-06	4.02e-05
TRIL	2.012	4.813	1.49e-06	4.02e-05
RPL35	-1.417	-4.812	1.49e-06	4.02e-05
ITGA5	-2.574	-4.812	1.49e-06	4.02e-05
ST6GAL1	-1.86	-4.812	1.49e-06	4.02e-05
ACER2	-1.873	-4.806	1.54e-06	4.13e-05
CLIC1	-2.457	-4.804	1.55e-06	4.16e-05
SERPINI1	1.08	4.801	1.58e-06	4.22e-05
TPST1	-1.455	-4.795	1.63e-06	4.34e-05
LUCAT1	-3.76	-4.789	1.68e-06	4.47e-05
DIRAS2	-1.531	-4.789	1.68e-06	4.48e-05
MPZL1	-1.1	-4.788	1.69e-06	4.49e-05
LFNG	3.344	4.786	1.70e-06	4.51e-05
SNX10	-1.819	-4.78	1.76e-06	4.65e-05
COL28A1	2.072	4.779	1.76e-06	4.67e-05
PTPA	-1.144	-4.777	1.78e-06	4.69e-05
GPC5	0.563	4.775	1.80e-06	4.75e-05
TIMM44	-1.325	-4.769	1.85e-06	4.88e-05
PXK	-0.715	-4.766	1.88e-06	4.95e-05
TANK	-0.894	-4.762	1.91e-06	5.03e-05
CBFB	-0.917	-4.76	1.94e-06	5.08e-05
ATP10A	-2.123	-4.76	1.94e-06	5.08e-05
AC010618.3	-1.329	-4.756	1.98e-06	5.16e-05
ITGAV	-0.725	-4.749	2.04e-06	5.33e-05
IER5	-1.918	-4.748	2.05e-06	5.35e-05
ZNF341-AS1	-3.49	-4.746	2.07e-06	5.39e-05
SLC7A11	-0.735	-4.744	2.09e-06	5.43e-05
APH1B	1.966	4.743	2.11e-06	5.46e-05
ARL8B	-0.644	-4.742	2.11e-06	5.47e-05
TFDP2	1.061	4.741	2.13e-06	5.50e-05
LHFPL6	-0.787	-4.74	2.14e-06	5.52e-05
CDKL5	0.659	4.735	2.19e-06	5.65e-05
KDM3B	0.967	4.734	2.20e-06	5.66e-05
AEBP1	-1.385	-4.733	2.21e-06	5.68e-05
WWOX	0.635	4.732	2.22e-06	5.70e-05
ANKDD1B	-1.828	-4.727	2.28e-06	5.84e-05
CCNY	-0.645	-4.727	2.28e-06	5.84e-05
RASAL2	-0.828	-4.725	2.30e-06	5.86e-05
TMEM132E	-2.949	-4.721	2.35e-06	5.99e-05
SMARCD2	1.315	4.72	2.35e-06	5.99e-05
FGF1	-1.507	-4.716	2.40e-06	6.11e-05
SMC5-AS1	-1.405	-4.702	2.58e-06	6.55e-05
CYR61	-1.739	-4.698	2.62e-06	6.65e-05
ANKRD42	-0.975	-4.696	2.65e-06	6.70e-05
BCAS3	0.63	4.696	2.65e-06	6.71e-05
PLCG1	0.961	4.688	2.76e-06	6.96e-05
CCT3	-1.138	-4.685	2.79e-06	7.04e-05
TLE1	0.755	4.685	2.80e-06	7.05e-05
RGS3	1.541	4.681	2.85e-06	7.16e-05
FNDC3A	-0.72	-4.679	2.88e-06	7.23e-05
SNTB2	-1.215	-4.677	2.91e-06	7.28e-05
EPB41L5	0.851	4.672	2.99e-06	7.48e-05
HUNK	-2.131	-4.67	3.01e-06	7.51e-05
SASH1	0.733	4.67	3.01e-06	7.51e-05
ARHGAP26	0.704	4.668	3.04e-06	7.58e-05
CRYAB	-1.569	-4.665	3.08e-06	7.66e-05
SPATA6	0.915	4.665	3.08e-06	7.66e-05
CFAP61	-1.818	-4.664	3.10e-06	7.66e-05
MAP2K3	-1.582	-4.664	3.10e-06	7.66e-05
CKMT2	1.924	4.664	3.10e-06	7.66e-05
CHD9	0.623	4.659	3.17e-06	7.83e-05
TMSB10	-1.553	-4.653	3.27e-06	8.06e-05
PRR16	-1.697	-4.653	3.28e-06	8.07e-05
PLXDC2	-1.159	-4.65	3.32e-06	8.16e-05
VCL	-0.846	-4.649	3.34e-06	8.19e-05
ASPH	0.664	4.648	3.36e-06	8.23e-05
FBLN5	-2.18	-4.646	3.39e-06	8.30e-05
RPAP2	0.574	4.645	3.40e-06	8.30e-05
UBE2E2	-0.704	-4.643	3.43e-06	8.37e-05
MAP4	-0.594	-4.642	3.45e-06	8.41e-05
TNFRSF12A	-2.711	-4.641	3.46e-06	8.42e-05
TMEM62	1.277	4.641	3.47e-06	8.43e-05
CAMK4	1.755	4.641	3.47e-06	8.43e-05
ZNF267	-1.438	-4.638	3.52e-06	8.52e-05
CTNNA1	-0.478	-4.638	3.52e-06	8.52e-05
GYS1	-1.057	-4.637	3.53e-06	8.53e-05
TMEM132B	1.575	4.635	3.56e-06	8.59e-05
CHORDC1	-1.25	-4.63	3.66e-06	8.81e-05
OSMR-AS1	-1.283	-4.63	3.67e-06	8.81e-05
PLAUR	-1.453	-4.629	3.68e-06	8.84e-05
HIC1	-1.933	-4.626	3.73e-06	8.94e-05
SPART	-0.633	-4.624	3.76e-06	9.00e-05
BCAN	1.696	4.62	3.84e-06	9.18e-05
ASNS	-1.319	-4.619	3.85e-06	9.18e-05
MMP28	2.005	4.619	3.86e-06	9.18e-05
AMOTL1	-1.229	-4.619	3.86e-06	9.18e-05
SLC16A14	-1.617	-4.617	3.89e-06	9.25e-05
EIF2S2	-1.168	-4.614	3.95e-06	9.38e-05
NR2F1-AS1	0.8	4.611	4.00e-06	9.48e-05
CXCL2	-4.999	-4.609	4.05e-06	9.59e-05
LNCSRLR	-1.754	-4.607	4.08e-06	9.65e-05
NLRC5	-1.661	-4.603	4.16e-06	9.82e-05
FOXJ3	-0.545	-4.6	4.22e-06	9.95e-05
LETM1	-1.184	-4.596	4.30e-06	1.01e-04
AC090579.1	2.35	4.593	4.38e-06	1.03e-04
RBM47	-1.671	-4.592	4.40e-06	1.03e-04
ZNF254	0.698	4.59	4.43e-06	1.04e-04
C6orf62	-0.983	-4.589	4.45e-06	1.04e-04
ELMSAN1	-1.096	-4.589	4.45e-06	1.04e-04
RPL36	-1.44	-4.586	4.51e-06	1.05e-04
CLIC4	-1.217	-4.586	4.51e-06	1.05e-04
SPPL3	0.505	4.581	4.63e-06	1.08e-04
CCDC117	-1.223	-4.578	4.69e-06	1.09e-04
MTHFD2	-2.288	-4.577	4.72e-06	1.10e-04
NFIA	0.543	4.569	4.89e-06	1.13e-04
FNDC4	-1.44	-4.567	4.96e-06	1.15e-04
COL5A3	0.826	4.562	5.08e-06	1.17e-04
ZNF804A	-1.585	-4.56	5.11e-06	1.18e-04
RELB	-1.942	-4.557	5.18e-06	1.19e-04
LIN52	1.017	4.554	5.25e-06	1.21e-04
FEM1C	-1.096	-4.553	5.29e-06	1.22e-04
CCDC81	-1.35	-4.55	5.35e-06	1.23e-04
INAFM1	-1.203	-4.549	5.39e-06	1.24e-04
STON2	0.83	4.549	5.39e-06	1.24e-04
ABCA1	-0.982	-4.546	5.48e-06	1.25e-04
FOSL1	-3.219	-4.546	5.48e-06	1.25e-04
AC087564.1	1.207	4.543	5.54e-06	1.26e-04
NFKB1	-0.88	-4.542	5.58e-06	1.27e-04
LSAMP	0.345	4.541	5.59e-06	1.27e-04
PIP5K1C	-1.11	-4.541	5.60e-06	1.27e-04
AC007495.1	1.301	4.536	5.74e-06	1.30e-04
RFX7	0.56	4.536	5.74e-06	1.30e-04
YWHAQ	-0.914	-4.533	5.81e-06	1.31e-04
CYP46A1	1.174	4.53	5.90e-06	1.33e-04
CNN3	-0.843	-4.524	6.06e-06	1.37e-04
EGF	-2.172	-4.524	6.08e-06	1.37e-04
NTNG1	-1.988	-4.522	6.12e-06	1.38e-04
SPINDOC	-1.13	-4.517	6.26e-06	1.41e-04
RARB	1.597	4.516	6.30e-06	1.41e-04
APOL4	-4.566	-4.514	6.35e-06	1.42e-04
IQGAP2	-2.787	-4.511	6.44e-06	1.44e-04
LYRM1	-0.986	-4.509	6.52e-06	1.45e-04
IQCM	-2.559	-4.509	6.52e-06	1.45e-04
CAPZB	-0.728	-4.504	6.66e-06	1.48e-04
SHKBP1	-1.183	-4.503	6.69e-06	1.49e-04
UBE2D1	-1.136	-4.503	6.71e-06	1.49e-04
KCNJ10	1.802	4.5	6.80e-06	1.51e-04
DIXDC1	-0.907	-4.497	6.89e-06	1.53e-04
ABHD5	-1.135	-4.491	7.10e-06	1.57e-04
SEPT9	-0.92	-4.49	7.12e-06	1.57e-04
USPL1	-1.172	-4.487	7.22e-06	1.60e-04
RTN4	-0.645	-4.487	7.24e-06	1.60e-04
AC099792.1	1.32	4.482	7.41e-06	1.63e-04
SNED1	-1.307	-4.481	7.45e-06	1.64e-04
GADD45A	-2.228	-4.48	7.46e-06	1.64e-04
BTG3	-1.96	-4.479	7.48e-06	1.64e-04
TCP1	-1.311	-4.479	7.50e-06	1.64e-04
AL355304.1	-2.161	-4.479	7.51e-06	1.64e-04
AC027117.2	1.211	4.474	7.68e-06	1.68e-04
ZC3H7B	-1.003	-4.473	7.70e-06	1.68e-04
DOCK11	-1.757	-4.47	7.83e-06	1.71e-04
STOX2	1.231	4.469	7.85e-06	1.71e-04
PER3	0.942	4.465	8.01e-06	1.74e-04
PDLIM4	-1.861	-4.458	8.28e-06	1.80e-04
ZNF253	1.333	4.453	8.46e-06	1.83e-04
AGPAT4	-1.256	-4.451	8.55e-06	1.85e-04
RIC8B	-0.54	-4.448	8.67e-06	1.88e-04
EPHA1-AS1	-2.311	-4.446	8.76e-06	1.89e-04
LINC00519	-2.89	-4.445	8.77e-06	1.89e-04
KLHDC1	0.871	4.444	8.82e-06	1.90e-04
PPARA	1.013	4.443	8.89e-06	1.91e-04
CCDC194	-5.038	-4.442	8.90e-06	1.91e-04
HSPE1-MOB4	-1.904	-4.442	8.92e-06	1.92e-04
PTN	1.183	4.439	9.02e-06	1.93e-04
AC009403.1	1.272	4.437	9.11e-06	1.95e-04
CENPC	0.993	4.435	9.19e-06	1.96e-04
AZIN1	-0.74	-4.435	9.20e-06	1.96e-04
SHMT2	-1.623	-4.435	9.22e-06	1.97e-04
TMSB4X	-1.301	-4.433	9.30e-06	1.98e-04
HNRNPC	-0.665	-4.43	9.40e-06	2.00e-04
BIRC2	-0.939	-4.429	9.47e-06	2.01e-04
GCKR	-2.315	-4.428	9.50e-06	2.02e-04
AGTPBP1	0.514	4.428	9.51e-06	2.02e-04
AMD1	-0.96	-4.427	9.57e-06	2.03e-04
PRR13	-1.148	-4.426	9.61e-06	2.03e-04
SAMD4A	-0.733	-4.425	9.64e-06	2.03e-04
KAT2B	0.66	4.423	9.75e-06	2.06e-04
NEIL2	-1.24	-4.42	9.86e-06	2.08e-04
CELF2	0.533	4.418	9.95e-06	2.09e-04
CFAP99	-1.606	-4.416	1.00e-05	2.11e-04
NTN1	-1.532	-4.416	1.00e-05	2.11e-04
CPD	-0.806	-4.415	1.01e-05	2.12e-04
ITGB1-DT	-1.457	-4.414	1.02e-05	2.13e-04
GJA1	1.019	4.414	1.02e-05	2.13e-04
ACOT7	-1.138	-4.413	1.02e-05	2.13e-04
PPARD	-1.102	-4.412	1.02e-05	2.13e-04
PPP1R9A	0.7	4.411	1.03e-05	2.14e-04
MAN2A1	-0.567	-4.401	1.08e-05	2.24e-04
ADGRV1	0.578	4.4	1.08e-05	2.25e-04
C11orf80	-1.1	-4.399	1.09e-05	2.26e-04
PRKACB	0.469	4.398	1.09e-05	2.26e-04
PLS3	-0.818	-4.397	1.10e-05	2.27e-04
BCL9	0.918	4.395	1.11e-05	2.29e-04
FOXO1	0.46	4.392	1.12e-05	2.31e-04
HSDL2	0.917	4.387	1.15e-05	2.37e-04
MAP2	-1.23	-4.386	1.15e-05	2.38e-04
CTNNAL1	-1.186	-4.385	1.16e-05	2.39e-04
TMEM248	-0.911	-4.383	1.17e-05	2.41e-04
MAGI2	0.452	4.382	1.17e-05	2.41e-04
GPHN	0.51	4.382	1.18e-05	2.42e-04
WIF1	2.673	4.378	1.20e-05	2.45e-04
DOCK10	-1.465	-4.377	1.21e-05	2.46e-04
KIF1C	-1.179	-4.376	1.21e-05	2.46e-04
EVC2	-1.066	-4.374	1.22e-05	2.49e-04
CEP192	0.775	4.373	1.22e-05	2.49e-04
PTCH1	1.477	4.373	1.22e-05	2.49e-04
LINC00461	0.777	4.372	1.23e-05	2.50e-04
CCT6A	-1.144	-4.372	1.23e-05	2.50e-04
UBE2H	-0.622	-4.37	1.24e-05	2.51e-04
GRIN2C	1.152	4.37	1.24e-05	2.51e-04
PRDM16	0.694	4.367	1.26e-05	2.55e-04
COL4A1	-1.885	-4.366	1.27e-05	2.56e-04
PPDPF	-1.648	-4.365	1.27e-05	2.56e-04
PITPNB	-0.685	-4.363	1.28e-05	2.58e-04
SP100	-2.142	-4.363	1.28e-05	2.58e-04
DOK5	-0.66	-4.361	1.29e-05	2.60e-04
KALRN	-0.626	-4.361	1.29e-05	2.60e-04
PLPP1	1.051	4.361	1.30e-05	2.60e-04
STIP1	-1.241	-4.35	1.36e-05	2.72e-04
ARRDC4	-2.015	-4.35	1.36e-05	2.73e-04
P4HA1	-0.977	-4.349	1.36e-05	2.73e-04
LGMN	-1.213	-4.346	1.38e-05	2.76e-04
GRK3	1.406	4.346	1.38e-05	2.76e-04
FOXO3	-0.573	-4.334	1.46e-05	2.91e-04
GCDH	1.125	4.333	1.47e-05	2.92e-04
HSPB8	-1.184	-4.332	1.48e-05	2.94e-04
B3GNT5	-1.153	-4.332	1.48e-05	2.94e-04
RGCC	1.711	4.329	1.50e-05	2.97e-04
TIMP2	-1.137	-4.329	1.50e-05	2.97e-04
MBD5	0.388	4.328	1.50e-05	2.98e-04
GRAMD1B	1.087	4.322	1.55e-05	3.05e-04
PCMTD1	0.67	4.321	1.55e-05	3.06e-04
MPPED2	1.04	4.32	1.56e-05	3.08e-04
FAM19A1	1.938	4.318	1.57e-05	3.09e-04
SLC2A3	-1.483	-4.318	1.58e-05	3.10e-04
RIPOR2	1.378	4.316	1.59e-05	3.12e-04
SH3BGRL2	0.994	4.316	1.59e-05	3.12e-04
NR1D2	0.811	4.315	1.59e-05	3.12e-04
LINC01503	-2.255	-4.315	1.60e-05	3.12e-04
ACTN2	-1.746	-4.315	1.60e-05	3.12e-04
LRBA	0.707	4.314	1.60e-05	3.12e-04
DYM	-0.309	-4.314	1.60e-05	3.12e-04
IMPA2	1.3	4.313	1.61e-05	3.14e-04
APBA3	-1.186	-4.312	1.62e-05	3.15e-04
SAP130	1.098	4.312	1.62e-05	3.15e-04
ETV1	1.055	4.311	1.63e-05	3.16e-04
THRA	0.913	4.309	1.64e-05	3.18e-04
AC100849.1	-2.51	-4.307	1.65e-05	3.20e-04
TPCN1	1.263	4.305	1.67e-05	3.23e-04
LINC02054	-2.024	-4.304	1.67e-05	3.23e-04
MMS22L	1.005	4.303	1.69e-05	3.26e-04
ALPL	-2.266	-4.301	1.70e-05	3.28e-04
AC246817.2	3.391	4.3	1.70e-05	3.28e-04
HIP1R	1.273	4.299	1.72e-05	3.31e-04
EPHA4	1.282	4.298	1.72e-05	3.31e-04
OSBPL3	-1.062	-4.297	1.73e-05	3.33e-04
LMO2	-1.723	-4.296	1.74e-05	3.33e-04
ALDH1L1	0.878	4.295	1.74e-05	3.34e-04
LSM7	-1.101	-4.293	1.77e-05	3.38e-04
MYBPC1	1.28	4.292	1.77e-05	3.38e-04
ATP13A3	-0.862	-4.291	1.78e-05	3.39e-04
PPIL4	-0.859	-4.285	1.83e-05	3.48e-04
AMY2B	1.888	4.283	1.84e-05	3.50e-04
LINC01184	1.084	4.282	1.85e-05	3.52e-04
MYH9	-1.113	-4.281	1.86e-05	3.53e-04
CYFIP2	0.808	4.279	1.88e-05	3.56e-04
AC090004.1	-1.422	-4.278	1.88e-05	3.57e-04
HERC3	-0.75	-4.277	1.90e-05	3.59e-04
SHOC2	-0.706	-4.275	1.91e-05	3.61e-04
KCNA2	1.675	4.274	1.92e-05	3.63e-04
TM7SF3	1.208	4.273	1.93e-05	3.64e-04
SP4	1.272	4.269	1.97e-05	3.71e-04
AC022639.1	1.735	4.267	1.98e-05	3.73e-04
PHLDB2	-2.22	-4.266	1.99e-05	3.74e-04
KAT6B	0.605	4.265	1.99e-05	3.75e-04
METTL24	1.657	4.262	2.03e-05	3.80e-04
UBQLN1	-0.863	-4.262	2.03e-05	3.80e-04
ABHD8	1.349	4.261	2.03e-05	3.81e-04
FTX	0.404	4.258	2.06e-05	3.86e-04
SLC7A5	-1.528	-4.254	2.10e-05	3.92e-04
PIK3C2B	1.413	4.253	2.11e-05	3.94e-04
KLHL24	0.713	4.253	2.11e-05	3.94e-04
ZFP14	0.904	4.252	2.12e-05	3.95e-04
LINC00499	1.598	4.249	2.14e-05	3.99e-04
FGF2	-0.749	-4.246	2.18e-05	4.04e-04
MED12L	0.496	4.243	2.21e-05	4.09e-04
CD63	-1.39	-4.242	2.22e-05	4.10e-04
NEO1	0.747	4.242	2.22e-05	4.10e-04
PDE7B	0.652	4.241	2.23e-05	4.12e-04
GPRC5B	0.587	4.237	2.26e-05	4.18e-04
ICA1L	0.851	4.234	2.30e-05	4.24e-04
ADCY2	0.68	4.233	2.31e-05	4.25e-04
NCOA7	-0.834	-4.233	2.31e-05	4.25e-04
AL391807.1	2.008	4.233	2.31e-05	4.25e-04
ALOX12-AS1	0.679	4.232	2.31e-05	4.25e-04
MAPRE2	-0.889	-4.232	2.32e-05	4.26e-04
NAPEPLD	0.945	4.23	2.33e-05	4.28e-04
SMAD9	-1.507	-4.23	2.34e-05	4.29e-04
SLC17A5	1.266	4.229	2.35e-05	4.29e-04
TK2	2.349	4.228	2.36e-05	4.32e-04
AC084032.1	-1.909	-4.226	2.37e-05	4.33e-04
B4GALT1	-1.479	-4.226	2.37e-05	4.33e-04
PLOD1	-1.312	-4.223	2.41e-05	4.39e-04
CA2	-1.111	-4.218	2.46e-05	4.48e-04
CACNG7	1.004	4.215	2.50e-05	4.54e-04
MTMR10	1.044	4.214	2.50e-05	4.55e-04
EMP1	-1.528	-4.21	2.55e-05	4.62e-04
PDGFRB	1.497	4.209	2.56e-05	4.64e-04
CDH11	-0.797	-4.209	2.57e-05	4.65e-04
LINC00299	0.916	4.207	2.59e-05	4.68e-04
GCH1	-1.788	-4.206	2.60e-05	4.69e-04
PIK3C2A	1.005	4.206	2.60e-05	4.70e-04
RNF13	0.659	4.205	2.61e-05	4.70e-04
PMEPA1	-1.462	-4.204	2.62e-05	4.72e-04
MKX	-2.049	-4.203	2.63e-05	4.73e-04
ABHD3	-1.126	-4.201	2.66e-05	4.77e-04
FAM181B	1.591	4.197	2.71e-05	4.85e-04
CTSF	1.265	4.197	2.71e-05	4.85e-04
LINC00598	1.092	4.196	2.72e-05	4.87e-04
MAFF	-2.029	-4.193	2.76e-05	4.93e-04
TESK2	0.999	4.192	2.76e-05	4.93e-04
KCTD10	-1.066	-4.192	2.76e-05	4.93e-04
DIRAS1	-1.166	-4.191	2.77e-05	4.94e-04
CDH6	-1.288	-4.191	2.78e-05	4.94e-04
CCDC66	0.957	4.191	2.78e-05	4.95e-04
MARC2	1.324	4.19	2.79e-05	4.96e-04
MAGI3	-0.475	-4.189	2.80e-05	4.96e-04
ASAP3	-0.915	-4.185	2.86e-05	5.06e-04
MED15	-0.738	-4.182	2.88e-05	5.11e-04
RPL28	-1.156	-4.181	2.90e-05	5.14e-04
SLC25A48	1.373	4.179	2.93e-05	5.18e-04
CALCOCO2	-0.767	-4.175	2.98e-05	5.26e-04
CKAP5	0.677	4.175	2.98e-05	5.26e-04
PC	0.851	4.173	3.01e-05	5.30e-04
GCLM	-0.994	-4.171	3.03e-05	5.32e-04
GDF11	1.458	4.171	3.03e-05	5.32e-04
AKT3	0.571	4.171	3.03e-05	5.33e-04
SHROOM2	1.252	4.17	3.05e-05	5.34e-04
COPS7B	1.333	4.169	3.06e-05	5.37e-04
NFE2L2	-0.455	-4.166	3.10e-05	5.42e-04
MTURN	-0.885	-4.164	3.13e-05	5.47e-04
AC105383.1	1.486	4.163	3.14e-05	5.48e-04
RAI2	-1.684	-4.163	3.15e-05	5.49e-04
FAM227B	1.501	4.157	3.22e-05	5.61e-04
MAOA	1.491	4.157	3.22e-05	5.61e-04
IGDCC3	1.424	4.156	3.24e-05	5.64e-04
GBP4	-1.998	-4.155	3.26e-05	5.66e-04
TNFAIP8	-1.885	-4.154	3.27e-05	5.67e-04
CCT5	-1.22	-4.153	3.28e-05	5.69e-04
FRMD4A	1.269	4.153	3.29e-05	5.70e-04
MAPK10	0.364	4.152	3.29e-05	5.70e-04
AC125613.1	2.134	4.152	3.29e-05	5.70e-04
RGMB	-1.187	-4.149	3.33e-05	5.76e-04
EAF2	1.528	4.149	3.34e-05	5.77e-04
PAIP2B	2.253	4.147	3.37e-05	5.82e-04
DIP2C	-0.518	-4.146	3.38e-05	5.82e-04
MYH10	0.802	4.143	3.43e-05	5.90e-04
BAALC	-0.934	-4.143	3.43e-05	5.90e-04
TMEM108	1.01	4.142	3.45e-05	5.92e-04
CAPRIN2	1.013	4.141	3.46e-05	5.94e-04
TCAF1	1.077	4.14	3.48e-05	5.96e-04
ZMYND8	0.86	4.139	3.49e-05	5.98e-04
UPP1	-1.242	-4.138	3.50e-05	5.98e-04
NDP	1.698	4.137	3.51e-05	6.00e-04
AC131571.1	1.796	4.137	3.52e-05	6.01e-04
MCL1	-1.108	-4.133	3.57e-05	6.09e-04
USP46	1.305	4.133	3.58e-05	6.09e-04
GFRA2	-1.744	-4.131	3.61e-05	6.14e-04
DNAH7	1.345	4.13	3.62e-05	6.16e-04
SMOX	1.125	4.13	3.63e-05	6.16e-04
PACS1	-0.641	-4.13	3.63e-05	6.16e-04
SPR	-1.413	-4.128	3.66e-05	6.21e-04
AL139260.1	-0.717	-4.127	3.67e-05	6.21e-04
TNK2	0.867	4.124	3.72e-05	6.29e-04
RPS23	-1.479	-4.119	3.80e-05	6.42e-04
TIPARP	-1.044	-4.119	3.81e-05	6.43e-04
ABCE1	-1.083	-4.116	3.86e-05	6.51e-04
DUSP3	-1.135	-4.113	3.91e-05	6.58e-04
ASB3	1.129	4.113	3.91e-05	6.58e-04
RPLP1	-1.33	-4.112	3.92e-05	6.58e-04
WEE2-AS1	2.361	4.111	3.94e-05	6.62e-04
GRIP1	-1.14	-4.11	3.96e-05	6.64e-04
AC108134.2	-4.499	-4.11	3.96e-05	6.64e-04
C1RL-AS1	-1.948	-4.107	4.00e-05	6.70e-04
AL139807.1	1.437	4.1	4.13e-05	6.90e-04
GALNT3	-1.992	-4.099	4.14e-05	6.92e-04
NPW	-1.738	-4.099	4.16e-05	6.94e-04
AC114763.1	-1.198	-4.098	4.17e-05	6.95e-04
SCAI	0.848	4.098	4.17e-05	6.95e-04
CNOT2	-0.401	-4.097	4.18e-05	6.96e-04
KDM4C	-0.502	-4.097	4.19e-05	6.97e-04
SGCD	1.09	4.093	4.25e-05	7.06e-04
LRP4	0.635	4.093	4.26e-05	7.07e-04
EDEM3	-0.76	-4.091	4.29e-05	7.11e-04
GLCCI1	1.018	4.088	4.35e-05	7.20e-04
EEF1D	-0.791	-4.088	4.35e-05	7.20e-04
RAPGEF1	-0.843	-4.088	4.35e-05	7.20e-04
CAP2	-1.38	-4.086	4.38e-05	7.23e-04
FAM213A	0.965	4.086	4.39e-05	7.23e-04
DNAJB1	-1.112	-4.086	4.39e-05	7.23e-04
CBLB	-0.661	-4.085	4.41e-05	7.26e-04
BEND6	-0.829	-4.078	4.55e-05	7.48e-04
NNT	0.74	4.077	4.56e-05	7.49e-04
NT5DC3	-1.42	-4.076	4.59e-05	7.54e-04
C11orf49	0.576	4.075	4.60e-05	7.54e-04
SQSTM1	-0.961	-4.074	4.63e-05	7.59e-04
PRKN	0.578	4.071	4.68e-05	7.66e-04
TXN	-1.726	-4.07	4.71e-05	7.70e-04
IGF2BP2	-2.006	-4.066	4.79e-05	7.82e-04
EIF1AD	-1.239	-4.064	4.81e-05	7.86e-04
HNRNPF	-1.018	-4.064	4.82e-05	7.86e-04
TMPRSS5	1.234	4.063	4.84e-05	7.89e-04
CLASP1	-0.371	-4.062	4.87e-05	7.93e-04
SHQ1	-1.1	-4.06	4.90e-05	7.97e-04
SNX7	1.045	4.059	4.92e-05	7.99e-04
CNTN1	0.639	4.058	4.95e-05	8.02e-04
SNRPG	-0.986	-4.058	4.95e-05	8.02e-04
COL14A1	-1.184	-4.054	5.03e-05	8.14e-04
PGAP1	-0.894	-4.054	5.04e-05	8.15e-04
ADAMTS9-AS2	-1.25	-4.053	5.07e-05	8.19e-04
PHF14	-0.367	-4.052	5.09e-05	8.21e-04
GRM3	1.2	4.05	5.11e-05	8.25e-04
ST8SIA1	-1.067	-4.049	5.13e-05	8.28e-04
NUCB1	-1.146	-4.048	5.16e-05	8.31e-04
SLC25A43	-0.822	-4.044	5.25e-05	8.44e-04
THOC6	-2.172	-4.043	5.29e-05	8.48e-04
NFATC3	-0.587	-4.043	5.29e-05	8.48e-04
BBS9	0.485	4.042	5.29e-05	8.48e-04
ENHO	1.634	4.041	5.31e-05	8.51e-04
CLDN10	1.22	4.041	5.32e-05	8.51e-04
ADCY7	-2.547	-4.04	5.34e-05	8.54e-04
GDPD3	-1.336	-4.038	5.38e-05	8.59e-04
HLF	1.429	4.038	5.38e-05	8.59e-04
PTPN4	0.761	4.037	5.42e-05	8.63e-04
TSHZ1	-0.962	-4.037	5.42e-05	8.63e-04
SDK2	-1.098	-4.033	5.51e-05	8.78e-04
CCDC160	1.726	4.03	5.58e-05	8.87e-04
GALNT15	-1.654	-4.027	5.65e-05	8.97e-04
NEDD4	-0.918	-4.027	5.65e-05	8.97e-04
FHL3	-1.361	-4.023	5.76e-05	9.13e-04
NLGN1	-1.056	-4.022	5.77e-05	9.14e-04
MTSS1L	0.726	4.019	5.85e-05	9.26e-04
TNFAIP8L1	-1.828	-4.018	5.87e-05	9.27e-04
MMD2	1.373	4.018	5.87e-05	9.27e-04
PARVB	-1.422	-4.018	5.88e-05	9.28e-04
NUTF2	-0.968	-4.017	5.88e-05	9.28e-04
RERG	1.726	4.016	5.91e-05	9.32e-04
DNAJB6	-0.895	-4.015	5.95e-05	9.36e-04
ATL3	-0.816	-4.014	5.97e-05	9.39e-04
CH25H	-3.442	-4.013	6.00e-05	9.43e-04
AL359710.1	1.397	4.012	6.03e-05	9.46e-04
LINC01990	-1.961	-4.011	6.06e-05	9.49e-04
RBBP8	-1.14	-4.009	6.09e-05	9.54e-04
AC009955.4	-3.002	-4.009	6.10e-05	9.54e-04
RBL2	0.953	4.009	6.10e-05	9.54e-04
ATRX	0.385	4.008	6.12e-05	9.56e-04
RND1	-1.546	-4.002	6.27e-05	9.79e-04
SGIP1	0.489	3.997	6.41e-05	1.00e-03
ANKRD36	0.766	3.997	6.42e-05	1.00e-03
RPS2	-1.175	-3.991	6.57e-05	1.02e-03
ZNF106	-0.602	-3.99	6.60e-05	1.03e-03
PELI2	0.868	3.99	6.61e-05	1.03e-03
VLDLR	-1.092	-3.989	6.63e-05	1.03e-03
AC097658.2	-2.422	-3.987	6.68e-05	1.04e-03
KIF21B	1.58	3.985	6.74e-05	1.04e-03
MTMR4	1.515	3.983	6.80e-05	1.05e-03
MAP3K11	-0.903	-3.983	6.80e-05	1.05e-03
EPB41L4B	-1.329	-3.981	6.85e-05	1.06e-03
ARHGEF11	-0.639	-3.981	6.87e-05	1.06e-03
MORC4	-1.205	-3.979	6.94e-05	1.07e-03
DAPK3	-0.842	-3.978	6.96e-05	1.07e-03
S100A6	-1.684	-3.977	6.98e-05	1.08e-03
SEPT3	1.016	3.975	7.03e-05	1.08e-03
TRIM37	0.717	3.975	7.03e-05	1.08e-03
KLHL7	0.93	3.974	7.06e-05	1.08e-03
S100A11	-3.285	-3.973	7.09e-05	1.09e-03
LINC02256	1.129	3.97	7.18e-05	1.10e-03
RPL38	-1.606	-3.968	7.25e-05	1.11e-03
AC104806.2	1.344	3.965	7.33e-05	1.12e-03
PIEZO1	-0.85	-3.965	7.35e-05	1.12e-03
SEZ6L	-1.793	-3.964	7.37e-05	1.12e-03
SNAP23	-0.72	-3.962	7.43e-05	1.13e-03
SDSL	-1.972	-3.954	7.70e-05	1.17e-03
BRINP3	0.807	3.953	7.71e-05	1.17e-03
AC091826.2	1.941	3.953	7.72e-05	1.17e-03
NASP	0.744	3.953	7.72e-05	1.17e-03
TRIM56	-1.118	-3.952	7.74e-05	1.17e-03
PCGF5	-0.478	-3.951	7.77e-05	1.18e-03
PCDH10	1.177	3.949	7.85e-05	1.19e-03
NGEF	-1.146	-3.948	7.88e-05	1.19e-03
POU3F2	1.128	3.948	7.89e-05	1.19e-03
CSRP1	1.06	3.946	7.94e-05	1.20e-03
LRRC3B	1.218	3.946	7.95e-05	1.20e-03
NOS1	-1.602	-3.944	8.02e-05	1.21e-03
BTBD19	-1.264	-3.942	8.08e-05	1.22e-03
LRRC2	-1.836	-3.94	8.14e-05	1.23e-03
YLPM1	0.563	3.94	8.15e-05	1.23e-03
ZNF438	0.482	3.937	8.27e-05	1.24e-03
EIF3H	-0.676	-3.936	8.29e-05	1.25e-03
ZFAND3	-0.383	-3.935	8.31e-05	1.25e-03
PPM1B	0.56	3.931	8.48e-05	1.27e-03
PUS1	-1.01	-3.928	8.56e-05	1.28e-03
SLCO1C1	1.331	3.927	8.60e-05	1.29e-03
AC092802.1	2.061	3.925	8.66e-05	1.30e-03
HMGA1	-1.571	-3.925	8.68e-05	1.30e-03
HSPA4L	-1.159	-3.924	8.72e-05	1.30e-03
RPL27	-1.442	-3.922	8.77e-05	1.31e-03
PTP4A1	-1.365	-3.922	8.78e-05	1.31e-03
BMT2	-0.685	-3.922	8.80e-05	1.31e-03
KCTD11	-1.46	-3.921	8.81e-05	1.31e-03
CDS1	1.04	3.919	8.90e-05	1.32e-03
TMEM56-RWDD3	1.41	3.918	8.92e-05	1.32e-03
GNA14	-0.808	-3.918	8.93e-05	1.33e-03
RBM4	2.274	3.918	8.95e-05	1.33e-03
KDM5A	-0.499	-3.916	8.99e-05	1.33e-03
PIP4K2A	-0.739	-3.916	9.00e-05	1.33e-03
STAMBPL1	-1.395	-3.916	9.00e-05	1.33e-03
AAK1	-0.582	-3.914	9.07e-05	1.34e-03
PCTP	1.709	3.912	9.16e-05	1.35e-03
CRYL1	1.33	3.911	9.20e-05	1.36e-03
ZSWIM6	0.549	3.91	9.24e-05	1.36e-03
CHSY1	-0.831	-3.908	9.31e-05	1.37e-03
CDKN2B	-2.332	-3.908	9.32e-05	1.37e-03
CCND2	-1.003	-3.908	9.32e-05	1.37e-03
AL139158.2	1.625	3.906	9.38e-05	1.38e-03
SETDB2	1.319	3.906	9.40e-05	1.38e-03
LIN54	0.985	3.902	9.55e-05	1.40e-03
LAP3	-1.164	-3.901	9.59e-05	1.40e-03
DGKZ	1.162	3.9	9.60e-05	1.40e-03
CUL4A	-0.631	-3.9	9.62e-05	1.40e-03
MLLT10	0.394	3.9	9.62e-05	1.40e-03
CPE	0.506	3.9	9.64e-05	1.41e-03
PLEKHA5	-0.894	-3.898	9.72e-05	1.42e-03
AC126118.1	-1.194	-3.897	9.75e-05	1.42e-03
ALKBH5	-0.812	-3.896	9.80e-05	1.43e-03
NUMBL	-1.032	-3.895	9.83e-05	1.43e-03
C1R	-1.556	-3.895	9.83e-05	1.43e-03
MIR155HG	-2.54	-3.892	9.94e-05	1.44e-03
BNC2	-1.642	-3.891	9.99e-05	1.45e-03
KIAA0930	0.85	3.89	1.00e-04	1.45e-03
LDLRAP1	-1.295	-3.889	1.01e-04	1.46e-03
POLR2L	-1.161	-3.889	1.01e-04	1.46e-03
SLC13A5	4.562	3.889	1.01e-04	1.46e-03
NR2F1	1.128	3.887	1.01e-04	1.46e-03
IPO5	-0.864	-3.885	1.02e-04	1.47e-03
SLC7A7	-1.475	-3.884	1.03e-04	1.48e-03
PGM1	0.904	3.882	1.04e-04	1.49e-03
MOCOS	-1.97	-3.879	1.05e-04	1.51e-03
MAOB	-0.882	-3.875	1.07e-04	1.53e-03
PLCG1-AS1	1.956	3.87	1.09e-04	1.56e-03
HERPUD1	-1.164	-3.869	1.09e-04	1.57e-03
AL359317.1	-1.928	-3.868	1.10e-04	1.57e-03
EMID1	1.259	3.867	1.10e-04	1.58e-03
GABBR1	0.827	3.867	1.10e-04	1.58e-03
CPT1A	0.81	3.866	1.11e-04	1.58e-03
AC004158.1	2.125	3.865	1.11e-04	1.59e-03
UPF3B	1.338	3.865	1.11e-04	1.59e-03
RYBP	-0.871	-3.863	1.12e-04	1.60e-03
ACTR3	-0.641	-3.863	1.12e-04	1.60e-03
NUFIP2	-0.668	-3.862	1.12e-04	1.60e-03
AC012593.1	1.775	3.862	1.12e-04	1.60e-03
SF3B4	-1.527	-3.861	1.13e-04	1.61e-03
MATR3	-1.349	-3.86	1.13e-04	1.61e-03
RPL32	-1.401	-3.859	1.14e-04	1.62e-03
KLHL29	-1.192	-3.857	1.15e-04	1.63e-03
GREB1	1.269	3.856	1.15e-04	1.63e-03
CYB5B	0.705	3.855	1.16e-04	1.64e-03
FAM107A	0.835	3.85	1.18e-04	1.67e-03
TAPT1-AS1	0.701	3.849	1.19e-04	1.68e-03
HIPK2	-0.592	-3.848	1.19e-04	1.68e-03
FBXL14	-0.921	-3.848	1.19e-04	1.68e-03
MAP1LC3B	-0.9	-3.847	1.20e-04	1.68e-03
TTC28	0.469	3.847	1.20e-04	1.68e-03
FCHSD2	0.487	3.845	1.20e-04	1.69e-03
STK33	0.876	3.845	1.20e-04	1.69e-03
TMLHE-AS1	2.466	3.845	1.21e-04	1.70e-03
R3HDM1	0.396	3.844	1.21e-04	1.70e-03
DENND4A	-0.676	-3.844	1.21e-04	1.70e-03
C12orf75	-1.119	-3.843	1.22e-04	1.70e-03
ERCC4	-0.943	-3.843	1.22e-04	1.70e-03
ZFP36	-1.531	-3.843	1.22e-04	1.70e-03
WTIP	-1.69	-3.843	1.22e-04	1.70e-03
LRP6	0.671	3.842	1.22e-04	1.70e-03
SOX13	1.08	3.842	1.22e-04	1.71e-03
ZBTB21	-1.105	-3.841	1.23e-04	1.71e-03
FAM217B	0.912	3.841	1.23e-04	1.71e-03
TMEM79	-1.198	-3.84	1.23e-04	1.72e-03
RRAD	-2.664	-3.839	1.24e-04	1.72e-03
RRAS2	-1.004	-3.839	1.24e-04	1.72e-03
SLC18B1	0.892	3.839	1.24e-04	1.72e-03
IQSEC1	0.753	3.838	1.24e-04	1.72e-03
GNG4	-1.382	-3.837	1.25e-04	1.73e-03
GRB10	-1.434	-3.836	1.25e-04	1.73e-03
GLIDR	1.635	3.834	1.26e-04	1.75e-03
CHL1	-0.666	-3.83	1.28e-04	1.77e-03
RYK	-0.711	-3.83	1.28e-04	1.77e-03
CYB5D2	1.161	3.827	1.30e-04	1.79e-03
TET1	1.082	3.827	1.30e-04	1.79e-03
ZBTB7C	-1.012	-3.825	1.31e-04	1.80e-03
LMO4	-0.785	-3.825	1.31e-04	1.80e-03
ATE1	0.411	3.825	1.31e-04	1.80e-03
AL133410.1	1.892	3.824	1.31e-04	1.81e-03
MAP3K7CL	-1.341	-3.824	1.32e-04	1.81e-03
EPS15	0.425	3.823	1.32e-04	1.81e-03
ACTA2	-2.069	-3.821	1.33e-04	1.82e-03
ENTPD1-AS1	0.742	3.821	1.33e-04	1.82e-03
SUCLG2-AS1	0.753	3.82	1.34e-04	1.83e-03
ATP2C1	-0.75	-3.819	1.34e-04	1.83e-03
GPRC5C	1.448	3.815	1.36e-04	1.86e-03
ZNF436	-1.213	-3.814	1.37e-04	1.87e-03
ADGRB1	1.383	3.813	1.37e-04	1.87e-03
ANGEL1	1.009	3.813	1.38e-04	1.88e-03
KTN1	-0.489	-3.809	1.40e-04	1.91e-03
LMBRD1	0.762	3.808	1.40e-04	1.91e-03
HSPA5	-1.189	-3.808	1.40e-04	1.91e-03
RHOBTB2	1.693	3.805	1.42e-04	1.92e-03
COX7A1	-1.302	-3.805	1.42e-04	1.93e-03
SMIM12	-0.882	-3.804	1.42e-04	1.93e-03
EMX2OS	0.625	3.803	1.43e-04	1.94e-03
VAC14-AS1	1.796	3.803	1.43e-04	1.94e-03
XPO1	-0.616	-3.802	1.44e-04	1.94e-03
TUFT1	-1.283	-3.802	1.44e-04	1.94e-03
CFAP69	1.188	3.802	1.44e-04	1.94e-03
AAMDC	0.913	3.799	1.45e-04	1.96e-03
CDH19	-1.315	-3.797	1.46e-04	1.97e-03
ZPR1	-0.999	-3.796	1.47e-04	1.99e-03
SLC44A3	-1.166	-3.793	1.49e-04	2.00e-03
DICER1	-0.437	-3.793	1.49e-04	2.01e-03
SPATA7	1.305	3.791	1.50e-04	2.02e-03
CREM	-0.762	-3.79	1.51e-04	2.02e-03
PDZRN3	-0.572	-3.79	1.51e-04	2.02e-03
H2AFY	-0.703	-3.789	1.51e-04	2.03e-03
HGSNAT	1.179	3.789	1.51e-04	2.03e-03
PLEKHB1	1.043	3.786	1.53e-04	2.06e-03
PDLIM5	-0.361	-3.785	1.53e-04	2.06e-03
TPD52L1	0.46	3.784	1.54e-04	2.06e-03
CARF	1.147	3.784	1.54e-04	2.06e-03
B2M	-1.181	-3.784	1.54e-04	2.06e-03
GVQW3	1.869	3.783	1.55e-04	2.06e-03
ZNF346	0.774	3.783	1.55e-04	2.07e-03
MGAT3	-1.146	-3.782	1.55e-04	2.07e-03
ZFP30	0.992	3.782	1.56e-04	2.07e-03
ANKRD10	-0.672	-3.781	1.56e-04	2.08e-03
PLEKHA6	1.067	3.781	1.56e-04	2.08e-03
C17orf67	-1.529	-3.78	1.57e-04	2.08e-03
DISC1	-1.203	-3.78	1.57e-04	2.08e-03
ABCD4	-0.806	-3.779	1.58e-04	2.09e-03
ATP6V1B2	-0.71	-3.777	1.59e-04	2.11e-03
LGI4	0.962	3.776	1.59e-04	2.11e-03
PRICKLE2	-0.714	-3.776	1.60e-04	2.11e-03
ZNF107	1.266	3.774	1.61e-04	2.12e-03
CORO2B	-0.765	-3.774	1.61e-04	2.13e-03
WWC2	-0.715	-3.774	1.61e-04	2.13e-03
CCDC146	0.73	3.771	1.63e-04	2.15e-03
CENPA	-0.965	-3.77	1.63e-04	2.15e-03
BRD4	-0.665	-3.768	1.64e-04	2.17e-03
WDR60	0.771	3.767	1.65e-04	2.18e-03
ATP1B2	1.05	3.766	1.66e-04	2.18e-03
LRRC8A	0.783	3.764	1.67e-04	2.20e-03
RPL39	-1.948	-3.763	1.68e-04	2.21e-03
RASSF9	-4.431	-3.759	1.71e-04	2.24e-03
DOT1L	-1.177	-3.758	1.71e-04	2.24e-03
AC090993.1	1.942	3.758	1.71e-04	2.24e-03
AKAP9	0.579	3.757	1.72e-04	2.25e-03
IPO7	-0.693	-3.756	1.72e-04	2.26e-03
PI4K2A	-0.785	-3.754	1.74e-04	2.28e-03
PTPRM	-0.476	-3.753	1.75e-04	2.28e-03
AC118549.1	0.62	3.753	1.75e-04	2.28e-03
PLPP3	0.78	3.753	1.75e-04	2.28e-03
RRP1	-0.983	-3.751	1.76e-04	2.30e-03
BLM	-1.594	-3.748	1.78e-04	2.32e-03
PTPRZ1	0.498	3.746	1.80e-04	2.34e-03
AC097103.2	0.888	3.744	1.81e-04	2.35e-03
TMOD2	0.707	3.742	1.82e-04	2.37e-03
SLC12A6	0.788	3.742	1.82e-04	2.37e-03
SARS	-0.934	-3.742	1.83e-04	2.37e-03
HDX	-1.043	-3.742	1.83e-04	2.37e-03
BCAS2	-0.9	-3.74	1.84e-04	2.39e-03
FAM241A	-1.808	-3.739	1.85e-04	2.39e-03
MOGAT1	2.812	3.737	1.86e-04	2.41e-03
DLG1	-0.358	-3.737	1.86e-04	2.41e-03
OVCH1	-1.748	-3.737	1.86e-04	2.41e-03
UBE2I	-0.727	-3.736	1.87e-04	2.41e-03
CASD1	0.744	3.736	1.87e-04	2.41e-03
HSPA6	-3.041	-3.736	1.87e-04	2.41e-03
AC021739.2	-1.15	-3.735	1.87e-04	2.41e-03
HERC1	0.517	3.733	1.89e-04	2.43e-03
AL117335.1	1.324	3.732	1.90e-04	2.45e-03
ARL6	0.956	3.731	1.91e-04	2.45e-03
RPS16	-1.137	-3.727	1.94e-04	2.49e-03
CLYBL	1.201	3.725	1.95e-04	2.50e-03
AIFM3	1.631	3.725	1.95e-04	2.50e-03
ERCC6	0.939	3.725	1.95e-04	2.50e-03
MARCH8	0.942	3.724	1.96e-04	2.51e-03
TMEM123	-0.851	-3.724	1.96e-04	2.51e-03
KIF1B	0.464	3.723	1.97e-04	2.51e-03
ROBO1	-0.635	-3.723	1.97e-04	2.51e-03
AC024230.1	-1.33	-3.722	1.98e-04	2.52e-03
GJB6	1.567	3.721	1.99e-04	2.53e-03
MIR124-2HG	1.523	3.721	1.99e-04	2.53e-03
ALK	1.156	3.72	1.99e-04	2.53e-03
RAPGEF3	0.902	3.718	2.01e-04	2.55e-03
DSEL	-1.34	-3.717	2.01e-04	2.56e-03
MCF2L	-0.984	-3.713	2.05e-04	2.60e-03
GRPEL2	-1.139	-3.709	2.08e-04	2.64e-03
MFHAS1	-0.705	-3.708	2.09e-04	2.64e-03
GAREM2	1.431	3.707	2.10e-04	2.66e-03
CEBPG	-1.152	-3.704	2.12e-04	2.68e-03
TEN1	-1.478	-3.703	2.13e-04	2.69e-03
MRPL52	-0.952	-3.701	2.15e-04	2.71e-03
FXYD1	1.444	3.698	2.17e-04	2.74e-03
SELENBP1	1.632	3.698	2.17e-04	2.74e-03
ALG14	-0.908	-3.697	2.18e-04	2.75e-03
DACH1	1.711	3.696	2.19e-04	2.76e-03
GALNT7	0.766	3.694	2.21e-04	2.78e-03
NEAT1	-0.488	-3.693	2.22e-04	2.79e-03
PPP1R14C	-1.779	-3.692	2.23e-04	2.80e-03
ACSL3	-0.593	-3.691	2.23e-04	2.81e-03
AC027796.4	-1.399	-3.691	2.24e-04	2.81e-03
CDC73	-0.484	-3.69	2.25e-04	2.82e-03
FAS	-1.862	-3.689	2.25e-04	2.82e-03
MOB4	-1.141	-3.687	2.27e-04	2.84e-03
ARMCX4	1.021	3.686	2.28e-04	2.85e-03
LAMA4	-1.235	-3.686	2.28e-04	2.85e-03
TEF	1.029	3.685	2.29e-04	2.86e-03
SEMA4G	1.701	3.685	2.29e-04	2.86e-03
ZCCHC7	-0.423	-3.684	2.30e-04	2.87e-03
AC090115.1	1.303	3.683	2.30e-04	2.87e-03
RAB26	1.976	3.682	2.32e-04	2.89e-03
AC073610.3	-1.137	-3.679	2.34e-04	2.91e-03
PEAK1	-0.527	-3.679	2.35e-04	2.92e-03
AC011468.3	-2.234	-3.678	2.35e-04	2.92e-03
RPL19	-1.26	-3.678	2.35e-04	2.92e-03
XYLT1	-0.956	-3.677	2.36e-04	2.93e-03
TRPV3	2.388	3.676	2.37e-04	2.94e-03
KIF24	2.006	3.676	2.37e-04	2.94e-03
BCAT1	-1.374	-3.675	2.38e-04	2.95e-03
HMOX1	-2.13	-3.675	2.38e-04	2.95e-03
BICD1	-0.58	-3.675	2.38e-04	2.95e-03
CACHD1	-0.587	-3.674	2.38e-04	2.95e-03
TMEM192	1.144	3.674	2.39e-04	2.95e-03
ACIN1	-0.5	-3.673	2.40e-04	2.96e-03
AC099669.1	0.915	3.673	2.40e-04	2.96e-03
PELI1	-1.067	-3.672	2.41e-04	2.97e-03
HLA-DPA1	-1.886	-3.672	2.41e-04	2.97e-03
MVB12B	0.585	3.671	2.42e-04	2.97e-03
RPS13	-1.396	-3.671	2.42e-04	2.97e-03
HIF1A-AS2	-1.622	-3.668	2.44e-04	3.00e-03
PRRC2B	-0.532	-3.667	2.45e-04	3.01e-03
GNAL	-1.059	-3.665	2.47e-04	3.03e-03
TTC12	1.14	3.665	2.47e-04	3.03e-03
AOC2	-1.628	-3.665	2.47e-04	3.03e-03
SCP2	0.678	3.664	2.48e-04	3.04e-03
AC017083.1	2.173	3.664	2.48e-04	3.04e-03
FRMPD3	-1.984	-3.662	2.50e-04	3.05e-03
DTWD2	1.215	3.662	2.50e-04	3.05e-03
RPL27A	-1.246	-3.66	2.53e-04	3.08e-03
RSRP1	0.852	3.659	2.53e-04	3.08e-03
G6PD	-1.006	-3.659	2.54e-04	3.09e-03
OSBPL11	1.059	3.658	2.54e-04	3.09e-03
FAM171B	0.832	3.657	2.55e-04	3.10e-03
P2RY6	-2.27	-3.655	2.57e-04	3.13e-03
CTXN1	-1.485	-3.654	2.58e-04	3.14e-03
TYW3	-0.809	-3.654	2.58e-04	3.14e-03
ZNF846	0.875	3.652	2.61e-04	3.16e-03
CA3	-1.231	-3.651	2.61e-04	3.17e-03
SERHL2	-1.136	-3.65	2.62e-04	3.18e-03
TXNDC16	1.07	3.65	2.62e-04	3.18e-03
SORCS1	-0.784	-3.65	2.63e-04	3.18e-03
GLI3	0.645	3.649	2.64e-04	3.19e-03
SEC11C	-1.016	-3.648	2.65e-04	3.20e-03
CC2D2A	0.936	3.645	2.67e-04	3.23e-03
RPL30	-1.202	-3.643	2.70e-04	3.26e-03
SLC48A1	1.031	3.642	2.70e-04	3.26e-03
CCT4	-0.938	-3.642	2.71e-04	3.27e-03
RPLP0	-1.116	-3.641	2.71e-04	3.27e-03
DLL1	1.347	3.641	2.72e-04	3.27e-03
ZNF821	1.038	3.64	2.72e-04	3.27e-03
POMP	-0.949	-3.64	2.73e-04	3.28e-03
PFN1	-1.452	-3.64	2.73e-04	3.28e-03
ABAT	0.919	3.635	2.78e-04	3.33e-03
MEF2C-AS1	0.785	3.635	2.78e-04	3.33e-03
TINCR	-1.216	-3.633	2.80e-04	3.35e-03
PCBP1	-1.029	-3.633	2.80e-04	3.35e-03
PDE9A	1.086	3.632	2.81e-04	3.36e-03
PXN	-0.818	-3.632	2.81e-04	3.36e-03
ADAM32	-1.158	-3.626	2.87e-04	3.43e-03
CDK5RAP2	0.409	3.624	2.90e-04	3.46e-03
ZCCHC2	-0.61	-3.624	2.90e-04	3.46e-03
CLASP2	0.547	3.624	2.90e-04	3.46e-03
TPST2	-0.788	-3.624	2.90e-04	3.46e-03
TIMP1	-1.765	-3.62	2.94e-04	3.50e-03
GIPC2	-0.901	-3.62	2.95e-04	3.51e-03
AC109454.2	-1.199	-3.619	2.96e-04	3.51e-03
ZFP36L1	-0.87	-3.619	2.96e-04	3.52e-03
AL355312.3	2.386	3.618	2.96e-04	3.52e-03
SRGAP2	-0.886	-3.617	2.98e-04	3.53e-03
ACKR1	-1.383	-3.617	2.98e-04	3.53e-03
ARHGEF4	0.689	3.617	2.98e-04	3.53e-03
IGSF9B	-1.369	-3.614	3.02e-04	3.58e-03
MNAT1	-0.37	-3.613	3.02e-04	3.58e-03
AC010198.1	2.606	3.613	3.03e-04	3.58e-03
COMMD6	-1.229	-3.61	3.06e-04	3.61e-03
SV2B	1.516	3.609	3.08e-04	3.63e-03
SAMD4B	-0.718	-3.609	3.08e-04	3.63e-03
COLEC12	-1.052	-3.608	3.08e-04	3.63e-03
SLC35F2	-1.213	-3.608	3.08e-04	3.63e-03
TRPM4	-0.883	-3.608	3.09e-04	3.64e-03
AL449403.2	2.584	3.607	3.09e-04	3.64e-03
AL157935.2	-1.369	-3.607	3.10e-04	3.64e-03
SCN8A	-0.759	-3.607	3.10e-04	3.64e-03
RPS11	-1.227	-3.606	3.11e-04	3.65e-03
MAN1A1	-1.155	-3.606	3.11e-04	3.65e-03
LRFN5	-1.034	-3.606	3.11e-04	3.65e-03
TOGARAM1	0.565	3.605	3.12e-04	3.65e-03
PLA2G4C	-0.919	-3.603	3.14e-04	3.68e-03
AC020916.1	-1.717	-3.603	3.15e-04	3.68e-03
PNPLA7	0.788	3.602	3.16e-04	3.69e-03
TRAF6	-0.96	-3.601	3.16e-04	3.70e-03
ACTR3C	-1.129	-3.601	3.17e-04	3.70e-03
MTCH2	0.908	3.601	3.18e-04	3.70e-03
PLB1	-1.775	-3.6	3.18e-04	3.71e-03
TSC22D2	-0.522	-3.6	3.19e-04	3.71e-03
MTHFD1	1.22	3.598	3.20e-04	3.73e-03
KIAA1211	1.047	3.598	3.21e-04	3.73e-03
BAIAP2L1	-1.285	-3.597	3.22e-04	3.75e-03
HMG20A	0.678	3.596	3.23e-04	3.75e-03
KCNJ16	2.095	3.596	3.23e-04	3.75e-03
CNTNAP3B	-0.912	-3.596	3.23e-04	3.75e-03
MTMR11	-1.539	-3.596	3.24e-04	3.75e-03
AC022294.1	4.463	3.595	3.25e-04	3.76e-03
BICRAL	0.66	3.592	3.28e-04	3.79e-03
CDH26	1.085	3.592	3.28e-04	3.79e-03
JAK3	-1.742	-3.591	3.30e-04	3.81e-03
WFS1	0.961	3.59	3.30e-04	3.81e-03
MEF2C	0.765	3.59	3.30e-04	3.81e-03
EPAS1	-1.093	-3.589	3.32e-04	3.83e-03
AL138686.1	-1.622	-3.586	3.35e-04	3.87e-03
FGFR3	1.201	3.583	3.40e-04	3.92e-03
ANKLE2	-0.924	-3.581	3.43e-04	3.94e-03
ZNF667	1.163	3.581	3.43e-04	3.95e-03
SDC4	1.092	3.58	3.43e-04	3.95e-03
ARMH4	0.43	3.577	3.47e-04	3.99e-03
YKT6	-0.948	-3.577	3.48e-04	3.99e-03
ABI1	-0.568	-3.575	3.50e-04	4.01e-03
STAT5B	-0.638	-3.575	3.50e-04	4.01e-03
SVEP1	-1.12	-3.575	3.50e-04	4.02e-03
IRF7	-1.512	-3.575	3.51e-04	4.02e-03
RBPMS	-1.088	-3.573	3.52e-04	4.03e-03
CACYBP	-1.222	-3.573	3.52e-04	4.03e-03
NOLC1	-0.897	-3.573	3.53e-04	4.03e-03
DYRK3	-1.109	-3.573	3.53e-04	4.03e-03
PLEKHA4	-1.481	-3.572	3.54e-04	4.04e-03
JMJD6	-1.156	-3.571	3.55e-04	4.05e-03
NFKB2	-1.335	-3.569	3.58e-04	4.09e-03
KCNB1	1.244	3.568	3.60e-04	4.10e-03
CANT1	-1.226	-3.568	3.60e-04	4.10e-03
RAB28	0.518	3.567	3.61e-04	4.11e-03
GUSB	1.083	3.567	3.61e-04	4.11e-03
SEL1L3	-0.816	-3.566	3.62e-04	4.11e-03
PLXNB1	0.74	3.566	3.62e-04	4.11e-03
AL133325.3	1.433	3.562	3.68e-04	4.18e-03
NDUFC1	-0.903	-3.562	3.69e-04	4.18e-03
AASDH	0.75	3.56	3.70e-04	4.20e-03
AF127577.4	-1.405	-3.56	3.71e-04	4.20e-03
FN1	-1.361	-3.56	3.71e-04	4.20e-03
KCTD6	-0.779	-3.559	3.72e-04	4.20e-03
ZNF737	1.195	3.559	3.72e-04	4.20e-03
ZNRF1	-0.821	-3.558	3.74e-04	4.22e-03
PODXL	-1.757	-3.557	3.75e-04	4.23e-03
CSPG5	1.767	3.555	3.78e-04	4.26e-03
RPL35A	-1.354	-3.554	3.79e-04	4.27e-03
PGAM2	-1.533	-3.554	3.79e-04	4.27e-03
FRMPD1	1.631	3.553	3.81e-04	4.28e-03
PLEKHM2	-0.778	-3.553	3.81e-04	4.28e-03
MAP2K6	1.424	3.553	3.81e-04	4.28e-03
FTH1	-0.932	-3.552	3.82e-04	4.29e-03
TMEM150C	0.959	3.552	3.82e-04	4.29e-03
PON3	1.685	3.551	3.84e-04	4.31e-03
FSIP2	2.906	3.549	3.86e-04	4.33e-03
KIAA1109	0.57	3.548	3.89e-04	4.35e-03
IL15RA	-1.887	-3.547	3.90e-04	4.37e-03
EIF1	-0.875	-3.543	3.95e-04	4.42e-03
SGK3	0.598	3.541	3.98e-04	4.45e-03
PALLD	-0.616	-3.541	3.98e-04	4.45e-03
AP2A2	-0.744	-3.537	4.04e-04	4.51e-03
UBR2	-0.417	-3.536	4.06e-04	4.53e-03
CCDC122	-1.797	-3.535	4.08e-04	4.55e-03
FANCL	-0.865	-3.533	4.12e-04	4.58e-03
AC112484.1	-1.681	-3.532	4.12e-04	4.59e-03
GPSM2	1.074	3.532	4.12e-04	4.59e-03
ARNT2	0.521	3.529	4.16e-04	4.63e-03
AP5M1	-0.86	-3.529	4.16e-04	4.63e-03
CNTNAP1	-1.336	-3.529	4.18e-04	4.64e-03
LYPLAL1-DT	1.536	3.528	4.19e-04	4.65e-03
MGAT4C	0.814	3.526	4.21e-04	4.67e-03
STAM	-0.691	-3.526	4.22e-04	4.67e-03
LPAR2	-1.42	-3.525	4.24e-04	4.69e-03
LSM14A	-0.37	-3.523	4.27e-04	4.72e-03
PGP	1.48	3.521	4.30e-04	4.75e-03
RPL8	-1.142	-3.521	4.30e-04	4.75e-03
ZNF423	0.677	3.521	4.31e-04	4.76e-03
SLC6A11	1.265	3.52	4.31e-04	4.76e-03
ZNRF3	0.502	3.517	4.36e-04	4.81e-03
PCM1	0.361	3.517	4.36e-04	4.81e-03
CREBBP	-0.333	-3.517	4.36e-04	4.81e-03
CCDC86	-1.202	-3.517	4.37e-04	4.81e-03
DANT2	0.642	3.516	4.38e-04	4.82e-03
ZNF227	-0.946	-3.512	4.45e-04	4.89e-03
COL4A2	-1.042	-3.511	4.46e-04	4.90e-03
CYBA	-1.33	-3.51	4.49e-04	4.93e-03
SKI	-0.794	-3.509	4.49e-04	4.93e-03
FRY	-1.058	-3.509	4.50e-04	4.93e-03
AFG3L2	1.01	3.506	4.54e-04	4.98e-03
BCO2	-1.116	-3.506	4.55e-04	4.98e-03
CIITA	-1.666	-3.504	4.59e-04	5.02e-03
WFDC1	3.314	3.503	4.60e-04	5.04e-03
MXD1	-0.895	-3.503	4.61e-04	5.04e-03
KIF3A	0.558	3.501	4.64e-04	5.06e-03
PLEKHA7	-0.476	-3.499	4.68e-04	5.10e-03
QPRT	1.833	3.498	4.68e-04	5.11e-03
ARF6	-1.007	-3.498	4.69e-04	5.11e-03
TDP2	-0.717	-3.498	4.70e-04	5.11e-03
MTSS1	0.974	3.497	4.70e-04	5.11e-03
CD99	-0.98	-3.497	4.71e-04	5.12e-03
MYO3A	-1.462	-3.497	4.71e-04	5.12e-03
PLCD3	-1.078	-3.496	4.73e-04	5.13e-03
GSTM4	1.323	3.495	4.74e-04	5.15e-03
DPP8	0.693	3.495	4.74e-04	5.15e-03
RPL34	-1.271	-3.493	4.78e-04	5.18e-03
PAWR	-1.353	-3.491	4.81e-04	5.22e-03
ZNF680	0.672	3.489	4.85e-04	5.25e-03
KCNAB2	-0.827	-3.487	4.89e-04	5.30e-03
EFR3B	0.554	3.485	4.92e-04	5.32e-03
CTDSP1	1.347	3.485	4.92e-04	5.32e-03
FOXN3	0.423	3.485	4.93e-04	5.32e-03
SLC25A28	-0.995	-3.484	4.93e-04	5.33e-03
VSIR	0.991	3.484	4.95e-04	5.34e-03
PPFIBP2	1.19	3.481	4.99e-04	5.38e-03
RCAN1	-1.054	-3.481	5.00e-04	5.38e-03
GLRX	-1.413	-3.48	5.01e-04	5.40e-03
CLCF1	-5.102	-3.48	5.02e-04	5.41e-03
ZNF519	1.379	3.478	5.04e-04	5.42e-03
RASL12	-1.792	-3.477	5.07e-04	5.45e-03
PSMB4	-1.142	-3.476	5.08e-04	5.46e-03
ALDH1L2	-1.436	-3.476	5.10e-04	5.47e-03
SLC9A6	0.748	3.475	5.10e-04	5.47e-03
GMDS-DT	0.738	3.474	5.12e-04	5.49e-03
PRNP	-0.68	-3.474	5.13e-04	5.49e-03
RPL21	-1.105	-3.472	5.17e-04	5.53e-03
GMPPA	-0.897	-3.47	5.21e-04	5.57e-03
IER5L	-1.417	-3.47	5.21e-04	5.57e-03
HNRNPU	-0.643	-3.47	5.21e-04	5.57e-03
AC073343.2	1.694	3.466	5.28e-04	5.64e-03
AC009502.1	-5.264	-3.466	5.29e-04	5.65e-03
LITAF	-1.036	-3.463	5.34e-04	5.70e-03
FOSB	-2.662	-3.461	5.39e-04	5.74e-03
GJC2	-1.435	-3.46	5.40e-04	5.76e-03
KIAA0040	-4.068	-3.459	5.41e-04	5.76e-03
RORB	0.6	3.459	5.43e-04	5.78e-03
FGL1	1.441	3.458	5.44e-04	5.78e-03
C12orf49	-1.036	-3.457	5.47e-04	5.81e-03
MGAT5	-0.693	-3.457	5.47e-04	5.81e-03
CAMK2A	1.549	3.455	5.49e-04	5.83e-03
TRDN	1.866	3.455	5.50e-04	5.83e-03
TSPOAP1	1.073	3.455	5.51e-04	5.84e-03
TCEAL9	-1.393	-3.454	5.51e-04	5.84e-03
SGO2	1.471	3.452	5.57e-04	5.89e-03
IGF1R	-0.547	-3.451	5.58e-04	5.90e-03
LDHD	2.275	3.451	5.59e-04	5.91e-03
OTULIN	-0.822	-3.45	5.60e-04	5.92e-03
SLC2A1-AS1	1.707	3.45	5.61e-04	5.93e-03
HELQ	1.151	3.448	5.64e-04	5.96e-03
LINC00298	1.077	3.447	5.67e-04	5.97e-03
ABHD6	1.067	3.447	5.67e-04	5.97e-03
AC007402.1	1.652	3.447	5.67e-04	5.97e-03
PHF7	1.615	3.447	5.68e-04	5.97e-03
AL355472.1	2.243	3.446	5.70e-04	5.99e-03
CD38	-1.342	-3.446	5.70e-04	5.99e-03
PPP4R4	0.788	3.445	5.70e-04	5.99e-03
CTDSPL	0.619	3.445	5.71e-04	5.99e-03
CDV3	-1.098	-3.445	5.71e-04	5.99e-03
ATP8A1	0.684	3.445	5.72e-04	5.99e-03
LINC01354	-1.429	-3.442	5.78e-04	6.05e-03
ACTB	-0.823	-3.441	5.80e-04	6.07e-03
TMTC4	1.275	3.441	5.80e-04	6.07e-03
AC091167.6	-0.901	-3.441	5.81e-04	6.07e-03
HELB	-1.624	-3.436	5.90e-04	6.17e-03
RICTOR	0.516	3.436	5.91e-04	6.17e-03
DNAJC1	-0.504	-3.435	5.92e-04	6.19e-03
AC006148.1	1.088	3.432	5.99e-04	6.25e-03
SULT1A1	1.418	3.432	5.99e-04	6.25e-03
DMD	0.532	3.432	5.99e-04	6.25e-03
PCBD1	-1.088	-3.431	6.01e-04	6.25e-03
UBC	-0.93	-3.429	6.05e-04	6.29e-03
ODC1	-1.271	-3.429	6.06e-04	6.30e-03
CD274	-2.068	-3.429	6.06e-04	6.30e-03
KCNMB2-AS1	1.299	3.428	6.09e-04	6.33e-03
TMEM254-AS1	1.203	3.427	6.10e-04	6.33e-03
RPS6	-1.112	-3.426	6.12e-04	6.35e-03
KBTBD12	1.007	3.426	6.13e-04	6.36e-03
EHD2	-1.095	-3.425	6.14e-04	6.36e-03
HAUS1	1.815	3.423	6.19e-04	6.41e-03
KLF10	-1.823	-3.422	6.21e-04	6.43e-03
SH3RF2	-1.592	-3.421	6.23e-04	6.44e-03
TPT1	-0.99	-3.421	6.25e-04	6.46e-03
AAMP	-1.044	-3.419	6.27e-04	6.48e-03
ZMYM2	0.46	3.418	6.31e-04	6.52e-03
STXBP5	0.369	3.418	6.32e-04	6.52e-03
IFT74	0.712	3.417	6.32e-04	6.52e-03
RPL37	-0.809	-3.417	6.33e-04	6.53e-03
PDS5A	-0.466	-3.416	6.35e-04	6.54e-03
ASCL1	2.193	3.416	6.36e-04	6.55e-03
IRAK1	-1.115	-3.414	6.39e-04	6.57e-03
FERMT2	-0.51	-3.414	6.40e-04	6.58e-03
SUMF1	0.689	3.414	6.41e-04	6.58e-03
EIF3G	-1.079	-3.413	6.42e-04	6.59e-03
OXCT1	0.806	3.413	6.43e-04	6.60e-03
OST4	-1.402	-3.413	6.43e-04	6.60e-03
WAC	-0.303	-3.412	6.45e-04	6.61e-03
MGME1	1.465	3.411	6.48e-04	6.64e-03
NFAT5	-0.354	-3.408	6.53e-04	6.69e-03
PARP12	-1.362	-3.408	6.54e-04	6.69e-03
GNG5	-1.111	-3.407	6.56e-04	6.71e-03
LRRC8C-DT	1.408	3.407	6.57e-04	6.71e-03
GKAP1	-0.505	-3.405	6.62e-04	6.76e-03
SPSB3	1.28	3.404	6.64e-04	6.77e-03
ZNF292	0.415	3.404	6.65e-04	6.78e-03
AC145422.1	1.392	3.403	6.66e-04	6.79e-03
SIAH1	-0.733	-3.403	6.66e-04	6.79e-03
NDUFB4	-1.012	-3.401	6.72e-04	6.84e-03
SEC14L1	0.785	3.4	6.74e-04	6.86e-03
PCSK6	-0.98	-3.399	6.76e-04	6.87e-03
GNB1L	-0.937	-3.398	6.79e-04	6.90e-03
PLD6	-1.165	-3.398	6.80e-04	6.91e-03
CRK	-0.786	-3.397	6.80e-04	6.91e-03
NF1	0.243	3.394	6.89e-04	6.99e-03
PDE3A	1.328	3.393	6.91e-04	7.00e-03
AL136454.1	-1.524	-3.392	6.94e-04	7.02e-03
AP000229.1	-2.235	-3.392	6.94e-04	7.02e-03
RORB-AS1	1.461	3.392	6.94e-04	7.02e-03
DHX34	-0.783	-3.392	6.95e-04	7.02e-03
AP001453.1	1.764	3.392	6.95e-04	7.02e-03
CEP350	0.715	3.39	6.99e-04	7.06e-03
GADD45G	1.99	3.389	7.01e-04	7.07e-03
OMG	1.523	3.389	7.01e-04	7.07e-03
CSRP2	-1.522	-3.389	7.02e-04	7.07e-03
ALAS1	-1.006	-3.386	7.08e-04	7.14e-03
HEPN1	2.162	3.386	7.10e-04	7.14e-03
GLUD1	0.761	3.386	7.10e-04	7.14e-03
NPFFR1	2.163	3.385	7.11e-04	7.16e-03
STAT3	-0.646	-3.384	7.15e-04	7.18e-03
PTX3	-4.679	-3.384	7.15e-04	7.18e-03
MEST	-1.318	-3.383	7.18e-04	7.21e-03
SSH2	0.47	3.381	7.21e-04	7.24e-03
TPM1	-0.79	-3.381	7.22e-04	7.24e-03
ADAL	0.954	3.381	7.23e-04	7.24e-03
FXR1	-0.655	-3.381	7.23e-04	7.24e-03
LDLR	-1.47	-3.381	7.23e-04	7.24e-03
RPS8	-1.058	-3.38	7.25e-04	7.26e-03
SLC8B1	-1.067	-3.379	7.27e-04	7.27e-03
INPP5F	-0.66	-3.379	7.27e-04	7.27e-03
AKNA	-1.27	-3.379	7.28e-04	7.27e-03
AC022098.1	-1.144	-3.378	7.29e-04	7.28e-03
DDO	2.086	3.378	7.30e-04	7.28e-03
SBDS	-0.988	-3.377	7.33e-04	7.31e-03
NELL2	-0.724	-3.376	7.34e-04	7.32e-03
AGO1	0.946	3.372	7.45e-04	7.42e-03
AGFG2	1.07	3.371	7.48e-04	7.45e-03
OSMR	-1.113	-3.369	7.54e-04	7.50e-03
GPATCH4	-0.985	-3.369	7.54e-04	7.50e-03
AL021368.2	1.315	3.368	7.58e-04	7.53e-03
PCYT1B	1.135	3.367	7.59e-04	7.54e-03
HYKK	1.569	3.367	7.60e-04	7.54e-03
TCTN1	-0.767	-3.366	7.62e-04	7.56e-03
CAPN5	-1.276	-3.365	7.65e-04	7.58e-03
CASC17	1.752	3.365	7.65e-04	7.58e-03
MPRIP	-0.437	-3.365	7.65e-04	7.58e-03
ANKRD36C	0.637	3.365	7.66e-04	7.58e-03
AL136366.1	0.762	3.364	7.69e-04	7.60e-03
DMXL2	0.708	3.364	7.69e-04	7.60e-03
SLC9A9	-0.528	-3.362	7.74e-04	7.64e-03
ADHFE1	1.55	3.359	7.82e-04	7.72e-03
APLNR	-2.42	-3.357	7.89e-04	7.78e-03
RARRES3	-1.325	-3.357	7.89e-04	7.78e-03
AC004690.2	-1.286	-3.356	7.89e-04	7.78e-03
HLA-E	-1.173	-3.356	7.90e-04	7.78e-03
MSANTD3-TMEFF1	-0.98	-3.356	7.91e-04	7.78e-03
USP3-AS1	2.115	3.356	7.91e-04	7.78e-03
AL591686.2	2.799	3.354	7.97e-04	7.84e-03
KIAA1147	0.979	3.353	8.00e-04	7.86e-03
OFD1	-0.588	-3.352	8.02e-04	7.88e-03
DHTKD1	0.851	3.349	8.12e-04	7.97e-03
RCN2	1.003	3.348	8.14e-04	7.98e-03
LRRC1	0.72	3.348	8.14e-04	7.98e-03
FAM131C	2.301	3.347	8.17e-04	8.01e-03
STARD4	2.023	3.345	8.22e-04	8.05e-03
CTNNB1	-0.434	-3.345	8.24e-04	8.06e-03
GAS2L1	0.958	3.343	8.29e-04	8.11e-03
PDK4	1.182	3.342	8.31e-04	8.12e-03
HSP90AB1	-0.805	-3.342	8.32e-04	8.12e-03
DIO2	1.938	3.342	8.32e-04	8.13e-03
SLC6A1-AS1	2.357	3.341	8.36e-04	8.16e-03
ADORA1	1.375	3.34	8.37e-04	8.16e-03
PNO1	-1.086	-3.34	8.39e-04	8.17e-03
HOMEZ	1.061	3.34	8.39e-04	8.17e-03
RPL23	-1.148	-3.339	8.40e-04	8.17e-03
GAN	-0.494	-3.339	8.41e-04	8.18e-03
SCAMP1	0.862	3.338	8.44e-04	8.20e-03
UST	-0.937	-3.335	8.53e-04	8.29e-03
AC013394.1	0.786	3.335	8.54e-04	8.29e-03
EGR1	-2.46	-3.335	8.54e-04	8.29e-03
LINC01182	1.732	3.335	8.55e-04	8.29e-03
SUGCT	0.717	3.334	8.56e-04	8.29e-03
ASXL2	0.504	3.333	8.59e-04	8.33e-03
LGALS1	-1.163	-3.332	8.62e-04	8.35e-03
OSBPL2	0.922	3.331	8.67e-04	8.39e-03
DDX21	-1.008	-3.328	8.75e-04	8.46e-03
DYNLT3	-1.024	-3.328	8.76e-04	8.46e-03
LINC00982	1.26	3.328	8.76e-04	8.46e-03
ST6GAL2	1.7	3.326	8.81e-04	8.51e-03
VAMP5	-1.268	-3.326	8.83e-04	8.52e-03
MYL9	-1.647	-3.325	8.83e-04	8.52e-03
NOX4	-2.422	-3.324	8.87e-04	8.55e-03
CTBP1	-0.682	-3.323	8.90e-04	8.58e-03
MCPH1-AS1	0.663	3.323	8.91e-04	8.58e-03
HMGB1	-0.643	-3.32	9.00e-04	8.66e-03
SMYD3	0.445	3.319	9.03e-04	8.69e-03
BTBD9	-0.402	-3.318	9.07e-04	8.72e-03
CHPF2	-1.065	-3.318	9.08e-04	8.72e-03
PGAM5	-1.069	-3.317	9.09e-04	8.72e-03
PRPSAP1	-0.726	-3.317	9.09e-04	8.72e-03
GLIPR2	-1.458	-3.316	9.14e-04	8.77e-03
HERPUD2	0.789	3.315	9.16e-04	8.78e-03
ZNF43	0.821	3.315	9.18e-04	8.79e-03
KCND3	-0.817	-3.315	9.18e-04	8.79e-03
DYNC2H1	0.681	3.313	9.22e-04	8.82e-03
SOBP	0.414	3.313	9.25e-04	8.84e-03
RABGAP1	0.492	3.312	9.28e-04	8.87e-03
FMO5	1.352	3.31	9.34e-04	8.92e-03
ZNF217	-0.996	-3.308	9.40e-04	8.97e-03
ZNF658	1.387	3.307	9.42e-04	8.99e-03
DPM1	-0.642	-3.307	9.44e-04	9.00e-03
TOP2B	0.619	3.306	9.45e-04	9.00e-03
PHLDA1	-1.445	-3.305	9.49e-04	9.04e-03
CDIP1	0.882	3.305	9.50e-04	9.05e-03
PREX2	0.486	3.305	9.51e-04	9.05e-03
CPEB3	0.507	3.304	9.52e-04	9.05e-03
MCM9	0.81	3.302	9.61e-04	9.13e-03
ASH2L	1.257	3.299	9.71e-04	9.22e-03
STARD3	0.841	3.299	9.71e-04	9.22e-03
SPAST	0.686	3.298	9.75e-04	9.25e-03
HSP90AA1	-0.648	-3.296	9.82e-04	9.31e-03
RBFOX2	0.451	3.296	9.82e-04	9.31e-03
AC108866.1	1.142	3.295	9.86e-04	9.33e-03
NDUFA4	-0.916	-3.294	9.88e-04	9.35e-03
ARHGEF12	0.446	3.293	9.92e-04	9.39e-03
CLASRP	-0.682	-3.293	9.93e-04	9.39e-03
TSPOAP1-AS1	2.453	3.292	9.95e-04	9.40e-03
AC012404.1	2.377	3.292	9.96e-04	9.41e-03
NRP2	-2.3	-3.291	9.99e-04	9.43e-03
DNPEP	-0.943	-3.289	1.01e-03	9.48e-03
ME3	-0.773	-3.288	1.01e-03	9.50e-03
PAQR6	1.733	3.288	1.01e-03	9.50e-03
BDH1	1.324	3.287	1.01e-03	9.53e-03
BRIX1	-0.932	-3.286	1.01e-03	9.55e-03
ANKRD11	-0.52	-3.286	1.02e-03	9.57e-03
SDK1	0.858	3.285	1.02e-03	9.59e-03
CDH4	0.529	3.283	1.03e-03	9.65e-03
HPS5	-0.643	-3.283	1.03e-03	9.65e-03
NES	-1.246	-3.281	1.03e-03	9.70e-03
TUT7	-0.617	-3.281	1.04e-03	9.72e-03
ZNF641	1.194	3.28	1.04e-03	9.74e-03
AL122035.1	1.242	3.28	1.04e-03	9.74e-03
SMIM20	-0.749	-3.279	1.04e-03	9.74e-03
OSGEPL1	1.822	3.279	1.04e-03	9.74e-03
GTF2H5	-0.886	-3.278	1.04e-03	9.77e-03
CCDC92	-0.641	-3.277	1.05e-03	9.80e-03
NKAIN2	0.948	3.277	1.05e-03	9.80e-03
ARL5A	-0.766	-3.276	1.05e-03	9.82e-03
IDS	-0.625	-3.276	1.05e-03	9.82e-03
AC079465.1	1.048	3.276	1.05e-03	9.83e-03
KDM7A	-0.8	-3.276	1.05e-03	9.83e-03
AL118506.1	-2.155	-3.274	1.06e-03	9.87e-03
PRKAA2	-0.968	-3.273	1.06e-03	9.91e-03
SRPX	-1.388	-3.272	1.07e-03	9.94e-03
RPS15A	-0.947	-3.27	1.08e-03	1.00e-02
AL365273.2	1.2	3.27	1.08e-03	1.00e-02
LIN7A	-0.967	-3.269	1.08e-03	1.00e-02
LHPP	0.906	3.269	1.08e-03	1.00e-02
MGST1	-0.639	-3.267	1.09e-03	1.01e-02
TAGLN2	-1.513	-3.266	1.09e-03	1.01e-02
UNG	0.943	3.264	1.10e-03	1.02e-02
MAP3K7	-0.375	-3.262	1.11e-03	1.02e-02
SLC29A4	2.02	3.262	1.11e-03	1.02e-02
EFHC2	1.012	3.261	1.11e-03	1.03e-02
UQCRQ	-1.147	-3.26	1.12e-03	1.03e-02
SLC30A10	1.182	3.258	1.12e-03	1.04e-02
CHKA	0.707	3.257	1.13e-03	1.04e-02
ZNF593	-1.005	-3.257	1.13e-03	1.04e-02
IKZF2	-0.613	-3.255	1.13e-03	1.05e-02
GTF3C3	-0.74	-3.255	1.14e-03	1.05e-02
RPL4	-0.969	-3.254	1.14e-03	1.05e-02
ALDH6A1	0.952	3.254	1.14e-03	1.05e-02
FXYD3	2.154	3.252	1.15e-03	1.06e-02
AL139220.2	-1.837	-3.252	1.15e-03	1.06e-02
ARHGEF7	-0.357	-3.251	1.15e-03	1.06e-02
IFI27L1	1.02	3.249	1.16e-03	1.07e-02
FLVCR1	1.136	3.246	1.17e-03	1.07e-02
MICU3	0.77	3.245	1.18e-03	1.08e-02
HIBCH	-0.557	-3.244	1.18e-03	1.08e-02
TOB2	-0.648	-3.244	1.18e-03	1.08e-02
ANXA4	0.693	3.244	1.18e-03	1.08e-02
IFI6	-1.272	-3.244	1.18e-03	1.08e-02
AC008067.1	3.121	3.243	1.18e-03	1.09e-02
RXRG	1.649	3.241	1.19e-03	1.09e-02
XPO6	-0.737	-3.241	1.19e-03	1.09e-02
MAP4K3	-0.33	-3.24	1.20e-03	1.09e-02
FDFT1	0.917	3.239	1.20e-03	1.09e-02
ZNF69	1.008	3.239	1.20e-03	1.10e-02
DDHD2	0.99	3.238	1.20e-03	1.10e-02
GRIK1-AS1	1.552	3.237	1.21e-03	1.10e-02
ARHGEF26	-0.345	-3.236	1.21e-03	1.10e-02
HTATIP2	-1.186	-3.236	1.21e-03	1.10e-02
IGSF8	1.194	3.235	1.22e-03	1.11e-02
TMEM267	-0.649	-3.235	1.22e-03	1.11e-02
DCHS2	1.637	3.235	1.22e-03	1.11e-02
AARS	-0.776	-3.234	1.22e-03	1.11e-02
CC2D2B	1.612	3.233	1.23e-03	1.11e-02
RFX4	-0.428	-3.232	1.23e-03	1.12e-02
GTF2I	0.271	3.231	1.23e-03	1.12e-02
TUBE1	-0.758	-3.23	1.24e-03	1.12e-02
AC007938.3	-1.338	-3.228	1.25e-03	1.13e-02
AC079760.1	1.564	3.228	1.25e-03	1.13e-02
SEPHS2	-1.508	-3.228	1.25e-03	1.13e-02
MEGF10	0.512	3.227	1.25e-03	1.13e-02
NOP10	-1.358	-3.227	1.25e-03	1.13e-02
ITPR2	-0.399	-3.226	1.26e-03	1.14e-02
LINC01550	1.307	3.225	1.26e-03	1.14e-02
YY1AP1	-0.602	-3.225	1.26e-03	1.14e-02
USP22	-0.528	-3.224	1.27e-03	1.14e-02
ZBTB11	-0.734	-3.223	1.27e-03	1.14e-02
POR	-0.706	-3.223	1.27e-03	1.15e-02
AL356599.1	1.091	3.222	1.27e-03	1.15e-02
EYA1	0.813	3.222	1.28e-03	1.15e-02
FAHD2B	1.267	3.221	1.28e-03	1.15e-02
VSIG10	1.177	3.221	1.28e-03	1.15e-02
ATP6AP1L	0.819	3.221	1.28e-03	1.15e-02
STK32C	0.778	3.22	1.28e-03	1.15e-02
PTCH2	1.209	3.22	1.28e-03	1.15e-02
UVRAG	0.332	3.219	1.29e-03	1.15e-02
NDE1	0.927	3.219	1.29e-03	1.15e-02
PNLDC1	-1.992	-3.219	1.29e-03	1.16e-02
LINC00534	1.537	3.218	1.29e-03	1.16e-02
SALL2	1.267	3.218	1.29e-03	1.16e-02
TMEM181	-0.565	-3.217	1.29e-03	1.16e-02
NOP56	-0.801	-3.217	1.29e-03	1.16e-02
AL133227.1	2.962	3.217	1.29e-03	1.16e-02
ALG6	1.321	3.216	1.30e-03	1.16e-02
LRAT	-1.702	-3.216	1.30e-03	1.16e-02
ELOVL5	-0.718	-3.212	1.32e-03	1.18e-02
POC5	1.509	3.21	1.33e-03	1.19e-02
CHTF8	-0.85	-3.209	1.33e-03	1.19e-02
AC023421.2	3.471	3.209	1.33e-03	1.19e-02
IZUMO4	1.519	3.206	1.35e-03	1.20e-02
ARID4B	-0.337	-3.205	1.35e-03	1.20e-02
NELL1	1.05	3.205	1.35e-03	1.20e-02
SEC24D	-1.122	-3.203	1.36e-03	1.21e-02
NUDT3	0.894	3.2	1.37e-03	1.22e-02
STS	1.291	3.199	1.38e-03	1.23e-02
C2orf72	0.97	3.199	1.38e-03	1.23e-02
MYC	-2.414	-3.196	1.39e-03	1.24e-02
FBXO16	1.153	3.196	1.39e-03	1.24e-02
MLYCD	1.574	3.195	1.40e-03	1.24e-02
COBLL1	-1.618	-3.193	1.41e-03	1.25e-02
AC008014.1	1.308	3.193	1.41e-03	1.25e-02
XPOT	-0.774	-3.192	1.41e-03	1.25e-02
ACOT11	0.651	3.19	1.42e-03	1.26e-02
AC091551.1	1.467	3.189	1.43e-03	1.26e-02
MYH7B	1.584	3.189	1.43e-03	1.26e-02
OPHN1	0.493	3.189	1.43e-03	1.26e-02
SEC61A2	0.723	3.189	1.43e-03	1.26e-02
AC097359.3	-2.006	-3.189	1.43e-03	1.26e-02
RNF122	-1.316	-3.188	1.43e-03	1.26e-02
AL354872.2	-1.224	-3.188	1.43e-03	1.26e-02
CNTRL	0.83	3.188	1.43e-03	1.27e-02
UBL7-AS1	1.755	3.187	1.44e-03	1.27e-02
PCSK1	-1.756	-3.187	1.44e-03	1.27e-02
AP1M1	-0.803	-3.187	1.44e-03	1.27e-02
MED28	-0.64	-3.185	1.45e-03	1.27e-02
LRP11	1.296	3.185	1.45e-03	1.27e-02
AC019270.1	1.976	3.185	1.45e-03	1.27e-02
MFSD6	0.936	3.184	1.45e-03	1.27e-02
HHIPL1	0.853	3.184	1.45e-03	1.28e-02
KCNIP2-AS1	1.749	3.182	1.46e-03	1.28e-02
RNF34	0.799	3.181	1.47e-03	1.29e-02
HSBP1	-0.884	-3.18	1.47e-03	1.29e-02
ETNK2	1.711	3.179	1.48e-03	1.30e-02
TMEM158	-1.582	-3.178	1.48e-03	1.30e-02
FBXO10	-1.143	-3.178	1.48e-03	1.30e-02
DNAJA1	-0.903	-3.176	1.49e-03	1.31e-02
GFOD1	0.691	3.176	1.49e-03	1.31e-02
UBR1	-0.384	-3.175	1.50e-03	1.31e-02
AFF1	-0.42	-3.175	1.50e-03	1.31e-02
WWC1	-0.512	-3.175	1.50e-03	1.31e-02
NRG2	0.727	3.174	1.50e-03	1.31e-02
KCNIP2	1.032	3.173	1.51e-03	1.32e-02
LINC00894	0.633	3.172	1.51e-03	1.32e-02
RPS27A	-1.04	-3.172	1.52e-03	1.32e-02
RIN1	-0.994	-3.17	1.52e-03	1.33e-02
TARS	-0.987	-3.169	1.53e-03	1.33e-02
ZNF516	-0.576	-3.169	1.53e-03	1.33e-02
GPR137C	0.819	3.169	1.53e-03	1.33e-02
DEF6	-1.205	-3.168	1.53e-03	1.33e-02
HDHD5-AS1	1.427	3.168	1.54e-03	1.34e-02
SEMA3A	0.756	3.166	1.54e-03	1.34e-02
GCAT	1.346	3.166	1.55e-03	1.34e-02
YAF2	0.421	3.163	1.56e-03	1.35e-02
ZNF114	-1.289	-3.162	1.57e-03	1.36e-02
SCN9A	-1.114	-3.162	1.57e-03	1.36e-02
RPS25	-1.149	-3.162	1.57e-03	1.36e-02
AC091948.1	0.704	3.16	1.58e-03	1.37e-02
AC105760.2	1.393	3.159	1.58e-03	1.37e-02
DGLUCY	0.656	3.159	1.58e-03	1.37e-02
TP53INP1	1.108	3.159	1.58e-03	1.37e-02
CCDC158	-1.525	-3.158	1.59e-03	1.37e-02
CEACAM19	-0.938	-3.157	1.59e-03	1.37e-02
SPATA6L	-1.081	-3.157	1.59e-03	1.37e-02
NAALADL2	0.645	3.156	1.60e-03	1.38e-02
HS6ST3	-0.94	-3.156	1.60e-03	1.38e-02
RNF38	0.464	3.155	1.60e-03	1.38e-02
LINC01572	1.641	3.154	1.61e-03	1.39e-02
ISPD	0.679	3.153	1.62e-03	1.39e-02
CAMK2B	0.825	3.153	1.62e-03	1.39e-02
SUGT1	-0.809	-3.152	1.62e-03	1.39e-02
STX18-AS1	0.851	3.152	1.62e-03	1.39e-02
PRKAR2B	-0.87	-3.151	1.63e-03	1.40e-02
ZNF549	-0.774	-3.151	1.63e-03	1.40e-02
MERTK	0.712	3.15	1.63e-03	1.40e-02
RAB6B	-0.786	-3.15	1.64e-03	1.40e-02
SPDYE3	2.356	3.15	1.64e-03	1.40e-02
AGMO	1.47	3.149	1.64e-03	1.40e-02
POLR2H	-0.743	-3.149	1.64e-03	1.40e-02
ITM2C	0.936	3.148	1.64e-03	1.41e-02
NOL7	-1.025	-3.147	1.65e-03	1.41e-02
TTC39A	-0.927	-3.146	1.65e-03	1.41e-02
AUTS2	0.279	3.146	1.66e-03	1.41e-02
NT5DC1	0.652	3.146	1.66e-03	1.41e-02
ZNF182	1.517	3.146	1.66e-03	1.41e-02
DFFA	-0.828	-3.146	1.66e-03	1.41e-02
AL645568.1	0.717	3.145	1.66e-03	1.42e-02
LRRFIP2	-0.401	-3.145	1.66e-03	1.42e-02
PEX1	0.923	3.143	1.67e-03	1.43e-02
VEGFB	0.982	3.143	1.67e-03	1.43e-02
ST3GAL3	-0.976	-3.143	1.67e-03	1.43e-02
PRCP	0.802	3.142	1.68e-03	1.43e-02
PRKCE	-0.57	-3.141	1.68e-03	1.43e-02
RNGTT	-0.421	-3.141	1.68e-03	1.43e-02
CECR2	-0.63	-3.14	1.69e-03	1.43e-02
WNT3	-1.33	-3.14	1.69e-03	1.43e-02
AF279873.3	1.176	3.139	1.69e-03	1.44e-02
CCDC124	-0.871	-3.136	1.71e-03	1.45e-02
SPI1	1.843	3.136	1.71e-03	1.45e-02
AC123768.3	1.879	3.135	1.72e-03	1.45e-02
HELZ	0.408	3.135	1.72e-03	1.45e-02
AL355315.1	1.199	3.135	1.72e-03	1.45e-02
ALG5	0.996	3.135	1.72e-03	1.46e-02
SSPN	1.201	3.134	1.72e-03	1.46e-02
AC135050.3	-0.768	-3.134	1.72e-03	1.46e-02
EEF2K	0.82	3.134	1.73e-03	1.46e-02
LINC02449	-1.42	-3.133	1.73e-03	1.46e-02
FREM2	1.557	3.132	1.74e-03	1.47e-02
BMPR1A	-0.421	-3.13	1.75e-03	1.48e-02
DTNB	0.564	3.128	1.76e-03	1.49e-02
CACNB4	-0.695	-3.127	1.77e-03	1.49e-02
ANKMY1	1.152	3.127	1.77e-03	1.49e-02
AMER2	0.96	3.124	1.78e-03	1.50e-02
ROGDI	0.919	3.124	1.78e-03	1.50e-02
HSPB1	-0.825	-3.124	1.79e-03	1.50e-02
[truncated: 936 more rows]

## Sheet: Astrocytes_0_all
	logFC_cluster	z.score	p.value	BH
DCLK1	-3.399	-119.586	0.00e+00	0.00e+00
LINC00609	-2.665	-115.52	0.00e+00	0.00e+00
SLC1A2	1.038	114.474	0.00e+00	0.00e+00
DPP10	-2.001	-108.155	0.00e+00	0.00e+00
CACNB2	1.165	104.35	0.00e+00	0.00e+00
GPC5	0.779	102.337	0.00e+00	0.00e+00
CD44	-2.25	-96.747	0.00e+00	0.00e+00
RORA	0.587	96.2	0.00e+00	0.00e+00
VCAN	-1.81	-95.618	0.00e+00	0.00e+00
L3MBTL4	-2.408	-93.409	0.00e+00	0.00e+00
KAZN	-2.059	-91.767	0.00e+00	0.00e+00
CABLES1	1.501	90.97	0.00e+00	0.00e+00
NRXN1	0.731	89.95	0.00e+00	0.00e+00
SLC38A1	-3.277	-89.259	0.00e+00	0.00e+00
SNED1	-1.919	-88.642	0.00e+00	0.00e+00
CERS6	-1.591	-88.326	0.00e+00	0.00e+00
LRP1B	0.564	87.452	0.00e+00	0.00e+00
SLC1A3	0.712	86.815	0.00e+00	0.00e+00
CADM1	0.691	86.055	0.00e+00	0.00e+00
WDR49	-1.856	-85.948	0.00e+00	0.00e+00
LINC01088	-2.763	-83.151	0.00e+00	0.00e+00
ADAMTSL3	-2.419	-82.752	0.00e+00	0.00e+00
AC073941.1	-1.878	-80.781	0.00e+00	0.00e+00
ARHGAP24	1.318	79.822	0.00e+00	0.00e+00
GPC6	-2.163	-79.302	0.00e+00	0.00e+00
GLUL	1.005	79.072	0.00e+00	0.00e+00
CADM2	0.502	77.817	0.00e+00	0.00e+00
SYNE1	0.863	77.052	0.00e+00	0.00e+00
STXBP5L	-1.983	-76.827	0.00e+00	0.00e+00
TNC	-3.086	-76.756	0.00e+00	0.00e+00
VAV3	1.376	76.653	0.00e+00	0.00e+00
GPM6A	0.46	75.974	0.00e+00	0.00e+00
ZNF98	1.107	75.794	0.00e+00	0.00e+00
TSHZ2	-2.349	-73.58	0.00e+00	0.00e+00
GALNT15	-2.326	-73.233	0.00e+00	0.00e+00
SERPINI2	-1.867	-72.419	0.00e+00	0.00e+00
SYNPO2	-2.657	-72.207	0.00e+00	0.00e+00
SOX5	0.45	72.191	0.00e+00	0.00e+00
KCNJ3	-2.065	-72.125	0.00e+00	0.00e+00
NFASC	-1.715	-72.068	0.00e+00	0.00e+00
ADAMTS9-AS2	-1.435	-71.532	0.00e+00	0.00e+00
AQP1	-2.132	-71.029	0.00e+00	0.00e+00
PLEKHA5	-1.043	-70.777	0.00e+00	0.00e+00
ADGRB3	0.459	70.589	0.00e+00	0.00e+00
LSAMP	0.327	70.559	0.00e+00	0.00e+00
PLCB1	0.803	68.802	0.00e+00	0.00e+00
ATP9A	-1.258	-67.461	0.00e+00	0.00e+00
SGCD	1.032	67.104	0.00e+00	0.00e+00
PDE3B	1.355	66.698	0.00e+00	0.00e+00
HPSE2	1.105	66.398	0.00e+00	0.00e+00
SMAD9	-1.751	-66.211	0.00e+00	0.00e+00
GRM3	1.369	65.078	0.00e+00	0.00e+00
PTN	1.213	64.842	0.00e+00	0.00e+00
SLC24A4	-1.477	-64.288	0.00e+00	0.00e+00
SLC4A4	0.71	63.873	0.00e+00	0.00e+00
DNM3	0.794	63.292	0.00e+00	0.00e+00
COL5A3	0.813	62.998	0.00e+00	0.00e+00
DPYSL3	-1.38	-62.446	0.00e+00	0.00e+00
RASL12	-2.49	-62.261	0.00e+00	0.00e+00
CCDC85A	-3.223	-60.458	0.00e+00	0.00e+00
CRYAB	-1.102	-60.284	0.00e+00	0.00e+00
ADGRL3	0.45	60.068	0.00e+00	0.00e+00
SLCO3A1	-1.568	-59.994	0.00e+00	0.00e+00
SORBS1	-0.371	-59.624	0.00e+00	0.00e+00
ARHGEF4	-0.603	-59.541	0.00e+00	0.00e+00
CARMIL1	0.515	59.224	0.00e+00	0.00e+00
MAN1C1	-1.559	-58.85	0.00e+00	0.00e+00
DGKB	-1.284	-57.224	0.00e+00	0.00e+00
FLRT2	0.724	57.106	0.00e+00	0.00e+00
NAV1	-0.873	-56.886	0.00e+00	0.00e+00
GFAP	-0.684	-56.685	0.00e+00	0.00e+00
RIMS1	1.401	56.558	0.00e+00	0.00e+00
IGFBP5	-2.307	-56.498	0.00e+00	0.00e+00
LINC00836	-4.074	-56.432	0.00e+00	0.00e+00
MARCH3	-1.084	-55.714	0.00e+00	0.00e+00
ROBO2	-1.652	-55.323	0.00e+00	0.00e+00
GUCY1A1	-3.178	-54.652	0.00e+00	0.00e+00
CP	-2.686	-54.174	0.00e+00	0.00e+00
CPE	0.495	54.013	0.00e+00	0.00e+00
MERTK	0.821	54.001	0.00e+00	0.00e+00
SPARC	-3.028	-53.866	0.00e+00	0.00e+00
ERBB4	0.352	53.191	0.00e+00	0.00e+00
PRRX1	-1.16	-52.998	0.00e+00	0.00e+00
LINC01094	-1.374	-52.984	0.00e+00	0.00e+00
B3GAT2	-1.493	-52.785	0.00e+00	0.00e+00
PLXDC2	-0.976	-52.696	0.00e+00	0.00e+00
DLC1	0.797	52.614	0.00e+00	0.00e+00
RTN1	-1.311	-52.603	0.00e+00	0.00e+00
ANGPT1	-1.561	-52.462	0.00e+00	0.00e+00
AQP4-AS1	-0.914	-52.431	0.00e+00	0.00e+00
BNC2	-1.653	-52.194	0.00e+00	0.00e+00
HSPB8	-1.124	-52.147	0.00e+00	0.00e+00
AL162511.1	-2.58	-52.077	0.00e+00	0.00e+00
PFKFB2	-1.325	-51.978	0.00e+00	0.00e+00
DCLK2	-0.54	-51.951	0.00e+00	0.00e+00
TPD52L1	0.451	51.463	0.00e+00	0.00e+00
ABI3BP	-2.111	-51.423	0.00e+00	0.00e+00
CKB	0.637	51.314	0.00e+00	0.00e+00
HS6ST3	-1.853	-50.871	0.00e+00	0.00e+00
WIF1	2.421	50.516	0.00e+00	0.00e+00
HSPA1A	-0.789	-50.511	0.00e+00	0.00e+00
KCNN2	-1.791	-50.444	0.00e+00	0.00e+00
DSCAML1	-2.058	-50.198	0.00e+00	0.00e+00
SLC35F1	0.659	49.863	0.00e+00	0.00e+00
PLCB4	-1.984	-49.787	0.00e+00	0.00e+00
GNA14	0.817	49.509	0.00e+00	0.00e+00
NAV2	-0.43	-49.444	0.00e+00	0.00e+00
CFAP47	-1.206	-49.325	0.00e+00	0.00e+00
FAM189A2	-0.7	-49.319	0.00e+00	0.00e+00
GLIS3	-0.395	-49.148	0.00e+00	0.00e+00
MYRIP	-1.34	-49.13	0.00e+00	0.00e+00
ADCY8	-0.734	-49.049	0.00e+00	0.00e+00
DPP10-AS3	-1.918	-48.909	0.00e+00	0.00e+00
ABCC4	-1.387	-48.865	0.00e+00	0.00e+00
RETREG1	-1.46	-48.734	0.00e+00	0.00e+00
SLC6A11	1.156	48.466	0.00e+00	0.00e+00
ST6GAL1	-1.465	-48.427	0.00e+00	0.00e+00
RNF19A	-0.652	-48.375	0.00e+00	0.00e+00
CASK	-0.83	-48.254	0.00e+00	0.00e+00
ST6GALNAC3	-1.027	-48.201	0.00e+00	0.00e+00
SEMA6A	-1.218	-48.063	0.00e+00	0.00e+00
BRINP3	0.736	47.909	0.00e+00	0.00e+00
PSD3	0.409	47.87	0.00e+00	0.00e+00
GRIA1	-1.806	-47.657	0.00e+00	0.00e+00
FRY	-1.35	-47.65	0.00e+00	0.00e+00
MIR4300HG	-0.803	-47.5	0.00e+00	0.00e+00
ARHGAP29	1.655	47.244	0.00e+00	0.00e+00
HGF	1.73	47.08	0.00e+00	0.00e+00
DGKZ	1.311	47.036	0.00e+00	0.00e+00
MACROD2	0.725	46.959	0.00e+00	0.00e+00
AC092691.1	0.356	46.816	0.00e+00	0.00e+00
CTNNA2	0.328	46.634	0.00e+00	0.00e+00
HSP90AA1	-0.56	-46.507	0.00e+00	0.00e+00
SH3RF1	0.884	46.344	0.00e+00	0.00e+00
GALNT13	-2.131	-46.179	0.00e+00	0.00e+00
SNTB1	-1.188	-46.048	0.00e+00	0.00e+00
DGKG	0.504	45.965	0.00e+00	0.00e+00
ALPK1	-2.448	-45.72	0.00e+00	0.00e+00
HSPB1	-0.666	-45.572	0.00e+00	0.00e+00
ATP1B2	0.747	45.519	0.00e+00	0.00e+00
C8orf34	-2.261	-45.452	0.00e+00	0.00e+00
LINC01515	-1.868	-45.307	0.00e+00	0.00e+00
PPP1R12B	-0.602	-45.194	0.00e+00	0.00e+00
CPAMD8	-4.126	-44.869	0.00e+00	0.00e+00
USH1C	-3.028	-44.736	0.00e+00	0.00e+00
SLC16A9	-0.78	-44.592	0.00e+00	0.00e+00
SPRY4-AS1	1.365	44.438	0.00e+00	0.00e+00
GJB6	1.622	44.402	0.00e+00	0.00e+00
CRISPLD1	-1.781	-44.372	0.00e+00	0.00e+00
HTRA1	0.806	44.235	0.00e+00	0.00e+00
FOS	-1.284	-44.183	0.00e+00	0.00e+00
EGFR	0.57	44.04	0.00e+00	0.00e+00
PRR16	-2.771	-44.039	0.00e+00	0.00e+00
SMOC1	-2.013	-43.995	0.00e+00	0.00e+00
EGLN3	0.838	43.757	0.00e+00	0.00e+00
TTN	-1.557	-43.722	0.00e+00	0.00e+00
DIRC3	-1.488	-43.648	0.00e+00	0.00e+00
AP1S2	-1.161	-43.538	0.00e+00	0.00e+00
DAAM2	-0.662	-43.522	0.00e+00	0.00e+00
ATP1A2	0.368	43.467	0.00e+00	0.00e+00
ARHGAP6	-2	-43.448	0.00e+00	0.00e+00
RERG	1.315	43.411	0.00e+00	0.00e+00
USP54	-0.765	-43.351	0.00e+00	0.00e+00
ITSN1	0.513	43.339	0.00e+00	0.00e+00
AKAP6	-0.834	-43.27	0.00e+00	0.00e+00
DPP6	-0.868	-42.867	0.00e+00	0.00e+00
CST3	0.651	42.857	0.00e+00	0.00e+00
F11-AS1	1.021	42.797	0.00e+00	0.00e+00
CHST11	0.605	42.494	0.00e+00	0.00e+00
RANBP3L	0.395	42.45	0.00e+00	0.00e+00
PLCE1	-0.792	-42.412	0.00e+00	0.00e+00
ADAMTS9	-1.338	-42.325	0.00e+00	0.00e+00
KITLG	-1.651	-42.316	0.00e+00	0.00e+00
GAN	-0.641	-42.245	0.00e+00	0.00e+00
LMNTD1	-1.094	-41.938	0.00e+00	0.00e+00
TMEM241	1.203	41.897	0.00e+00	0.00e+00
RGMA	-0.637	-41.858	0.00e+00	0.00e+00
COL21A1	-0.877	-41.71	0.00e+00	0.00e+00
ARHGEF3	-0.957	-41.636	0.00e+00	0.00e+00
GRAMD1C	0.599	41.636	0.00e+00	0.00e+00
KSR2	-1.769	-41.466	0.00e+00	0.00e+00
CHST9	-1.37	-41.451	0.00e+00	0.00e+00
ABCD2	1.184	41.45	0.00e+00	0.00e+00
CFAP54	-1.071	-41.232	0.00e+00	0.00e+00
PTPRJ	0.798	41.133	0.00e+00	0.00e+00
SGK1	-1.206	-41.081	0.00e+00	0.00e+00
STXBP5	0.427	40.954	0.00e+00	0.00e+00
RGS9	-1.198	-40.871	0.00e+00	0.00e+00
LINC00511	0.529	40.869	0.00e+00	0.00e+00
GFPT2	-1.208	-40.793	0.00e+00	0.00e+00
CACNA2D3	-0.785	-40.71	0.00e+00	0.00e+00
GJA1	0.503	40.586	0.00e+00	0.00e+00
MYO5C	-2.149	-40.472	0.00e+00	0.00e+00
SASH1	0.341	40.376	0.00e+00	0.00e+00
ESRRG	0.621	40.307	0.00e+00	0.00e+00
MAST4	0.429	40.258	0.00e+00	0.00e+00
SEL1L3	1.537	40.197	0.00e+00	0.00e+00
SAMD4A	0.475	40.179	0.00e+00	0.00e+00
LINC01411	-2.086	-39.906	0.00e+00	0.00e+00
TRPM3	0.413	39.896	0.00e+00	0.00e+00
APLNR	-3.135	-39.589	0.00e+00	0.00e+00
ABR	-0.492	-39.54	0.00e+00	0.00e+00
AF117829.1	-0.591	-39.452	0.00e+00	0.00e+00
PDE4D	0.471	39.421	0.00e+00	0.00e+00
LINC00299	0.492	39.401	0.00e+00	0.00e+00
ANKRD28	-0.753	-39.349	0.00e+00	0.00e+00
SNCA	-1.529	-39.346	0.00e+00	0.00e+00
ARMC3	-1.66	-39.261	0.00e+00	0.00e+00
HYDIN	-0.736	-39.253	0.00e+00	0.00e+00
SPRED1	0.644	39.122	0.00e+00	0.00e+00
ID3	-1.276	-39.11	0.00e+00	0.00e+00
PLCXD3	-2.705	-39.038	0.00e+00	0.00e+00
KCND2	-1.163	-38.893	0.00e+00	0.00e+00
ANKFN1	-0.707	-38.827	0.00e+00	0.00e+00
SYTL4	-0.757	-38.713	0.00e+00	0.00e+00
PHYHIPL	-0.531	-38.596	0.00e+00	0.00e+00
NHSL1	0.418	38.537	0.00e+00	0.00e+00
KCNN3	-0.455	-38.505	0.00e+00	0.00e+00
OSBPL11	-0.651	-38.489	0.00e+00	0.00e+00
GYG2	-1.235	-38.464	0.00e+00	0.00e+00
CNTN3	-1.883	-38.454	0.00e+00	0.00e+00
FRMPD2	-1.042	-38.282	0.00e+00	0.00e+00
RHOJ	0.749	38.28	0.00e+00	0.00e+00
WNK2	-0.711	-38.073	0.00e+00	0.00e+00
SFXN5	0.351	38.072	0.00e+00	0.00e+00
AHNAK	-0.647	-38.009	0.00e+00	0.00e+00
LAMA1	-0.803	-37.98	0.00e+00	0.00e+00
APP	-0.761	-37.957	0.00e+00	0.00e+00
GPR37L1	0.742	37.778	0.00e+00	0.00e+00
NEO1	0.41	37.736	0.00e+00	0.00e+00
ZNF273	-1.025	-37.653	0.00e+00	0.00e+00
TMEM108	0.737	37.641	0.00e+00	3.40e-308
NLGN4X	0.809	37.523	3.82e-308	2.77e-306
HS3ST5	1.055	37.47	2.85e-307	2.06e-305
ZDHHC14	-0.766	-37.446	6.92e-307	4.98e-305
ARRDC4	-2.213	-37.436	1.02e-306	7.30e-305
PTPRZ1	0.317	37.397	4.30e-306	3.06e-304
CLDN10	0.826	37.376	9.49e-306	6.74e-304
ITGB4	-0.624	-37.292	2.24e-304	1.58e-302
SLC6A1	0.617	37.263	6.52e-304	4.59e-302
PLPP4	-1.664	-37.221	3.15e-303	2.21e-301
ELN	-1.219	-37.211	4.47e-303	3.12e-301
KCNQ3	1.053	37.175	1.70e-302	1.18e-300
EXPH5	-1.283	-37.126	1.08e-301	7.48e-300
GINS3	-1.665	-36.863	1.84e-297	1.27e-295
KCTD8	0.757	36.839	4.42e-297	3.03e-295
AL589740.1	0.428	36.818	9.63e-297	6.59e-295
GRIA2	0.546	36.804	1.61e-296	1.10e-294
EPB41L3	-1.586	-36.727	2.67e-295	1.81e-293
RORB	0.534	36.698	7.72e-295	5.22e-293
FAM171B	0.565	36.673	1.98e-294	1.33e-292
PREX2	0.338	36.657	3.52e-294	2.36e-292
BAIAP2	-0.949	-36.538	2.74e-292	1.83e-290
SPECC1	0.708	36.489	1.68e-291	1.12e-289
STK17B	1.112	36.48	2.34e-291	1.55e-289
AC012404.1	0.936	36.477	2.55e-291	1.68e-289
CCK	-1.595	-36.454	6.03e-291	3.97e-289
ASRGL1	0.825	36.408	3.22e-290	2.11e-288
UBC	-0.672	-36.254	8.62e-288	5.63e-286
MAP7	-0.471	-36.226	2.41e-287	1.56e-285
FAM184A	0.499	36.222	2.78e-287	1.80e-285
CHD9	0.356	36.195	7.22e-287	4.65e-285
LRRC4C	0.595	36.144	4.57e-286	2.94e-284
SRPX	-1.712	-36.103	2.01e-285	1.29e-283
MED13L	-0.334	-35.868	9.63e-282	6.14e-280
GABRA2	0.549	35.798	1.18e-280	7.48e-279
NTNG1	-1.114	-35.64	3.35e-278	2.12e-276
FRMD5	-0.621	-35.629	4.93e-278	3.11e-276
AC007563.2	-1.784	-35.464	1.79e-275	1.12e-273
PID1	1.093	35.43	5.93e-275	3.71e-273
NRP1	0.99	35.412	1.13e-274	7.07e-273
LAMA4	-1.209	-35.404	1.49e-274	9.25e-273
ITPKB	-0.345	-35.353	8.90e-274	5.51e-272
DNAH7	0.633	35.326	2.33e-273	1.44e-271
MGLL	0.622	35.315	3.41e-273	2.10e-271
SORCS3	-2.002	-35.255	2.88e-272	1.76e-270
RYR3	0.277	35.188	3.08e-271	1.88e-269
BICD1	-0.388	-34.98	4.49e-268	2.73e-266
CXCL14	1.621	34.973	5.78e-268	3.50e-266
LINC00632	-1.462	-34.96	9.09e-268	5.49e-266
SLC44A1	-0.607	-34.958	9.95e-268	5.98e-266
SLITRK5	-1.806	-34.898	7.91e-267	4.74e-265
FGD4	0.466	34.864	2.63e-266	1.57e-264
SHROOM3	0.474	34.789	3.57e-265	2.12e-263
PSMA1	1.137	34.775	5.78e-265	3.43e-263
PIK3C2A	0.607	34.749	1.46e-264	8.60e-263
PDGFRB	0.675	34.676	1.82e-263	1.07e-261
SLC39A12	0.564	34.674	1.98e-263	1.16e-261
LINC02251	-3.916	-34.53	2.86e-261	1.67e-259
MOB1B	-0.739	-34.335	2.39e-258	1.39e-256
KANK1	-0.341	-34.328	3.00e-258	1.74e-256
OGFRL1	-0.443	-34.298	8.48e-258	4.91e-256
DPYD	-0.958	-34.291	1.06e-257	6.12e-256
TENM4	-0.49	-34.244	5.39e-257	3.10e-255
COL23A1	1.335	34.199	2.47e-256	1.41e-254
UNC5C	0.707	34.074	1.82e-254	1.04e-252
CALCRL	-2.86	-34.073	1.87e-254	1.06e-252
TUBB2B	0.865	33.978	4.69e-253	2.66e-251
TMEM132B	-0.609	-33.932	2.29e-252	1.29e-250
NFAT5	0.33	33.852	3.42e-251	1.93e-249
MATN2	-1.013	-33.819	1.04e-250	5.85e-249
RGS20	0.476	33.798	2.11e-250	1.18e-248
FRMPD3	-1.893	-33.73	2.10e-249	1.17e-247
CEP85L	0.471	33.717	3.22e-249	1.79e-247
MCC	0.507	33.675	1.34e-248	7.44e-247
PTAR1	0.587	33.672	1.47e-248	8.09e-247
POU6F2	0.873	33.636	4.93e-248	2.71e-246
LINC00499	0.612	33.625	7.14e-248	3.92e-246
MAP1B	-0.674	-33.624	7.41e-248	4.05e-246
NOL4	0.617	33.518	2.67e-246	1.45e-244
GNG7	0.709	33.406	1.14e-244	6.19e-243
ITM2C	0.6	33.365	4.45e-244	2.41e-242
PRKG1	-0.266	-33.336	1.17e-243	6.32e-242
MAPT	-0.445	-33.267	1.17e-242	6.32e-241
PIRT	-2.289	-33.203	9.74e-242	5.22e-240
ABHD2	0.617	33.134	9.74e-241	5.21e-239
NALCN	-0.599	-33.043	1.93e-239	1.03e-237
ZBTB20	0.159	33	8.24e-239	4.38e-237
CNTN1	-0.267	-32.956	3.45e-238	1.83e-236
AP000462.1	1.003	32.937	6.52e-238	3.44e-236
HSPA1B	-0.732	-32.818	3.25e-236	1.71e-234
PLEKHG1	0.571	32.653	7.24e-234	3.80e-232
DIO2	1.209	32.607	3.26e-233	1.70e-231
GRIA3	-1.366	-32.598	4.42e-233	2.30e-231
SAMD11	-1.704	-32.583	7.18e-233	3.73e-231
AL355974.2	-0.792	-32.514	6.67e-232	3.46e-230
CYP4F3	-2.798	-32.486	1.68e-231	8.70e-230
NHS	-1.009	-32.458	4.24e-231	2.19e-229
CPEB3	0.418	32.415	1.68e-230	8.63e-229
EGF	-1.251	-32.384	4.60e-230	2.35e-228
DOCK4	0.215	32.375	6.09e-230	3.11e-228
PTCSC3	-2.342	-32.372	6.73e-230	3.43e-228
OLFM2	0.638	32.362	9.47e-230	4.81e-228
ARHGAP10	-2.013	-32.239	5.06e-228	2.56e-226
ITGA2	-2.024	-32.222	8.67e-228	4.37e-226
P2RX7	-0.921	-32.168	4.96e-227	2.49e-225
PTPN13	0.424	32.157	7.03e-227	3.53e-225
SLC7A2	-0.527	-32.14	1.20e-226	6.00e-225
LRRC3B	0.714	32.079	8.67e-226	4.32e-224
ABCA1	-0.524	-32.074	1.02e-225	5.08e-224
TCF7L1	-0.605	-32.062	1.50e-225	7.41e-224
TOX	0.422	32.044	2.69e-225	1.33e-223
ZFP36L1	-0.476	-32.028	4.49e-225	2.21e-223
AC006059.1	-0.743	-31.988	1.58e-224	7.75e-223
EPHA4	0.918	31.891	3.52e-223	1.72e-221
CDH10	0.68	31.851	1.26e-222	6.16e-221
OSGIN2	-0.931	-31.846	1.50e-222	7.32e-221
SEPT7	0.364	31.82	3.47e-222	1.68e-220
METTL7A	0.555	31.802	6.02e-222	2.92e-220
GRIP1	-0.798	-31.657	6.00e-220	2.90e-218
SLC16A1-AS1	-0.646	-31.594	4.49e-219	2.16e-217
ANTXR1	-0.549	-31.587	5.52e-219	2.65e-217
CNTNAP2	-0.843	-31.424	9.63e-217	4.61e-215
CHST15	-2.34	-31.342	1.24e-215	5.93e-214
RHPN1	-0.751	-31.284	7.74e-215	3.68e-213
LIMCH1	0.407	31.274	1.05e-214	4.96e-213
NRXN3	-0.87	-31.266	1.35e-214	6.40e-213
AL603840.1	-2.249	-31.258	1.73e-214	8.17e-213
CALN1	1.078	31.06	8.29e-212	3.90e-210
RNF182	0.738	31.031	2.08e-211	9.78e-210
STAMBPL1	-1.207	-30.953	2.34e-210	1.09e-208
IFI16	-1.575	-30.845	6.49e-209	3.03e-207
WDR11-AS1	-0.667	-30.801	2.54e-208	1.18e-206
HOPX	0.867	30.793	3.24e-208	1.50e-206
SLC25A48	0.688	30.779	5.06e-208	2.34e-206
GRID2	-1.209	-30.775	5.70e-208	2.63e-206
CYP4F12	-3.088	-30.721	2.96e-207	1.36e-205
PDE7B	0.38	30.719	3.17e-207	1.46e-205
ADCY2	-0.236	-30.685	8.97e-207	4.11e-205
CCDC14	-0.762	-30.649	2.70e-206	1.23e-204
PRKAG2	-0.655	-30.62	6.59e-206	3.00e-204
PPFIA1	-0.423	-30.59	1.69e-205	7.66e-204
CLU	0.278	30.572	2.90e-205	1.31e-203
SLC7A10	1.544	30.52	1.40e-204	6.32e-203
SLCO1C1	0.533	30.498	2.73e-204	1.23e-202
UTRN	-0.416	-30.483	4.35e-204	1.96e-202
MAP2	-0.617	-30.464	7.77e-204	3.48e-202
KIF21A	0.451	30.433	2.00e-203	8.95e-202
KCNE4	-1.098	-30.429	2.24e-203	9.98e-202
C1orf61	0.43	30.363	1.67e-202	7.43e-201
STK32A	-1.074	-30.326	5.18e-202	2.30e-200
PI16	-1.17	-30.316	7.01e-202	3.10e-200
ZNF704	-0.632	-30.263	3.51e-201	1.55e-199
LGR4	0.482	30.11	3.57e-199	1.57e-197
AQP4	-0.298	-30.024	4.75e-198	2.09e-196
MAGI2	0.188	30.016	6.07e-198	2.66e-196
AKAP12	0.875	29.999	1.02e-197	4.47e-196
DLGAP1	-0.445	-29.994	1.17e-197	5.10e-196
SLC8A3	-2.468	-29.972	2.26e-197	9.80e-196
ALDH1L1	0.413	29.925	9.20e-197	3.99e-195
GNA14-AS1	1.088	29.858	6.91e-196	2.98e-194
AHCYL2	0.263	29.835	1.38e-195	5.96e-194
KIAA1217	-1.202	-29.79	5.29e-195	2.28e-193
SIDT1	-2.1	-29.785	6.09e-195	2.61e-193
ITGAV	0.502	29.775	8.19e-195	3.50e-193
SEC14L1	0.512	29.725	3.64e-194	1.55e-192
FGFR2	0.434	29.706	6.49e-194	2.76e-192
PFKFB3	-0.439	-29.704	6.92e-194	2.94e-192
MAOB	-0.579	-29.6	1.51e-192	6.41e-191
F5	-2.79	-29.58	2.68e-192	1.13e-190
AGPAT4	-1.335	-29.522	1.51e-191	6.36e-190
FAP	-1.224	-29.514	1.92e-191	8.06e-190
SNX31	-1.471	-29.493	3.59e-191	1.50e-189
SORBS2	-1.316	-29.458	1.00e-190	4.19e-189
RFX4	-0.269	-29.454	1.13e-190	4.69e-189
SPAG1	-0.694	-29.439	1.74e-190	7.23e-189
NLGN1	-0.847	-29.409	4.22e-190	1.75e-188
RGS3	1.022	29.395	6.30e-190	2.61e-188
PDZRN3	0.392	29.391	7.08e-190	2.92e-188
KCNIP1	0.924	29.378	1.05e-189	4.33e-188
NT5DC3	-1.996	-29.363	1.64e-189	6.74e-188
JUN	-0.756	-29.326	4.81e-189	1.97e-187
ZSWIM6	0.265	29.304	9.28e-189	3.80e-187
FAM227A	-0.877	-29.302	9.77e-189	3.99e-187
RAB31	0.496	29.261	3.23e-188	1.31e-186
WDR45	-0.916	-29.226	9.07e-188	3.69e-186
LPAR4	-2.39	-29.182	3.31e-187	1.34e-185
AC008957.2	0.927	29.15	8.28e-187	3.35e-185
PCLO	-0.716	-29.145	9.57e-187	3.86e-185
FAM182B	-0.39	-29.127	1.62e-186	6.50e-185
TSPAN7	0.845	29.068	9.17e-186	3.68e-184
PTCH1	0.753	29.065	9.82e-186	3.93e-184
SYNDIG1	-1.472	-29.059	1.19e-185	4.75e-184
WWTR1	-0.578	-29.045	1.75e-185	6.99e-184
SDCCAG8	-0.385	-29.028	2.88e-185	1.15e-183
IL1RAPL1	-0.806	-28.986	1.00e-184	3.98e-183
FBN1	-0.767	-28.898	1.27e-183	5.01e-182
SLC13A5	1.657	28.869	2.90e-183	1.14e-181
INPP4B	-0.505	-28.854	4.46e-183	1.75e-181
MRAS	0.436	28.854	4.46e-183	1.75e-181
AL031056.1	-2.433	-28.832	8.63e-183	3.38e-181
S100B	-0.688	-28.796	2.41e-182	9.44e-181
CDH2	0.374	28.759	6.98e-182	2.72e-180
MFGE8	0.887	28.75	9.15e-182	3.56e-180
PAWR	-1.076	-28.727	1.73e-181	6.73e-180
MASP1	-0.972	-28.726	1.80e-181	6.96e-180
PTPRG	0.379	28.723	1.98e-181	7.67e-180
LINC00982	0.725	28.643	1.95e-180	7.51e-179
TRIM9	0.344	28.602	6.31e-180	2.43e-178
SH3GL2	-1.207	-28.598	7.20e-180	2.77e-178
LDB2	-1.069	-28.577	1.28e-179	4.92e-178
PIP5K1B	1.294	28.54	3.77e-179	1.44e-177
CD99	-0.746	-28.47	2.76e-178	1.05e-176
ATP2C1	0.493	28.45	4.92e-178	1.87e-176
RBMS3	0.703	28.422	1.08e-177	4.08e-176
BCKDHB	-0.316	-28.405	1.74e-177	6.58e-176
NUPR1	-0.916	-28.314	2.33e-176	8.81e-175
AL591686.2	1.324	28.288	4.81e-176	1.81e-174
RIPK2	-1.116	-28.257	1.16e-175	4.38e-174
HEPN1	0.602	28.248	1.49e-175	5.59e-174
DPYSL2	-0.293	-28.212	4.19e-175	1.57e-173
GMPR	-0.719	-28.178	1.09e-174	4.06e-173
ME1	0.699	28.178	1.09e-174	4.08e-173
JHY	-1.694	-28.172	1.28e-174	4.75e-173
GRAMD1B	0.553	28.147	2.63e-174	9.76e-173
ENTPD1	0.89	28.145	2.72e-174	1.01e-172
ADGRB1	1.025	28.142	2.99e-174	1.11e-172
RBFOX2	0.367	28.122	5.32e-174	1.96e-172
CSRNP3	-0.54	-28.114	6.58e-174	2.42e-172
SLC3A2	0.525	28.102	9.19e-174	3.38e-172
SFMBT2	0.379	28.092	1.22e-173	4.48e-172
MAN1A1	-0.877	-28.021	8.96e-173	3.28e-171
EPHA5	-1.605	-27.982	2.66e-172	9.70e-171
KCND3	0.621	27.978	3.00e-172	1.09e-170
AL078639.1	-1.086	-27.973	3.49e-172	1.27e-170
TMTC1	-0.493	-27.959	5.12e-172	1.86e-170
XAF1	0.822	27.955	5.78e-172	2.09e-170
C3	-1.57	-27.902	2.55e-171	9.20e-170
PARP8	-0.891	-27.842	1.34e-170	4.81e-169
STIM2	0.489	27.826	2.09e-170	7.52e-169
KCNIP4	-0.633	-27.826	2.11e-170	7.59e-169
EEF2K	0.599	27.692	8.65e-169	3.10e-167
TBC1D4	1.161	27.675	1.39e-168	4.95e-167
KREMEN1	-0.617	-27.646	3.12e-168	1.11e-166
MYO10	0.452	27.622	6.12e-168	2.18e-166
SCG3	0.691	27.601	1.09e-167	3.88e-166
ENHO	0.737	27.599	1.13e-167	4.01e-166
P3H2	-0.933	-27.527	8.43e-167	2.98e-165
DYNC1I1	-1.06	-27.523	9.42e-167	3.32e-165
GRIN2A	-1.134	-27.467	4.36e-166	1.54e-164
GALNT3	-2.132	-27.455	6.11e-166	2.15e-164
STXBP6	0.675	27.444	8.09e-166	2.84e-164
CAMK2D	-0.435	-27.415	1.80e-165	6.30e-164
DACH1	1.38	27.383	4.41e-165	1.54e-163
PHLPP1	0.282	27.382	4.48e-165	1.56e-163
DPP10-AS1	-1.803	-27.378	5.04e-165	1.75e-163
RBMS3-AS3	1.186	27.367	6.78e-165	2.35e-163
LRRC9	-1.783	-27.348	1.15e-164	3.97e-163
OTUD7A	0.375	27.331	1.83e-164	6.32e-163
PRTG	-1.105	-27.33	1.86e-164	6.43e-163
GRK3	0.535	27.272	9.05e-164	3.12e-162
LRAT	-1.914	-27.269	9.77e-164	3.36e-162
CNKSR2	-0.505	-27.253	1.52e-163	5.22e-162
FANCL	-0.817	-27.244	1.97e-163	6.74e-162
CHI3L1	0.956	27.228	3.00e-163	1.02e-161
SPRED2	0.509	27.22	3.78e-163	1.29e-161
WWOX	-0.212	-27.197	7.06e-163	2.40e-161
VWCE	-1.351	-27.171	1.42e-162	4.81e-161
VWA3B	-1.15	-27.157	2.11e-162	7.14e-161
NPAS3	0.136	27.143	3.03e-162	1.03e-160
KCNQ5	-0.917	-27.116	6.38e-162	2.15e-160
RIN2	0.388	27.1	9.85e-162	3.32e-160
CSMD1	-0.68	-27.061	2.81e-161	9.43e-160
GPAM	0.685	27	1.47e-160	4.92e-159
ADGRG1	0.527	26.979	2.58e-160	8.62e-159
SLC1A4	0.672	26.845	9.63e-159	3.22e-157
PCDH9	0.14	26.801	3.19e-158	1.06e-156
COBLL1	-1.879	-26.795	3.74e-158	1.24e-156
SFRP2	-3.917	-26.724	2.51e-157	8.32e-156
VWA3A	-1.122	-26.71	3.65e-157	1.21e-155
FRMD6	-0.773	-26.627	3.28e-156	1.08e-154
SEMA3A	-0.61	-26.526	4.83e-155	1.60e-153
AC073050.1	0.318	26.499	9.84e-155	3.24e-153
CABCOCO1	-2.276	-26.492	1.19e-154	3.91e-153
SWAP70	0.774	26.469	2.22e-154	7.28e-153
ASXL3	-1.552	-26.423	7.47e-154	2.45e-152
ASAP2	0.408	26.381	2.26e-153	7.38e-152
QKI	-0.157	-26.369	3.07e-153	1.00e-151
EPHB1	0.442	26.33	8.74e-153	2.84e-151
SNTG1	-0.912	-26.311	1.42e-152	4.60e-151
SLC24A3	0.566	26.306	1.62e-152	5.26e-151
KCNJ10	0.499	26.289	2.55e-152	8.26e-151
PTPRD	-0.465	-26.251	6.88e-152	2.22e-150
NAA11	-2.246	-26.25	7.13e-152	2.30e-150
CEP126	-0.601	-26.248	7.46e-152	2.40e-150
RGCC	0.751	26.202	2.52e-151	8.11e-150
GPD2	0.429	26.18	4.48e-151	1.44e-149
ARHGEF12	0.281	26.13	1.68e-150	5.37e-149
PRKCE	-0.416	-26.094	4.21e-150	1.35e-148
ALCAM	0.406	26.084	5.48e-150	1.75e-148
PITPNC1	0.184	26.076	6.76e-150	2.15e-148
TMEM132C	0.886	26.04	1.74e-149	5.52e-148
PLEC	-0.453	-26	4.98e-149	1.58e-147
STK17A	0.848	25.999	5.02e-149	1.59e-147
JAM2	0.566	25.992	6.07e-149	1.92e-147
GPSM2	0.57	25.991	6.18e-149	1.95e-147
AEBP1	-0.642	-25.95	1.81e-148	5.68e-147
ALDH7A1	-0.435	-25.911	4.94e-148	1.55e-146
ETV1	0.642	25.906	5.69e-148	1.79e-146
RFTN1	-0.922	-25.891	8.49e-148	2.66e-146
ALK	0.644	25.845	2.75e-147	8.60e-146
MIAT	0.9	25.831	4.01e-147	1.25e-145
ABLIM1	-0.211	-25.83	4.03e-147	1.25e-145
DAPK1	-0.355	-25.827	4.40e-147	1.37e-145
KLF12	0.398	25.805	7.76e-147	2.41e-145
LINC01727	1.475	25.794	1.04e-146	3.21e-145
SMTN	0.736	25.779	1.53e-146	4.72e-145
MRC2	-2.213	-25.77	1.92e-146	5.92e-145
GNAQ	0.222	25.738	4.41e-146	1.36e-144
ARHGAP18	-2.236	-25.738	4.45e-146	1.37e-144
LRP8	1.023	25.735	4.76e-146	1.46e-144
MTMR10	0.53	25.678	2.08e-145	6.36e-144
PHACTR3	0.284	25.652	4.03e-145	1.23e-143
PRPSAP1	-0.664	-25.611	1.15e-144	3.52e-143
LRP1	0.427	25.546	6.03e-144	1.84e-142
TAB2	-0.364	-25.539	7.35e-144	2.23e-142
ACSL3	0.412	25.496	2.16e-143	6.57e-142
SMC5	-0.46	-25.492	2.42e-143	7.33e-142
VCL	-0.526	-25.481	3.18e-143	9.61e-142
NFIB	0.21	25.473	3.94e-143	1.19e-141
ETV5	1.198	25.469	4.38e-143	1.32e-141
SLITRK2	0.811	25.421	1.49e-142	4.47e-141
SEMA5A	-1.048	-25.414	1.75e-142	5.25e-141
CD38	-0.784	-25.411	1.89e-142	5.65e-141
PKIA	-0.525	-25.4	2.54e-142	7.61e-141
GPRIN3	-2.329	-25.356	7.65e-142	2.28e-140
GALNT8	-0.806	-25.355	7.88e-142	2.35e-140
HNMT	-1.074	-25.336	1.28e-141	3.80e-140
GRIN2C	0.513	25.333	1.37e-141	4.06e-140
FTO	-0.286	-25.243	1.35e-140	3.99e-139
SYT14	-0.893	-25.197	4.29e-140	1.27e-138
AC022639.1	1.102	25.166	9.39e-140	2.77e-138
TSPAN18	-1.859	-25.157	1.17e-139	3.46e-138
RGS12	-0.482	-25.141	1.76e-139	5.19e-138
TIMP2	-0.914	-25.137	1.97e-139	5.80e-138
TTYH1	0.337	25.11	3.91e-139	1.15e-137
HES6	0.94	25.106	4.23e-139	1.24e-137
TNIK	0.189	25.049	1.79e-138	5.23e-137
FNDC3B	0.383	25.037	2.42e-138	7.08e-137
NAIP	-0.493	-25.004	5.47e-138	1.59e-136
CADPS	-0.688	-24.976	1.10e-137	3.20e-136
AL109930.1	-2.196	-24.962	1.57e-137	4.56e-136
HK2	-1.698	-24.961	1.61e-137	4.67e-136
OSBPL6	0.375	24.936	3.06e-137	8.85e-136
INPP4A	-0.468	-24.914	5.21e-137	1.50e-135
CTBP2	-0.377	-24.91	5.75e-137	1.66e-135
PRDM16	0.301	24.894	8.67e-137	2.50e-135
CEP350	0.353	24.854	2.32e-136	6.67e-135
IQCJ-SCHIP1	-0.629	-24.84	3.34e-136	9.57e-135
AL365273.2	0.762	24.821	5.32e-136	1.52e-134
CDC42BPA	0.257	24.787	1.23e-135	3.52e-134
SLC2A12	1.076	24.785	1.29e-135	3.69e-134
BMPR1A	-0.284	-24.776	1.64e-135	4.68e-134
KIT	-2.841	-24.751	3.02e-135	8.58e-134
NDRG2	0.339	24.75	3.10e-135	8.80e-134
TMEM132E	-2.371	-24.699	1.09e-134	3.09e-133
SHTN1	-0.772	-24.651	3.60e-134	1.02e-132
KIF6	-0.795	-24.62	7.68e-134	2.17e-132
CTNNA3	-0.823	-24.591	1.58e-133	4.47e-132
TMEM184B	0.445	24.46	3.93e-132	1.11e-130
KCNJ16	1.538	24.454	4.59e-132	1.29e-130
EFR3A	0.433	24.452	4.81e-132	1.35e-130
F3	0.46	24.442	6.07e-132	1.70e-130
TMOD2	0.462	24.42	1.04e-131	2.90e-130
RHOBTB1	-1.402	-24.398	1.79e-131	4.99e-130
CMYA5	0.599	24.358	4.76e-131	1.33e-129
MYLK	-0.532	-24.347	6.17e-131	1.72e-129
NRG3	-0.121	-24.346	6.41e-131	1.78e-129
SH3BGR	-0.731	-24.299	2.02e-130	5.61e-129
ENPP5	0.962	24.292	2.39e-130	6.62e-129
GRIK4	-0.445	-24.252	6.32e-130	1.75e-128
HCN1	-1.135	-24.227	1.15e-129	3.18e-128
OPHN1	0.253	24.216	1.51e-129	4.16e-128
ST6GAL2	-0.995	-24.206	1.91e-129	5.26e-128
TRIM22	-1.535	-24.173	4.29e-129	1.18e-127
ANOS1	-0.568	-24.149	7.66e-129	2.10e-127
ELL2	-0.594	-24.144	8.61e-129	2.36e-127
BAIAP3	-0.706	-24.14	9.45e-129	2.58e-127
CAST	-0.473	-24.112	1.86e-128	5.06e-127
ARMH1	-0.523	-24.11	1.95e-128	5.33e-127
PDE1C	-1	-24.096	2.76e-128	7.50e-127
CD81	0.394	24.055	7.45e-128	2.02e-126
NFATC2	0.837	24.043	9.99e-128	2.71e-126
BOC	-0.431	-24.022	1.63e-127	4.40e-126
PPP2R2B	-0.16	-24.021	1.69e-127	4.58e-126
OPCML	-0.732	-24.012	2.09e-127	5.64e-126
SH3PXD2A	-0.723	-23.977	4.86e-127	1.31e-125
FGFR3	0.368	23.955	8.20e-127	2.21e-125
CNTN5	-0.899	-23.952	8.89e-127	2.39e-125
ACSBG1	0.311	23.939	1.21e-126	3.24e-125
ADORA2B	0.873	23.938	1.25e-126	3.34e-125
DNAH6	-1.089	-23.908	2.53e-126	6.76e-125
PHF21B	0.335	23.907	2.57e-126	6.86e-125
SYT1	-0.595	-23.846	1.12e-125	2.99e-124
HMGCLL1	-0.663	-23.826	1.81e-125	4.81e-124
SLC15A2	0.423	23.806	2.86e-125	7.61e-124
FGL1	0.868	23.806	2.87e-125	7.61e-124
GEM	-0.762	-23.801	3.24e-125	8.58e-124
LHX2	0.489	23.776	5.94e-125	1.57e-123
AP001021.2	-2.348	-23.754	1.01e-124	2.66e-123
AC008957.1	1.028	23.712	2.73e-124	7.20e-123
GABRB1	0.215	23.71	2.82e-124	7.43e-123
MKX	-2.509	-23.704	3.25e-124	8.53e-123
PKP4	-0.636	-23.704	3.30e-124	8.65e-123
OAF	0.586	23.698	3.77e-124	9.87e-123
PDE4DIP	-0.169	-23.644	1.37e-123	3.60e-122
FGF14	-0.518	-23.635	1.70e-123	4.44e-122
CSPG5	0.767	23.589	5.05e-123	1.32e-121
ATXN1	-0.294	-23.586	5.40e-123	1.41e-121
GSE1	-0.491	-23.558	1.05e-122	2.73e-121
CDS1	0.721	23.546	1.37e-122	3.56e-121
ITGBL1	-2.695	-23.523	2.35e-122	6.09e-121
MGAT4C	-0.299	-23.492	4.90e-122	1.27e-120
DNER	-0.468	-23.479	6.64e-122	1.72e-120
HEPACAM	0.347	23.464	9.56e-122	2.47e-120
HS3ST3A1	-1.938	-23.433	1.97e-121	5.09e-120
CYP2J2	0.777	23.389	5.55e-121	1.43e-119
CYB5B	0.477	23.377	7.27e-121	1.87e-119
EPS15L1	-0.368	-23.367	9.32e-121	2.39e-119
SDC2	0.477	23.367	9.34e-121	2.39e-119
AP002991.1	1.064	23.366	9.37e-121	2.40e-119
FREM2	0.783	23.355	1.22e-120	3.11e-119
DGKD	-0.611	-23.33	2.18e-120	5.56e-119
ELOVL2	0.555	23.317	2.95e-120	7.51e-119
TPST1	-0.43	-23.312	3.38e-120	8.60e-119
HSPH1	-0.478	-23.27	8.99e-120	2.28e-118
ARGLU1	0.28	23.266	9.88e-120	2.50e-118
TMCC3	-1.701	-23.255	1.27e-119	3.21e-118
MIR9-3HG	-1.168	-23.255	1.27e-119	3.22e-118
PRUNE2	-0.76	-23.236	1.96e-119	4.94e-118
PRKX	-0.593	-23.209	3.73e-119	9.41e-118
WASF3	0.359	23.164	1.05e-118	2.65e-117
CCSER1	-0.772	-23.104	4.19e-118	1.05e-116
MEGF10	0.314	23.062	1.11e-117	2.79e-116
STUM	-0.836	-23.024	2.66e-117	6.66e-116
FAM155A	0.248	22.956	1.27e-116	3.18e-115
ZNF804B	0.784	22.92	2.95e-116	7.37e-115
TIAM1	-0.533	-22.914	3.39e-116	8.45e-115
PEBP4	-0.974	-22.885	6.60e-116	1.64e-114
TCF7L2	0.243	22.824	2.67e-115	6.62e-114
KCTD1	-0.442	-22.824	2.68e-115	6.65e-114
SLC25A17	-0.672	-22.815	3.26e-115	8.07e-114
PLCG2	0.33	22.725	2.53e-114	6.27e-113
GNG12	-0.468	-22.71	3.53e-114	8.72e-113
AMER2	0.443	22.686	6.17e-114	1.52e-112
DIXDC1	-0.49	-22.679	7.27e-114	1.79e-112
PCDH17	0.494	22.661	1.10e-113	2.70e-112
KCNMB2-AS1	0.463	22.656	1.22e-113	3.00e-112
FAM168A	0.298	22.637	1.88e-113	4.62e-112
SND1	-0.385	-22.635	1.94e-113	4.76e-112
ADGRA3	-0.283	-22.626	2.41e-113	5.88e-112
AKAP7	0.512	22.625	2.47e-113	6.02e-112
CHST6	-0.844	-22.614	3.17e-113	7.72e-112
NEBL	-0.142	-22.61	3.45e-113	8.39e-112
SHC3	0.908	22.574	7.82e-113	1.90e-111
DOCK10	-0.86	-22.547	1.45e-112	3.52e-111
CLIC4	-0.486	-22.545	1.51e-112	3.66e-111
KIAA1549L	-0.86	-22.527	2.24e-112	5.42e-111
LRP4	0.296	22.511	3.26e-112	7.88e-111
SLC30A10	0.747	22.476	7.19e-112	1.74e-110
ANK3	-0.731	-22.464	9.33e-112	2.25e-110
AC104389.4	-0.693	-22.453	1.21e-111	2.91e-110
CPEB4	0.24	22.445	1.44e-111	3.46e-110
STOX1	0.391	22.401	3.86e-111	9.26e-110
TRIM2	-0.299	-22.395	4.37e-111	1.05e-109
LYN	0.942	22.384	5.64e-111	1.35e-109
MICAL3	-0.438	-22.349	1.23e-110	2.93e-109
RCAN2	-0.797	-22.344	1.39e-110	3.31e-109
FBXL2	-0.857	-22.319	2.40e-110	5.72e-109
DEPTOR	-1.071	-22.309	3.03e-110	7.20e-109
SLC29A4	1.438	22.302	3.53e-110	8.38e-109
HS3ST3B1	1.528	22.268	7.58e-110	1.80e-108
FAM189A1	-1.121	-22.257	9.60e-110	2.27e-108
SMAD1	-0.372	-22.25	1.12e-109	2.64e-108
NT5E	0.93	22.215	2.48e-109	5.85e-108
KALRN	-0.294	-22.201	3.38e-109	7.98e-108
ANXA2	-1.807	-22.196	3.79e-109	8.92e-108
CAMK1D	-0.334	-22.175	6.04e-109	1.42e-107
MIR124-2HG	0.972	22.14	1.31e-108	3.09e-107
AL645568.1	-0.403	-22.04	1.20e-107	2.83e-106
CA5B	-0.582	-22.031	1.46e-107	3.43e-106
CXorf36	-2.082	-21.991	3.48e-107	8.16e-106
ATRNL1	-0.66	-21.974	5.10e-107	1.19e-105
SPOCK3	-0.819	-21.952	8.37e-107	1.95e-105
CCDC175	-1.922	-21.927	1.44e-106	3.35e-105
SLC8A1	-0.808	-21.902	2.49e-106	5.81e-105
THBS2	-1.296	-21.882	3.87e-106	9.00e-105
LRRIQ1	-0.824	-21.875	4.52e-106	1.05e-104
ST8SIA1	-0.407	-21.847	8.30e-106	1.92e-104
PHACTR2	-0.612	-21.845	8.59e-106	1.99e-104
SLC7A5	-0.83	-21.84	9.65e-106	2.23e-104
AF279873.3	0.721	21.825	1.34e-105	3.10e-104
ACTN2	-0.832	-21.819	1.54e-105	3.55e-104
NR3C2	0.283	21.812	1.80e-105	4.14e-104
ADAMTS10	0.796	21.796	2.56e-105	5.88e-104
BRINP2	0.574	21.764	5.11e-105	1.17e-103
WSCD2	-1.902	-21.743	8.00e-105	1.83e-103
CHRDL1	0.869	21.736	9.40e-105	2.15e-103
ASPH	0.197	21.723	1.25e-104	2.86e-103
CDH4	-0.278	-21.704	1.90e-104	4.34e-103
CDH23	0.521	21.683	2.99e-104	6.82e-103
ADAMTS17	0.455	21.656	5.28e-104	1.20e-102
GRAMD2B	-0.204	-21.634	8.65e-104	1.97e-102
CFAP43	-0.84	-21.632	9.06e-104	2.06e-102
AC008127.1	-0.796	-21.546	5.80e-103	1.32e-101
GUCY1B1	-0.907	-21.542	6.31e-103	1.43e-101
AC097658.2	-1.629	-21.527	8.65e-103	1.96e-101
CASC15	-1.149	-21.484	2.21e-102	4.99e-101
SERPINE2	0.339	21.453	4.27e-102	9.63e-101
MED12L	0.204	21.435	6.36e-102	1.43e-100
SMURF2	0.433	21.427	7.44e-102	1.67e-100
AC079298.3	-1.774	-21.401	1.31e-101	2.94e-100
APOE	0.308	21.388	1.73e-101	3.88e-100
GLCCI1	0.43	21.383	1.92e-101	4.30e-100
ARNTL	0.481	21.379	2.08e-101	4.66e-100
TOGARAM2	-0.627	-21.343	4.49e-101	1.00e-99
LDLRAD4	-0.319	-21.335	5.36e-101	1.20e-99
OLIG1	1.053	21.331	5.86e-101	1.31e-99
GXYLT2	-0.886	-21.322	7.07e-101	1.57e-99
DRC1	-1.642	-21.308	9.55e-101	2.12e-99
MTURN	-0.573	-21.3	1.14e-100	2.52e-99
ZFHX4	0.256	21.292	1.35e-100	2.99e-99
LIMK2	-0.542	-21.277	1.85e-100	4.10e-99
SCML1	0.78	21.275	1.95e-100	4.31e-99
KIF5C	-0.57	-21.272	2.06e-100	4.55e-99
LMCD1-AS1	-0.309	-21.253	3.06e-100	6.75e-99
AC005237.1	-0.954	-21.251	3.21e-100	7.08e-99
ACSS1	0.296	21.219	6.40e-100	1.41e-98
PRMT2	-0.41	-21.214	7.07e-100	1.55e-98
VCAN-AS1	-1.721	-21.207	8.21e-100	1.80e-98
SLC6A1-AS1	0.781	21.203	9.01e-100	1.97e-98
COL4A6	-1.537	-21.202	9.18e-100	2.01e-98
AC027288.3	-1.271	-21.195	1.06e-99	2.32e-98
LGI4	0.426	21.188	1.22e-99	2.67e-98
AC245041.2	-2.462	-21.164	2.03e-99	4.43e-98
PLXNC1	-0.947	-21.124	4.79e-99	1.04e-97
CAMKK1	-0.877	-21.073	1.40e-98	3.05e-97
PHYHD1	-0.475	-21.072	1.44e-98	3.13e-97
MBP	-0.67	-21.04	2.79e-98	6.06e-97
VSIR	0.52	21.034	3.22e-98	6.97e-97
ATP13A3	-0.456	-21.031	3.38e-98	7.31e-97
MAP1LC3B2	-1.125	-21.031	3.40e-98	7.34e-97
C1orf21	0.264	21.029	3.59e-98	7.74e-97
MOB3B	-0.537	-21.017	4.61e-98	9.93e-97
ENSA	-0.344	-21.002	6.29e-98	1.35e-96
PPP1R1C	-2.606	-21.001	6.49e-98	1.39e-96
CHST7	0.965	20.975	1.10e-97	2.37e-96
ECM2	-1.291	-20.972	1.17e-97	2.51e-96
CNTFR	0.497	20.963	1.42e-97	3.04e-96
ANGPTL4	-0.501	-20.961	1.49e-97	3.18e-96
GRIN3A	-2.045	-20.945	2.10e-97	4.49e-96
EPHX1	0.414	20.928	2.99e-97	6.39e-96
AC104574.2	0.814	20.901	5.23e-97	1.11e-95
LMO2	-1.052	-20.899	5.43e-97	1.16e-95
FAM81A	-0.893	-20.895	5.99e-97	1.27e-95
GPC4	-0.581	-20.878	8.47e-97	1.80e-95
TRIB2	0.782	20.852	1.45e-96	3.07e-95
DCUN1D1	0.412	20.85	1.53e-96	3.23e-95
LTBP1	-0.415	-20.846	1.67e-96	3.54e-95
LINC00842	-2.696	-20.836	2.02e-96	4.27e-95
GFRA1	0.86	20.833	2.16e-96	4.56e-95
AC091078.1	-0.524	-20.817	3.06e-96	6.44e-95
SLC24A2	-0.689	-20.763	9.32e-96	1.96e-94
EPB41L2	0.334	20.751	1.20e-95	2.52e-94
HEPH	0.478	20.745	1.35e-95	2.84e-94
LPP	0.185	20.7	3.43e-95	7.20e-94
ADAMTS3	-1.21	-20.684	4.82e-95	1.01e-93
PLCH1	-0.404	-20.643	1.12e-94	2.34e-93
LRRN3	0.699	20.624	1.68e-94	3.52e-93
EPHA6	0.351	20.582	3.95e-94	8.24e-93
PPP1R12A	0.278	20.567	5.43e-94	1.13e-92
EEPD1	-0.62	-20.562	6.06e-94	1.26e-92
AK4	0.48	20.547	8.18e-94	1.70e-92
SKAP2	-1.079	-20.519	1.47e-93	3.04e-92
POU2F1	0.26	20.487	2.83e-93	5.86e-92
MCUB	-1.43	-20.479	3.30e-93	6.83e-92
AC026316.5	-0.901	-20.47	3.95e-93	8.17e-92
NAT8L	0.39	20.459	5.02e-93	1.04e-91
RAPGEF3	0.396	20.458	5.05e-93	1.04e-91
FGF9	1.743	20.458	5.08e-93	1.05e-91
KIRREL3	-0.895	-20.456	5.29e-93	1.09e-91
NTM	0.13	20.446	6.54e-93	1.34e-91
LYST	-0.384	-20.443	6.93e-93	1.42e-91
AP000311.1	0.574	20.416	1.21e-92	2.48e-91
MAP3K14	-0.534	-20.358	3.92e-92	8.03e-91
ROR1	0.478	20.335	6.33e-92	1.29e-90
COL4A5	-0.362	-20.315	9.54e-92	1.95e-90
FREM1	-1.138	-20.303	1.22e-91	2.49e-90
LDLRAD3	0.395	20.277	2.07e-91	4.21e-90
MYO1E	-0.523	-20.264	2.69e-91	5.48e-90
HAP1	0.77	20.246	3.86e-91	7.85e-90
GLI2	0.437	20.239	4.45e-91	9.04e-90
FLNB	-0.974	-20.238	4.52e-91	9.17e-90
MACF1	0.122	20.227	5.66e-91	1.15e-89
MICALL2	0.382	20.215	7.28e-91	1.47e-89
CTNND2	-0.112	-20.171	1.77e-90	3.58e-89
ANKRD6	-0.509	-20.166	1.96e-90	3.97e-89
AGBL1	0.916	20.161	2.15e-90	4.33e-89
CD47	0.43	20.151	2.63e-90	5.29e-89
SH3GL3	-0.909	-20.116	5.29e-90	1.06e-88
ENTPD2	-0.713	-20.068	1.40e-89	2.82e-88
ZNF609	-0.306	-20.037	2.62e-89	5.27e-88
USP24	0.362	19.998	5.75e-89	1.15e-87
ANXA1	-2.16	-19.991	6.56e-89	1.31e-87
S100A10	-1.555	-19.951	1.48e-88	2.95e-87
FRMD4A	0.403	19.938	1.89e-88	3.78e-87
FAM196B	-2.057	-19.918	2.84e-88	5.67e-87
PBX3	-0.644	-19.918	2.86e-88	5.70e-87
TRIL	0.552	19.914	3.09e-88	6.16e-87
EMP1	-0.67	-19.904	3.74e-88	7.43e-87
RNF144B	1.203	19.902	3.88e-88	7.71e-87
IL6ST	0.367	19.895	4.47e-88	8.86e-87
WDR11	-0.394	-19.891	4.88e-88	9.67e-87
VRK2	-1.237	-19.884	5.64e-88	1.12e-86
AC007221.2	-1.944	-19.88	6.06e-88	1.20e-86
ABCA8	-1.218	-19.865	8.15e-88	1.61e-86
REEP1	-1.215	-19.849	1.11e-87	2.20e-86
AC079760.1	0.754	19.839	1.36e-87	2.69e-86
CEP78	-0.561	-19.824	1.84e-87	3.62e-86
SOD3	1.205	19.815	2.21e-87	4.35e-86
ST3GAL6	-1.254	-19.811	2.40e-87	4.70e-86
LGR6	2.065	19.811	2.40e-87	4.71e-86
WDR17	0.369	19.808	2.56e-87	5.01e-86
CHKA	0.315	19.806	2.66e-87	5.20e-86
PPP3CA	-0.221	-19.797	3.18e-87	6.21e-86
KIAA0232	0.34	19.792	3.50e-87	6.83e-86
AC003991.1	0.615	19.772	5.15e-87	1.00e-85
LMO3	0.29	19.748	8.30e-87	1.62e-85
YOD1	-0.784	-19.72	1.46e-86	2.83e-85
SLC14A1	-0.286	-19.703	2.04e-86	3.97e-85
LRRC1	-0.35	-19.674	3.59e-86	6.96e-85
RNF43	0.798	19.672	3.75e-86	7.27e-85
LDLR	-0.689	-19.67	3.87e-86	7.50e-85
SSX2IP	0.627	19.667	4.13e-86	7.99e-85
MDGA2	-0.731	-19.661	4.67e-86	9.02e-85
RAMP3	-2.949	-19.655	5.23e-86	1.01e-84
RBFOX1	-0.46	-19.65	5.82e-86	1.12e-84
NBPF15	-0.75	-19.635	7.72e-86	1.49e-84
ATP8A1	0.379	19.622	1.01e-85	1.95e-84
AC110023.1	-0.501	-19.608	1.33e-85	2.55e-84
TLK1	0.299	19.588	1.97e-85	3.78e-84
JARID2	0.237	19.578	2.39e-85	4.59e-84
CC2D2B	0.666	19.558	3.52e-85	6.74e-84
CDK17	-0.386	-19.518	7.78e-85	1.49e-83
DTNA	0.114	19.512	8.60e-85	1.64e-83
RYR1	-0.475	-19.504	1.01e-84	1.93e-83
HMGN3	0.349	19.498	1.15e-84	2.19e-83
DNAH9	-0.783	-19.495	1.22e-84	2.32e-83
DLL1	0.707	19.468	2.06e-84	3.92e-83
TIMP3	0.41	19.464	2.23e-84	4.23e-83
FYB2	-4.144	-19.443	3.31e-84	6.28e-83
CEP170	-0.298	-19.436	3.84e-84	7.28e-83
PARVA	0.51	19.434	4.02e-84	7.60e-83
SLC2A3	-1.581	-19.425	4.77e-84	9.01e-83
CFAP44	-0.541	-19.396	8.38e-84	1.58e-82
C1QL1	-1.399	-19.388	9.84e-84	1.86e-82
WFDC1	1.846	19.386	1.01e-83	1.90e-82
MSANTD4	0.528	19.384	1.05e-83	1.97e-82
LAMA2	-0.868	-19.38	1.14e-83	2.15e-82
SLC22A23	0.401	19.37	1.38e-83	2.60e-82
LIFR	-0.18	-19.346	2.19e-83	4.12e-82
TMEM232	-0.318	-19.314	4.12e-83	7.71e-82
SPRY4	1.401	19.308	4.59e-83	8.58e-82
PTPN4	0.3	19.308	4.64e-83	8.67e-82
MYORG	0.747	19.291	6.34e-83	1.18e-81
PEX5L	-0.488	-19.266	1.03e-82	1.91e-81
SRGAP3	0.247	19.258	1.20e-82	2.24e-81
KNOP1	-0.359	-19.252	1.36e-82	2.54e-81
SYT11	0.371	19.234	1.94e-82	3.60e-81
ABCC1	-0.661	-19.233	1.97e-82	3.65e-81
B4GALNT4	0.352	19.195	4.05e-82	7.51e-81
ELMO1	-0.743	-19.151	9.50e-82	1.76e-80
TLN2	-0.335	-19.131	1.38e-81	2.56e-80
RUBCNL	0.866	19.096	2.74e-81	5.07e-80
PIK3C2B	0.777	19.09	3.08e-81	5.69e-80
NFIX	-0.334	-19.085	3.39e-81	6.25e-80
MFSD2A	-1.379	-19.065	4.97e-81	9.17e-80
COL8A1	-1.791	-19.054	6.12e-81	1.13e-79
ZNF536	-0.938	-19.04	7.96e-81	1.46e-79
RORA-AS1	0.484	19.038	8.33e-81	1.53e-79
KBTBD12	0.506	19.03	9.56e-81	1.75e-79
MLLT3	0.316	18.985	2.28e-80	4.18e-79
AC090825.1	-0.666	-18.984	2.32e-80	4.25e-79
VEGFA	0.466	18.98	2.51e-80	4.59e-79
IFI44L	-1.594	-18.971	2.97e-80	5.42e-79
EDIL3	-0.659	-18.967	3.19e-80	5.82e-79
TTLL7	-0.559	-18.944	4.92e-80	8.97e-79
AP005433.1	-3.132	-18.919	8.00e-80	1.46e-78
CALD1	-0.431	-18.898	1.19e-79	2.17e-78
C9orf3	-0.277	-18.873	1.89e-79	3.43e-78
CGNL1	0.393	18.83	4.25e-79	7.72e-78
RNF175	-1.36	-18.83	4.26e-79	7.72e-78
DCDC1	-0.747	-18.824	4.80e-79	8.69e-78
NTN1	-0.896	-18.819	5.24e-79	9.48e-78
SRI	0.467	18.815	5.65e-79	1.02e-77
TP53BP2	0.366	18.799	7.70e-79	1.39e-77
PLP1	-0.428	-18.77	1.34e-78	2.42e-77
TNR	-0.753	-18.765	1.45e-78	2.61e-77
SALL3	0.501	18.758	1.66e-78	2.99e-77
ST18	-0.755	-18.745	2.14e-78	3.84e-77
UGCG	-0.577	-18.734	2.64e-78	4.74e-77
AF123462.1	1.368	18.722	3.29e-78	5.90e-77
ALDH1A1	-0.387	-18.714	3.79e-78	6.80e-77
SEMA6D	-0.451	-18.713	3.85e-78	6.89e-77
CFAP61	-1.146	-18.711	4.05e-78	7.24e-77
AL133346.1	-0.945	-18.687	6.28e-78	1.12e-76
AC023886.1	-2.309	-18.683	6.78e-78	1.21e-76
CSRP2	-0.971	-18.634	1.71e-77	3.05e-76
TENM3	-0.702	-18.625	2.02e-77	3.61e-76
UNC80	-0.557	-18.619	2.24e-77	3.98e-76
JAM3	-0.648	-18.618	2.29e-77	4.07e-76
TAB2-AS1	-1.988	-18.609	2.70e-77	4.79e-76
HS2ST1	0.369	18.587	4.10e-77	7.27e-76
ZIC1	-0.501	-18.578	4.85e-77	8.59e-76
TNRC6A	-0.137	-18.578	4.87e-77	8.62e-76
MYT1L	-0.8	-18.576	5.00e-77	8.84e-76
KCNAB1	-0.954	-18.561	6.59e-77	1.16e-75
GAS7	-0.774	-18.544	9.20e-77	1.62e-75
GRID1	0.253	18.541	9.71e-77	1.71e-75
DOCK5	0.37	18.536	1.06e-76	1.86e-75
BAZ2B	0.167	18.535	1.08e-76	1.90e-75
NCK2	0.469	18.513	1.61e-76	2.83e-75
RBMS1	-1.118	-18.504	1.93e-76	3.38e-75
MYO16	-1.099	-18.502	1.99e-76	3.50e-75
SCD5	0.207	18.495	2.26e-76	3.96e-75
ANO4	-0.951	-18.494	2.29e-76	4.00e-75
AC009975.1	-1.51	-18.494	2.31e-76	4.04e-75
PDZD4	-0.819	-18.444	5.86e-76	1.02e-74
SCARA3	0.389	18.41	1.09e-75	1.90e-74
RYR2	-0.634	-18.404	1.22e-75	2.12e-74
NEK11	-0.354	-18.396	1.42e-75	2.46e-74
TMEFF2	-0.834	-18.394	1.48e-75	2.57e-74
PLPP1	0.263	18.364	2.56e-75	4.44e-74
CHST1	0.637	18.345	3.65e-75	6.34e-74
AC108062.1	-0.434	-18.334	4.40e-75	7.63e-74
NAV3	-0.135	-18.326	5.15e-75	8.92e-74
GALNT10	-0.547	-18.316	6.15e-75	1.06e-73
PLA2G16	-0.471	-18.31	6.95e-75	1.20e-73
XIST	-0.2	-18.303	7.85e-75	1.36e-73
PPM1H	-0.645	-18.291	9.74e-75	1.68e-73
COLEC12	0.381	18.268	1.48e-74	2.55e-73
ASS1	-1.312	-18.233	2.83e-74	4.87e-73
ATP1B1	-0.558	-18.184	6.86e-74	1.18e-72
RIMS2	-0.646	-18.181	7.24e-74	1.24e-72
LPIN2	0.362	18.164	9.92e-74	1.70e-72
PLXNA4	-0.907	-18.151	1.25e-73	2.15e-72
SPARCL1	0.163	18.143	1.45e-73	2.49e-72
MAMDC2-AS1	-0.661	-18.128	1.91e-73	3.26e-72
ADARB2	-0.509	-18.106	2.87e-73	4.91e-72
PLCG1	0.395	18.075	5.02e-73	8.57e-72
CLIP2	-0.391	-18.07	5.47e-73	9.33e-72
NQO1	0.716	18.052	7.61e-73	1.30e-71
SPHK1	-2.663	-18.044	8.84e-73	1.50e-71
MYO6	0.227	18.035	1.04e-72	1.76e-71
CPEB1	-0.662	-18.026	1.22e-72	2.06e-71
CADM3	0.772	18.017	1.43e-72	2.42e-71
AC008667.1	-1.117	-18.013	1.54e-72	2.61e-71
SPOCK2	-0.456	-17.972	3.22e-72	5.46e-71
EDNRB	0.416	17.955	4.40e-72	7.44e-71
ZBTB7C	-0.402	-17.948	4.94e-72	8.35e-71
DUBR	-0.482	-17.928	7.07e-72	1.19e-70
CFAP97D2	-2.059	-17.918	8.55e-72	1.44e-70
SYT9	0.442	17.918	8.60e-72	1.45e-70
REPS1	0.218	17.916	8.80e-72	1.48e-70
PGAM2	-1.129	-17.914	9.19e-72	1.55e-70
PBXIP1	0.347	17.902	1.14e-71	1.92e-70
FUT10	0.397	17.897	1.25e-71	2.10e-70
KCNH8	-1.007	-17.897	1.25e-71	2.10e-70
AHI1	-0.233	-17.894	1.30e-71	2.18e-70
HPN	0.928	17.887	1.50e-71	2.51e-70
B3GALT5	-0.5	-17.87	2.00e-71	3.35e-70
NOS1AP	-0.929	-17.858	2.52e-71	4.21e-70
LIX1	-0.652	-17.847	3.04e-71	5.07e-70
NEGR1	-0.384	-17.833	3.92e-71	6.54e-70
TENM1	-0.814	-17.817	5.21e-71	8.68e-70
MAPT-AS1	-1.073	-17.808	6.07e-71	1.01e-69
ARHGAP31	0.273	17.807	6.26e-71	1.04e-69
KIAA0319	0.334	17.806	6.33e-71	1.05e-69
DOCK3	-0.19	-17.793	7.94e-71	1.32e-69
FRMD6-AS2	-1.944	-17.782	9.67e-71	1.60e-69
CAPS	-0.699	-17.779	1.03e-70	1.71e-69
HACD3	0.336	17.769	1.23e-70	2.03e-69
SLC35F2	-1.62	-17.767	1.27e-70	2.09e-69
CLASP2	0.196	17.753	1.65e-70	2.72e-69
AC006030.1	-0.629	-17.744	1.92e-70	3.17e-69
CELF2	0.144	17.742	1.98e-70	3.27e-69
AC106869.1	-0.659	-17.737	2.18e-70	3.58e-69
HRH1	0.504	17.735	2.25e-70	3.70e-69
SLC7A1	-0.86	-17.707	3.71e-70	6.09e-69
MIPOL1	-0.46	-17.699	4.30e-70	7.05e-69
RGS22	-0.841	-17.675	6.58e-70	1.08e-68
CIT	-0.818	-17.674	6.61e-70	1.08e-68
PIK3CB	-0.404	-17.662	8.26e-70	1.35e-68
FTL	0.296	17.657	8.92e-70	1.46e-68
SPIRE1	-0.22	-17.642	1.17e-69	1.91e-68
SLC30A1	0.594	17.611	2.02e-69	3.29e-68
OLFM1	0.635	17.611	2.05e-69	3.33e-68
AC073569.2	-1.139	-17.552	5.74e-69	9.34e-68
ONECUT1	-2.207	-17.551	5.85e-69	9.51e-68
ADAM12	0.488	17.549	6.05e-69	9.82e-68
AL445250.1	-1.006	-17.548	6.18e-69	1.00e-67
ZBTB16	-0.226	-17.546	6.41e-69	1.04e-67
GALNT7	0.39	17.534	7.91e-69	1.28e-67
SDC4	0.31	17.526	9.11e-69	1.48e-67
NELL2	-0.59	-17.504	1.33e-68	2.14e-67
XYLT1	0.531	17.502	1.37e-68	2.22e-67
BTG3	-1.624	-17.463	2.76e-68	4.45e-67
FGF12	-0.613	-17.453	3.25e-68	5.24e-67
PXDN	-1.395	-17.44	4.09e-68	6.58e-67
CCDC141	-1.687	-17.433	4.68e-68	7.52e-67
SERPINB9	0.623	17.427	5.16e-68	8.29e-67
PTPN9	0.327	17.409	7.11e-68	1.14e-66
RAB23	-0.843	-17.404	7.76e-68	1.24e-66
AP001831.1	-0.641	-17.39	9.89e-68	1.59e-66
CCDC173	-0.755	-17.385	1.08e-67	1.72e-66
PLEKHA6	0.339	17.377	1.24e-67	1.98e-66
PON2	0.205	17.375	1.28e-67	2.04e-66
TMC6	-1.066	-17.375	1.29e-67	2.05e-66
NPL	-0.225	-17.364	1.55e-67	2.48e-66
ST6GALNAC2	-1.712	-17.352	1.91e-67	3.04e-66
BICC1	0.387	17.347	2.09e-67	3.33e-66
FMN2	-0.113	-17.343	2.21e-67	3.52e-66
LCOR	0.265	17.343	2.23e-67	3.55e-66
CNTNAP5	-0.809	-17.325	3.05e-67	4.84e-66
GPR135	-0.479	-17.32	3.33e-67	5.28e-66
PPP1R1B	0.412	17.315	3.65e-67	5.79e-66
IQCK	-0.254	-17.291	5.47e-67	8.67e-66
SEMA3C	-1.252	-17.279	6.79e-67	1.07e-65
NCEH1	0.582	17.237	1.40e-66	2.21e-65
MTUS2	-0.863	-17.237	1.40e-66	2.22e-65
AC016766.1	-1.755	-17.226	1.69e-66	2.67e-65
SON	0.239	17.225	1.73e-66	2.72e-65
DHRS3	-0.408	-17.196	2.86e-66	4.51e-65
ADAMTS12	-1.829	-17.192	3.04e-66	4.78e-65
ODF2L	-0.546	-17.178	3.88e-66	6.09e-65
SRGAP2	-0.653	-17.171	4.38e-66	6.89e-65
NKX2-2	0.751	17.161	5.19e-66	8.15e-65
HES5	1.376	17.145	6.84e-66	1.07e-64
CBX5	-0.388	-17.134	8.28e-66	1.30e-64
IQCM	-1.193	-17.132	8.53e-66	1.33e-64
AMZ1	0.667	17.132	8.57e-66	1.34e-64
SLCO1A2	-0.916	-17.132	8.63e-66	1.35e-64
BLM	-1.992	-17.12	1.05e-65	1.64e-64
FADS2	-0.363	-17.116	1.13e-65	1.77e-64
SPRY2	0.465	17.099	1.51e-65	2.35e-64
C21orf91	-1.328	-17.091	1.72e-65	2.68e-64
TTLL9	-0.533	-17.09	1.75e-65	2.72e-64
DECR1	0.362	17.087	1.85e-65	2.87e-64
RFX3	-0.159	-17.077	2.21e-65	3.43e-64
SRPX2	-0.869	-17.062	2.83e-65	4.39e-64
TNS3	0.315	17.054	3.26e-65	5.05e-64
CLTCL1	-0.594	-17.047	3.68e-65	5.70e-64
PTCHD1-AS	0.265	17.021	5.76e-65	8.90e-64
RDX	-0.294	-17.02	5.79e-65	8.94e-64
CFAP70	-0.367	-17.015	6.33e-65	9.78e-64
ADCY1	-0.595	-17.014	6.51e-65	1.00e-63
LRRTM4	-0.433	-17.008	7.15e-65	1.10e-63
PCTP	0.7	17.004	7.65e-65	1.18e-63
SLC47A2	-2.016	-16.989	9.93e-65	1.53e-63
RUFY3	-0.188	-16.981	1.14e-64	1.75e-63
PAPLN	0.283	16.977	1.23e-64	1.88e-63
RASGEF1B	-0.297	-16.972	1.32e-64	2.02e-63
CASC2	-0.406	-16.963	1.55e-64	2.38e-63
P2RY14	0.455	16.951	1.88e-64	2.88e-63
PCDH19	0.78	16.951	1.89e-64	2.88e-63
KIAA1109	0.217	16.944	2.14e-64	3.27e-63
SPSB1	-1.103	-16.926	2.90e-64	4.42e-63
TPD52	-0.929	-16.873	7.06e-64	1.08e-62
CNTN4	-0.754	-16.872	7.26e-64	1.11e-62
AP001347.1	-0.553	-16.869	7.61e-64	1.16e-62
SOX2	0.308	16.851	1.03e-63	1.57e-62
FNBP1	-0.157	-16.85	1.05e-63	1.59e-62
POC1B	-0.411	-16.842	1.21e-63	1.83e-62
UBASH3B	0.62	16.838	1.29e-63	1.96e-62
CSMD3	-0.641	-16.823	1.67e-63	2.53e-62
ZNRF3	0.167	16.816	1.86e-63	2.81e-62
RAB7A	-0.314	-16.811	2.02e-63	3.06e-62
ZNF706	-0.324	-16.807	2.19e-63	3.30e-62
DNAJC1	-0.298	-16.798	2.54e-63	3.84e-62
GPR158	-0.911	-16.754	5.28e-63	7.97e-62
CXXC5	-0.454	-16.742	6.53e-63	9.85e-62
RFX3-AS1	-0.303	-16.733	7.56e-63	1.14e-61
PVT1	-0.619	-16.727	8.32e-63	1.25e-61
MSX2	-3.456	-16.726	8.55e-63	1.28e-61
APBA2	0.343	16.718	9.62e-63	1.45e-61
FAM69A	-0.344	-16.711	1.08e-62	1.62e-61
NEXMIF	0.641	16.705	1.20e-62	1.80e-61
LINC02177	-1.48	-16.703	1.24e-62	1.86e-61
RNPC3	0.281	16.687	1.62e-62	2.43e-61
AL137145.2	-0.427	-16.687	1.63e-62	2.44e-61
RALGAPA2	0.244	16.681	1.80e-62	2.68e-61
SLC22A15	-0.367	-16.681	1.81e-62	2.70e-61
LRRTM3	-0.802	-16.674	2.03e-62	3.03e-61
GBP1	-1.164	-16.674	2.04e-62	3.03e-61
KLHL29	-0.913	-16.659	2.59e-62	3.86e-61
SYN2	-0.801	-16.648	3.13e-62	4.65e-61
NDEL1	-0.513	-16.646	3.21e-62	4.77e-61
RUBCN	-0.445	-16.646	3.24e-62	4.81e-61
DNAJB1	-0.394	-16.643	3.39e-62	5.03e-61
GATM	-0.369	-16.635	3.90e-62	5.79e-61
STARD13	0.203	16.632	4.11e-62	6.09e-61
ATP13A4	0.182	16.618	5.15e-62	7.62e-61
SMYD3	-0.211	-16.599	7.14e-62	1.06e-60
CHODL	-1.432	-16.558	1.41e-61	2.08e-60
GNG4	-1.78	-16.552	1.55e-61	2.29e-60
RAD51B	-0.257	-16.548	1.66e-61	2.45e-60
AC087564.1	0.317	16.54	1.88e-61	2.77e-60
ANKDD1A	0.266	16.528	2.31e-61	3.41e-60
AC092131.1	-1.643	-16.514	2.90e-61	4.26e-60
FMNL2	0.131	16.514	2.91e-61	4.27e-60
WDFY2	-0.219	-16.491	4.27e-61	6.27e-60
KLHL32	0.311	16.474	5.62e-61	8.25e-60
PTCHD1	0.34	16.447	8.88e-61	1.30e-59
CHRM3	-0.773	-16.445	9.07e-61	1.33e-59
CDH13	-0.856	-16.442	9.61e-61	1.41e-59
AC016705.2	-0.449	-16.423	1.32e-60	1.92e-59
BCAM	1.014	16.414	1.52e-60	2.22e-59
RLBP1	0.898	16.405	1.77e-60	2.59e-59
ADAM33	0.829	16.401	1.89e-60	2.75e-59
TNFRSF19	-2.287	-16.396	2.05e-60	2.98e-59
PPM1E	-0.469	-16.395	2.07e-60	3.01e-59
PACRG	-0.408	-16.387	2.38e-60	3.46e-59
PCDH7	0.232	16.375	2.91e-60	4.22e-59
S100A6	-0.593	-16.36	3.69e-60	5.35e-59
HTR2A	-1.405	-16.357	3.90e-60	5.65e-59
ARHGAP39	-0.38	-16.348	4.46e-60	6.46e-59
STON1-GTF2A1L	-1.572	-16.347	4.58e-60	6.63e-59
C19orf18	-0.638	-16.338	5.27e-60	7.62e-59
GADD45A	-0.789	-16.318	7.38e-60	1.07e-58
HADHB	-0.33	-16.316	7.55e-60	1.09e-58
ATP2B4	0.206	16.304	9.27e-60	1.34e-58
LRFN2	0.798	16.278	1.42e-59	2.05e-58
ACER3	0.352	16.254	2.10e-59	3.03e-58
EMX2OS	0.26	16.251	2.18e-59	3.14e-58
XKR4	-0.937	-16.235	2.84e-59	4.09e-58
SRGAP2B	-0.85	-16.221	3.58e-59	5.15e-58
GAREM2	0.53	16.202	4.84e-59	6.95e-58
AC091885.2	0.979	16.184	6.57e-59	9.42e-58
SNRPN	-0.874	-16.179	7.04e-59	1.01e-57
STARD9	-0.621	-16.179	7.12e-59	1.02e-57
SYNE2	-0.688	-16.176	7.42e-59	1.06e-57
SEZ6L	-0.684	-16.176	7.48e-59	1.07e-57
PDK3	-0.522	-16.171	8.11e-59	1.16e-57
RFX2	-0.216	-16.165	8.89e-59	1.27e-57
UST	0.371	16.145	1.23e-58	1.76e-57
ASCL1	0.854	16.133	1.49e-58	2.12e-57
LINC01338	-0.694	-16.114	2.03e-58	2.89e-57
ENO4	-0.859	-16.097	2.70e-58	3.83e-57
RHBDL3	0.484	16.083	3.38e-58	4.81e-57
TBC1D1	0.323	16.077	3.73e-58	5.29e-57
ZSCAN31	1.218	16.076	3.76e-58	5.34e-57
LSAMP-AS1	0.575	16.064	4.58e-58	6.49e-57
ERC2	-0.562	-16.059	4.91e-58	6.96e-57
C17orf100	1.184	16.059	4.98e-58	7.05e-57
CFAP46	-0.693	-16.038	6.90e-58	9.75e-57
MEF2C	0.294	16.033	7.48e-58	1.06e-56
PPP2CB	-0.277	-16.031	7.71e-58	1.09e-56
WWC1	-0.22	-16.026	8.43e-58	1.19e-56
UGP2	0.315	16.022	9.00e-58	1.27e-56
HDDC2	0.416	15.999	1.30e-57	1.83e-56
PRIMA1	-1.209	-15.996	1.37e-57	1.93e-56
CDK19	-0.33	-15.994	1.41e-57	1.98e-56
MAML3	-0.495	-15.993	1.43e-57	2.01e-56
IPO9-AS1	-0.499	-15.979	1.80e-57	2.52e-56
ATL2	0.396	15.972	2.01e-57	2.82e-56
ARL5A	-0.445	-15.969	2.11e-57	2.96e-56
CNN3	-0.232	-15.937	3.48e-57	4.88e-56
LINC02307	-1.505	-15.927	4.12e-57	5.76e-56
RPS6KA6	-1.205	-15.907	5.70e-57	7.97e-56
PMP22	0.317	15.906	5.74e-57	8.02e-56
ACSL1	-0.743	-15.899	6.47e-57	9.03e-56
AL391807.1	0.389	15.886	7.95e-57	1.11e-55
PCDH9-AS2	0.354	15.886	7.96e-57	1.11e-55
TMEM161B-AS1	0.147	15.885	8.07e-57	1.12e-55
AP000282.1	0.958	15.875	9.40e-57	1.31e-55
AP003049.2	-0.897	-15.863	1.15e-56	1.59e-55
ZMYND8	0.258	15.818	2.34e-56	3.26e-55
DTX1	0.418	15.809	2.71e-56	3.76e-55
AL031280.1	-1.148	-15.794	3.42e-56	4.74e-55
CGRRF1	0.606	15.793	3.48e-56	4.81e-55
TMPRSS3	1.455	15.771	4.94e-56	6.84e-55
RASGEF1A	-0.636	-15.765	5.45e-56	7.53e-55
CLYBL	0.304	15.752	6.69e-56	9.25e-55
PPM1B	0.266	15.749	7.03e-56	9.71e-55
ANKRD12	-0.173	-15.739	8.11e-56	1.12e-54
NR2E1	0.66	15.737	8.43e-56	1.16e-54
DEAF1	-0.388	-15.729	9.63e-56	1.33e-54
HACD2	-0.452	-15.712	1.25e-55	1.72e-54
EVA1C	0.415	15.707	1.36e-55	1.87e-54
MALAT1	0.076	15.702	1.47e-55	2.02e-54
VPS35L	-0.294	-15.686	1.89e-55	2.60e-54
KCNA2	0.411	15.682	2.01e-55	2.76e-54
AL138828.1	0.524	15.678	2.14e-55	2.93e-54
TUBB2A	0.679	15.677	2.18e-55	2.98e-54
LRFN5	-0.602	-15.631	4.51e-55	6.17e-54
SPATA6L	-0.48	-15.624	5.03e-55	6.88e-54
SLC37A1	-0.545	-15.609	6.34e-55	8.66e-54
CNKSR3	-0.72	-15.591	8.37e-55	1.14e-53
DLGAP2	-0.594	-15.583	9.46e-55	1.29e-53
TFCP2L1	0.781	15.577	1.05e-54	1.43e-53
PLD5	0.693	15.574	1.09e-54	1.49e-53
ATP8A2	-0.75	-15.555	1.48e-54	2.01e-53
SPATA17	-0.696	-15.548	1.65e-54	2.25e-53
LINGO2	-0.743	-15.546	1.69e-54	2.30e-53
WLS	0.203	15.544	1.74e-54	2.36e-53
KBTBD11	-0.41	-15.543	1.79e-54	2.42e-53
MFSD11	-0.328	-15.538	1.93e-54	2.62e-53
C4orf19	0.348	15.53	2.16e-54	2.93e-53
CPLX3	-1.799	-15.528	2.25e-54	3.05e-53
CSMD2	-0.815	-15.523	2.44e-54	3.30e-53
NCKAP5	0.188	15.51	2.97e-54	4.01e-53
ARHGAP5	0.155	15.501	3.39e-54	4.58e-53
GRIN2B	-0.744	-15.501	3.42e-54	4.61e-53
SLC48A1	0.421	15.464	6.08e-54	8.19e-53
PIP4K2A	-0.269	-15.464	6.10e-54	8.22e-53
HDAC4	-0.241	-15.448	7.84e-54	1.05e-52
SAMD3	-1.459	-15.446	7.98e-54	1.07e-52
SREBF1	0.37	15.438	9.05e-54	1.22e-52
GLI3	0.204	15.434	9.70e-54	1.30e-52
PDCD4	-0.483	-15.433	9.77e-54	1.31e-52
MTHFD2L	-0.376	-15.421	1.17e-53	1.57e-52
PHF21A	0.186	15.418	1.24e-53	1.66e-52
RHPN2	0.456	15.406	1.49e-53	2.00e-52
PLA2G5	0.889	15.404	1.53e-53	2.05e-52
NMT1	-0.289	-15.398	1.69e-53	2.26e-52
ZNF208	0.783	15.394	1.80e-53	2.41e-52
PLCD3	-0.515	-15.393	1.82e-53	2.42e-52
IRS2	-0.228	-15.391	1.88e-53	2.51e-52
SLC20A2	-0.285	-15.379	2.26e-53	3.01e-52
DISP3	-0.538	-15.37	2.60e-53	3.46e-52
AR	-0.504	-15.367	2.74e-53	3.64e-52
DPF3	-0.253	-15.361	3.00e-53	3.99e-52
NCAN	0.261	15.359	3.08e-53	4.09e-52
AC016716.2	0.616	15.351	3.48e-53	4.62e-52
AC012593.1	0.493	15.338	4.27e-53	5.66e-52
SORCS2	0.225	15.336	4.42e-53	5.86e-52
C2orf72	0.319	15.333	4.58e-53	6.07e-52
SCN1A	-0.671	-15.329	4.93e-53	6.52e-52
SLC20A1	0.545	15.318	5.80e-53	7.66e-52
AC108866.1	0.312	15.312	6.32e-53	8.34e-52
TENM2	0.251	15.29	8.98e-53	1.18e-51
HUNK	0.966	15.286	9.44e-53	1.24e-51
CPNE8	-0.316	-15.253	1.58e-52	2.07e-51
HECW2	-0.715	-15.252	1.59e-52	2.09e-51
TMBIM6	0.297	15.242	1.87e-52	2.45e-51
ZBTB43	0.374	15.24	1.90e-52	2.50e-51
DUSP1	-0.643	-15.239	1.94e-52	2.54e-51
TF	-0.426	-15.239	1.95e-52	2.56e-51
S1PR1	0.569	15.237	2.01e-52	2.63e-51
PAM	-0.341	-15.229	2.28e-52	2.99e-51
RHOBTB3	0.168	15.224	2.45e-52	3.21e-51
THSD1	0.575	15.221	2.55e-52	3.34e-51
SNORC	-0.497	-15.201	3.48e-52	4.55e-51
OSBPL3	-0.289	-15.198	3.66e-52	4.78e-51
TUBA1A	-0.399	-15.194	3.86e-52	5.04e-51
TTLL5	-0.302	-15.187	4.29e-52	5.60e-51
MYOF	-1.715	-15.186	4.35e-52	5.66e-51
SIRPA	0.254	15.186	4.37e-52	5.68e-51
NAMPT	-0.585	-15.178	4.95e-52	6.45e-51
ELOVL7	-1.106	-15.174	5.24e-52	6.81e-51
RBMS3-AS2	1.032	15.169	5.66e-52	7.35e-51
MAATS1	-0.584	-15.168	5.80e-52	7.53e-51
CCP110	-0.453	-15.161	6.42e-52	8.32e-51
ANTXR2	-0.475	-15.159	6.65e-52	8.62e-51
SHROOM2	0.524	15.156	6.91e-52	8.95e-51
SOS1	-0.215	-15.155	7.06e-52	9.13e-51
TXNIP	-0.428	-15.153	7.22e-52	9.34e-51
SKI	-0.361	-15.122	1.16e-51	1.50e-50
AC002429.2	-0.342	-15.113	1.33e-51	1.71e-50
AGBL4	-0.299	-15.107	1.45e-51	1.87e-50
MAMLD1	-0.434	-15.101	1.59e-51	2.05e-50
AKAP10	0.269	15.083	2.08e-51	2.68e-50
NFIA	0.099	15.083	2.10e-51	2.71e-50
CTTN	-0.297	-15.07	2.54e-51	3.27e-50
TESK2	-0.297	-15.057	3.12e-51	4.01e-50
KIAA1549	-0.637	-15.05	3.46e-51	4.44e-50
KIAA1211	-0.321	-15.044	3.77e-51	4.84e-50
TMEM144	-0.306	-15.038	4.15e-51	5.33e-50
LINC01896	0.448	15.024	5.15e-51	6.59e-50
C8orf37-AS1	-0.513	-15.021	5.38e-51	6.89e-50
CHN1	0.232	15.019	5.49e-51	7.03e-50
AL136164.2	0.409	15.019	5.53e-51	7.07e-50
LIMD1	0.53	15.017	5.66e-51	7.23e-50
ENPP2	-0.732	-15.011	6.21e-51	7.92e-50
AL365259.1	-0.84	-15.005	6.77e-51	8.63e-50
AL354771.1	0.923	15.003	6.98e-51	8.89e-50
RAPGEF5	-0.576	-15	7.33e-51	9.33e-50
ZNF589	-0.51	-14.995	7.90e-51	1.01e-49
IL17RB	0.311	14.989	8.62e-51	1.10e-49
AC017101.1	0.746	14.985	9.26e-51	1.18e-49
FEZ1	-0.325	-14.975	1.06e-50	1.35e-49
OXCT1	-0.444	-14.949	1.58e-50	2.00e-49
AC002127.2	0.834	14.941	1.78e-50	2.26e-49
LINC02232	-1.543	-14.931	2.06e-50	2.61e-49
MMP16	-0.586	-14.924	2.31e-50	2.92e-49
MARCH6	0.192	14.92	2.46e-50	3.11e-49
JAKMIP1	-0.413	-14.909	2.87e-50	3.63e-49
ZNF83	-0.322	-14.9	3.28e-50	4.14e-49
CORO1C	-0.448	-14.87	5.13e-50	6.47e-49
AK5	-0.634	-14.868	5.30e-50	6.69e-49
NSUN7	-1.498	-14.866	5.47e-50	6.89e-49
DYNC2H1	-0.243	-14.854	6.53e-50	8.22e-49
FBXW4	-0.314	-14.848	7.18e-50	9.03e-49
ARHGAP42	-0.225	-14.844	7.66e-50	9.64e-49
PEAK1	-0.219	-14.833	9.00e-50	1.13e-48
NTRK3	0.154	14.824	1.03e-49	1.30e-48
FLNA	-0.425	-14.823	1.03e-49	1.30e-48
AGO3	-0.225	-14.819	1.11e-49	1.39e-48
AC004870.4	-2.79	-14.819	1.11e-49	1.39e-48
EEF1A1	-0.377	-14.814	1.18e-49	1.48e-48
ADPGK-AS1	1.089	14.798	1.50e-49	1.88e-48
SPTAN1	-0.235	-14.78	1.96e-49	2.45e-48
KHDRBS2	-0.617	-14.771	2.26e-49	2.82e-48
AC007262.2	-0.353	-14.77	2.28e-49	2.85e-48
HERC5	-0.913	-14.768	2.34e-49	2.92e-48
TXLNB	-1.891	-14.768	2.36e-49	2.94e-48
AC009163.1	-0.647	-14.764	2.50e-49	3.11e-48
LPAR3	1.524	14.757	2.79e-49	3.47e-48
ID2	-0.369	-14.755	2.86e-49	3.56e-48
CLMAT3	-2.41	-14.748	3.15e-49	3.92e-48
AL391987.2	-0.814	-14.736	3.76e-49	4.67e-48
ADRA1B	1.121	14.732	3.99e-49	4.95e-48
NXPH1	-1.132	-14.728	4.25e-49	5.27e-48
SNX7	-0.428	-14.719	4.84e-49	5.99e-48
PPP1R15A	-1.16	-14.714	5.27e-49	6.52e-48
PCDH10	0.381	14.704	6.05e-49	7.48e-48
CYFIP2	0.245	14.703	6.12e-49	7.57e-48
AC013652.1	-0.859	-14.699	6.57e-49	8.12e-48
H3F3B	-0.395	-14.674	9.42e-49	1.16e-47
AFDN	0.216	14.671	9.83e-49	1.21e-47
SELENOT	0.478	14.668	1.03e-48	1.27e-47
ECE1	-0.278	-14.662	1.13e-48	1.39e-47
FRMD4B	-0.698	-14.66	1.16e-48	1.43e-47
TTC39C	-0.531	-14.65	1.36e-48	1.67e-47
WNT3	-1.267	-14.638	1.61e-48	1.98e-47
ST5	-0.299	-14.626	1.91e-48	2.35e-47
ENAH	-0.24	-14.603	2.69e-48	3.30e-47
SHANK2	-0.615	-14.602	2.74e-48	3.36e-47
LRP4-AS1	0.527	14.597	2.93e-48	3.59e-47
AC116903.2	-1.748	-14.592	3.17e-48	3.88e-47
GABRG3	-0.861	-14.59	3.23e-48	3.95e-47
MAP3K20	-0.357	-14.588	3.34e-48	4.08e-47
MKLN1	0.106	14.569	4.40e-48	5.37e-47
PAXBP1	-0.274	-14.563	4.83e-48	5.89e-47
GBP2	-1.054	-14.545	6.32e-48	7.71e-47
LINC02506	-1.607	-14.527	8.23e-48	1.00e-46
BID	-0.553	-14.525	8.40e-48	1.02e-46
LINC01725	-0.902	-14.518	9.27e-48	1.13e-46
SPRY1	1.222	14.503	1.17e-47	1.42e-46
MOXD1	-0.572	-14.5	1.22e-47	1.48e-46
TMEM132D	-0.739	-14.485	1.50e-47	1.82e-46
STK39	-0.363	-14.481	1.61e-47	1.95e-46
ARL4C	0.7	14.477	1.70e-47	2.06e-46
ANKRD36C	-0.256	-14.464	2.06e-47	2.50e-46
BAMBI	-0.902	-14.46	2.16e-47	2.62e-46
LDHB	0.326	14.459	2.19e-47	2.65e-46
SLC39A14	-0.43	-14.455	2.34e-47	2.83e-46
SEMA3D	-0.435	-14.431	3.30e-47	3.99e-46
PTPN20	-0.533	-14.425	3.61e-47	4.36e-46
PDGFC	0.304	14.419	3.91e-47	4.72e-46
TMEM200A	-1.425	-14.415	4.17e-47	5.03e-46
MRVI1	0.218	14.411	4.38e-47	5.28e-46
EVI5	-0.256	-14.411	4.42e-47	5.32e-46
PYGM	0.625	14.407	4.66e-47	5.61e-46
LRIG3	-0.535	-14.402	5.01e-47	6.03e-46
NEB	-0.641	-14.386	6.29e-47	7.56e-46
LINC01122	-0.937	-14.386	6.37e-47	7.66e-46
AC008014.1	-0.329	-14.363	8.79e-47	1.05e-45
FARP1	-0.172	-14.359	9.30e-47	1.12e-45
ITGB8	-0.184	-14.352	1.04e-46	1.24e-45
KY	-0.469	-14.352	1.04e-46	1.24e-45
SNX29	-0.251	-14.351	1.04e-46	1.25e-45
CCDC81	-0.842	-14.342	1.20e-46	1.43e-45
CCDC170	-0.828	-14.326	1.51e-46	1.80e-45
LINC00958	-1.386	-14.322	1.59e-46	1.90e-45
PIEZO2	-0.867	-14.319	1.67e-46	1.99e-45
LONP2	-0.21	-14.314	1.80e-46	2.15e-45
BAG3	-0.308	-14.306	2.01e-46	2.39e-45
AC124854.1	-0.857	-14.302	2.12e-46	2.52e-45
SEMA4A	0.8	14.291	2.48e-46	2.95e-45
GAB2	-0.298	-14.279	2.97e-46	3.53e-45
SLC38A3	0.668	14.266	3.59e-46	4.26e-45
SLC9A9	-0.172	-14.261	3.84e-46	4.56e-45
DSCAM	-0.512	-14.25	4.50e-46	5.34e-45
RRAGD	-0.77	-14.245	4.81e-46	5.70e-45
POLR2F	-0.471	-14.235	5.59e-46	6.63e-45
PDZRN4	-0.519	-14.214	7.46e-46	8.83e-45
AC022915.2	-1.467	-14.21	7.89e-46	9.34e-45
CAMKMT	0.243	14.202	8.91e-46	1.05e-44
TRPV1	-0.61	-14.201	8.97e-46	1.06e-44
TJP1	-0.138	-14.198	9.42e-46	1.11e-44
AC007402.1	0.712	14.195	9.89e-46	1.17e-44
CLIP1	-0.219	-14.185	1.14e-45	1.34e-44
GRIK2	-0.487	-14.172	1.36e-45	1.61e-44
MIR193BHG	0.586	14.161	1.59e-45	1.87e-44
NSMF	-0.308	-14.159	1.65e-45	1.94e-44
BNIP3L	-0.276	-14.137	2.25e-45	2.65e-44
AP002336.2	-0.367	-14.134	2.35e-45	2.77e-44
CNTNAP4	-0.775	-14.127	2.57e-45	3.02e-44
ZBBX	-1.171	-14.127	2.58e-45	3.03e-44
ARHGAP21	-0.158	-14.118	2.95e-45	3.46e-44
HSD17B6	0.879	14.109	3.35e-45	3.92e-44
ASTN1	0.199	14.099	3.86e-45	4.52e-44
NLGN3	0.537	14.093	4.22e-45	4.94e-44
ENPP4	0.518	14.092	4.25e-45	4.97e-44
MRPS6	0.253	14.08	5.04e-45	5.89e-44
SLC13A3	-0.326	-14.079	5.15e-45	6.01e-44
DCAKD	-0.353	-14.078	5.19e-45	6.06e-44
DIP2B	-0.219	-14.077	5.23e-45	6.10e-44
LINC00500	0.578	14.06	6.71e-45	7.82e-44
RUNX1	-0.607	-14.047	8.07e-45	9.40e-44
RAB27A	-0.451	-14.046	8.11e-45	9.44e-44
AC010168.1	-0.758	-14.044	8.41e-45	9.78e-44
PHKA1	0.332	14.04	8.91e-45	1.04e-43
GRM8	-0.713	-14.021	1.16e-44	1.35e-43
GLIDR	-0.394	-14.02	1.18e-44	1.37e-43
PCED1B	-0.453	-13.998	1.60e-44	1.85e-43
PPP1R9A	0.16	13.997	1.62e-44	1.87e-43
CLVS1	-0.87	-13.987	1.87e-44	2.17e-43
SNRK	0.395	13.985	1.91e-44	2.21e-43
CLEC16A	-0.188	-13.983	1.99e-44	2.30e-43
ASIC2	-0.648	-13.975	2.22e-44	2.56e-43
TLE4	-0.269	-13.972	2.31e-44	2.67e-43
NR1D1	0.552	13.969	2.43e-44	2.80e-43
RASSF8	0.2	13.967	2.46e-44	2.84e-43
HVCN1	-0.422	-13.955	2.94e-44	3.38e-43
CYS1	-0.901	-13.95	3.13e-44	3.60e-43
KIAA1841	-0.423	-13.946	3.32e-44	3.82e-43
IL1RAP	-0.828	-13.934	3.92e-44	4.51e-43
KCTD13	-0.335	-13.919	4.88e-44	5.61e-43
MGAT5	-0.274	-13.861	1.09e-43	1.25e-42
SNAP25-AS1	0.693	13.848	1.30e-43	1.50e-42
LRRFIP2	-0.232	-13.848	1.31e-43	1.50e-42
LINC01726	1.611	13.846	1.34e-43	1.54e-42
LINC00513	0.312	13.837	1.52e-43	1.74e-42
FJX1	0.948	13.833	1.62e-43	1.86e-42
GLUD1	0.188	13.828	1.73e-43	1.98e-42
NBN	-0.451	-13.821	1.90e-43	2.17e-42
GNAI1	-0.565	-13.813	2.12e-43	2.42e-42
POU3F1	1.697	13.81	2.21e-43	2.53e-42
BCO1	-0.671	-13.802	2.48e-43	2.83e-42
AZIN1	-0.34	-13.798	2.62e-43	2.99e-42
GPR161	-0.516	-13.78	3.38e-43	3.85e-42
ABCA2	-0.367	-13.779	3.39e-43	3.86e-42
TTC7A	-0.301	-13.772	3.77e-43	4.29e-42
GPBP1L1	0.271	13.771	3.79e-43	4.31e-42
MARCH1	-0.469	-13.76	4.42e-43	5.03e-42
ARHGEF6	-0.322	-13.744	5.54e-43	6.30e-42
PLXNB1	0.243	13.724	7.28e-43	8.26e-42
CDH8	-0.91	-13.718	7.96e-43	9.03e-42
DCDC2	-1.01	-13.716	8.18e-43	9.27e-42
KCTD16	-0.438	-13.705	9.52e-43	1.08e-41
ZIC2	0.452	13.695	1.08e-42	1.22e-41
PRPF40A	-0.288	-13.695	1.09e-42	1.23e-41
FSTL5	-0.588	-13.688	1.19e-42	1.35e-41
LCAT	-0.525	-13.688	1.19e-42	1.35e-41
GALNTL6	-0.712	-13.685	1.25e-42	1.41e-41
CLSTN2	-0.657	-13.682	1.31e-42	1.48e-41
LINC00320	-1.018	-13.677	1.39e-42	1.57e-41
PTGES3	-0.246	-13.661	1.74e-42	1.96e-41
EPAS1	0.498	13.66	1.77e-42	1.99e-41
SEC11C	-0.418	-13.658	1.82e-42	2.04e-41
RPS6KA2	-0.109	-13.639	2.36e-42	2.66e-41
LINC00472	0.577	13.631	2.64e-42	2.96e-41
MTR	-0.303	-13.626	2.80e-42	3.14e-41
CEMIP2	0.639	13.618	3.13e-42	3.51e-41
KCNT2	-0.895	-13.616	3.22e-42	3.61e-41
KIF1B	-0.115	-13.613	3.35e-42	3.75e-41
FAIM2	0.387	13.613	3.36e-42	3.77e-41
IL3RA	-0.503	-13.61	3.51e-42	3.93e-41
HERPUD2	0.31	13.598	4.13e-42	4.62e-41
MARCH5	0.379	13.589	4.64e-42	5.19e-41
AC078842.2	1.34	13.588	4.73e-42	5.28e-41
PCSK5	0.174	13.585	4.94e-42	5.51e-41
KIAA0825	-0.366	-13.581	5.19e-42	5.79e-41
SORL1	-0.193	-13.577	5.52e-42	6.15e-41
MAGI1	0.188	13.575	5.63e-42	6.27e-41
KCNQ1OT1	-0.64	-13.565	6.43e-42	7.15e-41
RAMP2-AS1	-1.329	-13.557	7.20e-42	8.01e-41
AL359915.2	-0.292	-13.552	7.66e-42	8.52e-41
PCP4	-0.697	-13.543	8.72e-42	9.69e-41
ANP32A	-0.339	-13.531	1.03e-41	1.14e-40
AC092422.1	-0.867	-13.53	1.04e-41	1.16e-40
AC114760.2	1.258	13.524	1.13e-41	1.25e-40
MTCH1	-0.315	-13.512	1.32e-41	1.47e-40
ALOX12-AS1	-0.223	-13.51	1.36e-41	1.50e-40
IDH1	0.403	13.509	1.39e-41	1.53e-40
ROBO1	0.326	13.509	1.39e-41	1.54e-40
PRELID2	-0.454	-13.5	1.55e-41	1.72e-40
MYLIP	-0.897	-13.497	1.63e-41	1.80e-40
STON2	-0.167	-13.49	1.80e-41	1.99e-40
CASTOR3	-0.242	-13.489	1.81e-41	1.99e-40
RERGL	-1.61	-13.487	1.86e-41	2.05e-40
TRAK1	-0.147	-13.484	1.95e-41	2.15e-40
RB1	-0.226	-13.478	2.10e-41	2.32e-40
SBF2	-0.145	-13.473	2.25e-41	2.47e-40
AC090630.1	-1.09	-13.465	2.50e-41	2.75e-40
TNXB	-0.667	-13.462	2.62e-41	2.88e-40
NOTCH2	0.198	13.457	2.80e-41	3.08e-40
FGFRL1	0.468	13.455	2.88e-41	3.16e-40
ZFYVE21	0.305	13.443	3.39e-41	3.72e-40
ANKFY1	-0.273	-13.44	3.54e-41	3.88e-40
PALM2	-0.965	-13.438	3.62e-41	3.97e-40
CERK	-0.456	-13.435	3.78e-41	4.14e-40
AC116345.1	-3.105	-13.423	4.40e-41	4.82e-40
FAM85B	-0.241	-13.421	4.56e-41	4.98e-40
ARHGAP26	-0.116	-13.411	5.22e-41	5.71e-40
DDX5	0.179	13.409	5.39e-41	5.88e-40
FBXO21	0.334	13.391	6.83e-41	7.45e-40
PPFIBP1	-0.756	-13.391	6.85e-41	7.47e-40
AC008056.1	1.483	13.388	7.11e-41	7.75e-40
FOXN2	0.319	13.378	8.13e-41	8.85e-40
C9orf72	-0.399	-13.377	8.19e-41	8.91e-40
RAP1GDS1	0.241	13.363	9.95e-41	1.08e-39
TEX9	-0.403	-13.363	1.00e-40	1.09e-39
PXN	-0.449	-13.35	1.18e-40	1.29e-39
AL137024.1	-1.196	-13.339	1.37e-40	1.49e-39
AC025265.1	-2.437	-13.322	1.72e-40	1.86e-39
VAV3-AS1	1.468	13.302	2.26e-40	2.45e-39
SOX13	0.378	13.296	2.46e-40	2.66e-39
SRGAP2C	-0.599	-13.292	2.58e-40	2.79e-39
EFNA5	0.182	13.282	2.93e-40	3.17e-39
MAP2K5	-0.206	-13.278	3.10e-40	3.35e-39
SYNPR	-0.915	-13.251	4.44e-40	4.80e-39
C11orf80	-0.409	-13.246	4.78e-40	5.16e-39
RPS15	-0.444	-13.244	4.91e-40	5.30e-39
AC097537.1	0.819	13.243	4.95e-40	5.34e-39
ZNF680	0.234	13.241	5.07e-40	5.47e-39
FAM13A	-0.236	-13.24	5.16e-40	5.56e-39
LINC00903	0.661	13.24	5.18e-40	5.58e-39
AL450384.2	0.416	13.226	6.23e-40	6.70e-39
WASF1	-0.526	-13.22	6.75e-40	7.25e-39
BSG	0.273	13.219	6.86e-40	7.37e-39
SPART	-0.253	-13.212	7.52e-40	8.07e-39
DAAM1	-0.16	-13.207	7.99e-40	8.57e-39
NDP	0.529	13.203	8.38e-40	8.98e-39
TRAK2	0.322	13.187	1.05e-39	1.12e-38
JDP2	-0.304	-13.185	1.07e-39	1.14e-38
LYSMD2	0.634	13.167	1.36e-39	1.46e-38
MYO5B	-1.042	-13.164	1.41e-39	1.51e-38
XKR6	0.32	13.153	1.63e-39	1.74e-38
MOBP	-0.694	-13.144	1.83e-39	1.96e-38
CALCB	0.668	13.142	1.90e-39	2.03e-38
TUSC3	-0.629	-13.132	2.15e-39	2.29e-38
SCN1B	0.669	13.116	2.67e-39	2.84e-38
SORCS1	-0.669	-13.113	2.76e-39	2.94e-38
QRICH2	-0.529	-13.103	3.17e-39	3.38e-38
AL162725.2	-0.981	-13.098	3.39e-39	3.60e-38
ZNF277	0.289	13.085	4.00e-39	4.26e-38
CD109	-0.313	-13.056	5.85e-39	6.22e-38
ADRB1	0.633	13.05	6.34e-39	6.73e-38
CLEC2D	-0.605	-13.049	6.48e-39	6.87e-38
CFAP221	-0.49	-13.047	6.60e-39	7.00e-38
SLC25A5	0.66	13.042	7.02e-39	7.44e-38
CD9	-0.531	-13.042	7.03e-39	7.45e-38
NSUN6	-0.273	-13.037	7.58e-39	8.02e-38
PPARG	-1.195	-13.036	7.59e-39	8.03e-38
TKT	0.297	13.021	9.25e-39	9.78e-38
MUC20-OT1	-0.15	-13.02	9.39e-39	9.92e-38
ADRA1A	-0.218	-13.016	9.93e-39	1.05e-37
CALR	0.413	13.009	1.09e-38	1.16e-37
SPTLC3	-0.842	-13.008	1.10e-38	1.16e-37
TPM4	-0.587	-13.007	1.12e-38	1.18e-37
PRR5	0.562	13.006	1.13e-38	1.19e-37
SERPINH1	-0.61	-13.005	1.14e-38	1.20e-37
IGDCC4	-0.401	-13.001	1.21e-38	1.28e-37
IGSF9B	-1.001	-12.989	1.41e-38	1.48e-37
SPSB4	1.644	12.981	1.56e-38	1.64e-37
AC239809.3	-0.327	-12.98	1.59e-38	1.67e-37
BAALC	0.217	12.974	1.71e-38	1.80e-37
KCNB2	-0.925	-12.971	1.79e-38	1.88e-37
AC105383.1	0.382	12.966	1.91e-38	2.00e-37
ASTN2	-0.131	-12.964	1.97e-38	2.06e-37
ABI1	0.178	12.963	1.99e-38	2.08e-37
NUP188	-0.396	-12.951	2.31e-38	2.42e-37
SERGEF	-0.271	-12.947	2.45e-38	2.56e-37
AF165147.1	-0.484	-12.94	2.68e-38	2.80e-37
RTN4	0.174	12.928	3.14e-38	3.28e-37
RPLP1	-0.461	-12.923	3.35e-38	3.50e-37
HSPA12A	-0.304	-12.92	3.46e-38	3.60e-37
HSPE1-MOB4	-0.708	-12.911	3.89e-38	4.05e-37
MBNL1	0.157	12.903	4.35e-38	4.54e-37
WWC2	-0.382	-12.899	4.54e-38	4.72e-37
EAF2	0.322	12.898	4.59e-38	4.78e-37
RSRP1	0.199	12.893	4.92e-38	5.11e-37
DOCK1	0.152	12.878	5.95e-38	6.18e-37
AC245297.3	-0.148	-12.871	6.56e-38	6.82e-37
CACNA1B	0.365	12.867	6.89e-38	7.15e-37
NCOA7	-0.37	-12.86	7.54e-38	7.82e-37
SOX9	0.236	12.852	8.41e-38	8.72e-37
EML4	0.393	12.85	8.57e-38	8.88e-37
MCTP1	-0.581	-12.849	8.73e-38	9.04e-37
AL683813.1	-0.32	-12.837	1.01e-37	1.05e-36
SORT1	-0.202	-12.836	1.03e-37	1.07e-36
ZNF462	0.217	12.832	1.09e-37	1.13e-36
SRBD1	-0.365	-12.824	1.20e-37	1.24e-36
CAMK4	0.418	12.819	1.28e-37	1.32e-36
CCDC146	-0.324	-12.819	1.29e-37	1.33e-36
AC008537.1	-0.447	-12.813	1.39e-37	1.43e-36
NCALD	-0.703	-12.812	1.41e-37	1.45e-36
AC105285.1	0.396	12.807	1.50e-37	1.54e-36
RELL1	0.397	12.8	1.63e-37	1.68e-36
AC009148.1	-0.709	-12.798	1.68e-37	1.73e-36
SLC16A7	-0.829	-12.794	1.76e-37	1.81e-36
ZNF248	-0.23	-12.79	1.86e-37	1.91e-36
PGM1	0.319	12.78	2.12e-37	2.18e-36
PLPP5	0.528	12.769	2.43e-37	2.49e-36
HLA-A	0.38	12.769	2.44e-37	2.50e-36
WIPF3	-0.752	-12.755	2.93e-37	3.00e-36
DCC	-0.657	-12.748	3.20e-37	3.28e-36
LRGUK	-0.604	-12.746	3.30e-37	3.38e-36
RASGRF1	-0.609	-12.744	3.36e-37	3.43e-36
LYPD1	0.771	12.74	3.52e-37	3.60e-36
DPYSL5	0.621	12.739	3.57e-37	3.65e-36
TTC21A	-0.44	-12.737	3.67e-37	3.74e-36
ZNF385B	-0.652	-12.737	3.69e-37	3.77e-36
KCNH7	-0.635	-12.736	3.72e-37	3.80e-36
AC005162.3	0.291	12.736	3.74e-37	3.81e-36
AP002444.1	-1.118	-12.733	3.89e-37	3.97e-36
STEAP3	-1.033	-12.723	4.43e-37	4.51e-36
SNTA1	0.215	12.72	4.60e-37	4.68e-36
AL137025.1	-0.572	-12.718	4.70e-37	4.78e-36
LINC00271	-0.377	-12.71	5.21e-37	5.29e-36
MSRB3	0.273	12.709	5.25e-37	5.33e-36
PLD1	-0.87	-12.707	5.39e-37	5.47e-36
SIPA1L2	0.533	12.705	5.54e-37	5.62e-36
TET3	0.376	12.699	6.02e-37	6.10e-36
ALPL	-1.596	-12.697	6.16e-37	6.24e-36
GPM6B	-0.118	-12.695	6.34e-37	6.41e-36
SYTL2	-0.598	-12.687	6.98e-37	7.07e-36
AC009654.1	-3.979	-12.686	7.11e-37	7.19e-36
MTHFD1L	-0.28	-12.682	7.42e-37	7.50e-36
SELENBP1	0.455	12.659	1.00e-36	1.01e-35
CACNA1D	0.523	12.653	1.08e-36	1.09e-35
PRICKLE1	-0.833	-12.649	1.13e-36	1.14e-35
ADORA1	0.466	12.648	1.14e-36	1.15e-35
LINC02277	-2.67	-12.641	1.25e-36	1.26e-35
RAPGEF1	-0.288	-12.639	1.29e-36	1.30e-35
KNDC1	-0.301	-12.634	1.37e-36	1.38e-35
AC007221.1	-1.467	-12.63	1.44e-36	1.45e-35
SLC51B	-2.941	-12.626	1.52e-36	1.53e-35
PDIA5	-0.893	-12.623	1.57e-36	1.57e-35
JUNB	-0.398	-12.62	1.64e-36	1.65e-35
MPHOSPH9	-0.29	-12.613	1.79e-36	1.80e-35
CUL4A	-0.26	-12.594	2.27e-36	2.28e-35
SCRG1	0.364	12.583	2.60e-36	2.61e-35
PITPNA	-0.325	-12.579	2.75e-36	2.75e-35
KLHL24	0.201	12.578	2.80e-36	2.81e-35
P4HA2	-0.404	-12.574	2.92e-36	2.92e-35
KLHL13	-0.481	-12.564	3.32e-36	3.32e-35
ACO2	-0.252	-12.557	3.65e-36	3.65e-35
CABIN1	-0.284	-12.553	3.83e-36	3.82e-35
SHROOM4	-0.789	-12.54	4.53e-36	4.52e-35
ADAMTS6	-0.89	-12.538	4.60e-36	4.59e-35
ANKRD18A	-1.029	-12.526	5.40e-36	5.38e-35
MAGED1	0.272	12.507	6.87e-36	6.85e-35
GNAO1	0.175	12.495	7.90e-36	7.87e-35
AC006305.1	-1.516	-12.489	8.59e-36	8.55e-35
ZMAT3	0.304	12.487	8.79e-36	8.75e-35
WAC	-0.182	-12.487	8.80e-36	8.75e-35
SLC4A10	-0.551	-12.478	9.78e-36	9.72e-35
HSPA5	0.363	12.473	1.05e-35	1.04e-34
SLC18B1	0.215	12.47	1.09e-35	1.08e-34
SNX9	-0.264	-12.465	1.16e-35	1.15e-34
KCNMB4	-0.715	-12.443	1.52e-35	1.51e-34
BCLAF1	-0.24	-12.44	1.59e-35	1.57e-34
IP6K3	-1.761	-12.43	1.79e-35	1.78e-34
MID1	0.241	12.428	1.84e-35	1.82e-34
PQLC1	-0.34	-12.425	1.92e-35	1.90e-34
ABI2	0.187	12.419	2.05e-35	2.03e-34
TNFRSF11B	0.656	12.419	2.05e-35	2.03e-34
LINC00882	-0.211	-12.416	2.14e-35	2.11e-34
RBFOX3	-0.69	-12.403	2.53e-35	2.50e-34
PLIN5	0.321	12.399	2.64e-35	2.60e-34
ACPP	-1.617	-12.384	3.17e-35	3.13e-34
AGPAT3	-0.304	-12.384	3.20e-35	3.15e-34
PNCK	-0.489	-12.381	3.30e-35	3.24e-34
MEGF11	0.753	12.371	3.74e-35	3.68e-34
DUSP18	-0.434	-12.36	4.30e-35	4.23e-34
IL6R	0.396	12.357	4.49e-35	4.41e-34
MIR4500HG	-1.352	-12.348	5.00e-35	4.91e-34
NTRK2	0.095	12.344	5.26e-35	5.16e-34
COL4A2	-0.371	-12.332	6.08e-35	5.96e-34
TMEM255A	-0.942	-12.329	6.36e-35	6.23e-34
P4HA1	-0.211	-12.328	6.42e-35	6.29e-34
SYNJ2	-0.662	-12.325	6.66e-35	6.52e-34
IQCA1	-0.19	-12.324	6.71e-35	6.57e-34
PDE1A	-0.541	-12.323	6.79e-35	6.64e-34
CD24	-2.939	-12.318	7.21e-35	7.04e-34
PITPNM2	-0.252	-12.31	7.98e-35	7.79e-34
LINC00844	-0.537	-12.309	8.09e-35	7.90e-34
NUAK1	-0.505	-12.304	8.59e-35	8.38e-34
COL24A1	-0.887	-12.295	9.63e-35	9.39e-34
SPIN1	-0.195	-12.277	1.20e-34	1.17e-33
AC010127.1	-1.002	-12.272	1.28e-34	1.24e-33
GRINA	0.351	12.267	1.37e-34	1.33e-33
FAM110C	-1.122	-12.263	1.42e-34	1.38e-33
CPED1	0.66	12.258	1.51e-34	1.47e-33
SPATA1	0.573	12.255	1.58e-34	1.53e-33
CD44-AS1	-1.808	-12.251	1.66e-34	1.61e-33
FEM1C	0.367	12.232	2.10e-34	2.04e-33
MEIS1	0.332	12.224	2.30e-34	2.23e-33
KCNC2	-0.682	-12.22	2.43e-34	2.36e-33
HPCAL1	-0.353	-12.213	2.66e-34	2.58e-33
UGT8	-0.706	-12.207	2.84e-34	2.75e-33
FGF1	-0.311	-12.204	2.97e-34	2.87e-33
SORD	-0.736	-12.202	3.02e-34	2.92e-33
SLIT2	-0.774	-12.201	3.07e-34	2.97e-33
CAT	0.33	12.197	3.24e-34	3.13e-33
SYNM	-0.283	-12.196	3.26e-34	3.14e-33
LMO1	1.658	12.194	3.34e-34	3.23e-33
TRIB1	1.194	12.19	3.53e-34	3.40e-33
CTDSPL	0.146	12.186	3.70e-34	3.57e-33
SESTD1	-0.232	-12.177	4.12e-34	3.97e-33
AL392086.1	-0.391	-12.166	4.72e-34	4.55e-33
DOCK11	-0.762	-12.166	4.74e-34	4.56e-33
IL7	-0.507	-12.158	5.22e-34	5.02e-33
FZD9	1.321	12.155	5.42e-34	5.21e-33
LINC00884	-0.629	-12.154	5.46e-34	5.25e-33
IFT43	-0.259	-12.145	6.11e-34	5.87e-33
LINC01354	-0.739	-12.139	6.53e-34	6.26e-33
STK24	0.298	12.127	7.56e-34	7.25e-33
WFS1	0.253	12.125	7.75e-34	7.43e-33
SPSB3	0.366	12.116	8.69e-34	8.33e-33
GABPB1-AS1	-0.23	-12.113	8.97e-34	8.59e-33
SHISA9	-0.764	-12.099	1.07e-33	1.02e-32
ITPK1	0.251	12.093	1.14e-33	1.09e-32
LRRN1	0.277	12.092	1.16e-33	1.11e-32
AL121956.4	0.966	12.089	1.20e-33	1.15e-32
TGFB2	0.206	12.083	1.29e-33	1.24e-32
RBPJ	0.234	12.079	1.37e-33	1.30e-32
CPQ	0.163	12.063	1.66e-33	1.59e-32
ZC3H12B	-0.541	-12.059	1.73e-33	1.65e-32
TRPS1	0.087	12.057	1.78e-33	1.69e-32
NFIA-AS2	-0.88	-12.054	1.84e-33	1.75e-32
GPC5-AS1	0.891	12.053	1.87e-33	1.78e-32
APOLD1	-0.428	-12.05	1.94e-33	1.85e-32
AC018618.1	0.796	12.045	2.06e-33	1.96e-32
PAMR1	0.194	12.044	2.08e-33	1.98e-32
ASCC1	-0.28	-12.04	2.19e-33	2.08e-32
TNS1	-0.284	-12.039	2.21e-33	2.09e-32
KDM2B	-0.367	-12.035	2.32e-33	2.20e-32
ZNF703	0.683	12.032	2.40e-33	2.28e-32
AC090993.1	0.705	12.019	2.83e-33	2.68e-32
KCNB1	-0.461	-12.019	2.83e-33	2.68e-32
AC016723.1	0.629	12.015	2.97e-33	2.81e-32
HHIPL1	0.39	12.015	2.98e-33	2.82e-32
ROCK1	-0.217	-12.014	2.99e-33	2.82e-32
SPESP1	-0.428	-12.009	3.19e-33	3.01e-32
DRAIC	-0.363	-12.005	3.34e-33	3.15e-32
SOX21	0.772	12.002	3.46e-33	3.27e-32
TPTEP2-CSNK1E	0.227	12.002	3.48e-33	3.28e-32
TMEM132A	0.258	11.999	3.58e-33	3.37e-32
SH3YL1	-0.271	-11.987	4.17e-33	3.92e-32
C1QTNF3-AMACR	-0.296	-11.977	4.72e-33	4.44e-32
PCDH15	-0.61	-11.974	4.84e-33	4.55e-32
TRAF4	0.589	11.972	4.99e-33	4.69e-32
LGALS3	0.368	11.964	5.47e-33	5.14e-32
FP700111.1	-0.412	-11.963	5.53e-33	5.19e-32
TOX2	-0.753	-11.954	6.18e-33	5.80e-32
AL606807.1	0.856	11.951	6.41e-33	6.01e-32
GLP1R	-3.962	-11.947	6.75e-33	6.33e-32
TANC1	-0.235	-11.946	6.83e-33	6.40e-32
SEC24D	-0.626	-11.942	7.18e-33	6.73e-32
RIC3	0.271	11.936	7.73e-33	7.24e-32
TMEM9B-AS1	-0.376	-11.934	7.91e-33	7.41e-32
EYA2	0.148	11.931	8.16e-33	7.63e-32
GREB1	-0.304	-11.929	8.33e-33	7.78e-32
WDR78	-0.334	-11.923	8.95e-33	8.36e-32
TMEM74	-0.748	-11.919	9.38e-33	8.76e-32
CDH12	-0.419	-11.9	1.18e-32	1.11e-31
ARMH4	0.205	11.89	1.34e-32	1.25e-31
COL9A2	-0.472	-11.889	1.35e-32	1.26e-31
NDUFAF6	-0.282	-11.884	1.44e-32	1.34e-31
CD55	-0.896	-11.882	1.46e-32	1.36e-31
SAMD12	-0.285	-11.881	1.48e-32	1.38e-31
KDM5B	0.27	11.875	1.59e-32	1.48e-31
AL590617.2	0.428	11.874	1.62e-32	1.51e-31
GABRB2	-0.531	-11.863	1.84e-32	1.71e-31
MUL1	0.757	11.862	1.86e-32	1.73e-31
SLC7A8	-1.095	-11.852	2.11e-32	1.96e-31
ZBTB20-AS5	0.315	11.849	2.17e-32	2.02e-31
ZMAT4	-0.788	-11.846	2.27e-32	2.10e-31
HSPD1	-0.297	-11.843	2.34e-32	2.17e-31
ZC4H2	-0.371	-11.836	2.56e-32	2.37e-31
SETBP1	-0.339	-11.835	2.59e-32	2.40e-31
RAB34	0.427	11.834	2.60e-32	2.41e-31
ITPR2	0.105	11.83	2.74e-32	2.53e-31
AGFG2	-0.282	-11.829	2.75e-32	2.54e-31
B4GALT5	-0.249	-11.826	2.85e-32	2.63e-31
RGL1	0.157	11.823	2.96e-32	2.73e-31
PDE8A	-0.205	-11.814	3.32e-32	3.06e-31
MAT2A	-0.206	-11.802	3.81e-32	3.51e-31
EMID1	-0.25	-11.8	3.90e-32	3.59e-31
ARMC4	-0.787	-11.798	4.00e-32	3.68e-31
FAT4	-0.658	-11.795	4.16e-32	3.83e-31
STK40	-0.418	-11.786	4.63e-32	4.26e-31
EFCAB1	-2.826	-11.785	4.66e-32	4.28e-31
SOX11	-3.589	-11.782	4.82e-32	4.43e-31
PPIE	-0.402	-11.772	5.46e-32	5.02e-31
CBLB	-0.252	-11.766	5.81e-32	5.34e-31
SSBP3	-0.234	-11.764	5.98e-32	5.49e-31
KCNMA1	0.102	11.762	6.11e-32	5.60e-31
PPP1R16B	-0.703	-11.758	6.40e-32	5.87e-31
CRIM1	0.225	11.753	6.80e-32	6.23e-31
CHD7	0.234	11.745	7.50e-32	6.86e-31
ARHGAP28	-1.249	-11.736	8.30e-32	7.59e-31
EFCAB11	-0.37	-11.735	8.45e-32	7.73e-31
SRRM4	-0.73	-11.732	8.75e-32	8.00e-31
INPP5F	0.256	11.729	9.01e-32	8.23e-31
GPR156	-0.584	-11.726	9.36e-32	8.54e-31
LRP6	-0.219	-11.726	9.36e-32	8.54e-31
FAM84B	-1.032	-11.723	9.72e-32	8.87e-31
NMB	-1.288	-11.721	9.90e-32	9.03e-31
LFNG	0.48	11.721	9.97e-32	9.08e-31
TRMT9B	-0.38	-11.716	1.05e-31	9.58e-31
VPS53	-0.189	-11.701	1.27e-31	1.15e-30
GAB3	-1.811	-11.695	1.35e-31	1.22e-30
MDM1	-0.499	-11.694	1.36e-31	1.24e-30
CDH18	-0.494	-11.686	1.50e-31	1.36e-30
ACBD6	-0.215	-11.684	1.53e-31	1.39e-30
BMPR1B	0.115	11.683	1.56e-31	1.41e-30
GSN	-0.189	-11.677	1.68e-31	1.52e-30
AC021739.2	-0.782	-11.677	1.68e-31	1.52e-30
FAM131C	1.039	11.667	1.89e-31	1.71e-30
GRM7	-0.385	-11.666	1.90e-31	1.72e-30
IMMP2L	-0.165	-11.66	2.04e-31	1.85e-30
ARID1A	-0.17	-11.658	2.09e-31	1.89e-30
AC025809.1	-0.64	-11.657	2.10e-31	1.90e-30
LINC00839	1.364	11.654	2.18e-31	1.97e-30
COL16A1	-0.253	-11.652	2.25e-31	2.03e-30
MXD1	-0.335	-11.651	2.27e-31	2.05e-30
DLGAP4	0.304	11.648	2.34e-31	2.11e-30
LINC01608	-0.946	-11.645	2.45e-31	2.20e-30
CTBS	0.527	11.643	2.48e-31	2.23e-30
DMGDH	0.312	11.637	2.67e-31	2.41e-30
STK32A-AS1	-1.137	-11.626	3.02e-31	2.72e-30
AC024941.2	-1.23	-11.618	3.36e-31	3.02e-30
ECPAS	0.224	11.613	3.53e-31	3.18e-30
IDH2	0.277	11.608	3.73e-31	3.35e-30
PDE3A	-0.27	-11.6	4.11e-31	3.69e-30
ARHGAP12	-0.245	-11.595	4.38e-31	3.94e-30
MEIS2	0.106	11.593	4.46e-31	4.00e-30
EXOSC7	-0.533	-11.593	4.49e-31	4.03e-30
EXTL3	0.39	11.592	4.51e-31	4.04e-30
SLC28A3	-1.651	-11.585	4.93e-31	4.42e-30
ACKR3	0.356	11.578	5.33e-31	4.77e-30
AL390036.1	1.315	11.572	5.71e-31	5.11e-30
CCNH	-0.16	-11.547	7.61e-31	6.81e-30
C4orf47	-0.391	-11.541	8.16e-31	7.30e-30
RGS2	-1.364	-11.538	8.45e-31	7.55e-30
PXK	-0.29	-11.536	8.73e-31	7.80e-30
GALNT16	-0.555	-11.533	9.01e-31	8.05e-30
FAM102A	-0.305	-11.532	9.15e-31	8.16e-30
CLSTN1	0.228	11.52	1.05e-30	9.33e-30
PIWIL4	-0.566	-11.518	1.07e-30	9.55e-30
CPEB1-AS1	-0.702	-11.512	1.14e-30	1.02e-29
MYOM2	-0.425	-11.506	1.23e-30	1.10e-29
PSD2	0.159	11.505	1.24e-30	1.11e-29
LINC00461	0.129	11.501	1.30e-30	1.16e-29
ARL15	-0.335	-11.49	1.47e-30	1.31e-29
AP1B1	0.341	11.49	1.49e-30	1.32e-29
RAB11FIP3	-0.254	-11.489	1.49e-30	1.32e-29
SYT17	0.19	11.487	1.53e-30	1.35e-29
HIST1H2BD	-0.824	-11.477	1.72e-30	1.53e-29
MAOA	0.358	11.475	1.76e-30	1.56e-29
ZNF804A	-0.77	-11.474	1.78e-30	1.57e-29
AC007743.1	-3.513	-11.471	1.86e-30	1.64e-29
SYNE3	-0.66	-11.469	1.88e-30	1.66e-29
CCDC30	-0.274	-11.468	1.92e-30	1.69e-29
GABBR2	-0.556	-11.466	1.95e-30	1.72e-29
PTPRR	-0.942	-11.463	2.03e-30	1.80e-29
NEAT1	0.076	11.46	2.10e-30	1.86e-29
BTBD17	1.422	11.452	2.31e-30	2.04e-29
FAM219A	0.297	11.446	2.45e-30	2.16e-29
AC093879.1	0.349	11.442	2.58e-30	2.28e-29
TCF4	0.093	11.436	2.77e-30	2.44e-29
ATM	-0.223	-11.432	2.88e-30	2.54e-29
TBCK	-0.169	-11.427	3.05e-30	2.68e-29
MORF4L2	-0.306	-11.425	3.12e-30	2.75e-29
DIRC3-AS1	-1.615	-11.42	3.30e-30	2.91e-29
LHFPL6	0.148	11.412	3.62e-30	3.18e-29
SMC5-AS1	-0.377	-11.412	3.66e-30	3.21e-29
MCF2L2	-0.415	-11.411	3.67e-30	3.22e-29
UNC5B	-0.522	-11.408	3.83e-30	3.36e-29
MDFIC	-0.398	-11.405	3.95e-30	3.47e-29
GRM5	-0.448	-11.401	4.13e-30	3.63e-29
AC019270.1	0.886	11.387	4.84e-30	4.24e-29
PTPRT	-0.589	-11.383	5.08e-30	4.45e-29
DAG1	0.306	11.38	5.27e-30	4.62e-29
WNT7B	1.601	11.377	5.43e-30	4.75e-29
IWS1	-0.233	-11.374	5.66e-30	4.95e-29
SERINC5	-0.229	-11.371	5.82e-30	5.09e-29
SESN1	0.185	11.363	6.41e-30	5.61e-29
AC013394.1	0.216	11.362	6.47e-30	5.65e-29
CDHR3	-0.163	-11.362	6.48e-30	5.65e-29
SLCO4A1	1.29	11.361	6.54e-30	5.71e-29
SNX25	-0.254	-11.359	6.70e-30	5.84e-29
OLIG2	0.834	11.346	7.79e-30	6.79e-29
CASKIN1	0.31	11.344	7.95e-30	6.93e-29
ABAT	0.259	11.338	8.48e-30	7.38e-29
NR4A1	-0.677	-11.334	8.89e-30	7.73e-29
CHIC2	0.29	11.334	8.93e-30	7.77e-29
SH3TC1	1.27	11.334	8.93e-30	7.77e-29
ELMOD1	0.478	11.334	8.95e-30	7.78e-29
ZNF135	-0.363	-11.325	9.85e-30	8.56e-29
NRG1	-0.486	-11.324	9.98e-30	8.66e-29
SRCIN1	-0.573	-11.32	1.04e-29	9.05e-29
SLC9B2	-0.37	-11.318	1.07e-29	9.31e-29
NGEF	-0.68	-11.316	1.09e-29	9.44e-29
IL11RA	-0.489	-11.314	1.12e-29	9.70e-29
SLC25A12	0.221	11.311	1.16e-29	1.00e-28
RASGRF2	-0.528	-11.309	1.18e-29	1.02e-28
TPP1	0.327	11.306	1.23e-29	1.07e-28
SGIP1	0.124	11.284	1.58e-29	1.36e-28
LINC00639	-0.841	-11.279	1.67e-29	1.44e-28
TMEM94	0.299	11.268	1.89e-29	1.63e-28
PALLD	-0.14	-11.261	2.05e-29	1.77e-28
ARID4B	-0.161	-11.26	2.07e-29	1.79e-28
OFD1	-0.269	-11.257	2.15e-29	1.85e-28
EFNB2	0.33	11.253	2.23e-29	1.92e-28
FNBP1L	-0.274	-11.253	2.25e-29	1.93e-28
ADM	-0.739	-11.251	2.28e-29	1.96e-28
FAM199X	0.354	11.25	2.30e-29	1.98e-28
SNCAIP	-0.267	-11.25	2.33e-29	2.00e-28
TANGO2	-0.409	-11.247	2.39e-29	2.05e-28
ATOH8	-0.432	-11.24	2.60e-29	2.23e-28
CRADD	-0.158	-11.235	2.74e-29	2.35e-28
FLG-AS1	-0.343	-11.231	2.89e-29	2.48e-28
FAM135B	-0.232	-11.227	3.00e-29	2.57e-28
KLHL4	-0.759	-11.226	3.05e-29	2.61e-28
AC097103.2	-0.202	-11.219	3.27e-29	2.80e-28
RGL3	-0.286	-11.219	3.29e-29	2.82e-28
XPR1	-0.201	-11.218	3.32e-29	2.84e-28
FMN1	-0.578	-11.214	3.48e-29	2.98e-28
TSPOAP1	0.285	11.212	3.56e-29	3.04e-28
RASA3	-0.341	-11.21	3.66e-29	3.13e-28
AC009063.2	-0.802	-11.205	3.83e-29	3.28e-28
ARHGAP35	0.202	11.204	3.88e-29	3.31e-28
TESC	-0.933	-11.204	3.91e-29	3.33e-28
LINC00159	-0.64	-11.199	4.12e-29	3.51e-28
TMBIM1	0.309	11.197	4.22e-29	3.60e-28
MAPK10	0.071	11.188	4.67e-29	3.98e-28
KYAT1	-0.295	-11.188	4.68e-29	3.99e-28
AC022034.2	-2.115	-11.18	5.11e-29	4.35e-28
PPP1R3G	1.339	11.179	5.14e-29	4.37e-28
ABHD12	-0.333	-11.163	6.17e-29	5.25e-28
CA12	0.745	11.158	6.55e-29	5.57e-28
FOXP1	-0.167	-11.157	6.61e-29	5.62e-28
MT-ND3	0.154	11.157	6.61e-29	5.62e-28
EMP2	-0.532	-11.154	6.84e-29	5.81e-28
ZCCHC24	0.273	11.153	6.93e-29	5.88e-28
HACL1	-0.304	-11.148	7.32e-29	6.21e-28
MARK4	-0.276	-11.144	7.69e-29	6.52e-28
CCDC190	-0.472	-11.141	7.92e-29	6.71e-28
CCNG2	0.446	11.138	8.21e-29	6.95e-28
IFITM3	-0.314	-11.135	8.52e-29	7.21e-28
GALNT2	0.2	11.133	8.66e-29	7.32e-28
MTHFD2	-0.798	-11.132	8.75e-29	7.40e-28
[truncated: 7,960 more rows]

## Sheet: Astrocytes_1_2
	logFC_cluster	z.score	p.value	BH
DPP10	1.531	23.548	1.32e-122	2.20e-118
LINC00609	1.563	17.761	1.41e-70	1.18e-66
LRP1B	-0.62	-15.927	4.08e-57	2.27e-53
ATP2C1	-1.102	-14.798	1.51e-49	6.28e-46
WDR49	1.36	14.71	5.57e-49	1.86e-45
SNED1	1.338	14.388	6.13e-47	1.70e-43
CLU	-0.632	-14.327	1.48e-46	3.52e-43
CACNB2	-1.118	-14.122	2.78e-45	5.79e-42
L3MBTL4	1.371	14.072	5.64e-45	1.05e-41
LINC01088	1.62	14.012	1.33e-44	2.21e-41
ARHGAP24	-1.562	-13.759	4.52e-43	6.85e-40
CABLES1	-2.056	-13.667	1.59e-42	2.21e-39
VCAN	1.1	13.612	3.42e-42	4.38e-39
DCLK1	1.361	13.396	6.35e-41	7.56e-38
CADM2	-0.476	-13.367	9.46e-41	1.05e-37
VAV3	-1.42	-13.329	1.56e-40	1.63e-37
SLC1A3	-0.676	-13.226	6.24e-40	6.12e-37
SLC1A2	-0.8	-13.067	5.08e-39	4.71e-36
CST3	-0.971	-12.784	2.03e-37	1.78e-34
CKB	-0.841	-12.756	2.88e-37	2.40e-34
HGF	-2.38	-12.55	3.96e-36	3.15e-33
COL5A3	-0.893	-12.424	1.94e-35	1.47e-32
PLCB1	-0.941	-12.357	4.45e-35	3.23e-32
ADGRL3	-0.546	-12.311	7.91e-35	5.40e-32
SEL1L3	-2.393	-12.309	8.09e-35	5.40e-32
DNM3	-0.889	-12.22	2.42e-34	1.55e-31
SYNE1	-0.795	-12.01	3.16e-33	1.95e-30
FLRT2	-0.864	-11.886	1.41e-32	8.38e-30
CADM1	-0.583	-11.777	5.16e-32	2.96e-29
GLUL	-1.031	-11.749	7.14e-32	3.97e-29
AC073941.1	1.092	11.532	9.07e-31	4.88e-28
NAV1	0.886	11.494	1.42e-30	7.41e-28
PTN	-1.316	-11.472	1.83e-30	9.23e-28
CPE	-0.592	-11.44	2.65e-30	1.30e-27
PTPRZ1	-0.552	-11.332	9.15e-30	4.36e-27
ADGRB3	-0.425	-11.31	1.16e-29	5.40e-27
PTPN13	-0.683	-11.114	0.00e+00	4.85e-26
CD44	1.177	11.108	1.14e-28	5.01e-26
DPYSL3	0.966	11.068	1.80e-28	7.71e-26
GPC5	-0.574	-10.777	4.44e-27	1.85e-24
KAZN	1.016	10.723	7.92e-27	3.22e-24
GPC6	1.075	10.655	1.65e-26	6.55e-24
HOPX	-1.495	-10.496	9.03e-26	3.48e-23
NRXN1	-0.671	-10.494	9.19e-26	3.48e-23
ADCY8	0.729	10.484	1.02e-25	3.78e-23
RORA	-0.38	-10.386	2.89e-25	1.05e-22
DIRC3	1.466	10.316	5.98e-25	2.12e-22
ADAMTSL3	1.193	10.31	6.34e-25	2.20e-22
PTPRJ	-1.11	-10.245	1.24e-24	4.23e-22
ST6GALNAC3	0.969	10.182	2.40e-24	7.99e-22
SOX5	-0.379	-10.176	2.53e-24	8.27e-22
ARHGEF4	0.544	10.125	4.29e-24	1.37e-21
CPAMD8	2.061	10.124	4.34e-24	1.37e-21
FTL	-0.749	-10.05	9.20e-24	2.84e-21
SLC7A11	-0.483	-10.004	1.47e-23	4.45e-21
BRINP3	-0.83	-9.995	1.60e-23	4.64e-21
SLC38A1	1.046	9.994	1.61e-23	4.64e-21
GJA1	-0.698	-9.994	1.62e-23	4.64e-21
TSHZ2	1.327	9.986	1.75e-23	4.95e-21
KCNJ3	1.194	9.966	2.14e-23	5.96e-21
SERPINI2	1.054	9.961	2.25e-23	6.15e-21
AL162511.1	1.537	9.911	3.75e-23	1.01e-20
CDH10	-1.085	-9.907	3.88e-23	1.03e-20
GAN	0.534	9.853	6.68e-23	1.74e-20
KCNN2	1.535	9.829	8.48e-23	2.18e-20
WIF1	-3.044	-9.781	1.36e-22	3.43e-20
TUBB2B	-1.354	-9.778	1.41e-22	3.50e-20
SHROOM3	-0.689	-9.667	4.17e-22	1.02e-19
SLC35F1	-0.718	-9.577	9.99e-22	2.41e-19
ATP9A	0.9	9.548	1.32e-21	3.15e-19
SYNPO2	1.097	9.485	2.42e-21	5.68e-19
GPM6A	-0.365	-9.442	3.67e-21	8.51e-19
GALNT15	1.333	9.426	4.27e-21	9.76e-19
HPSE2	-1.078	-9.386	6.20e-21	1.40e-18
WWOX	0.402	9.366	7.56e-21	1.68e-18
GARS	-1.123	-9.312	1.26e-20	2.76e-18
KIF21A	-0.623	-9.237	2.53e-20	5.48e-18
VIM	-1.017	-9.192	3.85e-20	8.23e-18
DAAM2	0.71	9.16	5.19e-20	1.10e-17
HS3ST5	-1.273	-9.109	8.29e-20	1.73e-17
RAP1GDS1	-0.642	-8.976	2.82e-19	5.80e-17
STXBP5L	0.991	8.974	2.86e-19	5.82e-17
GJB6	-2.062	-8.941	3.86e-19	7.75e-17
SAMD4A	-0.594	-8.927	4.37e-19	8.68e-17
CACNA2D3	0.915	8.899	5.62e-19	1.10e-16
DSCAML1	1.372	8.89	6.12e-19	1.18e-16
NQO1	-1.407	-8.889	6.17e-19	1.18e-16
AC007563.2	1.524	8.802	1.35e-18	2.56e-16
TTN	1.517	8.786	1.54e-18	2.89e-16
LMNTD1	1.133	8.736	2.41e-18	4.47e-16
AQP4-AS1	0.688	8.714	2.92e-18	5.35e-16
ST6GAL2	1.539	8.679	4.00e-18	7.25e-16
MIR4300HG	0.754	8.658	4.81e-18	8.58e-16
SLC4A4	-0.621	-8.657	4.84e-18	8.58e-16
TPD52L1	-0.433	-8.646	5.34e-18	9.38e-16
USH1C	1.652	8.64	5.62e-18	9.76e-16
NFASC	0.888	8.607	7.49e-18	1.29e-15
AC008014.1	1.072	8.604	7.69e-18	1.31e-15
LSAMP	-0.249	-8.538	1.36e-17	2.29e-15
PLEKHA5	0.6	8.532	1.43e-17	2.39e-15
GUCY1A1	1.478	8.53	1.46e-17	2.41e-15
ASNS	-1.108	-8.507	1.78e-17	2.92e-15
FAM189A2	0.678	8.475	2.35e-17	3.81e-15
NFAT5	-0.393	-8.44	3.17e-17	5.07e-15
RGS9	1.025	8.438	3.22e-17	5.12e-15
DGKZ	-1.159	-8.362	6.16e-17	9.69e-15
LIMCH1	-0.544	-8.356	6.52e-17	1.02e-14
TMEM132B	0.859	8.342	7.29e-17	1.13e-14
B3GAT2	1.024	8.308	9.70e-17	1.48e-14
PDE3B	-1.103	-8.297	1.07e-16	1.62e-14
TNC	1.252	8.283	1.20e-16	1.81e-14
AL603840.1	2.062	8.234	1.82e-16	2.71e-14
SLC24A4	1.015	8.22	2.04e-16	3.01e-14
FRMPD2	1.134	8.189	2.62e-16	3.84e-14
SMAD9	0.832	8.186	2.70e-16	3.91e-14
RASL12	1.139	8.176	2.94e-16	4.23e-14
SEMA6A	0.824	8.167	3.17e-16	4.52e-14
MED13L	0.371	8.154	3.52e-16	4.98e-14
ZNF98	-0.887	-8.046	8.54e-16	1.20e-13
RGMA	0.615	8.022	1.04e-15	1.44e-13
KSR2	1.597	8.002	1.22e-15	1.68e-13
SLC6A11	-1.25	-7.98	1.47e-15	2.00e-13
CDC42BPA	-0.363	-7.975	1.52e-15	2.07e-13
AHNAK	0.713	7.965	1.66e-15	2.23e-13
PLXDC2	0.601	7.933	2.13e-15	2.85e-13
RETREG1	1.118	7.88	3.27e-15	4.33e-13
SGCD	-0.631	-7.86	3.86e-15	5.06e-13
MARCH3	0.747	7.854	4.04e-15	5.27e-13
AF117829.1	0.509	7.796	6.41e-15	8.29e-13
LINC00836	1.243	7.791	6.67e-15	8.55e-13
SH3RF1	-0.809	-7.781	7.19e-15	9.15e-13
AC092691.1	-0.352	-7.768	7.98e-15	1.01e-12
PPP1R12B	0.489	7.751	9.09e-15	1.14e-12
KCTD8	-0.92	-7.726	1.11e-14	1.38e-12
ITPKB	0.448	7.725	1.12e-14	1.39e-12
NLGN4X	-0.895	-7.718	1.18e-14	1.45e-12
SHC3	-1.221	-7.682	1.56e-14	1.90e-12
IARS	-0.78	-7.679	1.60e-14	1.94e-12
AKAP12	-1.308	-7.678	1.61e-14	1.94e-12
STXBP5	-0.407	-7.671	1.70e-14	2.03e-12
ARHGAP29	-1.863	-7.666	1.77e-14	2.10e-12
SPECC1	-0.771	-7.651	2.00e-14	2.35e-12
IGFBP5	1.465	7.65	2.01e-14	2.35e-12
RIMS1	-1.255	-7.643	2.13e-14	2.47e-12
ERBB4	-0.288	-7.614	2.66e-14	3.06e-12
GRM3	-0.965	-7.611	2.72e-14	3.11e-12
SMOC1	1.312	7.593	3.13e-14	3.55e-12
SDCCAG8	0.426	7.591	3.18e-14	3.58e-12
MAN1C1	1.013	7.589	3.23e-14	3.62e-12
CD81-AS1	1.721	7.585	3.33e-14	3.70e-12
PTAR1	-0.639	-7.581	3.42e-14	3.77e-12
OSGIN2	0.827	7.581	3.44e-14	3.77e-12
AC110023.1	1.057	7.567	3.82e-14	4.17e-12
HMGCLL1	1.034	7.534	4.91e-14	5.31e-12
WNK2	0.669	7.527	5.20e-14	5.59e-12
CARMIL1	-0.361	-7.521	5.42e-14	5.80e-12
SFXN5	-0.381	-7.502	6.31e-14	6.70e-12
HS6ST3	1.181	7.494	6.69e-14	7.06e-12
DPP6	0.723	7.492	6.79e-14	7.13e-12
AC022915.2	3.062	7.486	7.11e-14	7.41e-12
ABCC4	0.819	7.478	7.57e-14	7.84e-12
PHYHD1	0.849	7.469	8.08e-14	8.32e-12
IL6ST	-0.622	-7.458	8.78e-14	8.98e-12
ARMH1	0.904	7.456	8.93e-14	9.08e-12
SLC39A12	-0.601	-7.451	9.28e-14	9.38e-12
AP003354.2	1.98	7.432	1.07e-13	1.08e-11
AP1S2	0.845	7.395	1.42e-13	1.41e-11
HERC4	-0.381	-7.388	1.50e-13	1.48e-11
AQP1	1.054	7.369	1.72e-13	1.70e-11
STK17A	-0.946	-7.367	1.74e-13	1.71e-11
CABCOCO1	2.409	7.347	2.02e-13	1.97e-11
USP54	0.719	7.335	2.22e-13	2.15e-11
ABI3BP	1.253	7.331	2.29e-13	2.21e-11
MALAT1	-0.211	-7.32	2.47e-13	2.37e-11
ADAMTS9-AS2	0.668	7.312	2.64e-13	2.51e-11
KIAA0232	-0.546	-7.298	2.91e-13	2.76e-11
ABCD2	-1.127	-7.25	4.18e-13	3.94e-11
ANKRD28	0.642	7.241	4.44e-13	4.16e-11
MACROD2	-0.663	-7.24	4.49e-13	4.18e-11
WDR11-AS1	0.804	7.225	5.01e-13	4.64e-11
PSD3	-0.355	-7.213	5.48e-13	5.05e-11
ARNTL	-0.714	-7.195	6.25e-13	5.73e-11
PIP5K1B	-1.664	-7.191	6.43e-13	5.86e-11
CALCRL	1.421	7.165	7.76e-13	7.03e-11
ANKFN1	0.613	7.163	7.91e-13	7.13e-11
FGD4	-0.512	-7.158	8.18e-13	7.32e-11
ENHO	-1.006	-7.158	8.21e-13	7.32e-11
RAB31	-0.619	-7.156	8.31e-13	7.37e-11
KANK1	0.327	7.149	8.72e-13	7.69e-11
CCDC85A	1.384	7.148	8.79e-13	7.72e-11
RGCC	-0.967	-7.138	9.47e-13	8.27e-11
FADS2	0.826	7.12	1.08e-12	9.38e-11
FBN1	0.874	7.113	1.13e-12	9.80e-11
STUM	1.475	7.112	1.14e-12	9.82e-11
SQSTM1	-0.597	-7.104	1.21e-12	1.04e-10
HSPA1A	-0.422	-7.103	1.22e-12	1.04e-10
SLC16A1-AS1	0.67	7.079	1.45e-12	1.23e-10
EGLN3	-0.69	-7.066	1.60e-12	1.34e-10
EPHA4	-1.154	-7.064	1.62e-12	1.36e-10
SGK1	0.823	7.043	1.88e-12	1.57e-10
SLC44A1	0.609	7.035	2.00e-12	1.66e-10
AC009148.1	1.404	7.007	2.44e-12	2.02e-10
C19orf18	1.36	6.99	2.75e-12	2.26e-10
TIAM1	0.764	6.975	3.06e-12	2.50e-10
STXBP6	-1.024	-6.973	3.11e-12	2.53e-10
NRP1	-1.608	-6.971	3.15e-12	2.55e-10
GMPR	0.976	6.963	3.33e-12	2.67e-10
ARHGAP5	-0.328	-6.963	3.34e-12	2.67e-10
ALDH1L2	-1.241	-6.949	3.68e-12	2.93e-10
RORB	-0.535	-6.947	3.74e-12	2.97e-10
CNTN3	1.371	6.938	3.97e-12	3.14e-10
SLC7A10	-1.951	-6.926	4.32e-12	3.40e-10
PSMA1	-1.331	-6.917	4.60e-12	3.60e-10
SOX21	-1.623	-6.914	4.70e-12	3.66e-10
MERTK	-0.594	-6.893	5.45e-12	4.23e-10
SPRY4-AS1	-1.251	-6.886	5.74e-12	4.43e-10
LINC02251	1.778	6.862	6.78e-12	5.21e-10
ATXN3	0.63	6.847	7.56e-12	5.78e-10
MAP7	0.412	6.831	8.42e-12	6.41e-10
PHYHIPL	0.456	6.83	8.51e-12	6.45e-10
DLC1	-0.602	-6.818	9.24e-12	6.97e-10
PCDH17	-0.826	-6.814	9.52e-12	7.15e-10
NFIA-AS2	1.955	6.802	1.03e-11	7.73e-10
RFX4	0.322	6.798	1.06e-11	7.89e-10
PCDH19	-1.183	-6.786	1.15e-11	8.55e-10
TESK2	0.612	6.776	1.24e-11	9.12e-10
FRMPD3	1.464	6.775	1.25e-11	9.16e-10
CASK	0.546	6.771	1.28e-11	9.33e-10
RYR3	-0.329	-6.759	1.39e-11	1.01e-09
GSE1	0.716	6.747	1.51e-11	1.09e-09
AKAP6	0.563	6.733	1.66e-11	1.20e-09
EGFR	-0.504	-6.723	1.78e-11	1.28e-09
AARS	-0.673	-6.714	1.89e-11	1.35e-09
ESRRG	-0.559	-6.702	2.05e-11	1.46e-09
CDH2	-0.398	-6.697	2.13e-11	1.51e-09
HSPA5	-0.938	-6.694	2.17e-11	1.53e-09
AC091078.1	0.968	6.685	2.30e-11	1.62e-09
APOE	-0.465	-6.685	2.31e-11	1.62e-09
SPRED1	-0.598	-6.673	2.50e-11	1.75e-09
CRISPLD1	0.992	6.667	2.61e-11	1.81e-09
C8orf37-AS1	1.021	6.661	2.71e-11	1.87e-09
ME1	-0.951	-6.661	2.72e-11	1.87e-09
DPYD	0.841	6.656	2.81e-11	1.93e-09
SPARC	1.161	6.648	2.97e-11	2.03e-09
DGKB	0.771	6.637	3.20e-11	2.18e-09
PLEKHG1	-0.611	-6.633	3.28e-11	2.22e-09
KIAA1211	0.68	6.627	3.44e-11	2.32e-09
NALCN	0.543	6.615	3.71e-11	2.49e-09
SLC14A1	0.613	6.614	3.75e-11	2.51e-09
MYRIP	0.77	6.607	3.93e-11	2.62e-09
SPAG1	0.75	6.606	3.94e-11	2.62e-09
HUNK	-1.807	-6.595	4.26e-11	2.82e-09
SLCO3A1	0.767	6.594	4.28e-11	2.82e-09
ITGB4	0.598	6.584	4.58e-11	3.01e-09
EPB41L3	0.962	6.572	4.96e-11	3.24e-09
ZDHHC1	0.757	6.552	5.66e-11	3.69e-09
GFAP	0.386	6.548	5.82e-11	3.78e-09
ELN	1.023	6.536	6.31e-11	4.08e-09
AL645568.1	0.515	6.533	6.47e-11	4.16e-09
RERG	-1.558	-6.528	6.66e-11	4.27e-09
GINS3	1.197	6.514	7.34e-11	4.69e-09
FAM81A	1.105	6.503	7.85e-11	5.00e-09
RNASEH2B	0.828	6.493	8.44e-11	5.35e-09
ROBO2	0.883	6.471	9.71e-11	6.13e-09
MASP1	0.975	6.455	1.08e-10	6.79e-09
ITSN1	-0.417	-6.451	1.11e-10	6.97e-09
SYTL4	0.622	6.444	1.16e-10	7.27e-09
MCC	-0.509	-6.43	1.28e-10	7.95e-09
CERS6	0.459	6.421	1.36e-10	8.41e-09
KIF6	0.903	6.408	1.48e-10	9.12e-09
PRR16	1.382	6.404	1.51e-10	9.31e-09
ITM2C	-0.645	-6.386	1.70e-10	1.04e-08
GLIDR	0.968	6.381	1.76e-10	1.07e-08
ITGAV	-0.544	-6.375	1.83e-10	1.11e-08
MAML3	0.814	6.369	1.90e-10	1.15e-08
CFAP47	0.683	6.368	1.92e-10	1.16e-08
CHST11	-0.528	-6.347	2.20e-10	1.32e-08
PDE4D	-0.512	-6.346	2.22e-10	1.33e-08
CTNNA2	-0.3	-6.344	2.23e-10	1.33e-08
SLC39A11	0.34	6.334	2.39e-10	1.42e-08
SPRY4	-1.953	-6.329	2.47e-10	1.46e-08
ANGPT1	0.75	6.328	2.48e-10	1.46e-08
ATP1B2	-0.704	-6.315	2.71e-10	1.60e-08
NHSL1	-0.368	-6.311	2.78e-10	1.63e-08
SALL3	-0.74	-6.309	2.80e-10	1.64e-08
PIRT	1.693	6.306	2.87e-10	1.67e-08
DCUN1D1	-0.521	-6.301	2.96e-10	1.72e-08
DCLK2	0.328	6.292	3.13e-10	1.81e-08
ST6GAL1	0.768	6.288	3.21e-10	1.85e-08
NOL4	-0.614	-6.281	3.36e-10	1.93e-08
KIAA1328	0.593	6.279	3.40e-10	1.95e-08
PLCB4	0.883	6.279	3.41e-10	1.95e-08
PAPOLA	-0.467	-6.275	3.49e-10	1.98e-08
MSRB3	-0.566	-6.246	4.22e-10	2.39e-08
PPP1R12A	-0.344	-6.224	4.85e-10	2.74e-08
OSBPL11	0.661	6.201	5.62e-10	3.17e-08
SAP130	0.619	6.198	5.71e-10	3.21e-08
BNC2	0.781	6.189	6.06e-10	3.39e-08
ZNF248	0.598	6.186	6.17e-10	3.44e-08
DGKG	-0.411	-6.173	6.71e-10	3.73e-08
FKBP4	-0.824	-6.155	7.49e-10	4.14e-08
KREMEN1	0.692	6.155	7.50e-10	4.14e-08
HTRA1	-0.624	-6.153	7.60e-10	4.18e-08
SORCS3	1.506	6.152	7.64e-10	4.19e-08
WASF3	-0.467	-6.145	8.00e-10	4.37e-08
LINC00499	-0.794	-6.144	8.05e-10	4.39e-08
DNAJA1	-0.583	-6.12	9.37e-10	5.09e-08
SLC3A2	-0.518	-6.106	1.02e-09	5.53e-08
PRRX1	0.556	6.105	1.03e-09	5.53e-08
IL20RA	1.536	6.104	1.04e-09	5.57e-08
GRIA2	-0.526	-6.102	1.05e-09	5.61e-08
STK17B	-1.071	-6.1	1.06e-09	5.66e-08
LINC01515	1.088	6.095	1.09e-09	5.82e-08
PIK3C2A	-0.54	-6.092	1.12e-09	5.91e-08
ZNF609	0.456	6.092	1.12e-09	5.91e-08
AC027644.4	0.684	6.072	1.26e-09	6.65e-08
SLC25A35	1.692	6.028	1.66e-09	8.73e-08
FTO	0.299	6.021	1.73e-09	9.09e-08
LIPE-AS1	0.71	6.017	1.77e-09	9.27e-08
TMEM108	-0.717	-6.015	1.80e-09	9.39e-08
TMEM241	-1.141	-6.014	1.81e-09	9.40e-08
CTNNA3	0.969	6.011	1.84e-09	9.55e-08
CLDN10	-0.703	-6.008	1.87e-09	9.68e-08
OGT	-0.512	-5.998	2.00e-09	1.03e-07
RSRP1	0.499	5.995	2.03e-09	1.04e-07
PRKX	0.728	5.991	2.09e-09	1.07e-07
VPS35L	0.421	5.988	2.12e-09	1.08e-07
GALNT13	1.006	5.975	2.30e-09	1.17e-07
TNFRSF19	1.985	5.973	2.33e-09	1.18e-07
PEBP4	1.607	5.969	2.38e-09	1.20e-07
DPYSL5	-1.224	-5.965	2.44e-09	1.23e-07
LINC01094	0.751	5.96	2.53e-09	1.27e-07
ADGRG1	-0.741	-5.959	2.53e-09	1.27e-07
EFCAB11	0.798	5.957	2.57e-09	1.28e-07
AGPAT4	0.961	5.956	2.58e-09	1.28e-07
AJAP1	-1.268	-5.949	2.70e-09	1.34e-07
ZNF135	0.853	5.945	2.76e-09	1.36e-07
ABR	0.392	5.945	2.77e-09	1.36e-07
MT3	-0.474	-5.945	2.77e-09	1.36e-07
SESN2	-1.07	-5.943	2.80e-09	1.37e-07
PLEC	0.456	5.924	3.14e-09	1.54e-07
WDR45	0.745	5.91	3.43e-09	1.67e-07
HSPD1	-0.498	-5.907	3.48e-09	1.69e-07
AP002812.2	1.003	5.906	3.50e-09	1.70e-07
CPED1	-1.17	-5.902	3.60e-09	1.74e-07
BMT2	-0.532	-5.901	3.61e-09	1.74e-07
APLNR	1.744	5.901	3.61e-09	1.74e-07
GPR37L1	-0.699	-5.898	3.69e-09	1.77e-07
SLC7A2	0.518	5.896	3.72e-09	1.78e-07
ZNF273	0.736	5.895	3.74e-09	1.78e-07
HAP1	-1.011	-5.893	3.78e-09	1.80e-07
MAP1LC3B2	1.659	5.893	3.79e-09	1.80e-07
GYG2	0.894	5.89	3.85e-09	1.82e-07
ZRANB3	0.797	5.882	4.04e-09	1.90e-07
LEKR1	1.29	5.881	4.09e-09	1.92e-07
GRAMD1C	-0.461	-5.878	4.15e-09	1.94e-07
ARHGAP10	1.198	5.869	4.38e-09	2.05e-07
PBXIP1	-0.489	-5.868	4.40e-09	2.05e-07
SCG3	-0.851	-5.866	4.47e-09	2.08e-07
SEC24B-AS1	1.368	5.85	4.92e-09	2.28e-07
PPP2R2B	0.212	5.834	5.41e-09	2.50e-07
LDB2	0.975	5.83	5.55e-09	2.56e-07
GRIA3	0.964	5.828	5.59e-09	2.57e-07
METTL24	0.848	5.826	5.68e-09	2.60e-07
CDKN2C	-1.479	-5.818	5.96e-09	2.72e-07
CPEB3	-0.376	-5.817	5.99e-09	2.73e-07
NYAP1	1.066	5.808	6.31e-09	2.87e-07
FAM171B	-0.485	-5.807	6.36e-09	2.88e-07
KIAA1841	0.726	5.8	6.64e-09	3.00e-07
CDS1	-0.888	-5.797	6.74e-09	3.04e-07
PPP2R3A	0.588	5.792	6.95e-09	3.13e-07
RBM4	1.51	5.789	7.07e-09	3.17e-07
LINC00842	2.808	5.774	7.75e-09	3.46e-07
TET3	-0.697	-5.771	7.89e-09	3.52e-07
TCF7L1	0.496	5.761	8.37e-09	3.72e-07
[truncated: 3,430 more rows]

## Sheet: Astrocytes_1_3
	logFC_cluster	z.score	p.value	BH
[truncated: 4,938 more rows]

[truncated: 141 more sheets: Astrocytes_1_4, Astrocytes_1_all, Astrocytes_2_3, Astrocytes_2_4, Astrocytes_2_all, Astrocytes_3_4, Astrocytes_3_all, Astrocytes_4_all, Microglia_0_1, Microglia_0_2, Microglia_0_3, Microglia_0_4, Microglia_0_5, Microglia_0_6, Microglia_0_7, Microglia_0_8, Microglia_0_all, Microglia_1_2, Microglia_1_3, Microglia_1_4 …]
