# Supplementary material for: Single-nucleus RNA-sequencing of autosomal dominant Alzheimer disease and risk variant carriers
Source: Nat Commun. 2023 Apr 21;14:2314. doi: 10.1038/s41467-023-37437-5 (PMC10121712; doi:10.1038/s41467-023-37437-5)
Supplement: Supplementary file 12 — Supplementary Dataset 9 [file 41467_2023_37437_MOESM12_ESM.xlsx]

## Sheet: Overview
Supplementary Table: Sample and Nuclei Counts for Linear Regression Analyses
a. DE_by_cell_state
b. DE_by_AD_status
c. Cell_State_Proportion
d. Cell_Type_Proportion

## Sheet: a. DE_by_cell_state
CellType	Cluster1	Cluster2	TotalSamples	Cluster1Samples	Cluster2Samples	totalNuclei	Cluster1Nuclei	Cluster2Nuclei
Astrocyte	0	1	52	52	52	26547	18059	8488
Astrocyte	0	2	53	52	20	23398	18059	5339
Astrocyte	0	3	53	52	41	19587	18059	1528
Astrocyte	0	4	53	52	8	18765	18059	706
Astrocyte	0	all	53	52	53	34120	18059	16061
Astrocyte	1	2	53	52	20	13827	8488	5339
Astrocyte	1	3	53	52	41	10016	8488	1528
Astrocyte	1	4	53	52	8	9194	8488	706
Astrocyte	1	all	53	52	53	34120	8488	25632
Astrocyte	2	3	43	20	41	6867	5339	1528
Astrocyte	2	4	21	20	8	6045	5339	706
Astrocyte	2	all	53	20	53	34120	5339	28781
Astrocyte	3	4	43	41	8	2234	1528	706
Astrocyte	3	all	53	41	53	34120	1528	32592
Astrocyte	4	all	53	8	53	34120	706	33414
Microglia	1	3	41	41	21	4106	3327	779
Microglia	1	4	45	41	10	4619	3327	1292
Microglia	1	5	41	41	33	3760	3327	433
Microglia	1	6	43	41	37	3622	3327	295
Microglia	1	7	41	41	25	3547	3327	220
Microglia	1	8	43	41	4	3384	3327	57
Microglia	1	all	45	41	45	12725	3327	9398
Microglia	2	3	39	37	21	2449	1670	779
Microglia	2	4	43	37	10	2962	1670	1292
Microglia	2	5	39	37	33	2103	1670	433
Microglia	2	6	42	37	37	1965	1670	295
Microglia	2	7	38	37	25	1890	1670	220
Microglia	2	8	40	37	4	1727	1670	57
Microglia	2	all	45	37	45	12725	1670	11055
Microglia	3	4	30	21	10	2071	779	1292
Microglia	3	5	37	21	33	1212	779	433
Microglia	3	6	40	21	37	1074	779	295
Microglia	3	7	33	21	25	999	779	220
Microglia	3	8	25	21	4	836	779	57
Microglia	3	all	45	21	45	12725	779	11946
Microglia	4	5	39	10	33	1725	1292	433
Microglia	4	6	39	10	37	1587	1292	295
Microglia	4	7	33	10	25	1512	1292	220
Microglia	4	8	11	10	4	1349	1292	57
Microglia	4	all	45	10	41	12725	1292	11433
Microglia	5	6	40	33	37	728	433	295
Microglia	5	7	36	33	25	653	433	220
Microglia	5	8	36	33	4	490	433	57
Microglia	5	all	45	33	45	13158	433	12725
Microglia	6	7	42	37	25	515	295	220
Microglia	6	8	38	37	4	352	295	57
Microglia	6	all	45	37	45	13020	295	12725
Microglia	7	8	28	25	4	277	220	57
Microglia	7	all	45	25	45	12945	220	12725
Microglia	8	all	45	4	45	12782	57	12725
E. Neuron	0	1	34	34	34	23534	13719	9815
E. Neuron	0	2	34	34	32	22174	13719	8455
E. Neuron	0	3	34	34	33	15888	13719	2169
E. Neuron	0	all	34	34	34	34158	13719	20439
E. Neuron	1	2	34	34	32	18270	9815	8455
E. Neuron	1	3	34	34	33	11984	9815	2169
E. Neuron	1	all	34	34	34	34158	9815	24343
E. Neuron	2	3	34	32	33	10624	8455	2169
E. Neuron	2	all	34	32	34	34158	8455	25703
E. Neuron	3	all	34	33	34	34158	2169	31989
i. neuron	0	1	38	38	38	10759	5366	5393
i. neuron	0	2	38	38	38	7825	5366	2459
i. neuron	0	all	38	38	38	13218	5366	7852
i. neuron	1	2	38	38	38	7852	5393	2459
i. neuron	1	all	38	38	38	13218	5393	7825
i. neuron	2	all	38	38	38	13218	2459	10759
Oligodendrocyte	0	1	53	48	48	68606	39017	29589
Oligodendrocyte	0	2	48	48	47	63573	39017	24556
Oligodendrocyte	0	3	54	48	37	59109	39017	20092
Oligodendrocyte	0	4	50	48	49	51049	39017	12032
Oligodendrocyte	0	5	48	48	32	47029	39017	8012
Oligodendrocyte	0	6	49	48	48	46544	39017	7527
Oligodendrocyte	0	7	54	48	54	41989	39017	2972
Oligodendrocyte	0	8	48	48	8	39986	39017	969
Oligodendrocyte	0	all	54	48	54	144766	39017	105749
Oligodendrocyte	1	3	52	48	37	49681	29589	20092
Oligodendrocyte	1	4	53	48	49	41621	29589	12032
Oligodendrocyte	1	5	48	48	32	37601	29589	8012
Oligodendrocyte	1	6	52	48	48	37116	29589	7527
Oligodendrocyte	1	7	54	48	54	32561	29589	2972
Oligodendrocyte	1	8	51	48	8	30558	29589	969
Oligodendrocyte	1	all	54	48	54	144766	29589	115177
Oligodendrocyte	2	3	54	47	37	44648	24556	20092
Oligodendrocyte	2	4	50	47	49	36588	24556	12032
Oligodendrocyte	2	5	47	47	32	32568	24556	8012
Oligodendrocyte	2	6	49	47	48	32083	24556	7527
Oligodendrocyte	2	7	54	47	54	27528	24556	2972
Oligodendrocyte	2	8	47	47	8	25525	24556	969
Oligodendrocyte	2	all	54	47	54	144766	24556	120210
Oligodendrocyte	3	4	53	37	49	32124	20092	12032
Oligodendrocyte	3	5	45	37	32	28104	20092	8012
Oligodendrocyte	3	6	54	37	48	27619	20092	7527
Oligodendrocyte	3	7	54	37	54	23064	20092	2972
Oligodendrocyte	3	8	38	37	8	21061	20092	969
Oligodendrocyte	3	all	54	37	54	144766	20092	124674
Oligodendrocyte	4	5	50	49	32	20044	12032	8012
Oligodendrocyte	4	6	50	49	48	19559	12032	7527
Oligodendrocyte	4	7	54	49	54	15004	12032	2972
Oligodendrocyte	4	8	49	49	8	13001	12032	969
Oligodendrocyte	4	all	54	49	54	144766	12032	132734
Oligodendrocyte	5	6	48	32	48	15539	8012	7527
OPC	0	2	35	31	34	9984	7155	2829
OPC	0	3	34	31	26	7918	7155	763
OPC	0	4	35	31	27	7599	7155	444
OPC	0	5	34	31	24	7508	7155	353
OPC	0	6	35	31	15	7445	7155	290
OPC	0	all	35	31	34	15894	7155	8739
OPC	1	2	34	34	34	6889	4060	2829
OPC	1	3	34	34	26	4823	4060	763
OPC	1	4	34	34	27	4504	4060	444
OPC	1	5	34	34	24	4413	4060	353
OPC	1	6	34	34	15	4350	4060	290
OPC	1	all	35	34	35	15894	4060	11834
OPC	2	3	34	34	26	3592	2829	763
OPC	2	4	34	34	27	3273	2829	444
OPC	2	5	34	34	24	3182	2829	353
OPC	2	6	34	34	15	3119	2829	290
OPC	2	all	35	34	35	15894	2829	13065
OPC	3	4	29	26	27	1207	763	444
OPC	3	5	30	26	24	1116	763	353
OPC	3	6	29	26	15	1053	763	290
OPC	3	all	35	26	35	15894	763	15131
OPC	4	5	30	27	24	797	444	353
OPC	4	6	28	27	15	734	444	290
OPC	4	all	35	27	35	15894	444	15450
OPC	5	6	25	24	15	643	353	290
OPC	5	all	35	24	35	15894	353	15541
OPC	6	all	35	15	35	15894	290	15604

## Sheet: b. DE_by_AD_status
CellType	Clusters	Group1	Group2	TotalSamples	Group1Samples	Group2Samples	TotalNuclei	Group1Nuclei	Group2Nuclei
Astrocyte	0	APOE_33	APOE_34	14	8	6	4162	2164	1998
Astrocyte	1	APOE_33	APOE_34	14	8	6	1915	959	956
Astrocyte	2	APOE_33	APOE_34	2	1	1	29	8	21
Astrocyte	3	APOE_33	APOE_34	10	4	6	66	35	31
Astrocyte	4	APOE_33	APOE_34	1	1	0	1	1	0
Astrocyte	all	APOE_33	APOE_34	14	8	6	6173	3167	3006
Microgliaglia	0	APOE_33	APOE_34	12	7	5	2064	1013	1051
Microgliaglia	1	APOE_33	APOE_34	12	7	5	841	485	356
Microgliaglia	2	APOE_33	APOE_34	10	6	4	220	172	48
Microgliaglia	3	APOE_33	APOE_34	7	3	4	479	4	475
Microgliaglia	4	APOE_33	APOE_34	1	1	0	4	4	0
Microgliaglia	5	APOE_33	APOE_34	8	6	2	71	55	16
Microgliaglia	6	APOE_33	APOE_34	11	7	4	57	48	9
Microgliaglia	7	APOE_33	APOE_34	7	3	4	78	52	26
Microgliaglia	all	APOE_33	APOE_34	12	7	5	3814	1833	1981
E. Neuron	0	APOE_33	APOE_34	14	6	8	562	216	346
E. Neuron	1	APOE_33	APOE_34	13	6	7	416	186	230
E. Neuron	2	APOE_33	APOE_34	13	6	7	426	246	180
E. Neuron	3	APOE_33	APOE_34	12	5	7	275	118	157
E. Neuron	excit	APOE_33	APOE_34	5	3	2	1376	642	734
i. neuron	0	APOE_33	APOE_34	14	6	8	737	536	201
i. neuron	1	APOE_33	APOE_34	14	6	8	855	515	340
i. neuron	2	APOE_33	APOE_34	13	6	7	245	110	135
i. neuron	inhib	APOE_33	APOE_34	9	5	4	1655	1127	528
neuron	all	APOE_33	APOE_34	14	6	8	3516	1927	1589
Oligodendrocyte	0	APOE_33	APOE_34	16	8	8	9066	2536	6530
Oligodendrocyte	1	APOE_33	APOE_34	14	7	7	15293	6484	8809
Oligodendrocyte	2	APOE_33	APOE_34	16	8	8	11625	9098	2527
Oligodendrocyte	3	APOE_33	APOE_34	7	4	3	1817	1706	111
Oligodendrocyte	4	APOE_33	APOE_34	15	8	7	2141	1061	1080
Oligodendrocyte	5	APOE_33	APOE_34	10	5	5	319	182	137
Oligodendrocyte	6	APOE_33	APOE_34	16	8	8	1212	678	534
Oligodendrocyte	7	APOE_33	APOE_34	16	8	8	880	485	395
Oligodendrocyte	8	APOE_33	APOE_34	4	2	2	99	96	3
Oligodendrocyte	all	APOE_33	APOE_34	16	8	8	42452	22326	20126
OPC	0	APOE_33	APOE_34	11	7	4	2380	1384	996
OPC	1	APOE_33	APOE_34	10	6	4	568	392	176
OPC	2	APOE_33	APOE_34	10	6	4	74	46	28
OPC	3	APOE_33	APOE_34	7	3	4	79	29	50
OPC	4	APOE_33	APOE_34	6	3	3	20	9	11
OPC	5	APOE_33	APOE_34	5	3	2	6	3	3
OPC	6	APOE_33	APOE_34	2	1	1	2	1	1
OPC	all	APOE_33	APOE_34	11	7	4	3129	1864	1265
Astrocyte	0	NEURO_AD	NEURO_ADAD	43	28	15	15912	10222	5690
Astrocyte	1	NEURO_AD	NEURO_ADAD	43	28	15	7166	4328	2838
Astrocyte	2	NEURO_AD	NEURO_ADAD	18	6	12	5337	118	5219
Astrocyte	3	NEURO_AD	NEURO_ADAD	33	19	14	1469	177	1292
Astrocyte	4	NEURO_AD	NEURO_ADAD	8	2	6	706	2	704
Astrocyte	all	NEURO_AD	NEURO_ADAD	44	28	16	30590	14847	15743
Microgliaglia	0	NEURO_AD	NEURO_ADAD	31	23	8	4070	3138	932
Microgliaglia	1	NEURO_AD	NEURO_ADAD	34	24	10	2824	1446	1378
Microgliaglia	2	NEURO_AD	NEURO_ADAD	30	21	9	1179	791	388
Microgliaglia	3	NEURO_AD	NEURO_ADAD	16	13	3	576	569	7
Microgliaglia	4	NEURO_AD	NEURO_ADAD	10	2	8	1292	88	1204
Microgliaglia	5	NEURO_AD	NEURO_ADAD	28	19	9	352	148	204
Microgliaglia	6	NEURO_AD	NEURO_ADAD	32	20	12	271	104	167
Microgliaglia	7	NEURO_AD	NEURO_ADAD	20	12	8	149	116	33
Microgliaglia	8	NEURO_AD	NEURO_ADAD	4	0	4	57	0	57
Microgliaglia	all	NEURO_AD	NEURO_ADAD	38	24	14	10770	6400	4370
E. Neuron	0	NEURO_AD	NEURO_ADAD	41	27	14	12822	2874	9948
E. Neuron	1	NEURO_AD	NEURO_ADAD	40	26	14	9435	2399	7036
E. Neuron	2	NEURO_AD	NEURO_ADAD	37	25	12	7481	3577	3904
E. Neuron	3	NEURO_AD	NEURO_ADAD	39	25	14	2114	553	1561
E. Neuron	excit	NEURO_AD	NEURO_ADAD	27	15	12	31336	8981	22355
i. neuron	0	NEURO_AD	NEURO_ADAD	41	27	14	5168	2170	2998
i. neuron	1	NEURO_AD	NEURO_ADAD	41	27	14	5254	2559	2695
i. neuron	2	NEURO_AD	NEURO_ADAD	40	26	14	2397	833	1564
i. neuron	inhib	NEURO_AD	NEURO_ADAD	32	19	13	12462	5262	7200
neuron	all	NEURO_AD	NEURO_ADAD	41	27	14	44671	14965	29706
Oligodendrocyte	0	NEURO_AD	NEURO_ADAD	40	30	10	31234	22028	9206
Oligodendrocyte	1	NEURO_AD	NEURO_ADAD	42	27	15	29265	19513	9752
Oligodendrocyte	2	NEURO_AD	NEURO_ADAD	39	30	9	18594	16905	1689
Oligodendrocyte	3	NEURO_AD	NEURO_ADAD	34	18	16	20084	4876	15208
Oligodendrocyte	4	NEURO_AD	NEURO_ADAD	41	29	12	8628	5362	3266
Oligodendrocyte	5	NEURO_AD	NEURO_ADAD	29	22	7	7986	1804	6182
Oligodendrocyte	6	NEURO_AD	NEURO_ADAD	40	29	11	4292	3861	431
Oligodendrocyte	7	NEURO_AD	NEURO_ADAD	46	30	16	2614	1787	827
Oligodendrocyte	8	NEURO_AD	NEURO_ADAD	7	6	1	103	101	2
Oligodendrocyte	all	NEURO_AD	NEURO_ADAD	46	30	16	122800	76237	46563
OPC	0	NEURO_AD	NEURO_ADAD	27	18	9	6455	4285	2170
OPC	1	NEURO_AD	NEURO_ADAD	30	17	13	4006	1340	2666
OPC	2	NEURO_AD	NEURO_ADAD	30	17	13	2782	161	2621
OPC	3	NEURO_AD	NEURO_ADAD	24	12	12	746	109	637
OPC	4	NEURO_AD	NEURO_ADAD	24	11	13	437	62	375
OPC	5	NEURO_AD	NEURO_ADAD	23	11	12	351	16	335
OPC	6	NEURO_AD	NEURO_ADAD	15	3	12	290	4	286
OPC	all	NEURO_AD	NEURO_ADAD	31	18	13	15067	5977	9090
Astrocyte	0	NEURO_CO	NEURO_AD	37	9	28	12369	2147	10222
Astrocyte	1	NEURO_CO	NEURO_AD	37	9	28	5650	1322	4328
Astrocyte	2	NEURO_CO	NEURO_AD	8	2	6	120	2	118
Astrocyte	3	NEURO_CO	NEURO_AD	27	8	19	236	59	177
Astrocyte	4	NEURO_CO	NEURO_AD	2	0	2	2	0	2
Astrocyte	all	NEURO_CO	NEURO_AD	37	9	28	18377	3530	14847
Microgliaglia	0	NEURO_CO	NEURO_AD	30	7	23	4725	1587	3138
Microgliaglia	1	NEURO_CO	NEURO_AD	31	7	24	1949	503	1446
Microgliaglia	2	NEURO_CO	NEURO_AD	28	7	21	1282	491	791
Microgliaglia	3	NEURO_CO	NEURO_AD	18	5	13	772	203	569
Microgliaglia	4	NEURO_CO	NEURO_AD	2	0	2	88	0	88
Microgliaglia	5	NEURO_CO	NEURO_AD	24	5	19	229	81	148
Microgliaglia	6	NEURO_CO	NEURO_AD	25	5	20	128	24	104
Microgliaglia	7	NEURO_CO	NEURO_AD	17	5	12	187	71	116
Microgliaglia	all	NEURO_CO	NEURO_AD	31	7	24	9360	2960	6400
E. Neuron	0	NEURO_CO	NEURO_AD	36	9	27	3935	1061	2874
E. Neuron	1	NEURO_CO	NEURO_AD	35	9	26	2950	551	2399
E. Neuron	2	NEURO_CO	NEURO_AD	32	7	25	4649	1072	3577
E. Neuron	3	NEURO_CO	NEURO_AD	33	8	25	705	152	553
E. Neuron	excit	NEURO_CO	NEURO_AD	22	7	15	11803	2822	8981
i. neuron	0	NEURO_CO	NEURO_AD	36	9	27	2518	348	2170
i. neuron	1	NEURO_CO	NEURO_AD	36	9	27	2931	372	2559
i. neuron	2	NEURO_CO	NEURO_AD	35	9	26	973	140	833
i. neuron	inhib	NEURO_CO	NEURO_AD	25	6	19	6018	756	5262
neuron	all	NEURO_CO	NEURO_AD	36	9	27	18661	3696	14965
Oligodendrocyte	0	NEURO_CO	NEURO_AD	38	8	30	29811	7783	22028
Oligodendrocyte	1	NEURO_CO	NEURO_AD	33	6	27	19837	324	19513
Oligodendrocyte	2	NEURO_CO	NEURO_AD	38	8	30	22867	5962	16905
Oligodendrocyte	3	NEURO_CO	NEURO_AD	21	3	18	4884	8	4876
Oligodendrocyte	4	NEURO_CO	NEURO_AD	37	8	29	8766	3404	5362
Oligodendrocyte	5	NEURO_CO	NEURO_AD	25	3	22	1830	26	1804
Oligodendrocyte	6	NEURO_CO	NEURO_AD	37	8	29	7096	3235	3861
Oligodendrocyte	7	NEURO_CO	NEURO_AD	38	8	30	2145	358	1787
Oligodendrocyte	8	NEURO_CO	NEURO_AD	7	1	6	967	866	101
Oligodendrocyte	all	NEURO_CO	NEURO_AD	38	8	30	98203	21966	76237
OPC	0	NEURO_CO	NEURO_AD	22	4	18	4985	700	4285
OPC	1	NEURO_CO	NEURO_AD	21	4	17	1394	54	1340
OPC	2	NEURO_CO	NEURO_AD	21	4	17	208	47	161
OPC	3	NEURO_CO	NEURO_AD	14	2	12	126	17	109
OPC	4	NEURO_CO	NEURO_AD	14	3	11	69	7	62
OPC	5	NEURO_CO	NEURO_AD	12	1	11	18	2	16
OPC	6	NEURO_CO	NEURO_AD	3	0	3	4	0	4
OPC	all	NEURO_CO	NEURO_AD	22	4	18	6804	827	5977
Astrocyte	0	NEURO_CO	NEURO_ADAD	24	9	15	7837	2147	5690
Astrocyte	1	NEURO_CO	NEURO_ADAD	24	9	15	4160	1322	2838
Astrocyte	2	NEURO_CO	NEURO_ADAD	14	2	12	5221	2	5219
Astrocyte	3	NEURO_CO	NEURO_ADAD	22	8	14	1351	59	1292
Astrocyte	4	NEURO_CO	NEURO_ADAD	6	0	6	704	0	704
Astrocyte	all	NEURO_CO	NEURO_ADAD	25	9	16	19273	3530	15743
Microgliaglia	0	NEURO_CO	NEURO_ADAD	15	7	8	2519	1587	932
Microgliaglia	1	NEURO_CO	NEURO_ADAD	17	7	10	1881	503	1378
Microgliaglia	2	NEURO_CO	NEURO_ADAD	16	7	9	879	491	388
Microgliaglia	3	NEURO_CO	NEURO_ADAD	8	5	3	210	203	7
Microgliaglia	4	NEURO_CO	NEURO_ADAD	8	0	8	1204	0	1204
Microgliaglia	5	NEURO_CO	NEURO_ADAD	14	5	9	285	81	204
Microgliaglia	6	NEURO_CO	NEURO_ADAD	17	5	12	191	24	167
Microgliaglia	7	NEURO_CO	NEURO_ADAD	13	5	8	104	71	33
Microgliaglia	8	NEURO_CO	NEURO_ADAD	4	0	4	57	0	57
Microgliaglia	all	NEURO_CO	NEURO_ADAD	21	7	14	7330	2960	4370
E. Neuron	0	NEURO_CO	NEURO_ADAD	23	9	14	11009	1061	9948
E. Neuron	1	NEURO_CO	NEURO_ADAD	23	9	14	7587	551	7036
E. Neuron	2	NEURO_CO	NEURO_ADAD	19	7	12	4976	1072	3904
E. Neuron	3	NEURO_CO	NEURO_ADAD	22	8	14	1713	152	1561
E. Neuron	excit	NEURO_CO	NEURO_ADAD	19	7	12	25177	2822	22355
i. neuron	0	NEURO_CO	NEURO_ADAD	23	9	14	3346	348	2998
i. neuron	1	NEURO_CO	NEURO_ADAD	23	9	14	3067	372	2695
i. neuron	2	NEURO_CO	NEURO_ADAD	23	9	14	1704	140	1564
i. neuron	inhib	NEURO_CO	NEURO_ADAD	19	6	13	7956	756	7200
neuron	all	NEURO_CO	NEURO_ADAD	23	9	14	33402	3696	29706
Oligodendrocyte	0	NEURO_CO	NEURO_ADAD	18	8	10	16989	7783	9206
Oligodendrocyte	1	NEURO_CO	NEURO_ADAD	21	6	15	10076	324	9752
Oligodendrocyte	2	NEURO_CO	NEURO_ADAD	17	8	9	7651	5962	1689
Oligodendrocyte	3	NEURO_CO	NEURO_ADAD	19	3	16	15216	8	15208
Oligodendrocyte	4	NEURO_CO	NEURO_ADAD	20	8	12	6670	3404	3266
Oligodendrocyte	5	NEURO_CO	NEURO_ADAD	10	3	7	6208	26	6182
Oligodendrocyte	6	NEURO_CO	NEURO_ADAD	19	8	11	3666	3235	431
Oligodendrocyte	7	NEURO_CO	NEURO_ADAD	24	8	16	1185	358	827
Oligodendrocyte	8	NEURO_CO	NEURO_ADAD	2	1	1	868	866	2
Oligodendrocyte	all	NEURO_CO	NEURO_ADAD	24	8	16	68529	21966	46563
OPC	0	NEURO_CO	NEURO_ADAD	13	4	9	2870	700	2170
OPC	1	NEURO_CO	NEURO_ADAD	17	4	13	2720	54	2666
OPC	2	NEURO_CO	NEURO_ADAD	17	4	13	2668	47	2621
OPC	3	NEURO_CO	NEURO_ADAD	14	2	12	654	17	637
OPC	4	NEURO_CO	NEURO_ADAD	16	3	13	382	7	375
OPC	5	NEURO_CO	NEURO_ADAD	13	1	12	337	2	335
OPC	6	NEURO_CO	NEURO_ADAD	12	0	12	286	0	286
OPC	all	NEURO_CO	NEURO_ADAD	17	4	13	9917	827	9090
Astrocyte	0	NEURO_CO	TREM2	21	9	12	7182	2147	5035
Astrocyte	1	NEURO_CO	TREM2	21	9	12	3364	1322	2042
Astrocyte	2	NEURO_CO	TREM2	7	2	5	17	2	15
Astrocyte	3	NEURO_CO	TREM2	17	8	9	171	59	112
Astrocyte	4	NEURO_CO	TREM2	2	0	2	12	0	12
Astrocyte	all	NEURO_CO	TREM2	21	9	12	10746	3530	7216
Microgliaglia	0	NEURO_CO	TREM2	18	7	11	2830	1587	1243
Microgliaglia	1	NEURO_CO	TREM2	18	7	11	1135	503	632
Microgliaglia	2	NEURO_CO	TREM2	17	7	10	1139	491	648
Microgliaglia	3	NEURO_CO	TREM2	12	5	7	291	203	88
Microgliaglia	5	NEURO_CO	TREM2	16	5	11	156	81	75
Microgliaglia	6	NEURO_CO	TREM2	14	5	9	67	24	43
Microgliaglia	7	NEURO_CO	TREM2	10	5	5	85	71	14
Microgliaglia	all	NEURO_CO	TREM2	18	7	11	5703	2960	2743
E. Neuron	0	NEURO_CO	TREM2	20	9	11	3204	1061	2143
E. Neuron	1	NEURO_CO	TREM2	20	9	11	1477	551	926
E. Neuron	2	NEURO_CO	TREM2	17	7	10	3806	1072	2734
E. Neuron	3	NEURO_CO	TREM2	19	8	11	380	152	228
E. Neuron	excit	NEURO_CO	TREM2	16	7	9	8770	2822	5948
i. neuron	0	NEURO_CO	TREM2	20	9	11	1635	348	1287
i. neuron	1	NEURO_CO	TREM2	20	9	11	1953	372	1581
i. neuron	2	NEURO_CO	TREM2	20	9	11	585	140	445
i. neuron	inhib	NEURO_CO	TREM2	16	6	10	4039	756	3283
neuron	all	NEURO_CO	TREM2	20	9	11	13040	3696	9344
Oligodendrocyte	0	NEURO_CO	TREM2	20	8	12	21488	7783	13705
Oligodendrocyte	1	NEURO_CO	TREM2	16	6	10	3515	324	3191
Oligodendrocyte	2	NEURO_CO	TREM2	20	8	12	12053	5962	6091
Oligodendrocyte	3	NEURO_CO	TREM2	11	3	8	823	8	815
Oligodendrocyte	4	NEURO_CO	TREM2	20	8	12	6590	3404	3186
Oligodendrocyte	5	NEURO_CO	TREM2	11	3	8	1501	26	1475
Oligodendrocyte	6	NEURO_CO	TREM2	19	8	11	5313	3235	2078
Oligodendrocyte	7	NEURO_CO	TREM2	20	8	12	1253	358	895
Oligodendrocyte	8	NEURO_CO	TREM2	2	1	1	867	866	1
Oligodendrocyte	all	NEURO_CO	TREM2	20	8	12	53403	21966	31437
OPC	0	NEURO_CO	TREM2	9	4	5	2329	700	1629
OPC	1	NEURO_CO	TREM2	9	4	5	363	54	309
OPC	2	NEURO_CO	TREM2	8	4	4	108	47	61
OPC	3	NEURO_CO	TREM2	5	2	3	39	17	22
OPC	4	NEURO_CO	TREM2	7	3	4	34	7	27
OPC	5	NEURO_CO	TREM2	5	1	4	10	2	8
OPC	6	NEURO_CO	TREM2	1	0	1	2	0	2
OPC	all	NEURO_CO	TREM2	9	4	5	2885	827	2058

## Sheet: c. Cell_State_Proportion
CellType	Cluster	Group1	Group2	Group3	TotalSamples	Group1Samples	Group2Sample	Group3Samples	TotalSamples>0.01	Group1Samples>0.01	Group2Samples>0.01	Group3Samples>0.01
Astrocyte	0	AA	AG	GG	63	13	26	24	59	11	24	24
Astrocyte	1	AA	AG	GG	63	13	26	24	58	12	23	23
Astrocyte	2	AA	AG	GG	63	13	26	24	11	1	4	6
Astrocyte	3	AA	AG	GG	63	13	26	24	28	4	14	10
Astrocyte	4	AA	AG	GG	63	13	26	24	3	1	1	1
Microgliaglia	0	AA	AG	GG	54	11	24	19	47	9	22	16
Microgliaglia	1	AA	AG	GG	54	11	24	19	48	9	21	18
Microgliaglia	2	AA	AG	GG	54	11	24	19	40	8	17	15
Microgliaglia	3	AA	AG	GG	54	11	24	19	15	6	7	2
Microgliaglia	4	AA	AG	GG	54	11	24	19	7	1	4	2
Microgliaglia	5	AA	AG	GG	54	11	24	19	31	5	15	11
Microgliaglia	6	AA	AG	GG	54	11	24	19	29	5	17	7
Microgliaglia	7	AA	AG	GG	54	11	24	19	17	2	6	9
Microgliaglia	8	AA	AG	GG	54	11	24	19	4	1	1	2
E. Neuron	0	AA	AG	GG	43	9	18	16	43	9	18	16
E. Neuron	1	AA	AG	GG	43	9	18	16	43	9	18	16
E. Neuron	2	AA	AG	GG	43	9	18	16	38	8	16	14
E. Neuron	3	AA	AG	GG	43	9	18	16	40	7	17	16
i. neuron	0	AA	AG	GG	44	7	19	18	44	7	19	18
i. neuron	1	AA	AG	GG	44	7	19	18	44	7	19	18
i. neuron	2	AA	AG	GG	44	7	19	18	42	7	19	16
Oligodendrocyte	0	AA	AG	GG	64	13	28	23	52	12	22	18
Oligodendrocyte	1	AA	AG	GG	64	13	28	23	32	5	15	12
Oligodendrocyte	2	AA	AG	GG	64	13	28	23	46	10	19	17
Oligodendrocyte	3	AA	AG	GG	64	13	28	23	21	3	10	8
Oligodendrocyte	4	AA	AG	GG	64	13	28	23	49	11	19	19
Oligodendrocyte	5	AA	AG	GG	64	13	28	23	14	4	5	5
Oligodendrocyte	6	AA	AG	GG	64	13	28	23	44	11	20	13
Oligodendrocyte	7	AA	AG	GG	64	13	28	23	53	11	23	19
Oligodendrocyte	8	AA	AG	GG	64	13	28	23	2	1	0	1
OPC	0	AA	AG	GG	40	5	19	16	35	4	17	14
OPC	1	AA	AG	GG	40	5	19	16	38	5	17	16
OPC	2	AA	AG	GG	40	5	19	16	34	5	17	12
OPC	3	AA	AG	GG	40	5	19	16	19	2	11	6
OPC	4	AA	AG	GG	40	5	19	16	22	3	10	9
OPC	5	AA	AG	GG	40	5	19	16	10	1	5	4
OPC	6	AA	AG	GG	40	5	19	16	7	2	3	2
Astrocyte	0	ADAD	nonADAD		64	16	48		60	13	47
Astrocyte	1	ADAD	nonADAD		64	16	48		58	10	48
Astrocyte	2	ADAD	nonADAD		64	16	48		12	8	4
Astrocyte	3	ADAD	nonADAD		64	16	48		28	10	18
Astrocyte	4	ADAD	nonADAD		64	16	48		3	2	1
Microgliaglia	0	ADAD	nonADAD		55	14	41		47	8	39
Microgliaglia	1	ADAD	nonADAD		55	14	41		48	9	39
Microgliaglia	2	ADAD	nonADAD		55	14	41		40	7	33
Microgliaglia	3	ADAD	nonADAD		55	14	41		15	1	14
Microgliaglia	4	ADAD	nonADAD		55	14	41		8	6	2
Microgliaglia	5	ADAD	nonADAD		55	14	41		31	9	22
Microgliaglia	6	ADAD	nonADAD		55	14	41		29	8	21
Microgliaglia	7	ADAD	nonADAD		55	14	41		17	4	13
Microgliaglia	8	ADAD	nonADAD		55	14	41		4	4	0
E. Neuron	0	ADAD	nonADAD		43	13	30		43	13	30
E. Neuron	1	ADAD	nonADAD		43	13	30		43	13	30
E. Neuron	2	ADAD	nonADAD		43	13	30		38	11	27
E. Neuron	3	ADAD	nonADAD		43	13	30		40	13	27
i. neuron	0	ADAD	nonADAD		45	13	32		45	13	32
i. neuron	1	ADAD	nonADAD		45	13	32		45	13	32
i. neuron	2	ADAD	nonADAD		45	13	32		43	13	30
Oligodendrocyte	0	ADAD	nonADAD		65	16	49		52	7	45
Oligodendrocyte	1	ADAD	nonADAD		65	16	49		32	9	23
Oligodendrocyte	2	ADAD	nonADAD		65	16	49		46	4	42
Oligodendrocyte	3	ADAD	nonADAD		65	16	49		22	13	9
Oligodendrocyte	4	ADAD	nonADAD		65	16	49		49	8	41
Oligodendrocyte	5	ADAD	nonADAD		65	16	49		14	2	12
Oligodendrocyte	6	ADAD	nonADAD		65	16	49		44	2	42
Oligodendrocyte	7	ADAD	nonADAD		65	16	49		54	10	44
Oligodendrocyte	8	ADAD	nonADAD		65	16	49		2	0	2
OPC	0	ADAD	nonADAD		41	13	28		35	7	28
OPC	1	ADAD	nonADAD		41	13	28		39	12	27
OPC	2	ADAD	nonADAD		41	13	28		34	10	24
OPC	3	ADAD	nonADAD		41	13	28		20	10	10
OPC	4	ADAD	nonADAD		41	13	28		23	13	10
OPC	5	ADAD	nonADAD		41	13	28		10	8	2
OPC	6	ADAD	nonADAD		41	13	28		7	6	1
Astrocyte	0	APOEe4+	APOEe4-		28	14	14		28	14	14
Astrocyte	1	APOEe4+	APOEe4-		28	14	14		28	14	14
Astrocyte	2	APOEe4+	APOEe4-		28	14	14		3	1	2
Astrocyte	3	APOEe4+	APOEe4-		28	14	14		10	6	4
Astrocyte	4	APOEe4+	APOEe4-		28	14	14		0	0	0
Microgliaglia	0	APOEe4+	APOEe4-		24	12	12		22	11	11
Microgliaglia	1	APOEe4+	APOEe4-		24	12	12		23	11	12
Microgliaglia	2	APOEe4+	APOEe4-		24	12	12		18	8	10
Microgliaglia	3	APOEe4+	APOEe4-		24	12	12		6	3	3
Microgliaglia	4	APOEe4+	APOEe4-		24	12	12		2	0	2
Microgliaglia	5	APOEe4+	APOEe4-		24	12	12		13	6	7
Microgliaglia	6	APOEe4+	APOEe4-		24	12	12		14	5	9
Microgliaglia	7	APOEe4+	APOEe4-		24	12	12		8	5	3
Microgliaglia	8	APOEe4+	APOEe4-		24	12	12		0	0	0
E. Neuron	0	APOEe4+	APOEe4-		15	9	6		15	9	6
E. Neuron	1	APOEe4+	APOEe4-		15	9	6		15	9	6
E. Neuron	2	APOEe4+	APOEe4-		15	9	6		13	7	6
E. Neuron	3	APOEe4+	APOEe4-		15	9	6		13	9	4
i. neuron	0	APOEe4+	APOEe4-		19	11	8		19	11	8
i. neuron	1	APOEe4+	APOEe4-		19	11	8		19	11	8
i. neuron	2	APOEe4+	APOEe4-		19	11	8		19	11	8
Oligodendrocyte	0	APOEe4+	APOEe4-		30	16	14		27	14	13
Oligodendrocyte	1	APOEe4+	APOEe4-		30	16	14		19	10	9
Oligodendrocyte	2	APOEe4+	APOEe4-		30	16	14		23	13	10
Oligodendrocyte	3	APOEe4+	APOEe4-		30	16	14		7	4	3
Oligodendrocyte	4	APOEe4+	APOEe4-		30	16	14		24	12	12
Oligodendrocyte	5	APOEe4+	APOEe4-		30	16	14		10	5	5
Oligodendrocyte	6	APOEe4+	APOEe4-		30	16	14		25	14	11
Oligodendrocyte	7	APOEe4+	APOEe4-		30	16	14		29	16	13
Oligodendrocyte	8	APOEe4+	APOEe4-		30	16	14		1	0	1
OPC	0	APOEe4+	APOEe4-		20	7	13		20	7	13
OPC	1	APOEe4+	APOEe4-		20	7	13		19	7	12
OPC	2	APOEe4+	APOEe4-		20	7	13		18	6	12
OPC	3	APOEe4+	APOEe4-		20	7	13		7	3	4
OPC	4	APOEe4+	APOEe4-		20	7	13		7	2	5
OPC	5	APOEe4+	APOEe4-		20	7	13		2	0	2
OPC	6	APOEe4+	APOEe4-		20	7	13		0	0	0
Astrocyte	0	sAD	non_sAD		64	28	36		60	28	32
Astrocyte	1	sAD	non_sAD		64	28	36		58	28	30
Astrocyte	2	sAD	non_sAD		64	28	36		12	3	9
Astrocyte	3	sAD	non_sAD		64	28	36		28	10	18
Astrocyte	4	sAD	non_sAD		64	28	36		3	0	3
Microgliaglia	0	sAD	non_sAD		55	24	31		47	22	25
Microgliaglia	1	sAD	non_sAD		55	24	31		48	23	25
Microgliaglia	2	sAD	non_sAD		55	24	31		40	18	22
Microgliaglia	3	sAD	non_sAD		55	24	31		15	6	9
Microgliaglia	4	sAD	non_sAD		55	24	31		8	2	6
Microgliaglia	5	sAD	non_sAD		55	24	31		31	13	18
Microgliaglia	6	sAD	non_sAD		55	24	31		29	14	15
Microgliaglia	7	sAD	non_sAD		55	24	31		17	8	9
Microgliaglia	8	sAD	non_sAD		55	24	31		4	0	4
E. Neuron	0	sAD	non_sAD		43	15	28		43	15	28
E. Neuron	1	sAD	non_sAD		43	15	28		43	15	28
E. Neuron	2	sAD	non_sAD		43	15	28		38	13	25
E. Neuron	3	sAD	non_sAD		43	15	28		40	13	27
i. neuron	0	sAD	non_sAD		45	19	26		45	19	26
i. neuron	1	sAD	non_sAD		45	19	26		45	19	26
i. neuron	2	sAD	non_sAD		45	19	26		43	19	24
Oligodendrocyte	0	sAD	non_sAD		65	30	35		52	27	25
Oligodendrocyte	1	sAD	non_sAD		65	30	35		32	19	13
Oligodendrocyte	2	sAD	non_sAD		65	30	35		46	23	23
Oligodendrocyte	3	sAD	non_sAD		65	30	35		22	7	15
Oligodendrocyte	4	sAD	non_sAD		65	30	35		49	24	25
Oligodendrocyte	5	sAD	non_sAD		65	30	35		14	10	4
Oligodendrocyte	6	sAD	non_sAD		65	30	35		44	25	19
Oligodendrocyte	7	sAD	non_sAD		65	30	35		54	29	25
Oligodendrocyte	8	sAD	non_sAD		65	30	35		2	1	1
OPC	0	sAD	non_sAD		41	20	21		35	20	15
OPC	1	sAD	non_sAD		41	20	21		39	19	20
OPC	2	sAD	non_sAD		41	20	21		34	18	16
OPC	3	sAD	non_sAD		41	20	21		20	7	13
OPC	4	sAD	non_sAD		41	20	21		23	7	16
OPC	5	sAD	non_sAD		41	20	21		10	2	8
OPC	6	sAD	non_sAD		41	20	21		7	0	7
Astrocyte	0	TREM2	nonTREM2		28	14	14		28	14	14
Astrocyte	1	TREM2	nonTREM2		28	14	14		28	14	14
Astrocyte	2	TREM2	nonTREM2		28	14	14		3	1	2
Astrocyte	3	TREM2	nonTREM2		28	14	14		10	5	5
Astrocyte	4	TREM2	nonTREM2		28	14	14		0	0	0
Microgliaglia	0	TREM2	nonTREM2		24	12	12		22	11	11
Microgliaglia	1	TREM2	nonTREM2		24	12	12		23	12	11
Microgliaglia	2	TREM2	nonTREM2		24	12	12		18	10	8
Microgliaglia	3	TREM2	nonTREM2		24	12	12		6	3	3
Microgliaglia	4	TREM2	nonTREM2		24	12	12		2	1	1
Microgliaglia	5	TREM2	nonTREM2		24	12	12		13	7	6
Microgliaglia	6	TREM2	nonTREM2		24	12	12		14	8	6
Microgliaglia	7	TREM2	nonTREM2		24	12	12		8	4	4
Microgliaglia	8	TREM2	nonTREM2		24	12	12		0	0	0
E. Neuron	0	TREM2	nonTREM2		15	10	5		15	10	5
E. Neuron	1	TREM2	nonTREM2		15	10	5		15	10	5
E. Neuron	2	TREM2	nonTREM2		15	10	5		13	9	4
E. Neuron	3	TREM2	nonTREM2		15	10	5		13	9	4
i. neuron	0	TREM2	nonTREM2		19	10	9		19	10	9
i. neuron	1	TREM2	nonTREM2		19	10	9		19	10	9
i. neuron	2	TREM2	nonTREM2		19	10	9		19	10	9
Oligodendrocyte	0	TREM2	nonTREM2		30	14	16		27	14	13
Oligodendrocyte	1	TREM2	nonTREM2		30	14	16		19	10	9
Oligodendrocyte	2	TREM2	nonTREM2		30	14	16		23	9	14
Oligodendrocyte	3	TREM2	nonTREM2		30	14	16		7	5	2
Oligodendrocyte	4	TREM2	nonTREM2		30	14	16		24	12	12
Oligodendrocyte	5	TREM2	nonTREM2		30	14	16		10	5	5
Oligodendrocyte	6	TREM2	nonTREM2		30	14	16		25	11	14
Oligodendrocyte	7	TREM2	nonTREM2		30	14	16		29	13	16
Oligodendrocyte	8	TREM2	nonTREM2		30	14	16		1	0	1
OPC	0	TREM2	nonTREM2		20	9	11		20	9	11
OPC	1	TREM2	nonTREM2		20	9	11		19	9	10
OPC	2	TREM2	nonTREM2		20	9	11		18	9	9
OPC	3	TREM2	nonTREM2		20	9	11		7	4	3
OPC	4	TREM2	nonTREM2		20	9	11		7	3	4
OPC	5	TREM2	nonTREM2		20	9	11		2	2	0
OPC	6	TREM2	nonTREM2		20	9	11		0	0	0
Astrocyte	0	TREM2_reduced	other		28	9	19		28	9	19
Astrocyte	1	TREM2_reduced	other		28	9	19		28	9	19
Astrocyte	2	TREM2_reduced	other		28	9	19		3	0	3
Astrocyte	3	TREM2_reduced	other		28	9	19		10	5	5
Astrocyte	4	TREM2_reduced	other		28	9	19		0	0	0
Microgliaglia	0	TREM2_reduced	other		24	8	16		22	8	14
Microgliaglia	1	TREM2_reduced	other		24	8	16		23	8	15
Microgliaglia	2	TREM2_reduced	other		24	8	16		18	7	11
Microgliaglia	3	TREM2_reduced	other		24	8	16		6	2	4
Microgliaglia	4	TREM2_reduced	other		24	8	16		2	0	2
Microgliaglia	5	TREM2_reduced	other		24	8	16		13	5	8
Microgliaglia	6	TREM2_reduced	other		24	8	16		14	5	9
Microgliaglia	7	TREM2_reduced	other		24	8	16		8	2	6
Microgliaglia	8	TREM2_reduced	other		24	8	16		0	0	0
E. Neuron	0	TREM2_reduced	other		15	6	9		15	6	9
E. Neuron	1	TREM2_reduced	other		15	6	9		15	6	9
E. Neuron	2	TREM2_reduced	other		15	6	9		13	6	7
E. Neuron	3	TREM2_reduced	other		15	6	9		13	5	8
i. neuron	0	TREM2_reduced	other		19	7	12		19	7	12
i. neuron	1	TREM2_reduced	other		19	7	12		19	7	12
i. neuron	2	TREM2_reduced	other		19	7	12		19	7	12
Oligodendrocyte	0	TREM2_reduced	other		30	9	21		27	9	18
Oligodendrocyte	1	TREM2_reduced	other		30	9	21		19	6	13
Oligodendrocyte	2	TREM2_reduced	other		30	9	21		23	7	16
Oligodendrocyte	3	TREM2_reduced	other		30	9	21		7	4	3
Oligodendrocyte	4	TREM2_reduced	other		30	9	21		24	8	16
Oligodendrocyte	5	TREM2_reduced	other		30	9	21		10	5	5
Oligodendrocyte	6	TREM2_reduced	other		30	9	21		25	8	17
Oligodendrocyte	7	TREM2_reduced	other		30	9	21		29	9	20
Oligodendrocyte	8	TREM2_reduced	other		30	9	21		1	0	1
OPC	0	TREM2_reduced	other		20	5	15		20	5	15
OPC	1	TREM2_reduced	other		20	5	15		19	5	14
OPC	2	TREM2_reduced	other		20	5	15		18	5	13
OPC	3	TREM2_reduced	other		20	5	15		7	3	4
OPC	4	TREM2_reduced	other		20	5	15		7	2	5
OPC	5	TREM2_reduced	other		20	5	15		2	1	1
OPC	6	TREM2_reduced	other		20	5	15		0	0	0

## Sheet: d. Cell_Type_Proportion
CellType	Group1	Group2	Group3	TotalSamples	Group1Samples	Group2Samples	Group3Samples	TotalSamples> 0.01	Group1Samples> 0.01	Group2Samples> 0.01	Group3Samples> 0.01
Astrocyte	AA	AG	GG	66	13	28	25	65	13	27	25
Endocyte	AA	AG	GG	66	13	28	25	28	5	14	9
Microglia	AA	AG	GG	66	13	28	25	54	12	23	19
E. Neuron	AA	AG	GG	66	13	28	25	47	9	21	17
I. Neuron	AA	AG	GG	66	13	28	25	53	10	24	19
Oligodendrocyte	AA	AG	GG	66	13	28	25	65	13	28	24
OPC	AA	AG	GG	66	13	28	25	44	7	21	16
Astrocyte	ADAD	nonADAD		67	16	51		66	16	50
Endocyte	ADAD	nonADAD		67	16	51		29	11	18
Microglia	ADAD	nonADAD		67	16	51		55	13	42
E. Neuron	ADAD	nonADAD		67	16	51		48	14	34
I. Neuron	ADAD	nonADAD		67	16	51		54	13	41
Oligodendrocyte	ADAD	nonADAD		67	16	51		66	16	50
OPC	ADAD	nonADAD		67	16	51		45	13	32
Astrocyte	APOEe4+	APOEe4-		31	17	14		30	16	14
Endocyte	APOEe4+	APOEe4-		31	17	14		13	8	5
Microglia	APOEe4+	APOEe4-		31	17	14		25	13	12
E. Neuron	APOEe4+	APOEe4-		31	17	14		20	11	9
I. Neuron	APOEe4+	APOEe4-		31	17	14		25	14	11
Oligodendrocyte	APOEe4+	APOEe4-		31	17	14		30	16	14
OPC	APOEe4+	APOEe4-		31	17	14		21	8	13
Astrocyte	sAD	non_sAD		67	31	36		66	30	36
Endocyte	sAD	non_sAD		67	31	36		29	13	16
Microglia	sAD	non_sAD		67	31	36		55	25	30
E. Neuron	sAD	non_sAD		67	31	36		48	20	28
I. Neuron	sAD	non_sAD		67	31	36		54	25	29
Oligodendrocyte	sAD	non_sAD		67	31	36		66	30	36
OPC	sAD	non_sAD		67	31	36		45	21	24
Astrocyte	TREM2	nonTREM2		31	15	16		30	15	15
Endocyte	TREM2	nonTREM2		31	15	16		13	6	7
Microglia	TREM2	nonTREM2		31	15	16		25	12	13
E. Neuron	TREM2	nonTREM2		31	15	16		20	13	7
I. Neuron	TREM2	nonTREM2		31	15	16		25	13	12
Oligodendrocyte	TREM2	nonTREM2		31	15	16		30	14	16
OPC	TREM2	nonTREM2		31	15	16		21	9	12
Astrocyte	TREM2_reduced	other		31	10	21		30	10	20
Endocyte	TREM2_reduced	other		31	10	21		13	3	10
Microglia	TREM2_reduced	other		31	10	21		25	8	17
E. Neuron	TREM2_reduced	other		31	10	21		20	8	12
I. Neuron	TREM2_reduced	other		31	10	21		25	8	17
Oligodendrocyte	TREM2_reduced	other		31	10	21		30	9	21
OPC	TREM2_reduced	other		31	10	21		21	5	16
