# Supplementary material for: Single-nucleus RNA-sequencing of autosomal dominant Alzheimer disease and risk variant carriers
Source: Nat Commun. 2023 Apr 21;14:2314. doi: 10.1038/s41467-023-37437-5 (PMC10121712; doi:10.1038/s41467-023-37437-5)
Supplement: Supplementary file 13 — Supplementary Dataset 10 [file 41467_2023_37437_MOESM13_ESM.xlsx]

## Sheet: DE by phenotype
Supplementary Table: Differential expression by phenotype within cell type
Tabs:
a-e. Astrocytes
f-j. Microglia
k-o. E. Neuron
p-t. I. Neuron
u-y. Oligodendrocyts
z-ad. OPCs
a,f,k,p,u,z.	Differential expression between sporadic AD (sAD) and controls (positive estimate = increased in sAD)
b,g,l,q,v,aa.	DE between TREM2 carriers and controls (pos. est = increased in TREM2)
c,h,m,r,w,ab.	DE between ADAD and controls (pos. est. = increased in ADAD)
d,I,n,s,x,ac.	DE between ADAD and sporadic AD (pos. est = increased in ADAD)
e,j,o,t,y,ad.	DE between sporadic AD APOEe4+ and sporadic AD APOEe4- (pos. est. = increased in APOEe4+)

## Sheet: a. Astrocytes_sADvsCO
	logFC_StatusNEURO_AD	z.score	p.value	BH	logFC_.Intercept.	logFC_Gender2	logFC_AOD	se_.Intercept.	se_StatusNEURO_AD	se_Gender2	se_AOD	p_.Intercept.	p_StatusNEURO_AD	gene
SULT1A2	-1.05515	-5.20123	1.98e-07	0.00338	-4.33651	-0.0454575	-0.0080127	0.0890023	0.202865	0.177166	0.0112766	0	1.97969e-07	SULT1A2
AC008056.1	-1.18069	-4.85361	1.21e-06	0.0103	-3.15875	-0.585259	-0.0202452	0.0981791	0.24326	0.198141	0.0129408	4.16658e-227	1.21235e-06	AC008056.1

## Sheet: b. Astrocytes_TREM2vsCO
	logFC_nTREM2TREM2	z.score	p.value	BH	logFC_.Intercept.	logFC_Gender2	logFC_AOD	se_.Intercept.	se_nTREM2TREM2	se_Gender2	se_AOD	p_.Intercept.	p_nTREM2TREM2	gene
AC008056.1	-1.16754	-5.53802	3.06e-08	0.000532	-2.84057	-0.599371	-0.0370495	0.0988022	0.210823	0.201279	0.0119917	9.03848e-182	3.05913e-08	AC008056.1
SULT1A2	-1.00665	-5.29864	1.17e-07	0.00101	-4.07195	-0.12205	-0.024302	0.0947011	0.189982	0.188189	0.0106685	0	1.16669e-07	SULT1A2
AC110015.1	3.04806	5.10645	3.28e-07	0.0019	-4.90532	0.658491	0.0160964	0.224398	0.596904	0.344793	0.0249861	6.24796e-106	3.28262e-07	AC110015.1
LCNL1	-0.692008	-4.99827	5.78e-07	0.00251	-1.11703	-0.651539	-0.011868	0.0659732	0.138449	0.129137	0.00807299	2.63027e-64	5.78459e-07	LCNL1
DRAIC	-0.49191	-4.83826	1.31e-06	0.00383	-1.23307	-0.265331	-0.0234371	0.04785	0.101671	0.0952736	0.00583934	1.95355e-146	1.30981e-06	DRAIC
SLC26A3	3.44552	4.79067	1.66e-06	0.00383	-2.28524	0.918277	0.0394067	0.34596	0.719215	0.663748	0.0425883	3.96185e-11	1.66228e-06	SLC26A3
GPR87	2.87749	4.78842	1.68e-06	0.00383	-4.4375	0.115799	-0.0372396	0.247149	0.600927	0.464361	0.0323792	4.4048e-72	1.68098e-06	GPR87
AL023581.2	-1.50131	-4.77886	1.76e-06	0.00383	-5.32396	0.20561	-0.0464305	0.170258	0.314157	0.309716	0.0173872	1.19672e-214	1.76291e-06	AL023581.2
AL121908.1	3.36726	4.74033	2.13e-06	0.00412	-5.91684	0.719967	0.0922314	0.26506	0.710343	0.303052	0.0230712	2.22616e-110	2.13374e-06	AL121908.1
LINC02035	-0.683052	-4.68716	2.77e-06	0.00455	-3.53927	-0.254746	-0.0173696	0.0708145	0.145728	0.146341	0.0081981	0	2.77016e-06	LINC02035
AC019257.1	0.920078	4.67914	2.88e-06	0.00455	-3.11183	-0.0953153	-0.0415797	0.0866306	0.196634	0.17437	0.0115976	1.44967e-282	2.88075e-06	AC019257.1
AC005899.1	-0.871094	-4.63876	3.51e-06	0.00508	-4.25628	-0.45412	0.000232079	0.0949108	0.187786	0.198031	0.0103868	0	3.50501e-06	AC005899.1
RPS18	1.07702	4.59417	4.34e-06	0.00559	-3.54426	0.0331716	-0.0348618	0.10185	0.234431	0.203177	0.0136103	2.53331e-265	4.34469e-06	RPS18
AC005696.1	1.20799	4.58663	4.5e-06	0.00559	-4.23313	-0.0473402	-0.0353722	0.107219	0.263372	0.205139	0.0139568	0	4.50455e-06	AC005696.1
RASGEF1B	3.1417	4.5038	6.67e-06	0.00756	-1.4755	1.07616	0.0358129	0.338429	0.697566	0.647278	0.0416439	1.30157e-05	6.67494e-06	RASGEF1B
AMZ1	0.691578	4.49487	6.96e-06	0.00756	-1.29603	-0.255781	-0.0172799	0.0728445	0.153859	0.142016	0.0091669	8.19539e-71	6.96119e-06	AMZ1
TRIM73	1.05688	4.48123	7.42e-06	0.00759	-2.75234	0.067799	-0.00598021	0.109238	0.235846	0.214123	0.0137382	4.46084e-140	7.42141e-06	TRIM73
MYL5	-0.786057	-4.4444	8.81e-06	0.00851	-3.97981	0.199298	-0.00764045	0.0875876	0.176864	0.171881	0.00952568	0	8.81355e-06	MYL5
RPS27	1.01485	4.40009	1.08e-05	0.0099	-3.56388	0.125635	-0.0151786	0.100493	0.230644	0.200138	0.0129002	1.76112e-275	1.08206e-05	RPS27
AC069029.1	2.48297	4.37734	1.2e-05	0.0104	-5.12109	0.653754	0.015849	0.219954	0.567234	0.366066	0.0265793	6.66031e-120	1.20139e-05	AC069029.1
G2E3-AS1	1.22759	4.36156	1.29e-05	0.0107	-3.73328	0.0216365	-0.00369489	0.124195	0.281457	0.246146	0.015969	1.62399e-198	1.29141e-05	G2E3-AS1
AP005899.1	0.928859	4.31053	1.63e-05	0.0123	-4.03276	0.391153	-0.0104805	0.0883619	0.215486	0.169777	0.0111556	0	1.62867e-05	AP005899.1
SRSF1	0.711222	4.30991	1.63e-05	0.0123	-3.19559	-0.335795	-0.0129012	0.0713096	0.16502	0.147647	0.00935097	0	1.63324e-05	SRSF1
AC020917.2	1.90012	4.29264	1.77e-05	0.0125	-4.5672	-0.468448	-0.0265082	0.182272	0.442646	0.357178	0.0240104	1.45981e-138	1.76557e-05	AC020917.2
AL354861.2	1.5438	4.28791	1.8e-05	0.0125	-4.27731	-0.333735	-0.0190955	0.150733	0.360035	0.299134	0.0197009	3.90817e-177	1.80366e-05	AL354861.2
ROCR	-0.86456	-4.25837	2.06e-05	0.0138	-3.81962	-0.615589	-0.0232521	0.0973366	0.203026	0.204526	0.0117419	0	2.05923e-05	ROCR
AC108451.1	1.34729	4.1816	2.89e-05	0.0186	-3.82771	-0.0557745	-0.0104179	0.141801	0.322195	0.280746	0.0185232	1.76042e-160	2.89464e-05	AC108451.1
AC124312.2	1.81054	4.1597	3.19e-05	0.0198	-4.00537	-0.0368866	0.00985474	0.193036	0.435257	0.37709	0.0254298	1.24161e-95	3.18668e-05	AC124312.2
AC009542.1	1.56064	4.14469	3.4e-05	0.0204	-4.34884	-0.279652	-0.00970457	0.159334	0.376539	0.313049	0.0207407	5.02137e-164	3.40277e-05	AC009542.1
RNF19A	0.454706	4.12625	3.69e-05	0.0214	0.664681	0.325589	0.0140506	0.0533889	0.110198	0.102145	0.00656688	1.40206e-35	3.68729e-05	RNF19A
AC005899.7	-0.554618	-4.11258	3.91e-05	0.0215	-3.7727	-0.544751	-0.0468206	0.0705363	0.134859	0.149103	0.00861313	0	3.91257e-05	AC005899.7
NRAV	1.19211	4.11034	3.95e-05	0.0215	-4.23788	0.43341	-0.00302505	0.124649	0.290027	0.24046	0.0156385	2.34618e-253	3.95085e-05	NRAV
AC007192.2	1.36849	4.0877	4.36e-05	0.023	-4.17429	-0.242685	0.0047244	0.142256	0.334782	0.283008	0.0184143	2.9026e-189	4.35664e-05	AC007192.2
AL139424.2	-0.589081	-4.04175	5.31e-05	0.0271	-3.53432	-0.85804	-0.00408297	0.0717206	0.145749	0.158436	0.0084536	0	5.3054e-05	AL139424.2
AC008608.2	0.98844	4.00245	6.27e-05	0.0306	-4.2118	-0.31424	-0.0113282	0.101612	0.246958	0.206606	0.0131411	0	6.26889e-05	AC008608.2
TP53I11	1.30243	3.99494	6.47e-05	0.0306	-4.78021	0.0096473	0.0220362	0.125663	0.326019	0.237575	0.0156026	0	6.47094e-05	TP53I11
HIST2H2AC	1.78889	3.98206	6.83e-05	0.0306	-4.58331	0.0567211	0.00778229	0.186281	0.449236	0.357119	0.0244043	1.13691e-133	6.83196e-05	HIST2H2AC
AC092666.1	1.51756	3.98148	6.85e-05	0.0306	-4.06914	-0.19244	0.00231925	0.168645	0.381155	0.331992	0.0220028	1.26013e-128	6.84867e-05	AC092666.1
SPDYE1	0.963329	3.98108	6.86e-05	0.0306	-2.99022	-0.254798	-0.0108936	0.110116	0.241977	0.218675	0.0141265	2.19182e-162	6.86025e-05	SPDYE1
NDNF	1.81257	3.95593	7.62e-05	0.0328	-4.76175	-0.0788659	-0.0790484	0.188336	0.458189	0.351707	0.0250209	4.8766e-141	7.62373e-05	NDNF
AL118556.1	1.31029	3.95264	7.73e-05	0.0328	-4.29432	0.422476	0.00273574	0.145053	0.331498	0.279968	0.0184651	1.28219e-192	7.72935e-05	AL118556.1
USP53	0.520537	3.94414	8.01e-05	0.0331	-0.291154	-0.078734	-0.00425477	0.0634715	0.131977	0.121894	0.00782737	4.49306e-06	8.00866e-05	USP53
AC073592.1	2.13806	3.92404	8.71e-05	0.0352	-5.08077	-0.140365	0.0308052	0.213508	0.544862	0.386315	0.0264645	3.61822e-125	8.70747e-05	AC073592.1
SULT1C4	0.774669	3.90588	9.39e-05	0.0365	-2.43386	0.187308	-0.00825851	0.0931881	0.198334	0.182065	0.0117039	2.29641e-150	9.38828e-05	SULT1C4
PCDHB11	1.1608	3.89892	9.66e-05	0.0365	-3.81379	-0.0295017	0.00641379	0.132066	0.297723	0.261618	0.0164122	2.25763e-183	9.66244e-05	PCDHB11
SATL1	0.99408	3.8962	9.77e-05	0.0365	-3.39017	0.116538	-0.0162542	0.115011	0.255141	0.228049	0.0146076	5.6774e-191	9.77151e-05	SATL1
SQSTM1	0.609192	3.8937	9.87e-05	0.0365	-0.481517	-0.0386198	3.9013e-05	0.0754355	0.156456	0.144831	0.00933982	1.73478e-10	9.87274e-05	SQSTM1
LRRC39	-0.663506	-3.8601	0.000113	0.041	-2.4019	-0.495835	-0.0210797	0.0807992	0.171888	0.162261	0.00993904	3.46734e-194	0.000113339	LRRC39
CHADL	0.63527	3.83283	0.000127	0.0433	-2.31924	-0.0305887	-0.0110862	0.0766105	0.165745	0.151406	0.00953432	2.59271e-201	0.00012668	CHADL
SOX5-AS1	2.44608	3.8321	0.000127	0.0433	-4.69964	-0.0567851	-0.0449727	0.264576	0.638313	0.504767	0.0350106	1.36915e-70	0.000127055	SOX5-AS1
KCNE2	-0.999041	-3.83195	0.000127	0.0433	-4.75601	-1.20435	-0.00470271	0.136167	0.260714	0.302606	0.0150988	2.82221e-267	0.000127134	KCNE2
SLC9A2	1.31044	3.82702	0.00013	0.0434	-4.27588	-0.00240141	-0.0185774	0.147211	0.342416	0.291796	0.0192215	1.72637e-185	0.000129702	SLC9A2
AC145124.1	1.05929	3.80727	0.000141	0.0461	-3.03023	0.490027	-0.0378238	0.12932	0.278229	0.255147	0.0162946	2.01167e-121	0.000140512	AC145124.1
LINC01982	1.50575	3.80141	0.000144	0.0463	-4.09289	0.435655	0.0545999	0.179147	0.396104	0.349113	0.021547	1.58289e-115	0.000143876	LINC01982
AL023584.2	2.54877	3.78663	0.000153	0.0479	-5.84783	1.03281	0.0610302	0.263043	0.673097	0.390808	0.0280625	1.70653e-109	0.000152702	AL023584.2
AP002075.1	1.57442	3.78413	0.000154	0.0479	-2.9196	-0.535147	-0.0176124	0.195664	0.416058	0.381933	0.0253818	2.3892e-50	0.000154247	AP002075.1
AL022323.1	2.36861	3.77065	0.000163	0.0497	-4.88125	-0.725819	-0.047015	0.252482	0.628169	0.48042	0.0334401	2.8301e-83	0.000162821	AL022323.1

## Sheet: c. Astrocytes_ADADvsCO
	logFC_StatusNEURO_ADAD	z.score	p.value	BH	logFC_.Intercept.	logFC_Gender2	se_.Intercept.	se_StatusNEURO_ADAD	se_Gender2	p_.Intercept.	p_StatusNEURO_ADAD	p_Gender2	gene_id	gene
RASGEF1B	3.65101	7.51855	5.54e-14	9.18e-10	-0.174106	0.739756	0.230967	0.4856	0.45545	0.450962	5.53869e-14	0.104327	4405	RASGEF1B
SNX4	-0.541467	-7.04992	1.79e-12	1.48e-08	-1.57688	0.02656	0.0373557	0.0768047	0.0720067	0	1.79022e-12	0.712237	3677	SNX4
AC002550.1	-1.28158	-6.8046	1.01e-11	5.6e-08	-5.26657	-0.374685	0.105842	0.18834	0.19694	0	1.01332e-11	0.0571008	13970	AC002550.1
AL627171.2	1.96557	6.73746	1.61e-11	5.9e-08	-2.28788	0.295109	0.130801	0.291737	0.260532	1.66819e-68	1.6118e-11	0.257332	12660	AL627171.2
FAM76A	-0.921244	-6.72306	1.78e-11	5.9e-08	-2.97346	0.127091	0.0690636	0.137027	0.131087	0	1.77944e-11	0.332288	319	FAM76A
PPP1R2	-0.841507	-6.54741	5.85e-11	1.62e-07	-2.8087	-0.0341308	0.0637492	0.128525	0.122009	0	5.85416e-11	0.779676	4031	PPP1R2
ZNF763	-1.41952	-6.36957	1.9e-10	3.72e-07	-4.74903	0.0116261	0.118929	0.222859	0.219011	0	1.89563e-10	0.957665	16627	ZNF763
NPEPL1	-1.01356	-6.3664	1.94e-10	3.72e-07	-2.74002	0.0554503	0.0802932	0.159204	0.152875	3.11782e-255	1.93519e-10	0.716816	16251	NPEPL1
NAA40	-0.583559	-6.35972	2.02e-10	3.72e-07	-2.52152	0.0418795	0.0443858	0.0917586	0.0855434	0	2.02126e-10	0.624439	9915	NAA40
DNAH8	-1.43857	-6.27897	3.41e-10	5.65e-07	-5.01439	-0.158414	0.121828	0.229108	0.22517	0	3.40813e-10	0.481727	6056	DNAH8
USP50	-1.2154	-6.24283	4.3e-10	6.48e-07	-4.83969	-0.267764	0.100673	0.194687	0.19146	0	4.29735e-10	0.161951	13315	USP50
MTFMT	-0.852741	-6.17251	6.72e-10	9.29e-07	-2.62075	0.145582	0.0689509	0.138151	0.131794	0	6.72133e-10	0.269324	13411	MTFMT
HNRNPL	-1.038	-6.10646	1.02e-09	1.3e-06	-1.91724	-0.0742245	0.0844343	0.169985	0.162612	3.83088e-114	1.01866e-09	0.648065	17012	HNRNPL
TARBP1	-1.00023	-5.945	2.76e-09	3.27e-06	-1.71656	0.0376865	0.0835616	0.168248	0.160918	8.99274e-94	2.76458e-09	0.814832	1700	TARBP1
ESRRB	-1.53444	-5.93193	2.99e-09	3.31e-06	-4.50303	0.314574	0.136583	0.258675	0.25274	2.24506e-238	2.99397e-09	0.213258	12893	ESRRB
EGF	1.77485	5.91827	3.25e-09	3.37e-06	-1.5208	0.15485	0.140146	0.299893	0.277505	1.96117e-27	3.25342e-09	0.576839	4542	EGF
ENOSF1	-1.23684	-5.87686	4.18e-09	3.9e-06	-2.45006	0.136602	0.105171	0.210459	0.20161	4.86273e-120	4.18123e-09	0.498055	15569	ENOSF1
DENND6A	-0.501906	-5.87498	4.23e-09	3.9e-06	-1.54018	0.193603	0.0416209	0.0854311	0.0803859	9.51743e-300	4.22891e-09	0.0160217	3439	DENND6A
PLCG2	4.55137	5.79835	6.7e-09	5.84e-06	-0.951934	-0.315285	0.366116	0.784942	0.725214	0.00932007	6.69691e-09	0.663745	14448	PLCG2
L2HGDH	-0.755656	-5.76954	7.95e-09	6.59e-06	-2.28886	0.172715	0.0648853	0.130973	0.124454	1.39276e-272	7.94884e-09	0.165205	12666	L2HGDH
COQ4	-0.652062	-5.66471	1.47e-08	1.16e-05	-2.09491	0.281608	0.056977	0.115109	0.109408	6.07345e-296	1.4727e-08	0.0100554	9317	COQ4
OSBP	-0.446156	-5.65148	1.59e-08	1.2e-05	-2.26943	0.16643	0.0375021	0.078945	0.07257	0	1.59073e-08	0.0218266	9834	OSBP
ATXN3	-0.509747	-5.55637	2.75e-08	1.99e-05	-1.3978	0.284807	0.0450033	0.0917411	0.0866808	8.39018e-212	2.75447e-08	0.0010173	12969	ATXN3
FGFR3	-1.03907	-5.53554	3.1e-08	2.14e-05	-0.267664	0.147854	0.0923872	0.187708	0.178831	0.00376516	3.10269e-08	0.408362	4100	FGFR3
DDB1	-0.415049	-5.51999	3.39e-08	2.25e-05	-1.38052	0.0994188	0.0364267	0.0751902	0.0703987	0	3.39028e-08	0.157884	9855	DDB1
ZSCAN1	-1.43201	-5.5103	3.58e-08	2.28e-05	-4.73858	0.107112	0.137744	0.259879	0.254984	2.4143e-259	3.58229e-08	0.674432	17495	ZSCAN1
DNAAF1	-1.02642	-5.45805	4.81e-08	2.88e-05	-4.14344	0.258393	0.0960491	0.188057	0.180852	0	4.81401e-08	0.153075	14463	DNAAF1
NOMO2	-0.942262	-5.45644	4.86e-08	2.88e-05	-3.81148	-0.420622	0.0859178	0.172688	0.164912	0	4.85782e-08	0.0107541	13954	NOMO2
AC010198.1	-1.32929	-5.4177	6.04e-08	3.45e-05	-3.75144	-0.00714654	0.125243	0.24536	0.237306	3.97679e-197	6.03696e-08	0.975975	11432	AC010198.1
AL512625.1	-1.0858	-5.39685	6.78e-08	3.59e-05	-4.26535	0.529897	0.106148	0.201191	0.19627	0	6.78213e-08	0.0069375	8966	AL512625.1
GABRR1	-1.23298	-5.38925	7.08e-08	3.59e-05	-5.05052	-0.241612	0.120477	0.228786	0.224874	0	7.07528e-08	0.282629	6271	GABRR1
CCDC24	-0.769266	-5.38843	7.11e-08	3.59e-05	-2.49095	0.207735	0.0711705	0.142762	0.13617	2.26618e-268	7.10742e-08	0.127119	535	CCDC24
RNPEP	-0.681641	-5.3873	7.15e-08	3.59e-05	-3.00679	0.325862	0.0631726	0.126527	0.119975	0	7.15252e-08	0.00660599	1463	RNPEP
AC091946.1	-1.5409	-5.37737	7.56e-08	3.61e-05	-4.03347	-0.0614242	0.146935	0.286552	0.276828	6.81607e-166	7.55806e-08	0.824403	4885	AC091946.1
ALG9	-0.767423	-5.37606	7.61e-08	3.61e-05	-4.1367	0.247908	0.0711013	0.142748	0.134629	0	7.61335e-08	0.0655599	10285	ALG9
UNC45A	-0.559423	-5.36379	8.15e-08	3.75e-05	-2.36457	-0.0306694	0.0507076	0.104296	0.0978252	0	8.1495e-08	0.753892	13650	UNC45A
AC008056.1	-1.94523	-5.35208	8.69e-08	3.9e-05	-4.02312	-0.360791	0.1847	0.363454	0.351993	3.44015e-105	8.69492e-08	0.305365	12921	AC008056.1
GOLGA8B	-1.57856	-5.30853	1.11e-07	4.71e-05	-2.06113	0.165445	0.148593	0.297364	0.285148	9.49827e-44	1.10513e-07	0.561776	13165	GOLGA8B
TTC23L	-0.880542	-5.30802	1.11e-07	4.71e-05	-2.83517	0.0840034	0.0822222	0.165889	0.15773	1.50291e-260	1.10821e-07	0.594327	4910	TTC23L
FAM104A	-0.572754	-5.30015	1.16e-07	4.8e-05	-2.89187	-0.133398	0.0516113	0.108064	0.100338	0	1.1571e-07	0.18369	15365	FAM104A
AC093323.1	-0.779159	-5.28138	1.28e-07	5.1e-05	-4.30046	-0.0877053	0.0718115	0.147529	0.139577	0	1.28215e-07	0.529765	4147	AC093323.1
TYW1	-0.499204	-5.27982	1.29e-07	5.1e-05	-1.17024	0.155401	0.0461728	0.0945495	0.0893093	1.02573e-141	1.29311e-07	0.0818531	6934	TYW1
IRS2	0.74938	5.2711	1.36e-07	5.23e-05	0.21561	0.194721	0.068757	0.142168	0.134154	0.00171367	1.3561e-07	0.146648	12437	IRS2
AC009630.1	-0.779663	-5.26552	1.4e-07	5.27e-05	-4.3814	0.126661	0.0701675	0.148069	0.136637	0	1.39793e-07	0.353931	8300	AC009630.1
HMCES	-0.561993	-5.25304	1.5e-07	5.51e-05	-2.78057	0.130312	0.051694	0.106984	0.0994646	0	1.49609e-07	0.190151	3714	HMCES
QTRT1	-0.791937	-5.23832	1.62e-07	5.82e-05	-1.97042	0.117309	0.0750156	0.151182	0.144136	4.59194e-152	1.62046e-07	0.415718	16592	QTRT1
AC138035.1	-0.866194	-5.23489	1.65e-07	5.82e-05	-3.53764	0.215929	0.083648	0.165466	0.158173	0	1.65087e-07	0.172208	5708	AC138035.1
NQO1	1.39269	5.21205	1.87e-07	6.29e-05	-1.64054	-0.171501	0.125275	0.267205	0.246535	3.49479e-39	1.86769e-07	0.486651	14352	NQO1
DNM1L	-0.55661	-5.21079	1.88e-07	6.29e-05	-0.910908	0.0283289	0.0525207	0.106819	0.101458	2.19818e-67	1.88038e-07	0.780078	11446	DNM1L
NLRP7	-1.08218	-5.2075	1.91e-07	6.29e-05	-5.38597	-0.215999	0.110548	0.207813	0.209487	0	1.91397e-07	0.302499	17405	NLRP7
ACTR3B	-0.615646	-5.20544	1.94e-07	6.29e-05	-1.86993	0.0878449	0.058048	0.11827	0.11197	1.139e-227	1.93536e-07	0.432723	7440	ACTR3B
AL353626.1	-2.06093	-5.19366	2.06e-07	6.52e-05	-5.12264	0.0516851	0.211121	0.396816	0.392274	4.70825e-130	2.06195e-07	0.895176	8951	AL353626.1
HEXB	-0.502446	-5.19179	2.08e-07	6.52e-05	-2.76974	0.0727397	0.0456962	0.0967772	0.0888205	0	2.08285e-07	0.412814	5080	HEXB
CNOT10	-0.436114	-5.17371	2.29e-07	7.05e-05	-1.6984	0.161136	0.0408554	0.0842943	0.078915	0	2.2949e-07	0.0411625	3185	CNOT10
MMAB	-0.660693	-5.1319	2.87e-07	8.65e-05	-2.87799	0.25185	0.0634704	0.128742	0.121818	0	2.86832e-07	0.0386937	11939	MMAB
SMN1	-1.05278	-5.12583	2.96e-07	8.7e-05	-5.23886	0.465699	0.108773	0.205386	0.199209	0	2.96228e-07	0.0194003	5059	SMN1
AC090709.1	-0.87957	-5.12404	2.99e-07	8.7e-05	-3.63046	0.415378	0.0875299	0.171656	0.165198	0	2.99061e-07	0.0119225	11785	AC090709.1
PPIE	-0.652042	-5.1155	3.13e-07	8.94e-05	-2.02747	0.353884	0.0635091	0.127464	0.12145	1.23674e-223	3.1291e-07	0.00357024	471	PPIE
P3H2	1.44814	5.10522	3.3e-07	9.28e-05	-1.09081	0.419878	0.136347	0.283658	0.266571	1.24213e-15	3.30403e-07	0.115232	4008	P3H2
MRPS6	1.23472	5.10136	3.37e-07	9.32e-05	-0.163043	-0.434363	0.117129	0.242037	0.228435	0.163922	3.37224e-07	0.0572399	18037	MRPS6
LMLN	-0.857488	-5.09553	3.48e-07	9.45e-05	-2.40055	0.166395	0.0840397	0.168282	0.160826	1.85602e-179	3.47775e-07	0.300842	4062	LMLN
FILIP1	-1.05175	-5.08429	3.69e-07	9.65e-05	-3.35979	-0.0103503	0.10367	0.206864	0.198324	2.07446e-230	3.69001e-07	0.958378	6223	FILIP1
GTF3C2	-0.58247	-5.08171	3.74e-07	9.65e-05	-2.51541	0.119669	0.0562373	0.114621	0.107977	0	3.74059e-07	0.267742	1935	GTF3C2
C8orf37-AS1	-1.11481	-5.0798	3.78e-07	9.65e-05	-1.60172	0.40045	0.108045	0.21946	0.208908	1.01678e-49	3.77826e-07	0.0552538	8521	C8orf37-AS1
MKRN1	-0.568002	-5.07952	3.78e-07	9.65e-05	-2.77338	0.104444	0.0543506	0.111822	0.104623	0	3.78399e-07	0.318139	7350	MKRN1
CDK7	-0.648421	-5.0642	4.1e-07	0.000103	-2.84769	0.119416	0.0626668	0.12804	0.120498	0	4.10118e-07	0.321672	5049	CDK7
ZNF395	-0.60231	-5.05852	4.23e-07	0.000105	-2.68333	0.243059	0.0586538	0.119068	0.112317	0	4.22525e-07	0.0304605	8232	ZNF395
CACNB1	-0.982537	-5.04567	4.52e-07	0.00011	-2.87307	0.320362	0.098206	0.194729	0.187306	3.82336e-188	4.51936e-07	0.0871979	14975	CACNB1
RHOT2	-0.827597	-5.00962	5.45e-07	0.000131	-2.15987	0.0617641	0.0819667	0.165201	0.157744	5.05991e-153	5.45367e-07	0.695394	13744	RHOT2
PIGX	-0.444798	-5.00259	5.66e-07	0.000134	-2.10367	0.155519	0.0428889	0.0889135	0.0828005	0	5.65644e-07	0.0603492	4045	PIGX
AGAP4	-0.580669	-4.99307	5.94e-07	0.000139	-1.93807	0.0304521	0.0569806	0.116295	0.110095	1.43986e-253	5.94272e-07	0.782088	10678	AGAP4
ZNF426	-0.672238	-4.98952	6.05e-07	0.000139	-3.04803	0.0210466	0.0662008	0.13473	0.127152	0	6.05311e-07	0.868532	16557	ZNF426
ZNF136	-0.971871	-4.98324	6.25e-07	0.000142	-3.58814	0.0111583	0.0978304	0.195028	0.18686	1.68797e-294	6.25298e-07	0.952383	16632	ZNF136
AK3	0.519964	4.97508	6.52e-07	0.000146	0.0912309	-0.015481	0.0503129	0.104514	0.0981737	0.0697901	6.52222e-07	0.874701	8785	AK3
PEX11B	-0.922063	-4.96614	6.83e-07	0.000151	-3.49446	-0.13812	0.0929174	0.18567	0.177387	0	6.82989e-07	0.436193	1007	PEX11B
TARID	-1.53522	-4.96336	6.93e-07	0.000151	-4.72125	0.0234686	0.159676	0.30931	0.301045	3.87944e-192	6.92828e-07	0.937862	6444	TARID
AC091551.1	-1.15408	-4.9535	7.29e-07	0.000156	-2.96301	0.018962	0.117037	0.232982	0.223779	2.08124e-141	7.2891e-07	0.932472	15768	AC091551.1
AXDND1	-0.981336	-4.95186	7.35e-07	0.000156	-3.90207	0.365909	0.100357	0.198175	0.189251	0	7.35064e-07	0.0531795	1363	AXDND1
GIPC1	-0.627381	-4.94459	7.63e-07	0.00016	-2.11942	0.373454	0.0626177	0.126882	0.120342	4.01888e-251	7.63032e-07	0.00191391	16695	GIPC1
AL050403.2	-1.27293	-4.93013	8.22e-07	0.000169	-3.88219	0.317879	0.130635	0.258194	0.247579	4.51532e-194	8.21734e-07	0.199159	15962	AL050403.2
AC079298.3	-1.66169	-4.92959	8.24e-07	0.000169	-3.82076	-0.127433	0.170642	0.337086	0.325849	4.87239e-111	8.24029e-07	0.695739	4684	AC079298.3
RIC3	-0.671828	-4.92319	8.51e-07	0.000171	-1.1873	-0.24307	0.0672147	0.136462	0.129957	7.90373e-70	8.51436e-07	0.061429	9585	RIC3
TRAPPC6A	-0.861098	-4.92194	8.57e-07	0.000171	-3.653	0.378325	0.0890775	0.174951	0.167728	0	8.56914e-07	0.0240965	17155	TRAPPC6A
MAEL	-1.64859	-4.91537	8.86e-07	0.000175	-4.2918	0.165023	0.175636	0.335395	0.327297	7.12584e-132	8.86147e-07	0.614121	1288	MAEL
ILF3-DT	-0.853248	-4.91222	9.01e-07	0.000176	-2.44848	-0.0834845	0.0860977	0.173699	0.165845	6.79116e-178	9.00524e-07	0.614692	16590	ILF3-DT
HDAC6	-0.620378	-4.90847	9.18e-07	0.000176	-2.37044	0.031927	0.0621531	0.126389	0.11971	0	9.17909e-07	0.789698	7649	HDAC6
NEPRO	-0.820032	-4.90685	9.26e-07	0.000176	-2.62307	-0.0347371	0.0832646	0.16712	0.159467	7.96295e-218	9.25518e-07	0.82756	3590	NEPRO
SCPEP1	-0.80613	-4.89188	9.99e-07	0.000188	-2.09247	0.0792164	0.0820066	0.16479	0.157434	1.3153e-143	9.98796e-07	0.614844	15219	SCPEP1
LRRC61	0.965532	4.88809	1.02e-06	0.00019	-3.42405	-0.0769005	0.0765096	0.197528	0.153979	0	1.01821e-06	0.617481	7408	LRRC61
WDR63	-0.883772	-4.87772	1.07e-06	0.000195	-3.9703	0.0326114	0.088839	0.181186	0.170695	0	1.07321e-06	0.848486	757	WDR63
FBXL12	-0.746091	-4.87544	1.09e-06	0.000195	-3.02686	0.146136	0.0761759	0.153031	0.145705	0	1.08569e-06	0.315882	16564	FBXL12
AL355075.4	3.18114	4.87528	1.09e-06	0.000195	-3.85143	0.100358	0.247829	0.652504	0.49933	1.84063e-54	1.08656e-06	0.84071	12477	AL355075.4
RMC1	-0.570108	-4.87241	1.1e-06	0.000195	-2.61785	-0.0408722	0.0568872	0.117007	0.109797	0	1.10244e-06	0.709704	15668	RMC1
SF1	-0.522101	-4.87139	1.11e-06	0.000195	-0.713157	-0.014859	0.0525636	0.107177	0.1018	6.24055e-42	1.10814e-06	0.883951	9943	SF1
AC107032.2	-1.09595	-4.85494	1.2e-06	0.00021	-3.39594	0.455001	0.114764	0.225739	0.216804	1.96989e-192	1.20426e-06	0.0358457	11776	AC107032.2
LRRC39	-1.23547	-4.84472	1.27e-06	0.000219	-3.24721	-0.0971009	0.127961	0.255013	0.244915	4.58678e-142	1.26789e-06	0.69176	841	LRRC39
CIRBP	-1.23037	-4.83881	1.31e-06	0.000222	-1.41757	0.457556	0.125511	0.254272	0.242636	1.3986e-29	1.30621e-06	0.0593263	16361	CIRBP
MBNL2	0.737258	4.83793	1.31e-06	0.000222	0.889602	-0.0612987	0.0743197	0.152391	0.144528	5.1067e-33	1.312e-06	0.671471	12401	MBNL2
VKORC1L1	-0.449451	-4.82924	1.37e-06	0.000228	-1.88054	0.244447	0.0450797	0.0930686	0.086996	0	1.37055e-06	0.00495614	6920	VKORC1L1
PCBD2	-0.648375	-4.8286	1.37e-06	0.000228	-1.86799	0.167485	0.0659665	0.134278	0.127372	2.1236e-176	1.37497e-06	0.188536	5349	PCBD2
UPF3B	-0.970394	-4.82495	1.4e-06	0.000229	-2.041	-0.0233649	0.100022	0.20112	0.192407	1.49327e-92	1.40036e-06	0.903347	7916	UPF3B
PNCK	-0.687968	-4.82413	1.41e-06	0.000229	-2.34166	0.0974242	0.0707011	0.14261	0.13548	1.50114e-240	1.40617e-06	0.472076	8029	PNCK
RPS6KB1	-0.481491	-4.81917	1.44e-06	0.000232	-1.90335	0.0658135	0.0485713	0.0999114	0.0939188	0	1.44155e-06	0.48346	15262	RPS6KB1
IZUMO4	-1.04585	-4.81081	1.5e-06	0.00024	-2.40631	0.0116757	0.108443	0.217396	0.208224	4.31708e-109	1.50318e-06	0.955284	16392	IZUMO4
AL031772.1	-0.760849	-4.80588	1.54e-06	0.000243	-3.41964	-0.167732	0.0777591	0.158316	0.149582	0	1.54071e-06	0.262145	6478	AL031772.1
CMC2	-0.582784	-4.8018	1.57e-06	0.000246	-1.52469	-0.00766981	0.059515	0.121368	0.115054	9.45914e-145	1.57244e-06	0.94685	14440	CMC2
GTF2IRD2B	-0.742197	-4.79459	1.63e-06	0.000253	-1.97378	0.380782	0.0768941	0.154799	0.147573	2.61252e-145	1.63006e-06	0.00987161	6969	GTF2IRD2B
TMC2	-0.844058	-4.79003	1.67e-06	0.000256	-4.91064	0.0499395	0.0871235	0.176211	0.167632	0	1.66752e-06	0.76577	15901	TMC2
TMEM254-AS1	-0.769585	-4.78277	1.73e-06	0.000263	-2.63156	0.250928	0.0804481	0.160908	0.153627	1.07826e-234	1.72897e-06	0.102394	10847	TMEM254-AS1
PAAF1	-0.723774	-4.77799	1.77e-06	0.000266	-1.65083	0.174974	0.0746496	0.151481	0.144184	2.29942e-108	1.77052e-06	0.224921	10106	PAAF1
AL359265.3	-0.981487	-4.77694	1.78e-06	0.000266	-2.99888	0.484912	0.103346	0.205464	0.19709	3.90166e-185	1.77985e-06	0.0138796	1348	AL359265.3
BBS4	-0.698261	-4.77172	1.83e-06	0.000269	-1.9526	0.119618	0.0723332	0.146333	0.139366	1.71548e-160	1.82656e-06	0.390726	13478	BBS4
IDH3A	-0.596755	-4.77132	1.83e-06	0.000269	-1.9748	-0.0979223	0.0612551	0.125071	0.118305	5.03279e-228	1.83025e-06	0.407833	13535	IDH3A
RRM1	-0.674256	-4.76496	1.89e-06	0.000275	-3.32565	0.173624	0.0696703	0.141503	0.133184	0	1.88888e-06	0.192355	9551	RRM1
GAB1	0.528139	4.76211	1.92e-06	0.000276	0.394042	-0.0224871	0.0536235	0.110904	0.104579	2.00751e-13	1.91583e-06	0.829747	4642	GAB1
LTC4S	-1.26229	-4.76077	1.93e-06	0.000276	-5.0171	0.576151	0.144469	0.265145	0.261702	2.99882e-264	1.92858e-06	0.0276967	5686	LTC4S
KLHL23	-0.650576	-4.75529	1.98e-06	0.000281	-1.21423	0.208283	0.0675389	0.136811	0.130226	2.88363e-72	1.98159e-06	0.109734	2623	KLHL23
CA5B	-0.537141	-4.74739	2.06e-06	0.00029	-1.47309	0.124602	0.0556457	0.113144	0.107235	2.00198e-154	2.06055e-06	0.245256	7531	CA5B
AXIN2	-0.605716	-4.74423	2.09e-06	0.000291	-3.39281	-0.0464356	0.0613633	0.127674	0.118709	0	2.09296e-06	0.695669	15316	AXIN2
PAQR6	-1.31171	-4.74276	2.11e-06	0.000291	-2.99603	-0.060344	0.138662	0.276572	0.26573	1.55057e-103	2.10825e-06	0.820355	1188	PAQR6
SULT1A2	-0.931879	-4.73494	2.19e-06	0.0003	-4.30042	-0.0524072	0.0986783	0.196809	0.187585	0	2.19121e-06	0.779954	14048	SULT1A2
SMIM14	-0.442607	-4.73219	2.22e-06	0.000302	-1.48971	0.150654	0.0455487	0.0935311	0.0879723	1.28845e-234	2.22112e-06	0.0868019	4259	SMIM14
DND1	-0.890777	-4.73064	2.24e-06	0.000302	-4.39049	0.334055	0.0969423	0.188299	0.180984	0	2.23809e-06	0.0649252	5411	DND1
NEK8	-1.01268	-4.72536	2.3e-06	0.000307	-3.9213	0.187949	0.108632	0.214307	0.206095	2.50889e-285	2.29708e-06	0.361795	14855	NEK8
GSTCD	-0.752663	-4.72408	2.31e-06	0.000307	-1.79381	0.1871	0.0788015	0.159325	0.151576	1.052e-114	2.31158e-06	0.217068	4517	GSTCD
AC005899.8	-2.00817	-4.72199	2.34e-06	0.000307	-4.78286	-0.118181	0.224761	0.42528	0.417109	1.75043e-100	2.33551e-06	0.776921	14913	AC005899.8
AC079630.1	-1.71946	-4.71038	2.47e-06	0.000322	-5.16003	0.572454	0.199709	0.365037	0.363157	3.34469e-147	2.47254e-06	0.114951	11461	AC079630.1
LINC01411	-1.79604	-4.70919	2.49e-06	0.000322	-2.73165	-0.0403926	0.190124	0.381389	0.365481	8.25041e-47	2.487e-06	0.911998	5616	LINC01411
FOXP4	0.74463	4.70159	2.58e-06	0.000332	-2.74582	0.319911	0.0690692	0.158378	0.137033	0	2.58145e-06	0.0195664	6072	FOXP4
CAMLG	-0.520242	-4.69417	2.68e-06	0.000341	-2.41042	0.113863	0.0540562	0.110827	0.103862	0	2.6769e-06	0.272948	5345	CAMLG
FAM241B	-0.699094	-4.68175	2.84e-06	0.00036	-4.20534	-0.0684854	0.0719999	0.149323	0.139821	0	2.84435e-06	0.624269	10765	FAM241B
MTRNR2L12	4.23805	4.67976	2.87e-06	0.000361	-3.38493	0.602302	0.366264	0.905613	0.744781	2.42459e-20	2.87216e-06	0.41869	3524	MTRNR2L12
CRTC3-AS1	-1.32914	-4.6624	3.13e-06	0.000387	-3.66471	0.501916	0.145918	0.285076	0.275533	3.4266e-139	3.12536e-06	0.0685132	13644	CRTC3-AS1
NFATC2IP	-0.548754	-4.66235	3.13e-06	0.000387	-1.91527	0.124495	0.0577828	0.117699	0.111152	6.46894e-241	3.12616e-06	0.262693	14062	NFATC2IP
AC025887.2	-0.815706	-4.65357	3.26e-06	0.000401	-3.26902	0.3307	0.0849731	0.175286	0.163659	0	3.2623e-06	0.0433145	15701	AC025887.2
AC125613.1	-1.17059	-4.64779	3.36e-06	0.000409	-1.52395	0.216288	0.124262	0.25186	0.240274	1.41313e-34	3.35508e-06	0.368029	3948	AC125613.1
MTF2	-0.705173	-4.646	3.38e-06	0.00041	-1.63158	-0.0434675	0.074656	0.151781	0.144434	7.02544e-106	3.38439e-06	0.763452	804	MTF2
TCTN2	-0.599502	-4.64085	3.47e-06	0.000413	-2.99892	0.174672	0.0632522	0.129179	0.121325	0	3.46984e-06	0.149949	12098	TCTN2
AL359232.1	-1.41204	-4.64077	3.47e-06	0.000413	-2.80172	0.429553	0.152403	0.304269	0.291882	1.77919e-75	3.47121e-06	0.141111	12791	AL359232.1
C16orf95	-0.660623	-4.63977	3.49e-06	0.000413	-3.01529	0.152737	0.0694855	0.142383	0.133615	0	3.48801e-06	0.252993	14483	C16orf95
DNAJC30	-0.587784	-4.6328	3.61e-06	0.000423	-3.70312	0.00119799	0.0602269	0.126874	0.117376	0	3.60746e-06	0.991857	6951	DNAJC30
RBM3	-0.867494	-4.63205	3.62e-06	0.000423	-2.95559	0.367895	0.0937054	0.187281	0.179414	2.35769e-218	3.6206e-06	0.0403124	7644	RBM3
MYH7B	-0.890701	-4.62651	3.72e-06	0.000431	-3.43129	0.232847	0.0970493	0.192521	0.184489	8.05404e-274	3.71888e-06	0.206905	16073	MYH7B
SUMF2	-0.847831	-4.62016	3.83e-06	0.000437	-2.29921	0.148844	0.0909157	0.183507	0.175197	4.16783e-141	3.83441e-06	0.395559	6907	SUMF2
SLC9A5	-0.579858	-4.61845	3.87e-06	0.000437	-3.38108	0.0203022	0.0604133	0.125553	0.116779	0	3.86621e-06	0.861982	14296	SLC9A5
DUS2	-0.602265	-4.61831	3.87e-06	0.000437	-2.68814	0.310714	0.0644448	0.130408	0.123321	0	3.86881e-06	0.0117505	14325	DUS2
ASMTL	-0.703336	-4.61794	3.88e-06	0.000437	-3.05937	-0.317681	0.0741018	0.152305	0.143632	0	3.87565e-06	0.0269823	7478	ASMTL
LUC7L2	-0.809303	-4.61649	3.9e-06	0.000437	-2.64323	0.153381	0.0871274	0.175307	0.167181	3.66749e-202	3.90275e-06	0.358903	7343	LUC7L2
THG1L	-0.970353	-4.61066	4.01e-06	0.000447	-4.90132	0.218003	0.108295	0.210458	0.202325	0	4.01388e-06	0.281263	5552	THG1L
MFSD14A	-1.31008	-4.6027	4.17e-06	0.000461	-5.26212	-0.0126018	0.15163	0.284634	0.27858	6.93798e-264	4.17054e-06	0.963919	837	MFSD14A
AC005670.2	-0.797873	-4.59997	4.23e-06	0.000463	-2.98206	-0.186089	0.085391	0.173452	0.164842	3.39619e-267	4.22556e-06	0.258943	15133	AC005670.2
VPS35	-0.437501	-4.59775	4.27e-06	0.000463	-2.0966	-0.00538963	0.0457651	0.0951554	0.0886132	0	4.27083e-06	0.951501	14156	VPS35
TMX4	-0.801112	-4.59744	4.28e-06	0.000463	-2.39603	0.0677228	0.086812	0.174252	0.166351	1.10509e-167	4.27705e-06	0.683928	15950	TMX4
RASL10A	-1.44731	-4.59446	4.34e-06	0.000467	-4.11573	-0.0787173	0.158707	0.315013	0.304997	2.83947e-148	4.33875e-06	0.796336	17661	RASL10A
DHX57	-0.520048	-4.58675	4.5e-06	0.00048	-1.99245	0.243038	0.0554169	0.11338	0.106791	4.39378e-283	4.50197e-06	0.0228568	2021	DHX57
CTDSPL2	-0.383155	-4.58589	4.52e-06	0.00048	-1.2969	0.118329	0.0405582	0.0835509	0.0784732	2.32891e-224	4.52066e-06	0.131582	13270	CTDSPL2
TRMT10B	-0.772756	-4.57054	4.86e-06	0.000513	-2.01303	-0.0958355	0.0837317	0.169073	0.161257	1.02601e-127	4.8648e-06	0.55231	8939	TRMT10B
PSMG3-AS1	-0.837169	-4.56948	4.89e-06	0.000513	-3.41133	0.234998	0.0922781	0.183209	0.175322	3.75753e-299	4.88926e-06	0.180122	6643	PSMG3-AS1
CSNK1E	-0.449057	-4.56628	4.96e-06	0.000514	-1.87157	0.15647	0.048096	0.098342	0.0925857	0	4.96462e-06	0.0910286	17775	CSNK1E
AL355773.1	1.44749	4.56604	4.97e-06	0.000514	-4.28643	-0.0601203	0.106104	0.317013	0.210674	0	4.97032e-06	0.77536	12716	AL355773.1
TMIE	1.91224	4.56499	5e-06	0.000514	-4.29781	0.223549	0.14971	0.418892	0.29877	3.06747e-181	4.99508e-06	0.454322	3285	TMIE
AC025159.1	-1.23522	-4.55886	5.14e-06	0.000526	-1.45083	0.146668	0.133233	0.27095	0.258178	1.29555e-27	5.14332e-06	0.569975	11746	AC025159.1
AC005037.1	-0.960097	-4.55393	5.27e-06	0.000534	-2.97107	-0.0465554	0.10556	0.210828	0.202163	2.69443e-174	5.26539e-06	0.817869	2782	AC005037.1
USP28	-0.541589	-4.55318	5.28e-06	0.000534	-2.19196	-0.059078	0.0579447	0.118947	0.111995	0	5.28415e-06	0.597841	10307	USP28
LRRC75B	-0.759635	-4.54927	5.38e-06	0.000536	-3.39809	0.238341	0.083512	0.166979	0.159061	0	5.38316e-06	0.134022	17625	LRRC75B
PHKG1	-1.10351	-4.54784	5.42e-06	0.000536	-2.19598	0.179231	0.120782	0.242645	0.232209	7.2519e-74	5.41997e-06	0.440202	6908	PHKG1
CHST15	1.13495	4.54611	5.46e-06	0.000536	-2.65304	0.279266	0.112417	0.249653	0.224153	3.85467e-123	5.46466e-06	0.212812	11117	CHST15
ESR1	-1.0182	-4.54487	5.5e-06	0.000536	-3.45447	-0.0141423	0.111539	0.224034	0.213973	1.32259e-210	5.49698e-06	0.947303	6534	ESR1
GEMIN8	-0.84109	-4.54429	5.51e-06	0.000536	-2.29755	0.363087	0.0922307	0.185087	0.17696	5.66718e-137	5.51203e-06	0.0401892	7523	GEMIN8
ABHD18	-0.644116	-4.54418	5.51e-06	0.000536	-1.48103	0.260542	0.0697697	0.141745	0.134709	5.33583e-100	5.51483e-06	0.053099	4598	ABHD18
GGNBP2	-0.454092	-4.54349	5.53e-06	0.000536	-1.57931	0.174647	0.0488484	0.0999435	0.0943397	2.58927e-229	5.53311e-06	0.0641321	14947	GGNBP2
ESYT2	-0.460774	-4.54225	5.57e-06	0.000536	-1.04212	0.0865901	0.0496215	0.101442	0.0959069	6.35915e-98	5.56582e-06	0.366602	7464	ESYT2
DERA	-0.81069	-4.54102	5.6e-06	0.000536	-2.15606	0.248727	0.0882453	0.178526	0.169925	7.71559e-132	5.59829e-06	0.143264	11362	DERA
RNF135	-0.447435	-4.5361	5.73e-06	0.000546	-2.9698	0.00253109	0.0457855	0.0986388	0.0896045	0	5.73049e-06	0.977465	14892	RNF135
TRMT9B	-1.18449	-4.5338	5.79e-06	0.000549	-1.9775	0.0950584	0.129482	0.261258	0.249528	1.16878e-52	5.79324e-06	0.703238	8136	TRMT9B
LINC01572	-1.30728	-4.5218	6.13e-06	0.000575	-2.22284	0.223697	0.143906	0.289106	0.276769	7.96096e-54	6.13157e-06	0.418949	14385	LINC01572
TIMM23	-0.474605	-4.52154	6.14e-06	0.000575	-2.34954	0.130453	0.0506477	0.104965	0.0980554	0	6.13905e-06	0.183387	10679	TIMM23
AC009950.1	-1.18665	-4.51828	6.23e-06	0.000581	-4.10502	-0.202154	0.132414	0.262634	0.252689	5.16394e-211	6.23437e-06	0.423705	2949	AC009950.1
AC136604.2	-0.909938	-4.51612	6.3e-06	0.000583	-4.32664	-0.0181395	0.101232	0.201487	0.192388	0	6.29837e-06	0.924882	5680	AC136604.2
SEPT4	-0.72545	-4.50865	6.52e-06	0.000601	-2.28641	0.108316	0.0792608	0.160902	0.152992	5.57884e-183	6.52416e-06	0.478956	15243	SEPT4
HABP4	-0.491226	-4.50711	6.57e-06	0.000601	-1.71404	0.0980638	0.0533489	0.108989	0.103019	1.74712e-226	6.5718e-06	0.341146	9104	HABP4
LINC00571	-0.936572	-4.50618	6.6e-06	0.000601	-4.10082	0.155749	0.10435	0.207842	0.197614	0	6.6005e-06	0.430611	12240	LINC00571
HECTD1	-0.318256	-4.50324	6.69e-06	0.000606	-0.745183	0.0334438	0.0342852	0.0706726	0.0663859	9.61038e-105	6.69249e-06	0.614417	12588	HECTD1
GPLD1	-0.843215	-4.49643	6.91e-06	0.000623	-2.40422	0.00701662	0.0930662	0.18753	0.179015	3.73651e-147	6.91042e-06	0.968734	5823	GPLD1
FAM86C1	-0.874029	-4.49351	7.01e-06	0.000628	-4.7755	-0.0474956	0.0977628	0.194509	0.186311	0	7.006e-06	0.79878	10080	FAM86C1
RFLNA	-1.08623	-4.49235	7.04e-06	0.000628	-2.92764	0.368839	0.121087	0.241796	0.231715	3.79507e-129	7.04407e-06	0.111435	12103	RFLNA
NBPF12	-0.624441	-4.49066	7.1e-06	0.000629	-1.67793	0.117026	0.0687991	0.139053	0.132208	2.24627e-131	7.10021e-06	0.376066	1016	NBPF12
FAM186A	-1.24107	-4.48753	7.21e-06	0.000633	-4.79312	-0.544696	0.140274	0.276559	0.268537	6.79341e-256	7.20529e-06	0.0425212	11551	FAM186A
GPR135	0.721816	4.48724	7.22e-06	0.000633	-1.28171	0.0468373	0.0763085	0.16086	0.149412	2.59199e-63	7.21532e-06	0.753918	12738	GPR135
AL354824.1	1.48806	4.48366	7.34e-06	0.00064	-4.65891	0.140927	0.0865053	0.331885	0.151849	0	7.33722e-06	0.35337	15957	AL354824.1
AC053527.1	-0.497449	-4.48144	7.41e-06	0.000641	-0.587704	0.216045	0.0543889	0.111002	0.105311	3.23852e-27	7.41427e-06	0.040219	4361	AC053527.1
LENG8-AS1	-0.688761	-4.48123	7.42e-06	0.000641	-3.3719	-0.141962	0.0749952	0.153699	0.145007	0	7.42129e-06	0.32758	17397	LENG8-AS1
PTS	-0.71885	-4.47896	7.5e-06	0.000641	-2.28734	0.112386	0.0795619	0.160495	0.152881	9.27168e-182	7.50059e-06	0.462268	10296	PTS
EIF2B4	-0.512823	-4.47868	7.51e-06	0.000641	-2.84192	0.137959	0.0554611	0.114503	0.106852	0	7.5105e-06	0.196662	1937	EIF2B4
AL355974.2	1.82381	4.47787	7.54e-06	0.000641	-0.985872	0.50368	0.193755	0.407294	0.382366	3.61398e-07	7.53924e-06	0.187747	12440	AL355974.2
AC004158.1	-1.29564	-4.4715	7.77e-06	0.000657	-2.21769	0.0223353	0.143866	0.289756	0.277458	1.29824e-53	7.76722e-06	0.93584	14386	AC004158.1
WDR93	-1.54238	-4.46882	7.87e-06	0.000662	-4.2852	0.0333536	0.179064	0.345142	0.335835	1.45513e-126	7.86508e-06	0.920888	13629	WDR93
RABEPK	-0.63726	-4.46295	8.08e-06	0.000677	-2.44739	0.237828	0.0706432	0.142789	0.135281	5.41633e-263	8.08382e-06	0.0787419	9273	RABEPK
GON4L	-0.332818	-4.45707	8.31e-06	0.000692	-0.872095	0.122737	0.0362553	0.0746721	0.0701857	7.52543e-128	8.30884e-06	0.0803339	1175	GON4L
NCOA3	-0.317519	-4.45451	8.41e-06	0.000697	-1.33772	0.076887	0.0339509	0.0712804	0.0659503	0	8.40848e-06	0.243682	16196	NCOA3
AC097359.3	1.79742	4.45318	8.46e-06	0.000698	-4.35939	0.213614	0.144655	0.403626	0.289022	1.61222e-199	8.4609e-06	0.45985	18304	AC097359.3
COX7A2L	-0.505196	-4.4469	8.71e-06	0.000715	-2.43838	0.0470557	0.0551616	0.113606	0.106446	0	8.71201e-06	0.658443	2035	COX7A2L
SLC25A36	-0.62487	-4.44455	8.81e-06	0.000719	-1.2167	0.00863452	0.0692469	0.140592	0.133797	4.14418e-69	8.80745e-06	0.948545	3784	SLC25A36
GTF2IRD2	-0.856761	-4.44308	8.87e-06	0.000721	-2.46208	0.308071	0.0962341	0.192831	0.184402	2.28276e-144	8.86819e-06	0.0947909	6966	GTF2IRD2
CR769775.2	-1.82738	-4.44072	8.97e-06	0.000723	-5.81873	0.0535788	0.226936	0.411506	0.408639	5.41267e-145	8.9658e-06	0.895684	8961	CR769775.2
RASGEF1A	0.896766	4.44019	8.99e-06	0.000723	-2.22099	0.632877	0.0936706	0.201966	0.185124	2.8023e-124	8.9881e-06	0.000629302	10659	RASGEF1A
LINC02341	-0.933851	-4.43576	9.17e-06	0.000735	-4.34575	0.0168149	0.105849	0.210528	0.201504	0	9.17489e-06	0.933496	12263	LINC02341
FAM160A2	-0.771994	-4.43108	9.38e-06	0.000747	-2.69487	0.0773549	0.0868566	0.174223	0.166346	2.35353e-211	9.37627e-06	0.641914	9560	FAM160A2
CCDC163	-1.24435	-4.43025	9.41e-06	0.000747	-4.46159	0.500973	0.146757	0.280877	0.273908	5.31158e-203	9.41248e-06	0.0674024	556	CCDC163
GART	-0.528318	-4.42577	9.61e-06	0.000754	-2.40534	0.0654388	0.0583315	0.119373	0.11221	0	9.61002e-06	0.559771	18031	GART
GLE1	-0.499307	-4.42502	9.64e-06	0.000754	-2.46691	0.062051	0.0547631	0.112837	0.105545	0	9.64343e-06	0.556593	9323	GLE1
ITGB8	0.455403	4.42438	9.67e-06	0.000754	0.581963	-0.0396185	0.0499142	0.10293	0.0972306	2.0582e-31	9.67198e-06	0.683663	6738	ITGB8
DDX50	-0.445515	-4.42396	9.69e-06	0.000754	-1.78553	0.0147655	0.0490813	0.100705	0.0947086	9.12979e-290	9.69081e-06	0.876109	10756	DDX50
AC006547.1	-1.23121	-4.42091	9.83e-06	0.000761	-4.59497	-0.494805	0.14146	0.278497	0.269569	1.88987e-231	9.82854e-06	0.0664253	17565	AC006547.1
NEMP1	-0.647289	-4.4201	9.87e-06	0.000761	-3.14943	0.198576	0.0723208	0.146442	0.138302	0	9.86553e-06	0.151056	11656	NEMP1
NDUFS3	-0.703441	-4.4143	1.01e-05	0.000778	-2.64366	-0.147289	0.0787399	0.159355	0.15122	3.94402e-247	1.01335e-05	0.330057	9801	NDUFS3
RNF168	-0.419708	-4.41101	1.03e-05	0.000786	-1.95739	0.194382	0.0459643	0.0951501	0.0887779	0	1.0289e-05	0.0285585	4042	RNF168
MPHOSPH9	-0.565504	-4.40771	1.04e-05	0.000795	-1.2246	0.0788033	0.0631277	0.128299	0.121868	7.91305e-84	1.04471e-05	0.517873	12083	MPHOSPH9
SPOP	-0.412456	-4.4067	1.05e-05	0.000795	-0.770194	0.0718681	0.0458663	0.0935975	0.0886449	2.78544e-63	1.0496e-05	0.417514	15171	SPOP
ZNF706	0.488598	4.39612	1.1e-05	0.000828	-0.596506	-0.0794722	0.052988	0.111143	0.103687	2.12999e-29	1.10201e-05	0.4434	8555	ZNF706
AGO4	-0.493791	-4.39591	1.1e-05	0.000828	-1.24077	0.101363	0.0550359	0.11233	0.106442	1.51017e-112	1.10308e-05	0.340954	420	AGO4
TMEM128	-0.783421	-4.38381	1.17e-05	0.000869	-3.09034	0.108158	0.089192	0.178708	0.170293	4.76946e-263	1.16619e-05	0.525343	4126	TMEM128
NOMO3	-0.914129	-4.38331	1.17e-05	0.000869	-4.40001	0.0659172	0.105642	0.208548	0.199179	0	1.16889e-05	0.740686	13948	NOMO3
ABRAXAS1	-1.01981	-4.37938	1.19e-05	0.000881	-3.48407	-0.0820522	0.116505	0.232866	0.223161	1.70758e-196	1.19019e-05	0.713111	4423	ABRAXAS1
FANCD2	-0.775567	-4.37612	1.21e-05	0.00089	-4.41356	0.235931	0.0885448	0.177227	0.167677	0	1.20812e-05	0.15941	3086	FANCD2
NPNT	1.19291	4.3749	1.21e-05	0.000891	-1.94506	0.458615	0.128321	0.272672	0.252834	6.73774e-52	1.21487e-05	0.0696931	4518	NPNT
AC005899.6	-1.43877	-4.37214	1.23e-05	0.000899	-5.41914	0.342594	0.180606	0.329077	0.325001	8.39055e-198	1.23037e-05	0.291822	14910	AC005899.6
FAM69C	-1.26475	-4.36792	1.25e-05	0.000912	-3.59871	0.0154459	0.145236	0.289555	0.278852	1.53111e-135	1.25434e-05	0.955827	15840	FAM69C
EIF4ENIF1	-0.436605	-4.36561	1.27e-05	0.000918	-1.92858	0.0108999	0.0483932	0.10001	0.093556	0	1.26768e-05	0.907251	17705	EIF4ENIF1
AC023355.1	-0.971197	-4.36374	1.28e-05	0.000922	-3.97348	0.360438	0.114546	0.22256	0.214596	1.15351e-263	1.27855e-05	0.0930325	13297	AC023355.1
SCML1	-0.961899	-4.36239	1.29e-05	0.000923	-2.11817	-0.242433	0.109095	0.220498	0.21032	5.6823e-84	1.28652e-05	0.249039	7540	SCML1
AR	0.967613	4.35976	1.3e-05	0.000928	-1.45171	0.108629	0.104604	0.221942	0.206215	8.59414e-44	1.30207e-05	0.598349	7728	AR
FAM20A	-1.08543	-4.35787	1.31e-05	0.000928	-4.95074	-0.2644	0.125703	0.249073	0.240198	0	1.31334e-05	0.271001	15342	FAM20A
SHISA6	-1.56514	-4.35764	1.31e-05	0.000928	-1.43877	-0.300116	0.176702	0.359172	0.342497	3.87661e-16	1.31471e-05	0.380889	14731	SHISA6
USO1	-0.496711	-4.35757	1.32e-05	0.000928	-1.27025	0.0603324	0.0558041	0.113988	0.107989	1.07442e-114	1.31514e-05	0.576372	4374	USO1
AL365259.1	-1.73521	-4.3534	1.34e-05	0.000936	-3.59867	0.796512	0.20233	0.398587	0.385006	9.04852e-71	1.34042e-05	0.038562	6406	AL365259.1
PRMT9	-0.673423	-4.3531	1.34e-05	0.000936	-2.57947	-0.140546	0.0760443	0.1547	0.146525	3.30966e-252	1.34224e-05	0.33746	4659	PRMT9
EHMT2	-0.737885	-4.35295	1.34e-05	0.000936	-2.54173	0.160399	0.0845207	0.169514	0.161783	1.11625e-198	1.34318e-05	0.321466	5944	EHMT2
CNIH3	-0.761953	-4.35122	1.35e-05	0.000939	-1.2722	0.187947	0.0862783	0.175112	0.166717	3.29662e-49	1.35381e-05	0.259598	1619	CNIH3
CDKL1	0.746145	4.34791	1.37e-05	0.000949	-0.625444	-0.0169342	0.0825918	0.17161	0.161187	3.65505e-14	1.37442e-05	0.916329	12669	CDKL1
RAB6A	-0.3738	-4.34667	1.38e-05	0.000951	-0.602948	0.173811	0.0419792	0.0859968	0.0812649	8.83072e-47	1.38217e-05	0.03245	10103	RAB6A
AL359397.2	-0.899881	-4.34369	1.4e-05	0.00096	-5.29469	-0.716947	0.10806	0.20717	0.220662	0	1.40112e-05	0.00115781	12668	AL359397.2
POGZ	-0.293646	-4.3411	1.42e-05	0.000967	0.232518	0.0817437	0.032821	0.0676433	0.0638396	1.3962e-12	1.41772e-05	0.200385	1090	POGZ
C4orf46	-0.996245	-4.33984	1.43e-05	0.000967	-4.99112	-0.280693	0.115392	0.229558	0.221701	0	1.42587e-05	0.205482	4702	C4orf46
LINC01515	-1.50041	-4.33936	1.43e-05	0.000967	-2.19401	0.0750986	0.171865	0.345767	0.330874	2.54237e-37	1.42898e-05	0.820447	10739	LINC01515
SPDYE16	-1.13976	-4.33614	1.45e-05	0.000975	-4.29056	-0.056534	0.134048	0.262851	0.253018	8.52246e-225	1.45008e-05	0.823194	6986	SPDYE16
AC098582.1	-1.41043	-4.33567	1.45e-05	0.000975	-3.37866	0.0524726	0.164706	0.325309	0.31399	1.6374e-93	1.45318e-05	0.867279	4450	AC098582.1
ZCCHC17	-0.604295	-4.33492	1.46e-05	0.000975	-2.19006	0.105281	0.0686968	0.139402	0.132275	5.04508e-223	1.45816e-05	0.426077	355	ZCCHC17
MPDZ	0.4724	4.3317	1.48e-05	0.000985	0.132465	-0.0775159	0.0526321	0.109057	0.102699	0.011842	1.4796e-05	0.450377	8811	MPDZ
LINC00271	-1.40637	-4.3289	1.5e-05	0.000993	-1.95304	0.444724	0.161498	0.32488	0.31087	1.14679e-33	1.49858e-05	0.152551	6454	LINC00271
EPCAM	-0.873995	-4.32826	1.5e-05	0.000993	-4.65336	0.39092	0.101358	0.201927	0.191905	0	1.5029e-05	0.0416448	2069	EPCAM
PPP1R13B	-0.414141	-4.32582	1.52e-05	0.001	-1.32389	0.0373183	0.0464913	0.0957369	0.0900657	2.32383e-178	1.51964e-05	0.678621	13066	PPP1R13B
PAMR1	-0.742355	-4.32347	1.54e-05	0.001	-0.0139775	0.279716	0.084217	0.171703	0.163335	0.868181	1.53592e-05	0.0868	9738	PAMR1
GOLGA1	-0.687787	-4.32321	1.54e-05	0.001	-1.78012	0.0901189	0.0788937	0.159092	0.151675	9.88044e-113	1.53773e-05	0.552405	9270	GOLGA1
AC091057.2	-0.917018	-4.32206	1.55e-05	0.00101	-4.30616	0.37879	0.108909	0.212171	0.203966	0	1.54578e-05	0.0632941	13135	AC091057.2
ZDHHC14	0.614774	4.31911	1.57e-05	0.00101	-0.281285	0.188531	0.0686378	0.142338	0.134008	4.16562e-05	1.56663e-05	0.159469	6553	ZDHHC14
SLC4A9	-0.999247	-4.31218	1.62e-05	0.00104	-5.39911	0.153173	0.118899	0.231726	0.223107	0	1.61651e-05	0.492371	5400	SLC4A9
RBSN	-0.497558	-4.29853	1.72e-05	0.0011	-2.04736	0.0115247	0.0562926	0.115751	0.108882	1.2689e-289	1.71933e-05	0.915705	3131	RBSN
AC240565.1	-0.814631	-4.29552	1.74e-05	0.00112	-3.9659	0.220181	0.0957688	0.189647	0.180671	0	1.74287e-05	0.222963	14540	AC240565.1
CNBD2	-1.02186	-4.29371	1.76e-05	0.00112	-3.69805	-0.35697	0.118966	0.23799	0.227761	3.85835e-212	1.75712e-05	0.117044	16091	CNBD2
LINC01344	-1.45599	-4.29368	1.76e-05	0.00112	-3.97777	0.20674	0.171761	0.339101	0.32643	1.18529e-118	1.75737e-05	0.526515	1381	LINC01344
TEX36	-0.839954	-4.29171	1.77e-05	0.00112	-5.12207	0.0667888	0.0967439	0.195715	0.185937	0	1.77302e-05	0.719445	11126	TEX36
AC138627.1	-1.22075	-4.28938	1.79e-05	0.00113	-1.29309	0.591101	0.140456	0.284598	0.271431	3.37398e-20	1.79172e-05	0.0294268	14392	AC138627.1
SNORC	-0.759638	-4.28672	1.81e-05	0.00114	-1.92376	0.400048	0.0875216	0.177207	0.168851	4.43766e-107	1.81333e-05	0.0178247	2975	SNORC
MVD	-0.51991	-4.28313	1.84e-05	0.00115	-2.53244	0.280963	0.0595686	0.121385	0.114522	0	1.84283e-05	0.014153	14502	MVD
SLC26A3	3.38542	4.28247	1.85e-05	0.00115	-1.33598	0.148751	0.377918	0.790531	0.743033	0.000407603	1.84834e-05	0.841328	7205	SLC26A3
B3GALNT2	-0.522542	-4.28159	1.86e-05	0.00115	-1.58807	0.00845252	0.0597305	0.122044	0.115398	9.52824e-156	1.85561e-05	0.94161	1710	B3GALNT2
AC010997.3	-1.23826	-4.27987	1.87e-05	0.00116	-5.03045	0.409833	0.149758	0.289323	0.280884	2.31211e-247	1.87006e-05	0.144542	10828	AC010997.3
AC008695.1	1.25032	4.27555	1.91e-05	0.00117	-4.32487	0.355225	0.103745	0.292435	0.204816	0	1.90667e-05	0.0828536	5310	AC008695.1
SPDYE5	-1.38814	-4.27525	1.91e-05	0.00117	-3.77825	-0.52873	0.163505	0.324693	0.31321	3.85693e-118	1.90924e-05	0.091392	6973	SPDYE5
LINC01185	-1.35504	-4.27234	1.93e-05	0.00118	-3.71749	0.479339	0.16218	0.317165	0.306653	2.79997e-116	1.9343e-05	0.118022	2116	LINC01185
AGAP6	-0.399594	-4.27008	1.95e-05	0.00119	-1.79888	0.0823443	0.0453768	0.0935802	0.0876744	0	1.95406e-05	0.347625	10698	AGAP6
ODF2	-0.566184	-4.26928	1.96e-05	0.00119	-2.6	0.205756	0.0652718	0.132618	0.124977	0	1.96107e-05	0.0996925	9322	ODF2
SP140	-1.11227	-4.2649	2e-05	0.0012	-3.84833	0.341318	0.132668	0.260796	0.250766	5.34311e-185	1.9999e-05	0.173481	2951	SP140
MGME1	-0.827059	-4.26451	2e-05	0.0012	-2.76996	-0.0375396	0.0963265	0.19394	0.18494	7.62412e-182	2.00337e-05	0.839148	15980	MGME1
ATL2	-0.738174	-4.26431	2.01e-05	0.0012	-1.3269	-0.0755012	0.0852408	0.173105	0.164737	1.22868e-54	2.0052e-05	0.646728	2015	ATL2
AC138150.1	-1.36016	-4.26357	2.01e-05	0.0012	-2.35888	0.436183	0.159277	0.319018	0.305679	1.26502e-49	2.01185e-05	0.1536	15111	AC138150.1
SHANK2	-0.83038	-4.25489	2.09e-05	0.00125	-2.28422	-0.178576	0.0959638	0.195159	0.185521	3.11205e-125	2.09156e-05	0.335766	10074	SHANK2
KDM1A	-0.473542	-4.25052	2.13e-05	0.00127	-1.64497	-0.0528632	0.0544107	0.111408	0.105171	8.86719e-201	2.13273e-05	0.615216	239	KDM1A
ZNF430	-0.5859	-4.24832	2.15e-05	0.00128	-2.03946	0.0995323	0.0679975	0.137913	0.130769	1.20803e-197	2.15376e-05	0.446578	16829	ZNF430
DCPS	-0.73464	-4.24559	2.18e-05	0.00128	-3.70328	0.16847	0.0861712	0.173036	0.163559	0	2.18015e-05	0.302999	10433	DCPS
UBXN11	-0.700701	-4.24472	2.19e-05	0.00128	-3.57723	0.348299	0.0826904	0.165076	0.156686	0	2.18866e-05	0.0262221	295	UBXN11
WDR92	-0.55997	-4.24399	2.2e-05	0.00128	-2.97391	-0.0678823	0.0639913	0.131944	0.123448	0	2.19583e-05	0.582399	2161	WDR92
CFAP221	-0.866727	-4.24276	2.21e-05	0.00128	-2.27423	0.179456	0.101638	0.204284	0.195191	6.75601e-111	2.20792e-05	0.357894	2445	CFAP221
ENO4	-1.46732	-4.24262	2.21e-05	0.00128	-3.32515	0.380024	0.174899	0.345851	0.333537	1.35932e-80	2.20922e-05	0.254546	11072	ENO4
USP14	-0.342683	-4.24214	2.21e-05	0.00128	-1.41954	-0.0219524	0.0389432	0.0807807	0.0754661	6.49067e-291	2.21402e-05	0.771135	15564	USP14
LTA4H	-0.51865	-4.2396	2.24e-05	0.00129	-2.44977	0.0390405	0.0597213	0.122335	0.11511	0	2.23923e-05	0.734491	11849	LTA4H
RAMP1	0.457882	4.2391	2.24e-05	0.00129	-0.00848954	0.116649	0.0522286	0.108014	0.101774	0.870876	2.24417e-05	0.25173	2993	RAMP1
TET1	-0.676094	-4.23903	2.24e-05	0.00129	-1.45502	0.137447	0.0788112	0.159492	0.151909	4.16853e-76	2.24484e-05	0.36557	10753	TET1
NPIPB11	-0.9837	-4.23709	2.26e-05	0.00129	-3.75492	0.299828	0.118155	0.232164	0.223053	1.24175e-221	2.26433e-05	0.178884	14067	NPIPB11
AC005899.1	-1.21803	-4.23523	2.28e-05	0.0013	-4.97876	0.626414	0.155909	0.287596	0.283381	9.07879e-224	2.28323e-05	0.0270706	14914	AC005899.1
RNF125	-1.0334	-4.2333	2.3e-05	0.00131	-4.23248	-0.0703593	0.122431	0.244111	0.234209	7.05564e-262	2.30285e-05	0.763862	15695	RNF125
MARCH2	-0.723593	-4.2324	2.31e-05	0.00131	-2.55155	0.223098	0.0847942	0.170965	0.162756	6.32937e-199	2.31208e-05	0.170453	16545	MARCH2
AC027288.3	1.14973	4.2296	2.34e-05	0.00132	-2.51113	0.749624	0.126201	0.271829	0.249748	4.2486e-88	2.34106e-05	0.00268638	11786	AC027288.3
SEC24B-AS1	-1.14461	-4.22892	2.35e-05	0.00132	-3.09052	0.371639	0.136708	0.270663	0.26038	3.71948e-113	2.34811e-05	0.153495	4534	SEC24B-AS1
BAG2	0.944705	4.2262	2.38e-05	0.00133	-2.46276	-0.228025	0.101378	0.223535	0.200876	2.34072e-130	2.37668e-05	0.256311	6180	BAG2
AC135586.2	-0.786047	-4.22424	2.4e-05	0.00134	-4.51179	-0.153572	0.0910374	0.18608	0.175998	0	2.3975e-05	0.382894	12136	AC135586.2
LINC02340	-1.21668	-4.22371	2.4e-05	0.00134	-1.68517	0.480048	0.143372	0.288059	0.275744	6.75012e-32	2.40315e-05	0.0816983	12191	LINC02340
TERF2IP	-0.716136	-4.22316	2.41e-05	0.00134	-1.03277	0.0885263	0.0835831	0.169573	0.161476	4.50772e-35	2.40896e-05	0.583534	14415	TERF2IP
POMT1	-0.569003	-4.22243	2.42e-05	0.00134	-2.27605	0.0252803	0.0661922	0.134757	0.127654	4.15808e-259	2.41685e-05	0.843016	9374	POMT1
PLA2G15	-0.555224	-4.22175	2.42e-05	0.00134	-3.46338	0.133801	0.0628556	0.131515	0.121618	0	2.42409e-05	0.271255	14329	PLA2G15
MAP3K3	-0.495997	-4.21946	2.45e-05	0.00134	-1.80396	0.181324	0.0576557	0.11755	0.111175	6.69866e-215	2.44892e-05	0.102895	15294	MAP3K3
PALLD	0.673024	4.21814	2.46e-05	0.00135	1.05662	0.0166919	0.0778594	0.159555	0.151398	5.95598e-42	2.46326e-05	0.91221	4729	PALLD
ZNF563	-0.703495	-4.21274	2.52e-05	0.00138	-3.62775	-0.0819461	0.0815823	0.166992	0.157175	0	2.52287e-05	0.602111	16634	ZNF563
C5	-0.841702	-4.20703	2.59e-05	0.00141	-2.5009	0.239679	0.099885	0.20007	0.191397	2.37324e-138	2.58747e-05	0.210474	9236	C5
VWCE	-1.54987	-4.20551	2.6e-05	0.00141	-3.30673	0.220022	0.185122	0.368533	0.353847	2.31255e-71	2.60495e-05	0.534074	9854	VWCE
ZNF101	-0.648198	-4.19898	2.68e-05	0.00145	-4.18627	0.385175	0.0758904	0.15437	0.144019	0	2.68116e-05	0.00748477	16813	ZNF101
ZNF823	-0.706766	-4.1981	2.69e-05	0.00145	-3.14213	0.0327698	0.0823588	0.168354	0.159215	0	2.69167e-05	0.836931	16620	ZNF823
FZD6	-0.880465	-4.19724	2.7e-05	0.00145	-2.73197	-0.00510084	0.104635	0.209772	0.200584	2.83594e-150	2.70184e-05	0.979712	8568	FZD6
CCZ1B	-0.803542	-4.19502	2.73e-05	0.00146	-2.61143	-0.0147083	0.0945691	0.191547	0.182249	7.55514e-168	2.72853e-05	0.935677	6693	CCZ1B
DDX25	-0.899479	-4.1936	2.75e-05	0.00146	-3.1357	-0.0618764	0.107021	0.214488	0.204715	1.04345e-188	2.74563e-05	0.762456	10425	DDX25
AC021231.1	-1.03998	-4.18751	2.82e-05	0.0015	-1.78205	0.285424	0.122618	0.248354	0.236877	7.45387e-48	2.8203e-05	0.228224	13169	AC021231.1
NDEL1	-0.619118	-4.18633	2.84e-05	0.0015	-1.83909	0.121438	0.0729165	0.14789	0.140491	2.309e-140	2.83502e-05	0.387378	14709	NDEL1
RAB34	-0.718851	-4.18628	2.84e-05	0.0015	-2.18575	0.0983342	0.0849371	0.171716	0.16345	4.90094e-146	2.8356e-05	0.54743	14852	RAB34
HSPB1	1.57631	4.18535	2.85e-05	0.0015	0.82394	-0.122967	0.183979	0.376625	0.357615	7.51881e-06	2.84729e-05	0.730956	6981	HSPB1
CDH23	0.895695	4.18439	2.86e-05	0.0015	-0.767368	0.290334	0.102451	0.214056	0.20089	6.88034e-14	2.85934e-05	0.14839	10783	CDH23
AC091057.6	-0.908043	-4.18209	2.89e-05	0.00151	-4.70729	0.229721	0.108839	0.217127	0.205594	0	2.88843e-05	0.263845	13136	AC091057.6
IPP	-0.686454	-4.18162	2.89e-05	0.00151	-2.62397	0.363152	0.0818689	0.16416	0.156489	2.13543e-225	2.89439e-05	0.0203074	564	IPP
H2AFY2	-0.819043	-4.18104	2.9e-05	0.00151	-3.19659	-0.111209	0.0961991	0.195894	0.185956	4.12198e-242	2.90177e-05	0.549815	10768	H2AFY2
ADGRE5	-0.972856	-4.17933	2.92e-05	0.00151	-4.97534	-0.180136	0.117915	0.232778	0.224005	0	2.92365e-05	0.421303	16692	ADGRE5
AL022328.4	-1.25687	-4.17766	2.95e-05	0.00152	-4.72974	0.14918	0.156278	0.300855	0.292532	3.32559e-201	2.94517e-05	0.610079	17913	AL022328.4
AC008957.2	-2.02172	-4.17557	2.97e-05	0.00153	-2.56475	-0.456682	0.240651	0.484178	0.4638	1.60842e-26	2.97242e-05	0.324794	4922	AC008957.2
CAP2	1.47866	4.17083	3.03e-05	0.00156	-0.712303	-0.16412	0.172019	0.354524	0.335205	3.46034e-05	3.03494e-05	0.624409	5798	CAP2
ASMTL-AS1	-0.92505	-4.16917	3.06e-05	0.00156	-3.67943	0.122941	0.111607	0.221879	0.212304	2.36223e-238	3.05708e-05	0.562535	7477	ASMTL-AS1
ARMC1	-0.357337	-4.16713	3.08e-05	0.00157	-2.12502	-0.0908492	0.0403587	0.0857513	0.0788331	0	3.08458e-05	0.249147	8381	ARMC1
LINC01239	-1.2346	-4.1656	3.11e-05	0.00157	-3.24545	0.28615	0.149406	0.29638	0.284013	1.26051e-104	3.10529e-05	0.313682	8846	LINC01239
SLC9B1	-1.07957	-4.16526	3.11e-05	0.00157	-2.7161	0.253564	0.129302	0.259184	0.248131	5.80401e-98	3.10998e-05	0.30683	4501	SLC9B1
RDH11	-0.837931	-4.16496	3.11e-05	0.00157	-3.53213	-0.197895	0.099382	0.201186	0.191459	1.14594e-276	3.11405e-05	0.301316	12804	RDH11
VWA3A	-1.20536	-4.16429	3.12e-05	0.00157	-2.62486	0.117381	0.144693	0.289452	0.277351	1.51547e-73	3.12326e-05	0.672133	13994	VWA3A
ZNFX1	-0.464671	-4.16287	3.14e-05	0.00158	-2.09767	0.130786	0.0543473	0.111623	0.104801	0	3.14275e-05	0.21205	16203	ZNFX1
RECQL4	1.21368	4.16175	3.16e-05	0.00158	-3.98646	0.346094	0.115125	0.291626	0.230294	9.83538e-263	3.15814e-05	0.132882	8752	RECQL4
ERG28	-0.621009	-4.16154	3.16e-05	0.00158	-3.20055	-0.0428403	0.0729646	0.149226	0.140293	0	3.16115e-05	0.760089	12888	ERG28
OIP5	-1.12494	-4.15854	3.2e-05	0.00159	-4.64411	-0.148082	0.137626	0.270513	0.2606	1.2903e-249	3.20282e-05	0.569874	13220	OIP5
DCUN1D2	-0.535842	-4.1547	3.26e-05	0.00162	-1.85055	-0.0894142	0.0630627	0.128972	0.122019	2.80119e-189	3.25715e-05	0.463687	12462	DCUN1D2
D2HGDH	-0.819112	-4.14842	3.35e-05	0.00165	-2.09818	0.251232	0.0980684	0.197452	0.188436	1.48598e-101	3.34776e-05	0.18245	3030	D2HGDH
KREMEN1	-0.538699	-4.14761	3.36e-05	0.00165	-0.980899	0.424791	0.0638907	0.129882	0.123394	3.39387e-53	3.35963e-05	0.000576222	17655	KREMEN1
TMEM41B	-0.497208	-4.14718	3.37e-05	0.00165	-1.65451	0.18695	0.0587751	0.119891	0.113412	2.40623e-174	3.36598e-05	0.0992686	9599	TMEM41B
SIRT1	-0.394945	-4.14704	3.37e-05	0.00165	-2.08939	-0.00951197	0.0454745	0.0952353	0.0884148	0	3.36799e-05	0.914326	10744	SIRT1
ITPA	-0.594681	-4.1447	3.4e-05	0.00166	-2.70501	-0.0479703	0.0701868	0.14348	0.135159	0	3.40253e-05	0.722652	15913	ITPA
POU2F1	-0.373451	-4.14371	3.42e-05	0.00167	0.395654	0.00693132	0.0440578	0.0901247	0.0855001	2.69943e-19	3.41727e-05	0.935388	1289	POU2F1
SERPINF2	1.31613	4.14112	3.46e-05	0.00168	-3.95223	0.172181	0.128023	0.317821	0.256051	2.90602e-209	3.45613e-05	0.501299	14567	SERPINF2
CCAR1	-0.319904	-4.13806	3.5e-05	0.0017	-0.916275	0.145871	0.0375136	0.0773079	0.0726512	9.25135e-132	3.50262e-05	0.0446616	10754	CCAR1
AC018754.1	-0.79938	-4.13665	3.52e-05	0.0017	-4.16219	0.365143	0.0956375	0.193243	0.181987	0	3.52414e-05	0.0448111	5147	AC018754.1
REPS1	-0.356953	-4.1364	3.53e-05	0.0017	0.379809	-0.0294849	0.0421604	0.0862956	0.0818371	2.08565e-19	3.52801e-05	0.718632	6475	REPS1
RBMS2	-0.557287	-4.13289	3.58e-05	0.00172	-1.70729	0.190139	0.0662604	0.134842	0.127827	2.11486e-146	3.58237e-05	0.136888	11647	RBMS2
SECISBP2	-0.563617	-4.13115	3.61e-05	0.00173	-1.6896	0.111043	0.0669428	0.136431	0.129469	1.47672e-140	3.60951e-05	0.391071	9051	SECISBP2
NANOG	-1.85836	-4.13015	3.63e-05	0.00173	-5.78647	0.693926	0.253712	0.449949	0.452521	3.88263e-115	3.62526e-05	0.125161	11273	NANOG
ORC2	-0.56747	-4.12853	3.65e-05	0.00174	-1.79166	0.200345	0.0674575	0.137451	0.130255	1.97342e-155	3.65098e-05	0.124025	2781	ORC2
POM121	-0.382278	-4.1277	3.66e-05	0.00174	-1.44148	0.229332	0.045162	0.0926128	0.0872089	1.50561e-223	3.66413e-05	0.00854634	6943	POM121
MLF1	-0.482409	-4.1251	3.71e-05	0.00175	-2.42868	-0.0415843	0.0561055	0.116945	0.108775	0	3.7058e-05	0.702242	3867	MLF1
AC003006.1	-0.779562	-4.12497	3.71e-05	0.00175	-3.47669	0.0398873	0.0937792	0.188986	0.179694	7.59574e-301	3.70783e-05	0.824334	17481	AC003006.1
ZNF682	-0.811032	-4.12401	3.72e-05	0.00175	-2.98868	-0.0142487	0.0974353	0.196661	0.187226	1.28367e-206	3.72329e-05	0.939336	16820	ZNF682
LINC01242	-0.889313	-4.11978	3.79e-05	0.00178	-4.39419	-0.0580918	0.108897	0.215864	0.205753	0	3.79231e-05	0.777685	8860	LINC01242
AC072062.1	-1.37405	-4.11972	3.79e-05	0.00178	-4.55479	0.65342	0.173621	0.333529	0.323829	1.08826e-151	3.7934e-05	0.0436124	2854	AC072062.1
HMGB3	-1.28261	-4.11784	3.82e-05	0.00179	-5.12888	0.181352	0.163708	0.311476	0.303983	1.8526e-215	3.82441e-05	0.550783	8012	HMGB3
DSN1	-1.00533	-4.11626	3.85e-05	0.00179	-4.40982	-0.24128	0.123304	0.244233	0.233965	4.05375e-280	3.85073e-05	0.302415	16104	DSN1
PYM1	-0.489773	-4.11384	3.89e-05	0.00181	-3.75722	0.12778	0.0545508	0.119055	0.107045	0	3.89135e-05	0.232596	11617	PYM1
SGMS1-AS1	-1.32174	-4.11255	3.91e-05	0.00181	-4.30155	0.0132228	0.165114	0.321392	0.31173	1.27513e-149	3.91315e-05	0.966166	10701	SGMS1-AS1
IFT88	-0.595217	-4.11115	3.94e-05	0.00182	-0.948835	0.323108	0.0713173	0.144781	0.137779	2.18224e-40	3.9369e-05	0.0190212	12156	IFT88
MT-ND2	1.12394	4.11061	3.95e-05	0.00182	0.93292	0.315291	0.133641	0.273423	0.259669	2.93536e-12	3.94617e-05	0.224669	18145	MT-ND2
PKIB	-1.0466	-4.1097	3.96e-05	0.00182	-3.12299	0.289638	0.127089	0.254667	0.243517	2.43589e-133	3.96174e-05	0.234284	6394	PKIB
KLHL13	0.750853	4.10894	3.97e-05	0.00182	-1.78363	0.214854	0.0858528	0.182736	0.168338	7.22445e-96	3.97475e-05	0.201841	7902	KLHL13
AL139317.1	-1.42338	-4.10887	3.98e-05	0.00182	-5.24292	-0.380419	0.180557	0.346415	0.337757	2.21548e-185	3.97596e-05	0.260034	12697	AL139317.1
TMUB2	-0.54363	-4.10793	3.99e-05	0.00182	-2.29011	-0.015471	0.0649197	0.132337	0.12507	1.37181e-272	3.99218e-05	0.901554	15083	TMUB2
AL391839.1	-1.49279	-4.1073	4e-05	0.00182	-4.3899	-0.656728	0.184379	0.363447	0.35316	2.68974e-125	4.00303e-05	0.0629455	10633	AL391839.1
FBXL16	0.766596	4.1058	4.03e-05	0.00183	-2.96384	-0.321998	0.0796401	0.186711	0.159465	3.84359e-303	4.02921e-05	0.0434628	13749	FBXL16
AC007100.1	-1.12707	-4.10337	4.07e-05	0.00184	-5.33546	0.361668	0.14416	0.274669	0.267026	7.73927e-300	4.0718e-05	0.175599	2113	AC007100.1
LIMA1	-0.575606	-4.10018	4.13e-05	0.00186	-2.26803	0.0787864	0.0685933	0.140385	0.132353	9.51282e-240	4.12828e-05	0.551658	11550	LIMA1
LINC01376	-1.48378	-4.09924	4.15e-05	0.00186	-2.05301	0.56747	0.179194	0.361965	0.345876	2.17194e-30	4.14503e-05	0.100865	1864	LINC01376
ACTR5	-0.597767	-4.09774	4.17e-05	0.00187	-3.86998	-0.174506	0.0689319	0.145877	0.135038	0	4.17201e-05	0.196264	16124	ACTR5
POM121C	-0.333366	-4.09633	4.2e-05	0.00187	-1.31213	0.192012	0.0393997	0.0813815	0.0762288	3.4888e-243	4.19746e-05	0.0117726	6972	POM121C
UFL1-AS1	-0.926419	-4.09623	4.2e-05	0.00187	-1.55531	0.26169	0.111457	0.226164	0.215539	2.95878e-44	4.19935e-05	0.224702	6285	UFL1-AS1
ZMIZ2	-0.568677	-4.09371	4.25e-05	0.00189	-2.17641	0.256555	0.0685376	0.138915	0.131822	2.71469e-221	4.24524e-05	0.0516274	6871	ZMIZ2
AC009063.2	1.34295	4.09153	4.29e-05	0.0019	-3.14721	-0.254026	0.143636	0.328227	0.288084	2.03888e-106	4.28531e-05	0.377897	14453	AC009063.2
SENP2	-0.370845	-4.08805	4.35e-05	0.00192	-1.69508	-0.0249463	0.0436338	0.0907146	0.0846749	0	4.35023e-05	0.76829	3985	SENP2
AC008758.5	-0.959145	-4.08706	4.37e-05	0.00193	-3.22939	0.191405	0.116856	0.234679	0.224089	4.14322e-168	4.36878e-05	0.393025	16637	AC008758.5
RAB2B	-0.523548	-4.08535	4.4e-05	0.00194	-2.41154	0.201976	0.0628832	0.128153	0.120876	0	4.40103e-05	0.0947356	12495	RAB2B
ZNF749	-1.1588	-4.08381	4.43e-05	0.00194	-3.81881	-0.27439	0.143259	0.283755	0.272741	1.49757e-156	4.43033e-05	0.314393	17468	ZNF749
RMRP	3.55316	4.08219	4.46e-05	0.00195	-4.84936	0.740291	0.259389	0.870407	0.490606	5.40322e-78	4.46136e-05	0.131316	18585	RMRP
RPRD2	-0.387498	-4.08094	4.49e-05	0.00196	-0.490292	0.161251	0.0463522	0.094953	0.0898505	3.78736e-26	4.48537e-05	0.0727087	1057	RPRD2
SEC63	-0.379586	-4.07983	4.51e-05	0.00196	-1.26957	0.0247227	0.0452595	0.0930397	0.0875923	3.9062e-173	4.50683e-05	0.777754	6323	SEC63
SLC20A1	-0.716955	-4.0796	4.51e-05	0.00196	-2.05494	-0.127977	0.0867182	0.175742	0.167072	3.88871e-124	4.51137e-05	0.443676	2419	SLC20A1
AL391261.2	-1.32392	-4.07917	4.52e-05	0.00196	-5.57024	0.461465	0.175282	0.324555	0.318846	1.26977e-221	4.51964e-05	0.147814	12790	AL391261.2
USP3-AS1	-1.16135	-4.07429	4.62e-05	0.00199	-2.75307	-0.158555	0.14271	0.285044	0.273522	6.34724e-83	4.61556e-05	0.56213	13393	USP3-AS1
ZNF814	-0.633885	-4.07423	4.62e-05	0.00199	-2.16316	-0.0919317	0.0766052	0.155584	0.147783	2.00785e-175	4.61664e-05	0.533894	17488	ZNF814
APMAP	-0.683113	-4.07256	4.65e-05	0.002	-2.5864	0.074997	0.0826629	0.167736	0.159105	6.70007e-215	4.64996e-05	0.637378	16012	APMAP
CCM2	-0.493024	-4.07103	4.68e-05	0.00201	-1.77236	0.145169	0.0593046	0.121106	0.114492	3.01743e-196	4.68061e-05	0.204819	6877	CCM2
ZNF554	-0.650465	-4.0693	4.72e-05	0.00201	-4.2432	0.0361298	0.076628	0.159847	0.148277	0	4.71555e-05	0.807491	16412	ZNF554
CCDC102B	-0.826703	-4.06877	4.73e-05	0.00201	-1.99545	0.32702	0.100383	0.203182	0.193518	6.2678e-88	4.72613e-05	0.0910536	15826	CCDC102B
PDCD6IP	-0.420818	-4.0669	4.76e-05	0.00202	-0.951825	-0.00232942	0.0507256	0.103474	0.0980649	1.48244e-78	4.76421e-05	0.981049	3193	PDCD6IP
AC068025.2	-1.10975	-4.06672	4.77e-05	0.00202	-3.49948	-0.103307	0.135748	0.272887	0.261729	1.51948e-146	4.76801e-05	0.693059	14869	AC068025.2
MYO15B	-0.704437	-4.06384	4.83e-05	0.00204	-1.96314	0.372261	0.0858265	0.173343	0.165237	8.55154e-116	4.82718e-05	0.0242662	15409	MYO15B
VDAC3	-0.856997	-4.06214	4.86e-05	0.00205	-1.71982	-0.195302	0.103902	0.210972	0.201043	1.53862e-61	4.86258e-05	0.331325	8308	VDAC3
NVL	-0.364711	-4.06159	4.87e-05	0.00205	-1.6679	0.186144	0.0433291	0.0897952	0.0837832	0	4.87395e-05	0.0263015	1616	NVL
LETMD1	-0.629855	-4.05419	5.03e-05	0.00211	-1.92626	0.260083	0.0767177	0.155359	0.147792	4.01947e-139	5.03089e-05	0.0784441	11558	LETMD1
AP003354.2	-1.51487	-4.05411	5.03e-05	0.00211	-3.01357	0.609434	0.187712	0.373662	0.359148	5.33749e-58	5.03248e-05	0.089718	8563	AP003354.2
AC005291.2	-2.06585	-4.04926	5.14e-05	0.00215	-6.0579	0.476356	0.290524	0.510181	0.512195	1.47351e-96	5.13804e-05	0.352356	14721	AC005291.2
GLUD1	-0.591565	-4.04717	5.18e-05	0.00216	0.198861	-0.0434672	0.0715448	0.146168	0.138906	0.00544383	5.18413e-05	0.754338	10870	GLUD1
ZNF77	-0.648079	-4.04429	5.25e-05	0.00217	-4.45041	0.0266755	0.075352	0.160245	0.147617	0	5.24813e-05	0.856597	16418	ZNF77
RNMT	-0.480397	-4.04399	5.25e-05	0.00217	-1.40735	-0.118496	0.0581269	0.118793	0.112468	1.67684e-129	5.25498e-05	0.292067	15649	RNMT
USP39	-0.461356	-4.04348	5.27e-05	0.00217	-1.90748	0.0268064	0.0557726	0.114099	0.107626	2.33624e-256	5.2664e-05	0.803307	2266	USP39
OSGEP	-0.671834	-4.04282	5.28e-05	0.00217	-2.35706	-0.0335252	0.0822292	0.16618	0.158112	1.05638e-180	5.2813e-05	0.83208	12480	OSGEP
THNSL1	-0.973547	-4.04243	5.29e-05	0.00217	-4.1607	0.264922	0.122374	0.240832	0.231546	2.23096e-253	5.28994e-05	0.252565	10598	THNSL1
AC239868.3	1.38255	4.04211	5.3e-05	0.00217	-3.98062	-0.229492	0.135951	0.342038	0.273803	1.87263e-188	5.29732e-05	0.401937	1039	AC239868.3
TRIM62	-0.442208	-4.04048	5.33e-05	0.00218	-3.17582	0.0345966	0.0508029	0.109444	0.0993374	0	5.33411e-05	0.727635	396	TRIM62
RECK	-0.517217	-4.03714	5.41e-05	0.00221	-1.41587	-0.0511456	0.0627726	0.128115	0.121443	1.18548e-112	5.41069e-05	0.673646	8923	RECK
APH1A	-0.798804	-4.03365	5.49e-05	0.00224	-3.12703	0.137586	0.0991045	0.198035	0.188924	1.64094e-218	5.4918e-05	0.466456	1052	APH1A
EPX	-1.68671	-4.02925	5.6e-05	0.00227	-5.61532	-0.544118	0.220635	0.418618	0.412348	6.91961e-143	5.59559e-05	0.186982	15232	EPX
RTCA	-0.501696	-4.02842	5.62e-05	0.00227	-2.39687	0.0323622	0.0605942	0.124539	0.117054	0	5.61537e-05	0.782185	843	RTCA
AC009126.1	-0.951396	-4.02803	5.62e-05	0.00227	-2.52804	0.327711	0.118362	0.236194	0.226441	3.24808e-101	5.62467e-05	0.147834	5189	AC009126.1
ZNF780A	-0.671953	-4.02727	5.64e-05	0.00228	-3.34857	-0.0256235	0.0818645	0.166851	0.157693	0	5.64294e-05	0.87092	17045	ZNF780A
MTFR1L	-0.472396	-4.02628	5.67e-05	0.00228	-2.54486	-0.0178782	0.0565659	0.117328	0.109583	0	5.66658e-05	0.870403	283	MTFR1L
ZNF449	-0.636843	-4.02397	5.72e-05	0.0023	-3.36297	0.073313	0.0773459	0.158262	0.148986	0	5.72254e-05	0.622663	7975	ZNF449
LRRC17	-0.989729	-4.02167	5.78e-05	0.00231	-3.83588	0.0389046	0.123261	0.246099	0.235246	1.29877e-212	5.77878e-05	0.868646	7169	LRRC17
CLTA	-0.401792	-4.02064	5.8e-05	0.00232	-1.77049	0.0739336	0.0484451	0.0999323	0.0937097	2.03586e-292	5.80402e-05	0.430133	8925	CLTA
GOLGA6L4	-0.816116	-4.01956	5.83e-05	0.00232	-4.18328	0.433515	0.103413	0.203036	0.194508	0	5.8308e-05	0.0258289	13594	GOLGA6L4
CHMP6	0.739978	4.01948	5.83e-05	0.00232	-2.43545	0.0557707	0.0836948	0.184098	0.165469	3.68117e-186	5.83257e-05	0.736083	15494	CHMP6
HGSNAT	-0.766369	-4.01623	5.91e-05	0.00235	-1.45983	0.27719	0.0942809	0.190818	0.181952	4.461e-54	5.91369e-05	0.127652	8318	HGSNAT
AC019186.1	1.00648	4.01346	5.98e-05	0.00237	-3.35506	-0.077995	0.107235	0.250775	0.214802	6.98357e-215	5.98342e-05	0.716528	2566	AC019186.1
DAAM1	0.345483	4.01243	6.01e-05	0.00237	0.848216	0.14075	0.0417576	0.0861033	0.081338	9.89795e-92	6.00975e-05	0.0835527	12737	DAAM1
HMGCR	-0.711288	-4.01218	6.02e-05	0.00237	-2.58837	-0.116888	0.0869773	0.177282	0.168197	1.32244e-194	6.01605e-05	0.487088	5088	HMGCR
ETFA	-0.701799	-4.01156	6.03e-05	0.00237	-1.45337	0.130936	0.0863206	0.174944	0.166597	1.30949e-63	6.03178e-05	0.4319	13525	ETFA
FLYWCH2	-0.559965	-4.01113	6.04e-05	0.00237	-3.05665	0.0684855	0.0679359	0.139603	0.130973	0	6.04276e-05	0.601045	13823	FLYWCH2
ZNF287	-0.719356	-4.00993	6.07e-05	0.00237	-3.484	0.161232	0.089255	0.179394	0.170177	0	6.07365e-05	0.343417	14762	ZNF287
ZRSR2	-0.446164	-4.00971	6.08e-05	0.00237	-2.67875	0.0835581	0.0531662	0.111271	0.103252	0	6.07927e-05	0.418364	7532	ZRSR2
ARSG	-0.966275	-4.009	6.1e-05	0.00237	-3.05008	0.251272	0.119964	0.241026	0.230427	1.33646e-142	6.09766e-05	0.275509	15338	ARSG
CC2D2B	-1.30081	-4.00895	6.1e-05	0.00237	-2.20248	0.18553	0.16159	0.324476	0.310568	2.65386e-42	6.099e-05	0.550248	10925	CC2D2B
NMRAL1	-0.577024	-4.00549	6.19e-05	0.0024	-2.70474	0.0883213	0.0706057	0.144058	0.135893	0	6.1889e-05	0.515736	13862	NMRAL1
AC097103.2	-0.56268	-4.00331	6.25e-05	0.00241	-0.473334	0.241805	0.0690561	0.140554	0.133661	7.16469e-12	6.24618e-05	0.0704379	3778	AC097103.2
SIAE	-0.68056	-4.00053	6.32e-05	0.00243	-2.63753	0.202961	0.0846285	0.170117	0.16205	3.08569e-213	6.32007e-05	0.210402	10403	SIAE
RPS18	1.07385	4.00037	6.32e-05	0.00243	-3.53721	0.0773294	0.113511	0.268438	0.226822	3.51734e-213	6.32433e-05	0.733159	5987	RPS18
EIF3G	0.904301	3.99878	6.37e-05	0.00244	-3.17764	0.177319	0.0991377	0.226144	0.19639	2.00427e-225	6.36693e-05	0.366583	16571	EIF3G
CLC	-2.21848	-3.9955	6.46e-05	0.00247	-6.19653	-0.0193132	0.309043	0.555245	0.553609	1.98942e-89	6.45585e-05	0.972171	17037	CLC
CDK9	-0.748855	-3.99432	6.49e-05	0.00248	-2.1699	0.236512	0.093026	0.18748	0.178846	2.42842e-120	6.48808e-05	0.186024	9296	CDK9
NUP133	-0.514894	-3.9924	6.54e-05	0.00249	-1.83062	0.0574752	0.0631431	0.128968	0.122097	8.37906e-185	6.54067e-05	0.637832	1663	NUP133
JMJD1C	-0.155489	-3.99041	6.6e-05	0.00251	0.611817	0.0518752	0.0185878	0.0389656	0.0362571	1.34296e-237	6.59599e-05	0.152499	10736	JMJD1C
C11orf65	-0.767073	-3.98987	6.61e-05	0.00251	-2.02037	0.260943	0.0950077	0.192255	0.183125	2.38106e-100	6.61107e-05	0.154172	10266	C11orf65
PTOV1	0.614305	3.98918	6.63e-05	0.00251	-1.34826	0.0179931	0.0728367	0.153993	0.142847	1.69104e-76	6.63009e-05	0.899763	17287	PTOV1
SOS1	0.529447	3.98495	6.75e-05	0.00255	0.382489	-0.0735938	0.0645243	0.132862	0.125685	3.0698e-09	6.74951e-05	0.558185	2024	SOS1
AC008537.1	-0.609532	-3.98286	6.81e-05	0.00257	-1.92314	0.195341	0.0752923	0.153039	0.145262	6.68014e-144	6.80894e-05	0.178706	17065	AC008537.1
CPLANE1	-0.367735	-3.9762	7e-05	0.00263	-0.64525	0.118556	0.0453453	0.092484	0.0876291	5.99406e-46	7.00259e-05	0.176079	4925	CPLANE1
L3MBTL2	-0.479474	-3.97561	7.02e-05	0.00263	-2.77863	0.047666	0.0581585	0.120604	0.112442	0	7.01987e-05	0.671626	17818	L3MBTL2
HP1BP3	0.471452	3.97519	7.03e-05	0.00263	0.00176988	-0.0320769	0.057445	0.118598	0.111855	0.975421	7.03221e-05	0.774287	223	HP1BP3
DUBR	0.610624	3.97514	7.03e-05	0.00263	-1.10214	0.0289682	0.0732485	0.153611	0.143487	3.63645e-51	7.03373e-05	0.840005	3561	DUBR
GCDH	-0.497299	-3.97149	7.14e-05	0.00266	-1.8817	-0.0640476	0.0612539	0.125217	0.118361	3.11188e-207	7.14256e-05	0.588423	16657	GCDH
UBE2Q2	-0.532036	-3.97054	7.17e-05	0.00267	-2.17581	0.105121	0.0653207	0.133996	0.126461	2.79012e-243	7.17098e-05	0.405834	13521	UBE2Q2
ODAPH	-0.843955	-3.96996	7.19e-05	0.00267	-5.17261	0.0786074	0.102958	0.212585	0.199565	0	7.18834e-05	0.693659	4371	ODAPH
TM7SF3	-0.577494	-3.96927	7.21e-05	0.00267	-1.9363	-0.0322875	0.0714934	0.145491	0.138013	1.53558e-161	7.20935e-05	0.815027	11410	TM7SF3
LINC01134	1.542	3.96879	7.22e-05	0.00267	-4.79749	0.0834668	0.122368	0.388533	0.237402	0	7.22391e-05	0.725149	18168	LINC01134
IFRD1	0.708234	3.96399	7.37e-05	0.00271	-0.437097	-0.0893146	0.0863145	0.178667	0.16837	4.1055e-07	7.37087e-05	0.595789	7219	IFRD1
PNPLA3	-1.47052	-3.96379	7.38e-05	0.00271	-4.24225	-0.0158825	0.187606	0.370987	0.357556	3.26178e-113	7.37684e-05	0.96457	17867	PNPLA3
SYNM	0.62642	3.96377	7.38e-05	0.00271	-0.91625	-0.147065	0.075656	0.158036	0.147779	9.26582e-34	7.37743e-05	0.319653	13688	SYNM
ANKRD13C	-0.444922	-3.96302	7.4e-05	0.00271	-1.14285	0.10971	0.05489	0.112268	0.106278	2.80666e-96	7.40089e-05	0.301937	706	ANKRD13C
AL117339.5	-1.02538	-3.96273	7.41e-05	0.00271	-2.07905	0.330078	0.128677	0.258755	0.247362	1.01336e-58	7.40979e-05	0.182075	10651	AL117339.5
DPH7	-0.458557	-3.95862	7.54e-05	0.00275	-2.36064	-0.179341	0.0557836	0.115837	0.108262	0	7.53825e-05	0.0976123	9477	DPH7
DBR1	-0.544607	-3.9563	7.61e-05	0.00277	-3.5288	-0.199652	0.0653085	0.137656	0.127425	0	7.612e-05	0.117157	3768	DBR1
NDNF	1.96448	3.95375	7.69e-05	0.00279	-4.56469	-0.268582	0.178571	0.496863	0.359536	4.0064e-144	7.69347e-05	0.455049	19236	NDNF
AC105206.2	-1.37539	-3.95133	7.77e-05	0.00281	-5.10542	-0.558643	0.178864	0.348082	0.338521	3.37422e-179	7.7717e-05	0.0988926	8185	AC105206.2
TEX9	-0.764442	-3.95068	7.79e-05	0.00281	-1.53405	0.217707	0.095338	0.193497	0.184259	2.96708e-58	7.79308e-05	0.237393	13351	TEX9
URB2	-0.600933	-3.94978	7.82e-05	0.00282	-3.39114	-0.0189015	0.073739	0.152143	0.142158	0	7.82225e-05	0.894225	1666	URB2
MMP28	-1.02141	-3.94797	7.88e-05	0.00283	-1.82331	0.133796	0.127741	0.258718	0.246952	3.20094e-46	7.88179e-05	0.587963	14939	MMP28
PRKCI	-0.365916	-3.94777	7.89e-05	0.00283	-1.64933	0.0940584	0.0448266	0.0926894	0.0866882	2.34702e-296	7.88831e-05	0.277913	3905	PRKCI
EVC2	0.78753	3.94683	7.92e-05	0.00284	-1.42401	-0.020568	0.0946167	0.199535	0.185572	3.43558e-51	7.91936e-05	0.911747	4136	EVC2
KPNA3	-0.356007	-3.94383	8.02e-05	0.00286	-1.01307	-0.0822508	0.0437535	0.0902694	0.0849553	1.32159e-118	8.01905e-05	0.332962	12314	KPNA3
INTS10	-0.562309	-3.94355	8.03e-05	0.00286	-0.865947	0.111075	0.070178	0.14259	0.135591	5.5635e-35	8.02851e-05	0.412675	8164	INTS10
CFAP70	-0.591323	-3.94278	8.05e-05	0.00287	-1.01066	0.275233	0.0739633	0.149976	0.142799	1.65926e-42	8.05426e-05	0.0539288	10804	CFAP70
LINC01524	-0.96129	-3.94172	8.09e-05	0.00287	-4.84492	-0.0931176	0.119795	0.243876	0.230335	0	8.09e-05	0.686014	16228	LINC01524
OARD1	-0.726977	-3.94164	8.09e-05	0.00287	-1.95826	0.0421854	0.0910027	0.184435	0.17553	1.04086e-102	8.09269e-05	0.810074	6066	OARD1
E2F3	-0.503335	-3.93978	8.16e-05	0.00288	-1.37922	0.215114	0.062725	0.127757	0.12101	3.71704e-107	8.15569e-05	0.0754608	5813	E2F3
ZNF714	-0.769254	-3.93935	8.17e-05	0.00288	-2.18311	0.276697	0.09682	0.195274	0.18629	1.39946e-112	8.17032e-05	0.137463	16830	ZNF714
PTK7	-0.48932	-3.9389	8.19e-05	0.00288	-2.92513	0.139297	0.0595325	0.124227	0.115123	0	8.18559e-05	0.226283	6102	PTK7
ADHFE1	-1.25328	-3.93879	8.19e-05	0.00288	-1.72038	0.248725	0.15798	0.318189	0.30434	1.28907e-27	8.18942e-05	0.413779	8386	ADHFE1
SEMA3B	-0.738397	-3.93281	8.4e-05	0.00294	-1.49325	0.0799204	0.0924468	0.187753	0.178766	1.08913e-58	8.39576e-05	0.654827	3359	SEMA3B
TMEM44-AS1	-1.01718	-3.93117	8.45e-05	0.00295	-3.38699	-0.304892	0.12925	0.258746	0.248018	2.33835e-151	8.4532e-05	0.218954	4026	TMEM44-AS1
SLC6A1-AS1	-1.30978	-3.93027	8.49e-05	0.00295	-2.65882	-0.578589	0.16612	0.333255	0.319934	1.17197e-57	8.48508e-05	0.070534	3098	SLC6A1-AS1
HMGCS1	-0.938992	-3.93016	8.49e-05	0.00295	-2.16184	0.0262772	0.117914	0.23892	0.227764	4.42417e-75	8.48902e-05	0.908152	4961	HMGCS1
ZNF726	-0.877802	-3.93004	8.49e-05	0.00295	-4.07008	-0.187146	0.110633	0.223357	0.212945	2.75952e-296	8.49305e-05	0.379483	16852	ZNF726
WBP2NL	-0.498623	-3.92928	8.52e-05	0.00296	-1.07816	0.250641	0.0622509	0.126899	0.12039	3.34483e-67	8.52001e-05	0.0373506	17841	WBP2NL
TSPOAP1	-0.726409	-3.92816	8.56e-05	0.00296	-1.46112	-0.222598	0.0911331	0.184924	0.176181	7.53218e-58	8.55987e-05	0.206423	15235	TSPOAP1
CNOT6	-0.278009	-3.92789	8.57e-05	0.00296	-1.92551	-0.00463156	0.0327047	0.0707784	0.0641638	0	8.56961e-05	0.942456	5697	CNOT6
PNMA3	-0.973011	-3.92557	8.65e-05	0.00298	-4.23604	0.107203	0.12565	0.247865	0.237788	3.73425e-249	8.65229e-05	0.652109	8021	PNMA3
MCCC2	-0.599019	-3.92548	8.66e-05	0.00298	-1.89937	0.0544439	0.0752003	0.152598	0.144999	9.381e-141	8.65575e-05	0.707305	5064	MCCC2
ALS2CL	1.25552	3.92325	8.74e-05	0.00299	-4.26055	-0.027877	0.119916	0.320021	0.240557	1.7308e-276	8.73613e-05	0.907744	3284	ALS2CL
TENT5A	-0.986772	-3.92316	8.74e-05	0.00299	-2.79082	0.0436467	0.124086	0.251525	0.239476	5.07247e-112	8.73948e-05	0.855379	6239	TENT5A
PARP6	-0.532165	-3.92261	8.76e-05	0.00299	-1.21254	0.154625	0.0668237	0.135666	0.128956	1.39783e-73	8.75948e-05	0.230507	13472	PARP6
LNX2	-0.56657	-3.9184	8.91e-05	0.00304	-2.88766	-0.0137022	0.0698695	0.144592	0.135177	0	8.91373e-05	0.919261	12195	LNX2
GNPTAB	-0.678189	-3.91579	9.01e-05	0.00306	-1.61375	-0.201657	0.0852094	0.173194	0.164776	5.48278e-80	9.01099e-05	0.221018	11878	GNPTAB
PLOD3	1.13087	3.91557	9.02e-05	0.00306	-1.51475	-0.114116	0.137948	0.288813	0.270225	4.7379e-28	9.019e-05	0.672806	7149	PLOD3
AC009435.1	-0.893874	-3.91422	9.07e-05	0.00307	-4.37814	0.289931	0.113978	0.228366	0.216334	0	9.06967e-05	0.180181	8098	AC009435.1
PLCD4	-0.95342	-3.91343	9.1e-05	0.00308	-3.54266	-0.656918	0.1196	0.243628	0.231315	8.02104e-193	9.09938e-05	0.00451242	2884	PLCD4
SLC24A1	-1.0589	-3.90846	9.29e-05	0.00314	-4.12101	0.415137	0.139173	0.270926	0.261819	1.09043e-192	9.2887e-05	0.112833	13423	SLC24A1
URI1	-0.468063	-3.90708	9.34e-05	0.00315	-1.01713	-0.0208821	0.0588095	0.119799	0.11367	5.09919e-67	9.34179e-05	0.854242	16865	URI1
NEAT1	0.872337	3.90529	9.41e-05	0.00316	3.77294	-0.0563246	0.109413	0.223373	0.212469	1.4228e-260	9.41138e-05	0.790936	9967	NEAT1
SLC46A3	-0.816022	-3.90443	9.44e-05	0.00317	-3.00757	0.0149944	0.103522	0.208999	0.198936	1.43558e-185	9.44463e-05	0.939918	12202	SLC46A3
CLPX	-0.42145	-3.90418	9.45e-05	0.00317	-2.26167	0.0151705	0.0520907	0.107948	0.1008	0	9.45446e-05	0.880369	13416	CLPX
FLVCR1-DT	-0.866652	-3.90207	9.54e-05	0.00319	-4.75455	-0.341282	0.109823	0.222101	0.212534	0	9.53745e-05	0.108324	1564	FLVCR1-DT
CRLS1	-0.479942	-3.89916	9.65e-05	0.00322	-1.86326	0.187513	0.0602981	0.123089	0.116354	1.16612e-209	9.65276e-05	0.107055	15946	CRLS1
STT3A-AS1	-1.01171	-3.89786	9.7e-05	0.00323	-4.16764	0.0983001	0.130506	0.259556	0.249645	8.88911e-224	9.70445e-05	0.693759	10418	STT3A-AS1
THSD4-AS1	-0.470952	-3.89779	9.71e-05	0.00323	-1.7639	0.022961	0.0591175	0.120825	0.114162	1.28782e-195	9.70729e-05	0.8406	13466	THSD4-AS1
AP001528.2	-1.60603	-3.8924	9.93e-05	0.00329	-3.02234	0.0867696	0.20637	0.412608	0.396412	1.44467e-48	9.92579e-05	0.826738	10188	AP001528.2
C1orf112	-0.644887	-3.89217	9.94e-05	0.00329	-2.88373	0.0160564	0.0813455	0.165688	0.156505	2.86103e-275	9.9351e-05	0.918285	1310	C1orf112
MT-ATP8	1.33277	3.8892	0.000101	0.00332	-3.21851	0.481783	0.155327	0.342684	0.3067	2.24289e-95	0.000100574	0.116215	18148	MT-ATP8
GOPC	-0.690069	-3.88594	0.000102	0.00336	-2.15601	-0.0614062	0.0879584	0.177581	0.169213	1.10677e-132	0.000101933	0.716685	6381	GOPC
SMIM15-AS1	-0.57253	-3.88578	0.000102	0.00336	-2.98143	0.0939807	0.0721824	0.14734	0.138707	0	0.000102002	0.498058	5017	SMIM15-AS1
DDHD2	-0.649305	-3.883	0.000103	0.00339	-2.1417	0.0930938	0.0825416	0.167217	0.159104	1.97278e-148	0.000103175	0.558472	8280	DDHD2
HDAC9	0.708519	3.88223	0.000104	0.00339	-1.55484	0.052069	0.0863983	0.182503	0.169241	2.08523e-72	0.000103503	0.75834	6732	HDAC9
HDHD5-AS1	-0.926806	-3.87936	0.000105	0.00342	-3.21989	0.253583	0.120539	0.238907	0.229525	3.37758e-157	0.000104732	0.269238	17535	HDHD5-AS1
SAXO1	-1.32013	-3.87852	0.000105	0.00343	-4.09797	0.557793	0.173118	0.340371	0.329056	7.07298e-124	0.000105094	0.0900503	8826	SAXO1
ZNF48	-0.61816	-3.87793	0.000105	0.00343	-3.75877	0.313605	0.0784093	0.159405	0.149725	0	0.00010535	0.0362118	14098	ZNF48
FRS3	-0.798858	-3.87728	0.000106	0.00343	-3.84257	0.0754978	0.10283	0.206036	0.195917	1.28605e-305	0.00010563	0.699974	6076	FRS3
TELO2	-0.445436	-3.87121	0.000108	0.00349	-2.99023	0.0949894	0.0550027	0.115064	0.106381	0	0.000108297	0.371902	13769	TELO2
NBPF11	-0.537972	-3.87113	0.000108	0.00349	-1.99335	0.156653	0.0682779	0.13897	0.131719	2.26909e-187	0.000108333	0.234321	1025	NBPF11
KANSL2	-0.550476	-3.87087	0.000108	0.00349	-3.1436	0.185834	0.0695344	0.14221	0.133333	0	0.00010845	0.163391	11511	KANSL2
DDHD1	-0.511827	-3.87059	0.000109	0.00349	-1.16748	0.0543717	0.0650373	0.132235	0.125636	4.71944e-72	0.000108571	0.665181	12699	DDHD1
ATP6V1D	-0.486254	-3.87056	0.000109	0.00349	-2.05631	0.0734537	0.0613525	0.125629	0.118694	2.78252e-246	0.000108584	0.536015	12796	ATP6V1D
IFT74	-0.375459	-3.87035	0.000109	0.00349	-1.41994	0.0215874	0.0471846	0.097009	0.0912056	5.92326e-199	0.000108679	0.812898	8854	IFT74
ZC2HC1A	-0.731008	-3.86974	0.000109	0.00349	-1.20248	0.189417	0.0931778	0.188904	0.180099	4.2045e-38	0.000108953	0.292919	8437	ZC2HC1A
TMEM231	-0.947826	-3.86959	0.000109	0.00349	-4.17698	0.0563585	0.122845	0.244942	0.234252	2.08193e-253	0.00010902	0.809874	14411	TMEM231
PIGL	-0.686174	-3.86723	0.00011	0.00352	-1.7756	0.358886	0.0876426	0.177433	0.168969	2.92477e-91	0.000110079	0.033672	14757	PIGL
BBOF1	-0.64042	-3.86635	0.00011	0.00352	-2.24513	0.0244464	0.0821003	0.165639	0.157681	1.19836e-164	0.000110474	0.876792	12861	BBOF1
TP53INP2	-0.578804	-3.86528	0.000111	0.00353	-3.57805	0.28268	0.0733164	0.149744	0.140209	0	0.000110961	0.0437859	16069	TP53INP2
NSRP1	-0.33083	-3.86449	0.000111	0.00353	-0.901383	0.183036	0.0416267	0.0856076	0.0806247	5.57481e-104	0.000111322	0.0231944	14879	NSRP1
AC018697.1	-0.707723	-3.86393	0.000112	0.00353	-4.92456	0.440823	0.089809	0.183161	0.16997	0	0.000111577	0.00949938	15679	AC018697.1
KLHL7	-0.490908	-3.86393	0.000112	0.00353	-1.51571	0.0122061	0.0622779	0.127049	0.120401	7.79645e-131	0.000111578	0.91925	6748	KLHL7
NPIPB3	-0.873523	-3.86379	0.000112	0.00353	-4.46129	0.725371	0.118808	0.226079	0.219196	0	0.000111642	0.000935514	13985	NPIPB3
CLYBL	-0.795213	-3.86092	0.000113	0.00356	-0.853274	0.0604205	0.101332	0.205964	0.19615	3.74724e-17	0.000112959	0.758057	12411	CLYBL
SH3BGR	1.71447	3.8605	0.000113	0.00356	-0.730104	-0.429461	0.215239	0.444105	0.419874	0.000693686	0.000113153	0.306387	18074	SH3BGR
TRIM33	-0.345707	-3.8597	0.000114	0.00356	-0.793012	0.0484879	0.0436774	0.0895684	0.0846012	1.14915e-73	0.000113527	0.566553	947	TRIM33
VSIG10	-0.687046	-3.85965	0.000114	0.00356	-1.84393	0.258779	0.0879729	0.178007	0.169586	1.5135e-97	0.000113548	0.127023	12011	VSIG10
SUPT6H	-0.470737	-3.85812	0.000114	0.00357	-1.72623	0.116215	0.059611	0.122012	0.11534	2.20805e-184	0.00011426	0.313653	14850	SUPT6H
KIF11	-0.907453	-3.85717	0.000115	0.00358	-5.24357	-0.0348604	0.11835	0.235264	0.225713	0	0.000114705	0.877258	10905	KIF11
SRP54	-0.517176	-3.85713	0.000115	0.00358	-1.62711	-0.0437043	0.06541	0.134083	0.126969	1.36865e-136	0.000114728	0.730687	12605	SRP54
AC097460.1	-0.896416	-3.85282	0.000117	0.00363	-3.02404	0.176006	0.115291	0.232665	0.221432	1.22117e-151	0.000116767	0.426697	4489	AC097460.1
AL033529.1	-0.48812	-3.85151	0.000117	0.00364	-3.8954	-0.165384	0.0572276	0.126735	0.114842	0	0.000117389	0.149837	381	AL033529.1
AC108471.2	-0.632871	-3.84737	0.000119	0.0037	-3.15535	0.207026	0.0813804	0.164494	0.155741	0	0.000119391	0.18375	4260	AC108471.2
RGS22	-1.16215	-3.84413	0.000121	0.00374	-2.81254	0.347542	0.151179	0.302319	0.289577	2.97809e-77	0.000120982	0.230073	8545	RGS22
MGARP	1.99323	3.84339	0.000121	0.00375	-5.00836	0.217474	0.157517	0.518612	0.300431	7.4294e-222	0.000121346	0.469143	19244	MGARP
RAPGEFL1	-0.473078	-3.84193	0.000122	0.00376	-2.83371	-0.169564	0.0586186	0.123135	0.114166	0	0.000122069	0.137481	15002	RAPGEFL1
AL662796.1	-0.747986	-3.84041	0.000123	0.00378	-2.18538	-0.0605089	0.095873	0.194767	0.184999	5.19596e-115	0.000122831	0.743609	5961	AL662796.1
MTRNR2L8	4.43162	3.83932	0.000123	0.00379	-4.05982	1.12393	0.428595	1.15427	0.878872	2.73506e-21	0.000123378	0.200956	18613	MTRNR2L8
SLC27A6	1.08473	3.83733	0.000124	0.00381	-4.40508	0.0921429	0.0934928	0.282679	0.184781	0	0.000124377	0.61802	5301	SLC27A6
PTGES3	1.43139	3.83423	0.000126	0.00385	0.0970268	-0.153673	0.182206	0.37332	0.354306	0.594373	0.000125959	0.664485	11650	PTGES3
CRLF3	-0.636636	-3.83402	0.000126	0.00385	-1.70468	-0.236313	0.0814902	0.166049	0.157687	3.61085e-97	0.000126065	0.133972	14885	CRLF3
SPATA1	-0.989325	-3.83368	0.000126	0.00385	-2.96866	0.196058	0.128689	0.258062	0.246826	9.6021e-118	0.000126242	0.42701	753	SPATA1
ACSM3	-1.46147	-3.83077	0.000128	0.00388	-4.66286	-0.558256	0.194673	0.381507	0.371385	8.74595e-127	0.000127745	0.132795	13975	ACSM3
CTNND1	-0.409455	-3.83033	0.000128	0.00388	-1.33319	0.0340438	0.05221	0.106898	0.101007	8.02527e-144	0.000127974	0.736084	9823	CTNND1
ANKRD65	-1.26002	-3.82935	0.000128	0.00388	-4.07851	0.104801	0.165158	0.329044	0.317091	1.22125e-134	0.000128483	0.741016	29	ANKRD65
SNRNP35	-0.507003	-3.82888	0.000129	0.00388	-2.5777	-0.163042	0.0640379	0.132415	0.12441	0	0.000128727	0.190019	12091	SNRNP35
DNAJC4	-0.628353	-3.82849	0.000129	0.00388	-3.50143	0.471647	0.082116	0.164126	0.155861	0	0.000128934	0.00247753	9926	DNAJC4
CTSO	-1.54318	-3.82846	0.000129	0.00388	-3.72938	0.281177	0.204646	0.403082	0.389735	3.35423e-74	0.000128948	0.470628	4693	CTSO
AC025265.1	1.53711	3.82845	0.000129	0.00388	-4.74029	0.128653	0.133088	0.401498	0.262321	7.43131e-278	0.000128954	0.623822	11889	AC025265.1
RBL2	-0.438615	-3.82676	0.00013	0.0039	-1.12426	-0.0347241	0.0561163	0.114618	0.108576	2.76079e-89	0.000129839	0.749109	14196	RBL2
SPG21	-0.552185	-3.82572	0.00013	0.00391	-2.45245	0.217627	0.070976	0.144335	0.136495	1.27428e-261	0.000130389	0.110847	13410	SPG21
AZIN1-AS1	-0.601329	-3.82519	0.000131	0.00391	-0.972037	0.507764	0.077377	0.157202	0.149482	3.4008e-36	0.000130669	0.000681707	8562	AZIN1-AS1
TRIM45	-0.877231	-3.82449	0.000131	0.00391	-4.52022	0.374544	0.117544	0.229372	0.220182	0	0.000131041	0.0889304	967	TRIM45
SLC7A11	0.870277	3.82218	0.000132	0.00394	1.59449	-0.370658	0.111402	0.227691	0.216412	1.81841e-46	0.000132275	0.08676	4615	SLC7A11
AGAP9	-0.679436	-3.82097	0.000133	0.00395	-2.31093	0.149575	0.0880102	0.177818	0.169466	5.87263e-152	0.000132929	0.377438	10686	AGAP9
VIRMA	-0.424801	-3.82096	0.000133	0.00395	-1.8192	-0.00215798	0.0540094	0.111177	0.104576	1.02405e-248	0.000132931	0.983536	8513	VIRMA
ATAD2	-0.572057	-3.81702	0.000135	0.004	-2.4701	-0.110706	0.0730814	0.14987	0.141212	2.02225e-250	0.000135073	0.433059	8626	ATAD2
HLA-DMA	-0.844989	-3.81675	0.000135	0.004	-3.78567	0.399284	0.112567	0.22139	0.212542	6.04958e-248	0.000135223	0.0602977	5975	HLA-DMA
RASSF8-AS1	-0.935637	-3.81659	0.000135	0.004	-1.72101	0.0687237	0.121712	0.24515	0.234253	2.15283e-45	0.000135311	0.769236	11400	RASSF8-AS1
XKRX	-1.07747	-3.81615	0.000136	0.004	-4.23169	0.436098	0.144906	0.282344	0.273068	1.77532e-187	0.000135549	0.110258	7814	XKRX
AC055855.1	-0.965912	-3.81553	0.000136	0.004	-4.52489	0.323605	0.12959	0.253153	0.243524	4.11831e-267	0.000135888	0.183901	13429	AC055855.1
LFNG	-1.2679	-3.81449	0.000136	0.00401	-2.65677	-0.0197325	0.165986	0.33239	0.318916	1.16016e-57	0.000136465	0.950663	6651	LFNG
ANKDD1A	-0.855519	-3.81358	0.000137	0.00402	-0.407077	-0.0198438	0.110172	0.224335	0.213573	0.000219939	0.000136967	0.925972	13409	ANKDD1A
CYP51A1-AS1	-1.04514	-3.81043	0.000139	0.00406	-5.13313	-0.0322609	0.140603	0.274285	0.264268	8.24262e-292	0.000138725	0.902838	7039	CYP51A1-AS1
CD22	1.12635	3.80956	0.000139	0.00407	-3.2594	0.306755	0.131243	0.295664	0.262004	3.76461e-136	0.000139214	0.241678	16921	CD22
WEE2-AS1	-1.02591	-3.80875	0.00014	0.00408	-3.09603	-0.0363832	0.135497	0.269357	0.258544	1.48032e-115	0.000139674	0.888088	7362	WEE2-AS1
TXNIP	-1.07805	-3.80775	0.00014	0.00408	-1.42256	0.283786	0.139296	0.283119	0.269731	1.74406e-24	0.000140239	0.292749	1012	TXNIP
ZNF214	-0.966186	-3.80761	0.00014	0.00408	-3.95524	0.103742	0.127914	0.253751	0.243634	6.2246e-210	0.000140314	0.670246	9577	ZNF214
AC231533.1	-0.558242	-3.80693	0.000141	0.00408	-2.96847	0.053528	0.0716256	0.146638	0.13805	0	0.000140703	0.698205	7648	AC231533.1
MIB1	0.80305	3.80602	0.000141	0.00408	0.42528	-0.176576	0.102916	0.210995	0.20014	3.59142e-05	0.000141221	0.377636	15661	MIB1
AJAP1	1.24902	3.80583	0.000141	0.00408	-2.34231	-0.380789	0.154055	0.328185	0.302607	3.30796e-52	0.000141328	0.208261	73	AJAP1
TMEM72-AS1	-1.3848	-3.80579	0.000141	0.00408	-2.3737	0.592585	0.181393	0.363867	0.34876	3.96248e-39	0.000141355	0.0892972	10668	TMEM72-AS1
SFXN2	-0.826167	-3.80518	0.000142	0.00409	-3.61364	0.261903	0.108871	0.217116	0.207357	1.40339e-241	0.0001417	0.206571	11011	SFXN2
SPDYE2	-1.59604	-3.80068	0.000144	0.00415	-3.74304	-0.599033	0.211314	0.419937	0.404782	3.31704e-70	0.000144302	0.138903	7164	SPDYE2
NEBL	0.265424	3.80014	0.000145	0.00416	2.45993	0.0212024	0.0341039	0.0698457	0.0662818	0	0.000144613	0.749057	10580	NEBL
PPP6C	-0.296133	-3.79765	0.000146	0.00419	-1.71224	0.124675	0.0370999	0.0779779	0.0720637	0	0.000146074	0.0836181	9272	PPP6C
ANKRD54	-0.467816	-3.79684	0.000147	0.0042	-2.80444	-0.0219946	0.0593185	0.123212	0.114861	0	0.000146552	0.848143	17759	ANKRD54
AC233296.1	-1.1386	-3.79619	0.000147	0.0042	-2.70011	0.0607497	0.148755	0.299932	0.286548	1.25306e-73	0.000146939	0.832103	7780	AC233296.1
SELENOF	-0.378452	-3.79606	0.000147	0.0042	-1.57322	0.0216583	0.0482397	0.099696	0.093596	2.7161e-233	0.000147013	0.817003	771	SELENOF
PIEZO2	1.07244	3.79497	0.000148	0.00421	-2.60524	0.134094	0.130495	0.282596	0.25783	1.12716e-88	0.000147661	0.603003	15628	PIEZO2
VSX1	-0.835117	-3.794	0.000148	0.00421	-3.45029	-0.128201	0.109249	0.220115	0.209823	6.51804e-219	0.000148238	0.541202	16014	VSX1
LINC00240	-0.842575	-3.7936	0.000148	0.00421	-2.63066	0.0472407	0.110546	0.222104	0.212172	3.58676e-125	0.000148478	0.823806	5862	LINC00240
NAALADL2	-0.532721	-3.79332	0.000149	0.00421	0.531074	0.173735	0.068683	0.140436	0.133338	1.05673e-14	0.000148644	0.192585	3918	NAALADL2
DIRC2	-0.531035	-3.79323	0.000149	0.00421	-2.00873	0.164946	0.0685384	0.139995	0.132448	8.15808e-189	0.000148702	0.212996	3658	DIRC2
COX19	0.610589	3.79183	0.00015	0.00422	-1.55032	-0.0597747	0.0760714	0.161027	0.149036	2.52543e-92	0.000149542	0.688365	6631	COX19
DOCK10	0.941884	3.78978	0.000151	0.00425	-1.34029	0.178597	0.118645	0.248533	0.232784	1.36292e-29	0.000150782	0.44295	2931	DOCK10
C16orf96	-0.870209	-3.78969	0.000151	0.00425	-3.98219	0.455695	0.116775	0.229626	0.220178	7.02307e-255	0.000150838	0.038483	13865	C16orf96
AL035530.2	-0.478009	-3.78917	0.000151	0.00425	-1.82798	0.110063	0.0618201	0.126151	0.1193	3.69932e-192	0.000151149	0.356233	6565	AL035530.2
ENTPD1	-1.1104	-3.78878	0.000151	0.00425	-1.83492	-0.0128606	0.145008	0.293077	0.279617	1.06449e-36	0.000151388	0.963315	10922	ENTPD1
RUNDC3A-AS1	-0.915633	-3.78791	0.000152	0.00425	-4.57226	-0.0927377	0.121176	0.241725	0.230557	0	0.000151922	0.687512	15088	RUNDC3A-AS1
FAM149A	-0.745886	-3.78234	0.000155	0.00434	-3.05283	-0.138032	0.0969214	0.197202	0.187274	9.24432e-218	0.000155361	0.461088	4799	FAM149A
MT-ND4L	1.30382	3.78176	0.000156	0.00434	-1.06117	0.467318	0.166575	0.344766	0.324719	1.88372e-10	0.000155725	0.150109	18152	MT-ND4L
IQCM	2.05921	3.78168	0.000156	0.00434	-2.6017	-0.0303764	0.251998	0.544521	0.500728	5.47307e-25	0.000155773	0.951626	4664	IQCM
BUD13	-0.690318	-3.7806	0.000156	0.00435	-3.52517	0.177218	0.0905099	0.182595	0.173245	0	0.000156454	0.306339	10319	BUD13
DPH6	-0.7702	-3.78054	0.000156	0.00435	-0.581423	0.349056	0.100203	0.203727	0.193943	6.53428e-09	0.000156487	0.0718937	13170	DPH6
TKT	0.434282	3.77927	0.000157	0.00436	-0.825703	-0.022742	0.054726	0.114912	0.107019	1.9441e-51	0.000157287	0.831714	3415	TKT
NRG4	-0.945876	-3.77511	0.00016	0.00443	-3.86812	-0.00964806	0.124659	0.250556	0.23949	2.15573e-211	0.000159936	0.967865	13523	NRG4
DDX42	-0.431066	-3.77388	0.000161	0.00444	-1.98321	0.0552965	0.0555713	0.114224	0.107433	6.16354e-279	0.000160728	0.606759	15297	DDX42
AL627309.1	-0.844446	-3.77355	0.000161	0.00444	-3.71226	0.369199	0.112523	0.22378	0.213689	1.0931e-238	0.000160941	0.084035	1	AL627309.1
MTA3	-0.209051	-3.77096	0.000163	0.00448	-0.818325	0.149266	0.0261514	0.0554369	0.0509589	6.02167e-215	0.000162618	0.00339893	2037	MTA3
STARD4-AS1	-1.33484	-3.76999	0.000163	0.00449	-4.1265	-0.506607	0.177903	0.354069	0.342307	5.09347e-119	0.000163254	0.138878	5226	STARD4-AS1
GALNT11	-0.323412	-3.76772	0.000165	0.00452	-1.18528	-0.0851088	0.041329	0.0858377	0.0803393	6.9363e-181	0.000164746	0.289433	7436	GALNT11
DHRS4-AS1	-0.694858	-3.76727	0.000165	0.00452	-2.70725	0.0309308	0.0915358	0.184446	0.175859	3.0519e-192	0.000165045	0.860386	12534	DHRS4-AS1
KLHDC10	-0.310964	-3.76682	0.000165	0.00452	-1.13277	0.190561	0.0399232	0.0825536	0.0772538	4.27445e-177	0.000165343	0.0136371	7295	KLHDC10
LINC02060	-1.17297	-3.76653	0.000166	0.00452	-2.2427	0.254649	0.155196	0.31142	0.298434	2.47836e-47	0.000165535	0.393502	5150	LINC02060
NREP	-0.614271	-3.76468	0.000167	0.00455	-2.16407	0.23879	0.0803548	0.163167	0.155119	9.41156e-160	0.000166764	0.123707	5227	NREP
LINC00106	-0.720087	-3.76269	0.000168	0.00457	-2.69104	0.0814705	0.0951816	0.191375	0.182175	7.49057e-176	0.000168092	0.654723	7476	LINC00106
NGDN	-0.460883	-3.76255	0.000168	0.00457	-3.01965	-0.0201347	0.0581092	0.122492	0.113171	0	0.000168192	0.858791	12527	NGDN
AC025043.1	-1.34893	-3.76183	0.000169	0.00457	-3.80059	-0.408408	0.180798	0.358583	0.345555	4.19988e-98	0.000168675	0.23725	13269	AC025043.1
COL27A1	0.660095	3.76172	0.000169	0.00457	-0.55568	0.179605	0.0849406	0.175477	0.165486	6.07049e-11	0.000168748	0.277782	9212	COL27A1
ZNF707	-0.799295	-3.76131	0.000169	0.00457	-4.33864	0.178532	0.10628	0.212505	0.20133	0	0.000169029	0.375206	8717	ZNF707
LRRC37A3	-0.439181	-3.7598	0.00017	0.00459	-0.722356	0.211594	0.0572911	0.11681	0.110948	1.89515e-36	0.000170052	0.0565019	15311	LRRC37A3
TOGARAM2	-0.724083	-3.75917	0.00017	0.00459	-1.49422	-0.0329273	0.0946425	0.192618	0.183191	3.75764e-56	0.000170475	0.857354	1964	TOGARAM2
FAM81A	-0.581156	-3.75889	0.000171	0.00459	-2.46112	0.185453	0.0755561	0.154608	0.146067	9.76025e-233	0.000170667	0.204212	13371	FAM81A
KRTAP5-AS1	1.34153	3.75612	0.000173	0.00462	-4.21179	-0.486732	0.135799	0.357159	0.275865	3.4009e-211	0.000172567	0.0776667	9529	KRTAP5-AS1
SQSTM1	0.84988	3.75597	0.000173	0.00462	-0.200372	-0.0614935	0.110032	0.226274	0.21422	0.068602	0.000172672	0.774068	5688	SQSTM1
VPS52	-0.520985	-3.75523	0.000173	0.00462	-2.32535	0.0824689	0.0680007	0.138736	0.131066	2.77613e-256	0.00017318	0.529206	5986	VPS52
CCNJ	-0.910895	-3.75391	0.000174	0.00462	-4.24043	-0.0397833	0.121688	0.242652	0.231846	4.75741e-266	0.000174096	0.863757	10926	CCNJ
FAM66B	-0.709547	-3.75324	0.000175	0.00462	-2.70996	0.0707877	0.0933794	0.189049	0.179701	3.57668e-185	0.000174563	0.693641	8104	FAM66B
CHAF1A	-0.582611	-3.75321	0.000175	0.00462	-4.43897	-0.136091	0.0714974	0.15523	0.14282	0	0.000174582	0.340648	16460	CHAF1A
MDC1	-0.78824	-3.75313	0.000175	0.00462	-3.2063	0.191433	0.105078	0.210022	0.200773	1.73138e-204	0.000174639	0.340348	5906	MDC1
JDP2	1.02894	3.75313	0.000175	0.00462	-0.57983	-0.340337	0.132996	0.274156	0.259107	1.30202e-05	0.000174641	0.189016	12884	JDP2
HIP1R	-0.791939	-3.75272	0.000175	0.00462	-0.747528	-0.136582	0.104089	0.211031	0.201216	6.89006e-13	0.000174925	0.497276	12077	HIP1R
HMGXB4	-0.562088	-3.75269	0.000175	0.00462	-1.96836	-0.0229852	0.0736708	0.149783	0.141968	2.88461e-157	0.000174949	0.871381	17722	HMGXB4
NMD3	-0.585222	-3.7526	0.000175	0.00462	-0.995963	0.213083	0.076607	0.155951	0.148205	1.20855e-38	0.00017501	0.150502	3881	NMD3
DCAF8	-0.503768	-3.75256	0.000175	0.00462	-2.39972	0.222848	0.0659818	0.134247	0.126851	1.2981e-289	0.000175036	0.0789577	1230	DCAF8
AL356488.3	-0.802645	-3.75084	0.000176	0.00465	-4.02236	-0.186498	0.10585	0.213991	0.202775	0	0.000176246	0.357715	869	AL356488.3
SLC25A33	-0.576636	-3.74999	0.000177	0.00465	-1.03273	0.0687661	0.0753233	0.15377	0.145967	8.76494e-43	0.000176844	0.637564	113	SLC25A33
ARMH1	-0.60162	-3.74836	0.000178	0.00467	-0.992988	0.494974	0.0788332	0.160502	0.152587	2.21945e-36	0.000177998	0.00117917	542	ARMH1
BVES-AS1	1.25355	3.74832	0.000178	0.00467	-4.83898	-0.022912	0.0922699	0.334429	0.171216	0	0.00017802	0.893546	6309	BVES-AS1
LDLRAP1	0.874579	3.74759	0.000179	0.00467	-2.8018	0.0472895	0.105505	0.233371	0.208634	2.18906e-155	0.000178543	0.820686	277	LDLRAP1
AKAP17A	-0.799789	-3.74731	0.000179	0.00467	-3.07529	-0.0504556	0.106057	0.21343	0.203246	7.24807e-185	0.000178744	0.803941	7480	AKAP17A
CASS4	0.769552	3.7454	0.00018	0.0047	-3.18723	-0.168289	0.087792	0.205466	0.175521	1.37884e-288	0.000180109	0.33766	16239	CASS4
AASDH	-0.489273	-3.7446	0.000181	0.00471	-1.15704	-0.0497621	0.0641627	0.130661	0.124122	1.07407e-72	0.000180684	0.688485	4326	AASDH
TTC32	-0.554023	-3.74441	0.000181	0.00471	-2.86302	-0.0598968	0.0720325	0.14796	0.1392	0	0.000180817	0.666981	1866	TTC32
PARD6G-AS1	1.63914	3.74349	0.000181	0.00472	-1.36398	-0.33591	0.210006	0.437865	0.411008	8.30684e-11	0.000181481	0.413767	15869	PARD6G-AS1
AP001266.2	-1.23221	-3.74299	0.000182	0.00472	-3.62941	-0.414013	0.16475	0.329206	0.316087	1.49424e-107	0.000181841	0.190261	9981	AP001266.2
INTS2	-0.414869	-3.74272	0.000182	0.00472	-1.97528	0.0314113	0.0537557	0.110847	0.103987	1.37174e-295	0.000182038	0.7626	15279	INTS2
C2orf92	-0.604153	-3.74079	0.000183	0.00474	-2.66151	0.112231	0.0792321	0.161504	0.152696	2.24347e-247	0.000183445	0.462341	2334	C2orf92
KCTD20	-0.376826	-3.73958	0.000184	0.00476	-1.79614	0.113435	0.048842	0.100767	0.0944472	4.74057e-296	0.000184327	0.229734	6036	KCTD20
PHF7	-1.02328	-3.73853	0.000185	0.00477	-2.9421	0.0951961	0.1362	0.273711	0.261812	1.74363e-103	0.0001851	0.716153	3400	PHF7
ROCR	-1.32338	-3.7362	0.000187	0.00481	-4.82738	0.573312	0.187432	0.354205	0.346906	2.80376e-146	0.000186818	0.0984032	15359	ROCR
TAF5	-0.74838	-3.73255	0.00019	0.00487	-4.19052	-0.0771041	0.0985918	0.200501	0.188983	0	0.00018955	0.683278	11020	TAF5
EPM2A	-0.741133	-3.7318	0.00019	0.00488	-1.21424	0.113473	0.0978396	0.198599	0.189177	2.293e-35	0.000190116	0.548624	6498	EPM2A
CBR3	-0.756757	-3.72902	0.000192	0.00493	-3.44288	-0.16033	0.0999594	0.202938	0.192413	5.78081e-260	0.00019223	0.4047	18049	CBR3
CASC1	-0.883321	-3.72712	0.000194	0.00496	-2.72602	0.120674	0.118246	0.236998	0.226682	1.34757e-117	0.000193678	0.594483	11394	CASC1
AL513217.1	-1.4463	-3.7262	0.000194	0.00497	-3.54846	0.460088	0.195545	0.388144	0.373854	1.36788e-73	0.000194392	0.218449	1460	AL513217.1
AC005237.1	-1.55608	-3.72542	0.000195	0.00497	-3.22293	-0.13518	0.209072	0.417692	0.401752	1.28877e-53	0.000194992	0.736513	3015	AC005237.1
AC007220.1	-0.766128	-3.72492	0.000195	0.00497	-3.37366	0.368337	0.103485	0.205676	0.196487	4.0299e-233	0.00019538	0.0608457	13906	AC007220.1
C11orf80	0.524271	3.72468	0.000196	0.00497	-1.49688	-0.0115868	0.0662979	0.140756	0.129938	7.11265e-113	0.00019556	0.928945	10021	C11orf80
TOX4	-0.690198	-3.72438	0.000196	0.00497	-2.44696	-0.111222	0.0916499	0.185319	0.176517	4.83653e-157	0.000195792	0.528634	12496	TOX4
LINC02210-CRHR1	-0.567275	-3.72026	0.000199	0.00505	-2.01805	0.109773	0.0752158	0.152482	0.144815	1.4396e-158	0.000199015	0.448437	15121	LINC02210-CRHR1
MDH1B	-1.16829	-3.71916	0.0002	0.00506	-4.46665	0.341265	0.16053	0.314127	0.304285	2.19939e-170	0.000199887	0.262062	2819	MDH1B
AC126755.2	-1.40669	-3.71515	0.000203	0.00513	-5.44685	0.48472	0.205692	0.378636	0.373376	1.61967e-154	0.000203085	0.194215	13953	AC126755.2
FAM96A	-0.357331	-3.71377	0.000204	0.00514	-2.72157	0.172473	0.0450138	0.0962178	0.0876312	0	0.000204194	0.0490482	13398	FAM96A
INF2	0.607435	3.71344	0.000204	0.00514	-1.89595	0.216106	0.0764805	0.163577	0.150303	1.14985e-135	0.000204458	0.150491	13072	INF2
ECT2L	-0.585353	-3.71329	0.000205	0.00514	-3.02357	0.0270638	0.0767359	0.157637	0.148204	0	0.000204583	0.855103	6474	ECT2L
TMEM175	-0.466379	-3.71323	0.000205	0.00514	-2.09698	0.109382	0.061604	0.125599	0.118666	5.76771e-254	0.000204629	0.356651	4083	TMEM175
EIF3L	-0.48769	-3.71215	0.000206	0.00514	-2.51808	0.253665	0.064395	0.131377	0.123804	0	0.000205508	0.0404698	17760	EIF3L
MKS1	-0.633511	-3.7121	0.000206	0.00514	-2.91877	-0.0467191	0.0838445	0.170661	0.161344	1.61994e-265	0.00020555	0.772151	15234	MKS1
SPACA9	-0.631804	-3.71202	0.000206	0.00514	-3.78431	0.145851	0.0836613	0.170205	0.159865	0	0.000205613	0.361592	9384	SPACA9
CBY1	-0.382954	-3.70959	0.000208	0.00518	-2.63178	0.182172	0.0491765	0.103233	0.0951783	0	0.000207592	0.0556197	17781	CBY1
IL16	-1.04285	-3.70956	0.000208	0.00518	-4.41774	-0.589599	0.138334	0.281124	0.268874	8.65246e-224	0.00020762	0.0283188	13564	IL16
CLIC5	-1.07081	-3.70883	0.000208	0.00518	-3.70723	-0.137	0.144152	0.288721	0.275873	7.45835e-146	0.00020822	0.619467	6136	CLIC5
LCN12	-1.49255	-3.7063	0.00021	0.00523	-3.46839	0.712776	0.204892	0.402706	0.389031	2.80381e-64	0.000210308	0.0669243	9446	LCN12
CADM4	-0.603461	-3.70526	0.000211	0.00524	-2.07787	0.128632	0.0803075	0.162866	0.154846	1.30899e-147	0.000211175	0.406139	17111	CADM4
ZNF496	-0.541779	-3.70457	0.000212	0.00525	-2.57788	0.167239	0.0716692	0.146246	0.138083	2.54754e-283	0.00021175	0.22584	1763	ZNF496
AL078639.1	1.17271	3.70387	0.000212	0.00525	-2.22296	0.0428022	0.149672	0.316617	0.294261	6.72888e-50	0.000212334	0.884351	7992	AL078639.1
AC005726.5	-1.03858	-3.70386	0.000212	0.00525	-4.48603	-0.558715	0.139979	0.280405	0.26903	2.3508e-225	0.000212341	0.0378221	14847	AC005726.5
MOB1B	0.508923	3.70299	0.000213	0.00525	-0.583028	0.0840755	0.0661824	0.137436	0.129159	1.25799e-18	0.000213073	0.51508	4354	MOB1B
GAPVD1	-0.344633	-3.70287	0.000213	0.00525	-1.28227	0.111647	0.0451691	0.0930718	0.0875054	2.83015e-177	0.000213178	0.201996	9275	GAPVD1
ATAD3C	1.13063	3.70262	0.000213	0.00525	-3.58591	0.0968957	0.132065	0.305361	0.263172	2.36383e-162	0.000213385	0.712736	31	ATAD3C
LUC7L3	-0.380057	-3.70185	0.000214	0.00525	0.312927	-0.0701892	0.0502213	0.102667	0.0974828	4.63601e-10	0.00021403	0.471515	15197	LUC7L3
RCOR1	-0.469119	-3.70157	0.000214	0.00525	-1.46737	0.104722	0.0621535	0.126735	0.120033	3.12917e-123	0.000214272	0.382966	13049	RCOR1
ING4	-0.429636	-3.70153	0.000214	0.00525	-2.41563	-0.288569	0.0553346	0.11607	0.108029	0	0.0002143	0.00755744	11243	ING4
S100PBP	-0.383924	-3.70026	0.000215	0.00527	-1.29817	0.0938346	0.0505887	0.103756	0.0978401	3.16905e-145	0.000215379	0.337528	388	S100PBP
GNG12	0.426722	3.69942	0.000216	0.00528	-0.508557	0.0996131	0.0553809	0.115348	0.108039	4.19668e-20	0.000216089	0.356525	697	GNG12
DNAJC16	-0.328153	-3.69756	0.000218	0.0053	-1.75111	0.156216	0.0427767	0.0887486	0.0827445	0	0.000217685	0.0590356	168	DNAJC16
NUP43	-0.492438	-3.69738	0.000218	0.0053	-2.6289	0.234686	0.065354	0.133186	0.125538	0	0.000217838	0.0615608	6520	NUP43
FADS1	-1.02049	-3.69414	0.000221	0.00536	-2.08191	0.374583	0.137672	0.276247	0.264464	1.15484e-51	0.000220635	0.156663	9869	FADS1
RHBDL2	-0.836332	-3.69372	0.000221	0.00536	-2.77539	-0.351751	0.111883	0.22642	0.215866	7.67009e-136	0.000220994	0.103209	462	RHBDL2
MORN4	-0.513469	-3.69319	0.000221	0.00537	-2.78885	-0.0394546	0.0673836	0.139031	0.130084	0	0.000221455	0.76166	10946	MORN4
MROH7-TTC4	-1.00235	-3.69277	0.000222	0.00537	-1.95472	0.241404	0.13475	0.271435	0.259548	1.10549e-47	0.000221823	0.352322	638	MROH7-TTC4
PRRX1	0.690635	3.69233	0.000222	0.00537	-0.194471	0.529139	0.0905961	0.187046	0.176705	0.0318274	0.000222206	0.00274911	1315	PRRX1
CIAPIN1	-0.398331	-3.69131	0.000223	0.00538	-2.77672	0.0438933	0.0511224	0.10791	0.0993877	0	0.0002231	0.658751	14232	CIAPIN1
XRCC6	-0.339478	-3.68863	0.000225	0.00542	-1.77311	0.0378659	0.044115	0.0920336	0.0856043	0	0.000225466	0.658246	17832	XRCC6
ESCO1	-0.491416	-3.6886	0.000225	0.00542	-2.00891	-0.0256397	0.0650504	0.133226	0.12581	2.06215e-209	0.000225495	0.838512	15657	ESCO1
PDE1C	0.985913	3.68821	0.000226	0.00542	-1.51987	0.177475	0.127301	0.267315	0.249765	7.39203e-33	0.000225838	0.477352	6801	PDE1C
THAP6	-0.600655	-3.68812	0.000226	0.00542	-2.1196	0.0565219	0.0803382	0.162862	0.154766	2.11985e-153	0.000225914	0.714955	4370	THAP6
ZNF311	-0.861336	-3.68679	0.000227	0.00544	-4.7881	0.28859	0.116895	0.233628	0.221495	0	0.000227098	0.192603	5885	ZNF311
FKBP9	-0.617422	-3.68537	0.000228	0.00546	-2.29226	0.0771692	0.0824909	0.167533	0.159113	6.05663e-170	0.000228373	0.627678	6808	FKBP9
NPIPB12	-0.927174	-3.68527	0.000228	0.00546	-4.99665	0.0410409	0.127749	0.251589	0.240928	0	0.000228461	0.864739	14068	NPIPB12
ATAD5	-0.868952	-3.68501	0.000229	0.00546	-3.38794	-0.278255	0.116747	0.235807	0.224849	3.72092e-185	0.000228696	0.215894	14888	ATAD5
GRIP1	0.691963	3.68091	0.000232	0.00554	-0.172394	0.300895	0.0910984	0.187987	0.177478	0.0584381	0.0002324	0.0900011	11723	GRIP1
OVCH1	1.37219	3.67691	0.000236	0.0056	-3.06188	0.100045	0.169779	0.373191	0.336838	1.04387e-72	0.000236079	0.766456	11428	OVCH1
PABPN1	-0.530142	-3.67689	0.000236	0.0056	-1.46541	0.158472	0.0710323	0.144182	0.137057	1.47028e-94	0.000236092	0.247578	12523	PABPN1
SMAD1	0.888893	3.67673	0.000236	0.0056	0.195862	0.0356067	0.117838	0.241762	0.229332	0.0964874	0.000236242	0.876614	4651	SMAD1
ZBED5-AS1	-0.938515	-3.67486	0.000238	0.00564	-2.78783	0.420604	0.127959	0.255388	0.244868	3.08417e-105	0.000237982	0.0858554	9619	ZBED5-AS1
PAPOLA	0.69781	3.67277	0.00024	0.00567	-0.281	-0.186144	0.0920686	0.189995	0.179487	0.00227264	0.000239935	0.299696	13007	PAPOLA
PRIMPOL	-0.552798	-3.67182	0.000241	0.00569	-1.90632	0.0530159	0.0743911	0.150552	0.143221	7.91317e-145	0.000240833	0.711258	4783	PRIMPOL
MTR	-0.395835	-3.6703	0.000242	0.0057	-1.02173	0.0588314	0.0526541	0.107848	0.101988	7.06993e-84	0.000242267	0.564044	1722	MTR
CCT6B	-1.03437	-3.66944	0.000243	0.0057	-3.41247	0.168405	0.141467	0.281889	0.270543	1.46771e-128	0.00024308	0.533633	14924	CCT6B
HDHD5	-0.49593	-3.66914	0.000243	0.0057	-2.69627	-0.00938023	0.0654756	0.135162	0.126553	0	0.000243364	0.940914	17534	HDHD5
OLFML2B	2.28557	3.66912	0.000243	0.0057	-5.18586	0.224408	0.165222	0.622921	0.292581	3.02779e-216	0.000243385	0.443084	1265	OLFML2B
NUP54	-0.420397	-3.6691	0.000243	0.0057	-1.92035	0.0849382	0.0558212	0.114578	0.107843	2.36573e-259	0.000243403	0.430924	4379	NUP54
AC007344.1	-1.22404	-3.66888	0.000244	0.0057	-4.36541	-0.441532	0.168294	0.333629	0.320742	2.4126e-148	0.000243615	0.168638	14192	AC007344.1
PTPRE	0.791704	3.66874	0.000244	0.0057	-0.667736	0.0295166	0.104526	0.215797	0.203652	1.67808e-10	0.000243749	0.884761	11139	PTPRE
AC002429.2	-1.09403	-3.66648	0.000246	0.00574	0.0764743	-0.166555	0.146214	0.298388	0.283786	0.600953	0.000245912	0.55727	7061	AC002429.2
AP001458.2	-1.09683	-3.66509	0.000247	0.00576	-5.20934	-0.0777659	0.153026	0.299263	0.288417	5.31328e-254	0.000247249	0.787445	9883	AP001458.2
MFSD8	-0.654749	-3.66457	0.000248	0.00576	-2.48282	-0.00298244	0.0884554	0.17867	0.170095	2.36484e-173	0.000247756	0.986011	4597	MFSD8
AC015849.3	-1.62172	-3.66449	0.000248	0.00576	-4.3779	-0.758194	0.222509	0.44255	0.428103	3.51711e-86	0.000247836	0.0765519	14940	AC015849.3
MORC2-AS1	-1.27183	-3.66364	0.000249	0.00577	-5.05919	-0.512832	0.177584	0.347148	0.337556	1.60111e-178	0.000248652	0.128699	17692	MORC2-AS1
POLB	-0.398919	-3.66168	0.000251	0.00579	-2.60604	0.10259	0.0518866	0.108944	0.100602	0	0.000250569	0.307845	8307	POLB
ARSD	-0.944309	-3.66143	0.000251	0.00579	-3.32748	0.139124	0.129777	0.257907	0.247377	5.48167e-145	0.000250816	0.573846	7486	ARSD
AL137025.1	-0.832951	-3.66107	0.000251	0.00579	-2.63974	0.126009	0.112723	0.227516	0.216678	2.80125e-121	0.000251161	0.560871	11066	AL137025.1
ENDOU	-1.4087	-3.66091	0.000251	0.00579	-4.81215	0.396845	0.19859	0.384794	0.374994	1.03346e-129	0.000251321	0.289933	11495	ENDOU
AC079174.2	-0.61911	-3.66089	0.000251	0.00579	-4.03031	0.243263	0.0822029	0.169115	0.157844	0	0.000251343	0.123276	11907	AC079174.2
CDNF	-1.14804	-3.6607	0.000252	0.00579	-4.27808	0.332832	0.159647	0.313612	0.303529	3.49895e-158	0.000251528	0.272841	10549	CDNF
PRMT7	-0.603529	-3.66038	0.000252	0.00579	-2.21549	0.229648	0.0812407	0.164882	0.156599	9.43564e-164	0.000251839	0.142521	14332	PRMT7
SPTLC1	-0.420904	-3.65769	0.000254	0.00584	-1.5913	0.0645991	0.0563069	0.115074	0.108768	1.03558e-175	0.000254496	0.552568	9063	SPTLC1
WFDC3	-0.823949	-3.65528	0.000257	0.00589	-4.30646	0.774172	0.116767	0.225413	0.218039	9.42322e-298	0.000256905	0.00038434	16171	WFDC3
FBXO32	0.770697	3.65469	0.000257	0.0059	-1.48251	0.225131	0.100326	0.210879	0.196467	2.06457e-49	0.00025749	0.251838	8628	FBXO32
UNC80	-0.620473	-3.65398	0.000258	0.0059	-1.4799	0.0562553	0.0834098	0.169807	0.161409	1.96969e-70	0.000258207	0.727445	2837	UNC80
ABHD8	-0.539372	-3.65309	0.000259	0.00591	-2.05546	0.100728	0.0724522	0.147648	0.139822	4.76105e-177	0.000259101	0.471275	16741	ABHD8
GOLGA8M	-0.869445	-3.6529	0.000259	0.00591	-3.59828	0.477184	0.119998	0.238015	0.228591	1.48833e-197	0.000259298	0.0368431	13123	GOLGA8M
DLGAP4-AS1	-0.620147	-3.65283	0.000259	0.00591	-3.35882	0.184678	0.0836189	0.169772	0.160179	0	0.000259367	0.24893	16098	DLGAP4-AS1
GAS2	-0.679267	-3.65182	0.00026	0.00592	-2.12383	-0.0535597	0.0914382	0.186008	0.176643	2.43073e-119	0.00026039	0.761731	9680	GAS2
PROCR	-1.36462	-3.65138	0.000261	0.00592	-4.07199	-0.708684	0.188126	0.373728	0.361019	6.77594e-104	0.000260834	0.049645	16076	PROCR
PSMC1	-0.477644	-3.65051	0.000262	0.00593	-2.60946	0.0416336	0.0636535	0.130843	0.122694	0	0.000261719	0.734362	12956	PSMC1
AL035252.3	1.29631	3.65026	0.000262	0.00593	-4.35609	-0.103649	0.133768	0.355127	0.269529	1.30857e-232	0.000261972	0.700566	16016	AL035252.3
AC107464.1	-1.04497	-3.64885	0.000263	0.00596	-4.52284	0.199203	0.146012	0.286383	0.276347	1.13983e-210	0.000263412	0.471006	4073	AC107464.1
AC104653.1	-1.12522	-3.64645	0.000266	0.00601	-4.98607	0.370481	0.161197	0.308578	0.299564	4.5165e-210	0.000265884	0.216185	2429	AC104653.1
NFASC	0.834919	3.64553	0.000267	0.00602	-0.437686	0.627844	0.111072	0.229025	0.216609	8.1294e-05	0.000266842	0.00374931	1496	NFASC
ZNF518A	-0.34915	-3.6424	0.00027	0.00608	-0.157338	0.0071902	0.0468094	0.0958571	0.0908071	0.000775898	0.000270112	0.936889	10927	ZNF518A
SAMD10	-0.870363	-3.64055	0.000272	0.00612	-4.53328	0.159418	0.120457	0.239074	0.228215	0	0.000272054	0.484838	16315	SAMD10
ACP2	-1.03072	-3.63876	0.000274	0.00615	-4.07923	-0.0403055	0.144011	0.283262	0.272097	1.66269e-176	0.000273951	0.882241	9792	ACP2
MAP9	-0.459975	-3.6383	0.000274	0.00615	-2.07144	-0.106304	0.0615796	0.126426	0.11914	4.60732e-248	0.000274439	0.372253	4689	MAP9
AC091826.2	-1.1128	-3.63791	0.000275	0.00615	-0.846454	0.120059	0.150388	0.305888	0.291505	1.81819e-08	0.000274856	0.680441	5151	AC091826.2
GUSB	-0.55321	-3.63755	0.000275	0.00615	-2.89999	0.0539632	0.0743043	0.152083	0.143449	0	0.000275243	0.70678	6921	GUSB
HECTD3	-0.400449	-3.63752	0.000275	0.00615	-3.47867	0.0957279	0.0499343	0.110089	0.0983299	0	0.000275278	0.330286	550	HECTD3
FNBP4	-0.420327	-3.63678	0.000276	0.00615	-0.839228	0.124568	0.0566676	0.115577	0.109655	1.26849e-49	0.000276071	0.255959	9806	FNBP4
PELP1	-0.417133	-3.63671	0.000276	0.00615	-2.7966	0.202438	0.0550399	0.114701	0.10624	0	0.000276142	0.056717	14608	PELP1
LIFR-AS1	-1.13213	-3.634	0.000279	0.00621	-2.86572	0.253244	0.155659	0.311538	0.298915	1.08687e-75	0.000279064	0.396879	4934	LIFR-AS1
CPSF7	-0.333114	-3.63373	0.000279	0.00621	-1.04773	0.125228	0.0447492	0.0916729	0.086496	3.11533e-121	0.000279355	0.147676	9860	CPSF7
MT-ND1	0.911067	3.63321	0.00028	0.00621	1.06588	0.304222	0.12259	0.250761	0.238164	3.4783e-18	0.000279917	0.201473	18144	MT-ND1
AHNAK2	1.31672	3.63315	0.00028	0.00621	-3.51156	1.09305	0.166685	0.362418	0.327189	1.59392e-98	0.000279987	0.000835591	13079	AHNAK2
AC018816.1	-0.803095	-3.63274	0.00028	0.00621	-2.63688	0.00493808	0.109099	0.221072	0.210597	4.6504e-129	0.000280431	0.981293	3047	AC018816.1
EEF1D	0.450642	3.63217	0.000281	0.00621	-1.11582	0.164679	0.0591284	0.124069	0.115483	1.96976e-79	0.000281043	0.153868	8712	EEF1D
PPIH	-0.562832	-3.63206	0.000281	0.00621	-3.32169	0.137215	0.0761484	0.154962	0.145724	0	0.000281169	0.346395	507	PPIH
SNIP1	-0.389116	-3.63123	0.000282	0.00622	-3.34146	-0.0695943	0.0486194	0.107158	0.0964069	0	0.000282078	0.470368	442	SNIP1
TMEM53	-0.65904	-3.62819	0.000285	0.00628	-3.22048	0.266502	0.0902166	0.181645	0.172564	4.36253e-279	0.000285419	0.1225	541	TMEM53
PARP2	-0.813643	-3.62647	0.000287	0.00632	-3.67392	-0.126238	0.110646	0.224362	0.213404	9.31473e-242	0.000287326	0.554154	12478	PARP2
LINC01562	-0.839445	-3.62352	0.000291	0.00638	-5.15025	0.258501	0.112773	0.231666	0.216425	0	0.000290619	0.232317	597	LINC01562
C19orf18	-0.945174	-3.62261	0.000292	0.00639	-2.69952	0.855612	0.130744	0.26091	0.250199	1.02917e-94	0.000291648	0.000626834	17493	C19orf18
YME1L1	-0.396879	-3.62259	0.000292	0.00639	-1.28221	-0.00207128	0.0533504	0.109557	0.103439	1.23639e-127	0.000291666	0.984024	10608	YME1L1
ARMC2	-0.404183	-3.62037	0.000294	0.00643	-0.830469	0.111341	0.054674	0.111641	0.105784	4.15323e-52	0.00029418	0.292553	6330	ARMC2
GHRL	-1.23853	-3.61962	0.000295	0.00644	-4.72598	0.0247473	0.176709	0.342173	0.332594	1.43394e-157	0.000295041	0.940686	3092	GHRL
AL109811.1	-0.704992	-3.61834	0.000297	0.00647	-3.35473	-0.265339	0.0955939	0.194839	0.184544	8.44307e-270	0.000296503	0.150488	136	AL109811.1
MORN3	-1.42658	-3.61609	0.000299	0.00652	-5.67418	0.826606	0.216638	0.39451	0.393004	3.28502e-151	0.000299092	0.0354392	12060	MORN3
NTNG2	-0.827231	-3.61554	0.0003	0.00652	-1.91938	0.276975	0.112752	0.228799	0.218049	5.5446e-65	0.000299723	0.203998	9378	NTNG2
ZMAT1	-0.624475	-3.61392	0.000302	0.00655	-0.404595	0.207151	0.0849483	0.172797	0.164515	1.90886e-06	0.000301603	0.207971	7830	ZMAT1
MUSK	-1.10746	-3.61221	0.000304	0.00659	-4.91944	-0.33062	0.154849	0.306588	0.294729	1.72333e-221	0.0003036	0.261959	9178	MUSK
IFT27	-0.715341	-3.61127	0.000305	0.0066	-2.47534	0.130712	0.0983913	0.198086	0.188883	1.15021e-139	0.000304703	0.488919	17739	IFT27
WDHD1	-0.869316	-3.61041	0.000306	0.00661	-4.12384	0.102641	0.120608	0.24078	0.229059	3.17797e-256	0.00030571	0.654081	12707	WDHD1
AFG3L2	-0.557931	-3.61037	0.000306	0.00661	-2.05543	0.0171212	0.0760644	0.154536	0.14665	8.09896e-161	0.000305759	0.907059	15634	AFG3L2
MAU2	-0.285045	-3.60896	0.000307	0.00663	-1.41442	0.119759	0.038029	0.0789826	0.0736586	8.78306e-303	0.000307431	0.103978	16805	MAU2
C22orf46	-0.809034	-3.60871	0.000308	0.00663	-3.6885	0.180556	0.112206	0.224189	0.21423	5.43927e-237	0.000307721	0.399332	17834	C22orf46
AIFM3	-0.937235	-3.60824	0.000308	0.00663	-2.1357	-0.19119	0.128878	0.259749	0.248444	1.12023e-61	0.000308284	0.441567	17581	AIFM3
ANAPC2	-0.43876	-3.60793	0.000309	0.00663	-3.39108	0.0680122	0.0567249	0.12161	0.110719	0	0.000308654	0.539032	9461	ANAPC2
UBAP2	-0.266107	-3.60785	0.000309	0.00663	-0.714006	0.129202	0.0356005	0.073758	0.069086	1.7863e-89	0.000308748	0.0614605	8882	UBAP2
AC119403.1	-0.660015	-3.60738	0.000309	0.00663	-4.23407	0.280786	0.0902726	0.182963	0.17186	0	0.000309309	0.102299	16417	AC119403.1
TMTC4	-0.742076	-3.60613	0.000311	0.00666	-2.28	0.0718792	0.10184	0.205782	0.196248	5.13558e-111	0.000310797	0.714165	12418	TMTC4
MSL1	-0.561297	-3.6051	0.000312	0.00667	-1.87204	0.109424	0.0767702	0.155695	0.147984	2.47063e-131	0.000312038	0.459645	15000	MSL1
ARL13B	-0.478336	-3.60482	0.000312	0.00667	-1.63436	0.130469	0.0650163	0.132694	0.125644	1.92397e-139	0.00031237	0.299082	3520	ARL13B
ZRANB3	-0.653603	-3.60394	0.000313	0.00667	-1.53203	0.185549	0.0891591	0.181358	0.172524	3.55561e-66	0.000313427	0.282153	2508	ZRANB3
GATD3B	-0.960432	-3.60393	0.000313	0.00667	-4.8145	0.544058	0.139406	0.266496	0.258199	2.33405e-261	0.000313439	0.0351064	17935	GATD3B
AC008074.1	-0.69867	-3.60379	0.000314	0.00667	-3.97936	0.123673	0.0935249	0.193871	0.180233	0	0.000313612	0.492596	2142	AC008074.1
POFUT2	-0.580949	-3.60335	0.000314	0.00667	-2.76412	0.0636876	0.0794024	0.161225	0.152474	1.62518e-265	0.000314138	0.67617	18127	POFUT2
NUDT5	-0.313154	-3.60316	0.000314	0.00667	-1.6643	0.0153688	0.0416679	0.0869111	0.0809052	0	0.000314374	0.84934	10535	NUDT5
ATG13	-0.353284	-3.60257	0.000315	0.00667	-1.92147	0.0402565	0.0471324	0.0980645	0.0913775	0	0.000315082	0.659538	9781	ATG13
ASH2L	-0.719683	-3.60231	0.000315	0.00667	-2.50269	0.371025	0.0993566	0.199784	0.190537	5.28997e-140	0.000315406	0.0515038	8277	ASH2L
AC011476.3	-0.976572	-3.60211	0.000316	0.00667	-4.09082	0.0342122	0.136738	0.271111	0.260104	1.17082e-196	0.000315647	0.895354	17407	AC011476.3
DNAJA1	1.33053	3.60171	0.000316	0.00667	-1.02627	-0.524661	0.178384	0.369415	0.348204	8.76013e-09	0.00031613	0.131872	8868	DNAJA1
PDPR	-0.611009	-3.60166	0.000316	0.00667	-1.67245	0.162072	0.083424	0.169646	0.161246	2.11666e-89	0.000316191	0.314837	14356	PDPR
MAN1B1	-0.615466	-3.60083	0.000317	0.00668	-2.43289	0.40642	0.0848631	0.170923	0.162795	9.4498e-181	0.000317199	0.0125421	9458	MAN1B1
CDC37	-0.697306	-3.60027	0.000318	0.00668	-2.1261	-0.00588494	0.095482	0.193681	0.184323	7.71101e-110	0.000317881	0.97453	16581	CDC37
AP002986.1	-1.05265	-3.60017	0.000318	0.00668	-3.96998	0.368133	0.148496	0.29239	0.281398	1.86907e-157	0.000318009	0.190797	10453	AP002986.1
SIDT2	-0.481997	-3.59882	0.00032	0.00671	-2.53417	0.0930705	0.065357	0.133932	0.125913	0	0.00031967	0.459806	10324	SIDT2
MCM3AP	-0.380504	-3.59846	0.00032	0.00671	-1.78294	-0.0730774	0.051086	0.105741	0.0990991	7.23444e-267	0.000320105	0.460869	18137	MCM3AP
CNTN6	-1.10032	-3.59601	0.000323	0.00676	-3.34053	0.0844085	0.152386	0.305985	0.292209	1.62058e-106	0.000323135	0.772685	3036	CNTN6
MRGPRF	1.69031	3.59529	0.000324	0.00677	-4.38858	-0.0435052	0.184996	0.470145	0.372544	2.11221e-124	0.000324031	0.907035	10063	MRGPRF
ZNF566	-0.455601	-3.59181	0.000328	0.00685	-2.30694	0.0617876	0.0616634	0.126844	0.119076	2.50834e-306	0.000328384	0.603836	16958	ZNF566
AL132780.2	-0.975438	-3.59168	0.000329	0.00685	-4.28554	-0.0716635	0.136064	0.271583	0.260616	9.72154e-218	0.000328551	0.783333	19625	AL132780.2
C9orf153	0.881211	3.59109	0.000329	0.00686	-1.82816	-0.00171006	0.11571	0.245389	0.227458	3.13682e-56	0.000329303	0.994001	9037	C9orf153
ORMDL1	-0.754425	-3.59046	0.00033	0.00687	-2.1482	-0.161849	0.103798	0.21012	0.200253	3.7616e-95	0.000330098	0.418963	2725	ORMDL1
FAM213A	-0.594871	-3.58921	0.000332	0.00689	-1.10183	0.125522	0.0816332	0.165739	0.157813	1.62038e-41	0.000331685	0.42639	10850	FAM213A
ZNF540	-0.633683	-3.58888	0.000332	0.00689	-2.65316	-0.153133	0.086571	0.176569	0.167273	2.87568e-206	0.000332102	0.359946	16986	ZNF540
AL138733.1	-0.994611	-3.58875	0.000332	0.00689	-4.28247	-0.401557	0.137884	0.277147	0.264985	8.7492e-212	0.000332266	0.129672	6528	AL138733.1
DYNC2LI1	-0.343636	-3.58821	0.000333	0.00689	-1.21509	0.0743119	0.046578	0.0957681	0.090183	5.10828e-150	0.000332961	0.409933	2045	DYNC2LI1
PTDSS1	-0.619345	-3.58733	0.000334	0.00691	-2.71756	0.0104296	0.0853829	0.172648	0.16368	2.65671e-222	0.000334083	0.949194	8526	PTDSS1
AC123768.3	-1.03153	-3.58623	0.000335	0.00693	-3.2673	0.0773204	0.143906	0.287637	0.276382	4.05324e-114	0.000335494	0.779662	13145	AC123768.3
AL845331.2	-1.8027	-3.58542	0.000337	0.00694	-6.03421	1.05294	0.289105	0.502788	0.510087	9.6139e-97	0.000336539	0.0389957	2296	AL845331.2
INSIG1	-1.04175	-3.58458	0.000338	0.00694	-2.66152	0.221708	0.143942	0.29062	0.2775	2.47708e-76	0.00033762	0.42432	7447	INSIG1
LRRC8A	-0.539191	-3.58418	0.000338	0.00694	-0.895823	0.165906	0.0739736	0.150436	0.14304	9.34623e-34	0.000338142	0.246107	9335	LRRC8A
AL138752.2	-0.467067	-3.58391	0.000338	0.00694	-1.76441	-0.059073	0.0634716	0.130323	0.123034	4.52589e-170	0.000338491	0.63113	8937	AL138752.2
ERI2	-0.748368	-3.58361	0.000339	0.00694	-2.58376	0.0650002	0.10397	0.208831	0.199534	2.52683e-136	0.000338884	0.744607	13979	ERI2
PAXBP1-AS1	-1.10789	-3.58344	0.000339	0.00694	-3.38027	0.225023	0.155362	0.309169	0.297099	5.87754e-105	0.000339098	0.448809	18018	PAXBP1-AS1
OSGEPL1-AS1	-0.546409	-3.58343	0.000339	0.00694	-3.86375	0.0683905	0.0724016	0.152482	0.140423	0	0.000339115	0.626235	2724	OSGEPL1-AS1
AC074327.1	1.13116	3.58197	0.000341	0.00697	-3.66139	-0.112244	0.132793	0.315794	0.266575	2.3977e-167	0.000341013	0.673711	10707	AC074327.1
AC069281.1	1.807	3.58091	0.000342	0.00699	-4.69328	0.597975	0.195724	0.50462	0.39161	4.60109e-127	0.000342403	0.12677	20534	AC069281.1
NPAS2	0.502786	3.58075	0.000343	0.00699	0.67834	-0.04852	0.0683764	0.140414	0.132987	3.38484e-23	0.000342612	0.715226	2356	NPAS2
CCDC15	-0.882354	-3.57911	0.000345	0.00702	-3.72182	0.535739	0.124661	0.246529	0.236978	7.44013e-196	0.00034477	0.023777	10412	CCDC15
DGCR8	-0.379049	-3.57857	0.000345	0.00703	-2.19431	0.217916	0.0513182	0.105922	0.0991545	0	0.000345474	0.0279673	17566	DGCR8
PTPRK	0.435353	3.57681	0.000348	0.00707	0.435368	0.144753	0.0590943	0.121715	0.115095	1.74063e-13	0.000347816	0.208507	6420	PTPRK
CCNDBP1	-0.426109	-3.57517	0.00035	0.0071	-2.56819	-0.0864049	0.0571925	0.119186	0.110973	0	0.000350001	0.436209	13249	CCNDBP1
NFKBIL1	-0.777703	-3.57511	0.00035	0.0071	-3.73969	0.0486036	0.107889	0.217533	0.206642	2.89751e-263	0.00035008	0.814048	5925	NFKBIL1
AMY2B	-0.965978	-3.57441	0.000351	0.0071	-2.1395	0.0485791	0.13418	0.270249	0.258463	3.08704e-57	0.000351023	0.850913	854	AMY2B
TAF11	-0.531491	-3.57418	0.000351	0.0071	-2.35629	0.098441	0.0729514	0.148703	0.140854	7.11778e-229	0.000351323	0.484624	6014	TAF11
ATG2A	-0.471396	-3.57328	0.000353	0.00712	-2.53771	0.0497628	0.0639696	0.131922	0.123728	0	0.000352534	0.687541	9948	ATG2A
AC073842.2	-1.14732	-3.57275	0.000353	0.00712	-4.66521	0.180241	0.165433	0.32113	0.310697	5.85603e-175	0.000353245	0.561835	7107	AC073842.2
CRY2	-0.725453	-3.57088	0.000356	0.00717	-1.57877	0.180086	0.100088	0.203158	0.193424	4.71172e-56	0.000355787	0.351831	9770	CRY2
PDXDC1	-0.490028	-3.57045	0.000356	0.00717	-0.793803	-0.160709	0.0674593	0.137246	0.130557	5.76555e-32	0.000356375	0.218343	13935	PDXDC1
SLC25A46	-0.411313	-3.56981	0.000357	0.00718	-1.40792	-0.0342401	0.0561818	0.11522	0.108848	1.35643e-138	0.000357244	0.753089	5222	SLC25A46
NRSN2	-0.503446	-3.56911	0.000358	0.00719	-2.48446	0.393976	0.0696846	0.141057	0.133571	2.1182e-278	0.000358194	0.00318228	15875	NRSN2
GRB10	0.979293	3.5677	0.00036	0.00722	-2.50943	0.159307	0.128218	0.274489	0.252805	2.70593e-85	0.000360133	0.528592	6892	GRB10
NEDD4L	0.492737	3.56679	0.000361	0.00724	0.331215	-0.243527	0.0670396	0.138146	0.13055	7.78904e-07	0.000361376	0.0621255	15794	NEDD4L
DHTKD1	-0.494781	-3.56624	0.000362	0.00724	-1.88707	0.13425	0.0680624	0.13874	0.131399	3.43691e-169	0.000362139	0.306924	10533	DHTKD1
ALG6	-0.620042	-3.56576	0.000363	0.00725	-2.90426	0.00795391	0.0859194	0.173888	0.164958	1.83057e-250	0.000362801	0.961543	671	ALG6
MPPE1	-0.506473	-3.56333	0.000366	0.00731	-2.3488	-0.0235351	0.0697045	0.142135	0.134225	6.50177e-249	0.000366182	0.860812	15630	MPPE1
ALDH6A1	-0.458846	-3.56132	0.000369	0.00735	-1.81409	0.12313	0.062918	0.128841	0.121664	8.37784e-183	0.000368991	0.311516	12862	ALDH6A1
PIPOX	-0.814573	-3.55878	0.000373	0.00742	-2.57367	0.350879	0.114519	0.228891	0.219144	7.50945e-112	0.000372579	0.109347	14864	PIPOX
CBWD3	-0.633109	-3.55801	0.000374	0.00743	-3.39975	-0.0221385	0.0875439	0.177939	0.167857	0	0.000373678	0.895072	8974	CBWD3
ANXA7	-0.355428	-3.55773	0.000374	0.00743	-1.69245	0.175902	0.0485694	0.099903	0.0937854	4.88305e-266	0.000374068	0.0607129	10805	ANXA7
UBL5	0.872263	3.55734	0.000375	0.00743	-3.12531	0.125547	0.108735	0.245201	0.216151	1.12658e-181	0.000374626	0.561354	16565	UBL5
RBM4	-1.05486	-3.55634	0.000376	0.00744	-3.51594	0.479794	0.150195	0.296614	0.285605	3.45053e-121	0.000376059	0.092972	10017	RBM4
PPIL2	-0.349209	-3.5562	0.000376	0.00744	-1.8293	0.226116	0.0476286	0.0981971	0.0920292	0	0.000376256	0.01401	17593	PPIL2
COL5A2	-0.7702	-3.55563	0.000377	0.00745	-2.56882	0.164426	0.107476	0.216614	0.206529	2.96009e-126	0.000377078	0.425951	2718	COL5A2
CHRNA6	-0.838889	-3.5496	0.000386	0.00761	-4.66072	-0.0662711	0.117197	0.236333	0.224657	0	0.000385812	0.768003	8312	CHRNA6
MTMR1	-0.585014	-3.54487	0.000393	0.00774	-1.07321	0.150773	0.0813451	0.165031	0.15715	9.58447e-40	0.0003928	0.337345	8010	MTMR1
SEH1L	-0.599996	-3.54475	0.000393	0.00774	-3.43983	0.109103	0.0830805	0.169263	0.159091	0	0.00039298	0.492844	15642	SEH1L
AL138831.1	-0.9717	-3.54322	0.000395	0.00777	-4.38021	-0.586938	0.135949	0.274242	0.262405	9.41346e-228	0.000395274	0.0253017	5736	AL138831.1
AC005410.2	-0.686456	-3.54256	0.000396	0.00778	-3.63284	-0.0792424	0.0953578	0.193774	0.183023	0	0.00039626	0.665041	14733	AC005410.2
DTWD2	-0.67755	-3.54193	0.000397	0.00779	-1.93423	0.0256833	0.0944589	0.191294	0.182064	3.45838e-93	0.000397212	0.887817	5260	DTWD2
WSB1	-0.594017	-3.54123	0.000398	0.0078	-0.154555	-0.0338501	0.0822271	0.167743	0.159524	0.0601612	0.000398267	0.831956	14830	WSB1
USP11	-0.517606	-3.54122	0.000398	0.0078	-2.05498	-0.112326	0.0716505	0.146166	0.138364	6.64974e-181	0.000398286	0.416895	7626	USP11
LINC00862	1.00945	3.54086	0.000399	0.0078	-1.51107	-0.0959781	0.136596	0.285086	0.267133	1.91055e-28	0.000398832	0.719378	1441	LINC00862
MBD4	-0.592079	-3.54043	0.000399	0.0078	-2.51733	-0.25346	0.0820644	0.167234	0.158385	1.22483e-206	0.000399469	0.109537	3718	MBD4
LINC02427	-1.05121	-3.53971	0.000401	0.00781	-2.92976	0.478771	0.148689	0.296977	0.284779	1.99529e-86	0.00040057	0.092724	4781	LINC02427
GLIDR	-0.889155	-3.5394	0.000401	0.00781	-1.77646	0.186808	0.124361	0.251216	0.239882	2.72321e-46	0.000401039	0.436129	8947	GLIDR
TMEM17	-1.10192	-3.53882	0.000402	0.00782	-4.83196	-0.395413	0.156647	0.311381	0.2996	6.31547e-209	0.000401922	0.186902	2130	TMEM17
TMEM87A	-0.346188	-3.53754	0.000404	0.00785	-1.00407	0.0390764	0.0475833	0.0978613	0.0922737	7.73579e-99	0.000403871	0.671942	13234	TMEM87A
AC091078.1	-0.816831	-3.53636	0.000406	0.00788	-1.05556	0.292559	0.11328	0.23098	0.219579	1.18398e-20	0.000405678	0.182742	13664	AC091078.1
BMT2	0.602895	3.5357	0.000407	0.00788	-0.614543	-0.0267169	0.0822385	0.170516	0.160514	7.85695e-14	0.000406698	0.867806	7222	BMT2
TANGO2	-0.366374	-3.53517	0.000408	0.00788	-2.06952	0.100199	0.0499604	0.103637	0.0966133	0	0.00040751	0.299682	17564	TANGO2
AC011416.3	-1.08963	-3.53499	0.000408	0.00788	-3.78349	-0.0364076	0.154736	0.308241	0.295332	4.87748e-132	0.000407794	0.901888	5293	AC011416.3
P3H2-AS1	1.06619	3.5345	0.000409	0.00788	-4.11861	0.352886	0.122712	0.301652	0.244012	5.7952e-247	0.000408549	0.148125	4009	P3H2-AS1
BAIAP2	0.716569	3.53393	0.000409	0.00788	-0.968313	0.079171	0.0977948	0.202769	0.190758	4.1016e-23	0.000409437	0.678118	15496	BAIAP2
PPP1R21	-0.295794	-3.53387	0.00041	0.00788	-1.18273	0.0976638	0.0404798	0.0837027	0.0784054	1.15124e-187	0.000409522	0.212901	2077	PPP1R21
AK8	-1.02246	-3.53382	0.00041	0.00788	-3.09478	0.58507	0.146537	0.289337	0.278163	5.27447e-99	0.0004096	0.0354367	9383	AK8
KIF27	-0.417602	-3.53379	0.00041	0.00788	-1.28448	0.114626	0.0579788	0.118174	0.112047	9.46002e-109	0.000409647	0.3063	9027	KIF27
LACTB	-0.551384	-3.53308	0.000411	0.00789	-2.87334	-0.144661	0.0754267	0.156063	0.146228	0	0.000410741	0.322524	13388	LACTB
RNF112	-0.712535	-3.52883	0.000417	0.00801	-3.39794	-0.0157042	0.0997708	0.201918	0.191561	3.1514e-254	0.000417406	0.934662	14808	RNF112
ACCS	-0.842624	-3.52651	0.000421	0.00806	-3.35165	0.407847	0.120579	0.23894	0.229445	4.80505e-170	0.000421078	0.0754802	9758	ACCS
CHKB	-0.866852	-3.52644	0.000421	0.00806	-4.49033	0.018952	0.122153	0.245815	0.234251	8.08318e-296	0.000421179	0.935518	17929	CHKB
AL591885.1	-1.48375	-3.52625	0.000421	0.00806	-4.58553	0.367852	0.21499	0.420773	0.408654	6.09857e-101	0.000421484	0.368038	1740	AL591885.1
KANSL3	-0.458088	-3.52578	0.000422	0.00806	-1.87499	0.0394272	0.0634679	0.129925	0.122761	8.25285e-192	0.000422245	0.748082	2317	KANSL3
ATP6AP1L	-0.558398	-3.52506	0.000423	0.00808	-0.983843	0.238976	0.0779043	0.158408	0.150663	1.46378e-36	0.000423394	0.112702	5135	ATP6AP1L
LINC01715	-0.951246	-3.52424	0.000425	0.00809	-4.41829	0.0676553	0.136889	0.269915	0.259238	1.49284e-228	0.000424696	0.79411	340	LINC01715
AL138963.1	-0.678256	-3.52411	0.000425	0.00809	-4.35018	0.204418	0.0944007	0.192462	0.180467	0	0.000424909	0.257331	12283	AL138963.1
BOK	1.10694	3.5234	0.000426	0.0081	-3.31252	0.26039	0.140644	0.314169	0.280185	1.18448e-122	0.000426044	0.352708	3025	BOK
ZNF45	-0.641465	-3.52311	0.000427	0.0081	-3.31955	0.00873963	0.0894714	0.182074	0.171838	2.62964e-301	0.00042651	0.959437	17120	ZNF45
CTBP2	0.412083	3.52146	0.000429	0.00814	0.115634	0.104675	0.0566616	0.117021	0.110456	0.0412728	0.000429183	0.343301	11125	CTBP2
AP002360.1	-0.658893	-3.52086	0.00043	0.00815	-3.53895	0.00736323	0.092118	0.18714	0.176656	0	0.000430147	0.966753	10133	AP002360.1
AC099791.2	-0.998137	-3.52052	0.000431	0.00815	-3.33775	-0.353902	0.141566	0.283519	0.27193	6.57709e-123	0.000430696	0.193106	664	AC099791.2
AC005697.1	-1.44567	-3.51862	0.000434	0.0082	-4.09154	0.324245	0.209437	0.410863	0.397302	5.44351e-85	0.000433791	0.414433	14835	AC005697.1
UEVLD	-0.350817	-3.51841	0.000434	0.0082	-1.794	0.126406	0.048233	0.0997088	0.0932195	8.41878e-303	0.000434138	0.175096	9662	UEVLD
ANAPC16	0.538326	3.5181	0.000435	0.0082	-0.24135	-0.0998144	0.0741742	0.153016	0.144407	0.00113861	0.000434641	0.48944	10790	ANAPC16
AL136018.1	-1.47762	-3.51769	0.000435	0.0082	-5.10909	-0.375389	0.213369	0.420054	0.40712	1.04569e-126	0.000435327	0.356498	12564	AL136018.1
PTGES2	-0.555134	-3.51722	0.000436	0.00821	-3.07224	0.200082	0.0775984	0.157833	0.149127	0	0.000436094	0.179696	9310	PTGES2
RDH13	-0.674086	-3.51608	0.000438	0.00823	-3.34481	-0.032934	0.0945759	0.191715	0.181624	5.60048e-274	0.000437968	0.856108	17409	RDH13
WBP1L	-0.479408	-3.51569	0.000439	0.00824	-1.73927	0.241443	0.0668318	0.136362	0.129095	2.61451e-149	0.000438613	0.0614461	11012	WBP1L
FDPS	-0.533024	-3.5149	0.00044	0.00825	-1.94609	0.0948928	0.0743781	0.151647	0.143772	6.69565e-151	0.000439916	0.509238	1167	FDPS
OSTF1	-0.663075	-3.51417	0.000441	0.00826	-2.88324	0.211188	0.0925754	0.188686	0.178809	5.98206e-213	0.000441136	0.237572	9005	OSTF1
MT-ND3	1.09086	3.51357	0.000442	0.00827	1.78414	0.653861	0.151979	0.310471	0.29518	8.00597e-32	0.000442121	0.0267512	18151	MT-ND3
FAAP100	-1.10909	-3.51278	0.000443	0.00828	-4.00875	0.52546	0.160876	0.31573	0.304092	4.71948e-137	0.000443453	0.0839949	15510	FAAP100
RPL7L1	-0.47029	-3.51269	0.000444	0.00828	-2.31449	-0.00214263	0.0654702	0.133883	0.126229	9.41456e-274	0.000443595	0.986457	6089	RPL7L1
DET1	-0.594758	-3.50958	0.000449	0.00837	-2.70468	0.347946	0.0839339	0.169467	0.161074	8.15137e-228	0.000448823	0.0307606	13614	DET1
AL138787.2	-1.3944	-3.50785	0.000452	0.00841	-4.46929	-0.389711	0.200935	0.397509	0.384786	1.33507e-109	0.00045174	0.311155	423	AL138787.2
POLR2A	-0.519929	-3.50776	0.000452	0.00841	-2.06075	-0.0353192	0.0725973	0.148222	0.140134	3.00165e-177	0.000451888	0.801012	14675	POLR2A
BAG3	1.26049	3.50634	0.000454	0.00844	-0.0750748	-0.0902627	0.175367	0.359488	0.341082	0.668577	0.000454315	0.79129	11091	BAG3
PILRB	-0.566393	-3.50527	0.000456	0.00847	-1.90463	-0.167597	0.0790022	0.161583	0.153274	2.03128e-128	0.000456136	0.274198	7118	PILRB
MYO6	-0.239919	-3.50504	0.000457	0.00847	0.363025	-0.0384183	0.0332779	0.0684497	0.064665	1.04519e-27	0.000456545	0.552437	6225	MYO6
Z95115.1	-0.790731	-3.50459	0.000457	0.00847	-4.64997	-0.202822	0.111057	0.225627	0.213795	0	0.000457303	0.342786	17638	Z95115.1
TMEM191C	-0.920426	-3.50365	0.000459	0.00849	-5.33371	0.226298	0.134981	0.262705	0.25231	0	0.000458932	0.36977	17589	TMEM191C
RNF111	-0.322419	-3.50282	0.00046	0.00851	-1.10829	-0.087832	0.0446275	0.0920456	0.0865649	3.83507e-136	0.000460355	0.310279	13367	RNF111
COL16A1	-0.837754	-3.5004	0.000465	0.00858	-1.23317	-0.0207556	0.118368	0.239331	0.22839	2.04967e-25	0.000464565	0.92759	360	COL16A1
SLC2A5	-0.99176	-3.49988	0.000465	0.00858	-4.66325	0.400392	0.143215	0.28337	0.272655	1.45839e-232	0.000465475	0.141971	106	SLC2A5
AF123462.1	-1.61438	-3.49935	0.000466	0.00859	-3.4713	-0.156893	0.229719	0.461338	0.441296	1.36874e-51	0.000466396	0.722194	12922	AF123462.1
LAPTM4B	-0.395957	-3.49859	0.000468	0.00861	-2.52477	0.0226158	0.05407	0.113176	0.105082	0	0.00046772	0.829596	8531	LAPTM4B
SAP130	-0.516437	-3.49813	0.000469	0.00861	-1.74112	0.125085	0.0727478	0.147632	0.140239	1.36578e-126	0.000468534	0.372424	2477	SAP130
AL592295.4	-1.05091	-3.49741	0.00047	0.00863	-3.66283	0.353932	0.152278	0.300482	0.289082	7.66791e-128	0.000469799	0.220827	1257	AL592295.4
LGR5	1.13584	3.49667	0.000471	0.00864	-3.74535	0.334396	0.139559	0.324835	0.279795	1.1928e-158	0.000471106	0.232031	11755	LGR5
PRPSAP2	-0.409674	-3.49574	0.000473	0.00866	-1.82267	-0.0323639	0.0570886	0.117192	0.110307	1.12944e-223	0.000472749	0.769218	14798	PRPSAP2
RFX3-AS1	-0.906011	-3.49499	0.000474	0.00867	-0.543437	0.46066	0.12727	0.259231	0.246763	1.95523e-05	0.000474081	0.0619278	8778	RFX3-AS1
AAGAB	-0.40583	-3.49486	0.000474	0.00867	-1.78272	0.126302	0.0565382	0.116122	0.109404	3.23279e-218	0.000474319	0.248316	13441	AAGAB
RAD9B	-0.979719	-3.49383	0.000476	0.00869	-4.72802	-0.0423546	0.141815	0.280414	0.268457	1.03853e-243	0.000476146	0.874638	11956	RAD9B
ENAH	0.499452	3.49241	0.000479	0.00873	0.0497499	0.0427342	0.0692756	0.143011	0.135081	0.472668	0.000478687	0.75173	1623	ENAH
AL033528.2	-1.10221	-3.49107	0.000481	0.00876	-5.06058	-0.259202	0.16018	0.315722	0.304149	4.58844e-219	0.000481092	0.394092	285	AL033528.2
ZNF213	-0.957625	-3.49017	0.000483	0.00878	-2.9814	-0.555702	0.135857	0.274377	0.262039	9.64725e-107	0.000482707	0.0339486	13835	ZNF213
MARCH9	-0.58786	-3.48999	0.000483	0.00878	-3.25203	-0.147388	0.0824253	0.168442	0.158615	0	0.000483041	0.352776	11682	MARCH9
PIK3AP1	-0.687346	-3.48903	0.000485	0.0088	-4.8292	-0.131441	0.0932923	0.197002	0.183742	0	0.000484776	0.474387	10932	PIK3AP1
SZRD1	-0.375339	-3.48714	0.000488	0.00886	-2.34488	0.162415	0.0518936	0.107635	0.100222	0	0.000488212	0.105116	185	SZRD1
AP001160.1	-0.713105	-3.48579	0.000491	0.00889	-4.23907	-0.0328107	0.100285	0.204575	0.192656	0	0.000490682	0.864768	9897	AP001160.1
SYNDIG1L	-0.932837	-3.48561	0.000491	0.00889	-5.38766	-0.0264273	0.132979	0.267625	0.255336	0	0.000491015	0.917566	12865	SYNDIG1L
SUGT1	0.862168	3.4833	0.000495	0.00895	-0.88625	-0.0446178	0.119496	0.247514	0.233423	1.20204e-13	0.000495266	0.848411	12341	SUGT1
CAPZA1	-0.439275	-3.48164	0.000498	0.009	-0.912762	0.129855	0.0617645	0.126169	0.119644	2.02827e-49	0.000498362	0.277768	925	CAPZA1
CNNM4	-0.480398	-3.48052	0.0005	0.00901	-2.85542	0.226217	0.0673294	0.138025	0.12937	0	0.000500446	0.0803597	2320	CNNM4
BDH1	-0.822805	-3.48046	0.000501	0.00901	-2.13484	-0.0399722	0.117078	0.236407	0.225675	2.75324e-74	0.000500561	0.859412	4056	BDH1
CMTR1	-0.390033	-3.48038	0.000501	0.00901	-2.72525	0.0859708	0.0534877	0.112066	0.103672	0	0.000500697	0.406957	6050	CMTR1
AL365275.1	-1.15966	-3.48009	0.000501	0.00901	-3.00929	-0.269413	0.166815	0.333226	0.31977	9.50969e-73	0.000501248	0.399495	6387	AL365275.1
AC069503.1	-0.885513	-3.47938	0.000503	0.00902	-5.29287	0.447673	0.129848	0.254503	0.242148	0	0.000502581	0.0644924	12066	AC069503.1
TRAFD1	-0.483185	-3.47929	0.000503	0.00902	-2.96252	0.192004	0.0676809	0.138875	0.129962	0	0.000502753	0.139573	11975	TRAFD1
PIGU	-0.449996	-3.47755	0.000506	0.00907	-1.72183	0.247236	0.0631812	0.1294	0.122193	1.56585e-163	0.000506011	0.0430401	16067	PIGU
NUP85	-0.507614	-3.47674	0.000508	0.00909	-2.72261	0.155684	0.0712657	0.146003	0.137683	0	0.000507548	0.258163	15398	NUP85
AL359317.2	-1.00647	-3.47623	0.000509	0.00909	-4.15361	-0.488093	0.144045	0.289529	0.277211	7.71205e-183	0.000508521	0.0782847	12811	AL359317.2
CMTM5	-0.968217	-3.47559	0.00051	0.00911	-4.11322	0.0402801	0.139522	0.278576	0.266945	5.08008e-191	0.000509725	0.88006	12526	CMTM5
ENTPD3-AS1	-0.497171	-3.47308	0.000515	0.00918	-1.22471	0.10368	0.0701822	0.14315	0.135894	3.41787e-68	0.000514521	0.445493	3230	ENTPD3-AS1
LRRC28	-0.569675	-3.47288	0.000515	0.00918	-1.56807	0.0161763	0.0805577	0.164035	0.15582	2.16642e-84	0.0005149	0.917317	13691	LRRC28
RPL3	0.961303	3.47151	0.000518	0.00922	-3.47658	0.220601	0.121882	0.276912	0.242092	5.8719e-179	0.000517541	0.362176	17797	RPL3
C11orf95	-0.682471	-3.4708	0.000519	0.00923	-3.90208	0.162081	0.0975999	0.196632	0.186266	0	0.000518908	0.384214	9911	C11orf95
PPIL3	-0.732395	-3.47042	0.00052	0.00923	-2.63095	0.237263	0.104751	0.211039	0.201374	3.30732e-139	0.00051964	0.238707	2779	PPIL3
ZNF233	-1.19209	-3.46975	0.000521	0.00923	-4.60826	-0.307602	0.173894	0.343566	0.331237	9.57307e-155	0.00052094	0.353073	17133	ZNF233
ZNF25	-0.515739	-3.46967	0.000521	0.00923	-2.33152	0.00648685	0.0725651	0.148642	0.140526	1.67533e-226	0.000521092	0.963182	10649	ZNF25
PLOD1	1.11564	3.46949	0.000521	0.00923	-1.98194	-0.0328894	0.152514	0.321558	0.299218	1.3038e-38	0.000521448	0.912475	152	PLOD1
AC105339.3	-1.76662	-3.46927	0.000522	0.00923	-4.58021	-0.581154	0.258947	0.50922	0.493982	5.20431e-70	0.000521884	0.239408	13580	AC105339.3
AC116535.1	-0.785362	-3.46804	0.000524	0.00927	-3.85472	-0.0183531	0.112396	0.226457	0.215101	9.01535e-258	0.00052427	0.932005	9617	AC116535.1
AC104596.1	-0.629915	-3.46627	0.000528	0.00932	-0.330732	0.168686	0.089102	0.181727	0.17282	0.00020576	0.000527739	0.329024	4639	AC104596.1
ABCA12	-1.02755	-3.46605	0.000528	0.00932	-4.2825	-0.0864588	0.147824	0.296462	0.283464	1.56336e-184	0.000528158	0.76036	2853	ABCA12
KYAT3	-0.668124	-3.46518	0.00053	0.00934	-2.20977	0.139525	0.0957162	0.192811	0.183685	6.29763e-118	0.000529884	0.4475	779	KYAT3
AL359706.1	-1.05274	-3.46386	0.000532	0.00937	-3.64061	-0.495589	0.150295	0.303921	0.290941	1.27187e-129	0.000532481	0.0884932	12278	AL359706.1
MYH15	-1.12719	-3.4622	0.000536	0.00942	-3.59705	0.484568	0.164719	0.32557	0.313679	1.02327e-105	0.000535782	0.122397	3569	MYH15
BAZ1B	-0.28074	-3.46019	0.00054	0.00948	-1.05027	0.077333	0.0392316	0.0811343	0.0760199	7.01014e-158	0.000539791	0.309023	6946	BAZ1B
NQO2	-0.414263	-3.4595	0.000541	0.00948	-2.02792	0.166144	0.0586609	0.119747	0.112871	7.06198e-262	0.000541187	0.141029	5724	NQO2
ZNF157	-0.644585	-3.45939	0.000541	0.00948	-4.79301	0.179519	0.0856736	0.186329	0.167807	0	0.000541392	0.284712	7627	ZNF157
CRYL1	-0.79523	-3.45936	0.000541	0.00948	-1.49828	0.252711	0.11354	0.229878	0.219228	9.24771e-40	0.000541461	0.249021	12155	CRYL1
MFSD14B	-0.44425	-3.45785	0.000545	0.00952	-2.12818	0.191875	0.062677	0.128476	0.121029	1.03984e-252	0.000544506	0.112884	9088	MFSD14B
SMIM8	-0.435805	-3.45773	0.000545	0.00952	-1.51951	-0.00797016	0.06152	0.126038	0.119057	1.08546e-134	0.00054474	0.946626	6261	SMIM8
AC016152.1	-1.00688	-3.45436	0.000552	0.00962	-5.09254	0.179829	0.143831	0.291481	0.273971	1.3573e-274	0.0005516	0.51158	11856	AC016152.1
SH2B1	-0.337795	-3.45422	0.000552	0.00962	-1.58559	0.277295	0.0475817	0.097792	0.0918623	1.76109e-243	0.000551884	0.00253953	14058	SH2B1
AMOTL2	0.883519	3.45383	0.000553	0.00962	-2.77731	-0.0200465	0.116784	0.255808	0.230351	5.17094e-125	0.00055268	0.930651	3752	AMOTL2
SMYD2	-0.674619	-3.45346	0.000553	0.00963	-3.60415	-0.305999	0.0947423	0.195346	0.183492	0	0.000553451	0.0953863	1571	SMYD2
GMDS-DT	-0.456415	-3.4505	0.00056	0.00972	-0.0218441	0.237334	0.0647611	0.132275	0.125617	0.735888	0.000559554	0.0588451	5716	GMDS-DT
ZNF19	-0.843471	-3.44953	0.000562	0.00975	-3.12974	-0.0128727	0.121468	0.244518	0.233289	2.1391e-146	0.000561569	0.955996	14374	ZNF19
TFRC	-0.949692	-3.44697	0.000567	0.00983	-2.01047	-0.0499238	0.136301	0.275515	0.262715	3.06569e-49	0.000566906	0.849286	4036	TFRC
ZNF611	-0.410824	-3.44633	0.000568	0.00984	-2.21437	0.0510731	0.0578687	0.119206	0.111738	0	0.000568257	0.647616	17355	ZNF611
TRPC1	-0.432425	-3.4455	0.00057	0.00986	-0.640059	0.131868	0.0615024	0.125504	0.119154	2.30234e-25	0.000570012	0.268423	3798	TRPC1
SARM1	-0.393156	-3.44547	0.00057	0.00986	-2.05396	0.273246	0.0556327	0.114108	0.107235	2.20082e-298	0.000570063	0.010831	14844	SARM1
DNAJB1	1.50613	3.44492	0.000571	0.00986	-0.428	-0.172128	0.212912	0.437204	0.414319	0.0444074	0.000571224	0.677813	16696	DNAJB1
PEX5	-0.421843	-3.4448	0.000571	0.00986	-2.75053	-0.172877	0.0584254	0.122458	0.113544	0	0.000571484	0.127871	11270	PEX5
IMMP1L	-0.451335	-3.44331	0.000575	0.0099	-1.63613	-0.0270792	0.0639389	0.131076	0.123743	2.02514e-144	0.000574645	0.826779	9708	IMMP1L
PNN	-0.681079	-3.44258	0.000576	0.00992	-1.6868	-0.0194393	0.0975806	0.19784	0.188568	5.97144e-67	0.000576197	0.917892	12631	PNN
TXNDC15	-0.556835	-3.4417	0.000578	0.00994	-2.56131	0.198781	0.0794173	0.161791	0.153257	3.37676e-228	0.000578075	0.194617	5348	TXNDC15
LDB1	-0.707447	-3.4408	0.00058	0.00995	-3.60049	0.0203587	0.101595	0.205605	0.195002	4.21253e-275	0.000580003	0.91685	10997	LDB1
GPATCH2L	-0.250846	-3.44071	0.00058	0.00995	-0.792705	0.0211664	0.0351602	0.0729052	0.0682319	1.48634e-112	0.000580184	0.756399	12892	GPATCH2L
CXorf56	-0.523692	-3.44059	0.00058	0.00995	-3.71031	0.0544794	0.0728312	0.15221	0.140924	0	0.000580457	0.699062	7911	CXorf56
SUPV3L1	-0.429991	-3.44006	0.000582	0.00996	-2.33632	-0.0394237	0.0603397	0.124995	0.116869	0	0.000581583	0.735867	10761	SUPV3L1
DENND5B-AS1	-0.855559	-3.43963	0.000583	0.00997	-3.99829	-0.271114	0.12299	0.248736	0.23646	7.96219e-232	0.000582506	0.251566	11438	DENND5B-AS1
ACSS1	-0.72536	-3.43769	0.000587	0.01	-0.0251091	-0.0115435	0.103508	0.211002	0.200811	0.808329	0.000586698	0.954159	16013	ACSS1
RASSF3	0.72995	3.43764	0.000587	0.01	-2.43764	0.223132	0.0984125	0.21234	0.193643	1.90515e-135	0.000586803	0.249205	11709	RASSF3
AASS	-0.532413	-3.43732	0.000588	0.01	-1.21578	-0.0182727	0.0760052	0.154892	0.147149	1.36211e-57	0.00058751	0.901174	7249	AASS
EMID1	-0.788693	-3.43716	0.000588	0.01	-1.01934	-0.00369262	0.112641	0.22946	0.218378	1.43706e-19	0.000587843	0.986509	17656	EMID1
CAPN10	-0.667014	-3.4368	0.000589	0.01	-2.97917	-0.00755504	0.0959492	0.19408	0.184534	1.16115e-211	0.000588635	0.967343	3011	CAPN10
LMBRD1	-0.440808	-3.43676	0.000589	0.01	-0.749367	-0.0150023	0.0629018	0.128263	0.121836	1.00915e-32	0.000588719	0.902	6194	LMBRD1
HINFP	-0.541974	-3.43657	0.000589	0.01	-2.67499	-0.0612217	0.0768395	0.157708	0.148495	1.56114e-265	0.000589131	0.680133	10367	HINFP
AC010422.6	-0.442708	-3.43634	0.00059	0.01	-2.93533	0.262152	0.062456	0.128831	0.120286	0	0.000589627	0.029302	16640	AC010422.6
EZH1	-0.230268	-3.43577	0.000591	0.01	-1.26597	0.0117781	0.0317219	0.0670209	0.0618148	0	0.000590875	0.848887	15047	EZH1
LCNL1	-0.78219	-3.43557	0.000591	0.01	-1.61287	0.151706	0.112876	0.227674	0.217329	2.56743e-46	0.000591314	0.485147	9448	LCNL1
PCDHGA1	0.719159	3.43484	0.000593	0.01	-2.76111	-0.227818	0.0939035	0.209372	0.186436	4.9224e-190	0.000592901	0.22172	5440	PCDHGA1
AC004982.1	-1.0378	-3.43327	0.000596	0.0101	-4.53034	-0.174551	0.152305	0.302277	0.290016	1.99797e-194	0.000596348	0.547262	6696	AC004982.1
CHORDC1	1.38043	3.43282	0.000597	0.0101	-0.903696	-0.413809	0.194947	0.402126	0.380037	3.55919e-06	0.000597336	0.276214	10198	CHORDC1
USP3	-0.488469	-3.43236	0.000598	0.0101	-0.876738	-0.0752585	0.0695887	0.142313	0.134981	2.14239e-36	0.000598358	0.577152	13392	USP3
ANXA4	-0.405644	-3.42983	0.000604	0.0102	-1.0528	0.181774	0.0577955	0.118269	0.11188	3.85692e-74	0.000603963	0.10422	2174	ANXA4
COL25A1	-1.05121	-3.42962	0.000604	0.0102	-3.17091	0.381257	0.153367	0.30651	0.293459	5.78947e-95	0.000604435	0.193881	4533	COL25A1
COPG1	-0.402877	-3.42935	0.000605	0.0102	-2.78409	0.078217	0.0562277	0.117479	0.108646	0	0.000605034	0.471573	3713	COPG1
SNRK	-0.499862	-3.42918	0.000605	0.0102	-1.49744	-0.137111	0.0714302	0.145768	0.138208	1.40905e-97	0.000605418	0.321165	3254	SNRK
IL10RB	-0.896901	-3.42809	0.000608	0.0102	-4.8402	0.436883	0.134863	0.261633	0.251128	4.42624e-282	0.000607848	0.0819147	18026	IL10RB
ENTPD7	-0.676019	-3.42545	0.000614	0.0103	-4.21559	-0.108675	0.0954905	0.197352	0.184815	0	0.000613793	0.556517	10963	ENTPD7
KNOP1	-0.907501	-3.42392	0.000617	0.0103	-0.930937	-0.359766	0.1303	0.265048	0.252358	9.02745e-13	0.000617256	0.153979	13969	KNOP1
KCNIP2-AS1	-0.837306	-3.42366	0.000618	0.0103	-3.77636	-0.153255	0.121583	0.244565	0.232989	8.35871e-212	0.000617839	0.51068	10993	KCNIP2-AS1
PPIG	-0.288473	-3.42314	0.000619	0.0103	-1.1582	-0.0100506	0.0406054	0.0842715	0.078823	6.02991e-179	0.000619031	0.898538	2621	PPIG
AC004522.2	-1.53219	-3.42223	0.000621	0.0104	-5.65318	0.793958	0.244917	0.447716	0.445771	7.01507e-118	0.000621094	0.0748976	7098	AC004522.2
WDR37	-0.420476	-3.42223	0.000621	0.0104	-1.13877	0.0341348	0.0601267	0.122866	0.116372	5.39562e-80	0.000621105	0.769274	10485	WDR37
ELOVL4	-0.445814	-3.42196	0.000622	0.0104	-3.26323	-0.203983	0.0606446	0.13028	0.119111	0	0.000621716	0.0867973	6235	ELOVL4
FANCM	-0.930361	-3.42119	0.000623	0.0104	-3.65336	0.387839	0.136653	0.271941	0.259986	1.86626e-157	0.000623477	0.13576	12646	FANCM
ERBIN	0.352998	3.42068	0.000625	0.0104	1.47437	0.144209	0.0503452	0.103195	0.0978925	1.60173e-188	0.000624652	0.140714	5035	ERBIN
AC073320.1	-0.592463	-3.42024	0.000626	0.0104	-4.75896	-0.244362	0.0800438	0.173223	0.161844	0	0.000625669	0.131079	7293	AC073320.1
AC007228.2	1.37592	3.4195	0.000627	0.0104	-4.2404	0.0871469	0.166888	0.402375	0.33327	2.02634e-142	0.000627372	0.793714	18983	AC007228.2
AC008946.1	-0.864845	-3.41935	0.000628	0.0104	-4.9805	0.395617	0.129088	0.252927	0.241505	0	0.000627713	0.101394	16536	AC008946.1
SH3PXD2A	0.592989	3.41918	0.000628	0.0104	-1.35062	-0.0371852	0.0823352	0.17343	0.161635	1.7926e-60	0.0006281	0.818048	11025	SH3PXD2A
LINC02588	-0.807098	-3.41891	0.000629	0.0104	-3.69961	0.126682	0.115664	0.236068	0.222658	1.7191e-224	0.000628716	0.569388	12568	LINC02588
ZNF337-AS1	-0.773616	-3.41806	0.000631	0.0104	-2.39923	0.364227	0.112355	0.226332	0.215911	3.58074e-101	0.000630683	0.091616	16022	ZNF337-AS1
KANSL1L	0.435336	3.41709	0.000633	0.0105	0.377632	-0.0975477	0.0618863	0.1274	0.120505	1.04733e-09	0.000632938	0.418232	2839	KANSL1L
TM7SF2	-0.6595	-3.41466	0.000639	0.0105	-2.56384	0.373231	0.0964245	0.193138	0.184462	9.07158e-156	0.000638615	0.0430368	9955	TM7SF2
AC012414.5	-0.801044	-3.41412	0.00064	0.0105	-3.84398	-0.0904541	0.115672	0.234627	0.222923	3.73731e-242	0.000639883	0.684916	13094	AC012414.5
MFN2	-0.386966	-3.41006	0.000649	0.0107	-2.28487	0.0345473	0.0548282	0.113478	0.105921	0	0.000649478	0.744303	153	MFN2
RPL18A	2.32815	3.40765	0.000655	0.0108	-5.1908	-0.156217	0.208446	0.683213	0.403713	7.01783e-137	0.000655251	0.698792	18944	RPL18A
GPR39	-0.804039	-3.40763	0.000655	0.0108	-2.71942	0.11893	0.11643	0.235953	0.224028	1.18089e-120	0.000655295	0.595509	2496	GPR39
JMJD4	-0.398662	-3.40704	0.000657	0.0108	-3.88218	0.177971	0.0512915	0.117011	0.101499	0	0.000656723	0.0795283	1645	JMJD4
SYCE2	-0.928204	-3.40658	0.000658	0.0108	-3.65108	-0.263031	0.136559	0.272474	0.261279	1.77907e-157	0.000657828	0.314075	16658	SYCE2
MIF4GD	-0.735571	-3.40642	0.000658	0.0108	-4.14223	-0.0804712	0.106309	0.215937	0.204109	0	0.000658203	0.693391	15401	MIF4GD
ROBO3	-0.586011	-3.40632	0.000658	0.0108	-2.00037	-0.0200424	0.0844104	0.172036	0.163368	3.76881e-124	0.00065844	0.902358	10408	ROBO3
PCYT2	-0.472466	-3.40359	0.000665	0.0109	-2.95758	0.185801	0.0676693	0.138814	0.130025	0	0.000665053	0.153016	15526	PCYT2
TCTN3	-0.476843	-3.40315	0.000666	0.0109	-2.29998	0.00661313	0.0686071	0.140118	0.132128	2.15834e-246	0.000666132	0.960082	10921	TCTN3
KCTD9	-0.446539	-3.40303	0.000666	0.0109	-2.29312	0.0149065	0.0637334	0.131218	0.123272	1.72549e-283	0.000666433	0.903751	8216	KCTD9
CAD	-0.508518	-3.40259	0.000667	0.0109	-2.76316	0.159013	0.0734772	0.14945	0.140979	0	0.000667495	0.259353	1929	CAD
BEST3	-1.09024	-3.40251	0.000668	0.0109	-5.07426	0.00201434	0.163739	0.320423	0.307519	7.34751e-211	0.00066769	0.994774	11741	BEST3
TSC2	-0.414367	-3.40227	0.000668	0.0109	-1.525	0.103636	0.0594392	0.121791	0.115163	3.57557e-145	0.000668282	0.368169	13794	TSC2
ADPGK	-0.485533	-3.40197	0.000669	0.0109	-2.26205	0.215598	0.0696775	0.142721	0.134687	3.36855e-231	0.000669027	0.109436	13479	ADPGK
C12orf42	-1.17166	-3.40034	0.000673	0.0109	-4.72331	-0.128465	0.173744	0.344571	0.330652	9.66655e-163	0.000673024	0.697632	11887	C12orf42
MAN1B1-DT	-0.909564	-3.39978	0.000674	0.0109	-5.00899	-0.08969	0.134182	0.267536	0.254852	5.36995e-305	0.000674392	0.72489	9457	MAN1B1-DT
SPICE1	-0.422518	-3.39926	0.000676	0.011	-2.30625	0.0546493	0.0602451	0.124297	0.116596	0	0.000675677	0.63928	3594	SPICE1
PHLDB3	-0.363203	-3.39796	0.000679	0.011	-3.33073	0.126925	0.0485878	0.106889	0.0953752	0	0.000678898	0.183255	17104	PHLDB3
PCDHB3	-0.727867	-3.39666	0.000682	0.011	-5.235	-0.0914061	0.102287	0.214289	0.20178	0	0.000682128	0.650549	5420	PCDHB3
CASC2	-0.472942	-3.39615	0.000683	0.011	-0.726727	0.175198	0.0680428	0.139258	0.131919	1.25661e-26	0.000683413	0.184153	11080	CASC2
KATNB1	-0.68053	-3.39397	0.000689	0.0111	-3.94221	-0.224661	0.0972124	0.200512	0.188409	0	0.000688868	0.233101	14239	KATNB1
STX1A	0.682283	3.39198	0.000694	0.0112	-3.33264	-0.0403839	0.0858362	0.201146	0.171126	0	0.000693898	0.81344	6953	STX1A
C8orf76	-0.538852	-3.38988	0.000699	0.0113	-3.27888	0.0293368	0.0772886	0.158959	0.149133	0	0.000699227	0.84405	8624	C8orf76
SULT1A1	-0.649704	-3.38919	0.000701	0.0113	-2.43292	0.2067	0.0950808	0.191699	0.182733	2.07787e-144	0.000700988	0.257988	14049	SULT1A1
TMEM94	-0.465113	-3.38913	0.000701	0.0113	-1.40288	-0.0426435	0.067508	0.137236	0.130241	6.4335e-96	0.000701136	0.743349	15405	TMEM94
MCM6	-0.671113	-3.38901	0.000701	0.0113	-4.1128	0.297475	0.098357	0.198026	0.186769	0	0.000701458	0.111218	2511	MCM6
AC084824.5	-0.680755	-3.38889	0.000702	0.0113	-5.0452	0.111318	0.0947781	0.200878	0.184784	0	0.000701754	0.546893	11447	AC084824.5
SEMA4A	-1.05907	-3.38883	0.000702	0.0113	-3.07786	-0.294726	0.15589	0.312519	0.299122	9.08185e-87	0.000701923	0.324474	1186	SEMA4A
TRIM66	-0.682757	-3.38857	0.000703	0.0113	-1.66644	0.366203	0.0992016	0.201488	0.191788	2.50148e-63	0.000702586	0.0562082	9588	TRIM66
SAP30L	-0.401981	-3.3879	0.000704	0.0113	-3.04539	-0.0873896	0.0557944	0.118652	0.108858	0	0.00070429	0.4221	5534	SAP30L
AC016907.2	-0.871318	-3.38676	0.000707	0.0113	-2.76367	0.185404	0.12888	0.257272	0.246225	5.23467e-102	0.000707238	0.451459	1967	AC016907.2
TMEM59	-0.40577	-3.38455	0.000713	0.0114	-1.29219	-0.0876802	0.0584513	0.119889	0.113313	2.69723e-108	0.000712943	0.439055	631	TMEM59
TYW1B	-0.354501	-3.38395	0.000714	0.0114	-1.53776	-0.0424558	0.0503554	0.104759	0.0978587	8.15528e-205	0.000714499	0.664399	6942	TYW1B
AP003469.4	0.668457	3.38157	0.000721	0.0115	-2.18283	-0.00828533	0.09187	0.197676	0.181132	8.66129e-125	0.000720717	0.963516	8554	AP003469.4
BEAN1	-0.760211	-3.37886	0.000728	0.0116	-4.06465	-0.268028	0.109765	0.224991	0.212844	3.72283e-300	0.000727876	0.207933	14264	BEAN1
YJEFN3	0.687065	3.37802	0.00073	0.0116	-2.42655	0.0686643	0.0941536	0.203393	0.185664	1.81642e-146	0.000730091	0.711508	16808	YJEFN3
TATDN3	-0.577613	-3.3776	0.000731	0.0116	-2.56708	0.0784054	0.0837891	0.171013	0.161855	3.88757e-206	0.000731203	0.628089	1562	TATDN3
SCN11A	-1.22009	-3.37744	0.000732	0.0116	-4.23533	0.723515	0.184753	0.361246	0.350075	2.66188e-116	0.000731641	0.0387583	3218	SCN11A
SPATA7	-0.638714	-3.37594	0.000736	0.0117	-1.71917	0.0422866	0.0933715	0.189196	0.180195	1.04931e-75	0.000735629	0.814463	12944	SPATA7
TAF1	-0.334081	-3.37581	0.000736	0.0117	-1.16276	0.0709877	0.0480442	0.0989632	0.0931618	2.12574e-129	0.000735994	0.446071	7750	TAF1
DYNC1LI1	-0.402039	-3.3757	0.000736	0.0117	-1.95972	0.0302784	0.0578377	0.119098	0.111975	1.18494e-251	0.000736289	0.78685	3184	DYNC1LI1
LINC01080	-0.896112	-3.37174	0.000747	0.0118	-3.23657	0.22425	0.131344	0.265771	0.253948	4.48232e-134	0.00074695	0.377206	12381	LINC01080
SEPSECS	-0.577786	-3.37144	0.000748	0.0118	-2.87384	-0.0588265	0.0837469	0.171377	0.161684	4.55622e-258	0.000747764	0.715981	4217	SEPSECS
RMND5B	-0.428429	-3.37131	0.000748	0.0118	-2.54059	0.0984938	0.0617104	0.127081	0.119143	0	0.000748108	0.408413	5664	RMND5B
APEH	-0.641843	-3.37008	0.000751	0.0119	-3.9037	0.487653	0.0957973	0.190453	0.180885	0	0.000751459	0.00701926	3342	APEH
STK32C	-0.340853	-3.36962	0.000753	0.0119	-2.04328	0.0537013	0.0486938	0.101155	0.0942886	0	0.000752727	0.568989	11153	STK32C
KDM5D	-0.668387	-3.36847	0.000756	0.0119	-11.1525	-22.4906	528.981	0.198424	1280.49	0.983179	0.000755862	0.985987	18997	KDM5D
DNAJB6	0.840499	3.36798	0.000757	0.0119	-0.389513	-0.191074	0.121335	0.249556	0.236228	0.00132631	0.000757208	0.418598	7461	DNAJB6
HSPA1L	1.03876	3.36772	0.000758	0.0119	-3.98208	-0.0958412	0.12697	0.308446	0.254142	6.60112e-216	0.000757929	0.706087	5939	HSPA1L
PROCA1	-0.526924	-3.36708	0.00076	0.0119	-3.70826	0.276379	0.0760198	0.156493	0.145647	0	0.000759699	0.0577489	14851	PROCA1
NIPSNAP2	-0.555088	-3.36694	0.00076	0.0119	-0.806947	0.310521	0.080903	0.164864	0.156754	1.97571e-23	0.00076007	0.0475975	6904	NIPSNAP2
LINC00467	-1.04231	-3.36597	0.000763	0.0119	-2.84587	0.238266	0.154649	0.30966	0.296864	1.26406e-75	0.000762751	0.422202	1550	LINC00467
SPATA6	-0.425331	-3.3659	0.000763	0.0119	-0.219282	0.16299	0.0619053	0.126365	0.120044	0.000396779	0.000762938	0.174544	592	SPATA6
TNFRSF12A	2.53278	3.36538	0.000764	0.012	-4.76895	0.450139	0.286889	0.752599	0.576917	4.75313e-62	0.000764376	0.435245	13828	TNFRSF12A
ANKRD36B	-0.735579	-3.36485	0.000766	0.012	-1.99689	-0.0181819	0.108181	0.218607	0.208581	4.43556e-76	0.00076584	0.930537	2331	ANKRD36B
ZNF7	-0.499158	-3.36477	0.000766	0.012	-2.78985	-0.222561	0.0716713	0.148349	0.139022	0	0.000766088	0.109397	8761	ZNF7
RMI1	-0.469979	-3.3612	0.000776	0.0121	-2.65397	-0.0566396	0.0678576	0.139825	0.13109	0	0.000776045	0.665693	9031	RMI1
AP002336.2	-1.14926	-3.36094	0.000777	0.0121	-2.00902	-0.393654	0.1693	0.341945	0.326578	1.7647e-32	0.000776769	0.228053	10071	AP002336.2
ABCC11	-1.03753	-3.36089	0.000777	0.0121	-4.57353	0.437228	0.158627	0.308708	0.298852	8.50816e-183	0.000776914	0.143461	14170	ABCC11
SEM1	0.743171	3.36075	0.000777	0.0121	0.204363	-0.298001	0.107704	0.221133	0.209567	0.0577683	0.000777317	0.155031	7069	SEM1
NBPF20	-0.641243	-3.3607	0.000777	0.0121	-3.94959	-0.0814169	0.0925986	0.190806	0.178764	0	0.000777448	0.648791	998	NBPF20
SEMA4C	-0.567406	-3.35994	0.00078	0.0121	-3.43057	0.0787093	0.0823353	0.168874	0.158482	0	0.000779582	0.619439	2324	SEMA4C
RFX2	0.389706	3.35991	0.00078	0.0121	0.438916	0.020913	0.0564289	0.115987	0.109748	7.35594e-15	0.000779682	0.848875	16496	RFX2
MTA1	-0.639597	-3.35927	0.000781	0.0121	-1.96981	0.0682313	0.0939643	0.190398	0.181198	1.41729e-97	0.000781483	0.706503	13089	MTA1
CEBPG	0.832324	3.35883	0.000783	0.0121	-2.43497	-0.157088	0.114232	0.247802	0.226132	8.06505e-101	0.000782736	0.48726	16888	CEBPG
ZNF324B	-0.883219	-3.35856	0.000783	0.0121	-4.82173	-0.013651	0.131415	0.262975	0.251068	1.02456e-294	0.000783494	0.956639	17515	ZNF324B
FAM66C	-0.514581	-3.35741	0.000787	0.0122	-1.38901	0.276547	0.0753362	0.153267	0.145695	6.57251e-76	0.000786758	0.0576796	11281	FAM66C
MYL5	-0.87739	-3.35543	0.000792	0.0122	-4.35886	0.465145	0.133025	0.261483	0.251172	1.73059e-235	0.000792406	0.0640398	4076	MYL5
AC108866.1	-0.752053	-3.35533	0.000793	0.0122	-0.423033	0.345102	0.110087	0.224137	0.213256	0.000121678	0.000792709	0.105608	4573	AC108866.1
PDCL	-0.49684	-3.35505	0.000794	0.0122	-3.28993	0.0268614	0.0711149	0.148087	0.137654	0	0.000793515	0.845286	9253	PDCL
THBS3	-0.711582	-3.35405	0.000796	0.0122	-3.40851	-0.0192645	0.105275	0.212156	0.202229	5.7569e-230	0.000796382	0.924107	1160	THBS3
AP001528.1	-1.15605	-3.35399	0.000797	0.0122	-4.10073	0.11887	0.173043	0.344678	0.33208	3.79989e-124	0.00079656	0.720376	10190	AP001528.1
AC036176.1	-0.553781	-3.35396	0.000797	0.0122	-3.08929	0.244065	0.080581	0.165113	0.155349	0	0.000796648	0.116167	15814	AC036176.1
NUCKS1	-0.244582	-3.35336	0.000798	0.0123	-0.457003	0.150687	0.0353477	0.0729362	0.068623	3.09701e-38	0.000798354	0.0281015	1509	NUCKS1
SLC7A2	0.437184	3.35277	0.0008	0.0123	0.0903054	0.0532245	0.0631096	0.130395	0.1229	0.15245	0.000800075	0.664962	8150	SLC7A2
KIAA1841	-0.487025	-3.35253	0.000801	0.0123	-1.85462	0.306685	0.0714993	0.145271	0.137855	2.41754e-148	0.000800759	0.0261019	2120	KIAA1841
AL137779.2	-1.16732	-3.35168	0.000803	0.0123	-4.86366	-0.400274	0.17589	0.34828	0.336155	2.65642e-168	0.00080322	0.233755	13038	AL137779.2
SRRM1	-0.552565	-3.35124	0.000805	0.0123	-1.20135	0.0690658	0.0810291	0.164884	0.15688	9.92914e-50	0.000804517	0.659759	268	SRRM1
WDR11	-0.324483	-3.35103	0.000805	0.0123	-0.779679	-0.0312571	0.0472025	0.0968307	0.0915088	2.73409e-61	0.000805117	0.732671	11098	WDR11
AP001267.3	-0.955384	-3.35103	0.000805	0.0123	-3.92494	-0.132761	0.142449	0.285102	0.273103	4.028e-167	0.000805124	0.626882	10343	AP001267.3
BIRC6	-0.214783	-3.35001	0.000808	0.0123	0.428203	-0.0632579	0.0311309	0.0641143	0.0605349	4.75728e-43	0.000808087	0.296031	1983	BIRC6
CASC10	0.713073	3.34917	0.000811	0.0124	-2.68063	0.208194	0.0978958	0.21291	0.192422	4.4351e-165	0.000810527	0.279268	10581	CASC10
LANCL1	-0.38067	-3.34862	0.000812	0.0124	-1.44574	-0.00210647	0.0555226	0.11368	0.107327	1.8011e-149	0.000812147	0.984341	2844	LANCL1
EIF2AK1	-0.413745	-3.34717	0.000816	0.0124	-2.36655	-0.02995	0.059684	0.12361	0.115497	0	0.000816412	0.795393	6679	EIF2AK1
BTG2	-1.1191	-3.34589	0.00082	0.0125	-3.16182	0.116279	0.166198	0.334469	0.320006	1.07102e-80	0.000820201	0.716331	1483	BTG2
UNC13B	-0.35919	-3.34516	0.000822	0.0125	-1.41486	0.0272546	0.052237	0.107376	0.101078	1.46132e-161	0.000822355	0.787439	8907	UNC13B
ALKBH1	-0.298325	-3.3448	0.000823	0.0125	-2.26195	0.133648	0.0418406	0.0891906	0.0814685	0	0.000823418	0.100904	12914	ALKBH1
ATP6V0E2	-0.661144	-3.34453	0.000824	0.0125	-2.46194	0.0566228	0.0978771	0.197679	0.188395	1.29833e-139	0.000824211	0.763755	7405	ATP6V0E2
TEX10	-0.405087	-3.34448	0.000824	0.0125	-2.77321	-0.112296	0.0574777	0.121121	0.111965	0	0.00082438	0.315881	9140	TEX10
AC103876.1	-0.756758	-3.34423	0.000825	0.0125	-3.5401	-0.240991	0.11122	0.226288	0.214485	2.50846e-222	0.000825126	0.261192	13590	AC103876.1
SLF2	-0.388795	-3.34403	0.000826	0.0125	-1.22102	0.178234	0.0566924	0.116266	0.109922	6.9167e-103	0.000825711	0.104919	10980	SLF2
HSP90AB1	0.871685	3.34368	0.000827	0.0125	-0.165733	-0.333651	0.126827	0.260696	0.246824	0.191291	0.000826739	0.176447	6126	HSP90AB1
C19orf44	-0.358839	-3.34053	0.000836	0.0126	-2.74327	0.152506	0.0507112	0.10742	0.0984936	0	0.000836174	0.121529	16725	C19orf44
SLC9A3	-0.780167	-3.33996	0.000838	0.0126	-4.55831	0.165461	0.116657	0.233586	0.221662	0	0.000837899	0.455393	4814	SLC9A3
KLHL5	-0.369303	-3.33947	0.000839	0.0126	-1.38598	0.117916	0.0540231	0.110587	0.104361	3.68653e-145	0.000839384	0.258525	4251	KLHL5
FGFR2	-0.451549	-3.33932	0.00084	0.0126	0.208705	0.0357184	0.0661411	0.135222	0.128398	0.00160253	0.000839842	0.780871	11099	FGFR2
PTPRG	-0.313998	-3.33819	0.000843	0.0127	0.687397	-0.045827	0.0458806	0.0940623	0.0891107	9.58391e-51	0.000843271	0.607063	3457	PTPRG
ZNF711	-0.447073	-3.33564	0.000851	0.0128	-3.36552	-0.143387	0.0625702	0.134029	0.122711	0	0.000851031	0.242606	7798	ZNF711
RCL1	-0.403864	-3.33562	0.000851	0.0128	-1.62191	0.148883	0.059152	0.121076	0.114357	1.61506e-165	0.000851094	0.192943	8786	RCL1
SEC31B	-0.376392	-3.33518	0.000852	0.0128	-2.12038	-0.155873	0.0542843	0.112855	0.105486	0	0.000852431	0.139498	10976	SEC31B
AC034236.2	-0.973511	-3.33442	0.000855	0.0128	-4.65063	-0.386695	0.144726	0.291958	0.279426	1.47367e-226	0.000854761	0.166393	5251	AC034236.2
PARN	-0.368891	-3.33429	0.000855	0.0128	-1.08651	0.2031	0.0539794	0.110635	0.104606	4.18263e-90	0.000855175	0.0521888	13930	PARN
AC006157.1	-1.16654	-3.3339	0.000856	0.0128	-12.9504	-19.4057	499.104	0.349904	1208.17	0.979299	0.000856365	0.987185	18985	AC006157.1
FAM45A	-0.487998	-3.33362	0.000857	0.0128	-2.07875	-0.106103	0.0713999	0.146387	0.138301	2.36924e-186	0.000857239	0.442967	11085	FAM45A
PHF12	-0.368038	-3.33315	0.000859	0.0128	-1.80217	0.069789	0.0535309	0.110417	0.103632	1.81421e-248	0.000858671	0.500673	14862	PHF12
STIP1	1.14138	3.33213	0.000862	0.0128	-1.20016	-0.139444	0.165636	0.342538	0.323284	4.29996e-13	0.000861855	0.666224	9921	STIP1
RNF214	-0.452028	-3.33164	0.000863	0.0129	-2.04246	0.0210636	0.0662665	0.135677	0.128052	1.33404e-208	0.000863355	0.869344	10327	RNF214
TERB1	-0.930846	-3.33045	0.000867	0.0129	-4.92421	0.7002	0.146613	0.279496	0.270742	2.65202e-247	0.000867066	0.00970327	14274	TERB1
DPP8	-0.437815	-3.32993	0.000869	0.0129	-0.905974	0.00109436	0.0644857	0.131479	0.124761	7.78908e-45	0.000868675	0.993001	13420	DPP8
LVRN	1.2492	3.32824	0.000874	0.013	-4.64253	-0.31763	0.133836	0.375334	0.270654	1.18653e-263	0.000873953	0.24057	5250	LVRN
ST5	-0.27805	-3.32607	0.000881	0.0131	-0.651023	0.227386	0.0405483	0.0835971	0.0786591	5.23134e-58	0.000880795	0.00384282	9590	ST5
AL132780.3	1.52814	3.32595	0.000881	0.0131	-4.40779	-0.231288	0.180892	0.45946	0.364433	3.836e-131	0.000881175	0.525655	19624	AL132780.3
CUL5	-0.278638	-3.32422	0.000887	0.0131	-0.762496	-0.0181602	0.0406168	0.0838205	0.0788836	1.25795e-78	0.000886657	0.817925	10261	CUL5
POLR3E	-0.433625	-3.32321	0.00089	0.0132	-2.4672	0.0103748	0.0634438	0.130484	0.122518	0	0.000889879	0.932516	13997	POLR3E
AC034102.5	-0.622728	-3.32232	0.000893	0.0132	-3.38692	-0.0859614	0.0916205	0.187438	0.176674	3.90954e-299	0.000892733	0.626576	11631	AC034102.5
PIGZ	-0.79251	-3.32205	0.000894	0.0132	-2.44682	0.0833099	0.118536	0.238561	0.227724	1.1526e-94	0.000893586	0.714486	4051	PIGZ
COL8A1	1.68122	3.32007	0.0009	0.0133	-3.30235	0.972673	0.231391	0.506382	0.460485	3.28395e-46	0.000899958	0.0346624	3537	COL8A1
AC025048.4	-0.506563	-3.31985	0.000901	0.0133	-4.03369	0.321781	0.0724663	0.152586	0.13937	0	0.000900646	0.0209536	15267	AC025048.4
PINLYP	-0.624607	-3.31915	0.000903	0.0133	-3.94541	-0.150239	0.0910334	0.188183	0.175863	0	0.000902933	0.392943	18965	PINLYP
GSAP	-0.517807	-3.31904	0.000903	0.0133	-1.85686	0.0314195	0.0762459	0.156011	0.147648	5.31686e-131	0.000903278	0.831482	6991	GSAP
AC092164.1	-0.969472	-3.31885	0.000904	0.0133	-3.76889	0.777812	0.148137	0.292111	0.281507	8.68685e-143	0.000903885	0.00572681	1959	AC092164.1
CPPED1	-0.409765	-3.31735	0.000909	0.0134	-2.80867	0.108971	0.0582354	0.123522	0.113328	0	0.000908745	0.336274	13920	CPPED1
C17orf67	1.08039	3.31701	0.00091	0.0134	-3.08328	0.0623828	0.148246	0.32571	0.293252	4.47075e-96	0.000909854	0.831539	15215	C17orf67
ITGAM	1.10239	3.31659	0.000911	0.0134	-4.98559	0.253553	0.0942352	0.332386	0.173205	0	0.00091122	0.143224	14141	ITGAM
LINC00639	0.941707	3.31624	0.000912	0.0134	-3.07644	-0.232571	0.126808	0.283969	0.253603	5.11456e-130	0.000912379	0.359109	12627	LINC00639
ACO2	-0.298723	-3.31491	0.000917	0.0134	-0.734682	0.161022	0.0438264	0.0901148	0.0849766	4.51461e-63	0.000916728	0.0581058	17827	ACO2
CYFIP1	-0.35692	-3.31471	0.000917	0.0134	-1.58843	0.247571	0.0524675	0.107678	0.101368	2.47268e-201	0.000917396	0.0145938	13099	CYFIP1
GGA2	0.324839	3.31387	0.00092	0.0135	-0.96671	0.025294	0.0463285	0.0980239	0.0906255	1.08172e-96	0.000920141	0.780165	14005	GGA2
ADA2	-0.555655	-3.31317	0.000922	0.0135	-3.881	0.135488	0.0808954	0.167711	0.156316	0	0.000922449	0.386075	17536	ADA2
AC099669.1	-0.555685	-3.31261	0.000924	0.0135	-1.25034	0.132879	0.0826263	0.167748	0.159654	9.88584e-52	0.000924295	0.405245	3262	AC099669.1
LRP2	1.08371	3.31254	0.000925	0.0135	-2.92431	0.264662	0.151048	0.327155	0.298813	1.67371e-83	0.000924515	0.375773	2619	LRP2
NEURL2	-0.753549	-3.3118	0.000927	0.0135	-3.99869	-0.241947	0.111479	0.227535	0.2153	9.19146e-282	0.000926987	0.261113	16178	NEURL2
HIC1	1.97362	3.31118	0.000929	0.0135	-5.12617	0.241672	0.192001	0.596046	0.376264	4.87158e-157	0.000929022	0.520683	14573	HIC1
DIXDC1	0.337856	3.3105	0.000931	0.0135	-0.642474	0.115612	0.0486867	0.102056	0.0951847	9.23938e-40	0.000931304	0.224514	10288	DIXDC1
AC134772.1	-1.10088	-3.31037	0.000932	0.0135	-5.18055	-0.132558	0.168936	0.332556	0.321303	1.6283e-206	0.00093173	0.679927	3307	AC134772.1
P4HA1	0.636162	3.30866	0.000937	0.0136	0.0275497	0.127636	0.0934984	0.192272	0.182078	0.768258	0.000937447	0.483307	10795	P4HA1
ZNF516	0.654778	3.30754	0.000941	0.0136	0.178995	-0.0776435	0.0963753	0.197965	0.187531	0.0632726	0.000941187	0.678853	15847	ZNF516
HSPH1	1.77981	3.30747	0.000941	0.0136	-0.0477892	-0.642417	0.262367	0.538117	0.510499	0.855468	0.000941423	0.208244	12212	HSPH1
AL358234.1	-1.81546	-3.30744	0.000942	0.0136	-5.5443	0.796533	0.296079	0.548902	0.542893	3.05231e-78	0.000941516	0.142322	10616	AL358234.1
SLTM	-0.247159	-3.30661	0.000944	0.0137	-0.721537	0.137359	0.0361264	0.074747	0.0700993	9.54267e-89	0.000944324	0.0500549	13368	SLTM
CATSPERE	-0.792049	-3.30583	0.000947	0.0137	-2.19326	0.303744	0.118397	0.239592	0.228475	1.30932e-76	0.000946959	0.183703	1744	CATSPERE
TMEM256-PLSCR3	-0.776668	-3.30581	0.000947	0.0137	-4.56291	0.352862	0.118293	0.23494	0.223557	0	0.000947007	0.114474	14670	TMEM256-PLSCR3
HIRA	-0.492173	-3.30558	0.000948	0.0137	-2.61452	0.0391351	0.072776	0.148891	0.140215	1.21586e-282	0.000947789	0.780162	17556	HIRA
EBP	-0.727669	-3.30447	0.000952	0.0137	-4.08663	-0.0914906	0.108242	0.220207	0.208052	0	0.000951555	0.660118	7642	EBP
AP000350.4	-0.592663	-3.30434	0.000952	0.0137	-4.27868	0.238233	0.0869189	0.179359	0.166612	0	0.000952004	0.152756	17613	AP000350.4
PYCR3	-0.856141	-3.30357	0.000955	0.0137	-4.71171	0.298503	0.131097	0.259156	0.248023	7.04736e-283	0.000954609	0.228773	8714	PYCR3
AL352984.1	-0.749771	-3.30282	0.000957	0.0138	-4.52264	0.0581546	0.111434	0.227009	0.213992	0	0.000957164	0.785806	12594	AL352984.1
TMEM67	-0.399418	-3.30125	0.000963	0.0138	-1.67662	0.0246008	0.0593286	0.12099	0.114393	1.07556e-175	0.000962545	0.829724	8509	TMEM67
FAM102B	-0.43516	-3.3011	0.000963	0.0138	-3.31019	-0.0283083	0.0611335	0.131823	0.119968	0	0.00096308	0.81346	859	FAM102B
PRICKLE2	0.560856	3.30094	0.000964	0.0138	0.566362	-0.0149609	0.0828089	0.169908	0.161108	7.95358e-12	0.000963613	0.926013	3468	PRICKLE2
CENPI	-0.637273	-3.29996	0.000967	0.0139	-4.39243	0.26253	0.0932807	0.193115	0.179231	0	0.000966974	0.142987	7817	CENPI
PARVG	2.10421	3.29976	0.000968	0.0139	-5.44792	0.512852	0.182419	0.637686	0.332914	5.63675e-196	0.000967668	0.123441	17870	PARVG
AC108002.1	-1.33746	-3.29804	0.000974	0.0139	-4.42862	0.297464	0.205816	0.405533	0.392405	1.07196e-102	0.000973637	0.448419	8694	AC108002.1
PEX11G	-1.0443	-3.29752	0.000975	0.0139	-4.63829	0.206295	0.161188	0.316692	0.304423	4.32969e-182	0.000975416	0.497987	16520	PEX11G
SNX21	-0.602813	-3.2966	0.000979	0.014	-2.43536	0.266437	0.0907387	0.182859	0.174408	1.12524e-158	0.000978624	0.126596	16174	SNX21
MAP3K19	-1.02967	-3.29563	0.000982	0.014	-4.05774	-0.196245	0.156204	0.312435	0.298997	8.97675e-149	0.000982007	0.511603	2506	MAP3K19
TMEM134	-0.606125	-3.29559	0.000982	0.014	-3.13471	0.196121	0.0909601	0.18392	0.174198	2.92576e-260	0.000982141	0.260227	10039	TMEM134
SNRPA1	-0.374896	-3.29526	0.000983	0.014	-2.41641	-0.016244	0.0543231	0.113768	0.105675	0	0.000983319	0.877833	13710	SNRPA1
PBRM1	-0.191557	-3.29474	0.000985	0.014	-0.396422	0.0930238	0.0279203	0.0581401	0.0542415	9.37769e-46	0.000985122	0.0863462	3405	PBRM1
ZSWIM7	-0.421963	-3.2933	0.00099	0.0141	-1.84564	0.110821	0.0628452	0.128128	0.121156	1.40895e-189	0.000990177	0.360352	14753	ZSWIM7
RILP	-0.701412	-3.29323	0.00099	0.0141	-4.19199	-0.24492	0.103457	0.212986	0.199945	0	0.000990447	0.220598	14561	RILP
PSMD13	-0.372987	-3.29175	0.000996	0.0141	-2.14341	0.0329652	0.0547972	0.11331	0.106145	0	0.000995645	0.756129	9489	PSMD13
RNF170	-0.394468	-3.2913	0.000997	0.0141	-1.30425	0.156263	0.0586987	0.119852	0.113382	2.22774e-109	0.000997248	0.168143	8314	RNF170
LINC02170	-0.649153	-3.29064	0.001	0.0142	-3.94141	0.0833032	0.0956724	0.197272	0.183981	0	0.000999588	0.650706	14439	LINC02170
PCTP	-0.890948	-3.29008	0.001	0.0142	-2.56562	-0.0184956	0.134227	0.270798	0.258391	1.93158e-81	0.00100159	0.942936	15213	PCTP
AC004381.1	-1.14814	-3.29005	0.001	0.0142	-5.28565	0.295672	0.182152	0.348975	0.338886	3.92551e-185	0.00100169	0.382944	13978	AC004381.1
PCYOX1L	-1.14569	-3.28918	0.001	0.0142	-4.9231	0.333085	0.181394	0.348322	0.338197	3.29085e-162	0.00100481	0.324681	5488	PCYOX1L
DIRAS3	-1.07657	-3.28738	0.00101	0.0143	-4.37555	0.252729	0.165005	0.327485	0.314984	6.07175e-155	0.00101123	0.422348	699	DIRAS3
AL137145.2	-1.15411	-3.28723	0.00101	0.0143	-1.71264	0.511149	0.173665	0.35109	0.335241	6.09639e-23	0.00101178	0.127329	10514	AL137145.2
ASB16-AS1	-0.645856	-3.28584	0.00102	0.0143	-3.64507	0.0934742	0.0969137	0.196557	0.185713	0	0.00101678	0.614734	15082	ASB16-AS1
CHP1	-0.414815	-3.28546	0.00102	0.0143	-2.29714	0.150528	0.0610707	0.126258	0.118059	0	0.00101818	0.202303	13219	CHP1
ARL9	0.970206	3.28514	0.00102	0.0143	-4.45048	-0.141138	0.106781	0.295332	0.215184	0	0.00101931	0.511893	4332	ARL9
TTLL3	-0.629059	-3.28389	0.00102	0.0144	-3.14484	0.224129	0.094868	0.191559	0.181925	5.73605e-241	0.00102386	0.217954	3076	TTLL3
WDR11-AS1	-0.598286	-3.28385	0.00102	0.0144	-0.986349	0.311491	0.08953	0.18219	0.17332	3.1653e-28	0.00102399	0.0723029	11097	WDR11-AS1
POMZP3	-0.476031	-3.28362	0.00102	0.0144	-3.36137	0.0863974	0.0692412	0.144971	0.134371	0	0.00102483	0.52024	6987	POMZP3
MMP24	-0.720478	-3.28293	0.00103	0.0144	-3.34095	-0.602533	0.107532	0.219462	0.208326	6.26219e-212	0.00102734	0.00382491	16078	MMP24
ST7-AS1	-1.84428	-3.28149	0.00103	0.0145	-5.76437	0.128959	0.300805	0.562025	0.553256	7.51995e-82	0.0010326	0.815691	7235	ST7-AS1
AP006621.3	-0.502641	-3.28057	0.00104	0.0145	-1.99501	0.236007	0.0754359	0.153217	0.145323	4.0048e-154	0.00103596	0.104372	9512	AP006621.3
GPR173	-0.404877	-3.28054	0.00104	0.0145	-1.49343	0.202263	0.060458	0.123418	0.116744	1.01913e-134	0.0010361	0.0831774	7682	GPR173
PIGB	-0.529693	-3.27934	0.00104	0.0145	-2.36373	-0.000655981	0.0789882	0.161524	0.152833	9.26597e-197	0.0010405	0.996575	13343	PIGB
PRKD1	0.53117	3.27899	0.00104	0.0146	1.27397	-0.0468848	0.0791727	0.161992	0.153855	2.94894e-58	0.00104179	0.760569	12578	PRKD1
DANT2	-0.386354	-3.27826	0.00104	0.0146	0.550765	-0.0751732	0.0576412	0.117853	0.111943	1.23517e-21	0.00104449	0.501881	7901	DANT2
STAT2	-0.292543	-3.27727	0.00105	0.0146	-1.52809	0.0262793	0.0428797	0.0892642	0.0833056	3.77923e-278	0.00104815	0.752415	11643	STAT2
ZZEF1	-0.352392	-3.27491	0.00106	0.0147	-1.12377	0.00270747	0.0523317	0.107604	0.101556	2.73182e-102	0.00105697	0.978731	14599	ZZEF1
AC024230.1	0.978961	3.27489	0.00106	0.0147	-4.06551	0.162163	0.123235	0.298929	0.24623	1.13686e-238	0.00105702	0.510163	4202	AC024230.1
S1PR3	1.16852	3.27225	0.00107	0.0148	-3.6668	0.170944	0.156998	0.3571	0.311993	1.20426e-120	0.00106696	0.583755	9049	S1PR3
KIF1A	0.380864	3.27174	0.00107	0.0149	-0.644922	0.114802	0.0557965	0.11641	0.109026	6.68846e-31	0.00106888	0.29235	3013	KIF1A
AHCYL1	-0.365558	-3.27155	0.00107	0.0149	0.922893	0.233833	0.054689	0.111739	0.106175	6.83838e-64	0.00106961	0.0276418	890	AHCYL1
SERPINE3	-1.94418	-3.27075	0.00107	0.0149	-5.54876	-0.841618	0.307851	0.594414	0.582619	1.25835e-72	0.00107265	0.148586	12325	SERPINE3
SNX3	0.710226	3.27014	0.00107	0.0149	-0.853971	-0.00534584	0.105066	0.217185	0.204917	4.36722e-16	0.00107494	0.979187	6326	SNX3
AL445524.1	1.0906	3.2696	0.00108	0.0149	-4.87523	-0.130872	0.102671	0.333559	0.201299	0	0.001077	0.515603	1686	AL445524.1
ABCB9	-0.526983	-3.2692	0.00108	0.0149	-2.13308	0.0329701	0.079217	0.161196	0.152788	1.06018e-159	0.0010785	0.829151	12079	ABCB9
ZNF775	-0.57492	-3.26809	0.00108	0.015	-3.87494	-0.198746	0.0840592	0.175919	0.163495	0	0.00108277	0.224136	7411	ZNF775
SPESP1	-0.361203	-3.26777	0.00108	0.015	-1.94683	0.308748	0.0537193	0.110535	0.10354	1.38376e-287	0.001084	0.00286438	13454	SPESP1
GTF2B	-0.338902	-3.26703	0.00109	0.015	-2.39522	0.0230171	0.0491528	0.103734	0.0954848	0	0.00108683	0.809513	778	GTF2B
ADK	-0.307965	-3.26423	0.0011	0.0151	-0.172742	0.0595798	0.0459501	0.0943454	0.0891944	0.000170354	0.00109764	0.504148	10822	ADK
KIF7	-0.543584	-3.26404	0.0011	0.0151	-2.42821	0.181162	0.0820533	0.166537	0.158087	1.83673e-192	0.00109835	0.251811	13626	KIF7
RNF34	-0.403685	-3.26239	0.0011	0.0152	-2.38549	-0.0124146	0.0597136	0.123739	0.115707	0	0.00110476	0.914556	12056	RNF34
AC093155.3	0.760469	3.26019	0.00111	0.0153	-4.50164	-0.0385517	0.0720046	0.233259	0.141385	0	0.00111339	0.785105	773	AC093155.3
TMEM143	-0.575091	-3.25979	0.00111	0.0153	-2.95901	0.216922	0.0868966	0.17642	0.166585	3.7738e-254	0.00111496	0.192858	17230	TMEM143
DPYSL5	0.829509	3.2591	0.00112	0.0153	-2.01702	0.321904	0.121252	0.254521	0.237101	3.89106e-62	0.00111765	0.17457	1915	DPYSL5
DNAJB2	0.740793	3.25869	0.00112	0.0153	-0.748808	0.119188	0.110244	0.227328	0.214833	1.10376e-11	0.00111928	0.579037	2903	DNAJB2
SENP6	-0.184292	-3.25869	0.00112	0.0153	0.0242137	0.0145686	0.0272745	0.056554	0.053067	0.37466	0.00111929	0.783675	6224	SENP6
AL356599.1	-0.623009	-3.25845	0.00112	0.0153	-1.41373	0.0851789	0.0941781	0.191198	0.182059	6.19932e-51	0.00112024	0.639882	6501	AL356599.1
NSUN3	-0.664862	-3.25733	0.00112	0.0154	-2.13366	0.16284	0.100967	0.204113	0.194473	4.02122e-99	0.00112466	0.402402	3523	NSUN3
AC006059.1	-0.968516	-3.25726	0.00112	0.0154	-1.18812	0.097682	0.146088	0.297341	0.283186	4.19255e-16	0.00112492	0.73014	3245	AC006059.1
RNF38	-0.28085	-3.25676	0.00113	0.0154	-0.533025	0.136864	0.0420519	0.0862359	0.0813657	8.09626e-37	0.0011269	0.0925514	8927	RNF38
DPH1	-0.686864	-3.25648	0.00113	0.0154	-3.51289	-0.370102	0.102684	0.210922	0.199618	1.68328e-256	0.00112801	0.0637317	14572	DPH1
POLL	-0.426089	-3.25641	0.00113	0.0154	-2.65409	0.1647	0.0636986	0.130846	0.122732	0	0.00112832	0.179614	10989	POLL
BCO1	-1.38684	-3.2555	0.00113	0.0154	-3.38629	-0.148121	0.211749	0.425999	0.408237	1.45355e-57	0.00113193	0.716732	14444	BCO1
ZNF211	-0.64321	-3.25535	0.00113	0.0154	-3.30578	0.121705	0.0976987	0.197585	0.187261	5.73444e-251	0.00113251	0.515743	17480	ZNF211
SLC7A6	-0.509409	-3.25526	0.00113	0.0154	-2.37374	0.24706	0.0770219	0.156488	0.148092	1.45634e-208	0.00113287	0.0952585	14330	SLC7A6
AC007681.1	-0.885388	-3.25514	0.00113	0.0154	-4.50501	0.136089	0.136577	0.271997	0.258149	1.32732e-238	0.00113338	0.598075	2238	AC007681.1
AC090001.1	-1.5793	-3.25357	0.00114	0.0155	-5.59524	0.594431	0.263051	0.485404	0.479182	2.1297e-100	0.00113963	0.214786	11846	AC090001.1
LINC01310	-1.39971	-3.25258	0.00114	0.0155	-4.20396	0.477523	0.22049	0.430338	0.417267	4.79938e-81	0.00114363	0.252456	17901	LINC01310
AL078581.3	-1.26561	-3.25166	0.00115	0.0155	-5.08117	-0.569251	0.19756	0.38922	0.37784	7.04087e-146	0.00114731	0.131915	6517	AL078581.3
SIRT5	-0.519714	-3.25165	0.00115	0.0155	-1.85298	-0.00423999	0.0784344	0.159831	0.151536	2.15404e-123	0.00114739	0.977678	5784	SIRT5
DPH6-DT	0.419791	3.25158	0.00115	0.0155	0.451008	-0.0560665	0.06274	0.129104	0.122108	6.54915e-13	0.00114766	0.646122	13171	DPH6-DT
HADHB	-0.330786	-3.25022	0.00115	0.0156	-0.870382	0.140438	0.0495394	0.101774	0.0960943	4.22039e-69	0.00115317	0.143889	1908	HADHB
MINDY2	-0.369697	-3.25005	0.00115	0.0156	-1.32653	-0.000143828	0.0553417	0.113751	0.107347	5.74582e-127	0.00115386	0.998931	13366	MINDY2
LDAH	-0.463064	-3.24996	0.00115	0.0156	-1.50962	0.127002	0.0702707	0.142483	0.135346	2.24799e-102	0.00115421	0.348066	1873	LDAH
BICRAL	-0.335605	-3.24974	0.00116	0.0156	-0.693167	0.194006	0.050548	0.103272	0.0977738	8.48179e-43	0.00115512	0.04723	6088	BICRAL
ZNF491	-0.796178	-3.2494	0.00116	0.0156	-3.39656	0.369187	0.12229	0.245023	0.234472	8.81002e-170	0.00115648	0.115361	16622	ZNF491
TMEM192	-0.556701	-3.24908	0.00116	0.0156	-2.02993	0.0534921	0.0843346	0.171341	0.16266	5.16261e-128	0.00115778	0.742263	4719	TMEM192
AC145207.1	1.80559	3.24903	0.00116	0.0156	-5.34961	0.283059	0.162801	0.555732	0.304322	8.27772e-237	0.00115801	0.352304	15531	AC145207.1
AL596202.1	-0.687141	-3.24744	0.00116	0.0157	-4.63232	-0.0474687	0.101736	0.211594	0.197562	0	0.00116446	0.810119	6546	AL596202.1
GSS	-0.604322	-3.24706	0.00117	0.0157	-3.13506	0.0591202	0.0918768	0.186113	0.175963	3.42473e-255	0.00116602	0.736885	16072	GSS
SIK3	-0.176976	-3.24663	0.00117	0.0157	1.17079	-0.0287727	0.0265299	0.0545107	0.0515385	0	0.0011678	0.576656	10322	SIK3
LINC00461	-0.534929	-3.24542	0.00117	0.0157	0.590545	-0.0553895	0.0807894	0.164826	0.1568	2.67777e-13	0.00117278	0.723901	5152	LINC00461
ATRIP	-0.671586	-3.2453	0.00117	0.0157	-4.00369	0.0495032	0.101858	0.206941	0.19475	0	0.00117327	0.79935	3308	ATRIP
SYP	-0.518754	-3.24519	0.00117	0.0157	-2.24063	-0.280859	0.0784784	0.159853	0.151462	2.74122e-179	0.00117374	0.0636926	7665	SYP
PCSK6	0.545157	3.24437	0.00118	0.0158	-1.90853	-0.00495765	0.0780875	0.168032	0.154001	6.2911e-132	0.00117711	0.974319	13712	PCSK6
PON1	-1.16399	-3.24393	0.00118	0.0158	-4.30427	-0.0559836	0.179302	0.358822	0.344859	2.42234e-127	0.00117894	0.87104	19354	PON1
WASHC2C	-0.408051	-3.24322	0.00118	0.0158	-2.3682	0.0406137	0.061382	0.125817	0.118158	0	0.00118188	0.731054	10677	WASHC2C
CLUAP1	-0.330911	-3.24305	0.00118	0.0158	-1.77433	0.142845	0.0494534	0.102037	0.0956344	6.51733e-282	0.00118256	0.135266	13846	CLUAP1
TRAM1L1	-1.00131	-3.24243	0.00119	0.0158	-5.11782	-0.0335705	0.15656	0.308815	0.295832	2.21971e-234	0.00118516	0.909652	4559	TRAM1L1
GAS6-AS1	-1.17449	-3.24197	0.00119	0.0158	-4.92946	-0.114779	0.184346	0.362276	0.351492	1.60117e-157	0.00118705	0.744009	12466	GAS6-AS1
AC027018.1	-1.42665	-3.24168	0.00119	0.0158	-3.58959	-0.646582	0.220791	0.440095	0.423562	1.96588e-59	0.00118828	0.126877	8419	AC027018.1
C1orf56	-0.907468	-3.24155	0.00119	0.0158	-3.06065	-0.0177	0.13888	0.279949	0.26746	1.24106e-107	0.00118883	0.947236	1075	C1orf56
ANKZF1	-0.439933	-3.24132	0.00119	0.0158	-2.2773	0.0136936	0.0660499	0.135727	0.127973	1.68469e-260	0.00118979	0.914786	2899	ANKZF1
ERMARD	-0.595888	-3.24111	0.00119	0.0158	-2.45098	0.00963344	0.0908479	0.183853	0.17475	2.61509e-160	0.00119064	0.956037	6612	ERMARD
RBM26-AS1	-0.621759	-3.24083	0.00119	0.0158	-3.34348	0.00358372	0.0938354	0.191852	0.181223	4.58338e-278	0.00119184	0.984223	12379	RBM26-AS1
AC005520.2	-1.12862	-3.24047	0.00119	0.0158	-4.01754	-0.276845	0.17527	0.348289	0.335647	2.8065e-116	0.00119333	0.409478	12856	AC005520.2
GPRC5C	-0.622412	-3.23943	0.0012	0.0159	-2.79474	0.0545964	0.0948681	0.192136	0.182526	9.59687e-191	0.00119769	0.764852	15377	GPRC5C
CLASP2	-0.30199	-3.23839	0.0012	0.0159	0.713449	-0.177163	0.0455823	0.093253	0.0885125	3.22578e-55	0.00120204	0.0453318	3192	CLASP2
FAM76B	-0.550189	-3.23837	0.0012	0.0159	-2.66859	-0.0565827	0.0831865	0.169897	0.160547	8.49128e-226	0.00120216	0.72451	10222	FAM76B
IMMT	-0.366197	-3.2376	0.00121	0.0159	-1.86298	0.00751682	0.0547134	0.113108	0.106104	4.0835e-254	0.00120542	0.943522	2276	IMMT
AMZ2	-0.476956	-3.2375	0.00121	0.0159	-1.55842	0.187958	0.0724042	0.147322	0.139935	9.31143e-103	0.00120581	0.179212	15337	AMZ2
FLYWCH1	-0.375438	-3.23596	0.00121	0.016	-1.84965	0.0427421	0.0563473	0.116021	0.108922	2.50793e-236	0.00121236	0.694754	13824	FLYWCH1
CFAP36	-0.461759	-3.23541	0.00121	0.016	-2.0696	-0.0306172	0.0698417	0.14272	0.134951	5.66534e-193	0.00121469	0.82052	2102	CFAP36
UTP18	-0.435456	-3.23339	0.00122	0.0161	-2.54333	-0.0134608	0.0652026	0.134675	0.126161	0	0.00122329	0.915031	15203	UTP18
AL354836.1	1.49522	3.23297	0.00123	0.0161	-4.7374	-0.176245	0.173962	0.46249	0.351027	2.68478e-163	0.00122511	0.615609	19794	AL354836.1
PLXNA1	0.615388	3.23296	0.00123	0.0161	-2.30503	-0.167626	0.0881723	0.190348	0.173299	1.20403e-150	0.00122514	0.333411	3693	PLXNA1
WARS2	-0.549788	-3.2326	0.00123	0.0161	-2.29993	0.19522	0.0829143	0.170076	0.160604	2.3908e-169	0.0012267	0.224162	975	WARS2
ERICH6-AS1	-1.07447	-3.23096	0.00123	0.0162	-3.50751	-0.0233943	0.165956	0.332554	0.319399	3.77755e-99	0.00123377	0.941611	3832	ERICH6-AS1
AC091045.1	-1.14574	-3.23094	0.00123	0.0162	-4.64499	-0.606539	0.17772	0.354616	0.340987	1.40102e-150	0.00123384	0.0752763	13204	AC091045.1
CEP76	-0.531839	-3.23051	0.00124	0.0162	-2.81641	-0.198607	0.080073	0.16463	0.155228	5.15799e-271	0.00123571	0.200736	15640	CEP76
TOP3A	-0.509759	-3.23024	0.00124	0.0162	-2.85082	0.226612	0.0773306	0.157808	0.14881	1.66105e-297	0.00123687	0.127801	14791	TOP3A
ATP6V0E2-AS1	-0.569942	-3.23021	0.00124	0.0162	-3.26153	0.099806	0.0867216	0.176441	0.166636	0	0.00123699	0.54921	7404	ATP6V0E2-AS1
C2orf76	-0.412373	-3.22958	0.00124	0.0162	-1.79566	0.0249705	0.0619511	0.127686	0.120273	1.01514e-184	0.00123974	0.83553	2443	C2orf76
HRH4	1.26456	3.22912	0.00124	0.0162	-5.0902	0.246738	0.119148	0.391612	0.226599	0	0.00124172	0.276211	15678	HRH4
STT3A	-0.508983	-3.22825	0.00125	0.0163	-2.8978	0.180822	0.0775571	0.157665	0.148881	1.53239e-305	0.00124549	0.224541	10419	STT3A
DOPEY2	-0.536302	-3.22802	0.00125	0.0163	-2.65274	0.153965	0.0813766	0.16614	0.156798	4.33313e-233	0.00124652	0.326135	18050	DOPEY2
AC090517.4	-0.491787	-3.22783	0.00125	0.0163	-1.48317	0.188725	0.074851	0.152358	0.144513	2.21211e-87	0.00124735	0.191576	13356	AC090517.4
B4GALT4	-0.565676	-3.22743	0.00125	0.0163	-3.07281	-0.116092	0.0853501	0.175271	0.165014	7.66632e-284	0.00124908	0.481726	3618	B4GALT4
NDRG4	-0.459776	-3.22611	0.00125	0.0164	-1.54472	0.0755592	0.0694408	0.142517	0.134809	1.2577e-109	0.00125487	0.575144	14250	NDRG4
SPG7	-0.329713	-3.22483	0.00126	0.0164	-1.30083	0.213978	0.0498509	0.102242	0.0964511	4.23017e-150	0.00126046	0.0265197	14518	SPG7
ST18	0.987853	3.22431	0.00126	0.0164	-1.18668	0.488052	0.146507	0.306376	0.28782	5.50631e-16	0.00126275	0.0899451	8332	ST18
SPAG8	-1.21585	-3.22341	0.00127	0.0165	-4.08282	-0.0502786	0.190018	0.377193	0.363322	2.0835e-102	0.00126675	0.889935	8919	SPAG8
DHFR	0.796643	3.222	0.00127	0.0165	-1.33129	0.486553	0.118962	0.247251	0.232489	4.52233e-29	0.00127299	0.0363673	5125	DHFR
FSIP2-AS1	-0.662146	-3.22173	0.00127	0.0165	-2.7074	0.103335	0.10155	0.205525	0.195547	1.3464e-156	0.00127421	0.597194	2706	FSIP2-AS1
SLC12A1	-1.13254	-3.22168	0.00127	0.0165	-4.75933	-0.685739	0.175301	0.351538	0.339021	2.56668e-162	0.00127441	0.0431034	13296	SLC12A1
SLC14A2	-1.03434	-3.22144	0.00128	0.0165	-4.9977	0.513898	0.162872	0.321079	0.307258	9.08469e-207	0.00127546	0.09442	15735	SLC14A2
DLG1	0.226297	3.22001	0.00128	0.0166	0.193815	-0.0738674	0.0335948	0.0702782	0.0656528	7.96425e-09	0.00128184	0.260537	4054	DLG1
SAMD4A	0.661195	3.21996	0.00128	0.0166	1.5704	0.196972	0.100431	0.205343	0.195117	4.09684e-55	0.00128207	0.312731	12705	SAMD4A
AGO1	-0.430421	-3.21989	0.00128	0.0166	-2.09866	-0.0181319	0.0653798	0.133676	0.126155	4.48607e-226	0.00128241	0.885715	421	AGO1
ARMCX4	-0.618069	-3.21956	0.00128	0.0166	-1.26754	0.267686	0.0948157	0.191973	0.182973	9.23754e-41	0.00128385	0.143473	7824	ARMCX4
LINC01033	1.47564	3.21953	0.00128	0.0166	-5.1217	-0.100009	0.148049	0.458341	0.291773	3.04432e-262	0.00128401	0.731778	4986	LINC01033
AL157700.1	-1.0044	-3.21895	0.00129	0.0166	-4.33844	0.435098	0.158033	0.312028	0.299679	6.45586e-166	0.00128663	0.146535	7729	AL157700.1
SLC25A21	-0.72307	-3.21815	0.00129	0.0166	-3.69092	0.504955	0.110411	0.224685	0.211576	5.22728e-245	0.0012902	0.0170034	12616	SLC25A21
AC110285.2	-0.87059	-3.21769	0.00129	0.0166	-3.73952	0.230159	0.135771	0.270563	0.259596	5.3861e-167	0.00129225	0.375293	15506	AC110285.2
DNASE1L1	-1.17997	-3.21756	0.00129	0.0166	-4.68598	0.396041	0.189673	0.366726	0.355134	9.32078e-135	0.00129284	0.26477	8051	DNASE1L1
NOL9	-0.348613	-3.21627	0.0013	0.0167	-2.42882	0.145653	0.0520618	0.10839	0.100686	0	0.00129869	0.148008	85	NOL9
INTS6L	-0.530211	-3.21609	0.0013	0.0167	-2.20264	-0.0202108	0.0804	0.164862	0.155781	3.05979e-165	0.0012995	0.896774	7977	INTS6L
KLHL2	-0.467256	-3.21592	0.0013	0.0167	-1.55669	-0.00763394	0.0712454	0.145295	0.137619	7.81307e-106	0.00130029	0.955763	4720	KLHL2
ANKRD13A	-0.367311	-3.21447	0.00131	0.0168	-2.37044	0.180925	0.055098	0.114268	0.106561	0	0.00130685	0.0895345	11947	ANKRD13A
AC009119.2	-1.09075	-3.21352	0.00131	0.0168	-4.03716	0.33769	0.172142	0.339426	0.325659	1.24593e-121	0.00131117	0.299763	14457	AC009119.2
AL591895.1	-0.742011	-3.21344	0.00131	0.0168	-3.45612	0.244301	0.115381	0.230909	0.22072	3.91787e-197	0.00131156	0.268366	1627	AL591895.1
LINC02343	-0.753681	-3.21331	0.00131	0.0168	-5.31342	0.824549	0.11648	0.23455	0.218001	0	0.00131215	0.000155377	12224	LINC02343
SREBF1	-0.639874	-3.21318	0.00131	0.0168	-1.36076	-0.0925984	0.0978813	0.19914	0.189385	6.14532e-44	0.00131274	0.624882	14778	SREBF1
PEA15	0.645462	3.21316	0.00131	0.0168	-1.55477	0.364857	0.0962377	0.200881	0.188033	1.03869e-58	0.00131282	0.0523329	1229	PEA15
ZNF280D	-0.388187	-3.2116	0.00132	0.0169	-0.529143	0.0430481	0.0591754	0.120871	0.114684	3.82348e-19	0.00132	0.70739	13355	ZNF280D
AL590867.1	-2.2362	-3.21064	0.00132	0.0169	-4.5124	0.707065	0.354886	0.696496	0.674548	4.87626e-37	0.00132441	0.294543	6540	AL590867.1
PATZ1	-0.50451	-3.21038	0.00133	0.0169	-2.84648	0.1812	0.0774372	0.15715	0.148444	8.48517e-296	0.00132561	0.222214	17702	PATZ1
ZC3HC1	-0.302531	-3.20991	0.00133	0.0169	-2.38657	-0.0765935	0.0440261	0.094249	0.0860143	0	0.00132775	0.373211	7294	ZC3HC1
CCNY	0.269444	3.20936	0.00133	0.0169	0.0948499	0.0350096	0.0403882	0.0839558	0.0787789	0.0188515	0.00133032	0.656751	10643	CCNY
ADAM28	-0.92249	-3.2093	0.00133	0.0169	-4.8675	0.070826	0.140177	0.287443	0.271772	3.44158e-264	0.00133058	0.794394	8209	ADAM28
HACL1	-0.339543	-3.20892	0.00133	0.0169	-1.51739	-0.000664515	0.0512915	0.105812	0.0995364	2.42729e-192	0.00133233	0.994673	3139	HACL1
RNF138	-0.32136	-3.20881	0.00133	0.0169	-2.02667	-0.0213882	0.0478026	0.100149	0.0928765	0	0.00133287	0.817869	15697	RNF138
TPT1	0.949601	3.20859	0.00133	0.0169	-0.975109	0.00335246	0.143007	0.295955	0.278957	9.19231e-12	0.00133386	0.990411	12282	TPT1
AC091153.2	-0.762134	-3.20852	0.00133	0.0169	-4.84252	-0.48607	0.114688	0.237534	0.226129	0	0.0013342	0.0315928	14609	AC091153.2
AC096711.2	0.650937	3.20756	0.00134	0.017	-1.45877	0.192866	0.0975401	0.202939	0.190172	1.43213e-50	0.00133867	0.310503	4606	AC096711.2
STARD13	0.322142	3.20626	0.00134	0.017	0.880025	0.0777494	0.0488881	0.100473	0.0950817	1.92031e-72	0.00134474	0.413522	12221	STARD13
PSMG1	-0.557696	-3.20541	0.00135	0.0171	-3.90197	-0.194124	0.0831581	0.173986	0.161693	0	0.00134869	0.229919	18069	PSMG1
CLEC12A	1.29138	3.20511	0.00135	0.0171	-4.97286	0.0637059	0.135775	0.402913	0.268323	1.11397e-293	0.00135012	0.812329	11306	CLEC12A
SLC12A3	2.00256	3.20403	0.00136	0.0171	-5.49361	0.518999	0.173529	0.625011	0.310872	5.84384e-220	0.00135517	0.0950198	21218	SLC12A3
JMJD6	0.835335	3.20391	0.00136	0.0171	-2.42334	-0.195812	0.121067	0.260723	0.238911	3.95661e-89	0.00135573	0.412444	15446	JMJD6
HCG25	-0.963165	-3.20374	0.00136	0.0171	-4.03974	0.125396	0.152803	0.300638	0.289306	5.06189e-154	0.00135657	0.664698	5985	HCG25
HTATIP2	0.86368	3.20352	0.00136	0.0171	-2.75031	-0.533677	0.122321	0.269603	0.242769	5.90767e-112	0.00135757	0.0279285	9672	HTATIP2
C12orf43	-0.387562	-3.20312	0.00136	0.0171	-3.38387	0.0806393	0.0562405	0.120995	0.10978	0	0.00135949	0.462611	12049	C12orf43
AC007563.2	-0.714327	-3.20277	0.00136	0.0171	-2.28003	-0.00258011	0.108666	0.223034	0.211233	9.58899e-98	0.00136111	0.990254	2869	AC007563.2
TMX3	-0.487418	-3.2021	0.00136	0.0172	-1.90428	0.092235	0.0745958	0.152218	0.144316	9.64125e-144	0.00136429	0.522744	15825	TMX3
MRE11	-0.446557	-3.20133	0.00137	0.0172	-2.40848	0.10686	0.0680335	0.139491	0.131386	1.62522e-274	0.00136797	0.416029	10211	MRE11
AC099520.1	-0.72276	-3.20033	0.00137	0.0172	-4.20758	-0.0297503	0.109651	0.225839	0.211403	0	0.00137269	0.888085	5212	AC099520.1
FADS2	-0.691426	-3.19997	0.00137	0.0172	-1.17624	0.396422	0.105896	0.216072	0.205505	1.15263e-28	0.0013744	0.0537297	9868	FADS2
AL133480.1	-1.18114	-3.19963	0.00138	0.0172	-4.98308	-0.633416	0.184001	0.369149	0.355836	1.61349e-161	0.00137604	0.0750631	8798	AL133480.1
EP300	-0.276454	-3.19961	0.00138	0.0172	-0.802583	0.0355528	0.0420405	0.0864024	0.0814244	3.01755e-81	0.00137613	0.662376	17816	EP300
CCER2	-0.622248	-3.19952	0.00138	0.0172	-4.82092	0.296843	0.0917407	0.194482	0.176957	0	0.00137657	0.0934468	17016	CCER2
LINC02256	-0.607769	-3.19923	0.00138	0.0172	-1.08187	0.111832	0.0936938	0.189974	0.181032	7.65989e-31	0.00137797	0.536743	13144	LINC02256
STRBP	-0.254852	-3.19906	0.00138	0.0172	-0.754667	-0.122641	0.0383896	0.0796646	0.0745759	4.93034e-86	0.00137878	0.100071	9258	STRBP
PIAS2	-0.286118	-3.19903	0.00138	0.0172	-0.868957	-0.0185895	0.0433781	0.089439	0.0841717	2.88942e-89	0.00137892	0.825208	15748	PIAS2
RNF43	-0.92196	-3.19885	0.00138	0.0172	-2.29748	-0.00676739	0.142809	0.288216	0.274964	3.10651e-58	0.00137978	0.980365	15239	RNF43
AC068888.1	-1.08228	-3.19783	0.00138	0.0173	-2.65635	0.346311	0.167596	0.338441	0.323489	1.41177e-56	0.00138465	0.284372	11576	AC068888.1
ATP2B4	0.394713	3.19653	0.00139	0.0173	0.673386	0.130662	0.0601711	0.123482	0.117024	4.50332e-29	0.00139092	0.264192	1485	ATP2B4
ATF6B	-0.466771	-3.19499	0.0014	0.0174	-1.55422	-0.194023	0.0714357	0.146095	0.138367	5.94591e-105	0.00139837	0.160844	5952	ATF6B
AC244517.5	-0.928157	-3.1949	0.0014	0.0174	-4.61699	-0.262882	0.143946	0.290512	0.27663	1.00067e-225	0.0013988	0.341959	5417	AC244517.5
AC015961.2	-0.960915	-3.19451	0.0014	0.0174	-5.15968	0.596862	0.158317	0.300802	0.291853	5.5522e-233	0.00140071	0.0408472	15726	AC015961.2
C9orf85	-0.343121	-3.19446	0.0014	0.0174	-1.5124	0.12875	0.0521543	0.107411	0.100876	6.86711e-185	0.00140092	0.201843	8991	C9orf85
RAP2C-AS1	-0.876482	-3.19414	0.0014	0.0174	-2.16847	0.380855	0.135942	0.274403	0.261798	2.7879e-57	0.00140248	0.145734	7957	RAP2C-AS1
EMC9	-0.574904	-3.1934	0.00141	0.0174	-4.25865	0.355317	0.0877489	0.180029	0.167623	0	0.0014061	0.0340284	12544	EMC9
LURAP1	-0.478639	-3.1919	0.00141	0.0175	-3.42924	0.326651	0.0728042	0.149954	0.13987	0	0.00141339	0.0195229	570	LURAP1
CPS1	-0.711312	-3.19164	0.00141	0.0175	-3.62024	0.215152	0.110362	0.222867	0.211509	5.28565e-236	0.00141469	0.309048	2845	CPS1
ZNF75A	-0.38384	-3.19164	0.00141	0.0175	-1.74178	0.14647	0.058909	0.120264	0.113603	3.93018e-192	0.0014147	0.19729	13841	ZNF75A
AL157911.1	-0.659163	-3.18935	0.00143	0.0176	-2.33024	0.414396	0.101934	0.206676	0.196234	1.15365e-115	0.00142591	0.0347088	12744	AL157911.1
TMEM138	-0.473583	-3.18923	0.00143	0.0176	-3.28774	-0.0276302	0.0711305	0.148494	0.137837	0	0.00142651	0.841124	9858	TMEM138
MEGF9	0.198497	3.18915	0.00143	0.0176	0.544122	-0.0895323	0.0298417	0.0622413	0.0582665	2.79144e-74	0.00142694	0.124391	9231	MEGF9
MEP1B	-1.07218	-3.18868	0.00143	0.0176	-4.69439	-0.269791	0.168624	0.336244	0.322964	1.45021e-170	0.00142923	0.403516	15700	MEP1B
ARNT	-0.324645	-3.18852	0.00143	0.0176	-1.49186	-0.0174242	0.0492567	0.101817	0.0955666	1.6722e-201	0.00143002	0.855328	1068	ARNT
MMD2	-0.86236	-3.18728	0.00144	0.0177	-0.765569	0.117633	0.132672	0.270563	0.257443	7.90903e-09	0.00143618	0.647723	6663	MMD2
TFAP2E	-0.680718	-3.18723	0.00144	0.0177	-3.20501	0.231788	0.106107	0.213577	0.203509	1.99865e-200	0.00143644	0.254721	416	TFAP2E
SMIM10L2B	-0.857819	-3.18688	0.00144	0.0177	-5.06295	-0.00377327	0.134689	0.269172	0.25603	0	0.00143815	0.988242	7973	SMIM10L2B
CWF19L1	-0.48476	-3.18659	0.00144	0.0177	-2.47318	-0.00145976	0.07431	0.152125	0.143478	7.04874e-243	0.0014396	0.991882	10971	CWF19L1
CAPN1	-0.442845	-3.18509	0.00145	0.0178	-2.23478	0.167664	0.0681843	0.139037	0.131369	1.31124e-235	0.00144709	0.201855	9961	CAPN1
AL161725.1	-1.35999	-3.18478	0.00145	0.0178	-5.18795	0.255732	0.224142	0.427029	0.41648	1.60299e-118	0.00144865	0.539194	8770	AL161725.1
AC068051.1	-0.774855	-3.18413	0.00145	0.0178	-3.59012	0.0206764	0.11888	0.243349	0.229349	2.39722e-200	0.00145192	0.928166	2849	AC068051.1
RNF121	-0.503309	-3.18361	0.00145	0.0178	-2.45761	0.223285	0.0775125	0.158094	0.149377	1.28246e-220	0.00145452	0.134974	10082	RNF121
CDC42EP4	-0.448997	-3.18291	0.00146	0.0179	-0.868261	0.369805	0.0692492	0.141065	0.134014	4.61217e-36	0.00145803	0.00578982	15368	CDC42EP4
AL683813.1	-0.442218	-3.18257	0.00146	0.0179	-1.36022	0.161987	0.0679951	0.13895	0.131688	5.01054e-89	0.00145975	0.218666	7984	AL683813.1
TTL	-0.443511	-3.18234	0.00146	0.0179	-2.22626	0.0735858	0.0681333	0.139366	0.131415	3.53738e-234	0.00146089	0.575515	2415	TTL
DBF4B	-0.581861	-3.18229	0.00146	0.0179	-2.36344	0.146453	0.0902012	0.182843	0.173757	2.53191e-151	0.00146113	0.399306	15097	DBF4B
ZFP69	-0.764064	-3.18204	0.00146	0.0179	-4.89356	-0.357541	0.116401	0.240118	0.227555	0	0.00146243	0.116129	485	ZFP69
REV1	-0.235708	-3.18169	0.00146	0.0179	-0.832977	-0.0488148	0.0355807	0.0740826	0.0692539	3.30866e-121	0.00146421	0.480892	2351	REV1
TRAPPC6B	-0.252581	-3.18145	0.00147	0.0179	-1.81727	-0.0114003	0.037341	0.079392	0.0728868	0	0.00146541	0.875709	12630	TRAPPC6B
SH3PXD2B	0.350457	3.18094	0.00147	0.0179	0.315953	0.11636	0.0534598	0.110174	0.104082	3.41881e-09	0.00146796	0.263586	5602	SH3PXD2B
MED14	-0.454953	-3.18057	0.00147	0.0179	-1.70733	-0.00198781	0.0700314	0.143041	0.1355	2.82674e-131	0.00146986	0.988295	7597	MED14
AC083798.2	-0.563219	-3.18055	0.00147	0.0179	-2.16394	0.0387304	0.0868304	0.177082	0.168149	4.35644e-137	0.00146994	0.817832	3651	AC083798.2
PIGG	-0.399093	-3.18026	0.00147	0.0179	-2.05267	0.0704692	0.0611683	0.125491	0.118195	6.93675e-247	0.00147142	0.551035	4069	PIGG
IPO9-AS1	-0.952337	-3.1789	0.00148	0.018	-2.16918	-0.212194	0.148747	0.29958	0.28628	3.60182e-48	0.00147833	0.458566	1457	IPO9-AS1
OS9	-0.423632	-3.17852	0.00148	0.018	-2.1396	0.0251889	0.0647095	0.13328	0.125298	9.58257e-240	0.00148031	0.840674	11676	OS9
PRPF38B	-0.534375	-3.17833	0.00148	0.018	-1.59456	0.0789685	0.0829606	0.168131	0.160039	2.48346e-82	0.00148125	0.621707	861	PRPF38B
AC074286.1	-1.36476	-3.17797	0.00148	0.018	-3.59599	0.363297	0.217376	0.429445	0.413869	1.80581e-61	0.00148311	0.380049	2665	AC074286.1
HELQ	-0.571094	-3.17678	0.00149	0.018	-2.42376	0.131094	0.0886242	0.179771	0.170723	1.11754e-164	0.00148918	0.442563	4421	HELQ
ELP6	-0.523911	-3.176	0.00149	0.0181	-2.89163	0.128475	0.0811589	0.164959	0.155875	4.93228e-278	0.0014932	0.409815	3296	ELP6
IQANK1	-1.10618	-3.17594	0.00149	0.0181	-5.40943	0.399479	0.181277	0.348298	0.339272	1.15627e-195	0.0014935	0.239013	8719	IQANK1
CEP192	-0.363897	-3.17591	0.00149	0.0181	-0.854542	0.00114395	0.0560273	0.11458	0.108575	1.59099e-52	0.00149366	0.991594	15643	CEP192
AC005670.1	-0.80135	-3.17578	0.00149	0.0181	-5.43051	-0.669256	0.125728	0.252332	0.253936	0	0.00149434	0.00840054	19737	AC005670.1
TMEM266	-0.811762	-3.17525	0.0015	0.0181	-3.92613	-0.110945	0.127523	0.255653	0.243555	3.83731e-208	0.00149708	0.648732	13524	TMEM266
TRPC4AP	-0.265718	-3.17521	0.0015	0.0181	-0.844785	0.0903758	0.0405979	0.0836854	0.0787069	3.62006e-96	0.0014973	0.250862	16074	TRPC4AP
MAP1LC3B2	-1.26668	-3.17507	0.0015	0.0181	-3.3372	0.825543	0.198218	0.398945	0.382324	1.32924e-63	0.00149802	0.0308286	11998	MAP1LC3B2
NHLRC3	-0.381994	-3.1738	0.0015	0.0181	-2.07535	-0.116285	0.0580979	0.120359	0.112711	1.82576e-279	0.00150457	0.302208	12244	NHLRC3
GCAT	-0.591544	-3.17256	0.00151	0.0182	-2.94616	0.0251701	0.0917566	0.186457	0.176499	3.3672e-226	0.00151102	0.8866	17758	GCAT
CUL4B	-0.506543	-3.17173	0.00152	0.0182	-2.46655	-0.053646	0.0781226	0.159705	0.151022	8.71973e-219	0.00151531	0.722425	7927	CUL4B
RIPK1	-0.468042	-3.1712	0.00152	0.0183	-2.08342	0.243663	0.0727487	0.147592	0.139994	2.22301e-180	0.00151812	0.0817679	5725	RIPK1
C1orf174	-0.540289	-3.17098	0.00152	0.0183	-3.93637	0.19327	0.082361	0.170385	0.158188	0	0.00151924	0.221795	72	C1orf174
ARRDC1	-0.497911	-3.17011	0.00152	0.0183	-3.23921	-0.018717	0.0762016	0.157064	0.14676	0	0.00152383	0.898517	9479	ARRDC1
ZNF684	-0.646079	-3.16891	0.00153	0.0184	-2.9028	-0.170204	0.0999923	0.203881	0.193174	2.73222e-185	0.00153012	0.378266	488	ZNF684
PCDHB9	-0.715659	-3.16874	0.00153	0.0184	-4.12484	0.298132	0.113429	0.22585	0.21477	1.52472e-289	0.00153101	0.165092	5430	PCDHB9
RBM39	-0.252306	-3.16858	0.00153	0.0184	-0.172987	0.0497708	0.0387403	0.0796275	0.0752444	7.99564e-06	0.00153187	0.50832	16088	RBM39
NT5C3A	-0.401933	-3.16718	0.00154	0.0184	-1.8122	-0.0935911	0.06176	0.126906	0.119448	2.97223e-189	0.00153927	0.433317	6809	NT5C3A
ZNF57	-0.81159	-3.16694	0.00154	0.0184	-4.79308	0.0773747	0.128485	0.25627	0.243907	1.37985e-304	0.00154054	0.751069	16416	ZNF57
AP003025.2	-1.19183	-3.16661	0.00154	0.0184	-2.78511	-0.687294	0.186782	0.376375	0.360364	2.79572e-50	0.00154228	0.056492	10461	AP003025.2
ZNF396	-0.797415	-3.16652	0.00154	0.0184	-4.3987	-0.00985935	0.124442	0.251827	0.23826	1.1031e-273	0.00154277	0.966992	15713	ZNF396
NSDHL	-0.514128	-3.16602	0.00155	0.0184	-4.01625	0.308182	0.0773452	0.162389	0.149122	0	0.00154539	0.0387681	8018	NSDHL
SCART1	-0.861883	-3.16596	0.00155	0.0184	-3.29509	0.18003	0.135108	0.272234	0.260099	2.25959e-131	0.00154572	0.488837	11176	SCART1
CLDN9	1.70605	3.16574	0.00155	0.0184	-5.23058	0.259033	0.183892	0.53891	0.362154	5.82707e-178	0.00154692	0.474451	13827	CLDN9
COQ10B	-0.382477	-3.16561	0.00155	0.0184	-2.7708	0.123832	0.0579091	0.120823	0.112088	0	0.0015476	0.269258	2754	COQ10B
SESN3	0.487273	3.16542	0.00155	0.0184	0.0437464	-0.128883	0.0747014	0.153936	0.145511	0.558133	0.00154859	0.375766	10221	SESN3
HS3ST3A1	-1.34127	-3.1648	0.00155	0.0184	-3.6542	-0.333935	0.209862	0.42381	0.402885	6.6469e-68	0.00155192	0.407184	14739	HS3ST3A1
GPR155	-0.545295	-3.16475	0.00155	0.0184	-1.74199	-0.126119	0.0842729	0.172303	0.163283	6.33478e-95	0.00155218	0.439881	2654	GPR155
SNRPN	-0.865958	-3.16441	0.00155	0.0185	-2.81195	-0.300343	0.135517	0.273656	0.260712	1.23124e-95	0.00155399	0.249317	13111	SNRPN
AL356488.2	1.49534	3.16371	0.00156	0.0185	-5.03936	0.726804	0.176333	0.472654	0.348286	1.23894e-179	0.00155773	0.0369059	871	AL356488.2
WDR90	-0.699252	-3.16211	0.00157	0.0186	-3.5593	0.160592	0.109489	0.221134	0.210123	8.16474e-232	0.00156628	0.444703	13742	WDR90
IQCH	-0.561616	-3.16182	0.00157	0.0186	-1.7763	0.104985	0.0872102	0.177624	0.168642	3.21361e-92	0.00156786	0.533594	13442	IQCH
NKAIN1	1.00853	3.16182	0.00157	0.0186	-4.3582	-0.0303417	0.123284	0.318971	0.248313	9.71808e-274	0.00156788	0.902748	353	NKAIN1
GNAZ	0.442921	3.16172	0.00157	0.0186	-3.18339	-0.141203	0.0566844	0.140089	0.11425	0	0.00156841	0.216492	17604	GNAZ
AC018797.2	0.727002	3.16161	0.00157	0.0186	-1.7932	-0.0741014	0.109046	0.229947	0.21419	9.19152e-61	0.00156899	0.729372	4499	AC018797.2
NAGLU	-0.654411	-3.16097	0.00157	0.0186	-2.40066	0.132005	0.102661	0.207028	0.197176	6.15969e-121	0.00157243	0.50319	15033	NAGLU
AC092903.2	-0.970598	-3.15959	0.00158	0.0187	-4.68986	0.40003	0.156951	0.307192	0.296053	3.46563e-196	0.00157993	0.176627	3680	AC092903.2
ZFYVE16	-0.425056	-3.15877	0.00158	0.0187	-0.526613	-0.0773831	0.0658845	0.134564	0.127777	1.31723e-15	0.00158439	0.544772	5122	ZFYVE16
AC093512.2	-0.892965	-3.15686	0.00159	0.0188	-4.62613	0.402271	0.144287	0.282865	0.273117	1.48894e-225	0.00159477	0.140781	14084	AC093512.2
RRH	-0.579101	-3.15599	0.0016	0.0188	-3.70138	0.199819	0.0899374	0.183493	0.172753	0	0.00159955	0.247406	4540	RRH
AJM1	0.763931	3.15567	0.0016	0.0189	-2.75039	-0.18137	0.110434	0.242082	0.218459	6.51462e-137	0.00160132	0.406413	9440	AJM1
SUPT5H	-0.32308	-3.15392	0.00161	0.019	-1.65001	0.0248892	0.0493995	0.102438	0.0959156	1.3137e-244	0.00161096	0.795256	17031	SUPT5H
BCLAF3	-0.422792	-3.15358	0.00161	0.019	-1.61667	0.146312	0.0652963	0.134067	0.126755	2.48233e-135	0.00161281	0.24838	7550	BCLAF3
RIMKLA	-0.412638	-3.15296	0.00162	0.019	-3.79197	-0.370009	0.05797	0.130873	0.118119	0	0.00161623	0.00173314	503	RIMKLA
FAXDC2	-0.551765	-3.15151	0.00162	0.0191	-1.17824	0.00215649	0.0860093	0.17508	0.16646	1.02899e-42	0.00162431	0.989664	5536	FAXDC2
AC104472.3	0.86868	3.15139	0.00162	0.0191	-4.19985	-0.250029	0.106689	0.27565	0.215634	0	0.00162498	0.246249	3852	AC104472.3
CCDC151	0.7122	3.15026	0.00163	0.0191	-2.41422	0.0146145	0.105838	0.226077	0.208334	3.61261e-115	0.00163128	0.944075	16612	CCDC151
DDX6	-0.305773	-3.1501	0.00163	0.0191	-1.09373	-0.0220102	0.0469962	0.0970678	0.0913845	8.38379e-120	0.00163215	0.80967	10350	DDX6
AC004112.1	-1.49674	-3.14851	0.00164	0.0192	-4.59146	-0.678756	0.241169	0.475382	0.461115	8.21045e-81	0.00164106	0.141024	7218	AC004112.1
GLIS3	0.378259	3.1479	0.00164	0.0192	2.23826	0.271441	0.0587599	0.120162	0.114161	0	0.0016445	0.017421	8779	GLIS3
RSPH14	-0.744862	-3.14785	0.00164	0.0192	-4.40381	0.218274	0.11688	0.236626	0.22405	0	0.00164478	0.329948	17603	RSPH14
AC007255.1	-1.17953	-3.14694	0.00165	0.0193	-4.98861	0.0843617	0.193384	0.374818	0.361954	9.74256e-147	0.00164989	0.815705	6781	AC007255.1
RINT1	-0.429342	-3.14625	0.00165	0.0193	-2.8644	0.103764	0.0661198	0.136461	0.127571	0	0.00165379	0.415998	7188	RINT1
VPS26A	-0.37266	-3.14571	0.00166	0.0193	-2.03383	0.0308276	0.0572557	0.118466	0.110955	2.26288e-276	0.00165686	0.781136	10760	VPS26A
SOCS7	-0.286386	-3.14524	0.00166	0.0193	-1.89837	0.176501	0.0436296	0.0910538	0.0845069	0	0.00165953	0.0367438	14958	SOCS7
TXNDC11	-0.31369	-3.14523	0.00166	0.0193	-1.7934	0.0667485	0.048061	0.0997351	0.0931984	9.34486e-305	0.00165954	0.473869	13912	TXNDC11
TRMU	-0.499074	-3.14392	0.00167	0.0194	-2.55519	0.130041	0.0779442	0.158743	0.150275	1.05073e-235	0.00166702	0.386845	17893	TRMU
C4orf45	-0.963294	-3.14347	0.00167	0.0194	-4.43142	-0.185924	0.152978	0.306443	0.292842	1.68159e-184	0.00166957	0.525496	4706	C4orf45
AC113414.1	-0.482298	-3.14285	0.00167	0.0194	-0.992986	-0.0109538	0.0747995	0.153459	0.145014	3.21934e-40	0.00167313	0.939788	5577	AC113414.1
ZNF418	-0.405424	-3.14283	0.00167	0.0194	-3.3416	-0.0271015	0.060299	0.129	0.118034	0	0.00167324	0.818397	17491	ZNF418
COPS3	-0.519601	-3.14245	0.00168	0.0195	-3.1965	-0.0393094	0.0804896	0.165349	0.1551	0	0.00167541	0.799924	14770	COPS3
MIR210HG	-1.85805	-3.14129	0.00168	0.0195	-5.24484	0.440822	0.313015	0.591493	0.58156	5.12878e-63	0.00168207	0.448452	9502	MIR210HG
GPR107	-0.290696	-3.14114	0.00168	0.0195	-1.16087	0.146785	0.044935	0.0925447	0.0870802	3.65297e-147	0.00168292	0.0918671	9358	GPR107
NOXRED1	-0.351182	-3.14093	0.00168	0.0195	-2.80172	0.223956	0.0527095	0.111809	0.102323	0	0.00168414	0.0286172	12910	NOXRED1
F3	-0.829707	-3.14087	0.00168	0.0195	-0.568742	0.376871	0.129921	0.264165	0.25155	1.19996e-05	0.00168447	0.134083	815	F3
BRD3	-0.443539	-3.14068	0.00169	0.0195	-2.50274	-0.0638768	0.068677	0.141224	0.132574	9.17024e-291	0.00168558	0.629933	9408	BRD3
HPR	-1.1465	-3.13964	0.00169	0.0196	-4.69922	-0.365554	0.184963	0.365169	0.351944	2.15171e-142	0.00169158	0.298959	14382	HPR
GPC2	-0.647269	-3.13926	0.00169	0.0196	-5.08625	-0.0309879	0.0957605	0.206185	0.1897	0	0.00169376	0.870242	7114	GPC2
GSTO2	-0.669779	-3.13831	0.0017	0.0196	-2.7439	-0.00351378	0.10514	0.21342	0.202631	3.88955e-150	0.00169927	0.986165	11032	GSTO2
ZNF383	-0.367639	-3.13599	0.00171	0.0198	-2.54763	0.0979843	0.0562873	0.117232	0.108959	0	0.00171272	0.368506	16977	ZNF383
SRSF11	-0.349685	-3.13538	0.00172	0.0198	-0.518278	0.033799	0.0545774	0.111529	0.105766	2.17685e-21	0.00171634	0.749299	705	SRSF11
LUC7L	-0.425493	-3.13482	0.00172	0.0198	-1.13366	0.21978	0.0665927	0.135731	0.128791	5.46883e-65	0.00171961	0.0879165	13725	LUC7L
GBA2	-0.459467	-3.13463	0.00172	0.0198	-1.86676	0.0191381	0.0721035	0.146578	0.139027	8.63544e-148	0.00172073	0.890511	8915	GBA2
VAX2	-0.632465	-3.13395	0.00172	0.0198	-5.0476	0.494199	0.095795	0.201811	0.182832	0	0.00172473	0.00687126	2188	VAX2
CFTR	-0.856921	-3.13264	0.00173	0.0199	-5.1385	-0.296077	0.135268	0.273546	0.261104	0	0.00173241	0.256819	7239	CFTR
LINC01152	-1.10592	-3.13229	0.00173	0.0199	-4.85978	-0.00794738	0.179522	0.353071	0.339758	2.1784e-161	0.00173451	0.981338	19744	LINC01152
MNS1	-0.735971	-3.13188	0.00174	0.0199	-3.36771	-0.0457271	0.115475	0.234993	0.22363	5.56692e-187	0.00173689	0.837981	13353	MNS1
WAC-AS1	-0.529299	-3.13154	0.00174	0.02	-2.12749	0.127969	0.0833049	0.169022	0.160567	7.35164e-144	0.00173895	0.425462	10617	WAC-AS1
DDN	1.36094	3.13106	0.00174	0.02	-5.00517	-0.191887	0.145553	0.434657	0.290449	3.90791e-259	0.00174177	0.508833	11521	DDN
AC090518.1	0.974229	3.13038	0.00175	0.02	-2.20383	-0.351842	0.14595	0.311218	0.287036	1.62203e-51	0.00174582	0.220283	13354	AC090518.1
SLC6A16	-0.595717	-3.13018	0.00175	0.02	-2.90012	0.195237	0.0939791	0.190314	0.18044	4.22441e-209	0.00174699	0.279251	17265	SLC6A16
SLC25A14	-0.524986	-3.13017	0.00175	0.02	-3.6897	0.00830177	0.0806005	0.167718	0.156107	0	0.00174708	0.957589	7950	SLC25A14
AP003352.1	1.8528	3.13016	0.00175	0.02	-5.27726	-0.0406555	0.1959	0.591919	0.388778	7.76052e-160	0.00174713	0.916715	18567	AP003352.1
HOOK3	-0.279864	-3.12882	0.00176	0.0201	-0.831344	0.0812117	0.0433845	0.089447	0.0841931	7.65045e-82	0.00175508	0.334751	8315	HOOK3
LDHD	-0.797766	-3.12713	0.00177	0.0202	-3.77056	-0.199087	0.126446	0.255111	0.242842	2.17744e-195	0.00176522	0.412319	14402	LDHD
SLC31A1	-0.590938	-3.12693	0.00177	0.0202	-3.16831	0.0244697	0.092428	0.188983	0.1783	1.6325e-257	0.00176642	0.890842	9201	SLC31A1
SIN3A	-0.604152	-3.12678	0.00177	0.0202	-2.0441	0.225647	0.095351	0.193219	0.183849	5.95889e-102	0.00176735	0.219691	13513	SIN3A
CLTCL1	-0.638029	-3.12611	0.00177	0.0202	-2.15385	0.342316	0.100884	0.204097	0.194328	3.92263e-101	0.00177135	0.0781481	17555	CLTCL1
SDC4	-0.618332	-3.12536	0.00178	0.0202	-0.58074	0.353794	0.0973125	0.197844	0.188339	2.40496e-09	0.0017759	0.0603133	16165	SDC4
LSM6	-0.573265	-3.12523	0.00178	0.0202	-2.10839	0.218314	0.090697	0.183431	0.1747	1.54126e-119	0.00177665	0.211426	4654	LSM6
GEN1	-0.632758	-3.12521	0.00178	0.0202	-3.37444	0.126308	0.0992668	0.202469	0.191339	2.76516e-253	0.00177678	0.509171	1861	GEN1
PDCD2L	-0.723879	-3.12519	0.00178	0.0202	-4.78108	0.0558738	0.113119	0.231627	0.21727	0	0.00177688	0.797053	16896	PDCD2L
AC015908.2	-1.05502	-3.1249	0.00178	0.0202	-3.05614	0.383669	0.168396	0.337616	0.323362	1.31822e-73	0.00177863	0.235425	14730	AC015908.2
NUFIP2	0.395776	3.12489	0.00178	0.0202	-0.284027	0.0561504	0.0611702	0.126653	0.119334	3.42997e-06	0.00177871	0.637974	14868	NUFIP2
AKAP8	-0.393527	-3.12419	0.00178	0.0202	-2.26677	0.200695	0.0611727	0.125961	0.118298	1.47544e-300	0.00178297	0.0897855	16709	AKAP8
GNG12-AS1	-0.896155	-3.12386	0.00178	0.0202	-1.5563	-0.139324	0.141737	0.286874	0.273732	4.75857e-28	0.00178496	0.610767	698	GNG12-AS1
ARNTL	0.565413	3.12386	0.00178	0.0202	-0.669059	-0.197168	0.0875872	0.180999	0.170467	2.19304e-14	0.00178498	0.247424	9627	ARNTL
RTF1	-0.408842	-3.12277	0.00179	0.0203	-1.7906	0.107362	0.0640117	0.130923	0.123702	3.45603e-172	0.00179157	0.385446	13223	RTF1
TOM1L1	-0.65794	-3.12225	0.00179	0.0203	-2.48302	-0.437151	0.103213	0.210726	0.200057	7.01255e-128	0.00179474	0.0288787	15208	TOM1L1
AC036108.3	0.669954	3.12194	0.0018	0.0203	-2.64856	0.235542	0.099846	0.214595	0.196109	4.80398e-155	0.00179661	0.229722	13690	AC036108.3
AC117503.1	-1.53419	-3.12176	0.0018	0.0203	-5.83714	-0.457761	0.254045	0.491449	0.479886	7.95677e-117	0.00179772	0.340137	12099	AC117503.1
AC022558.2	-0.995589	-3.12012	0.00181	0.0204	-3.59074	-0.174342	0.158841	0.319086	0.30584	3.79187e-113	0.00180775	0.568648	13585	AC022558.2
CCDC65	-0.896565	-3.12007	0.00181	0.0204	-3.69447	-0.238208	0.142277	0.287354	0.274243	1.1744e-148	0.00180809	0.385064	11519	CCDC65
HFM1	-0.600698	-3.11996	0.00181	0.0204	-1.89377	0.268427	0.0947943	0.192534	0.18313	8.61016e-89	0.00180878	0.142711	791	HFM1
NUP155	-0.411574	-3.11886	0.00182	0.0204	-2.56548	-0.0266046	0.0634351	0.131963	0.12311	0	0.00181553	0.828906	4926	NUP155
CBWD5	-0.356224	-3.11823	0.00182	0.0205	-1.66644	0.00344413	0.0554689	0.114239	0.107532	2.7212e-198	0.00181943	0.974449	8968	CBWD5
SPATC1L	-0.574136	-3.11746	0.00182	0.0205	-4.2841	0.129171	0.0889991	0.184168	0.171271	0	0.00182415	0.450735	18134	SPATC1L
EFCAB6	-0.640016	-3.11652	0.00183	0.0206	-1.8902	0.469389	0.101966	0.205362	0.195925	1.02812e-76	0.00182998	0.0165859	17863	EFCAB6
CARF	-0.553872	-3.11632	0.00183	0.0206	-1.79543	0.0570807	0.0876348	0.177733	0.169046	2.77602e-93	0.00183123	0.735617	2804	CARF
MCEE	-0.61688	-3.11598	0.00183	0.0206	-2.845	0.187848	0.097295	0.197973	0.187679	5.84422e-188	0.00183338	0.316876	2192	MCEE
LRIG1	-0.433724	-3.11429	0.00184	0.0207	0.964227	0.143014	0.0681897	0.139269	0.132382	2.14174e-45	0.00184389	0.280004	3473	LRIG1
ZKSCAN1	-0.374481	-3.11424	0.00184	0.0207	-0.836273	0.105443	0.0589483	0.120248	0.114015	1.10975e-45	0.00184421	0.355062	7100	ZKSCAN1
ALKBH2	-0.675285	-3.11317	0.00185	0.0207	-4.08164	0.249135	0.107051	0.216912	0.204829	0	0.00185088	0.223867	11933	ALKBH2
MECR	-0.432428	-3.11297	0.00185	0.0207	-2.58011	0.0280036	0.0677401	0.138912	0.13044	0	0.00185212	0.830013	346	MECR
AC126696.3	2.81597	3.11283	0.00185	0.0207	-5.22882	-0.222332	0.297762	0.904633	0.589463	4.94932e-69	0.00185302	0.706042	14491	AC126696.3
AC019068.1	-2.17664	-3.11183	0.00186	0.0208	-6.54158	1.04538	0.388129	0.699472	0.701728	9.78546e-64	0.00185931	0.136298	2984	AC019068.1
TUBGCP5	-0.634187	-3.11154	0.00186	0.0208	-2.61433	0.2733	0.100978	0.203818	0.194152	8.60237e-148	0.00186117	0.159232	13100	TUBGCP5
TBP	-0.44111	-3.1113	0.00186	0.0208	-2.98471	-0.13337	0.0677873	0.141777	0.131697	0	0.00186267	0.311203	6618	TBP
PPP1R35	-0.821342	-3.11116	0.00186	0.0208	-3.29086	-0.164377	0.130676	0.263999	0.251751	6.10666e-140	0.00186353	0.513797	7122	PPP1R35
SLC5A4-AS1	0.854231	3.11094	0.00186	0.0208	-3.22667	0.0303157	0.123536	0.274589	0.244608	2.20701e-150	0.0018649	0.901366	17712	SLC5A4-AS1
HSF2BP	-0.795578	-3.11048	0.00187	0.0208	-3.82784	0.287066	0.128629	0.255773	0.243954	1.33709e-194	0.00186782	0.239306	18099	HSF2BP
KHDC4	-0.410619	-3.10904	0.00188	0.0209	-1.88263	-0.0173997	0.0640928	0.132073	0.124501	1.19838e-189	0.00187697	0.888853	1178	KHDC4
AL162311.3	0.808582	3.10808	0.00188	0.021	-4.01969	0.686868	0.111367	0.260155	0.219938	2.79571e-285	0.00188307	0.00179015	12610	AL162311.3
AC016065.1	-0.896979	-3.10693	0.00189	0.021	-4.77185	-0.238394	0.14417	0.288703	0.275198	3.09157e-240	0.00189044	0.386345	8099	AC016065.1
AL138689.2	-1.01146	-3.10665	0.00189	0.021	-4.79524	-0.497577	0.162045	0.325579	0.312673	1.88855e-192	0.00189218	0.111527	12428	AL138689.2
LINC01184	-0.508638	-3.10587	0.0019	0.0211	-1.01199	0.0877552	0.0803333	0.163767	0.155578	2.18405e-36	0.00189723	0.572715	5298	LINC01184
LPXN	-0.596034	-3.10426	0.00191	0.0212	-2.29989	0.0315203	0.0943701	0.192005	0.182419	3.47881e-131	0.00190759	0.862816	9825	LPXN
TCF7	-0.597715	-3.10423	0.00191	0.0212	-3.31164	-0.264649	0.0938284	0.192548	0.18159	7.09372e-273	0.00190773	0.145007	5334	TCF7
CDC42	-0.291031	-3.10305	0.00192	0.0212	-1.73148	0.236571	0.0452638	0.0937886	0.0876238	0	0.00191538	0.00693718	231	CDC42
AC005920.2	-0.857521	-3.10204	0.00192	0.0213	-3.80321	-0.456897	0.135908	0.276438	0.263459	2.55923e-172	0.00192194	0.0828779	15201	AC005920.2
SH3KBP1	0.859097	3.10159	0.00192	0.0213	-2.51358	-0.265344	0.128133	0.276986	0.253267	1.10704e-85	0.00192485	0.294784	7549	SH3KBP1
EML3	-0.496478	-3.10072	0.00193	0.0214	-2.45982	0.520573	0.0790368	0.160117	0.151856	1.19848e-212	0.00193052	0.000607886	9878	EML3
CYP3A43	-1.31692	-3.09858	0.00194	0.0215	-4.64574	0.213996	0.214894	0.425009	0.409488	1.19789e-103	0.00194452	0.601257	7096	CYP3A43
CRLF1	-0.966672	-3.09848	0.00195	0.0215	-2.22798	-0.0361404	0.154692	0.311983	0.298058	4.97335e-47	0.00194518	0.903491	16784	CRLF1
DDI2	-0.28068	-3.09845	0.00195	0.0215	-1.97983	0.162296	0.0431571	0.0905874	0.0836942	0	0.00194536	0.0524819	170	DDI2
APBB3	-0.646831	-3.09838	0.00195	0.0215	-2.66625	0.0178847	0.103454	0.208764	0.19867	1.81349e-146	0.00194583	0.92827	5404	APBB3
NUDT19	-0.464223	-3.09798	0.00195	0.0215	-3.28581	0.150991	0.0726468	0.149847	0.139602	0	0.00194847	0.279441	16877	NUDT19
SPSB3	-0.563333	-3.09773	0.00195	0.0215	-1.92719	-0.274552	0.0892011	0.181854	0.17275	1.61341e-103	0.0019501	0.111993	13779	SPSB3
MICU2	-0.356414	-3.09722	0.00195	0.0215	-0.908171	0.0717693	0.0561942	0.115075	0.108835	9.45522e-59	0.00195344	0.509619	12166	MICU2
AC013643.2	-0.946535	-3.09634	0.00196	0.0215	-2.40117	0.235742	0.151844	0.305695	0.292023	2.51486e-56	0.00195926	0.41951	8229	AC013643.2
PLAGL1	-0.785077	-3.09607	0.00196	0.0215	-2.47848	0.133736	0.123882	0.253572	0.240824	4.80966e-89	0.00196101	0.578673	6493	PLAGL1
EIF2AK3	-0.387066	-3.09607	0.00196	0.0215	-2.28461	0.140295	0.0601899	0.125018	0.116846	0	0.00196102	0.229875	2293	EIF2AK3
RB1-DT	-0.893745	-3.09515	0.00197	0.0216	-5.15397	0.117904	0.146716	0.288756	0.276772	2.4434e-270	0.00196711	0.67011	12302	RB1-DT
ZFP64	-0.376779	-3.09514	0.00197	0.0216	-2.31979	0.140419	0.0588369	0.121732	0.113645	0	0.0019672	0.216613	16227	ZFP64
AL157938.3	-1.08457	-3.09452	0.00197	0.0216	-4.40557	-0.75282	0.174538	0.35048	0.336706	1.40908e-140	0.00197134	0.0253624	9369	AL157938.3
AC012358.3	-0.801641	-3.09449	0.00197	0.0216	-2.63464	-0.274885	0.128354	0.259054	0.247113	1.2532e-93	0.00197153	0.265972	2100	AC012358.3
C4orf48	0.701512	3.0942	0.00197	0.0216	-2.87473	0.310407	0.104408	0.226718	0.205666	6.97833e-167	0.00197345	0.131228	4104	C4orf48
AC105277.1	-1.00854	-3.09382	0.00198	0.0216	-4.82601	-0.311352	0.163476	0.325985	0.312924	1.54269e-191	0.00197596	0.319747	652	AC105277.1
AC015853.3	-1.2404	-3.09301	0.00198	0.0217	-4.42421	-0.608663	0.20107	0.401031	0.385884	2.67498e-107	0.00198134	0.114721	14546	AC015853.3
AC092329.3	-0.636499	-3.09275	0.00198	0.0217	-3.62922	0.508564	0.102652	0.205804	0.195921	8.51734e-274	0.00198312	0.00943804	16848	AC092329.3
SPPL2B	-0.448454	-3.09209	0.00199	0.0217	-1.40471	0.151239	0.0710396	0.145032	0.137552	5.02022e-87	0.0019875	0.271548	16402	SPPL2B
LINC02320	-1.146	-3.09063	0.002	0.0218	-4.5287	0.18693	0.187033	0.370796	0.357669	1.60899e-129	0.0019973	0.601229	13036	LINC02320
AP000892.1	-0.902935	-3.09042	0.002	0.0218	-3.97486	-0.0726394	0.145989	0.292172	0.279509	3.09196e-163	0.00199875	0.794955	10331	AP000892.1
ZFAND3	0.207971	3.09027	0.002	0.0218	1.09364	0.0304055	0.0326878	0.0672986	0.0635964	2.02183e-245	0.00199974	0.632578	6053	ZFAND3
UBE2D3	0.444681	3.09017	0.002	0.0218	0.123427	0.00695723	0.0699002	0.143902	0.13612	0.0774367	0.00200043	0.959237	4498	UBE2D3
COLGALT2	0.389364	3.0897	0.002	0.0218	-0.846387	0.194401	0.0602862	0.12602	0.117811	8.93774e-45	0.00200362	0.0989206	1394	COLGALT2
DUSP3	0.572095	3.08827	0.00201	0.0219	-2.32309	0.143478	0.085953	0.185248	0.169144	7.02643e-161	0.00201328	0.396292	15072	DUSP3
PRKRIP1	-0.371718	-3.08823	0.00201	0.0219	-1.02171	0.34429	0.0590589	0.120366	0.114181	4.71856e-67	0.00201355	0.00256734	7157	PRKRIP1
C6orf106	-0.257798	-3.08752	0.00202	0.0219	-1.5652	0.0768275	0.0398571	0.0834968	0.0774084	0	0.00201835	0.320956	6011	C6orf106
SPAG7	-0.438423	-3.08713	0.00202	0.0219	-2.88866	0.0501614	0.0688565	0.142016	0.13274	0	0.00202098	0.705512	14624	SPAG7
DPCD	-0.4206	-3.08707	0.00202	0.0219	-3.40295	-0.0638152	0.0637934	0.136246	0.12486	0	0.0020214	0.609285	10988	DPCD
FPGS	-0.395969	-3.08566	0.00203	0.022	-2.73838	0.303657	0.062461	0.128326	0.119981	0	0.00203103	0.0113782	9297	FPGS
SLC7A1	1.03091	3.08511	0.00203	0.022	-2.18882	-0.101797	0.157804	0.334157	0.310928	9.55849e-44	0.00203478	0.743367	12204	SLC7A1
ZNF85	-0.885789	-3.08507	0.00204	0.022	-3.75349	-0.0568587	0.142504	0.287121	0.274379	6.76698e-153	0.00203503	0.835832	16828	ZNF85
SLC30A5	-0.418673	-3.08487	0.00204	0.022	-2.23494	0.0983849	0.0661647	0.135718	0.127691	4.09359e-250	0.00203642	0.441008	5045	SLC30A5
AC008056.2	-1.92669	-3.08482	0.00204	0.022	-5.62923	-0.312258	0.325972	0.624572	0.609105	8.04847e-67	0.00203677	0.608196	12920	AC008056.2
AC021097.1	-0.684543	-3.08366	0.00204	0.0221	-4.15095	-0.12975	0.108298	0.221991	0.208258	0	0.00204473	0.53327	7430	AC021097.1
AC106881.1	-0.933628	-3.08245	0.00205	0.0222	-4.97813	-0.271359	0.149909	0.302885	0.288286	8.36836e-242	0.00205304	0.34656	4467	AC106881.1
AC138932.5	1.23975	3.08222	0.00205	0.0222	-4.73763	-0.077945	0.149488	0.402226	0.301956	1.97634e-220	0.00205465	0.796304	18817	AC138932.5
HPCAL1	0.462925	3.08067	0.00207	0.0223	-1.26045	-0.18754	0.0714463	0.150268	0.139943	1.17401e-69	0.00206538	0.180208	1830	HPCAL1
IL20RA	-1.22605	-3.08063	0.00207	0.0223	-3.63231	0.188431	0.197907	0.397985	0.382195	3.0894e-75	0.00206562	0.621996	6463	IL20RA
EIF2B1	-0.513169	-3.08031	0.00207	0.0223	-2.45275	-0.168072	0.0813466	0.166596	0.157377	1.01346e-199	0.00206783	0.285542	12096	EIF2B1
RGMA	0.44014	3.08031	0.00207	0.0223	0.20331	0.298765	0.0694136	0.142888	0.135164	0.0034009	0.00206784	0.0270776	13662	RGMA
LEKR1	-0.808679	-3.07927	0.00208	0.0223	-2.72811	0.414134	0.130433	0.262621	0.250724	3.85289e-97	0.00207512	0.098585	3859	LEKR1
WDYHV1	-0.499429	-3.07892	0.00208	0.0223	-2.8895	0.351918	0.0798337	0.162209	0.153192	7.55529e-287	0.00207751	0.0216057	8627	WDYHV1
TRAPPC13	-0.387349	-3.0773	0.00209	0.0224	-1.65418	-0.0913761	0.0611375	0.125873	0.11855	3.18314e-161	0.00208887	0.440838	5032	TRAPPC13
RAB5A	-0.446702	-3.07653	0.00209	0.0225	-1.48727	0.107732	0.0711695	0.145197	0.137725	5.63057e-97	0.00209423	0.434082	3150	RAB5A
HIBADH	-0.338309	-3.07637	0.0021	0.0225	-0.95679	0.101292	0.0535186	0.10997	0.103754	1.75933e-71	0.00209537	0.32893	6772	HIBADH
TPM1	0.430352	3.07582	0.0021	0.0225	-1.11265	0.0663019	0.0668403	0.139915	0.130776	3.21637e-62	0.00209926	0.612163	13387	TPM1
ABHD14B	-0.834766	-3.07577	0.0021	0.0225	-4.63186	0.448088	0.138681	0.2714	0.260252	1.40086e-244	0.00209957	0.0851153	3388	ABHD14B
AC024145.1	-1.33292	-3.07528	0.0021	0.0225	-3.62011	-0.762646	0.215494	0.433433	0.415827	2.477e-63	0.00210308	0.0666467	11405	AC024145.1
SLC25A15	-0.838984	-3.07394	0.00211	0.0226	-4.3686	-0.0974443	0.136209	0.272935	0.25975	1.05855e-225	0.00211254	0.707552	12251	SLC25A15
AC015971.1	-1.52743	-3.07376	0.00211	0.0226	-4.44428	-0.76533	0.250318	0.496926	0.4812	1.58985e-70	0.00211382	0.111731	2282	AC015971.1
FXR1	0.653033	3.07313	0.00212	0.0226	-0.10842	-0.177115	0.103511	0.212498	0.201334	0.294903	0.00211827	0.379016	3945	FXR1
EFS	-0.638125	-3.0727	0.00212	0.0227	-2.99076	0.26013	0.102908	0.207675	0.197863	1.07124e-185	0.00212128	0.188611	12525	EFS
CREBL2	-0.474342	-3.07248	0.00212	0.0227	-2.12099	-0.105124	0.0753903	0.154384	0.145952	3.81239e-174	0.00212287	0.471359	11336	CREBL2
AC078881.1	-0.534123	-3.07218	0.00213	0.0227	-1.5989	0.246752	0.0849987	0.173858	0.164547	6.15127e-79	0.00212501	0.133722	4763	AC078881.1
Z93930.2	-0.599494	-3.07145	0.00213	0.0227	-2.15165	0.360333	0.096021	0.195182	0.185444	3.27997e-111	0.0021302	0.0520061	17653	Z93930.2
C19orf71	-0.784088	-3.06998	0.00214	0.0228	-5.34571	0.530989	0.129149	0.255405	0.24231	0	0.00214071	0.0284259	16431	C19orf71
AC024257.1	-2.2493	-3.0695	0.00214	0.0228	-6.34484	-0.229483	0.394946	0.73279	0.722879	4.4822e-58	0.00214416	0.750897	11507	AC024257.1
ZNF738	-0.770839	-3.06911	0.00215	0.0228	-3.71278	-0.0169279	0.123347	0.251161	0.238296	4.81406e-199	0.00214701	0.943368	16833	ZNF738
MANEAL	-0.790813	-3.06865	0.00215	0.0229	-4.8276	-0.248278	0.126863	0.257707	0.244015	0	0.00215027	0.30893	448	MANEAL
STARD9	-0.353167	-3.0686	0.00215	0.0229	-2.19169	0.0775883	0.0552631	0.115091	0.107248	0	0.00215068	0.469403	13241	STARD9
RANGAP1	0.915986	3.06826	0.00215	0.0229	-1.46495	0.0959594	0.144314	0.298536	0.281489	3.27534e-24	0.00215311	0.733179	17821	RANGAP1
TBC1D4	-0.865255	-3.06798	0.00216	0.0229	-1.99926	-0.498099	0.138237	0.282028	0.268323	2.08823e-47	0.00215512	0.0634055	12364	TBC1D4
PANK1	-0.634122	-3.0676	0.00216	0.0229	-3.3568	0.0584976	0.101655	0.206716	0.195054	4.01046e-239	0.00215784	0.76425	10889	PANK1
VPS37B	-0.347381	-3.06653	0.00217	0.0229	-1.681	-0.0447913	0.0549031	0.113282	0.106335	7.14337e-206	0.00216561	0.67359	12078	VPS37B
NUP214	-0.302194	-3.06618	0.00217	0.0229	-1.27309	0.0747414	0.047861	0.0985572	0.0927535	6.81899e-156	0.00216811	0.420354	9367	NUP214
LUCAT1	2.75244	3.06617	0.00217	0.0229	-4.47468	0.00399369	0.366923	0.897681	0.741127	3.29935e-34	0.00216817	0.9957	5162	LUCAT1
TSPOAP1-AS1	-0.960765	-3.06607	0.00217	0.0229	-3.68872	-0.19472	0.156771	0.313354	0.300941	2.04372e-122	0.00216896	0.517607	15236	TSPOAP1-AS1
AC011611.4	-1.28469	-3.06593	0.00217	0.0229	-5.43544	0.186803	0.217262	0.419019	0.409128	3.9021e-138	0.00216991	0.647968	18702	AC011611.4
ZNF497	-0.630815	-3.06445	0.00218	0.023	-4.16188	0.262919	0.101563	0.205849	0.193524	0	0.00218068	0.174277	17506	ZNF497
JAKMIP3	0.673032	3.06399	0.00218	0.023	-1.76685	-0.20547	0.103852	0.219659	0.203869	6.55253e-65	0.00218405	0.313526	11151	JAKMIP3
AC004784.1	-0.795547	-3.06379	0.00219	0.023	-3.67628	0.479665	0.129838	0.259661	0.2467	2.30546e-176	0.00218551	0.0518566	17102	AC004784.1
PDZD8	-0.376387	-3.0637	0.00219	0.023	-1.70275	0.00645999	0.0596678	0.122854	0.115839	4.05332e-179	0.0021862	0.955528	11075	PDZD8
TFB1M	-0.399208	-3.06362	0.00219	0.023	-1.80439	0.0529688	0.0635634	0.130306	0.122923	2.90045e-177	0.00218677	0.666534	6547	TFB1M
IL17RC	-0.728224	-3.06299	0.00219	0.0231	-2.54714	0.128763	0.117559	0.237749	0.226606	4.20139e-104	0.00219136	0.569885	3080	IL17RC
MAPK12	-0.634872	-3.06261	0.00219	0.0231	-2.86435	0.0293092	0.102876	0.207297	0.196936	1.31933e-170	0.00219413	0.881691	17917	MAPK12
AC024475.4	-0.702385	-3.06137	0.0022	0.0232	-4.65877	0.413108	0.11428	0.229435	0.215623	0	0.00220325	0.0553802	9775	AC024475.4
PNPLA1	1.50472	3.06055	0.00221	0.0232	-5.2624	-0.352539	0.156545	0.491651	0.31045	9.79458e-248	0.00220933	0.256136	6033	PNPLA1
BAD	0.530729	3.06017	0.00221	0.0232	-2.78651	0.184229	0.0782706	0.173431	0.15474	1.35283e-277	0.0022121	0.233822	9931	BAD
MIR762HG	-0.684524	-3.05994	0.00221	0.0232	-3.18324	-0.113265	0.110174	0.223705	0.212372	1.46852e-183	0.00221381	0.593803	14123	MIR762HG
LINC00884	-0.66733	-3.05988	0.00221	0.0232	-2.96944	-0.0627691	0.107374	0.21809	0.206738	2.42523e-168	0.00221424	0.76142	4025	LINC00884
GZMM	1.40074	3.05987	0.00221	0.0232	-5.28523	0.478263	0.142639	0.457777	0.271213	1.60167e-300	0.00221431	0.0778287	16334	GZMM
HSD17B14	-0.64824	-3.0591	0.00222	0.0233	-2.31863	0.426624	0.103924	0.211906	0.201266	2.90087e-110	0.00222005	0.0340308	17250	HSD17B14
CCDC189	-0.676452	-3.05871	0.00222	0.0233	-4.93169	0.299712	0.109056	0.221156	0.20676	0	0.00222295	0.14718	14118	CCDC189
USF1	-0.527677	-3.05869	0.00222	0.0233	-3.60051	0.12241	0.0837081	0.172518	0.161295	0	0.00222311	0.447899	1240	USF1
SLC22A18	-0.970497	-3.05817	0.00223	0.0233	-5.22239	0.425395	0.165735	0.317346	0.307483	6.23302e-218	0.00222691	0.16652	9541	SLC22A18
RNF212B	-1.10483	-3.05779	0.00223	0.0233	-4.75363	0.204573	0.183863	0.361318	0.34897	2.18118e-147	0.00222979	0.557729	12518	RNF212B
EMD	-0.542104	-3.05736	0.00223	0.0233	-3.09258	0.0433934	0.0863318	0.177311	0.166765	5.01368e-281	0.00223292	0.794704	8048	EMD
MAFG	0.716547	3.0565	0.00224	0.0234	-1.38005	-0.0412071	0.112302	0.234434	0.219807	1.04131e-34	0.00223935	0.851292	15528	MAFG
SCAP	-0.330784	-3.05624	0.00224	0.0234	-1.6123	-0.0211592	0.0525659	0.108232	0.101708	1.35128e-206	0.00224135	0.835198	3295	SCAP
BTF3L4	-0.309619	-3.05616	0.00224	0.0234	-2.12872	0.0960501	0.048289	0.10131	0.0938502	0	0.00224191	0.3061	606	BTF3L4
NBPF14	-0.613019	-3.05583	0.00224	0.0234	-1.35678	-0.0715708	0.0986347	0.200606	0.190888	4.71299e-43	0.00224437	0.707708	1031	NBPF14
ZYG11B	-0.241899	-3.05566	0.00225	0.0234	-1.36967	0.0797554	0.0378989	0.079164	0.0735587	5.32022e-286	0.00224564	0.278258	614	ZYG11B
CCDC130	-0.352763	-3.05547	0.00225	0.0234	-1.91825	0.178499	0.0562015	0.115453	0.108638	2.50066e-255	0.00224712	0.100369	16671	CCDC130
CDC5L	-0.353481	-3.05278	0.00227	0.0236	-2.18665	-0.158045	0.0554058	0.11579	0.107978	0	0.0022673	0.143281	6132	CDC5L
TMEM220-AS1	-0.985519	-3.05239	0.00227	0.0236	-1.77668	0.415752	0.160012	0.322867	0.308387	1.20734e-28	0.00227023	0.17761	14726	TMEM220-AS1
LINC00847	-0.520228	-3.05216	0.00227	0.0236	-4.13214	-0.00224444	0.0803828	0.170446	0.156466	0	0.00227203	0.988555	5699	LINC00847
UFL1	-0.508367	-3.05157	0.00228	0.0236	-1.44577	-0.0838139	0.0816744	0.166592	0.158247	4.07463e-70	0.0022765	0.596361	6286	UFL1
CNGA4	-0.935224	-3.05091	0.00228	0.0237	-3.62473	0.110116	0.154107	0.30654	0.29387	2.49147e-122	0.00228152	0.707877	9561	CNGA4
AC118549.1	-0.290836	-3.0499	0.00229	0.0237	-0.703656	0.0389041	0.0463373	0.0953591	0.0899436	4.41036e-52	0.00228916	0.66535	731	AC118549.1
IDH2	-0.579481	-3.04955	0.00229	0.0237	-1.42446	0.230493	0.0936493	0.190022	0.180777	3.0094e-52	0.00229187	0.202305	13634	IDH2
PDS5B	0.312213	3.04953	0.00229	0.0237	0.0103336	-0.168646	0.0492996	0.102381	0.096234	0.833973	0.00229202	0.0796952	12219	PDS5B
TSPYL4	0.703593	3.04948	0.00229	0.0237	-2.26171	-0.00692721	0.108323	0.230725	0.213019	8.24622e-97	0.00229237	0.974058	6369	TSPYL4
HSPE1-MOB4	1.61169	3.04943	0.00229	0.0237	-2.36544	-0.129069	0.249817	0.528522	0.492696	2.83405e-21	0.00229277	0.793348	2756	HSPE1-MOB4
STAG3	-0.920586	-3.04906	0.0023	0.0237	-3.47319	0.0435898	0.151688	0.301925	0.289872	4.97969e-116	0.00229562	0.880468	7115	STAG3
PAN3	-0.168654	-3.04678	0.00231	0.0239	-0.227418	0.0175737	0.0264163	0.0553549	0.0514851	7.36955e-18	0.0023131	0.73285	12199	PAN3
PRTFDC1	-0.30624	-3.04666	0.00231	0.0239	-0.677103	0.191695	0.0490607	0.100517	0.0950273	2.50204e-43	0.00231399	0.0436681	10595	PRTFDC1
AC133550.2	-0.758602	-3.04614	0.00232	0.0239	-3.51575	-0.00219402	0.124029	0.249037	0.237671	9.29141e-177	0.00231801	0.992635	14059	AC133550.2
PITRM1	-0.427073	-3.04552	0.00232	0.0239	-2.3714	0.064543	0.0684934	0.14023	0.132128	1.16625e-262	0.00232279	0.625205	10490	PITRM1
AC008771.1	-0.789659	-3.04389	0.00234	0.024	-4.62321	0.19166	0.129861	0.259424	0.246591	1.33845e-277	0.00233539	0.437019	5123	AC008771.1
ICA1L	-0.352627	-3.04388	0.00234	0.024	-0.696006	0.196427	0.0566915	0.115848	0.109864	1.20285e-34	0.00233547	0.0737907	2802	ICA1L
RASSF4	-0.530945	-3.04384	0.00234	0.024	-0.826845	0.0970333	0.0857046	0.174433	0.165962	5.03123e-22	0.00233579	0.558769	10670	RASSF4
ZNF248	-0.564536	-3.04337	0.00234	0.024	-0.703992	0.124024	0.0910305	0.185497	0.176469	1.04561e-14	0.00233942	0.482175	10648	ZNF248
SLC4A8	-0.509833	-3.04329	0.00234	0.024	-2.27769	0.143706	0.081939	0.167527	0.158459	4.65793e-170	0.00234008	0.364459	11566	SLC4A8
CCDC170	-1.10388	-3.04316	0.00234	0.024	-3.43105	0.555383	0.178942	0.362741	0.346513	6.0897e-82	0.00234105	0.108985	6533	CCDC170
AC078923.1	-0.722058	-3.043	0.00234	0.024	-4.5583	-0.218115	0.109984	0.237285	0.216716	0	0.00234233	0.314197	11771	AC078923.1
LMTK2	-0.243597	-3.04267	0.00234	0.024	-1.47612	0.00752722	0.0380397	0.0800601	0.0740808	0	0.00234487	0.919068	7073	LMTK2
PDGFRA	1.29262	3.04245	0.00235	0.024	-5.35509	0.379004	0.115439	0.424861	0.203519	0	0.00234664	0.062568	4314	PDGFRA
DGUOK-AS1	-0.692518	-3.04245	0.00235	0.024	-4.86062	-0.317096	0.108568	0.227619	0.214299	0	0.00234664	0.138956	2212	DGUOK-AS1
LINC02226	-1.13332	-3.04219	0.00235	0.024	-4.43433	0.0777294	0.188621	0.372535	0.35821	3.28881e-122	0.00234864	0.828213	4845	LINC02226
IL17RE	-0.583248	-3.04197	0.00235	0.024	-4.17687	0.16584	0.0933866	0.191734	0.178925	0	0.00235033	0.353996	3079	IL17RE
PSMD5	-0.48578	-3.04174	0.00235	0.024	-1.95684	0.0404232	0.0781606	0.159705	0.151014	2.47332e-138	0.00235219	0.788947	9233	PSMD5
KCNJ2	1.26688	3.04162	0.00235	0.024	-4.22326	-0.332897	0.171462	0.416516	0.345607	5.8983e-134	0.00235308	0.335434	15356	KCNJ2
MIS12	-0.735601	-3.04157	0.00235	0.024	-2.98997	-0.339625	0.119266	0.24185	0.230084	1.06349e-138	0.0023535	0.13992	14642	MIS12
UBE2G1	-0.197032	-3.04146	0.00235	0.024	-1.07902	0.0890789	0.0306354	0.0647821	0.0597197	9.39764e-272	0.00235431	0.1358	14603	UBE2G1
MAPKAPK5	-0.321244	-3.0414	0.00235	0.024	-2.13001	0.0992238	0.0507504	0.105624	0.0984098	0	0.00235484	0.313324	11971	MAPKAPK5
AP001157.1	-1.17855	-3.04072	0.00236	0.0241	-4.62151	-0.273004	0.195956	0.38759	0.373398	5.56794e-123	0.00236017	0.464697	10019	AP001157.1
ENTPD5	-0.556353	-3.03965	0.00237	0.0241	-2.8066	0.224915	0.0902935	0.183032	0.173383	4.08524e-212	0.00236852	0.194558	12860	ENTPD5
NOMO1	-0.403743	-3.03955	0.00237	0.0241	-2.87276	-0.0978984	0.0632833	0.13283	0.123051	0	0.00236929	0.426269	13933	NOMO1
BRAP	-0.365841	-3.03896	0.00237	0.0242	-2.25238	0.100991	0.0583888	0.120384	0.112773	0	0.00237395	0.37051	11966	BRAP
NDUFA5	-0.446145	-3.03835	0.00238	0.0242	-2.05039	-0.096805	0.0715665	0.146838	0.138771	1.59628e-180	0.00237877	0.485434	7254	NDUFA5
GRIA2	-0.541911	-3.0382	0.00238	0.0242	0.249085	-0.500706	0.0873046	0.178366	0.169552	0.00433012	0.00237998	0.00314582	4696	GRIA2
ITIH4	-0.801257	-3.03807	0.00238	0.0242	-4.86508	0.516842	0.135331	0.263739	0.252909	5.16988e-283	0.00238099	0.0409944	3410	ITIH4
STK11IP	-0.434379	-3.03724	0.00239	0.0242	-2.84568	-0.0921386	0.0690795	0.143018	0.133602	0	0.00238756	0.490416	2913	STK11IP
GPS1	-0.44075	-3.03594	0.0024	0.0243	-2.24836	0.152786	0.0716306	0.145177	0.137616	2.92103e-216	0.00239788	0.266898	15538	GPS1
GABPB1-AS1	-0.574374	-3.03511	0.0024	0.0244	-0.708585	0.200085	0.0928773	0.189243	0.180003	2.36108e-14	0.00240444	0.266326	13312	GABPB1-AS1
CASTOR1	-0.990622	-3.03492	0.00241	0.0244	-3.88434	0.401851	0.163811	0.326408	0.313492	2.69441e-124	0.00240602	0.199894	17677	CASTOR1
KPNB1	-0.288477	-3.0346	0.00241	0.0244	-1.11244	0.0336067	0.0459257	0.0950628	0.08926	1.28836e-129	0.00240857	0.706543	15142	KPNB1
AC063944.3	0.936197	3.03427	0.00241	0.0244	-4.03711	-0.225227	0.12734	0.308541	0.256087	1.39815e-220	0.00241119	0.379134	3563	AC063944.3
SPI1	-0.955632	-3.03413	0.00241	0.0244	-3.63901	-0.395245	0.156247	0.314961	0.301445	5.58331e-120	0.00241231	0.189801	9796	SPI1
INO80	-0.207096	-3.03389	0.00241	0.0244	-1.19193	0.0907352	0.0323617	0.0682608	0.0630218	5.79139e-297	0.00241419	0.14994	13215	INO80
HIPK2	0.276432	3.03371	0.00242	0.0244	0.179258	0.162277	0.044001	0.0911199	0.0857883	4.62232e-05	0.00241564	0.0585448	7345	HIPK2
ABHD13	0.669659	3.03261	0.00242	0.0245	-2.41828	-0.240764	0.101416	0.220819	0.200478	1.13768e-125	0.00242449	0.229771	12432	ABHD13
DDX55	-0.435121	-3.03241	0.00243	0.0245	-2.55817	0.122644	0.0698106	0.14349	0.135088	5.60771e-294	0.00242613	0.363941	12095	DDX55
PNLDC1	1.57568	3.03119	0.00244	0.0246	-3.82012	-0.048608	0.228833	0.519823	0.457542	1.45153e-62	0.00243595	0.915394	6574	PNLDC1
SMYD4	-0.371791	-3.0303	0.00244	0.0246	-2.69673	0.122629	0.0589628	0.122691	0.113793	0	0.00244311	0.281188	14569	SMYD4
RPS27	0.86569	3.02967	0.00245	0.0247	-3.60677	0.139898	0.125672	0.285738	0.250176	3.84405e-181	0.00244821	0.576026	1127	RPS27
GRPEL2-AS1	-0.587708	-3.02946	0.00245	0.0247	-4.49707	-0.060323	0.0902647	0.193998	0.177629	0	0.00244994	0.734157	5487	GRPEL2-AS1
CWC25	-0.804337	-3.02918	0.00245	0.0247	-2.58274	-0.127947	0.131409	0.265529	0.253237	5.31564e-86	0.00245218	0.613387	14968	CWC25
GATD3A	-1.6821	-3.02901	0.00245	0.0247	-4.78535	0.236404	0.284699	0.555332	0.538645	2.11583e-63	0.0024536	0.660744	18107	GATD3A
LRP11	-0.55725	-3.02871	0.00246	0.0247	-2.75509	-0.00955935	0.0900502	0.183989	0.174128	1.4228e-205	0.00245599	0.956219	6523	LRP11
ANKRD36	-0.423972	-3.02797	0.00246	0.0247	-1.06878	0.0750302	0.0687584	0.140019	0.133075	1.74744e-54	0.00246206	0.572877	2327	ANKRD36
AC011466.1	-0.550065	-3.02577	0.00248	0.0249	-4.79343	-0.446424	0.0832352	0.181794	0.171864	0	0.00248003	0.00938931	17226	AC011466.1
DDX24	-0.481783	-3.02523	0.00248	0.0249	-1.31941	-0.184447	0.0781511	0.159255	0.151299	6.01925e-64	0.00248442	0.22281	12989	DDX24
NUP98	-0.273794	-3.02415	0.00249	0.025	-1.31394	0.0982325	0.0436913	0.0905358	0.0848025	1.08081e-198	0.00249333	0.246714	9547	NUP98
GLMN	-0.507919	-3.02177	0.00251	0.0252	-2.1372	0.109518	0.0826632	0.168086	0.159542	2.1787e-147	0.002513	0.492429	799	GLMN
LINC00534	-0.79309	-3.02093	0.00252	0.0252	-2.85155	-0.056429	0.128929	0.262532	0.248551	2.15718e-108	0.00252002	0.820399	8489	LINC00534
AC008073.3	-1.1282	-3.02055	0.00252	0.0252	-4.84438	0.151078	0.190818	0.37351	0.360654	3.47746e-142	0.00252319	0.675288	1888	AC008073.3
UBXN4	-0.311826	-3.02038	0.00252	0.0252	-0.961448	0.151621	0.0505399	0.103241	0.0976791	1.08854e-80	0.00252461	0.120607	2510	UBXN4
BMP2K	-0.349727	-3.01976	0.00253	0.0253	0.265803	0.0339113	0.0567005	0.115813	0.110007	2.76101e-06	0.00252976	0.757882	4395	BMP2K
ARHGAP35	0.407706	3.01976	0.00253	0.0253	-0.296207	0.0856251	0.0652131	0.135013	0.127181	5.56862e-06	0.00252978	0.500786	17199	ARHGAP35
LINC01063	1.57165	3.01944	0.00253	0.0253	-5.4166	0.0627552	0.160712	0.520513	0.31037	5.0984e-249	0.00253246	0.839765	19217	LINC01063
ADCY5	0.582029	3.01823	0.00254	0.0254	-2.39523	0.0973861	0.0890826	0.192838	0.175529	3.05076e-159	0.0025426	0.579021	3663	ADCY5
CYB5D2	-0.555971	-3.01799	0.00254	0.0254	-2.12519	0.0645101	0.0910794	0.184219	0.17529	2.03512e-120	0.00254456	0.712858	14600	CYB5D2
RABEP1	-0.176085	-3.01799	0.00254	0.0254	-0.517461	0.0813938	0.0278617	0.0583451	0.0541789	5.36468e-77	0.00254457	0.133016	14635	RABEP1
ANP32E	-0.536456	-3.01769	0.00255	0.0254	-2.6129	0.0433445	0.0871192	0.17777	0.168185	1.23878e-197	0.00254711	0.796624	1050	ANP32E
NUPL2	-0.517058	-3.01681	0.00255	0.0254	-1.90447	-0.0254293	0.0841325	0.171392	0.162572	1.89484e-113	0.00255449	0.875703	6749	NUPL2
NOP14-AS1	-0.815257	-3.01679	0.00255	0.0254	-3.84509	0.0696563	0.13666	0.27024	0.259087	3.53131e-174	0.00255466	0.788042	4117	NOP14-AS1
ID2-AS1	-0.736352	-3.01651	0.00256	0.0254	-3.75434	0.0759825	0.120724	0.244108	0.232319	2.51366e-212	0.00255707	0.743621	1810	ID2-AS1
HSDL1	-0.285053	-3.01538	0.00257	0.0255	-2.94676	-0.134221	0.0420828	0.0945333	0.0838669	0	0.0025666	0.109508	14462	HSDL1
SEC11A	-0.355494	-3.01469	0.00257	0.0255	-1.66099	0.0636814	0.0573568	0.117921	0.111022	2.16417e-184	0.00257246	0.566244	13599	SEC11A
MKRN3	-0.411604	-3.01422	0.00258	0.0256	-1.2843	0.0682008	0.0667471	0.136554	0.129308	1.67064e-82	0.00257638	0.597897	13101	MKRN3
HADHA	-0.352881	-3.01386	0.00258	0.0256	-1.28953	0.102005	0.0571012	0.117086	0.11068	6.32763e-113	0.00257945	0.356723	1907	HADHA
ZNF883	-0.820545	-3.01348	0.00258	0.0256	-2.72851	-0.213561	0.134485	0.272291	0.25951	1.6208e-91	0.0025827	0.410543	9196	ZNF883
ORAI3	-0.599406	-3.01315	0.00259	0.0256	-3.41567	0.0577522	0.0980746	0.19893	0.188191	9.39661e-266	0.00258552	0.758934	14127	ORAI3
RPL38	1.03151	3.01293	0.00259	0.0256	-2.73944	0.124558	0.159399	0.342361	0.314483	3.3752e-66	0.00258741	0.692051	15371	RPL38
C3orf58	-0.519493	-3.01261	0.00259	0.0256	-1.59042	0.072084	0.0845696	0.172439	0.163659	6.74609e-79	0.0025901	0.659609	3804	C3orf58
WDR20	-0.248575	-3.01258	0.00259	0.0256	-0.933246	0.0759984	0.0398161	0.0825123	0.0773565	1.71368e-121	0.00259037	0.325881	13043	WDR20
ARHGAP33	-0.411336	-3.01205	0.00259	0.0256	-3.12855	0.0340357	0.0654004	0.136563	0.126682	0	0.0025949	0.788183	16934	ARHGAP33
AC012645.1	-0.588315	-3.01126	0.0026	0.0257	-3.85028	0.158651	0.0959751	0.195372	0.183454	0	0.00260168	0.38715	14088	AC012645.1
PSMA5	-0.399004	-3.01068	0.00261	0.0257	-2.77832	0.119045	0.0638648	0.13253	0.123412	0	0.00260665	0.334739	878	PSMA5
SRRM2-AS1	-0.77278	-3.01036	0.00261	0.0257	-4.54627	0.373821	0.12948	0.256707	0.245163	4.45511e-270	0.00260942	0.127313	13819	SRRM2-AS1
ZNF141	-0.551419	-3.00998	0.00261	0.0258	-1.84737	-0.0544711	0.0900124	0.183197	0.174217	1.32801e-93	0.00261264	0.754537	4066	ZNF141
ZNF668	-0.339534	-3.00703	0.00264	0.026	-3.76199	0.114122	0.0484271	0.112913	0.0966567	0	0.0026381	0.237726	14134	ZNF668
MRPL45	-0.392504	-3.00628	0.00264	0.026	-2.58123	-0.025217	0.062849	0.130561	0.122024	0	0.00264464	0.836279	14957	MRPL45
ARHGAP12	-0.307511	-3.00586	0.00265	0.0261	-0.979517	-0.049769	0.0497371	0.102304	0.0965156	2.43198e-86	0.00264827	0.606093	10630	ARHGAP12
AP003498.1	-1.18553	-3.00544	0.00265	0.0261	-5.4973	1.03872	0.218845	0.394463	0.394066	3.04229e-139	0.00265201	0.00839149	10079	AP003498.1
ZNRF1	0.470126	3.0054	0.00265	0.0261	-1.24567	0.00278953	0.0744971	0.156427	0.145816	9.21461e-63	0.00265232	0.984737	14401	ZNRF1
MRNIP	-0.333927	-3.0052	0.00265	0.0261	-1.98053	0.0161827	0.0536447	0.111117	0.103911	2.24726e-298	0.0026541	0.876241	5689	MRNIP
AC091132.5	-0.675993	-3.00508	0.00266	0.0261	-4.98916	0.304442	0.111371	0.22495	0.211288	0	0.00265509	0.149616	15120	AC091132.5
SMURF2	-0.476221	-3.00494	0.00266	0.0261	-0.704921	0.111711	0.077441	0.158479	0.150319	8.81222e-20	0.00265633	0.457388	15310	SMURF2
USP54	-0.56811	-3.00401	0.00266	0.0261	-0.570183	0.0802668	0.0928015	0.189117	0.179853	8.04123e-10	0.00266444	0.655388	10808	USP54
AC009148.1	-0.638948	-3.00292	0.00267	0.0262	-3.25342	0.404733	0.105758	0.212776	0.202761	8.21884e-208	0.00267402	0.0459221	14445	AC009148.1
ZNF365	0.595455	3.0029	0.00267	0.0262	-1.40565	-0.193696	0.0944948	0.198294	0.185037	4.76022e-50	0.00267422	0.295195	10731	ZNF365
RABGEF1	-0.634641	-3.00284	0.00267	0.0262	-4.09427	0.16902	0.104582	0.211347	0.198884	0	0.00267472	0.395414	6929	RABGEF1
FGFR1OP	-0.409733	-3.00253	0.00268	0.0262	-1.71658	0.160835	0.0669125	0.136463	0.129066	3.80004e-145	0.00267749	0.212709	6598	FGFR1OP
GPATCH1	-0.403877	-3.00237	0.00268	0.0262	-3.17732	0.177086	0.0643089	0.134519	0.124335	0	0.00267885	0.154371	16882	GPATCH1
SLC22A4	-0.871902	-3.00208	0.00268	0.0262	-3.09819	0.113106	0.143993	0.290432	0.277079	1.09734e-102	0.00268137	0.683121	5315	SLC22A4
HERC6	-0.863128	-3.00195	0.00268	0.0262	-2.93814	0.202049	0.143539	0.287523	0.275285	4.04959e-93	0.00268259	0.462971	4447	HERC6
FRMD6-AS2	-1.10003	-3.00116	0.00269	0.0262	-4.39434	1.35343	0.188887	0.366536	0.355599	1.01664e-119	0.0026895	0.000141201	12681	FRMD6-AS2
AC090115.1	-0.643021	-3.00115	0.00269	0.0262	-1.92662	0.158225	0.105523	0.214258	0.203957	1.79241e-74	0.0026896	0.437882	11509	AC090115.1
DYNC2H1	-0.403741	-3.00065	0.00269	0.0263	-0.264989	0.0286702	0.066072	0.134551	0.127932	6.0562e-05	0.00269401	0.822676	10241	DYNC2H1
ZNF821	-0.463738	-2.99876	0.00271	0.0264	-2.22837	-0.111428	0.0756206	0.154643	0.145914	7.46554e-191	0.00271076	0.44507	14378	ZNF821
DNHD1	-0.462876	-2.99873	0.00271	0.0264	-1.21398	0.138946	0.0758482	0.154357	0.146714	1.17137e-57	0.00271105	0.343612	9568	DNHD1
ABHD1	-0.682973	-2.99849	0.00271	0.0264	-3.82118	0.118194	0.112762	0.227772	0.215889	1.03299e-251	0.00271321	0.584052	1925	ABHD1
AC090114.2	-0.69238	-2.99823	0.00272	0.0264	-3.4996	0.436065	0.116092	0.23093	0.220509	1.25117e-199	0.00271553	0.0479807	7276	AC090114.2
SRGAP1	0.396868	2.9978	0.00272	0.0264	0.77428	0.119702	0.0645781	0.132386	0.125533	4.01754e-33	0.00271935	0.340312	11702	SRGAP1
MZF1	-0.424069	-2.99761	0.00272	0.0264	-1.92338	0.0497776	0.0693731	0.141469	0.133858	3.47894e-169	0.00272108	0.709991	17524	MZF1
AC019077.1	-0.84669	-2.99722	0.00272	0.0264	-4.75209	0.329758	0.143727	0.282491	0.270858	1.00079e-239	0.00272451	0.223429	4471	AC019077.1
HELZ2	1.02318	2.9971	0.00273	0.0264	-4.22176	0.00144494	0.140306	0.341392	0.281386	6.63146e-199	0.00272563	0.995903	16301	HELZ2
SNX31	1.02235	2.99639	0.00273	0.0265	-2.54959	0.903969	0.159925	0.341192	0.317537	3.21468e-57	0.00273197	0.00441586	8550	SNX31
CBS	1.96173	2.9963	0.00273	0.0265	-4.30129	-0.386953	0.271348	0.654716	0.544807	1.37061e-56	0.00273274	0.477545	18097	CBS
TMEM132B	-0.855406	-2.99594	0.00274	0.0265	-0.512512	-0.0651242	0.140092	0.285522	0.271853	0.000253807	0.00273599	0.810674	12110	TMEM132B
GTF2A1	-0.391068	-2.99546	0.00274	0.0265	-2.07364	0.0235373	0.0633129	0.130553	0.122618	2.82582e-235	0.0027403	0.847777	12928	GTF2A1
CCAR2	-0.409819	-2.99542	0.00274	0.0265	-2.89805	0.017177	0.065766	0.136815	0.127487	0	0.00274065	0.892821	8193	CCAR2
COL4A5	0.264326	2.99524	0.00274	0.0265	-0.304053	0.0227592	0.0422171	0.0882487	0.0825023	5.92783e-13	0.00274226	0.782655	7880	COL4A5
PSMA3	-0.522027	-2.99484	0.00275	0.0265	-1.8942	-0.159256	0.0851543	0.174309	0.165387	1.2816e-109	0.00274586	0.335582	12729	PSMA3
ENTPD1-AS1	-0.362088	-2.99296	0.00276	0.0267	0.0588852	0.0274757	0.0590776	0.12098	0.114735	0.318889	0.00276289	0.81074	10923	ENTPD1-AS1
TXNDC16	-0.50977	-2.99216	0.00277	0.0267	-2.07766	-0.0139766	0.0836549	0.170368	0.161633	3.65719e-136	0.00277008	0.931092	12689	TXNDC16
TXNRD3	-0.576487	-2.99176	0.00277	0.0267	-3.0063	0.0321363	0.0944563	0.192691	0.181936	2.70423e-222	0.00277371	0.859794	3691	TXNRD3
HEATR3	-0.374659	-2.99162	0.00278	0.0267	-2.84919	-0.0764098	0.0591802	0.125236	0.115308	0	0.00277503	0.507549	14179	HEATR3
KLHL22	0.360769	2.99125	0.00278	0.0268	-1.0237	0.030657	0.0576589	0.120608	0.112384	1.59419e-70	0.00277834	0.785015	17575	KLHL22
PFDN1	-0.453681	-2.99063	0.00278	0.0268	-2.13215	-0.110535	0.0743329	0.151701	0.143447	6.07444e-181	0.00278406	0.440967	5397	PFDN1
SLC2A4RG	-0.496993	-2.99054	0.00278	0.0268	-2.73339	-0.020702	0.0812462	0.166189	0.156826	3.91505e-248	0.00278488	0.894979	16307	SLC2A4RG
MDM4	-0.269458	-2.98988	0.00279	0.0268	-0.761025	0.22215	0.0438407	0.0901236	0.0850536	1.69012e-67	0.00279091	0.00900443	1493	MDM4
PUM1	-0.157021	-2.98865	0.0028	0.0269	-0.307042	0.112675	0.0250785	0.0525391	0.0488177	1.8256e-34	0.00280209	0.0209947	352	PUM1
ZNF865	-0.323542	-2.98842	0.0028	0.0269	-3.3157	0.114931	0.049355	0.108265	0.0968056	0	0.00280422	0.235135	17429	ZNF865
SLC51A	-1.01319	-2.98827	0.00281	0.0269	-4.96512	-0.248851	0.169862	0.339054	0.325513	7.98287e-188	0.00280561	0.444576	4038	SLC51A
AC004540.1	-0.70646	-2.98797	0.00281	0.0269	-2.70281	0.275301	0.116645	0.236434	0.224997	8.87406e-119	0.00280833	0.221113	6769	AC004540.1
AL353768.1	-1.13361	-2.98781	0.00281	0.0269	-5.01497	-0.979216	0.187995	0.379412	0.36722	8.91483e-157	0.00280986	0.0076631	9091	AL353768.1
MYO9B	0.320386	2.98749	0.00281	0.027	-1.26605	0.230148	0.0507274	0.107242	0.0991194	1.74911e-137	0.00281275	0.0202371	16734	MYO9B
FER1L5	-0.722274	-2.98704	0.00282	0.027	-3.93467	0.150657	0.119665	0.241803	0.229748	4.15853e-237	0.00281695	0.511986	2318	FER1L5
ZC3H8	-0.47045	-2.9856	0.00283	0.0271	-1.94885	-0.133142	0.0773254	0.157573	0.14943	3.69222e-140	0.0028302	0.372928	2412	ZC3H8
AMDHD2	-0.386852	-2.98511	0.00283	0.0271	-3.58694	0.371244	0.061312	0.129594	0.118238	0	0.00283476	0.00169069	13812	AMDHD2
ITCH	-0.186449	-2.985	0.00284	0.0271	-0.545206	0.0743204	0.0299546	0.0624622	0.0582458	5.05817e-74	0.0028358	0.201963	16064	ITCH
ITGA10	1.12706	2.98491	0.00284	0.0271	-4.21418	0.244945	0.161633	0.377587	0.320859	7.46281e-150	0.00283665	0.445223	1006	ITGA10
LINC02250	-1.76253	-2.98472	0.00284	0.0271	-4.9155	-0.36122	0.302102	0.590519	0.57327	1.58558e-59	0.00283837	0.528626	13115	LINC02250
MRPS25	-0.469969	-2.98468	0.00284	0.0271	-1.67909	0.0214245	0.0772186	0.157461	0.149358	7.77379e-105	0.0028388	0.885939	3130	MRPS25
AL121944.1	-0.742168	-2.98462	0.00284	0.0271	-3.88159	0.16621	0.122455	0.248664	0.235685	1.65545e-220	0.00283931	0.480673	5869	AL121944.1
TM2D1	-0.289673	-2.98461	0.00284	0.0271	-1.218	0.112465	0.0471216	0.0970555	0.0913213	2.56899e-147	0.00283937	0.218125	663	TM2D1
THRAP3	-0.210554	-2.98453	0.00284	0.0271	-1.1585	0.051783	0.0336623	0.0705485	0.0654813	1.48698e-259	0.00284016	0.429057	428	THRAP3
CSF1	0.570756	2.98434	0.00284	0.0271	-1.44458	0.175588	0.0916911	0.19125	0.178993	6.35785e-56	0.0028419	0.326604	889	CSF1
ANKRD9	-0.659789	-2.98399	0.00285	0.0271	-2.04474	0.0654863	0.109468	0.221109	0.210737	7.35244e-78	0.00284512	0.755992	13048	ANKRD9
ZNF469	0.845613	2.98338	0.00285	0.0271	-4.37104	0.128727	0.110625	0.283441	0.221353	0	0.00285085	0.560873	14497	ZNF469
CINP	-0.362248	-2.98294	0.00285	0.0271	-2.72477	0.131076	0.0582534	0.12144	0.112558	0	0.00285493	0.244213	13046	CINP
GLOD4	-0.360713	-2.98255	0.00286	0.0272	-2.91652	-0.102787	0.0566731	0.120941	0.110913	0	0.00285858	0.354066	14549	GLOD4
TTI2	-0.378084	-2.98186	0.00287	0.0272	-2.48294	0.0792806	0.0608167	0.126795	0.117949	0	0.00286506	0.501482	8260	TTI2
ARAP2	0.290882	2.9811	0.00287	0.0273	1.06497	-0.0444128	0.0475648	0.0975753	0.0924738	4.93578e-111	0.00287213	0.631032	4234	ARAP2
EXOSC2	-0.458644	-2.9803	0.00288	0.0273	-3.76744	-0.0723842	0.0722795	0.153892	0.141133	0	0.00287969	0.608036	9363	EXOSC2
AL136317.2	-0.935961	-2.97881	0.00289	0.0274	-4.71074	-0.177263	0.156753	0.314206	0.299645	2.05527e-198	0.00289369	0.554134	8969	AL136317.2
MACROD1	0.505726	2.97869	0.00289	0.0274	-2.28939	0.0802958	0.0786567	0.169781	0.154848	3.00861e-186	0.00289486	0.604077	9918	MACROD1
NDE1	-0.390203	-2.97857	0.0029	0.0274	-2.27331	0.105946	0.0637581	0.131003	0.123099	1.95639e-278	0.00289593	0.389425	13942	NDE1
AC005837.1	-1.15666	-2.97842	0.0029	0.0274	-5.39556	-0.220239	0.197991	0.388348	0.374879	1.59178e-163	0.00289736	0.556872	15444	AC005837.1
OR7C1	2.33905	2.97791	0.0029	0.0274	-5.69357	0.619113	0.221321	0.785468	0.402688	6.07864e-146	0.00290223	0.124182	16703	OR7C1
PTPN13	0.35102	2.9775	0.00291	0.0275	0.684715	-0.151223	0.0573725	0.117891	0.111603	7.81829e-33	0.00290606	0.175417	4431	PTPN13
ZBTB24	-0.849799	-2.97723	0.00291	0.0275	-4.313	-0.242689	0.141355	0.285432	0.271922	1.81993e-204	0.00290861	0.372127	6337	ZBTB24
SOD1	0.778046	2.97646	0.00292	0.0275	-1.10088	-0.208854	0.12626	0.261399	0.246381	2.80224e-18	0.00291593	0.396611	18006	SOD1
CCS	-0.404208	-2.97592	0.00292	0.0275	-1.43699	0.0106769	0.0666577	0.135826	0.128768	4.47674e-103	0.0029211	0.933919	10015	CCS
EXT1	-0.197852	-2.97591	0.00292	0.0275	-0.0839318	0.0799725	0.0318541	0.0664844	0.0620478	0.00841658	0.0029212	0.197438	8603	EXT1
TMEM156	-0.828151	-2.97543	0.00293	0.0276	-5.29182	0.265748	0.139937	0.27833	0.264292	0	0.00292576	0.314651	4250	TMEM156
LRP4-AS1	-1.46171	-2.97498	0.00293	0.0276	-2.97757	-0.834498	0.243754	0.491334	0.470427	2.57001e-34	0.00293012	0.0760769	9785	LRP4-AS1
HDGFL2	-0.322187	-2.97467	0.00293	0.0276	-2.59691	0.0552229	0.0511594	0.10831	0.0996501	0	0.00293309	0.579464	16463	HDGFL2
BLID	0.897401	2.97459	0.00293	0.0276	-3.98711	0.0167006	0.127427	0.301689	0.254331	6.51504e-215	0.00293382	0.947645	10390	BLID
ERVMER61-1	-0.802179	-2.97447	0.00293	0.0276	-3.52581	0.151475	0.133373	0.269688	0.256804	5.33808e-154	0.00293491	0.555293	1411	ERVMER61-1
BLOC1S5-TXNDC5	-0.627277	-2.97367	0.00294	0.0277	-3.18187	0.169305	0.104083	0.210944	0.199566	3.02919e-205	0.00294264	0.396233	5761	BLOC1S5-TXNDC5
PPP1R26	-0.497426	-2.97284	0.00295	0.0277	-3.36043	0.149496	0.0815863	0.167324	0.156882	0	0.00295063	0.340631	9415	PPP1R26
MRI1	-0.578174	-2.97267	0.00295	0.0277	-2.61955	-0.30926	0.0954318	0.194497	0.184367	7.05813e-166	0.00295221	0.0934621	16672	MRI1
MT-ND4	0.890558	2.97263	0.00295	0.0277	1.60027	0.473767	0.146635	0.299586	0.284805	9.95728e-28	0.00295262	0.0962164	18153	MT-ND4
EXOSC8	-0.615701	-2.97238	0.00295	0.0277	-2.96447	-0.358107	0.101077	0.20714	0.195827	4.43678e-189	0.00295497	0.0674461	12235	EXOSC8
AHSA1	0.900223	2.97176	0.00296	0.0278	-1.62619	-0.430882	0.145174	0.302926	0.283865	4.00297e-29	0.00296101	0.129036	12912	AHSA1
NSD1	-0.199251	-2.97127	0.00297	0.0278	-0.297883	0.0493046	0.0324414	0.0670593	0.0629962	4.22484e-20	0.00296568	0.433827	5642	NSD1
ZBTB48	-0.476685	-2.97109	0.00297	0.0278	-3.17032	0.0831838	0.0779735	0.160441	0.150345	0	0.00296741	0.580067	87	ZBTB48
ERCC2	-0.380045	-2.9707	0.00297	0.0278	-2.80597	0.0947498	0.0616852	0.127931	0.118911	0	0.00297119	0.425558	17157	ERCC2
TTC12	-0.604562	-2.96973	0.00298	0.0279	-1.93663	0.25037	0.100691	0.203575	0.194006	1.94401e-82	0.00298061	0.196868	10302	TTC12
TMEM220	-0.796365	-2.9681	0.003	0.028	-2.24338	0.16561	0.132916	0.268308	0.256189	6.50823e-64	0.00299643	0.517997	14725	TMEM220
FBXW10	-0.8528	-2.96701	0.00301	0.0281	-5.13357	-0.207505	0.141325	0.287428	0.273003	6.61842e-289	0.00300715	0.447205	14796	FBXW10
AC119396.1	-1.4042	-2.96694	0.00301	0.0281	-5.12971	-0.408417	0.242642	0.473284	0.459662	3.33381e-99	0.00300783	0.374264	16518	AC119396.1
GK	-0.399603	-2.96649	0.00301	0.0281	-2.04221	-0.0336728	0.0654982	0.134706	0.126872	2.00906e-213	0.00301224	0.790696	7580	GK
AC145422.1	-0.61148	-2.96626	0.00301	0.0281	-2.739	0.334921	0.102396	0.206145	0.196304	1.26537e-157	0.00301442	0.087982	12058	AC145422.1
SRSF2	-0.480614	-2.96617	0.00302	0.0281	-1.96318	-0.0910728	0.0794471	0.162032	0.153617	8.22866e-135	0.00301539	0.553277	15449	SRSF2
AGAP5	-0.436204	-2.96464	0.00303	0.0282	-2.72747	0.161171	0.0716059	0.147135	0.138158	0	0.00303034	0.243382	10812	AGAP5
PLEKHB1	-0.500732	-2.96451	0.00303	0.0282	-1.6129	-0.15675	0.0827729	0.168909	0.1603	1.44809e-84	0.00303168	0.328148	10102	PLEKHB1
FAM153A	-1.04669	-2.96451	0.00303	0.0282	-3.36491	-0.00529568	0.176734	0.353075	0.338732	8.03607e-81	0.0030317	0.987526	5660	FAM153A
UBP1	-0.261117	-2.96428	0.00303	0.0282	-1.79224	0.0327463	0.041921	0.0880879	0.0815985	0	0.00303395	0.688192	3191	UBP1
UBN1	-0.361759	-2.96387	0.00304	0.0282	-2.09363	0.0900241	0.0590657	0.122057	0.114387	3.37668e-275	0.00303801	0.431273	13873	UBN1
WDTC1	-0.247819	-2.96375	0.00304	0.0282	-1.81551	0.158175	0.0397959	0.0836168	0.0771844	0	0.00303918	0.040431	309	WDTC1
HMGB1	0.888438	2.96241	0.00305	0.0283	1.33991	-0.119583	0.146807	0.299903	0.285161	7.04474e-20	0.00305237	0.674958	12208	HMGB1
CEP57	-0.366023	-2.96194	0.00306	0.0283	-1.47398	-0.0983491	0.0600783	0.123576	0.116489	6.36607e-133	0.00305709	0.398515	10223	CEP57
NCOA2	0.19975	2.96192	0.00306	0.0283	0.676609	-0.0286103	0.0325128	0.0674395	0.0634107	3.47592e-96	0.00305729	0.651853	8404	NCOA2
CAMK2D	0.630059	2.96181	0.00306	0.0283	0.553373	0.146486	0.103831	0.212728	0.201917	9.8448e-08	0.00305836	0.468159	4555	CAMK2D
FBXO4	-0.573743	-2.96176	0.00306	0.0283	-3.50074	0.231586	0.0956016	0.193717	0.18345	1.47713e-293	0.00305889	0.206808	4951	FBXO4
RAB23	0.48982	2.96174	0.00306	0.0283	-2.56566	-0.0356538	0.0749216	0.165382	0.148063	5.24509e-257	0.00305906	0.809709	6181	RAB23
AP001462.1	-0.596459	-2.96123	0.00306	0.0283	-4.28731	0.0028006	0.0969071	0.201423	0.188044	0	0.0030641	0.988117	9944	AP001462.1
LARGE1	0.261921	2.95991	0.00308	0.0284	0.133403	-0.0917585	0.0425458	0.0884896	0.0830337	0.00171557	0.00307727	0.269127	17721	LARGE1
EID2B	-0.62266	-2.95989	0.00308	0.0284	-3.67348	-0.183732	0.102369	0.210366	0.198005	5.29081e-282	0.00307745	0.353453	17035	EID2B
EFNB3	1.26682	2.95952	0.00308	0.0285	-4.90382	-0.0847156	0.155502	0.42805	0.312143	2.83491e-218	0.00308118	0.786084	14687	EFNB3
SUN1	-0.326335	-2.95927	0.00308	0.0285	-0.931341	0.114151	0.053872	0.110276	0.104381	5.78775e-67	0.00308373	0.274131	6627	SUN1
IL3RA	-0.865382	-2.95902	0.00309	0.0285	-2.57455	-0.193166	0.144841	0.292456	0.279544	1.10439e-70	0.00308623	0.489564	7474	IL3RA
DNAJA4	1.40479	2.95874	0.00309	0.0285	-1.73718	-0.23386	0.22871	0.474793	0.446882	3.06504e-14	0.00308904	0.600755	13537	DNAJA4
TDRD3	-0.269353	-2.95855	0.00309	0.0285	-0.0242191	0.063679	0.0443982	0.0910422	0.0861541	0.585412	0.00309095	0.459829	12348	TDRD3
AC024619.3	-1.14418	-2.95852	0.00309	0.0285	-4.67245	-0.33439	0.195534	0.386741	0.373108	3.38442e-126	0.00309121	0.370131	14867	AC024619.3
SMIM30	0.753566	2.95725	0.0031	0.0286	-3.05504	0.15362	0.115764	0.25482	0.229474	1.77192e-153	0.00310401	0.503211	7224	SMIM30
C10orf143	-0.589608	-2.9566	0.00311	0.0286	-2.39771	0.0603489	0.0980942	0.199421	0.189105	5.98606e-132	0.00311048	0.749629	11144	C10orf143
NECTIN3-AS1	-0.899703	-2.95581	0.00312	0.0287	-3.17393	0.550784	0.152563	0.304384	0.291124	3.97626e-96	0.00311845	0.0585012	3574	NECTIN3-AS1
TAZ	-0.257571	-2.95535	0.00312	0.0287	-1.39899	0.10906	0.0420548	0.0871542	0.0815211	1.20619e-242	0.0031231	0.180956	8052	TAZ
FASTKD2	-0.55376	-2.95427	0.00313	0.0288	-2.57164	-0.146183	0.0919427	0.187444	0.177678	3.75791e-172	0.00313411	0.410657	2820	FASTKD2
HHAT	-0.673547	-2.95417	0.00314	0.0288	-2.46815	0.58821	0.113382	0.227998	0.217562	4.61246e-105	0.00313509	0.0068585	1546	HHAT
CEP164	-0.310714	-2.95392	0.00314	0.0288	-1.46637	0.314392	0.0513908	0.105187	0.0992006	4.48098e-179	0.00313767	0.00152831	10330	CEP164
SMG9	0.4623	2.95387	0.00314	0.0288	-1.67457	-0.0746548	0.0738604	0.156507	0.144715	8.4565e-114	0.00313819	0.605942	17113	SMG9
MESD	-0.571883	-2.95319	0.00315	0.0288	-2.35793	-0.0620332	0.0955968	0.193649	0.184248	2.52005e-134	0.00314511	0.736355	13561	MESD
TIAM2	0.439231	2.9525	0.00315	0.0289	-0.095821	0.181633	0.0721409	0.148766	0.140511	0.184097	0.00315216	0.196129	6545	TIAM2
RABL2B	-0.339622	-2.95232	0.00315	0.0289	-2.07842	0.0878128	0.0558318	0.115035	0.107821	2.54804e-303	0.00315391	0.4154	17933	RABL2B
N4BP2L1	-0.353964	-2.95033	0.00317	0.029	-1.27805	0.219438	0.0585369	0.119974	0.113395	1.12001e-105	0.00317432	0.0529695	12217	N4BP2L1
MAMDC4	0.636508	2.95007	0.00318	0.0291	-3.16248	0.282204	0.0969634	0.21576	0.191578	2.49429e-233	0.00317698	0.140739	9442	MAMDC4
POLA2	-0.444504	-2.94915	0.00319	0.0291	-3.55056	0.264063	0.0726824	0.150723	0.139455	0	0.00318653	0.0582867	9962	POLA2
AVPI1	-0.718712	-2.94845	0.00319	0.0292	-4.4109	-0.127409	0.119342	0.24376	0.229311	4.9865e-299	0.00319375	0.578472	10948	AVPI1
FERMT3	1.6303	2.94832	0.0032	0.0292	-3.98292	0.0533831	0.245884	0.552958	0.489728	5.17642e-59	0.00319509	0.913198	9922	FERMT3
CRYAB	1.31812	2.9478	0.0032	0.0292	0.705592	-0.345816	0.218651	0.447153	0.424851	0.00125087	0.0032004	0.415662	10287	CRYAB
GP6	-0.590526	-2.9477	0.0032	0.0292	-3.85341	-0.0402243	0.0974747	0.200335	0.188026	0	0.00320149	0.830602	17408	GP6
POP1	-0.526061	-2.9473	0.00321	0.0292	-2.89015	0.0505992	0.0875959	0.178489	0.168611	9.86639e-239	0.00320559	0.764105	8536	POP1
AC093827.5	-0.541728	-2.94715	0.00321	0.0292	-2.89714	0.376649	0.0909085	0.183814	0.174056	7.23219e-223	0.00320713	0.0304684	4434	AC093827.5
ZNF322	-0.514605	-2.9471	0.00321	0.0292	-2.95478	0.0419619	0.0856848	0.174614	0.164835	1.37893e-260	0.00320766	0.799056	5860	ZNF322
SPART	0.363633	2.94653	0.00321	0.0292	-0.481619	-0.0883065	0.0593816	0.123411	0.11595	5.03811e-16	0.00321363	0.446304	12229	SPART
DSCC1	-0.697355	-2.94634	0.00322	0.0292	-4.13451	-0.0801051	0.11571	0.236686	0.222526	1.27258e-279	0.00321562	0.718861	8612	DSCC1
ZNF609	-0.357835	-2.94566	0.00322	0.0293	-0.0764447	0.24709	0.05948	0.121479	0.115333	0.198717	0.00322271	0.0321613	13404	ZNF609
PRKAA1	-0.387483	-2.94442	0.00324	0.0294	-2.12369	0.109047	0.0639462	0.131599	0.123589	7.58894e-242	0.0032356	0.377595	4943	PRKAA1
AC123912.1	-0.869522	-2.94376	0.00324	0.0294	-3.55487	0.213689	0.146698	0.295378	0.282627	1.00971e-129	0.0032425	0.449599	16837	AC123912.1
A2ML1-AS1	-1.58136	-2.94244	0.00326	0.0295	-3.15074	-1.02046	0.266416	0.537431	0.515538	2.85096e-32	0.00325633	0.0477704	11288	A2ML1-AS1
CCNB3	-1.24529	-2.9416	0.00327	0.0296	-5.20355	0.19719	0.21781	0.423336	0.41032	3.85699e-126	0.0032652	0.630818	7672	CCNB3
AL356489.2	-0.639583	-2.94079	0.00327	0.0297	-5.15868	0.371246	0.105475	0.217487	0.200693	0	0.00327376	0.064339	8878	AL356489.2
SAMD12-AS1	-0.733984	-2.94072	0.00327	0.0297	-4.7334	0.04683	0.121601	0.249594	0.233392	0	0.00327454	0.840973	8606	SAMD12-AS1
TPPP	0.52963	2.93999	0.00328	0.0297	-2.42915	-0.022939	0.0832162	0.180147	0.16393	2.5361e-187	0.00328226	0.888714	4816	TPPP
RXYLT1	-0.656115	-2.93973	0.00328	0.0297	-3.11317	0.249884	0.111249	0.223188	0.212741	2.5551e-172	0.00328494	0.240158	11701	RXYLT1
AC098484.3	-0.518137	-2.93858	0.0033	0.0298	-4.52244	0.140431	0.0810625	0.176322	0.158634	0	0.00329716	0.376021	510	AC098484.3
AC131571.1	-0.862235	-2.93779	0.00331	0.0299	-1.70553	-0.00484855	0.145583	0.293498	0.280442	1.0663e-31	0.00330559	0.986206	9710	AC131571.1
TCEAL9	0.825364	2.93685	0.00332	0.03	-2.51064	-0.337281	0.13012	0.281037	0.257934	5.94001e-83	0.00331569	0.191	7847	TCEAL9
CREBZF	-0.377244	-2.9366	0.00332	0.03	-1.12977	-0.0580902	0.0627551	0.128463	0.121661	1.84923e-72	0.00331834	0.633025	10177	CREBZF
DNAJC27	-0.453577	-2.936	0.00332	0.03	-2.22485	0.0904326	0.0752532	0.154488	0.145751	4.23261e-192	0.00332473	0.534956	1896	DNAJC27
KIF24	-0.92686	-2.9349	0.00334	0.0301	-3.53078	0.070114	0.156507	0.315807	0.301595	1.07549e-112	0.0033366	0.816167	8885	KIF24
UVSSA	-0.476113	-2.93471	0.00334	0.0301	-1.63662	0.16295	0.0797485	0.162235	0.154123	1.36083e-93	0.00333864	0.290387	4094	UVSSA
TMTC1	0.536501	2.93419	0.00334	0.0301	0.236913	0.174536	0.0890052	0.182845	0.173218	0.00777259	0.00334424	0.313641	11429	TMTC1
FAM171A2	-0.573716	-2.93412	0.00334	0.0301	-3.44648	-0.323866	0.0952115	0.195533	0.183873	6.50487e-287	0.00334499	0.0781783	15092	FAM171A2
KIAA1257	-0.855036	-2.93382	0.00335	0.0301	-4.21441	-0.104947	0.145867	0.291441	0.278841	1.49415e-183	0.0033482	0.706643	3709	KIAA1257
HSF4	-0.650942	-2.93324	0.00335	0.0302	-2.18912	-0.258806	0.109075	0.221919	0.211026	1.35283e-89	0.0033544	0.220041	14288	HSF4
NKAIN4	-0.770369	-2.93311	0.00336	0.0302	-2.62301	0.417557	0.130757	0.262645	0.251293	1.6475e-89	0.00335582	0.0965858	16291	NKAIN4
CCDC106	-0.51376	-2.93215	0.00337	0.0302	-3.463	0.160752	0.0853268	0.175216	0.164265	0	0.00336622	0.327771	17431	CCDC106
CA2	0.604645	2.93197	0.00337	0.0303	-1.58651	-0.103027	0.0982778	0.206225	0.192439	1.27044e-58	0.00336824	0.592392	8472	CA2
DIS3	-0.517976	-2.93151	0.00337	0.0303	-2.32561	0.0833893	0.0865829	0.176692	0.167421	6.46472e-159	0.00337317	0.618426	12358	DIS3
SPON2	-1.09745	-2.93109	0.00338	0.0303	-5.1491	0.0916942	0.190502	0.374416	0.361022	6.73771e-161	0.00337778	0.799507	4089	SPON2
SELENOI	-0.382544	-2.93095	0.00338	0.0303	-1.78932	0.0120541	0.0635037	0.130519	0.123046	1.12927e-174	0.00337924	0.92196	1910	SELENOI
EIF4B	-0.277038	-2.93079	0.00338	0.0303	-1.86489	0.0171036	0.0451568	0.0945267	0.0877501	0	0.00338101	0.845462	11575	EIF4B
XPA	-0.462814	-2.93074	0.00338	0.0303	-1.74683	-0.102581	0.0775771	0.157917	0.149925	2.8042e-112	0.00338152	0.493839	9119	XPA
MVK	-0.590514	-2.93051	0.00338	0.0303	-3.64974	0.077903	0.0983365	0.201505	0.189764	1.62266e-301	0.00338402	0.681421	11940	MVK
CCDC3	0.555023	2.93036	0.00339	0.0303	-1.4815	0.117588	0.0907842	0.189404	0.177349	7.24687e-60	0.00338567	0.50731	10538	CCDC3
AC007014.1	-1.33658	-2.92963	0.00339	0.0303	-4.21065	-0.813163	0.228643	0.456228	0.440008	9.80878e-76	0.00339368	0.0645934	13905	AC007014.1
MT-ATP6	0.745631	2.92921	0.0034	0.0304	1.82926	0.494617	0.124595	0.25455	0.241981	8.45902e-49	0.00339824	0.0409501	18149	MT-ATP6
AC002064.1	-0.700796	-2.92899	0.0034	0.0304	-4.72629	0.277332	0.118534	0.239262	0.225412	0	0.0034007	0.218574	7028	AC002064.1
LINC01560	-0.735086	-2.92876	0.0034	0.0304	-4.12598	-0.357099	0.122844	0.250988	0.237202	2.58207e-247	0.00340313	0.132205	7629	LINC01560
METAP1D	-0.462405	-2.92865	0.0034	0.0304	-2.35974	-0.0863441	0.0770559	0.15789	0.148899	5.90405e-206	0.00340439	0.561992	2641	METAP1D
IL4R	-0.740312	-2.92799	0.00341	0.0304	-5.29954	0.263679	0.119863	0.25284	0.231595	0	0.00341161	0.254897	14030	IL4R
PDS5A	0.295251	2.92684	0.00342	0.0305	-0.144919	0.0602388	0.0486684	0.100877	0.0948573	0.00290429	0.00342424	0.525399	4262	PDS5A
PAFAH1B2	-0.312764	-2.9267	0.00343	0.0305	-2.07217	-0.0365398	0.051228	0.106866	0.0993342	0	0.00342577	0.712987	10323	PAFAH1B2
SREBF2	-0.545131	-2.92669	0.00343	0.0305	-0.633896	0.156929	0.0915394	0.186262	0.177248	4.36454e-12	0.00342588	0.375961	17838	SREBF2
AC110769.2	-1.29059	-2.9266	0.00343	0.0305	-4.73066	-0.530522	0.222989	0.440986	0.426501	6.97548e-100	0.00342686	0.213538	2430	AC110769.2
GRAPL	-0.937379	-2.92655	0.00343	0.0305	-5.22558	0.750856	0.166991	0.320301	0.310636	5.89177e-215	0.00342741	0.0156423	14801	GRAPL
DDR2	0.660713	2.92628	0.00343	0.0305	0.00208109	-0.0720498	0.110075	0.225786	0.214046	0.984916	0.00343044	0.736412	1271	DDR2
AL109936.6	-1.52254	-2.92555	0.00344	0.0306	-5.69581	-0.658534	0.267119	0.520428	0.507761	6.92776e-101	0.00343853	0.194653	243	AL109936.6
TADA2A	-0.394094	-2.92487	0.00345	0.0306	-2.53649	0.32039	0.0659036	0.134739	0.126635	0	0.003446	0.0114058	14952	TADA2A
APPL1	-0.354156	-2.92441	0.00345	0.0306	-1.82764	0.0736014	0.0588518	0.121103	0.113909	9.75368e-212	0.00345106	0.518186	3433	APPL1
AC114490.3	-0.746646	-2.92377	0.00346	0.0307	-3.96807	0.374151	0.127431	0.255371	0.243134	7.16634e-213	0.00345817	0.123837	408	AC114490.3
CLDN4	-0.543669	-2.92227	0.00347	0.0308	-4.28512	0.132323	0.0879007	0.186043	0.170194	0	0.00347489	0.436872	6955	CLDN4
CSMD2	0.87881	2.92024	0.0035	0.031	-2.28566	0.239066	0.142671	0.300937	0.280123	9.19659e-58	0.00349759	0.39342	404	CSMD2
SPDYE3	-1.32808	-2.92022	0.0035	0.031	-3.32817	-0.544315	0.22705	0.454788	0.436403	1.19191e-48	0.00349783	0.212296	7117	SPDYE3
AC015845.2	0.708175	2.919	0.00351	0.0311	-3.6741	-0.0193792	0.103163	0.242609	0.206025	8.39643e-278	0.00351155	0.92506	15224	AC015845.2
AL512625.3	-0.810588	-2.91855	0.00352	0.0311	-2.8174	-0.0782035	0.13777	0.277737	0.265617	6.01492e-93	0.00351667	0.768436	8965	AL512625.3
PWWP2B	0.747244	2.91788	0.00352	0.0312	-3.53841	0.140396	0.113356	0.256091	0.224164	6.63327e-214	0.00352418	0.531112	11155	PWWP2B
QRICH2	0.498804	2.91778	0.00353	0.0312	-2.14708	-0.00103753	0.0797902	0.170953	0.156641	1.7219e-159	0.00352529	0.994715	15433	QRICH2
DGKA	-0.450583	-2.91663	0.00354	0.0313	-3.33726	-0.0999225	0.0735261	0.154488	0.143194	0	0.00353837	0.485296	11618	DGKA
HESX1	-1.03207	-2.91592	0.00355	0.0313	-4.37954	0.603556	0.179762	0.353945	0.340798	4.22835e-131	0.00354646	0.0765592	3432	HESX1
SLC35C2	-0.500823	-2.9158	0.00355	0.0313	-1.93419	-0.104775	0.0840988	0.171762	0.162721	4.77432e-117	0.00354778	0.519646	16187	SLC35C2
ASTE1	-0.63329	-2.9155	0.00355	0.0313	-3.47561	-0.122955	0.106789	0.217215	0.205649	2.35838e-232	0.00355118	0.549916	3730	ASTE1
PLEKHF2	0.498145	2.91544	0.00355	0.0313	-2.53725	-0.108559	0.0778096	0.170864	0.153384	3.11214e-233	0.00355188	0.479094	8520	PLEKHF2
GEMIN7-AS1	-0.687454	-2.9154	0.00355	0.0313	-2.78224	0.339968	0.116392	0.235801	0.224457	2.78521e-126	0.00355229	0.129868	17152	GEMIN7-AS1
EXO5	-0.730716	-2.91411	0.00357	0.0314	-4.80358	0.00847967	0.123218	0.250751	0.235969	0	0.00356699	0.971334	487	EXO5
FEZ2	-0.39565	-2.91387	0.00357	0.0314	-1.35927	0.00578351	0.0663043	0.135781	0.128473	2.13239e-93	0.00356974	0.964093	1996	FEZ2
EDC3	-0.217106	-2.91342	0.00357	0.0314	-1.9504	0.0533386	0.0345454	0.0745193	0.0675687	0	0.0035749	0.429879	13499	EDC3
NANS	-0.640968	-2.91287	0.00358	0.0315	-4.23528	0.29511	0.109413	0.220047	0.207589	0	0.00358126	0.15514	9122	NANS
CKMT1B	-0.829638	-2.9124	0.00359	0.0315	-4.60401	-0.43607	0.139546	0.284864	0.270513	1.0352e-238	0.00358664	0.106959	13256	CKMT1B
CGRRF1	-0.575457	-2.91063	0.00361	0.0317	-2.2156	-0.182554	0.0973506	0.197709	0.187985	1.16929e-114	0.00360703	0.331493	12704	CGRRF1
FRMD5	0.55	2.90983	0.00362	0.0317	0.669383	0.256021	0.0922482	0.189015	0.179328	3.97728e-13	0.00361629	0.153387	13267	FRMD5
AC009113.1	-0.754765	-2.90977	0.00362	0.0317	-4.17586	-0.352473	0.12777	0.25939	0.245808	2.75045e-234	0.00361692	0.151591	14514	AC009113.1
CD46	-0.309512	-2.90966	0.00362	0.0317	-1.34711	0.0283832	0.0515713	0.106374	0.100081	2.08656e-150	0.0036182	0.776716	1531	CD46
XG	2.0118	2.90928	0.00362	0.0317	-4.84621	-0.177102	0.26908	0.691511	0.543859	1.61889e-72	0.00362262	0.744697	20579	XG
AC013394.1	-0.463638	-2.90923	0.00362	0.0317	-0.867348	-0.106027	0.0781243	0.159368	0.151456	1.22457e-28	0.00362315	0.483897	13660	AC013394.1
AC092115.3	0.612704	2.90893	0.00363	0.0317	-2.7156	0.168033	0.0970481	0.210629	0.191248	2.69268e-172	0.00362666	0.37961	14353	AC092115.3
IBTK	-0.470767	-2.90892	0.00363	0.0317	-1.2545	0.121208	0.0796286	0.161835	0.153815	6.40058e-56	0.00362675	0.430691	6241	IBTK
PAQR4	-0.654586	-2.90856	0.00363	0.0317	-3.42688	0.127336	0.111261	0.225055	0.213802	2.59905e-208	0.00363095	0.551457	13826	PAQR4
PATL2	-0.706669	-2.90774	0.00364	0.0318	-3.5121	0.176437	0.120607	0.243031	0.23082	1.98595e-186	0.00364056	0.444634	13275	PATL2
TOB2	0.399052	2.90769	0.00364	0.0318	-0.473688	0.167863	0.066422	0.13724	0.129356	9.92847e-13	0.00364106	0.194394	17825	TOB2
ST13	0.768347	2.90716	0.00365	0.0318	-0.77548	-0.147077	0.128369	0.264295	0.25008	1.53152e-09	0.00364726	0.556452	17813	ST13
DNAJC10	-0.467826	-2.90662	0.00365	0.0319	-2.05039	0.0769008	0.0792232	0.160952	0.152735	1.08626e-147	0.00365358	0.614619	2696	DNAJC10
AC007193.2	-1.44135	-2.90579	0.00366	0.0319	-2.95246	-0.351472	0.247766	0.496028	0.476047	9.73155e-33	0.00366332	0.460324	17182	AC007193.2
MARCH1	0.677194	2.90553	0.00367	0.032	-0.932456	-0.118067	0.112378	0.233071	0.219391	1.06341e-16	0.00366637	0.590467	4715	MARCH1
AP002884.3	-0.430767	-2.9053	0.00367	0.032	-3.35846	-0.0795248	0.06968	0.148269	0.135762	0	0.00366901	0.558034	10293	AP002884.3
SPATA24	-0.530699	-2.90461	0.00368	0.032	-4.27674	0.222974	0.0874673	0.182709	0.168675	0	0.00367712	0.186196	5385	SPATA24
AL133227.1	-0.976971	-2.90388	0.00369	0.0321	-3.71697	-0.266133	0.16822	0.336436	0.32285	3.4605e-108	0.00368567	0.409756	16188	AL133227.1
PDK4	-0.634813	-2.90357	0.00369	0.0321	-0.844143	-0.296817	0.10702	0.218632	0.207771	3.07804e-15	0.00368937	0.153125	7065	PDK4
C12orf54	-1.19575	-2.90351	0.00369	0.0321	-5.40374	0.469689	0.216187	0.41183	0.400913	6.81716e-138	0.00369002	0.241379	11510	C12orf54
AL360181.3	0.79651	2.90328	0.00369	0.0321	-4.42265	0.0109999	0.103748	0.274349	0.20821	0	0.00369281	0.957867	11173	AL360181.3
BCAR1	0.710356	2.90286	0.0037	0.0321	-1.75548	0.169648	0.117222	0.244709	0.229202	1.05971e-50	0.00369773	0.459199	14405	BCAR1
EFEMP2	-0.511261	-2.90284	0.0037	0.0321	-2.5907	0.366498	0.0874209	0.176124	0.16722	5.32467e-193	0.00369794	0.0284	9986	EFEMP2
CYP39A1	0.994993	2.90245	0.0037	0.0321	-2.30644	-0.206871	0.163615	0.342812	0.320335	3.97817e-45	0.0037026	0.518411	6142	CYP39A1
VANGL2	-0.672463	-2.90225	0.0037	0.0321	-3.03671	0.405742	0.115452	0.231704	0.221324	1.78429e-152	0.0037049	0.0667653	1234	VANGL2
AC087276.2	-0.754946	-2.90206	0.00371	0.0321	-4.694	-0.119101	0.126709	0.260141	0.245508	2.12882e-300	0.00370716	0.627591	9751	AC087276.2
YES1	-0.362743	-2.90201	0.00371	0.0321	-2.09793	-0.0018595	0.0603436	0.124997	0.116971	7.82372e-265	0.00370779	0.987316	15570	YES1
GK5	-0.484492	-2.90114	0.00372	0.0322	-1.93216	0.385107	0.0826899	0.167001	0.15898	9.3929e-121	0.00371809	0.0154196	3794	GK5
WDR88	-1.05141	-2.90088	0.00372	0.0322	-4.58156	-0.0129366	0.182658	0.362445	0.349031	7.6918e-139	0.00372112	0.970434	16883	WDR88
SELENOW	0.503883	2.89788	0.00376	0.0325	-0.435454	-0.0876159	0.084258	0.17388	0.164219	2.36478e-07	0.00375695	0.593665	17221	SELENOW
LRRK2	-0.477772	-2.89765	0.00376	0.0325	-2.29598	-0.027086	0.0806471	0.164883	0.1557	2.79787e-178	0.00375974	0.861895	11462	LRRK2
NRDE2	-0.434457	-2.89722	0.00376	0.0325	-1.98251	0.031647	0.0736142	0.149956	0.141921	9.5043e-160	0.00376483	0.823542	12957	NRDE2
NOS1	0.809238	2.89687	0.00377	0.0325	-3.91318	0.0992592	0.117329	0.279349	0.234558	6.766e-244	0.00376909	0.672167	12007	NOS1
ZNF2	-0.63379	-2.89657	0.00377	0.0326	-3.92455	-0.0156161	0.10698	0.218807	0.20576	1.277e-294	0.0037727	0.939503	2301	ZNF2
CNN3	0.62071	2.89575	0.00378	0.0326	0.338825	0.30398	0.104517	0.214352	0.203375	0.00118776	0.00378251	0.134999	817	CNN3
AL365356.1	-1.00522	-2.89562	0.00378	0.0326	-3.74861	-0.521175	0.171499	0.347151	0.332142	6.534e-106	0.00378406	0.116617	10503	AL365356.1
AC016708.1	-0.763113	-2.89494	0.00379	0.0327	-2.62239	0.576809	0.129934	0.263603	0.250438	1.39533e-90	0.00379233	0.0212675	2852	AC016708.1
RP1	-0.738372	-2.89482	0.00379	0.0327	-4.55589	-0.428825	0.121896	0.255066	0.239006	9.84177e-306	0.00379376	0.0727814	8341	RP1
AL365273.2	-0.785223	-2.8946	0.0038	0.0327	-1.81645	-0.00773949	0.133835	0.271272	0.25855	5.84771e-42	0.00379643	0.976119	10924	AL365273.2
DNAJA3	-0.413304	-2.89429	0.0038	0.0327	-2.55902	0.0208858	0.0691485	0.1428	0.133927	8.66349e-300	0.00380019	0.876073	13861	DNAJA3
HMGN3	-0.597769	-2.89407	0.0038	0.0327	-0.611026	-0.31489	0.101391	0.20655	0.196496	1.67635e-09	0.00380283	0.10904	6230	HMGN3
C2	-0.660147	-2.89376	0.00381	0.0327	-4.02125	0.568229	0.114874	0.228128	0.217661	1.8335e-268	0.00380659	0.00903798	5945	C2
KLHL29	0.610025	2.89374	0.00381	0.0327	-2.48819	0.195571	0.0974724	0.210808	0.192139	9.84686e-144	0.0038068	0.308742	1877	KLHL29
AC073389.2	-0.722914	-2.89323	0.00381	0.0327	-2.70279	0.561243	0.124146	0.249864	0.23833	4.36365e-105	0.003813	0.0185275	10811	AC073389.2
AL162725.2	-1.31301	-2.89284	0.00382	0.0327	-3.97056	0.702332	0.22995	0.453884	0.438738	8.33234e-67	0.00381782	0.109421	8822	AL162725.2
TENT2	-0.239382	-2.89275	0.00382	0.0327	-0.157215	-0.00610751	0.0402331	0.0827523	0.078162	9.32219e-05	0.00381883	0.937717	5115	TENT2
DCT	-0.991209	-2.89253	0.00382	0.0327	-4.05272	0.519261	0.173675	0.342678	0.329773	1.95535e-120	0.00382147	0.115349	12389	DCT
TOX3	1.29229	2.89251	0.00382	0.0327	-4.43471	-0.0507604	0.184068	0.446772	0.370538	2.97273e-128	0.00382175	0.891038	14194	TOX3
AC022400.6	-0.512852	-2.89139	0.00384	0.0328	-4.10458	0.320031	0.0866761	0.177372	0.165477	0	0.00383537	0.0531137	10813	AC022400.6
LSM2	-0.522152	-2.89119	0.00384	0.0328	-3.3712	0.241363	0.0886617	0.180601	0.170116	0	0.00383785	0.155954	5938	LSM2
AC008115.2	-1.54847	-2.89046	0.00385	0.0329	-4.99074	-0.510467	0.26885	0.535718	0.518362	6.37316e-77	0.00384678	0.324737	11338	AC008115.2
PPP1R1B	-0.89456	-2.88942	0.00386	0.033	-1.57067	0.247911	0.153577	0.309599	0.295893	1.49755e-24	0.00385955	0.40212	14984	PPP1R1B
DHRS1	-0.450927	-2.88908	0.00386	0.033	-3.13093	-0.0901982	0.0751087	0.15608	0.145421	0	0.0038637	0.535091	12556	DHRS1
LIMK1	-0.403395	-2.88892	0.00387	0.033	-2.95821	0.111121	0.0671329	0.139635	0.129786	0	0.00386567	0.391897	6958	LIMK1
DCP2	-0.345002	-2.88751	0.00388	0.0331	-2.20791	-0.0138119	0.0572778	0.119481	0.111392	0	0.00388306	0.90132	5235	DCP2
LRR1	-0.5382	-2.88749	0.00388	0.0331	-4.33895	0.365008	0.0905213	0.18639	0.17262	0	0.00388327	0.0344705	12652	LRR1
RPS5	0.765581	2.88653	0.0039	0.0332	-3.03064	-0.0357995	0.120694	0.265225	0.239065	3.86255e-139	0.00389511	0.880963	17509	RPS5
KCMF1	-0.20882	-2.88505	0.00391	0.0334	-1.29458	0.0232833	0.0343033	0.0723803	0.0668122	0	0.00391357	0.727474	2253	KCMF1
ADAMTS12	1.23856	2.88468	0.00392	0.0334	-3.64516	0.751758	0.195386	0.429357	0.386903	1.125e-77	0.00391812	0.0520143	4905	ADAMTS12
FAAH	-0.571256	-2.88466	0.00392	0.0334	-3.3291	0.214881	0.0973625	0.198032	0.187368	3.09681e-256	0.00391835	0.251449	575	FAAH
CEACAM1	-1.3312	-2.88427	0.00392	0.0334	-4.84814	-0.731136	0.231732	0.461538	0.446006	3.42445e-97	0.00392325	0.101152	17099	CEACAM1
SUCLA2	-0.367216	-2.88343	0.00393	0.0335	-1.79466	-0.0556156	0.061916	0.127354	0.119852	1.00493e-184	0.00393365	0.642621	12298	SUCLA2
AC133919.2	-1.1274	-2.88329	0.00394	0.0335	-4.42943	-0.405654	0.194976	0.391012	0.375367	2.98713e-114	0.00393549	0.279837	14537	AC133919.2
GAL3ST2	0.96094	2.8827	0.00394	0.0335	-4.38359	0.0302304	0.135113	0.333347	0.271183	6.58385e-231	0.00394279	0.911239	18297	GAL3ST2
AC116366.3	-0.444884	-2.88246	0.00395	0.0335	-0.728882	0.250378	0.0756386	0.154342	0.146596	5.61408e-22	0.00394589	0.0876466	5317	AC116366.3
SLCO1C1	-0.738639	-2.88148	0.00396	0.0336	-0.224796	-0.170365	0.125652	0.256341	0.243897	0.0736092	0.00395818	0.484858	11374	SLCO1C1
RCC1L	-0.339476	-2.8805	0.00397	0.0337	-2.40768	0.182302	0.0568507	0.117853	0.10991	0	0.00397049	0.0971878	6968	RCC1L
AC012593.1	-0.845881	-2.88027	0.00397	0.0337	-1.11513	0.152447	0.144015	0.293681	0.279218	9.69656e-15	0.00397331	0.585081	1993	AC012593.1
ANLN	0.919313	2.87948	0.00398	0.0338	-2.55794	0.0388511	0.148771	0.319264	0.294298	2.95319e-66	0.00398332	0.894974	6823	ANLN
NCAM2	0.263142	2.87916	0.00399	0.0338	2.11428	0.0376553	0.044653	0.0913956	0.0867465	0	0.00398742	0.664227	17972	NCAM2
WDR70	0.116021	2.87914	0.00399	0.0338	-0.017621	0.00810499	0.0184884	0.040297	0.0363933	0.340547	0.00398757	0.823765	4927	WDR70
CHST10	-0.500277	-2.87874	0.00399	0.0338	-2.27388	-0.0796381	0.0854425	0.173783	0.164753	4.79673e-156	0.00399263	0.628827	2354	CHST10
AF107885.2	-1.08791	-2.87868	0.00399	0.0338	-4.73777	-1.02865	0.187809	0.377918	0.364133	2.04788e-140	0.00399344	0.00472917	12889	AF107885.2
OLMALINC	0.453731	2.87849	0.004	0.0338	-0.433633	-0.142881	0.0763305	0.157628	0.148708	1.33911e-08	0.00399589	0.336645	10975	OLMALINC
TFB2M	-0.487533	-2.87795	0.004	0.0338	-3.82356	-0.0244966	0.080524	0.169403	0.156412	0	0.00400274	0.875548	1752	TFB2M
IQCJ-SCHIP1	0.593281	2.87774	0.00401	0.0338	-0.35941	-0.0422823	0.0997488	0.206162	0.194513	0.000314383	0.0040054	0.827916	3872	IQCJ-SCHIP1
NPC1L1	3.29888	2.87664	0.00402	0.0339	-5.47592	0.164537	0.330205	1.14678	0.615471	9.18933e-62	0.00401937	0.789212	20519	NPC1L1
CCDC6	0.227543	2.87654	0.00402	0.0339	-0.451612	0.0240786	0.0375169	0.0791029	0.0734828	2.25557e-33	0.00402061	0.743156	10721	CCDC6
SAT2	-0.605765	-2.8762	0.00402	0.0339	-1.62938	-0.328589	0.103415	0.210613	0.200284	6.26984e-56	0.00402499	0.100877	14683	SAT2
CEND1	-0.448971	-2.87614	0.00403	0.0339	-2.62859	0.0798825	0.0763048	0.156102	0.147358	4.7265e-260	0.00402571	0.58775	9513	CEND1
ARMCX3	-0.456558	-2.87551	0.00403	0.034	-2.55079	-0.128846	0.0773611	0.158775	0.149361	2.0129e-238	0.00403379	0.388331	7827	ARMCX3
TSC1	-0.298777	-2.87528	0.00404	0.034	-1.38802	0.0762078	0.0505043	0.103913	0.0978191	2.79497e-166	0.00403674	0.435939	9385	TSC1
RPRD1B	-0.29429	-2.87515	0.00404	0.034	-1.79338	0.01222	0.049201	0.102356	0.0955307	6.87123e-291	0.00403841	0.898215	16118	RPRD1B
RCOR3	-0.386479	-2.8751	0.00404	0.034	-0.886899	0.056026	0.0658351	0.134423	0.127593	2.30053e-41	0.00403894	0.660589	1548	RCOR3
LIPE-AS1	-0.45004	-2.87479	0.00404	0.034	-1.3433	0.35141	0.0767356	0.156547	0.148417	1.30041e-68	0.00404296	0.0178983	17096	LIPE-AS1
CPHXL	-1.96984	-2.87392	0.00405	0.0341	-6.1406	-0.909515	0.361262	0.685419	0.674755	8.55185e-65	0.00405407	0.177685	14418	CPHXL
XRCC3	-0.859895	-2.873	0.00407	0.0341	-3.93329	-0.0189247	0.150816	0.299303	0.286699	6.12901e-150	0.00406597	0.947371	13064	XRCC3
TMEM241	-0.9396	-2.87219	0.00408	0.0342	-1.56287	-0.44647	0.160983	0.327137	0.311507	2.77947e-22	0.00407635	0.151785	15666	TMEM241
IQCE	-0.419113	-2.87187	0.00408	0.0342	-1.97807	0.052211	0.0715501	0.145937	0.138161	3.11978e-168	0.00408053	0.705504	6653	IQCE
UPK2	-0.779773	-2.87186	0.00408	0.0342	-4.64968	0.188299	0.135825	0.271522	0.25828	7.87491e-257	0.00408065	0.46597	10353	UPK2
PRSS23	-0.985482	-2.8717	0.00408	0.0342	-2.77044	0.530058	0.1706	0.34317	0.328141	2.65704e-59	0.00408272	0.106238	10187	PRSS23
SNRNP40	-0.365395	-2.87162	0.00408	0.0342	-2.26146	0.0168139	0.0613448	0.127244	0.118972	1.69923e-297	0.00408377	0.887612	354	SNRNP40
ENKD1	-0.495424	-2.87127	0.00409	0.0342	-3.41505	0.367696	0.085168	0.172545	0.162443	0	0.00408822	0.0236029	14312	ENKD1
TRNT1	-0.613487	-2.87042	0.0041	0.0343	-2.73054	-0.309033	0.104631	0.213727	0.202511	3.94836e-150	0.00409922	0.127009	3038	TRNT1
OSBPL5	-0.305235	-2.8703	0.0041	0.0343	-2.50629	0.130371	0.0503129	0.106343	0.09768	0	0.00410078	0.181983	9544	OSBPL5
AC036108.1	-0.709707	-2.87007	0.0041	0.0343	-3.65598	-0.0922414	0.120818	0.247278	0.233859	3.82089e-201	0.00410379	0.693263	13687	AC036108.1
AC011468.3	2.05035	2.86991	0.00411	0.0343	-5.03135	-0.158641	0.266317	0.714429	0.538759	1.31797e-79	0.00410585	0.768409	17339	AC011468.3
RGMB	0.710631	2.869	0.00412	0.0344	-2.03403	-0.486829	0.117018	0.247692	0.22974	1.12594e-67	0.00411767	0.034087	5198	RGMB
CREB5	0.586845	2.86885	0.00412	0.0344	-1.21178	0.237505	0.0983966	0.204558	0.192143	7.50138e-35	0.00411969	0.216427	6776	CREB5
SMARCD2	-0.566338	-2.86806	0.00413	0.0345	-2.07591	0.0989469	0.0972127	0.197464	0.187721	3.55705e-101	0.00412995	0.598128	15300	SMARCD2
ISG20L2	-0.464884	-2.86741	0.00414	0.0345	-3.17492	0.181603	0.078792	0.162127	0.151845	0	0.00413847	0.231706	1204	ISG20L2
SEC23A	-0.403116	-2.86705	0.00414	0.0345	-1.48061	-0.0376332	0.0687586	0.140603	0.133096	7.56278e-103	0.00414322	0.777366	12628	SEC23A
DENND4C	-0.308288	-2.867	0.00414	0.0345	-0.496049	-0.0528483	0.0525301	0.10753	0.10187	3.61804e-21	0.00414382	0.603914	8830	DENND4C
TTF1	-0.45253	-2.86684	0.00415	0.0345	-2.5951	-0.0158149	0.0769981	0.15785	0.14859	5.15478e-249	0.00414592	0.915239	9380	TTF1
PACRGL	-0.311154	-2.86674	0.00415	0.0345	-1.38069	0.0962672	0.0529045	0.108539	0.102319	3.86627e-150	0.00414728	0.346782	4204	PACRGL
ASTN2	0.281464	2.86603	0.00416	0.0346	1.27624	0.0462557	0.0478748	0.0982068	0.0930712	1.45236e-156	0.00415654	0.619195	9224	ASTN2
FUCA1	-0.643706	-2.86594	0.00416	0.0346	-3.90152	0.0804289	0.11106	0.224605	0.212124	2.34836e-270	0.00415768	0.70457	258	FUCA1
LINC00504	-0.950355	-2.86508	0.00417	0.0346	-3.54996	0.311407	0.164408	0.331703	0.315884	2.11685e-103	0.004169	0.324219	4179	LINC00504
DNAI1	-0.770748	-2.86324	0.00419	0.0348	-3.94007	-0.288643	0.131928	0.269187	0.255243	5.55002e-196	0.00419332	0.258117	8890	DNAI1
C22orf23	-0.783546	-2.86297	0.0042	0.0348	-5.11458	-0.279249	0.133206	0.273683	0.258741	0	0.00419692	0.280473	17762	C22orf23
AL035416.1	-1.38672	-2.86267	0.0042	0.0349	-5.53516	-0.172371	0.250703	0.484417	0.471712	5.08176e-108	0.00420092	0.7148	655	AL035416.1
ATP5F1E	0.993894	2.86246	0.0042	0.0349	-1.51105	0.116872	0.167828	0.347217	0.327277	2.18509e-19	0.00420366	0.721014	16257	ATP5F1E
[truncated: 473 more rows]

## Sheet: d. Astrocytes_ADADvssAD
	logFC_StatusNEURO_ADAD	z.score	p.value	BH	logFC_.Intercept.	logFC_Gender2	se_.Intercept.	se_StatusNEURO_ADAD	se_Gender2	p_.Intercept.	p_StatusNEURO_ADAD	p_Gender2	gene_id	gene
GABRR1	-1.27611	-7.39192	1.45e-13	2.44e-09	-4.65583	0.111777	0.0874512	0.172635	0.156714	0	1.44728e-13	0.47569	6271	GABRR1
CRLF3	-0.820988	-6.98439	2.86e-12	2.41e-08	-1.42485	-0.0385683	0.0590656	0.117546	0.113742	1.42626e-128	2.86101e-12	0.734545	14885	CRLF3
AC005899.8	-1.82402	-6.86674	6.57e-12	3.69e-08	-4.19882	-0.129942	0.13453	0.265631	0.246983	7.54077e-214	6.56864e-12	0.598808	14913	AC005899.8
HNRNPL	-0.732278	-6.74307	1.55e-11	6.53e-08	-1.74754	0.00191393	0.0545844	0.108597	0.105082	6.65392e-225	1.55075e-11	0.985468	17012	HNRNPL
AC005670.2	-0.869275	-6.67471	2.48e-11	8.34e-08	-2.70769	0.00813143	0.065474	0.130234	0.125468	0	2.47726e-11	0.948326	15133	AC005670.2
AC008957.2	-2.06759	-6.58735	4.48e-11	1.26e-07	-1.93238	-0.847558	0.157587	0.313874	0.302519	1.44353e-34	4.47754e-11	0.00508392	4922	AC008957.2
ZNF814	-0.725938	-6.41154	1.44e-10	3.47e-07	-1.92861	0.0543775	0.0569706	0.113224	0.109438	3.31283e-251	1.4406e-10	0.619275	17488	ZNF814
SPDYE5	-1.43638	-6.38736	1.69e-10	3.55e-07	-3.32791	-0.266415	0.112935	0.224878	0.214452	7.51261e-191	1.68779e-10	0.214124	6973	SPDYE5
RHOT2	-0.672542	-6.32721	2.5e-10	4.67e-07	-1.97634	0.113755	0.0535041	0.106294	0.102858	1.13243e-298	2.49639e-10	0.268748	13744	RHOT2
SLC6A1-AS1	-1.58477	-6.26042	3.84e-10	6.47e-07	-2.15171	-0.824889	0.126976	0.253142	0.243637	2.06751e-64	3.83934e-10	0.000709905	3098	SLC6A1-AS1
AC025043.1	-1.3151	-6.21386	5.17e-10	7.61e-07	-3.36291	-0.0370811	0.106468	0.211639	0.20168	5.72596e-219	5.16984e-10	0.854123	13269	AC025043.1
MDC1	-0.836788	-6.19216	5.93e-10	7.61e-07	-2.92237	0.097077	0.0683157	0.135137	0.129843	0	5.93455e-10	0.454673	5906	MDC1
AC136604.2	-0.883271	-6.18682	6.14e-10	7.61e-07	-4.06522	0.289376	0.0723572	0.142766	0.135554	0	6.13899e-10	0.032781	5680	AC136604.2
SEC23A	-0.510694	-6.18204	6.33e-10	7.61e-07	-1.29595	0.0872223	0.0415637	0.0826093	0.0801504	1.99252e-213	6.32784e-10	0.276492	12628	SEC23A
FAM76A	-0.71907	-6.1147	9.67e-10	1.04e-06	-2.80096	0.0915846	0.059388	0.117597	0.113526	0	9.6736e-10	0.419824	319	FAM76A
AC007193.2	-1.73471	-6.10773	1.01e-09	1.04e-06	-2.31539	-0.0992048	0.142796	0.284019	0.272622	3.96916e-59	1.01058e-09	0.715939	17182	AC007193.2
MBNL2	0.596799	6.1013	1.05e-09	1.04e-06	0.736356	0.02596	0.0490319	0.097815	0.0951033	5.60565e-51	1.05206e-09	0.784879	12401	MBNL2
AC015849.3	-1.75627	-6.05701	1.39e-09	1.3e-06	-3.79251	-0.352554	0.145176	0.289956	0.27449	1.97359e-150	1.38676e-09	0.199003	14940	AC015849.3
GOLGA8B	-1.24777	-6.0173	1.77e-09	1.48e-06	-1.73673	0.0965177	0.104407	0.207364	0.200075	3.93825e-62	1.77345e-09	0.629517	13165	GOLGA8B
ITPKB-AS1	-2.05293	-6.00944	1.86e-09	1.48e-06	-2.9551	-0.455649	0.170773	0.341618	0.325481	4.36673e-67	1.86169e-09	0.161536	1639	ITPKB-AS1
VWCE	-1.29464	-6.00644	1.9e-09	1.48e-06	-2.93824	0.193865	0.108748	0.215542	0.207162	8.90054e-161	1.89638e-09	0.349369	9854	VWCE
STARD4-AS1	-1.47015	-6.00287	1.94e-09	1.48e-06	-3.65258	-0.518802	0.12269	0.244909	0.23328	9.2933e-195	1.93859e-09	0.0261525	5226	STARD4-AS1
AL391839.1	-1.62027	-5.93116	3.01e-09	2.2e-06	-3.87783	-0.261584	0.136792	0.273179	0.258077	8.75692e-177	3.00802e-09	0.31078	10633	AL391839.1
SPDYE2B	-3.29315	-5.90186	3.59e-09	2.52e-06	-6.23124	-0.492179	0.28026	0.557985	0.422694	1.61812e-109	3.59422e-09	0.244268	18507	SPDYE2B
USHBP1	-0.998962	-5.87854	4.14e-09	2.79e-06	-3.93998	-0.0481489	0.0854603	0.169934	0.161756	0	4.13904e-09	0.765959	16739	USHBP1
CLYBL	-0.849719	-5.85479	4.78e-09	3.09e-06	-0.586196	-0.00525813	0.0728536	0.145132	0.140598	8.53853e-16	4.77605e-09	0.970167	12411	CLYBL
MT-ND2	1.51667	5.84893	4.95e-09	3.09e-06	0.406146	0.14182	0.129966	0.259308	0.251946	0.00177794	4.94738e-09	0.573505	18145	MT-ND2
PNPLA3	-1.57615	-5.83604	5.35e-09	3.22e-06	-3.74308	0.110172	0.135982	0.270072	0.257426	8.48564e-167	5.34554e-09	0.668668	17867	PNPLA3
NPEPL1	-0.724802	-5.82379	5.75e-09	3.34e-06	-2.57724	0.101564	0.0627666	0.124455	0.120156	0	5.75265e-09	0.397961	16251	NPEPL1
AP002336.2	-1.28063	-5.79656	6.77e-09	3.6e-06	-1.59396	-0.35616	0.110998	0.220929	0.21347	9.17901e-47	6.76884e-09	0.0952292	10071	AP002336.2
RHBDL2	-1.12641	-5.79546	6.81e-09	3.6e-06	-2.40056	-0.201027	0.0976445	0.19436	0.18742	1.84235e-133	6.81355e-09	0.28345	462	RHBDL2
SPDYE3	-1.50543	-5.7947	6.84e-09	3.6e-06	-2.78941	-0.236747	0.130531	0.259795	0.249028	2.55763e-101	6.84446e-09	0.341765	7117	SPDYE3
VDAC3	-0.77392	-5.78189	7.39e-09	3.77e-06	-1.4999	-0.185994	0.0672053	0.133852	0.129637	2.45952e-110	7.38658e-09	0.151364	8308	VDAC3
GPLD1	-0.784169	-5.75212	8.81e-09	4.25e-06	-2.17815	-0.0259454	0.0686469	0.136327	0.131697	6.04121e-221	8.81312e-09	0.84382	5823	GPLD1
SPDYE1	-1.35943	-5.75136	8.85e-09	4.25e-06	-3.7792	-0.24526	0.118572	0.236367	0.224855	6.40829e-223	8.85266e-09	0.275384	6856	SPDYE1
CCDC65	-1.08415	-5.74702	9.08e-09	4.25e-06	-3.32193	-0.150163	0.0948997	0.188646	0.180886	1.90995e-268	9.08282e-09	0.406451	11519	CCDC65
PEX11B	-0.770414	-5.73738	9.62e-09	4.38e-06	-3.29111	-0.160298	0.0676462	0.13428	0.129573	0	9.61503e-09	0.216041	1007	PEX11B
AC027018.1	-1.71855	-5.72697	1.02e-08	4.53e-06	-3.00565	-0.357402	0.150715	0.30008	0.287123	1.73773e-88	1.0224e-08	0.213217	8419	AC027018.1
SMURF2	-0.485605	-5.68704	1.29e-08	5.58e-06	-0.553796	-0.0728531	0.0429095	0.0853881	0.0829494	4.15682e-38	1.29263e-08	0.37979	15310	SMURF2
USP3-AS1	-1.10423	-5.67022	1.43e-08	6e-06	-2.42407	-0.246703	0.0980127	0.194741	0.187567	4.82266e-135	1.42614e-08	0.188416	13393	USP3-AS1
ATAD5	-0.912769	-5.63534	1.75e-08	7.18e-06	-3.09985	-0.0276162	0.081454	0.161972	0.155711	0	1.74713e-08	0.859229	14888	ATAD5
DDHD2	-0.710256	-5.62395	1.87e-08	7.44e-06	-1.91762	0.0799379	0.0635943	0.126291	0.122071	9.51633e-200	1.86639e-08	0.512567	8280	DDHD2
ZSCAN1	-1.13471	-5.62101	1.9e-08	7.44e-06	-4.45238	0.0545843	0.102029	0.201869	0.189864	0	1.89847e-08	0.773735	17495	ZSCAN1
GOLGA1	-0.614436	-5.61422	1.97e-08	7.56e-06	-1.6028	0.0929743	0.0551335	0.109443	0.10596	8.31006e-186	1.97455e-08	0.380244	9270	GOLGA1
AL512422.1	-1.55945	-5.59124	2.25e-08	8.4e-06	-2.39542	-0.597206	0.139934	0.278909	0.268332	1.08451e-65	2.25454e-08	0.0260396	6175	AL512422.1
AC078883.1	-1.35756	-5.58775	2.3e-08	8.4e-06	-4.09633	-0.263359	0.122218	0.242954	0.229497	2.75522e-246	2.30027e-08	0.251156	2644	AC078883.1
THBS3	-0.857621	-5.58454	2.34e-08	8.4e-06	-3.12248	0.0878064	0.077415	0.153571	0.147539	0	2.34319e-08	0.55175	1160	THBS3
PRKCA-AS1	-1.60535	-5.55771	2.73e-08	9.59e-06	-1.63361	-0.520488	0.144877	0.28885	0.278696	1.72695e-29	2.7333e-08	0.0618206	15320	PRKCA-AS1
PROCR	-1.43502	-5.55215	2.82e-08	9.67e-06	-3.61455	-0.47319	0.129536	0.258462	0.246356	2.40211e-171	2.82174e-08	0.0547624	16076	PROCR
MAK	-1.36959	-5.54912	2.87e-08	9.67e-06	-2.09399	-0.217961	0.123903	0.246812	0.237889	4.48095e-64	2.87116e-08	0.359547	5769	MAK
YJEFN3	0.788651	5.54372	2.96e-08	9.78e-06	-2.67948	0.234237	0.0713107	0.14226	0.140865	0	2.96115e-08	0.0963431	16808	YJEFN3
ATF6B	-0.508288	-5.53174	3.17e-08	1.03e-05	-1.39111	0.0660922	0.0461631	0.0918857	0.0891865	1.69826e-199	3.17078e-08	0.45866	5952	ATF6B
MTF2	-0.626198	-5.52075	3.38e-08	1.04e-05	-1.45949	-0.0923823	0.0569871	0.113426	0.109947	1.1533e-144	3.37565e-08	0.400771	804	MTF2
SLC7A11	0.773228	5.51588	3.47e-08	1.04e-05	1.37736	-0.109423	0.0702584	0.140182	0.136096	1.42472e-85	3.47031e-08	0.421386	4615	SLC7A11
AC005237.1	-1.4095	-5.51318	3.52e-08	1.04e-05	-2.78407	-0.00449933	0.128482	0.255659	0.245068	4.02542e-104	3.52408e-08	0.985352	3015	AC005237.1
TMEM241	-1.242	-5.51196	3.55e-08	1.04e-05	-1.1394	-0.479224	0.113115	0.225328	0.218141	7.2784e-24	3.54864e-08	0.0280306	15666	TMEM241
SLC24A5	-1.96173	-5.51108	3.57e-08	1.04e-05	-4.85176	-0.506958	0.178794	0.355961	0.327238	3.70672e-162	3.56638e-08	0.121333	18773	SLC24A5
AC131571.1	-0.948344	-5.50943	3.6e-08	1.04e-05	-1.37914	-0.0708324	0.0865942	0.172131	0.166255	4.14892e-57	3.60001e-08	0.670074	9710	AC131571.1
PCDHB14	-0.745186	-5.50487	3.69e-08	1.04e-05	-4.05972	0.124045	0.068529	0.135369	0.129719	0	3.69447e-08	0.338942	5435	PCDHB14
AC093305.1	-1.32071	-5.5027	3.74e-08	1.04e-05	-2.22385	-0.169682	0.120224	0.240012	0.230809	2.16109e-76	3.74013e-08	0.462239	4841	AC093305.1
GNG12-AS1	-1.05366	-5.5013	3.77e-08	1.04e-05	-1.20746	-0.35289	0.0962135	0.19153	0.185227	3.98658e-36	3.7701e-08	0.0567575	698	GNG12-AS1
TMEM44-AS1	-0.978394	-5.49675	3.87e-08	1.05e-05	-3.09603	-0.179934	0.0894866	0.177995	0.171217	2.73801e-262	3.86855e-08	0.293298	4026	TMEM44-AS1
RAB6A	-0.321889	-5.4925	3.96e-08	1.06e-05	-0.51058	0.068201	0.0295006	0.0586052	0.0570495	4.13527e-67	3.96289e-08	0.231903	10103	RAB6A
DCAF15	-0.617784	-5.47655	4.34e-08	1.12e-05	-3.17323	0.0716191	0.0569401	0.112805	0.109092	0	4.33692e-08	0.511501	16680	DCAF15
AC023421.2	-1.65071	-5.47211	4.45e-08	1.12e-05	-2.85866	-0.354049	0.15118	0.30166	0.288974	9.60971e-80	4.44719e-08	0.220502	15737	AC023421.2
DOCK10	0.874075	5.47189	4.45e-08	1.12e-05	-1.58834	0.0521281	0.0801153	0.159739	0.156559	1.78644e-87	4.4525e-08	0.739163	2931	DOCK10
AC005154.5	-1.27835	-5.47163	4.46e-08	1.12e-05	-4.53729	-0.212032	0.117808	0.233633	0.219793	0	4.45925e-08	0.3347	6793	AC005154.5
ZNF213	-1.02068	-5.46176	4.71e-08	1.17e-05	-2.65712	-0.153601	0.0938607	0.186877	0.179771	2.66321e-176	4.71437e-08	0.392871	13835	ZNF213
CAP2	1.20716	5.45591	4.87e-08	1.18e-05	-1.0225	0.107659	0.110843	0.221258	0.215595	2.84137e-20	4.87235e-08	0.617527	5798	CAP2
UPF3B	-0.730732	-5.45469	4.91e-08	1.18e-05	-1.85738	0.0123421	0.067363	0.133964	0.129618	2.36143e-167	4.90581e-08	0.92414	7916	UPF3B
BBS4	-0.601434	-5.43839	5.38e-08	1.28e-05	-1.78953	9.082e-05	0.0556657	0.11059	0.107134	9.45591e-227	5.37651e-08	0.999324	13478	BBS4
PARP2	-0.759875	-5.43137	5.59e-08	1.29e-05	-3.4388	0.0874267	0.0704506	0.139905	0.134668	0	5.59236e-08	0.516207	12478	PARP2
SPDYE16	-1.13098	-5.43085	5.61e-08	1.29e-05	-3.95841	0.254522	0.105466	0.208251	0.198574	2.69358e-308	5.60873e-08	0.199931	6986	SPDYE16
EDDM13	-1.69136	-5.42763	5.71e-08	1.3e-05	-4.10973	-0.430317	0.156415	0.311621	0.293894	3.74082e-152	5.71071e-08	0.143142	17438	EDDM13
AL365275.1	-1.32259	-5.4195	5.98e-08	1.34e-05	-2.58452	-0.222535	0.122805	0.244044	0.234684	2.50092e-98	5.9766e-08	0.343011	6387	AL365275.1
ACSM3	-1.54985	-5.41265	6.21e-08	1.36e-05	-4.18308	-0.26303	0.143654	0.286339	0.269376	2.05201e-186	6.20973e-08	0.328845	13975	ACSM3
AGO4	-0.43315	-5.41252	6.21e-08	1.36e-05	-1.11885	0.0987488	0.0402758	0.0800275	0.0777127	7.65048e-170	6.21441e-08	0.203839	420	AGO4
CCDC189	-0.854041	-5.40912	6.33e-08	1.37e-05	-4.6416	0.324655	0.0805952	0.157889	0.149157	0	6.33361e-08	0.0295104	14118	CCDC189
TOX4	-0.652891	-5.40061	6.64e-08	1.4e-05	-2.24809	-0.0803641	0.0608454	0.120892	0.117034	7.95093e-299	6.64139e-08	0.49229	12496	TOX4
SPATA1	-1.08122	-5.40022	6.66e-08	1.4e-05	-2.62742	-0.239762	0.10088	0.200218	0.193334	1.53027e-149	6.65586e-08	0.214922	753	SPATA1
NUP133	-0.452331	-5.39455	6.87e-08	1.43e-05	-1.6991	0.0598793	0.0422279	0.0838496	0.081446	0	6.8696e-08	0.462216	1663	NUP133
LRP4-AS1	-1.72309	-5.39029	7.03e-08	1.44e-05	-2.40177	-0.608844	0.160306	0.319665	0.307722	9.5718e-51	7.03454e-08	0.0478668	9785	LRP4-AS1
AC114947.2	-1.98844	-5.3884	7.11e-08	1.44e-05	-5.58872	-0.208358	0.185641	0.369023	0.328764	4.16621e-199	7.10881e-08	0.526236	18399	AC114947.2
AC103876.1	-0.918124	-5.38308	7.32e-08	1.47e-05	-3.24283	-0.204833	0.0858063	0.170557	0.164167	0	7.32224e-08	0.212137	13590	AC103876.1
CADM2-AS1	-1.9943	-5.37894	7.49e-08	1.48e-05	-4.34992	-0.526446	0.185135	0.37076	0.34672	4.4908e-122	7.49256e-08	0.128923	3509	CADM2-AS1
AC093110.1	-1.72746	-5.35901	8.37e-08	1.63e-05	-3.50148	-0.677552	0.161379	0.322347	0.307446	2.17876e-104	8.36787e-08	0.0275379	2094	AC093110.1
AC007014.1	-1.58617	-5.35771	8.43e-08	1.63e-05	-3.65652	-0.634567	0.148277	0.296054	0.281919	2.86562e-134	8.42826e-08	0.0243929	13905	AC007014.1
AC068888.1	-1.05195	-5.35213	8.69e-08	1.66e-05	-2.31789	-0.0625703	0.0988945	0.196548	0.189643	1.75049e-121	8.69226e-08	0.741448	11576	AC068888.1
EHMT2-AS1	-1.41561	-5.34898	8.85e-08	1.67e-05	-4.89479	-0.281593	0.132939	0.264651	0.246276	8.91686e-297	8.8453e-08	0.252872	18455	EHMT2-AS1
MIB1	0.737166	5.34649	8.97e-08	1.68e-05	0.21588	0.0131528	0.0690989	0.137878	0.134025	0.00178282	8.96741e-08	0.921824	15661	MIB1
ESYT2	-0.42033	-5.3358	9.51e-08	1.75e-05	-0.924316	-0.000466251	0.0396436	0.0787754	0.0765699	3.07702e-120	9.51236e-08	0.995142	7464	ESYT2
AC079385.1	-1.36634	-5.3349	9.56e-08	1.75e-05	-0.846619	-0.460426	0.128617	0.256113	0.247747	4.62578e-11	9.55948e-08	0.0631053	11910	AC079385.1
LNX2	-0.589602	-5.32217	1.03e-07	1.84e-05	-2.71424	0.073518	0.0558228	0.110782	0.107465	0	1.02534e-07	0.493906	12195	LNX2
HMGB1	1.00354	5.32082	1.03e-07	1.84e-05	1.01411	-0.125321	0.0945246	0.188607	0.183068	7.47761e-27	1.03301e-07	0.493622	12208	HMGB1
LINC01242	-0.828175	-5.3201	1.04e-07	1.84e-05	-4.16458	0.215942	0.0790372	0.155669	0.148556	0	1.03708e-07	0.146055	8860	LINC01242
AL138787.2	-1.39153	-5.30737	1.11e-07	1.95e-05	-4.0223	-0.308885	0.13166	0.262188	0.248653	5.53395e-205	1.11217e-07	0.21415	423	AL138787.2
SYCE2	-0.976958	-5.30169	1.15e-07	1.97e-05	-3.33704	-0.154134	0.0927884	0.184273	0.176719	3.06206e-283	1.14736e-07	0.3831	16658	SYCE2
GNPTAB	-0.671746	-5.29758	1.17e-07	1.97e-05	-1.41633	-0.217231	0.0636748	0.126802	0.122957	1.31254e-109	1.17348e-07	0.0772735	11878	GNPTAB
ZNF430	-0.537254	-5.29721	1.18e-07	1.97e-05	-1.88506	0.110616	0.0511551	0.101422	0.0984225	2.94527e-297	1.17587e-07	0.261059	16829	ZNF430
HEPN1	-1.50919	-5.29704	1.18e-07	1.97e-05	-0.925814	-0.706997	0.142662	0.284912	0.275492	8.60776e-11	1.17696e-07	0.0102788	10411	HEPN1
ARSD	-0.928084	-5.29606	1.18e-07	1.97e-05	-3.03659	-0.0202065	0.0884794	0.175241	0.168517	3.98577e-258	1.18329e-07	0.904556	7486	ARSD
AC091551.1	-0.856916	-5.2905	1.22e-07	2e-05	-2.75191	-0.100513	0.0815496	0.161973	0.156372	1.25738e-249	1.21986e-07	0.520367	15768	AC091551.1
RUNDC3A-AS1	-1.00874	-5.28937	1.23e-07	2e-05	-4.27645	-0.174137	0.0962265	0.190711	0.18143	0	1.22736e-07	0.337154	15088	RUNDC3A-AS1
TGFB1	-0.677532	-5.28856	1.23e-07	2e-05	-2.4191	0.10845	0.0645529	0.128113	0.123878	2.38468e-307	1.2328e-07	0.381324	17070	TGFB1
DNAJB2	0.878354	5.28335	1.27e-07	2.03e-05	-1.03705	0.0894162	0.0833173	0.166249	0.162226	1.45238e-35	1.26844e-07	0.581508	2903	DNAJB2
ACOT6	-1.37826	-5.28049	1.29e-07	2.05e-05	-3.77976	-0.0702348	0.131585	0.26101	0.248594	1.86463e-181	1.2884e-07	0.777538	18748	ACOT6
ENOSF1	-1.02581	-5.27261	1.34e-07	2.11e-05	-2.18688	-0.126522	0.0979066	0.194555	0.188189	1.63765e-110	1.345e-07	0.501384	15569	ENOSF1
ENTPD1	-0.988918	-5.27178	1.35e-07	2.11e-05	-1.54902	-0.147309	0.0943128	0.187587	0.181458	1.28216e-60	1.35108e-07	0.416902	10922	ENTPD1
TRMT10B	-0.696951	-5.26314	1.42e-07	2.18e-05	-1.82263	-0.064418	0.0666163	0.132421	0.128182	8.18586e-165	1.41613e-07	0.61528	8939	TRMT10B
HGSNAT	-0.645266	-5.26185	1.43e-07	2.18e-05	-1.27859	0.127267	0.0616879	0.122631	0.118767	1.9874e-95	1.42617e-07	0.283912	8318	HGSNAT
RANGAP1	1.05886	5.25378	1.49e-07	2.26e-05	-1.80371	0.285777	0.100984	0.201543	0.197274	2.35934e-71	1.49011e-07	0.147441	17821	RANGAP1
AL021393.1	-1.63681	-5.25136	1.51e-07	2.26e-05	-4.59762	-0.391074	0.156755	0.311692	0.29178	4.30207e-189	1.50978e-07	0.180146	19006	AL021393.1
AC013394.1	-0.582476	-5.24955	1.52e-07	2.26e-05	-0.670589	-0.112877	0.0557006	0.110957	0.107532	2.21171e-33	1.52471e-07	0.293854	13660	AC013394.1
H2AFY2	-0.807904	-5.24854	1.53e-07	2.26e-05	-2.96487	-0.24445	0.0773893	0.153929	0.148909	0	1.53309e-07	0.100671	10768	H2AFY2
AP000462.1	-1.54491	-5.24764	1.54e-07	2.26e-05	-1.51702	-0.702355	0.14762	0.294401	0.284323	8.98887e-25	1.54061e-07	0.0135012	10316	AP000462.1
PAQR6	-1.05019	-5.24524	1.56e-07	2.27e-05	-2.72687	-0.14165	0.100732	0.200217	0.192948	2.18928e-161	1.56078e-07	0.462865	1188	PAQR6
AC016723.1	-1.18393	-5.23791	1.62e-07	2.33e-05	-2.8025	-0.510792	0.113232	0.226032	0.217547	3.09918e-135	1.62406e-07	0.0188763	2612	AC016723.1
MKS1	-0.482777	-5.23726	1.63e-07	2.33e-05	-2.7867	0.112706	0.0465293	0.0921812	0.08965	0	1.62981e-07	0.208691	15234	MKS1
AC012370.2	-1.57652	-5.22547	1.74e-07	2.45e-05	-4.49133	-0.784564	0.150624	0.3017	0.284176	2.27434e-195	1.73717e-07	0.00576529	18256	AC012370.2
AC011092.2	-1.47635	-5.2228	1.76e-07	2.45e-05	-2.97591	-0.266925	0.142073	0.282673	0.271028	2.02622e-97	1.76235e-07	0.324693	9607	AC011092.2
WNK3	-0.561126	-5.22278	1.76e-07	2.45e-05	-1.77746	-0.0171791	0.0540576	0.107438	0.104248	4.1374e-237	1.76255e-07	0.869108	7692	WNK3
NUF2	-1.16625	-5.2214	1.78e-07	2.45e-05	-3.51813	-0.259767	0.112565	0.22336	0.213775	1.96309e-214	1.77574e-07	0.224312	1276	NUF2
AC005726.5	-1.14501	-5.21877	1.8e-07	2.46e-05	-4.13296	-0.0374697	0.110339	0.219403	0.207953	4.65228e-307	1.80111e-07	0.857009	14847	AC005726.5
PPP1R2	-0.653009	-5.21706	1.82e-07	2.46e-05	-2.66352	-0.0348147	0.0630641	0.125168	0.12126	0	1.81786e-07	0.774029	4031	PPP1R2
ZNF451-AS1	-0.965122	-5.21596	1.83e-07	2.46e-05	-2.75366	-0.389084	0.0928114	0.185032	0.178444	1.90368e-193	1.8287e-07	0.0292261	6179	ZNF451-AS1
ORC2	-0.48424	-5.21447	1.84e-07	2.46e-05	-1.65334	0.144843	0.0468087	0.0928647	0.0902108	2.77274e-273	1.84344e-07	0.10836	2781	ORC2
IL20RA	-1.17838	-5.2133	1.86e-07	2.46e-05	-3.21618	-0.0500109	0.11372	0.226034	0.216744	5.81499e-176	1.85509e-07	0.817519	6463	IL20RA
CCM2	-0.464421	-5.21076	1.88e-07	2.47e-05	-1.63553	0.0996667	0.0448968	0.0891273	0.0866231	1.49432e-290	1.88065e-07	0.249906	6877	CCM2
PCDH9-AS3	-2.08574	-5.2095	1.89e-07	2.47e-05	-3.97725	-0.792992	0.199323	0.400371	0.377919	1.39014e-88	1.89348e-07	0.0358778	12352	PCDH9-AS3
AC002550.1	-1.15476	-5.20418	1.95e-07	2.52e-05	-4.90068	-0.014282	0.112131	0.221892	0.207048	0	1.94858e-07	0.945006	13970	AC002550.1
A2ML1-AS1	-1.79447	-5.18501	2.16e-07	2.77e-05	-2.54854	-0.656728	0.173167	0.346088	0.332498	4.99665e-49	2.16008e-07	0.0482528	11288	A2ML1-AS1
PRKD1	0.530709	5.18376	2.17e-07	2.77e-05	1.1153	0.0650662	0.0513173	0.102379	0.099475	9.91903e-105	2.17459e-07	0.51305	12578	PRKD1
AC074327.1	1.10046	5.17404	2.29e-07	2.89e-05	-3.99206	-0.00150384	0.106314	0.212688	0.21272	0	2.29083e-07	0.994359	10707	AC074327.1
SUMF2	-0.700771	-5.17294	2.3e-07	2.89e-05	-2.11257	0.0445421	0.0681113	0.135469	0.131225	3.23898e-211	2.30434e-07	0.734283	6907	SUMF2
BEAN1	-0.810688	-5.1703	2.34e-07	2.89e-05	-3.81473	-0.333873	0.0787757	0.156797	0.151081	0	2.33716e-07	0.0271129	14264	BEAN1
NFKBIL1	-0.700839	-5.1689	2.35e-07	2.89e-05	-3.5321	0.136781	0.0684978	0.135588	0.130744	0	2.3548e-07	0.295479	5925	NFKBIL1
AL450384.2	-0.809441	-5.16852	2.36e-07	2.89e-05	-1.7048	-0.190032	0.0786504	0.15661	0.151669	3.47994e-104	2.35959e-07	0.210229	10574	AL450384.2
AL022323.4	-1.62081	-5.16553	2.4e-07	2.89e-05	-3.30188	-0.456163	0.156659	0.313774	0.298743	1.29808e-98	2.39762e-07	0.126775	17629	AL022323.4
AC015971.1	-1.57637	-5.16407	2.42e-07	2.89e-05	-3.89028	-0.332647	0.152898	0.305257	0.289206	8.29569e-143	2.41632e-07	0.250057	2282	AC015971.1
AP003086.2	-1.39209	-5.16279	2.43e-07	2.89e-05	-2.56988	-0.517747	0.13494	0.26964	0.259701	7.28358e-81	2.433e-07	0.0461931	10152	AP003086.2
AC015853.3	-1.38541	-5.16213	2.44e-07	2.89e-05	-3.95629	-0.238526	0.134864	0.268379	0.2552	3.67889e-189	2.44153e-07	0.349962	14546	AC015853.3
GLE1	-0.448686	-5.16064	2.46e-07	2.89e-05	-2.34091	0.156103	0.0438867	0.0869439	0.0846239	0	2.46103e-07	0.0650863	9323	GLE1
WSB1	-0.559564	-5.15786	2.5e-07	2.89e-05	0.00607457	-0.123566	0.0544212	0.108488	0.105283	0.911124	2.49792e-07	0.240534	14830	WSB1
GIGYF2	-0.229392	-5.15579	2.53e-07	2.89e-05	-0.165473	0.0389215	0.0223763	0.0444921	0.0434047	1.41368e-13	2.52557e-07	0.369873	2974	GIGYF2
MIR210HG	-2.00647	-5.15549	2.53e-07	2.89e-05	-4.51961	-0.160278	0.196472	0.389192	0.362627	4.26985e-117	2.52972e-07	0.658495	9502	MIR210HG
AL591767.1	-1.54737	-5.15539	2.53e-07	2.89e-05	-4.80042	-0.306509	0.150286	0.300146	0.280013	6.99274e-224	2.53107e-07	0.273681	18740	AL591767.1
DNM1L	-0.380709	-5.15385	2.55e-07	2.89e-05	-0.826317	-0.075473	0.0371587	0.0738687	0.0718104	1.48984e-109	2.55188e-07	0.293257	11446	DNM1L
CMC2	-0.495642	-5.15272	2.57e-07	2.89e-05	-1.3935	-0.0135162	0.0483443	0.0961902	0.0934585	1.05725e-182	2.5673e-07	0.885009	14440	CMC2
AP001267.3	-1.02245	-5.15259	2.57e-07	2.89e-05	-3.6006	-0.127133	0.0999329	0.198434	0.190181	2.82053e-284	2.56907e-07	0.503824	10343	AP001267.3
UBOX5-AS1	-1.33327	-5.15194	2.58e-07	2.89e-05	-3.73949	-0.243225	0.129694	0.258789	0.246988	8.2174e-183	2.578e-07	0.324739	15909	UBOX5-AS1
AC004112.1	-1.46468	-5.14971	2.61e-07	2.89e-05	-4.07131	-0.360263	0.142661	0.28442	0.268729	3.90857e-179	2.60896e-07	0.180044	7218	AC004112.1
RAB34	-0.626123	-5.14923	2.62e-07	2.89e-05	-2.01052	0.00518383	0.0612338	0.121595	0.117819	1.96048e-236	2.61559e-07	0.964906	14852	RAB34
AL138752.2	-0.515241	-5.14851	2.63e-07	2.89e-05	-1.60175	0.0467738	0.0503117	0.100076	0.0971365	2.02378e-222	2.62568e-07	0.630142	8937	AL138752.2
CDK7	-0.558279	-5.14613	2.66e-07	2.91e-05	-2.70122	0.0632109	0.0547085	0.108485	0.105359	0	2.65912e-07	0.548535	5049	CDK7
ZC2HC1C	-1.15692	-5.14353	2.7e-07	2.93e-05	-3.00443	-0.283732	0.112949	0.224927	0.21624	6.81057e-156	2.69625e-07	0.189481	12878	ZC2HC1C
OPA1-AS1	-1.7567	-5.13873	2.77e-07	2.99e-05	-4.40593	-0.604039	0.171271	0.341854	0.319899	6.14297e-146	2.76597e-07	0.0589968	4021	OPA1-AS1
SLC31A1	-0.639319	-5.13151	2.87e-07	3.08e-05	-2.95788	0.046706	0.0628257	0.124587	0.120635	0	2.87427e-07	0.698632	9201	SLC31A1
TRMT9B	-0.815309	-5.12671	2.95e-07	3.13e-05	-1.78347	0.0862495	0.0799971	0.159032	0.153901	4.20562e-110	2.94855e-07	0.575191	8136	TRMT9B
ABHD18	-0.539066	-5.12645	2.95e-07	3.13e-05	-1.33335	0.135217	0.052906	0.105154	0.102023	3.78594e-140	2.95262e-07	0.185052	4598	ABHD18
TTLL3	-0.577636	-5.11822	3.08e-07	3.25e-05	-2.9606	0.330345	0.057129	0.112859	0.109239	0	3.08434e-07	0.00249414	3076	TTLL3
AC008731.1	-1.30537	-5.11506	3.14e-07	3.26e-05	-2.80488	-0.238725	0.127913	0.255202	0.245364	1.40188e-106	3.13638e-07	0.330582	14018	AC008731.1
CEP76	-0.641436	-5.11427	3.15e-07	3.26e-05	-2.61044	-0.025671	0.0630391	0.125421	0.121364	0	3.14964e-07	0.832481	15640	CEP76
AC244517.11	-1.80286	-5.11391	3.16e-07	3.26e-05	-3.21397	-0.516625	0.176297	0.35254	0.336918	2.95965e-74	3.15552e-07	0.125182	5424	AC244517.11
PCDH9-AS2	-1.56	-5.11048	3.21e-07	3.3e-05	-1.02249	-0.696787	0.15302	0.305255	0.295399	2.35633e-11	3.21345e-07	0.0183343	12351	PCDH9-AS2
AASDH	-0.446753	-5.10417	3.32e-07	3.39e-05	-1.02737	-0.00158427	0.0439806	0.0875271	0.0849454	1.10076e-120	3.32248e-07	0.98512	4326	AASDH
CCZ1B	-0.701719	-5.09652	3.46e-07	3.5e-05	-2.41833	-0.105756	0.0692913	0.137686	0.133421	7.21873e-267	3.45946e-07	0.427984	6693	CCZ1B
CYP51A1-AS1	-1.13724	-5.09523	3.48e-07	3.5e-05	-4.79234	0.0920625	0.113128	0.223196	0.209474	0	3.48316e-07	0.660304	7039	CYP51A1-AS1
AC024619.3	-1.40871	-5.09489	3.49e-07	3.5e-05	-4.19751	-0.296599	0.139154	0.276495	0.262097	6.91578e-200	3.48945e-07	0.257786	14867	AC024619.3
HIBCH	0.619446	5.09109	3.56e-07	3.54e-05	0.533013	-0.16579	0.0609894	0.121673	0.11825	2.3426e-18	3.56004e-07	0.160905	2728	HIBCH
SLC46A3	-0.72793	-5.08958	3.59e-07	3.54e-05	-2.79992	-0.0688026	0.072064	0.143024	0.138379	0	3.58853e-07	0.619045	12202	SLC46A3
AL590999.1	-1.09703	-5.08937	3.59e-07	3.54e-05	-3.69129	-0.395392	0.10817	0.215552	0.20641	3.13743e-255	3.59257e-07	0.0554209	6060	AL590999.1
LINC01572	-1.12226	-5.0872	3.63e-07	3.54e-05	-1.92055	-0.186162	0.110929	0.220605	0.213195	3.73649e-67	3.63381e-07	0.382553	14385	LINC01572
LINC02250	-1.90688	-5.08717	3.63e-07	3.54e-05	-4.25711	-0.441282	0.188605	0.374842	0.353979	8.24789e-113	3.63447e-07	0.212532	13115	LINC02250
KPNA3	-0.286199	-5.07788	3.82e-07	3.66e-05	-0.932606	-0.0224258	0.028335	0.056362	0.0550015	1.40559e-237	3.81679e-07	0.683471	12314	KPNA3
AP000892.1	-1.02978	-5.0773	3.83e-07	3.66e-05	-3.63337	0.0329877	0.102305	0.20282	0.194426	2.88032e-276	3.82845e-07	0.865272	10331	AP000892.1
HECTD1	-0.259213	-5.07451	3.88e-07	3.66e-05	-0.677469	0.0454624	0.0257149	0.0510814	0.0498333	5.79234e-153	3.88498e-07	0.361616	12588	HECTD1
AC073320.1	-0.735518	-5.0744	3.89e-07	3.66e-05	-4.50144	0.0741175	0.0730936	0.144947	0.138641	0	3.88712e-07	0.592925	7293	AC073320.1
AC068533.3	-1.26422	-5.07406	3.89e-07	3.66e-05	-3.81475	-0.267023	0.125108	0.249154	0.237338	3.34711e-204	3.89409e-07	0.260558	6925	AC068533.3
BUD13	-0.68756	-5.07391	3.9e-07	3.66e-05	-3.31579	0.104366	0.0684639	0.135509	0.130838	0	3.89727e-07	0.425059	10319	BUD13
AC123768.3	-1.06981	-5.07082	3.96e-07	3.66e-05	-2.93874	-0.16692	0.106113	0.210974	0.202788	8.11514e-169	3.96097e-07	0.410438	13145	AC123768.3
RIC3	-0.513716	-5.07014	3.98e-07	3.66e-05	-1.06512	-0.152459	0.0508719	0.101322	0.0982809	2.4496e-97	3.97524e-07	0.120841	9585	RIC3
AP002518.2	-1.22467	-5.07002	3.98e-07	3.66e-05	-3.49345	-0.165406	0.121501	0.241551	0.230942	8.44523e-182	3.97776e-07	0.473854	10310	AP002518.2
ALG13-AS1	-1.90032	-5.06954	3.99e-07	3.66e-05	-4.91902	-0.719815	0.187711	0.374852	0.345702	2.31779e-151	3.98786e-07	0.0373256	7891	ALG13-AS1
SPDYE2	-1.35879	-5.06834	4.01e-07	3.66e-05	-3.34138	0.0628186	0.134723	0.268094	0.256496	8.56846e-136	4.01307e-07	0.806526	7164	SPDYE2
MARCH1	0.789683	5.06791	4.02e-07	3.66e-05	-1.19068	0.0210158	0.0781278	0.15582	0.152436	1.91577e-52	4.02215e-07	0.890346	4715	MARCH1
AL078581.3	-1.60947	-5.06534	4.08e-07	3.68e-05	-4.56269	-0.14815	0.159404	0.317741	0.297858	3.44187e-180	4.07662e-07	0.618918	6517	AL078581.3
AL513188.1	-1.38163	-5.06496	4.08e-07	3.68e-05	-4.18177	-0.46659	0.136595	0.272781	0.2595	7.87799e-206	4.08483e-07	0.0721714	5815	AL513188.1
AC073842.2	-1.06011	-5.06218	4.14e-07	3.71e-05	-4.32632	-0.0716601	0.105928	0.209417	0.199195	0	4.14489e-07	0.719035	7107	AC073842.2
PCDHB9	-0.816844	-5.04931	4.43e-07	3.95e-05	-3.8532	0.315626	0.082172	0.161774	0.154926	0	4.43416e-07	0.0416231	5430	PCDHB9
CYP3A5	-1.07309	-5.04509	4.53e-07	4.02e-05	-3.75802	-0.211357	0.106794	0.2127	0.203575	2.90739e-271	4.53302e-07	0.299164	7095	CYP3A5
AC005037.1	-0.846565	-5.04418	4.55e-07	4.02e-05	-2.7471	-0.113132	0.0845219	0.16783	0.16195	1.00888e-231	4.55473e-07	0.484827	2782	AC005037.1
ASMTL	-0.65326	-5.04293	4.58e-07	4.02e-05	-2.88568	-0.278492	0.0650732	0.12954	0.12567	0	4.58459e-07	0.0266879	7478	ASMTL
PTPN7	-1.27853	-5.03149	4.87e-07	4.25e-05	-4.19671	-0.393148	0.128158	0.254105	0.241883	3.42276e-235	4.86675e-07	0.104085	1466	PTPN7
OVOL2	-1.21097	-5.02864	4.94e-07	4.28e-05	-3.87658	-0.115942	0.121355	0.240814	0.230019	6.5147e-224	4.93981e-07	0.614225	15979	OVOL2
DDHD1	-0.448471	-5.02738	4.97e-07	4.28e-05	-1.04	0.124063	0.0448716	0.0892057	0.0866023	7.73022e-119	4.97221e-07	0.151983	12699	DDHD1
AC025165.2	-1.22729	-5.02682	4.99e-07	4.28e-05	-4.56239	-0.254955	0.12247	0.244149	0.23048	9.46039e-304	4.9867e-07	0.268645	11677	AC025165.2
PPP1R35	-0.850779	-5.02623	5e-07	4.28e-05	-3.01022	0.112954	0.0851547	0.169268	0.163093	1.00159e-273	5.00207e-07	0.488576	7122	PPP1R35
AC008758.5	-0.68028	-5.0253	5.03e-07	4.28e-05	-3.05397	0.321905	0.0684416	0.135371	0.130863	0	5.02638e-07	0.013899	16637	AC008758.5
L2HGDH	-0.491131	-5.02026	5.16e-07	4.37e-05	-2.18592	0.0492125	0.0493324	0.0978298	0.0951081	0	5.16027e-07	0.604851	12666	L2HGDH
AC099791.2	-0.996318	-5.01633	5.27e-07	4.42e-05	-3.02825	0.025828	0.0998024	0.198615	0.190839	3.16362e-202	5.26686e-07	0.892343	664	AC099791.2
FAM104A	-0.46583	-5.01567	5.28e-07	4.42e-05	-2.78995	0.0328962	0.0467662	0.092875	0.0904142	0	5.28495e-07	0.715978	15365	FAM104A
AL365273.2	-0.824599	-5.01503	5.3e-07	4.42e-05	-1.54708	-0.152725	0.0826392	0.164426	0.159096	3.34631e-78	5.30264e-07	0.337076	10924	AL365273.2
AC008957.1	-1.72253	-5.01142	5.4e-07	4.47e-05	-2.58098	-0.794408	0.172237	0.343721	0.330681	9.18841e-51	5.40304e-07	0.0162907	4923	AC008957.1
AL359317.2	-1.13201	-5.01085	5.42e-07	4.47e-05	-3.80175	-0.133303	0.113422	0.225912	0.215676	2.56567e-246	5.41904e-07	0.536529	12811	AL359317.2
RORA-AS1	-1.16728	-5.01016	5.44e-07	4.47e-05	-1.26994	-0.436849	0.116802	0.232982	0.22553	1.55832e-27	5.4385e-07	0.052746	13377	RORA-AS1
AC011476.3	-0.893004	-5.00574	5.56e-07	4.53e-05	-3.82028	0.201498	0.0902326	0.178396	0.170855	0	5.5647e-07	0.238257	17407	AC011476.3
MRVI1-AS1	-0.989081	-5.00492	5.59e-07	4.53e-05	-2.82327	-0.226177	0.0993043	0.197622	0.190231	8.49222e-178	5.58852e-07	0.234456	9612	MRVI1-AS1
LSM2	-0.639503	-5.00394	5.62e-07	4.53e-05	-3.1514	0.244633	0.0646655	0.1278	0.123465	0	5.617e-07	0.0475475	5938	LSM2
AL031846.2	-1.10705	-5.00386	5.62e-07	4.53e-05	-3.70539	-0.0816339	0.110893	0.22124	0.211413	8.52558e-245	5.61937e-07	0.699397	17794	AL031846.2
AP000311.1	-1.34872	-5.0011	5.7e-07	4.56e-05	-1.56505	-0.418571	0.135429	0.269684	0.260731	6.86649e-31	5.70052e-07	0.108411	18034	AP000311.1
DTWD2	-0.600443	-5.00079	5.71e-07	4.56e-05	-1.75792	0.0255162	0.0604435	0.12007	0.116444	5.78537e-186	5.70961e-07	0.82655	5260	DTWD2
HSF4	-0.744346	-4.99935	5.75e-07	4.57e-05	-1.94328	0.072282	0.0747547	0.148889	0.14403	5.58619e-149	5.75248e-07	0.61577	14288	HSF4
CC2D2B	-1.0689	-4.99855	5.78e-07	4.57e-05	-1.90912	-0.129175	0.107615	0.213841	0.206546	2.0475e-70	5.77619e-07	0.531705	10925	CC2D2B
AL162171.2	-1.25771	-4.9976	5.8e-07	4.57e-05	-4.77962	-0.0716314	0.127357	0.251663	0.23629	3.0704e-308	5.80474e-07	0.761776	12946	AL162171.2
IBTK	-0.46539	-4.99473	5.89e-07	4.62e-05	-1.0994	0.150793	0.0468938	0.0931763	0.0904195	1.50301e-121	5.89196e-07	0.0953735	6241	IBTK
AC069287.3	-1.41156	-4.98997	6.04e-07	4.71e-05	-3.8572	-0.17372	0.142531	0.282879	0.269277	2.74411e-161	6.03885e-07	0.518838	9485	AC069287.3
ZNF611	-0.395739	-4.98289	6.26e-07	4.86e-05	-2.09374	0.194491	0.0400807	0.0794194	0.077357	0	6.26409e-07	0.0119303	17355	ZNF611
USP3	-0.434355	-4.98045	6.34e-07	4.88e-05	-0.751732	-0.0322393	0.0437954	0.0872119	0.0847105	4.88628e-66	6.34356e-07	0.703513	13392	USP3
PRMT9	-0.663772	-4.98028	6.35e-07	4.88e-05	-2.39983	-0.0156333	0.0670988	0.13328	0.129015	3.78697e-280	6.3492e-07	0.903553	4659	PRMT9
ENTPD1-AS1	-0.405048	-4.97952	6.37e-07	4.88e-05	0.188298	-0.0650329	0.040825	0.0813429	0.0790517	3.98199e-06	6.37435e-07	0.4107	10923	ENTPD1-AS1
AP003071.2	-1.8388	-4.97524	6.52e-07	4.97e-05	-5.32685	-0.597258	0.18573	0.369589	0.335855	6.66305e-181	6.51665e-07	0.0753507	18622	AP003071.2
WDR93	-1.30243	-4.97385	6.56e-07	4.98e-05	-3.93807	-0.0224607	0.132335	0.261856	0.249132	1.34793e-194	6.56347e-07	0.928163	13629	WDR93
DIRC2	-0.517757	-4.97242	6.61e-07	4.99e-05	-1.85335	0.0587046	0.0524364	0.104126	0.101104	1.20845e-273	6.61232e-07	0.561486	3658	DIRC2
AC110995.1	-1.43275	-4.97043	6.68e-07	5.01e-05	-5.10963	0.00145895	0.145907	0.288255	0.266188	1.12534e-268	6.68043e-07	0.995627	7490	AC110995.1
AC092574.2	-1.39585	-4.96934	6.72e-07	5.01e-05	-3.81355	-0.281421	0.141258	0.280892	0.267759	1.59845e-160	6.71796e-07	0.293247	4067	AC092574.2
PCCA-AS1	-1.47232	-4.96934	6.72e-07	5.01e-05	-5.06994	-0.0553961	0.149363	0.296281	0.273467	1.50891e-252	6.71798e-07	0.839471	12416	PCCA-AS1
SPSB3	-0.655312	-4.96301	6.94e-07	5.15e-05	-1.71484	-0.0836211	0.0662948	0.132039	0.12787	1.56977e-147	6.94074e-07	0.513141	13779	SPSB3
ZNF565	-0.551818	-4.96148	7e-07	5.17e-05	-1.95194	-0.0961012	0.0559407	0.11122	0.107965	9.46555e-267	6.99575e-07	0.373406	16952	ZNF565
RAPH1	-0.752914	-4.95979	7.06e-07	5.19e-05	-1.37349	-0.152415	0.0762749	0.151803	0.146886	1.71455e-72	7.05684e-07	0.299437	2808	RAPH1
AP001160.1	-0.799421	-4.95818	7.12e-07	5.21e-05	-3.99552	0.158701	0.0814668	0.161233	0.154703	0	7.11562e-07	0.304964	9897	AP001160.1
SCML1	-0.834225	-4.95283	7.31e-07	5.33e-05	-1.89755	-0.261633	0.0846344	0.168434	0.162997	2.47878e-111	7.31407e-07	0.108463	7540	SCML1
AL807761.4	-1.27603	-4.94737	7.52e-07	5.45e-05	-3.71999	-0.0202281	0.129657	0.257922	0.246238	4.92674e-181	7.52244e-07	0.934528	9164	AL807761.4
GSN-AS1	-1.94204	-4.94687	7.54e-07	5.45e-05	-5.55645	0.374384	0.200734	0.392579	0.352421	1.19365e-168	7.54168e-07	0.28809	9240	GSN-AS1
MT-ND1	1.22867	4.94312	7.69e-07	5.53e-05	0.639081	0.0987804	0.124584	0.248561	0.241398	2.90179e-07	7.68836e-07	0.682392	18144	MT-ND1
ZRANB2-AS1	-1.79637	-4.94228	7.72e-07	5.53e-05	-4.00868	-0.304577	0.182867	0.36347	0.343956	1.62681e-106	7.72126e-07	0.375881	710	ZRANB2-AS1
RSRP1	-0.53666	-4.94093	7.78e-07	5.55e-05	-0.170011	0.00903385	0.0545294	0.108615	0.105355	0.00182221	7.77501e-07	0.931668	272	RSRP1
TMLHE-AS1	-1.14674	-4.93549	7.99e-07	5.68e-05	-2.83256	-0.12493	0.117022	0.232345	0.223107	1.9507e-129	7.99491e-07	0.575509	8076	TMLHE-AS1
CAPN10	-0.721444	-4.93479	8.02e-07	5.68e-05	-2.755	0.0558025	0.0736275	0.146195	0.141306	1.98955e-306	8.02364e-07	0.692912	3011	CAPN10
ZBTB48	-0.569058	-4.93057	8.2e-07	5.78e-05	-2.98169	0.139743	0.0582724	0.115414	0.111857	0	8.19902e-07	0.211555	87	ZBTB48
FLVCR1-DT	-0.804759	-4.92586	8.4e-07	5.86e-05	-4.51949	0.0381218	0.0822083	0.163374	0.155962	0	8.3988e-07	0.806898	1564	FLVCR1-DT
USO1	-0.385568	-4.92558	8.41e-07	5.86e-05	-1.17193	0.0176954	0.0393821	0.0782786	0.076106	1.37008e-194	8.4109e-07	0.816142	4374	USO1
PHF7	-0.84663	-4.9253	8.42e-07	5.86e-05	-2.69939	0.135765	0.0865726	0.171894	0.165886	1.94731e-213	8.42292e-07	0.413116	3400	PHF7
RIPK1	-0.546535	-4.92289	8.53e-07	5.91e-05	-1.90262	0.154244	0.0560187	0.111019	0.107513	7.56678e-253	8.52744e-07	0.151387	5725	RIPK1
AC244517.5	-1.11028	-4.92202	8.57e-07	5.91e-05	-4.26671	-0.0880593	0.113606	0.225574	0.214769	0	8.56536e-07	0.681792	5417	AC244517.5
P4HTM	-0.490185	-4.91889	8.7e-07	5.98e-05	-1.75691	0.112156	0.050171	0.0996537	0.0967694	1.1791e-268	8.70386e-07	0.246454	3324	P4HTM
AL627171.2	1.39923	4.9176	8.76e-07	6e-05	-2.61779	0.397055	0.142535	0.284536	0.279787	2.46063e-75	8.76125e-07	0.15586	12660	AL627171.2
AL592295.4	-0.953506	-4.9142	8.91e-07	6.07e-05	-3.35708	0.189899	0.0982259	0.194031	0.186105	5.28714e-256	8.91456e-07	0.307543	1257	AL592295.4
AC046158.1	-1.7176	-4.91376	8.93e-07	6.07e-05	-3.5765	-0.286281	0.174965	0.34955	0.33351	7.18613e-93	8.93482e-07	0.390678	14431	AC046158.1
AC022146.2	-1.08352	-4.91288	8.97e-07	6.07e-05	-3.53545	-0.156782	0.110489	0.220546	0.21131	1.15421e-224	8.97499e-07	0.458117	16538	AC022146.2
AL359706.1	-1.10056	-4.91192	9.02e-07	6.08e-05	-3.31057	-0.503277	0.112376	0.224058	0.215886	9.4744e-191	9.01866e-07	0.0197421	12278	AL359706.1
SYNPO2L	-1.48278	-4.90941	9.13e-07	6.11e-05	-5.05639	0.131298	0.153527	0.302028	0.279301	6.96549e-238	9.135e-07	0.638288	10810	SYNPO2L
AC090559.1	-1.37662	-4.90879	9.16e-07	6.11e-05	-4.66049	-0.180526	0.141429	0.28044	0.263855	3.84626e-238	9.16382e-07	0.493857	9797	AC090559.1
DPP10-AS3	-2.6054	-4.90851	9.18e-07	6.11e-05	-2.80883	-0.653661	0.266048	0.530793	0.506337	4.68517e-26	9.17707e-07	0.196717	2434	DPP10-AS3
NSUN3	-0.652594	-4.90383	9.4e-07	6.22e-05	-1.92413	0.0725254	0.0670542	0.133078	0.128817	4.39018e-181	9.3988e-07	0.573429	3523	NSUN3
TSPOAP1-AS1	-1.16339	-4.90295	9.44e-07	6.22e-05	-3.313	-0.269425	0.119275	0.237283	0.227401	8.42158e-170	9.44094e-07	0.236095	15236	TSPOAP1-AS1
RCOR3	-0.404239	-4.90258	9.46e-07	6.22e-05	-0.755198	0.0512295	0.0414329	0.0824543	0.0800306	3.15041e-74	9.45841e-07	0.522092	1548	RCOR3
MT3	0.729982	4.9004	9.56e-07	6.27e-05	0.148355	0.271499	0.0746571	0.148964	0.144833	0.0469054	9.56423e-07	0.0608534	14213	MT3
AC003681.1	-1.60102	-4.89812	9.68e-07	6.32e-05	-4.66872	-0.349765	0.164266	0.326864	0.305904	1.09319e-177	9.67573e-07	0.25288	17673	AC003681.1
DCDC2B	-1.60786	-4.8963	9.77e-07	6.34e-05	-4.8976	-0.261835	0.164937	0.328383	0.305107	9.24381e-194	9.76587e-07	0.390796	371	DCDC2B
AP003025.2	-1.26541	-4.89571	9.8e-07	6.34e-05	-2.38813	-0.457302	0.129647	0.258473	0.249163	9.04343e-76	9.79512e-07	0.066454	10461	AP003025.2
LINC02256	-0.648063	-4.89209	9.98e-07	6.44e-05	-0.876603	-0.0511808	0.0665737	0.132472	0.128322	1.35157e-39	9.97723e-07	0.690007	13144	LINC02256
MT-ND4	1.31882	4.88861	1.02e-06	6.52e-05	1.12732	0.163611	0.135211	0.269775	0.261848	7.58662e-17	1.01551e-06	0.532082	18153	MT-ND4
AL033384.2	-1.38797	-4.88804	1.02e-06	6.52e-05	-3.71558	-0.272524	0.142274	0.283952	0.270233	2.41859e-150	1.01845e-06	0.313224	6167	AL033384.2
AC073167.1	-1.50897	-4.87617	1.08e-06	6.9e-05	-4.00255	-0.467904	0.155337	0.309459	0.294584	2.08064e-146	1.08165e-06	0.112206	13395	AC073167.1
KIF24	-0.885467	-4.87433	1.09e-06	6.94e-05	-3.22163	-0.00475683	0.091579	0.181659	0.174804	4.2324e-271	1.09179e-06	0.97829	8885	KIF24
SERPINE3	-1.81348	-4.8725	1.1e-06	6.98e-05	-4.91498	-0.387924	0.186687	0.372187	0.34621	9.31792e-153	1.10198e-06	0.262507	12325	SERPINE3
RBMS3-AS2	-1.58877	-4.8708	1.11e-06	7.01e-05	-3.37348	-0.559931	0.163669	0.326182	0.312361	2.16192e-94	1.11148e-06	0.0730411	3176	RBMS3-AS2
LINC02341	-0.908294	-4.86535	1.14e-06	7.18e-05	-4.10162	0.0149448	0.0941211	0.186686	0.178542	0	1.14254e-06	0.933291	12263	LINC02341
AC133919.2	-1.35037	-4.86375	1.15e-06	7.19e-05	-3.9775	-0.163814	0.139535	0.277639	0.264292	1.00601e-178	1.15182e-06	0.535374	14537	AC133919.2
MASP2	-1.16817	-4.86344	1.15e-06	7.19e-05	-3.93716	-0.340948	0.120868	0.240195	0.230186	9.57389e-233	1.1536e-06	0.138558	133	MASP2
CCDC192	-1.18126	-4.86253	1.16e-06	7.19e-05	-4.45642	-0.106678	0.122754	0.242931	0.230035	1.41699e-288	1.15897e-06	0.64283	5296	CCDC192
GNA14-AS1	-1.65615	-4.86218	1.16e-06	7.19e-05	-1.84931	-0.66911	0.170602	0.340619	0.328686	2.22777e-27	1.16102e-06	0.0417795	9013	GNA14-AS1
BOK	1.06078	4.86102	1.17e-06	7.2e-05	-3.61922	0.311534	0.109375	0.218222	0.216828	4.15658e-240	1.16784e-06	0.15078	3025	BOK
AC009690.2	-1.17252	-4.85955	1.18e-06	7.23e-05	-3.03186	-0.166466	0.121371	0.241281	0.232194	1.00735e-137	1.17651e-06	0.473418	13474	AC009690.2
GLIPR1L1	-1.61502	-4.85752	1.19e-06	7.28e-05	-3.45793	-0.446283	0.166747	0.332478	0.31792	1.58889e-95	1.18862e-06	0.16039	11766	GLIPR1L1
ZMIZ2	-0.458145	-4.85179	1.22e-06	7.46e-05	-2.05136	0.293968	0.0476938	0.094428	0.0916941	0	1.22353e-06	0.00134609	6871	ZMIZ2
USP39	-0.451255	-4.85119	1.23e-06	7.46e-05	-1.77688	0.10171	0.0468493	0.0930194	0.0904229	0	1.22724e-06	0.260662	2266	USP39
MT-ND4L	1.46615	4.84969	1.24e-06	7.48e-05	-1.52667	0.508611	0.151431	0.302319	0.295392	6.66157e-24	1.23656e-06	0.0851026	18152	MT-ND4L
AC105339.3	-1.62171	-4.84881	1.24e-06	7.48e-05	-4.07752	-0.427558	0.16797	0.334456	0.317432	3.57431e-130	1.24202e-06	0.178004	13580	AC105339.3
MCEE	-0.568447	-4.84844	1.24e-06	7.48e-05	-2.66245	0.140027	0.0592006	0.117243	0.113669	0	1.24434e-06	0.217991	2192	MCEE
AC117503.1	-1.59443	-4.84148	1.29e-06	7.72e-05	-5.30595	-0.280439	0.165683	0.329327	0.304122	4.92877e-225	1.28875e-06	0.356461	12099	AC117503.1
AP001011.1	-1.42167	-4.83986	1.3e-06	7.75e-05	-3.25993	-0.45931	0.147342	0.293743	0.28178	1.81618e-108	1.29931e-06	0.103094	15580	AP001011.1
SPI1	-1.0235	-4.83943	1.3e-06	7.75e-05	-3.3015	0.0247175	0.106091	0.211492	0.203227	1.30978e-212	1.30211e-06	0.903196	9796	SPI1
IPO9-AS1	-1.0634	-4.83789	1.31e-06	7.78e-05	-1.83354	-0.326254	0.110573	0.219807	0.212347	9.37774e-62	1.31222e-06	0.124434	1457	IPO9-AS1
PRSS51	-2.07172	-4.83618	1.32e-06	7.82e-05	-4.50646	-0.349542	0.214711	0.428378	0.39933	8.35972e-98	1.32355e-06	0.381399	8118	PRSS51
TEFM	-0.496552	-4.83514	1.33e-06	7.84e-05	-1.86153	-0.0364104	0.0516314	0.102696	0.0996268	1.18711e-284	1.33053e-06	0.714762	14890	TEFM
AC009950.1	-0.971467	-4.83325	1.34e-06	7.87e-05	-3.85836	-0.244038	0.101175	0.200997	0.193082	0	1.34322e-06	0.206262	2949	AC009950.1
GRB10	0.823446	4.83295	1.35e-06	7.87e-05	-2.7206	0.268059	0.0854255	0.170382	0.168221	1.41904e-222	1.34524e-06	0.111048	6892	GRB10
MTCP1	-1.51251	-4.82832	1.38e-06	8.02e-05	-3.76978	-0.514234	0.157047	0.313258	0.298587	2.52129e-127	1.37687e-06	0.0850291	8070	MTCP1
CASS4	0.928375	4.82736	1.38e-06	8.03e-05	-3.52194	0.224078	0.096274	0.192315	0.191294	5.43457e-293	1.38352e-06	0.241447	16239	CASS4
TMEM231	-0.83708	-4.82591	1.39e-06	8.07e-05	-3.9395	-0.0180685	0.0875302	0.173455	0.166482	0	1.39363e-06	0.913574	14411	TMEM231
AL024508.1	-1.87125	-4.82478	1.4e-06	8.08e-05	-3.77513	-0.651549	0.19389	0.387841	0.368539	1.95468e-84	1.40158e-06	0.0770733	6461	AL024508.1
AC012358.3	-0.937184	-4.82128	1.43e-06	8.2e-05	-2.33341	-0.144266	0.0977464	0.194385	0.18777	5.96926e-126	1.42644e-06	0.442302	2100	AC012358.3
AC006064.2	-1.17215	-4.82044	1.43e-06	8.21e-05	-3.41318	-0.190416	0.122284	0.243162	0.233519	1.90541e-171	1.43239e-06	0.414832	11241	AC006064.2
PINLYP	-0.738405	-4.81388	1.48e-06	8.45e-05	-3.71381	0.198637	0.0774935	0.153391	0.147755	0	1.48024e-06	0.178832	18965	PINLYP
CLIC5	-0.867036	-4.81299	1.49e-06	8.46e-05	-3.45392	0.279132	0.0909515	0.180145	0.173661	0	1.4869e-06	0.107979	6136	CLIC5
RBP2	-2.15925	-4.80749	1.53e-06	8.62e-05	-5.20534	-0.467966	0.226568	0.449143	0.41168	8.34335e-117	1.5284e-06	0.255654	3779	RBP2
MSMO1	-1.00825	-4.80731	1.53e-06	8.62e-05	-1.82038	-0.01622	0.10546	0.209733	0.202955	9.19437e-67	1.52976e-06	0.936301	4722	MSMO1
AL354989.1	-1.38299	-4.80712	1.53e-06	8.62e-05	-5.11623	-0.413951	0.1441	0.287697	0.268521	4.16193e-276	1.53121e-06	0.123171	18584	AL354989.1
CXCL17	-1.39808	-4.8049	1.55e-06	8.69e-05	-5.04322	-0.343661	0.145626	0.29097	0.270844	8.53591e-263	1.54828e-06	0.204493	17098	CXCL17
INSIG1	-1.06334	-4.80424	1.55e-06	8.69e-05	-2.33533	0.181954	0.111333	0.221333	0.214022	1.08588e-97	1.5534e-06	0.395234	7447	INSIG1
AC092839.1	-1.48966	-4.79944	1.59e-06	8.87e-05	-3.19464	-0.348421	0.155324	0.310381	0.297187	5.35846e-94	1.59107e-06	0.241039	2093	AC092839.1
FADS1	-0.971555	-4.79729	1.61e-06	8.94e-05	-1.79274	-0.0403787	0.10192	0.202522	0.195765	2.95384e-69	1.60826e-06	0.836587	9869	FADS1
ZNF426	-0.498806	-4.7956	1.62e-06	8.99e-05	-2.93456	-0.0145067	0.052412	0.104013	0.101147	0	1.62185e-06	0.885957	16557	ZNF426
EIF2B2	-0.588126	-4.79397	1.64e-06	9.03e-05	-3.24376	0.0745478	0.0619682	0.12268	0.11884	0	1.63511e-06	0.530465	12874	EIF2B2
AMY2B	-0.872716	-4.79025	1.67e-06	9.15e-05	-1.88286	0.134604	0.0916012	0.182186	0.176065	6.94574e-94	1.66575e-06	0.444564	854	AMY2B
AL355472.1	-1.20155	-4.79	1.67e-06	9.15e-05	-3.15575	-0.19632	0.126114	0.250846	0.240326	3.43875e-138	1.66782e-06	0.41399	1698	AL355472.1
AC104827.1	-1.15241	-4.78853	1.68e-06	9.19e-05	-1.89216	-0.379445	0.12082	0.24066	0.232414	2.79468e-55	1.68008e-06	0.102548	4430	AC104827.1
AC009133.1	-0.879215	-4.78344	1.72e-06	9.39e-05	-3.05238	-0.00188211	0.092669	0.183804	0.177152	6.17096e-238	1.72318e-06	0.991523	14072	AC009133.1
ADHFE1	-1.04402	-4.78196	1.74e-06	9.43e-05	-1.43534	-0.044633	0.109739	0.218325	0.210993	4.31279e-39	1.73597e-06	0.832468	8386	ADHFE1
ABHD11	-0.758322	-4.77512	1.8e-06	9.73e-05	-4.17762	0.165348	0.0804607	0.158807	0.152297	0	1.79605e-06	0.277614	6954	ABHD11
DSN1	-0.878138	-4.77237	1.82e-06	9.8e-05	-4.17696	0.18394	0.0930524	0.184004	0.175739	0	1.82067e-06	0.295254	16104	DSN1
FILIP1L	-1.12306	-4.77221	1.82e-06	9.8e-05	-2.6607	-0.364071	0.118024	0.235333	0.227011	1.54947e-112	1.8222e-06	0.108767	3539	FILIP1L
AC117834.1	-1.56274	-4.7678	1.86e-06	9.99e-05	-3.73235	-0.374925	0.164149	0.327769	0.311916	1.90453e-114	1.86251e-06	0.229361	8503	AC117834.1
AL139807.1	-0.579647	-4.76717	1.87e-06	9.99e-05	-2.49164	0.0789286	0.0612382	0.121591	0.118103	0	1.86832e-06	0.50394	5774	AL139807.1
AL020995.1	-1.27502	-4.76641	1.88e-06	0.0001	-3.87189	-0.485943	0.134113	0.267501	0.255814	2.80958e-183	1.8754e-06	0.0574857	393	AL020995.1
MMAB	-0.641774	-4.76317	1.91e-06	0.000101	-2.69526	0.0158787	0.0678841	0.134737	0.130626	0	1.90574e-06	0.903249	11939	MMAB
P2RY14	-1.53604	-4.7609	1.93e-06	0.000102	-1.53689	-0.554799	0.161777	0.322637	0.311566	2.09705e-21	1.92727e-06	0.0749651	3837	P2RY14
LANCL1-AS1	-1.03345	-4.75989	1.94e-06	0.000102	-3.56533	0.0331067	0.10964	0.217116	0.207737	5.84411e-232	1.93701e-06	0.873379	2843	LANCL1-AS1
PCTP	-0.843573	-4.75959	1.94e-06	0.000102	-2.30704	-0.0363582	0.0892384	0.177237	0.171294	2.27719e-147	1.93989e-06	0.831907	15213	PCTP
AC002116.2	-1.14133	-4.75883	1.95e-06	0.000102	-4.27192	-0.245826	0.120416	0.239834	0.228399	1.13426e-275	1.94721e-06	0.281793	16944	AC002116.2
AC068051.1	-0.88955	-4.7583	1.95e-06	0.000102	-3.31065	-0.186059	0.0942212	0.186947	0.180972	1.8377e-270	1.95229e-06	0.303898	2849	AC068051.1
ZKSCAN1	-0.376907	-4.75803	1.95e-06	0.000102	-0.717462	0.172233	0.0398483	0.0792149	0.0769629	1.78579e-72	1.95487e-06	0.0252292	7100	ZKSCAN1
AL353626.1	-1.68552	-4.75455	1.99e-06	0.000103	-4.72374	-0.267675	0.178761	0.354507	0.333482	7.09337e-154	1.98888e-06	0.422168	8951	AL353626.1
AC016716.2	-1.60742	-4.7543	1.99e-06	0.000103	-2.65294	-0.548946	0.169144	0.338098	0.324668	1.92881e-55	1.99137e-06	0.0908762	2247	AC016716.2
CCDC24	-0.620565	-4.75189	2.02e-06	0.000104	-2.34023	0.15039	0.0658371	0.130593	0.1266	9.65482e-277	2.01525e-06	0.234866	535	CCDC24
DGUOK-AS1	-0.90422	-4.75035	2.03e-06	0.000105	-4.56634	-0.216374	0.0957379	0.190348	0.181603	0	2.03061e-06	0.23347	2212	DGUOK-AS1
AC005197.1	-1.94251	-4.74951	2.04e-06	0.000105	-5.38244	-0.540158	0.204475	0.408991	0.374713	1.0404e-152	2.03912e-06	0.149437	19818	AC005197.1
GLMN	-0.537934	-4.7478	2.06e-06	0.000105	-1.96001	-0.0148476	0.0571007	0.113302	0.109848	3.27639e-258	2.05642e-06	0.892482	799	GLMN
HMGXB4	-0.524935	-4.74499	2.09e-06	0.000106	-1.8175	0.0871858	0.0556881	0.110629	0.107412	1.21953e-233	2.0852e-06	0.416968	17722	HMGXB4
SCIMP	-1.17686	-4.74341	2.1e-06	0.000107	-4.17616	0.166583	0.125141	0.248104	0.235871	3.52453e-244	2.10149e-06	0.480034	14634	SCIMP
INTS6L	-0.562373	-4.74307	2.11e-06	0.000107	-2.02715	-0.00253536	0.0596225	0.118567	0.115166	2.2503e-253	2.10504e-06	0.982436	7977	INTS6L
DDX25	-0.724822	-4.74159	2.12e-06	0.000107	-2.94716	0.0395132	0.0771067	0.152865	0.14768	0	2.12048e-06	0.789039	10425	DDX25
AC010198.1	-1.04089	-4.7398	2.14e-06	0.000108	-3.5189	-0.246533	0.110604	0.219607	0.211268	3.98274e-222	2.13926e-06	0.243243	11432	AC010198.1
ASMTL-AS1	-0.762437	-4.73875	2.15e-06	0.000108	-3.47422	0.0524572	0.0813467	0.160894	0.155087	0	2.1504e-06	0.73518	7477	ASMTL-AS1
AC005920.2	-1.07651	-4.73672	2.17e-06	0.000108	-3.46048	-0.265476	0.113972	0.22727	0.218401	1.71803e-202	2.172e-06	0.224159	15201	AC005920.2
LUC7L2	-0.638582	-4.7367	2.17e-06	0.000108	-2.48012	-0.0772128	0.0679846	0.134816	0.13062	2.2471e-291	2.1723e-06	0.554437	7343	LUC7L2
AC098582.1	-1.13176	-4.73601	2.18e-06	0.000108	-3.08603	-0.209005	0.12036	0.23897	0.229889	5.47665e-145	2.17962e-06	0.363266	4450	AC098582.1
AC104088.1	-1.11224	-4.73536	2.19e-06	0.000108	-4.71468	0.105912	0.119216	0.23488	0.221354	0	2.1867e-06	0.632313	2642	AC104088.1
ZDHHC14	0.551058	4.73477	2.19e-06	0.000108	-0.43371	0.126845	0.0583714	0.116385	0.113485	1.08452e-13	2.19301e-06	0.263687	6553	ZDHHC14
AC091153.2	-1.01271	-4.7343	2.2e-06	0.000108	-4.5158	-0.195409	0.107414	0.21391	0.203622	0	2.19816e-06	0.337223	14609	AC091153.2
AL353194.1	-0.940542	-4.73404	2.2e-06	0.000108	-3.78383	-0.0735485	0.0998202	0.198676	0.190865	0	2.20093e-06	0.699983	15925	AL353194.1
PKIA-AS1	-1.19752	-4.73374	2.2e-06	0.000108	-3.25771	-0.508099	0.126957	0.252975	0.243705	3.27029e-145	2.20416e-06	0.0370793	8435	PKIA-AS1
HDAC6	-0.469378	-4.73341	2.21e-06	0.000108	-2.26002	0.138877	0.0499254	0.0991629	0.0963143	0	2.20782e-06	0.149328	7649	HDAC6
WDR64	-1.46538	-4.73335	2.21e-06	0.000108	-5.0288	0.0528904	0.157346	0.309585	0.288673	3.8967e-224	2.2084e-06	0.854626	1733	WDR64
CKMT2	-0.798283	-4.73155	2.23e-06	0.000108	-1.666	-0.234126	0.0846936	0.168715	0.162968	3.82568e-86	2.22816e-06	0.15082	5130	CKMT2
FBXL12	-0.663696	-4.72998	2.25e-06	0.000109	-2.85645	0.0429088	0.0707301	0.140317	0.135852	0	2.24537e-06	0.752116	16564	FBXL12
NSRP1	-0.264926	-4.72799	2.27e-06	0.00011	-0.827516	0.103357	0.0282222	0.0560335	0.0546525	5.52432e-189	2.26751e-06	0.058602	14879	NSRP1
DHX32	-0.439284	-4.72779	2.27e-06	0.00011	-1.14646	0.128383	0.0467605	0.0929155	0.0902823	9.5854e-133	2.26982e-06	0.15502	11131	DHX32
SRSF7	-0.76364	-4.72504	2.3e-06	0.000111	-1.65301	-0.253286	0.0811412	0.161616	0.15638	2.96445e-92	2.30072e-06	0.1053	2019	SRSF7
CYB5D2	-0.591876	-4.72419	2.31e-06	0.000111	-1.93387	0.156055	0.0631006	0.125286	0.121312	2.86382e-206	2.31031e-06	0.198304	14600	CYB5D2
UFL1	-0.511685	-4.72168	2.34e-06	0.000112	-1.28884	-0.0434196	0.0544298	0.108369	0.105154	5.94195e-124	2.33904e-06	0.67967	6286	UFL1
MMP24	-0.886844	-4.72	2.36e-06	0.000113	-3.07044	-0.244322	0.0942851	0.187891	0.181031	1.26384e-232	2.35845e-06	0.177139	16078	MMP24
AC012404.1	-1.69739	-4.71916	2.37e-06	0.000113	-1.34177	-0.6424	0.180377	0.359681	0.34749	1.01667e-13	2.36824e-06	0.0645029	13379	AC012404.1
S100PBP	-0.328948	-4.71819	2.38e-06	0.000113	-1.20548	0.13925	0.0351174	0.0697191	0.0678942	3.07982e-258	2.37948e-06	0.0402678	388	S100PBP
ZKSCAN4	-0.875435	-4.71809	2.38e-06	0.000113	-4.53218	-0.0261034	0.0934957	0.185549	0.17683	0	2.3807e-06	0.882643	5875	ZKSCAN4
PCDH9-AS4	-1.72778	-4.71372	2.43e-06	0.000115	-3.1544	-0.819729	0.183141	0.366543	0.350739	1.75811e-66	2.43235e-06	0.0194315	12353	PCDH9-AS4
MYO7A	1.96984	4.71332	2.44e-06	0.000115	-5.64896	-0.484435	0.20787	0.41793	0.416435	1.27013e-162	2.43708e-06	0.244711	10138	MYO7A
DNAH8	-0.855318	-4.7098	2.48e-06	0.000116	-4.8675	0.124702	0.0918263	0.181604	0.172449	0	2.47961e-06	0.469605	6056	DNAH8
MIF4GD	-0.728153	-4.70951	2.48e-06	0.000116	-3.92479	0.216163	0.0780883	0.154613	0.148723	0	2.48318e-06	0.146095	15401	MIF4GD
P3H2	0.977501	4.70808	2.5e-06	0.000117	-1.29369	0.329986	0.104112	0.207622	0.202537	1.8908e-35	2.50057e-06	0.103258	4008	P3H2
AL031587.2	-1.49551	-4.7078	2.5e-06	0.000117	-5.18391	-0.501513	0.159444	0.317667	0.295497	7.11131e-232	2.50408e-06	0.089662	17768	AL031587.2
RMC1	-0.520735	-4.70659	2.52e-06	0.000117	-2.49967	0.0733281	0.0557725	0.11064	0.107338	0	2.51897e-06	0.494511	15668	RMC1
AC008728.1	-1.85942	-4.7061	2.52e-06	0.000117	-4.91819	-0.393932	0.198961	0.395109	0.366976	6.6234e-135	2.52498e-06	0.283068	5469	AC008728.1
JDP2	0.874043	4.70174	2.58e-06	0.000119	-0.813563	0.0518397	0.093136	0.185898	0.181031	2.43196e-18	2.57956e-06	0.774603	12884	JDP2
DHRS4-AS1	-0.633843	-4.69897	2.61e-06	0.00012	-2.52669	-0.0261669	0.0679446	0.13489	0.13063	1.08397e-302	2.61473e-06	0.841235	12534	DHRS4-AS1
PDXDC1	-0.564575	-4.69849	2.62e-06	0.00012	-0.617867	-0.0799918	0.0603181	0.120161	0.116483	1.26607e-24	2.62094e-06	0.492254	13935	PDXDC1
ZNF714	-0.642761	-4.69765	2.63e-06	0.00012	-2.0041	0.10046	0.0689194	0.136826	0.132503	6.62613e-186	2.63178e-06	0.448346	16830	ZNF714
MKRN2OS	-1.05966	-4.69694	2.64e-06	0.00012	-3.6398	-0.357886	0.113137	0.225606	0.216427	4.39797e-227	2.64089e-06	0.098206	3107	MKRN2OS
AC005740.3	-1.77523	-4.69676	2.64e-06	0.00012	-5.08817	-0.0879574	0.190236	0.37797	0.351125	1.35206e-157	2.64326e-06	0.802199	18431	AC005740.3
FAM213A	-0.551933	-4.69588	2.65e-06	0.000121	-0.941685	-0.0105639	0.0590447	0.117535	0.113928	2.90986e-57	2.65461e-06	0.926123	10850	FAM213A
AC023051.1	-1.75055	-4.69405	2.68e-06	0.000121	-3.20046	-0.573535	0.186793	0.372929	0.357736	8.31745e-66	2.67845e-06	0.108883	11407	AC023051.1
RASSF8-AS1	-0.781633	-4.69273	2.7e-06	0.000122	-1.50604	-0.00490716	0.0837866	0.166563	0.161128	3.0735e-72	2.69589e-06	0.975704	11400	RASSF8-AS1
PHKG1	-0.952794	-4.68531	2.8e-06	0.000126	-1.94496	-0.226351	0.102301	0.203358	0.196662	1.35457e-80	2.79533e-06	0.249746	6908	PHKG1
AL355001.1	-1.03881	-4.67964	2.87e-06	0.000129	-4.73005	0.0580858	0.11227	0.221985	0.209549	0	2.87385e-06	0.78163	12151	AL355001.1
CBR3	-0.830402	-4.67953	2.88e-06	0.000129	-3.20615	-0.270933	0.0893642	0.177454	0.171472	6.89094e-282	2.8753e-06	0.114097	18049	CBR3
AC133550.2	-0.797475	-4.6785	2.89e-06	0.000129	-3.25952	0.0790379	0.0860132	0.170455	0.164283	0	2.88979e-06	0.63044	14059	AC133550.2
AC026894.1	-1.80704	-4.67628	2.92e-06	0.00013	-4.27423	-0.563428	0.192894	0.386426	0.363811	8.65153e-109	2.92119e-06	0.121458	9591	AC026894.1
AL157938.2	-1.42123	-4.67397	2.95e-06	0.000131	-3.52807	-0.48006	0.152417	0.304073	0.290835	1.53793e-118	2.95438e-06	0.0988149	9368	AL157938.2
MT-ATP6	1.11219	4.67296	2.97e-06	0.000132	1.43057	0.194693	0.119291	0.238005	0.230994	3.9034e-33	2.96891e-06	0.399312	18149	MT-ATP6
BCL2L14	-1.281	-4.67204	2.98e-06	0.000132	-2.38927	-0.272088	0.137735	0.274183	0.264498	2.0824e-67	2.98216e-06	0.303624	11329	BCL2L14
IDH3A	-0.468577	-4.66541	3.08e-06	0.000136	-1.86259	-0.0591661	0.0505043	0.100436	0.0976843	9.73607e-298	3.07997e-06	0.544723	13535	IDH3A
FO393419.2	-2.04977	-4.6644	3.1e-06	0.000136	-5.90173	-0.678301	0.220056	0.439451	0.390401	1.92581e-158	3.09526e-06	0.082308	315	FO393419.2
ZRANB3	-0.585061	-4.66415	3.1e-06	0.000136	-1.36392	-0.0697112	0.0630865	0.125438	0.121581	1.16887e-103	3.099e-06	0.566392	2508	ZRANB3
AC090579.1	-0.950833	-4.66348	3.11e-06	0.000136	-2.84122	-0.170394	0.102527	0.203889	0.196687	5.02504e-169	3.10908e-06	0.386315	8579	AC090579.1
TNS2	-0.669513	-4.66334	3.11e-06	0.000136	-1.7016	0.0274609	0.0721589	0.143569	0.139041	5.98871e-123	3.1112e-06	0.843434	11577	TNS2
PAPPA	-1.02742	-4.66113	3.14e-06	0.000137	-3.08169	-0.167088	0.110859	0.220423	0.212408	4.53976e-170	3.1448e-06	0.431492	9221	PAPPA
MTFMT	-0.601868	-4.66068	3.15e-06	0.000137	-2.49647	0.0528462	0.0650963	0.129137	0.125234	0	3.15172e-06	0.673041	13411	MTFMT
MIR181A2HG	-0.734295	-4.65851	3.19e-06	0.000138	-2.36364	-0.0587121	0.0792994	0.157624	0.152286	3.22121e-195	3.18505e-06	0.699838	9266	MIR181A2HG
AC018511.2	-1.40344	-4.65661	3.21e-06	0.000139	-4.87584	-0.236747	0.151031	0.301387	0.282583	1.18099e-228	3.21451e-06	0.402144	18653	AC018511.2
COQ4	-0.44123	-4.6561	3.22e-06	0.000139	-1.999	0.154811	0.0477954	0.0947637	0.0920811	0	3.2225e-06	0.092714	9317	COQ4
ZNF738	-0.809396	-4.65603	3.22e-06	0.000139	-3.45666	0.0536797	0.0875071	0.173838	0.167507	0	3.22368e-06	0.748618	16833	ZNF738
GSTCD	-0.543701	-4.65322	3.27e-06	0.00014	-1.66477	0.0801905	0.058858	0.116844	0.113421	5.36958e-176	3.2679e-06	0.479558	4517	GSTCD
AP001266.2	-1.32455	-4.65275	3.28e-06	0.00014	-3.23376	-0.0942336	0.143039	0.284681	0.274099	3.65653e-113	3.27534e-06	0.731001	9981	AP001266.2
AL138828.1	-1.30981	-4.65258	3.28e-06	0.00014	-1.86846	-0.409782	0.141116	0.281523	0.271574	5.1191e-40	3.27813e-06	0.131321	6456	AL138828.1
GCNT7	-1.39712	-4.65049	3.31e-06	0.000141	-5.03176	-0.0606069	0.151359	0.300425	0.278975	2.50975e-242	3.31154e-06	0.828015	16241	GCNT7
AC004253.1	-1.40621	-4.64955	3.33e-06	0.000141	-3.87134	-0.31381	0.151902	0.302439	0.287526	2.83788e-143	3.32656e-06	0.275091	14902	AC004253.1
AL021707.1	-0.88823	-4.64827	3.35e-06	0.000142	-3.30878	-0.0968511	0.0962701	0.191088	0.184153	7.1313e-259	3.34734e-06	0.598939	17787	AL021707.1
SENP2	-0.377157	-4.64737	3.36e-06	0.000142	-1.58724	0.0389762	0.0408264	0.081155	0.0789975	0	3.36196e-06	0.62174	3985	SENP2
LINC00639	0.940031	4.64687	3.37e-06	0.000142	-3.36551	-0.223466	0.101119	0.202293	0.201141	6.88968e-243	3.37008e-06	0.266571	12627	LINC00639
KCNIP2-AS1	-0.835041	-4.64546	3.39e-06	0.000143	-3.52825	0.107139	0.0906183	0.179754	0.172849	0	3.39318e-06	0.535362	10993	KCNIP2-AS1
LMLN	-0.609371	-4.64242	3.44e-06	0.000144	-2.26356	0.115729	0.0662115	0.131262	0.127149	3.79825e-256	3.44358e-06	0.362725	4062	LMLN
RAB2B	-0.438305	-4.64042	3.48e-06	0.000145	-2.29123	0.184047	0.0477146	0.0944537	0.0918228	0	3.47706e-06	0.0450303	12495	RAB2B
MLX	-0.80744	-4.63974	3.49e-06	0.000145	-2.95922	-0.112706	0.0874859	0.174027	0.168195	8.43205e-251	3.48844e-06	0.502799	15037	MLX
ELDR	-1.36496	-4.63816	3.52e-06	0.000146	-5.5451	0.0641467	0.148534	0.294289	0.267285	4.908e-305	3.51532e-06	0.810335	18494	ELDR
DBR1	-0.467812	-4.63706	3.53e-06	0.000147	-3.40611	0.0222251	0.0508023	0.100886	0.0983494	0	3.53407e-06	0.821216	3768	DBR1
LIFR-AS1	-0.954915	-4.63483	3.57e-06	0.000148	-2.58933	-0.076545	0.103757	0.20603	0.198428	1.84722e-137	3.57223e-06	0.699677	4934	LIFR-AS1
AC024075.3	-1.4728	-4.63359	3.59e-06	0.000148	-5.54859	0.00470653	0.161197	0.317853	0.289847	1.21799e-259	3.59383e-06	0.987045	16728	AC024075.3
CHRM5	-0.828749	-4.63205	3.62e-06	0.000149	-3.19141	-0.139718	0.0897317	0.178916	0.172614	4.67217e-277	3.62067e-06	0.418273	13156	CHRM5
TMEM254-AS1	-0.602319	-4.63126	3.63e-06	0.000149	-2.48268	0.205013	0.0656734	0.130055	0.125997	0	3.63446e-06	0.103711	10847	TMEM254-AS1
CCNC	-0.453825	-4.63071	3.64e-06	0.000149	-1.54401	-0.132191	0.0491952	0.0980032	0.0952134	3.20066e-216	3.64411e-06	0.165025	6300	CCNC
AC020661.3	-1.31503	-4.62659	3.72e-06	0.000152	-4.43479	-0.163824	0.14355	0.284234	0.267856	1.45171e-209	3.71741e-06	0.540793	13216	AC020661.3
ZNF540	-0.564683	-4.62571	3.73e-06	0.000152	-2.4926	0.0227382	0.0613932	0.122075	0.118435	0	3.73315e-06	0.847751	16986	ZNF540
AGAP4	-0.421006	-4.62259	3.79e-06	0.000154	-1.84303	0.0612931	0.0458463	0.0910758	0.0885188	0	3.78986e-06	0.488667	10678	AGAP4
AC009554.1	-1.32808	-4.6219	3.8e-06	0.000154	-2.3586	-0.309014	0.144262	0.287345	0.276801	4.38965e-60	3.80237e-06	0.264261	13382	AC009554.1
LINC02060	-0.91936	-4.6217	3.81e-06	0.000154	-1.98955	-0.207382	0.100059	0.198922	0.191943	5.6179e-88	3.80604e-06	0.279949	5150	LINC02060
TBP	-0.447361	-4.6212	3.82e-06	0.000154	-2.84971	0.0706406	0.0487556	0.0968064	0.0943016	0	3.81535e-06	0.453802	6618	TBP
SLC51A	-1.13869	-4.62094	3.82e-06	0.000154	-4.60235	-0.203007	0.12394	0.246418	0.233853	8.07355e-302	3.81999e-06	0.385342	4038	SLC51A
ZBTB20-AS5	-1.30064	-4.61649	3.9e-06	0.000157	-1.63724	-0.41651	0.141315	0.281737	0.272084	4.86947e-31	3.90284e-06	0.125815	3607	ZBTB20-AS5
AC091045.1	-1.25328	-4.61637	3.91e-06	0.000157	-4.25714	-0.345433	0.136323	0.271486	0.259325	4.39419e-214	3.90517e-06	0.182845	13204	AC091045.1
HAND2-AS1	-1.13985	-4.61565	3.92e-06	0.000157	-5.46279	0.409927	0.126216	0.246953	0.227052	0	3.91864e-06	0.0710069	4747	HAND2-AS1
MTERF4	-0.415348	-4.6143	3.94e-06	0.000157	-1.33269	-0.0521655	0.0452665	0.0900131	0.0874326	1.63861e-190	3.94416e-06	0.55075	3016	MTERF4
FGFBP3	-1.03396	-4.61357	3.96e-06	0.000158	-4.86493	-0.300776	0.112733	0.224112	0.21236	0	3.9581e-06	0.156673	18658	FGFBP3
HPR	-1.31559	-4.61307	3.97e-06	0.000158	-4.29057	-0.173009	0.143606	0.285187	0.270759	3.87168e-196	3.96757e-06	0.522837	14382	HPR
RAPGEFL1	-0.45245	-4.6112	4e-06	0.000158	-2.70998	0.142655	0.0494134	0.0981198	0.0954325	0	4.00346e-06	0.134959	15002	RAPGEFL1
RNF34	-0.440767	-4.61109	4.01e-06	0.000158	-2.25312	0.0279545	0.0481417	0.0955885	0.0929643	0	4.00562e-06	0.763642	12056	RNF34
AC005884.1	-1.11151	-4.6109	4.01e-06	0.000158	-4.02146	-0.0241609	0.121183	0.241061	0.229704	1.77822e-241	4.00934e-06	0.916231	15275	AC005884.1
CRTC3-AS1	-0.940869	-4.61015	4.02e-06	0.000158	-3.42727	0.0553951	0.103285	0.204087	0.19632	1.91292e-241	4.02388e-06	0.777815	13644	CRTC3-AS1
ZNF516	0.511784	4.60803	4.07e-06	0.00016	0.0527911	-0.00657399	0.0556836	0.111064	0.108073	0.343102	4.06503e-06	0.951495	15847	ZNF516
AC073343.2	-0.86101	-4.60623	4.1e-06	0.000161	-2.36225	-0.246112	0.0938798	0.186923	0.18045	1.03075e-139	4.10026e-06	0.172605	6690	AC073343.2
MCUR1	-0.509945	-4.60287	4.17e-06	0.000162	-2.03845	0.120599	0.0558314	0.110788	0.10744	7.46005e-292	4.16703e-06	0.26166	5787	MCUR1
ITCH	-0.18389	-4.60236	4.18e-06	0.000162	-0.486594	0.0486895	0.0201132	0.0399556	0.0391105	2.65136e-129	4.17735e-06	0.213161	16064	ITCH
AC097359.3	1.301	4.60226	4.18e-06	0.000162	-4.69534	0.286164	0.141377	0.282686	0.282702	7.33004e-242	4.17924e-06	0.31142	18304	AC097359.3
TMEM134	-0.592442	-4.60132	4.2e-06	0.000162	-2.95272	0.22664	0.0650922	0.128755	0.124708	0	4.1982e-06	0.0691617	10039	TMEM134
AC069272.1	-1.27452	-4.6011	4.2e-06	0.000162	-4.04508	-0.368102	0.138825	0.277003	0.26478	1.19019e-186	4.20273e-06	0.164463	4662	AC069272.1
AC058791.1	-1.2709	-4.60106	4.2e-06	0.000162	-2.33976	-0.179852	0.138621	0.27622	0.266099	6.44137e-64	4.20338e-06	0.499113	7305	AC058791.1
RAB11A	-0.682457	-4.59985	4.23e-06	0.000163	-0.772635	-0.278364	0.0744197	0.148365	0.143923	2.99025e-25	4.22796e-06	0.0530991	13425	RAB11A
FADS2	-0.732633	-4.59503	4.33e-06	0.000166	-0.948395	-0.13003	0.0799953	0.15944	0.154635	2.01212e-32	4.32677e-06	0.400413	9868	FADS2
TCF4-AS1	-1.13617	-4.59396	4.35e-06	0.000167	-3.57415	-0.278764	0.123972	0.247318	0.237065	8.94397e-183	4.34908e-06	0.239636	15780	TCF4-AS1
AL359232.1	-0.988568	-4.59303	4.37e-06	0.000167	-2.56438	0.0231685	0.108479	0.215232	0.207993	1.51852e-123	4.36849e-06	0.911307	12791	AL359232.1
AC011466.3	-1.56369	-4.59279	4.37e-06	0.000167	-5.66417	-0.157162	0.171278	0.340467	0.309357	8.0036e-240	4.37357e-06	0.611435	18971	AC011466.3
AC099520.1	-0.8741	-4.59182	4.39e-06	0.000167	-3.92952	-0.0896668	0.0959762	0.19036	0.183358	0	4.39392e-06	0.624823	5212	AC099520.1
AL359397.2	-1.09285	-4.59145	4.4e-06	0.000167	-4.96827	-0.0226251	0.119452	0.238019	0.223667	0	4.40176e-06	0.919427	12668	AL359397.2
ACAP3	0.378308	4.59082	4.42e-06	0.000167	-1.44404	0.278184	0.0413827	0.0824054	0.0810205	8.95276e-267	4.41502e-06	0.000595828	19	ACAP3
LINC00884	-0.616076	-4.5876	4.48e-06	0.00017	-2.77959	0.151837	0.0676492	0.134291	0.130118	0	4.48364e-06	0.243243	4025	LINC00884
LINC01229	-1.35717	-4.58685	4.5e-06	0.00017	-4.52386	-0.196713	0.149191	0.295882	0.279486	5.7671e-202	4.49983e-06	0.481533	14434	LINC01229
ZNF684	-0.588952	-4.58455	4.55e-06	0.000171	-2.72148	0.0761763	0.0646695	0.128464	0.124445	0	4.54956e-06	0.540454	488	ZNF684
FGF22	-0.783344	-4.58369	4.57e-06	0.000172	-3.84774	0.214581	0.0861697	0.170898	0.164318	0	4.56848e-06	0.191589	16338	FGF22
MT-ND5	1.06151	4.58326	4.58e-06	0.000172	-0.795084	0.275505	0.116097	0.231606	0.225529	7.46685e-12	4.57778e-06	0.221862	18154	MT-ND5
CRYL1	-0.729515	-4.58102	4.63e-06	0.000173	-1.2845	0.158881	0.0800324	0.159247	0.154179	5.74587e-58	4.62713e-06	0.302778	12155	CRYL1
SYCP3	-1.65545	-4.58048	4.64e-06	0.000173	-2.93979	-0.775659	0.181056	0.361415	0.347751	2.7665e-59	4.63917e-06	0.0257143	11877	SYCP3
C1orf56	-0.862023	-4.57915	4.67e-06	0.000174	-2.80291	0.0412274	0.0946274	0.188249	0.181856	8.13077e-193	4.66866e-06	0.820655	1075	C1orf56
LRTM1	-1.29451	-4.57779	4.7e-06	0.000175	-3.51229	-0.40951	0.14125	0.28278	0.271162	1.74849e-136	4.69915e-06	0.130991	3424	LRTM1
RNMT	-0.425892	-4.57721	4.71e-06	0.000175	-1.29423	-0.100796	0.0467713	0.0930462	0.0904307	1.53542e-168	4.71209e-06	0.265015	15649	RNMT
SAT2	-0.653449	-4.57641	4.73e-06	0.000175	-1.42338	-0.0869671	0.0716483	0.142786	0.138347	7.97468e-88	4.73018e-06	0.529601	14683	SAT2
ST7-AS2	-1.29923	-4.57539	4.75e-06	0.000175	-2.94434	-0.389875	0.142546	0.28396	0.273359	8.74283e-95	4.75332e-06	0.1538	7237	ST7-AS2
CAPZA1	-0.34737	-4.57529	4.76e-06	0.000175	-0.818222	-0.0738788	0.0381861	0.075923	0.0738187	7.45202e-102	4.75567e-06	0.316917	925	CAPZA1
CLDN9	1.29562	4.57497	4.76e-06	0.000175	-5.52456	0.249235	0.141449	0.283197	0.277906	0	4.76283e-06	0.36981	13827	CLDN9
AMZ1	-1.08723	-4.57353	4.8e-06	0.000176	-2.15518	-0.306027	0.119301	0.237723	0.229545	6.01247e-73	4.79577e-06	0.182469	6655	AMZ1
APH1A	-0.595681	-4.5691	4.9e-06	0.000179	-2.97378	0.131204	0.0659013	0.130372	0.126335	0	4.8983e-06	0.299016	1052	APH1A
AC006547.1	-1.06874	-4.56787	4.93e-06	0.00018	-4.32157	-0.152645	0.117529	0.23397	0.222846	5.49296e-296	4.92711e-06	0.493358	17565	AC006547.1
AC022872.1	-1.40414	-4.56649	4.96e-06	0.000181	-3.79792	-0.391239	0.154619	0.307488	0.29393	3.13077e-133	4.95958e-06	0.183169	13468	AC022872.1
AP4M1	-0.71044	-4.56506	4.99e-06	0.000182	-2.38416	0.186509	0.0784399	0.155626	0.150653	6.45054e-203	4.99361e-06	0.215715	7105	AP4M1
TMPRSS11D	-1.61938	-4.5641	5.02e-06	0.000182	-4.65392	-0.451326	0.177735	0.354809	0.332711	3.97334e-151	5.01651e-06	0.174937	18363	TMPRSS11D
AL139021.1	-0.947067	-4.56138	5.08e-06	0.000184	-3.3294	-0.182267	0.104357	0.207627	0.199802	2.35683e-223	5.08178e-06	0.361643	12732	AL139021.1
NEPRO	-0.587474	-4.55946	5.13e-06	0.000185	-2.49378	0.0463742	0.0649322	0.128847	0.124881	0	5.12853e-06	0.710378	3590	NEPRO
AC068025.2	-0.978965	-4.55931	5.13e-06	0.000185	-3.24097	-0.231401	0.10772	0.214718	0.20707	7.15044e-199	5.1321e-06	0.263781	14869	AC068025.2
TRMU	-0.561006	-4.55489	5.24e-06	0.000189	-2.37792	0.0758932	0.0620672	0.123166	0.119357	0	5.24135e-06	0.524874	17893	TRMU
AC006355.2	-1.12293	-4.5543	5.26e-06	0.000189	-3.20849	-0.411021	0.123507	0.246565	0.236761	8.74475e-149	5.25607e-06	0.0825607	6998	AC006355.2
FMO5	-0.799365	-4.55371	5.27e-06	0.000189	-2.56378	-0.18735	0.08816	0.175541	0.169615	6.23931e-186	5.27074e-06	0.269351	1019	FMO5
AP001172.1	-1.22742	-4.54986	5.37e-06	0.000192	-3.27795	-0.420095	0.135398	0.269771	0.259306	1.75913e-129	5.36806e-06	0.105217	17959	AP001172.1
LENG8-AS1	-0.659579	-4.54929	5.38e-06	0.000192	-3.20558	0.0603274	0.0729486	0.144985	0.139975	0	5.38269e-06	0.666477	17397	LENG8-AS1
WDR12	-0.575409	-4.54871	5.4e-06	0.000192	-2.1365	0.0252354	0.0636821	0.126499	0.122597	9.17466e-247	5.39768e-06	0.836916	2803	WDR12
MORC2-AS1	-1.18654	-4.54809	5.41e-06	0.000192	-4.71974	-0.216569	0.13103	0.260888	0.246498	4.02281e-284	5.4135e-06	0.379629	17692	MORC2-AS1
MFSD8	-0.554453	-4.54672	5.45e-06	0.000193	-2.32929	0.0878798	0.0614142	0.121946	0.118185	0	5.44871e-06	0.457133	4597	MFSD8
AC005871.2	-1.46006	-4.54359	5.53e-06	0.000196	-3.76908	-0.424664	0.160308	0.321345	0.307519	3.10993e-122	5.53041e-06	0.167299	18668	AC005871.2
SFTPD	-1.20285	-4.54039	5.62e-06	0.000198	-3.22748	-0.177416	0.132912	0.264922	0.254428	2.98383e-130	5.61505e-06	0.485606	10845	SFTPD
NMRAL1	-0.507932	-4.53763	5.69e-06	0.0002	-2.56704	0.11724	0.0564522	0.111938	0.108621	0	5.689e-06	0.280432	13862	NMRAL1
AC092164.1	-0.982882	-4.53752	5.69e-06	0.0002	-3.44656	0.340751	0.109762	0.216612	0.207997	1.99994e-216	5.69186e-06	0.101369	1959	AC092164.1
PAAF1	-0.530483	-4.53557	5.74e-06	0.000202	-1.52491	0.0172211	0.0587948	0.116961	0.113498	2.60935e-148	5.74485e-06	0.8794	10106	PAAF1
MT-ND3	1.29207	4.53281	5.82e-06	0.000204	1.36178	0.232197	0.142865	0.285048	0.276626	1.54468e-21	5.82055e-06	0.401251	18151	MT-ND3
PTOV1	0.496301	4.52865	5.94e-06	0.000207	-1.47372	0.220013	0.0549683	0.109591	0.107462	2.45028e-158	5.9362e-06	0.0406225	17287	PTOV1
LINC00624	-0.905821	-4.52815	5.95e-06	0.000207	-3.50568	-0.0933528	0.100453	0.200042	0.19228	7.73452e-267	5.95024e-06	0.627318	1021	LINC00624
PSMC1	-0.473147	-4.52701	5.98e-06	0.000208	-2.47335	0.0746718	0.0527212	0.104516	0.101602	0	5.98235e-06	0.462374	12956	PSMC1
ABCA1	0.511022	4.52641	6e-06	0.000208	0.150115	0.0210634	0.0565992	0.112898	0.109879	0.00799601	5.99929e-06	0.84798	9157	ABCA1
Z82217.1	-1.46487	-4.52487	6.04e-06	0.000209	-4.60239	-0.550463	0.162496	0.323737	0.306379	1.79506e-176	6.04321e-06	0.0723875	19007	Z82217.1
AC114488.2	-1.04467	-4.52355	6.08e-06	0.00021	-5.02324	-0.135014	0.116394	0.23094	0.217959	0	6.08097e-06	0.535623	18181	AC114488.2
AP000919.2	-1.76942	-4.52233	6.12e-06	0.000211	-3.86014	-0.403056	0.196406	0.391264	0.372664	5.35264e-86	6.11633e-06	0.279451	15583	AP000919.2
TMEM220-AS1	-0.881697	-4.52063	6.17e-06	0.000212	-1.50664	0.193166	0.0981266	0.195038	0.188618	3.32655e-53	6.16553e-06	0.305784	14726	TMEM220-AS1
AL513327.1	-1.1689	-4.51887	6.22e-06	0.000214	-4.13542	-0.199537	0.130162	0.258672	0.247079	1.61328e-221	6.21712e-06	0.419331	400	AL513327.1
HMGCR	-0.631063	-4.51732	6.26e-06	0.000214	-2.41552	0.0325644	0.0701859	0.139699	0.135557	1.44937e-259	6.26287e-06	0.810154	5088	HMGCR
ZNF85	-0.829107	-4.51712	6.27e-06	0.000214	-3.48918	0.0633168	0.0923676	0.183548	0.176652	0	6.26872e-06	0.720023	16828	ZNF85
C1QTNF7	-1.66795	-4.51668	6.28e-06	0.000214	-4.15138	-1.01616	0.184787	0.369286	0.353613	8.97403e-112	6.28176e-06	0.00405757	4183	C1QTNF7
ABRAXAS1	-0.809521	-4.51653	6.29e-06	0.000214	-3.2841	-0.0480494	0.0901876	0.179235	0.172996	2.54746e-290	6.28607e-06	0.781206	4423	ABRAXAS1
CCDC77	-0.499331	-4.51613	6.3e-06	0.000214	-3.06802	0.00929507	0.055687	0.110566	0.107519	0	6.29795e-06	0.931108	11184	CCDC77
CPLANE1	-0.294298	-4.5148	6.34e-06	0.000215	-0.566434	0.0823658	0.0328127	0.0651851	0.0633617	8.98567e-67	6.33774e-06	0.193625	4925	CPLANE1
SNX19	0.624184	4.51385	6.37e-06	0.000216	-1.31797	0.305093	0.0693709	0.138282	0.134972	1.74176e-80	6.36606e-06	0.0237959	10458	SNX19
AL050403.2	-0.868563	-4.51036	6.47e-06	0.000218	-3.68297	0.109613	0.097384	0.192571	0.186096	0	6.47181e-06	0.555854	15962	AL050403.2
HMGCS1	-0.831896	-4.50996	6.48e-06	0.000218	-1.93281	0.0546002	0.0927056	0.184458	0.178686	1.56058e-96	6.48405e-06	0.759936	4961	HMGCS1
AC034228.3	-1.93041	-4.50963	6.49e-06	0.000218	-4.08295	-0.825116	0.213923	0.428065	0.406739	3.2946e-81	6.49414e-06	0.0424979	18423	AC034228.3
ANKRD65	-1.0485	-4.50952	6.5e-06	0.000218	-3.79918	-0.329635	0.116829	0.232508	0.223478	5.7086e-232	6.4973e-06	0.140207	29	ANKRD65
TRIM13	-0.465509	-4.50952	6.5e-06	0.000218	-1.54584	0.0720122	0.0519158	0.103228	0.100262	8.03477e-195	6.49738e-06	0.472608	12317	TRIM13
AC099329.1	-1.45246	-4.50884	6.52e-06	0.000218	-4.93242	-0.283943	0.162336	0.322135	0.302151	8.9494e-203	6.51828e-06	0.347353	18305	AC099329.1
NEK8	-0.745377	-4.50832	6.53e-06	0.000218	-3.74199	-0.0160714	0.0834169	0.165333	0.159562	0	6.53422e-06	0.919771	14855	NEK8
PIEZO2	1.01407	4.50813	6.54e-06	0.000218	-2.90206	0.263719	0.11275	0.224943	0.222146	4.2907e-146	6.54026e-06	0.235171	15628	PIEZO2
AL356258.1	-0.860039	-4.50238	6.72e-06	0.000224	-3.60905	0.0965929	0.0962864	0.191019	0.183977	1.77607e-307	6.71962e-06	0.599564	10625	AL356258.1
AC087190.1	-1.55823	-4.50096	6.76e-06	0.000224	-4.73801	-0.386327	0.173351	0.346199	0.326278	1.76996e-164	6.7648e-06	0.236396	18814	AC087190.1
COL11A1	-0.637755	-4.50094	6.77e-06	0.000224	-1.17753	-0.150472	0.0711204	0.141694	0.137542	1.42849e-61	6.76529e-06	0.273952	852	COL11A1
ATAD3C	1.04619	4.50011	6.79e-06	0.000225	-3.89727	0.14219	0.116541	0.23248	0.231554	3.43691e-245	6.79175e-06	0.539171	31	ATAD3C
AC105277.1	-1.01465	-4.49782	6.87e-06	0.000227	-4.50738	-0.26864	0.113454	0.225587	0.214986	0	6.8654e-06	0.211456	652	AC105277.1
AC087286.2	-1.26338	-4.49726	6.88e-06	0.000227	-3.79381	-0.269147	0.140657	0.280923	0.268467	3.13761e-160	6.88348e-06	0.316086	13605	AC087286.2
PCBD2	-0.505042	-4.49642	6.91e-06	0.000227	-1.74129	0.0683387	0.0565001	0.112321	0.109158	1.45217e-208	6.91084e-06	0.531281	5349	PCBD2
NBPF11	-0.449879	-4.49404	6.99e-06	0.000229	-1.87055	0.104968	0.0504399	0.100106	0.0972819	4.96039e-301	6.98846e-06	0.280584	1025	NBPF11
TMEM220	-0.747331	-4.49208	7.05e-06	0.000231	-2.00882	0.118319	0.0836995	0.166366	0.160897	2.75235e-127	7.05305e-06	0.462114	14725	TMEM220
LINC00486	-0.603505	-4.49159	7.07e-06	0.000231	-1.10673	0.176163	0.0674503	0.134363	0.130196	1.6748e-60	7.06932e-06	0.176036	1985	LINC00486
CCNYL1	-0.461606	-4.48961	7.14e-06	0.000233	-2.22114	0.0553435	0.0518173	0.102817	0.0999345	0	7.13538e-06	0.579717	2829	CCNYL1
TESC-AS1	-1.2484	-4.48827	7.18e-06	0.000233	-5.32598	-0.110265	0.139863	0.278146	0.258622	0	7.18044e-06	0.669848	12005	TESC-AS1
PAPOLA	0.524593	4.48826	7.18e-06	0.000233	-0.407679	-0.102971	0.0585747	0.116881	0.113873	3.40289e-12	7.18083e-06	0.365859	13007	PAPOLA
ZBTB20-AS2	-1.38995	-4.48775	7.2e-06	0.000234	-3.68312	-0.556025	0.15495	0.309721	0.296499	6.87033e-125	7.19791e-06	0.0607511	3608	ZBTB20-AS2
PTGES3	1.14334	4.48309	7.36e-06	0.000238	-0.195112	-0.0149242	0.127807	0.255035	0.247803	0.126857	7.35708e-06	0.951976	11650	PTGES3
KANSL1L	0.363996	4.47904	7.5e-06	0.000242	0.280957	-0.0335193	0.040744	0.0812665	0.0791523	5.36131e-12	7.49793e-06	0.671947	2839	KANSL1L
CDC37	-0.669587	-4.47833	7.52e-06	0.000243	-1.92839	0.128482	0.0751447	0.149517	0.144929	3.07172e-145	7.52294e-06	0.375337	16581	CDC37
AP000844.2	-1.3346	-4.4764	7.59e-06	0.000244	-3.56686	-0.673141	0.148846	0.298141	0.286437	6.6832e-127	7.59119e-06	0.018771	10464	AP000844.2
SRGAP1	0.36598	4.47619	7.6e-06	0.000244	0.672485	0.150823	0.0410034	0.0817615	0.0795493	1.89021e-60	7.59872e-06	0.0579641	11702	SRGAP1
DDX50	-0.400788	-4.47275	7.72e-06	0.000248	-1.68459	0.0220914	0.0451254	0.0896065	0.0871061	5.09156e-305	7.72186e-06	0.799793	10756	DDX50
MDC1-AS1	-1.54211	-4.47069	7.8e-06	0.00025	-5.00976	-0.528362	0.172731	0.344938	0.323102	5.9758e-185	7.7968e-06	0.10199	5907	MDC1-AS1
TH2LCRR	-1.36312	-4.46862	7.87e-06	0.000252	-3.99455	-0.405644	0.152761	0.305042	0.290658	1.00984e-150	7.87241e-06	0.162833	5320	TH2LCRR
KDM8	-0.657525	-4.46616	7.96e-06	0.000254	-3.88763	-0.0867578	0.0740928	0.147224	0.142499	0	7.96379e-06	0.542637	14027	KDM8
AC024145.1	-1.5461	-4.46201	8.12e-06	0.000258	-3.13634	-0.590008	0.173701	0.346502	0.333651	7.07827e-73	8.11936e-06	0.0770043	11405	AC024145.1
DEPDC4	-0.675822	-4.45977	8.2e-06	0.000261	-3.711	0.11803	0.0767713	0.151537	0.146569	0	8.20477e-06	0.420656	11868	DEPDC4
ZBTB20-AS3	-1.7721	-4.45918	8.23e-06	0.000261	-5.38662	-0.613467	0.198049	0.397404	0.365434	6.78188e-163	8.22729e-06	0.0932038	3609	ZBTB20-AS3
ANKRD28	-0.479467	-4.45687	8.32e-06	0.000263	-0.470696	-0.0801896	0.0540129	0.107579	0.104433	2.92035e-18	8.31656e-06	0.442572	3141	ANKRD28
NFATC2IP	-0.39129	-4.45578	8.36e-06	0.000263	-1.82371	0.105973	0.0442865	0.0878164	0.0855328	0	8.3589e-06	0.215354	14062	NFATC2IP
DYNLL1	0.629211	4.45565	8.36e-06	0.000263	-0.545236	-0.0640315	0.0707617	0.141217	0.137577	1.30592e-14	8.36403e-06	0.641628	12037	DYNLL1
AL133480.1	-1.259	-4.45558	8.37e-06	0.000263	-4.59881	-0.254157	0.141595	0.282567	0.267846	2.13452e-231	8.36674e-06	0.342676	8798	AL133480.1
RNF32	-0.69743	-4.45448	8.41e-06	0.000264	-3.67624	-0.0816804	0.078978	0.156568	0.151264	0	8.40955e-06	0.589205	7456	RNF32
SNX3	0.656915	4.45328	8.46e-06	0.000265	-1.03945	0.112066	0.0739378	0.147513	0.143936	6.8323e-45	8.45674e-06	0.436227	6326	SNX3
ZNF584	-0.787381	-4.45228	8.5e-06	0.000266	-3.60913	-0.067386	0.0889125	0.176849	0.170746	0	8.4964e-06	0.693096	17510	ZNF584
AC058822.1	-0.925141	-4.45105	8.55e-06	0.000267	-2.45352	-0.227995	0.104427	0.207848	0.200673	4.58604e-122	8.54506e-06	0.255892	4311	AC058822.1
ASB4	-0.759942	-4.45044	8.57e-06	0.000267	-3.83325	0.0401183	0.0860672	0.170756	0.164743	0	8.56927e-06	0.807602	7064	ASB4
GTPBP3	-0.65651	-4.45015	8.58e-06	0.000267	-2.55811	-0.0133365	0.074228	0.147525	0.142995	2.8972e-260	8.58085e-06	0.925693	16745	GTPBP3
AC002310.2	-1.15254	-4.44891	8.63e-06	0.000268	-4.98495	0.0290958	0.130701	0.25906	0.24355	0	8.63081e-06	0.904907	14109	AC002310.2
CNTNAP4	0.694505	4.44843	8.65e-06	0.000268	-2.59032	-0.00117651	0.0784009	0.156124	0.154144	2.20597e-239	8.64992e-06	0.99391	14422	CNTNAP4
C12orf56	-1.0051	-4.44724	8.7e-06	0.000269	-3.4582	-0.254215	0.113961	0.226004	0.217954	2.89012e-202	8.69821e-06	0.243464	11706	C12orf56
TMTC4	-0.660724	-4.44609	8.74e-06	0.00027	-2.0928	0.125548	0.0747356	0.148608	0.143805	1.50749e-172	8.74453e-06	0.382638	12418	TMTC4
SF1	-0.360805	-4.44394	8.83e-06	0.000272	-0.635769	-0.104438	0.0407738	0.0811905	0.0789196	8.17558e-55	8.83272e-06	0.185722	9943	SF1
IL3RA	-0.928484	-4.44301	8.87e-06	0.000273	-2.282	-0.0800429	0.10498	0.208976	0.201664	9.0776e-105	8.87082e-06	0.691432	7474	IL3RA
SCPEP1	-0.605246	-4.44214	8.91e-06	0.000274	-1.94993	0.0134873	0.0685478	0.136251	0.132131	5.42742e-178	8.90694e-06	0.918697	15219	SCPEP1
DDX24	-0.508254	-4.44134	8.94e-06	0.000274	-1.16384	-0.151502	0.0574732	0.114437	0.110986	3.53996e-91	8.93994e-06	0.172237	12989	DDX24
CIRBP	-0.913646	-4.44075	8.96e-06	0.000275	-1.20081	-0.103766	0.103297	0.205741	0.199281	3.08255e-31	8.96448e-06	0.602573	16361	CIRBP
AC104984.3	-1.38305	-4.43639	9.15e-06	0.00028	-4.67595	-0.177269	0.156716	0.311752	0.29436	1.29353e-195	9.14817e-06	0.547028	14880	AC104984.3
RFLNA	-0.821519	-4.43591	9.17e-06	0.00028	-2.72482	0.0199383	0.0933569	0.185197	0.178925	2.82106e-187	9.16841e-06	0.911272	12103	RFLNA
ACAT2	-0.857898	-4.43534	9.19e-06	0.00028	-2.80972	0.232506	0.0974092	0.193423	0.186948	5.94046e-183	9.19268e-06	0.213613	6571	ACAT2
OIP5	-1.08585	-4.43312	9.29e-06	0.000282	-4.3669	-0.190181	0.123491	0.24494	0.233846	6.53161e-274	9.28805e-06	0.416061	13220	OIP5
GPR82	-1.53092	-4.43281	9.3e-06	0.000282	-5.33949	-0.226473	0.173989	0.345362	0.317575	8.0565e-207	9.30132e-06	0.475763	7602	GPR82
MMP16	0.936901	4.42956	9.44e-06	0.000286	-1.61792	-0.201603	0.106018	0.211511	0.206677	1.39279e-52	9.44275e-06	0.329337	8482	MMP16
AL139317.1	-1.21381	-4.42788	9.52e-06	0.000287	-4.931	-0.0801127	0.138357	0.27413	0.258034	3.41988e-278	9.51646e-06	0.756201	12697	AL139317.1
CHORDC1	1.18017	4.42776	9.52e-06	0.000287	-1.22436	-0.158483	0.133523	0.266539	0.259592	4.74341e-20	9.52185e-06	0.541525	10198	CHORDC1
TMEM59	-0.384086	-4.4275	9.53e-06	0.000287	-1.18245	-0.105813	0.0435853	0.08675	0.084382	4.42204e-162	9.53312e-06	0.20985	631	TMEM59
SELENBP1	-0.757394	-4.42731	9.54e-06	0.000287	-2.12495	0.176339	0.0860223	0.171073	0.165426	1.01047e-134	9.54143e-06	0.286438	1088	SELENBP1
CNIH3	-0.52901	-4.4265	9.58e-06	0.000288	-1.14974	0.128158	0.0600775	0.11951	0.115964	1.22876e-81	9.57757e-06	0.269092	1619	CNIH3
TAC4	-1.09065	-4.42307	9.73e-06	0.000292	-4.58073	-0.146444	0.123728	0.246583	0.233979	4.96438e-300	9.73092e-06	0.53139	15175	TAC4
MAPKAPK5-AS1	-0.688161	-4.42187	9.78e-06	0.000292	-3.1817	0.132208	0.078401	0.155627	0.150408	0	9.78499e-06	0.379406	11970	MAPKAPK5-AS1
AP003025.1	-1.2968	-4.42184	9.79e-06	0.000292	-2.41928	-0.615399	0.146862	0.293272	0.282695	5.71293e-61	9.7864e-06	0.029488	10462	AP003025.1
C4orf51	-1.09782	-4.41895	9.92e-06	0.000296	-4.70694	-0.115266	0.125461	0.248433	0.235701	4.84619e-308	9.91803e-06	0.624818	18380	C4orf51
AP001157.1	-0.931134	-4.41813	9.96e-06	0.000296	-4.27964	-0.00289777	0.106316	0.210753	0.200821	0	9.95576e-06	0.988487	10019	AP001157.1
C17orf100	-1.16493	-4.41687	1e-05	0.000297	-3.31477	-0.280658	0.132298	0.263745	0.253479	1.52608e-138	1.00139e-05	0.268197	14649	C17orf100
ANKRD13C	-0.392887	-4.41613	1e-05	0.000298	-1.03514	0.0607363	0.0447244	0.0889664	0.0864327	1.637e-118	1.00484e-05	0.482242	706	ANKRD13C
ZNF7	-0.533025	-4.41459	1.01e-05	0.0003	-2.63194	-0.0453137	0.0607416	0.120742	0.117313	0	1.01203e-05	0.699302	8761	ZNF7
CPB2	-1.28027	-4.41318	1.02e-05	0.000301	-4.29207	-0.278293	0.145959	0.290102	0.275474	4.59327e-190	1.01864e-05	0.312384	12290	CPB2
MGME1	-0.67291	-4.41143	1.03e-05	0.000302	-2.60425	0.0378948	0.0768499	0.152538	0.147561	1.01577e-251	1.02688e-05	0.797328	15980	MGME1
AC016722.2	-1.20734	-4.4114	1.03e-05	0.000302	-4.84182	-0.343219	0.13738	0.273686	0.258116	4.24351e-272	1.02704e-05	0.183614	2063	AC016722.2
P4HA3	-1.09456	-4.41136	1.03e-05	0.000302	-3.46131	-0.286483	0.124337	0.248122	0.238782	1.49562e-170	1.02721e-05	0.230229	10112	P4HA3
SLC37A4	-0.770008	-4.41102	1.03e-05	0.000302	-3.93322	0.266593	0.0884464	0.174564	0.167952	0	1.02884e-05	0.112441	10359	SLC37A4
GEMIN7-AS1	-0.592136	-4.41018	1.03e-05	0.000302	-2.5957	0.207207	0.0677816	0.134266	0.130125	0	1.03283e-05	0.111302	17152	GEMIN7-AS1
DDB2	-0.71937	-4.40976	1.03e-05	0.000302	-2.24222	0.41776	0.0821483	0.163131	0.158073	4.88568e-164	1.03484e-05	0.00822165	9791	DDB2
AC019130.1	-1.2024	-4.40949	1.04e-05	0.000302	-3.76333	-0.474932	0.137009	0.272685	0.261646	4.26138e-166	1.03616e-05	0.0694983	2970	AC019130.1
AC138811.1	-1.13215	-4.40892	1.04e-05	0.000303	-4.2036	-0.277881	0.128994	0.256787	0.245167	6.13901e-233	1.03886e-05	0.25703	13956	AC138811.1
AL136322.1	-1.58969	-4.40817	1.04e-05	0.000303	-3.65907	-0.980539	0.180633	0.360624	0.345636	3.08735e-91	1.04249e-05	0.00455525	18224	AL136322.1
KCNMA1-AS1	-1.44481	-4.40665	1.05e-05	0.000305	-3.45519	-0.565984	0.163782	0.327869	0.313621	8.59764e-99	1.0498e-05	0.0711257	18655	KCNMA1-AS1
TVP23B	-0.555911	-4.4058	1.05e-05	0.000306	-2.72392	0.171923	0.0637881	0.126177	0.12228	0	1.05396e-05	0.159731	14797	TVP23B
JARID2	-0.44695	-4.40486	1.06e-05	0.000306	0.553865	0.00473649	0.0508864	0.101467	0.0984765	1.36892e-27	1.05851e-05	0.961638	5791	JARID2
AL139022.1	-1.57154	-4.40228	1.07e-05	0.000309	-4.14966	-0.331151	0.178673	0.356983	0.33998	2.5543e-119	1.07121e-05	0.330041	12785	AL139022.1
RNF111	-0.35672	-4.4019	1.07e-05	0.000309	-1.0044	0.0418687	0.0407396	0.0810378	0.0787884	3.31411e-134	1.07309e-05	0.595137	13367	RNF111
AC004158.1	-0.958993	-4.40129	1.08e-05	0.00031	-1.99416	-0.162652	0.109364	0.217889	0.21062	2.76352e-74	1.07609e-05	0.439964	14386	AC004158.1
PRKCQ	-0.859146	-4.39592	1.1e-05	0.000317	-2.54839	-0.263028	0.0981602	0.195442	0.189025	1.3457e-148	1.10302e-05	0.164074	10516	PRKCQ
AL512330.1	-1.68587	-4.39534	1.11e-05	0.000317	-4.79958	-0.583262	0.191659	0.383558	0.361061	2.11572e-138	1.10597e-05	0.106222	18170	AL512330.1
PNKP	-0.564471	-4.39514	1.11e-05	0.000317	-2.51186	0.104091	0.0647066	0.128431	0.124439	0	1.10703e-05	0.402883	17288	PNKP
ANKRD36	-0.408019	-4.39482	1.11e-05	0.000317	-0.942594	0.0631546	0.0466692	0.092841	0.0900563	1.03292e-90	1.10865e-05	0.483129	2327	ANKRD36
AL022328.4	-0.973664	-4.39208	1.12e-05	0.00032	-4.47964	0.224091	0.112238	0.221686	0.211158	0	1.12271e-05	0.288576	17913	AL022328.4
FBXW12	-0.827287	-4.3917	1.12e-05	0.00032	-4.90146	0.165417	0.0954765	0.188375	0.179427	0	1.12468e-05	0.356571	3303	FBXW12
DDN	1.05505	4.39117	1.13e-05	0.00032	-5.27223	-0.178674	0.11942	0.240266	0.238701	0	1.12741e-05	0.454141	11521	DDN
AC023983.1	-1.45721	-4.391	1.13e-05	0.00032	-5.12957	-0.287274	0.166302	0.331863	0.3103	6.56855e-209	1.12831e-05	0.354553	15676	AC023983.1
SPATC1	-1.0467	-4.38944	1.14e-05	0.000322	-3.00334	-0.114287	0.120019	0.238459	0.229904	3.35175e-138	1.13643e-05	0.619114	8726	SPATC1
AF107885.2	-1.34372	-4.38878	1.14e-05	0.000323	-4.30338	-0.309976	0.153158	0.306172	0.29096	1.04363e-173	1.1399e-05	0.286715	12889	AF107885.2
INTS10	-0.443394	-4.38678	1.15e-05	0.000325	-0.751742	-0.0068678	0.0508164	0.101075	0.0981327	1.61822e-49	1.15042e-05	0.944206	8164	INTS10
NKTR	-0.344926	-4.38639	1.15e-05	0.000325	0.0411307	-0.0314711	0.0394583	0.0786355	0.0763477	0.297234	1.15249e-05	0.680187	3244	NKTR
AC004039.1	-1.64308	-4.38605	1.15e-05	0.000325	-3.60536	-0.521692	0.187288	0.374615	0.358005	1.40234e-82	1.15429e-05	0.145056	5321	AC004039.1
AL445248.1	-0.689715	-4.38601	1.15e-05	0.000325	-3.91437	0.188784	0.0794355	0.157253	0.151456	0	1.15446e-05	0.212594	366	AL445248.1
BBOF1	-0.566821	-4.3848	1.16e-05	0.000326	-2.09127	0.00513103	0.0651176	0.12927	0.125398	2.69907e-226	1.16094e-05	0.967361	12861	BBOF1
RCL1	-0.407737	-4.38333	1.17e-05	0.000327	-1.49857	0.0961578	0.0468401	0.0930199	0.090436	1.3481e-224	1.16881e-05	0.28766	8786	RCL1
GGCX	-0.791128	-4.38302	1.17e-05	0.000327	-2.30638	-0.0252636	0.0907729	0.180498	0.174448	2.04242e-142	1.17044e-05	0.884853	2261	GGCX
PNLDC1	1.46881	4.38175	1.18e-05	0.000329	-4.23191	0.190857	0.167399	0.33521	0.333866	5.24736e-141	1.17729e-05	0.567555	6574	PNLDC1
EIF4ENIF1	-0.372014	-4.38129	1.18e-05	0.000329	-1.83152	0.161417	0.0427822	0.0849097	0.0826799	0	1.17978e-05	0.0509012	17705	EIF4ENIF1
AC092683.2	-1.1334	-4.37686	1.2e-05	0.000335	-4.3432	-0.382832	0.129634	0.258953	0.246377	4.29953e-246	1.20401e-05	0.120222	2330	AC092683.2
NUDT2	-0.632503	-4.37645	1.21e-05	0.000335	-2.73881	-0.12956	0.0726311	0.144524	0.140084	0	1.2063e-05	0.355031	8886	NUDT2
TSPYL4	0.659357	4.37428	1.22e-05	0.000338	-2.44893	0.0293361	0.0755935	0.150735	0.148661	3.1161e-230	1.21834e-05	0.843565	6369	TSPYL4
NUMB	-0.287522	-4.37395	1.22e-05	0.000338	0.145661	0.0704485	0.0330003	0.0657349	0.0638878	1.01506e-05	1.22016e-05	0.270161	12845	NUMB
PROSER2	-1.20922	-4.37306	1.23e-05	0.000339	-5.59025	-0.082288	0.139573	0.276515	0.254254	0	1.22519e-05	0.746207	10531	PROSER2
RNFT1-DT	-0.975242	-4.37237	1.23e-05	0.000339	-4.65529	-0.0418845	0.112049	0.223046	0.212058	0	1.22902e-05	0.843425	15265	RNFT1-DT
CNBD2	-0.850702	-4.37178	1.23e-05	0.000339	-3.48687	-0.0358538	0.0978788	0.194589	0.187581	5.87703e-278	1.23239e-05	0.848418	16091	CNBD2
PRICKLE2	0.449433	4.37162	1.23e-05	0.000339	0.452087	0.00340931	0.0515383	0.102807	0.1	1.75736e-18	1.23327e-05	0.972803	3468	PRICKLE2
MKRN1	-0.427017	-4.3697	1.24e-05	0.000342	-2.67829	0.0698255	0.0492499	0.0977223	0.0952115	0	1.24416e-05	0.463331	7350	MKRN1
AC112719.2	-1.27187	-4.36845	1.25e-05	0.000343	-5.54215	-0.209577	0.146423	0.291149	0.268408	0	1.25132e-05	0.434913	18366	AC112719.2
RMI1	-0.506601	-4.36655	1.26e-05	0.000346	-2.51256	-0.00495248	0.0584461	0.116019	0.112652	0	1.26226e-05	0.964934	9031	RMI1
PZP	-1.47456	-4.36618	1.26e-05	0.000346	-4.16136	-0.24805	0.170121	0.337723	0.321328	3.82463e-132	1.26436e-05	0.440143	11296	PZP
TET1	-0.528105	-4.36594	1.27e-05	0.000346	-1.32182	0.113844	0.0608346	0.12096	0.11734	1.11451e-104	1.26577e-05	0.331944	10753	TET1
SH3BGR	1.30763	4.36546	1.27e-05	0.000346	-1.05099	-0.105261	0.150072	0.299539	0.291518	2.5009e-12	1.26853e-05	0.718041	18074	SH3BGR
PARD6G-AS1	1.24623	4.36517	1.27e-05	0.000346	-1.66693	-0.0824222	0.142991	0.285495	0.27862	2.0985e-31	1.27027e-05	0.767365	15869	PARD6G-AS1
LINC00903	-1.69603	-4.36425	1.28e-05	0.000347	-3.12225	-0.524226	0.194759	0.388618	0.37211	7.7141e-58	1.27559e-05	0.158896	3614	LINC00903
FAM20A	-1.00102	-4.36194	1.29e-05	0.00035	-4.67402	0.0487538	0.11559	0.22949	0.218173	0	1.28913e-05	0.823174	15342	FAM20A
MSH3	-0.381065	-4.36096	1.29e-05	0.000351	-0.950235	0.0782931	0.043967	0.0873809	0.0848621	1.37209e-103	1.29494e-05	0.35622	5126	MSH3
SPATA21	-0.858659	-4.35872	1.31e-05	0.000353	-4.21028	0.112695	0.0994519	0.196998	0.188752	0	1.30825e-05	0.550471	186	SPATA21
RBMS3-AS3	-1.02602	-4.35831	1.31e-05	0.000353	-2.22653	-0.477618	0.118338	0.235418	0.22744	5.67903e-79	1.31068e-05	0.0357313	3175	RBMS3-AS3
NPIPB3	-0.684658	-4.35811	1.31e-05	0.000353	-4.25533	0.524579	0.0807397	0.1571	0.151335	0	1.3119e-05	0.000527606	13985	NPIPB3
PTGES2	-0.50562	-4.35798	1.31e-05	0.000353	-2.92548	0.158006	0.0585734	0.116022	0.11267	0	1.31268e-05	0.160802	9310	PTGES2
APH1B	-0.716255	-4.3579	1.31e-05	0.000353	-2.04285	0.285458	0.0828661	0.164358	0.158897	3.46192e-134	1.31318e-05	0.0724156	13391	APH1B
AC008883.1	-1.44	-4.35681	1.32e-05	0.000354	-4.65926	-0.652375	0.165213	0.330517	0.312526	5.60358e-175	1.31972e-05	0.0368498	18415	AC008883.1
DDX58	-0.587991	-4.35558	1.33e-05	0.000355	-1.80968	-0.133012	0.0678318	0.134997	0.130927	8.273e-157	1.32717e-05	0.309665	8862	DDX58
AC022523.1	-0.864313	-4.355	1.33e-05	0.000356	-4.25664	-0.172493	0.0997024	0.198464	0.190799	0	1.33064e-05	0.365966	13684	AC022523.1
DPP10-AS1	-1.5206	-4.3537	1.34e-05	0.000357	-3.50793	-0.474409	0.175091	0.349266	0.33529	2.73289e-89	1.33857e-05	0.157091	2435	DPP10-AS1
AC001226.2	-0.726213	-4.35294	1.34e-05	0.000358	-2.23313	-0.0826453	0.0838553	0.166833	0.161492	2.9871e-156	1.34323e-05	0.608818	12370	AC001226.2
AKR1A1	-0.583656	-4.35246	1.35e-05	0.000358	-3.13774	0.338792	0.0679386	0.134098	0.129978	0	1.34621e-05	0.00914614	559	AKR1A1
WDR37	-0.408482	-4.35179	1.35e-05	0.000359	-1.01877	0.048376	0.0471841	0.0938654	0.091171	2.1636e-103	1.35032e-05	0.595691	10485	WDR37
ILF3-DT	-0.644748	-4.3492	1.37e-05	0.000361	-2.30074	-0.057471	0.0744741	0.148245	0.143734	1.47306e-209	1.36632e-05	0.689272	16590	ILF3-DT
ART4	-1.56906	-4.34915	1.37e-05	0.000361	-5.25486	-0.488563	0.1816	0.360774	0.334865	4.1597e-184	1.36667e-05	0.144569	18677	ART4
AC140912.1	-1.23693	-4.34915	1.37e-05	0.000361	-4.74716	-0.264283	0.142595	0.284407	0.269263	5.17659e-243	1.36669e-05	0.326345	14391	AC140912.1
MPHOSPH9	-0.382903	-4.34321	1.4e-05	0.00037	-1.13924	0.0798085	0.0443502	0.0881613	0.0856908	1.62159e-145	1.40414e-05	0.35167	12083	MPHOSPH9
ANXA7	-0.336774	-4.3432	1.4e-05	0.00037	-1.59323	0.0983711	0.0390991	0.0775405	0.0755268	0	1.40421e-05	0.192757	10805	ANXA7
AC007216.2	-1.32382	-4.34214	1.41e-05	0.000371	-5.50494	-0.213009	0.153045	0.304877	0.282224	2.52083e-283	1.41102e-05	0.450398	19682	AC007216.2
GPR155	-0.495699	-4.34186	1.41e-05	0.000371	-1.60108	-0.147561	0.0573478	0.114167	0.110934	1.58275e-171	1.41279e-05	0.183462	2654	GPR155
FRAT2	-0.877236	-4.34071	1.42e-05	0.000372	-4.63659	-0.0055619	0.101936	0.202095	0.192693	0	1.42026e-05	0.976973	10937	FRAT2
NUDT13	-0.820358	-4.3407	1.42e-05	0.000372	-3.87583	0.12955	0.0953378	0.188992	0.181625	0	1.42027e-05	0.47567	10797	NUDT13
LIMA1	-0.487014	-4.34047	1.42e-05	0.000372	-2.13503	0.0723559	0.0564918	0.112203	0.109185	0	1.42177e-05	0.50753	11550	LIMA1
LINC00271	-0.993391	-4.34026	1.42e-05	0.000372	-1.71825	0.166129	0.115099	0.228878	0.221236	2.15052e-50	1.42311e-05	0.452706	6454	LINC00271
LARGE1	0.270418	4.33861	1.43e-05	0.000373	0.0502864	0.0265274	0.0312648	0.0623282	0.0609207	0.107747	1.43388e-05	0.663242	17721	LARGE1
RNF121	-0.482775	-4.33857	1.43e-05	0.000373	-2.30959	0.122981	0.0561544	0.111275	0.108098	0	1.43411e-05	0.255251	10082	RNF121
SECISBP2	-0.452199	-4.33608	1.45e-05	0.000377	-1.57284	-0.00956307	0.0524533	0.104287	0.101337	1.515e-197	1.45045e-05	0.924816	9051	SECISBP2
AC008781.1	-1.04035	-4.33601	1.45e-05	0.000377	-4.54688	-0.220974	0.120426	0.239932	0.228603	0	1.45092e-05	0.333729	18429	AC008781.1
AC017101.1	-1.40962	-4.3355	1.45e-05	0.000377	-2.92202	-0.510845	0.162955	0.325134	0.312921	6.70215e-72	1.45432e-05	0.102573	2711	AC017101.1
AP005131.1	-1.67889	-4.33417	1.46e-05	0.000378	-5.01815	-0.114263	0.194984	0.387362	0.360022	4.59615e-146	1.46309e-05	0.750957	15646	AP005131.1
NEURL2	-0.68746	-4.33384	1.47e-05	0.000378	-3.80145	-0.134026	0.0797652	0.158626	0.153303	0	1.4653e-05	0.381979	16178	NEURL2
AC245884.1	-1.14036	-4.33372	1.47e-05	0.000378	-3.84858	-0.264754	0.131744	0.263137	0.251963	1.33984e-187	1.4661e-05	0.293367	17394	AC245884.1
ZNF682	-0.667741	-4.3332	1.47e-05	0.000378	-2.81777	-0.0766446	0.0776021	0.154099	0.149421	1.10531e-288	1.46958e-05	0.60799	16820	ZNF682
ZNF287	-0.597973	-4.33316	1.47e-05	0.000378	-3.32712	0.137033	0.0698014	0.137999	0.133574	0	1.46987e-05	0.304942	14762	ZNF287
MAP3K12	-0.557635	-4.33257	1.47e-05	0.000378	-2.20776	0.152643	0.0648624	0.128708	0.12474	6.18401e-254	1.47377e-05	0.221068	11591	MAP3K12
AP003354.2	-1.11564	-4.33084	1.49e-05	0.000381	-2.72997	0.290363	0.129807	0.257604	0.24831	3.41603e-98	1.48538e-05	0.242261	8563	AP003354.2
RFX2	0.384658	4.3299	1.49e-05	0.000382	0.327222	0.207655	0.0445431	0.0888377	0.0864768	2.03952e-13	1.49179e-05	0.0163377	16496	RFX2
AC010531.5	-1.67664	-4.32832	1.5e-05	0.000384	-5.77637	-0.316537	0.194243	0.387364	0.350641	2.49229e-194	1.50249e-05	0.366664	18845	AC010531.5
AF279873.3	-0.806537	-4.3277	1.51e-05	0.000384	-0.58829	0.0531988	0.0936999	0.186366	0.180819	3.41965e-10	1.50675e-05	0.768597	8264	AF279873.3
AC073571.1	-1.26167	-4.32755	1.51e-05	0.000384	-4.07805	-0.364847	0.145985	0.291544	0.278446	1.01176e-171	1.50778e-05	0.190095	11780	AC073571.1
MMS19	-0.343276	-4.32697	1.51e-05	0.000385	-1.5012	0.0697859	0.0399315	0.079334	0.0772468	0	1.51175e-05	0.366305	10943	MMS19
POLE2	-1.07754	-4.32499	1.53e-05	0.000386	-2.78063	-0.153713	0.125157	0.249143	0.240252	2.34721e-109	1.52536e-05	0.522301	12656	POLE2
AL591895.1	-0.67873	-4.32499	1.53e-05	0.000386	-3.24774	0.0835545	0.079289	0.156932	0.151573	0	1.52538e-05	0.581462	1627	AL591895.1
LINC00513	-0.999922	-4.3249	1.53e-05	0.000386	-0.851034	-0.373277	0.115896	0.231201	0.223867	2.08711e-13	1.52604e-05	0.0954348	7304	LINC00513
AC018816.1	-0.669231	-4.32274	1.54e-05	0.00039	-2.45654	-0.159769	0.0778179	0.154816	0.15005	1.02087e-218	1.54106e-05	0.286979	3047	AC018816.1
AC087071.2	-1.49063	-4.32248	1.54e-05	0.00039	-4.6709	-0.269496	0.173675	0.344856	0.325895	2.54235e-159	1.54285e-05	0.408271	7297	AC087071.2
FAM160A2	-0.551632	-4.32171	1.55e-05	0.00039	-2.56626	-0.0151224	0.0643652	0.127642	0.123728	0	1.54828e-05	0.902722	9560	FAM160A2
ZNF837	-1.02235	-4.32152	1.55e-05	0.00039	-5.34379	0.287416	0.121102	0.236573	0.220335	0	1.5496e-05	0.192082	17508	ZNF837
TRNT1	-0.642939	-4.32139	1.55e-05	0.00039	-2.53184	-0.16847	0.0747523	0.14878	0.144307	1.85878e-251	1.55046e-05	0.243034	3038	TRNT1
RDH13	-0.657192	-4.31925	1.57e-05	0.000392	-3.15732	0.110202	0.0767128	0.152154	0.147216	0	1.5656e-05	0.454113	17409	RDH13
FSIP2	-1.15107	-4.31921	1.57e-05	0.000392	-2.91436	-0.275516	0.133968	0.2665	0.256499	6.30762e-105	1.56586e-05	0.28276	2705	FSIP2
SOS1	0.382349	4.31864	1.57e-05	0.000393	0.295068	0.0571925	0.0443852	0.0885346	0.0861738	2.9732e-11	1.56997e-05	0.50689	2024	SOS1
AC090709.1	-0.650895	-4.31737	1.58e-05	0.000395	-3.48566	0.167261	0.0763435	0.150762	0.145616	0	1.579e-05	0.250705	11785	AC090709.1
EFCAB13	-1.11625	-4.31615	1.59e-05	0.000396	-2.62796	-0.263945	0.129659	0.258623	0.249556	2.45232e-91	1.58775e-05	0.29021	15138	EFCAB13
ETFA	-0.536093	-4.31564	1.59e-05	0.000396	-1.31843	0.0831288	0.0624728	0.124221	0.120457	7.29963e-99	1.5914e-05	0.490125	13525	ETFA
DDOST	-0.603088	-4.31355	1.61e-05	0.0004	-2.87863	0.229219	0.0706111	0.139812	0.135356	0	1.60651e-05	0.0903704	220	DDOST
AC104532.2	-0.964678	-4.3131	1.61e-05	0.0004	-3.64672	-0.233136	0.112479	0.223662	0.214731	1.37467e-230	1.6098e-05	0.277606	16492	AC104532.2
GAS6-AS1	-1.29366	-4.31155	1.62e-05	0.000402	-4.56773	-0.247523	0.150695	0.300045	0.283899	8.17488e-202	1.62113e-05	0.38328	12466	GAS6-AS1
ANK2	0.277281	4.31083	1.63e-05	0.000403	2.30262	-0.0593849	0.0322458	0.064322	0.0624676	0	1.62643e-05	0.341781	4553	ANK2
SLC27A3	-0.950296	-4.31053	1.63e-05	0.000403	-3.51168	0.40384	0.111595	0.220459	0.212282	2.37474e-217	1.6286e-05	0.0571216	1118	SLC27A3
AC092802.2	-1.47766	-4.30949	1.64e-05	0.000404	-4.65035	-0.506017	0.172166	0.342886	0.324936	1.10221e-160	1.63631e-05	0.119403	822	AC092802.2
AC015849.1	0.938662	4.30842	1.64e-05	0.000405	-5.02452	0.241018	0.108884	0.217867	0.216614	0	1.64426e-05	0.265855	14941	AC015849.1
ZNF43	-0.432757	-4.30774	1.65e-05	0.000406	-1.71413	0.193692	0.0506043	0.10046	0.0974873	1.64657e-251	1.64934e-05	0.0469396	16840	ZNF43
AC007533.1	-1.65981	-4.30652	1.66e-05	0.000408	-4.7916	-0.375955	0.193132	0.385419	0.36254	6.99681e-136	1.65845e-05	0.299735	14167	AC007533.1
MICA	-0.697982	-4.30609	1.66e-05	0.000408	-2.26718	0.052905	0.0815061	0.162092	0.157029	2.77463e-170	1.66166e-05	0.736183	5923	MICA
AC090993.1	-0.833905	-4.3036	1.68e-05	0.000412	-2.51477	-0.00659249	0.0976643	0.193769	0.187959	3.29452e-146	1.68047e-05	0.972021	8265	AC090993.1
HADHA	-0.359038	-4.30339	1.68e-05	0.000412	-1.17791	0.0742941	0.0419683	0.0834315	0.0811102	2.5021e-173	1.68207e-05	0.359686	1907	HADHA
GJC2	0.835384	4.30295	1.69e-05	0.000412	-4.59035	0.042997	0.0970035	0.194142	0.194334	0	1.68542e-05	0.824896	1650	GJC2
ZNF749	-0.846567	-4.30139	1.7e-05	0.000414	-3.6134	-0.0970857	0.0991464	0.196813	0.189755	8.22115e-291	1.69733e-05	0.608904	17468	ZNF749
NKX2-2	-0.569298	-4.30121	1.7e-05	0.000414	-2.32972	0.217426	0.0666997	0.132358	0.128175	2.74537e-267	1.69866e-05	0.089825	16002	NKX2-2
SMIM30	0.809523	4.30087	1.7e-05	0.000414	-3.30909	0.0691672	0.0942484	0.188223	0.186929	4.69822e-270	1.70131e-05	0.711369	7224	SMIM30
CFLAR-AS1	-1.19972	-4.3001	1.71e-05	0.000415	-4.0843	-0.298294	0.14019	0.278999	0.267171	1.33185e-186	1.70718e-05	0.264213	2786	CFLAR-AS1
LRRC17	-0.74465	-4.29829	1.72e-05	0.000418	-3.64917	0.0129371	0.0874028	0.173243	0.167381	0	1.7212e-05	0.938392	7169	LRRC17
ABHD14A-ACY1	-0.803119	-4.29801	1.72e-05	0.000418	-5.30748	-0.231179	0.0943466	0.186859	0.179112	0	1.72342e-05	0.19681	3390	ABHD14A-ACY1
AGBL5	-0.681178	-4.29755	1.73e-05	0.000418	-2.80925	-0.0488069	0.0797047	0.158504	0.153323	3.99972e-272	1.72699e-05	0.750237	1919	AGBL5
ZNF350	-0.596396	-4.29724	1.73e-05	0.000418	-3.20002	-0.0283799	0.0699566	0.138786	0.134466	0	1.72941e-05	0.832843	17334	ZNF350
AC099850.1	-0.686814	-4.29555	1.74e-05	0.00042	-3.38577	0.0375566	0.0805217	0.15989	0.154451	0	1.7426e-05	0.80788	15248	AC099850.1
NPFFR1	-1.08794	-4.29543	1.74e-05	0.00042	-3.16929	0.296001	0.127597	0.253278	0.243898	3.4547e-136	1.74358e-05	0.22489	10773	NPFFR1
HDHD3	-0.601959	-4.29135	1.78e-05	0.000427	-1.72828	-0.0943279	0.0704004	0.140273	0.136144	4.39608e-133	1.77588e-05	0.488402	9206	HDHD3
AC026746.1	-1.24315	-4.28993	1.79e-05	0.000429	-4.94267	-0.521389	0.145473	0.289784	0.274309	4.92985e-253	1.78729e-05	0.0573362	5020	AC026746.1
AP001767.3	-1.32957	-4.28987	1.79e-05	0.000429	-3.85512	-0.504062	0.155719	0.309932	0.297216	2.61791e-135	1.78775e-05	0.089897	10166	AP001767.3
MT-CO2	1.02674	4.2883	1.8e-05	0.000431	1.4465	0.123535	0.120004	0.239429	0.232374	1.85436e-33	1.80044e-05	0.594987	18147	MT-CO2
STAG3	-1.09574	-4.28614	1.82e-05	0.000435	-3.13235	-0.0440012	0.128867	0.255646	0.246184	1.65751e-130	1.81801e-05	0.858147	7115	STAG3
SLC25A14	-0.510516	-4.28591	1.82e-05	0.000435	-3.53799	-0.0400805	0.0599916	0.119115	0.115944	0	1.81992e-05	0.729576	7950	SLC25A14
AC092567.1	-1.02314	-4.28417	1.83e-05	0.000437	-3.56349	-0.485688	0.119739	0.238819	0.230546	1.27082e-194	1.83425e-05	0.035145	2133	AC092567.1
IDI1	-0.718047	-4.2839	1.84e-05	0.000437	-1.94349	0.0230185	0.0842739	0.167615	0.162335	1.12493e-117	1.83643e-05	0.887241	10484	IDI1
STT3A-AS1	-0.932793	-4.28373	1.84e-05	0.000437	-3.91983	-0.256419	0.109519	0.217752	0.209724	1.50151e-280	1.83783e-05	0.221463	10418	STT3A-AS1
PLEKHA7	0.261782	4.28283	1.85e-05	0.000438	0.13688	0.15651	0.0306715	0.0611236	0.0597032	8.09088e-06	1.84528e-05	0.00875526	9643	PLEKHA7
MAP3K8	-0.747644	-4.282	1.85e-05	0.000439	-2.71015	0.208956	0.0879779	0.174602	0.168857	2.25625e-208	1.85221e-05	0.215912	10623	MAP3K8
AC009812.1	-0.66477	-4.27817	1.88e-05	0.000446	-3.99791	0.303241	0.0789	0.155387	0.149636	0	1.88434e-05	0.0427107	8447	AC009812.1
ASH2L	-0.605451	-4.27751	1.89e-05	0.000447	-2.32886	0.158335	0.0714878	0.141543	0.137112	8.68659e-233	1.88992e-05	0.248176	8277	ASH2L
AL391807.1	-0.893241	-4.277	1.89e-05	0.000447	-1.34063	-0.208282	0.104879	0.208847	0.201843	2.0506e-37	1.89426e-05	0.30212	6192	AL391807.1
SPRTN	-0.681372	-4.27698	1.89e-05	0.000447	-3.5608	0.0939834	0.0802885	0.159311	0.153849	0	1.89445e-05	0.54128	1684	SPRTN
SPPL2B	-0.449225	-4.27413	1.92e-05	0.000452	-1.26678	0.0832869	0.0528319	0.105103	0.102022	4.77783e-127	1.91887e-05	0.414292	16402	SPPL2B
NIT1	-0.595762	-4.26803	1.97e-05	0.000464	-2.46584	-0.0364947	0.0703036	0.139587	0.135316	1.66905e-269	1.97208e-05	0.787391	1244	NIT1
IZUMO4	-0.725299	-4.26775	1.97e-05	0.000464	-2.24976	0.0705733	0.0854798	0.169949	0.164348	1.15524e-152	1.97451e-05	0.667622	16392	IZUMO4
PNN	-0.628475	-4.2674	1.98e-05	0.000464	-1.50699	0.0594183	0.0739603	0.147273	0.14264	2.75001e-92	1.97762e-05	0.677	12631	PNN
HELQ	-0.486658	-4.26718	1.98e-05	0.000464	-2.27485	0.124539	0.0575118	0.114047	0.110608	0	1.97961e-05	0.260187	4421	HELQ
ATP5F1E	0.981205	4.2653	2e-05	0.000467	-1.7993	0.196767	0.115291	0.230043	0.22481	6.5574e-55	1.99631e-05	0.381434	16257	ATP5F1E
AFAP1L2	0.917067	4.26508	2e-05	0.000467	-4.84141	0.0817324	0.107038	0.215018	0.214705	0	1.99834e-05	0.703446	11064	AFAP1L2
AGBL3	-0.573225	-4.26419	2.01e-05	0.000468	-2.11737	-0.0353253	0.0676449	0.134428	0.130274	4.4936e-215	2.00629e-05	0.786268	7316	AGBL3
COQ10B	-0.466017	-4.26254	2.02e-05	0.00047	-2.61853	0.134014	0.0551388	0.109329	0.106341	0	2.02119e-05	0.207585	2754	COQ10B
ARL16	-0.676399	-4.26237	2.02e-05	0.00047	-3.29368	-0.0334593	0.0798306	0.158691	0.153479	0	2.0227e-05	0.827425	15515	ARL16
FAM196A	-0.820067	-4.26185	2.03e-05	0.00047	-2.26767	-0.392717	0.0965165	0.192421	0.186313	4.57519e-122	2.02746e-05	0.0350448	11138	FAM196A
FAM186A	-1.12342	-4.26179	2.03e-05	0.00047	-4.53451	-0.195889	0.132376	0.263602	0.250396	3.70815e-257	2.02796e-05	0.434029	11551	FAM186A
AC099669.1	-0.495422	-4.26173	2.03e-05	0.00047	-1.10748	0.0540141	0.0584528	0.116249	0.112683	4.70752e-80	2.02849e-05	0.631692	3262	AC099669.1
PARPBP	-1.05042	-4.25999	2.04e-05	0.000473	-4.78417	0.305137	0.125799	0.246577	0.233847	0	2.04434e-05	0.191941	11882	PARPBP
RBL2	-0.412535	-4.25975	2.05e-05	0.000473	-1.00942	0.0261024	0.048654	0.096845	0.0940307	1.30911e-95	2.04658e-05	0.781324	14196	RBL2
AC024257.1	-2.00211	-4.25849	2.06e-05	0.000474	-5.69564	-0.490541	0.237678	0.470146	0.427316	6.65139e-127	2.05816e-05	0.250986	11507	AC024257.1
AC007344.1	-1.15566	-4.25847	2.06e-05	0.000474	-4.05253	-0.370593	0.136656	0.271379	0.26016	2.92685e-193	2.05829e-05	0.154308	14192	AC007344.1
NDEL1	-0.451819	-4.25803	2.06e-05	0.000475	-1.73038	0.0930239	0.0534427	0.10611	0.103045	5.55869e-230	2.06237e-05	0.366657	14709	NDEL1
IQCM	1.4456	4.25397	2.1e-05	0.000483	-2.92501	-0.320648	0.170279	0.339823	0.334449	3.89745e-66	2.10011e-05	0.337693	4664	IQCM
AL157938.3	-1.15989	-4.2527	2.11e-05	0.000485	-4.05583	-0.433865	0.13667	0.272741	0.261205	1.56483e-193	2.11205e-05	0.0967107	9369	AL157938.3
AC007038.1	-0.60606	-4.25169	2.12e-05	0.000486	-2.0882	-0.15238	0.0716578	0.142546	0.138011	1.07676e-186	2.1216e-05	0.269546	2841	AC007038.1
DNAJA4	1.28537	4.24979	2.14e-05	0.00049	-2.10174	-0.10044	0.151554	0.302454	0.295475	9.91301e-44	2.13966e-05	0.73391	13537	DNAJA4
ERG28	-0.572183	-4.24651	2.17e-05	0.000496	-3.05648	0.0889779	0.067946	0.134742	0.130705	0	2.17122e-05	0.496026	12888	ERG28
FLYWCH1	-0.345146	-4.24604	2.18e-05	0.000497	-1.75033	0.222105	0.0409663	0.0812867	0.0792018	0	2.17583e-05	0.00504261	13824	FLYWCH1
AC104126.1	-1.27398	-4.2454	2.18e-05	0.000497	-5.42173	0.181222	0.151355	0.300086	0.277735	5.16308e-281	2.18205e-05	0.514078	5230	AC104126.1
SERPINF2	0.883669	4.24384	2.2e-05	0.0005	-4.14569	0.179617	0.104658	0.208224	0.207815	0	2.19727e-05	0.387417	14567	SERPINF2
SLC16A3	-0.982808	-4.24349	2.2e-05	0.0005	-3.56364	-0.165598	0.116715	0.231604	0.223139	9.57167e-205	2.20074e-05	0.45801	15543	SLC16A3
IQCA1	-0.499302	-4.24257	2.21e-05	0.000501	0.167801	0.0365682	0.0590425	0.117689	0.114204	0.00448251	2.20977e-05	0.748815	2985	IQCA1
AL139147.1	-1.24242	-4.24254	2.21e-05	0.000501	-3.73096	-0.461919	0.146873	0.292847	0.281254	2.3614e-142	2.21002e-05	0.100517	688	AL139147.1
AL356805.1	-1.54696	-4.24213	2.21e-05	0.000501	-4.26258	-0.38792	0.181989	0.364666	0.345747	2.54083e-121	2.21412e-05	0.261872	12952	AL356805.1
ATL2	-0.48556	-4.24102	2.23e-05	0.000503	-1.22456	-0.118768	0.0575516	0.114491	0.111137	1.83005e-100	2.22505e-05	0.285221	2015	ATL2
HDHD5-AS1	-0.756822	-4.24052	2.23e-05	0.000503	-3.01861	0.214815	0.0901585	0.178474	0.172195	9.05866e-246	2.22999e-05	0.212209	17535	HDHD5-AS1
AL139294.1	-1.26675	-4.23963	2.24e-05	0.000505	-3.82393	-0.0527032	0.150162	0.298788	0.286105	4.76066e-143	2.23887e-05	0.853849	683	AL139294.1
AC005746.2	-1.18524	-4.23618	2.27e-05	0.000512	-4.2078	-0.233589	0.140452	0.279788	0.266567	3.35179e-197	2.2735e-05	0.380875	15276	AC005746.2
AC119396.1	-1.32229	-4.23569	2.28e-05	0.000512	-4.69767	-0.209902	0.157169	0.312177	0.294991	2.71234e-196	2.27849e-05	0.476741	16518	AC119396.1
C3orf58	-0.528344	-4.23259	2.31e-05	0.000519	-1.42894	-0.0240583	0.0627523	0.124828	0.12113	8.86802e-115	2.31012e-05	0.842563	3804	C3orf58
SYNGAP1-AS1	-0.71648	-4.23212	2.31e-05	0.000519	-2.92405	-0.0265567	0.0851032	0.169296	0.163818	1.0376e-258	2.31495e-05	0.871219	5998	SYNGAP1-AS1
AC007326.4	-0.878995	-4.23159	2.32e-05	0.000519	-2.85349	-0.0486795	0.104516	0.207722	0.200747	4.03117e-164	2.32041e-05	0.808399	17548	AC007326.4
WDR60	-0.43276	-4.23129	2.32e-05	0.000519	-0.277632	0.109196	0.0513613	0.102276	0.0992348	6.46382e-08	2.32357e-05	0.271166	7465	WDR60
RNF213	-0.370502	-4.23116	2.32e-05	0.000519	-0.754566	0.212214	0.0440483	0.0875651	0.0850102	8.80231e-66	2.32489e-05	0.0125485	15489	RNF213
DRG1	-0.335452	-4.23057	2.33e-05	0.00052	-1.85297	0.187407	0.0400005	0.0792924	0.0772672	0	2.33097e-05	0.0152895	17704	DRG1
TSC2	-0.349081	-4.23045	2.33e-05	0.00052	-1.42872	0.145449	0.0415284	0.0825163	0.0802766	2.24213e-259	2.33223e-05	0.0700093	13794	TSC2
TMEM136	-0.663744	-4.22964	2.34e-05	0.000521	-2.32125	0.00440575	0.0789725	0.156927	0.151871	6.715e-190	2.34068e-05	0.976857	10382	TMEM136
C16orf86	-1.00017	-4.22938	2.34e-05	0.000521	-4.40961	0.0803966	0.119506	0.236481	0.225717	4.8705e-298	2.34335e-05	0.721703	14313	C16orf86
AC139720.1	-1.39856	-4.22845	2.35e-05	0.000522	-3.76697	-0.475964	0.166248	0.330751	0.317544	1.14381e-113	2.35306e-05	0.133901	4638	AC139720.1
AL139095.4	-1.00312	-4.22824	2.36e-05	0.000522	-3.73448	-0.1588	0.119162	0.237243	0.227904	1.34645e-215	2.35524e-05	0.485937	5755	AL139095.4
CAPN1	-0.489217	-4.22738	2.36e-05	0.000523	-2.08463	0.160669	0.0583505	0.115726	0.112299	1.56156e-279	2.36431e-05	0.152508	9961	CAPN1
WIPI1	-0.543788	-4.22728	2.37e-05	0.000523	-2.3697	0.166356	0.0647178	0.128638	0.124891	1.60192e-293	2.3653e-05	0.182859	15340	WIPI1
ZNF248	-0.496232	-4.22515	2.39e-05	0.000527	-0.561429	0.11978	0.0589518	0.117447	0.113924	1.6741e-21	2.38781e-05	0.293074	10648	ZNF248
AL353768.1	-1.22823	-4.22309	2.41e-05	0.000531	-4.60846	-0.293231	0.145078	0.290838	0.276309	1.94075e-221	2.40972e-05	0.28858	9091	AL353768.1
CD22	0.95354	4.22267	2.41e-05	0.000532	-3.51758	0.156723	0.113185	0.225814	0.224015	4.73218e-212	2.41425e-05	0.48417	16921	CD22
AC015923.1	-1.34624	-4.22112	2.43e-05	0.000534	-3.83501	-0.284326	0.159859	0.318929	0.305486	3.54601e-127	2.43093e-05	0.351992	15290	AC015923.1
AP000857.2	-1.65304	-4.2207	2.44e-05	0.000535	-4.67275	-0.427139	0.196057	0.391649	0.369584	1.49751e-125	2.43541e-05	0.247792	18627	AP000857.2
SCARF1	-0.744214	-4.22034	2.44e-05	0.000535	-3.67884	-0.0598216	0.0887023	0.17634	0.170511	0	2.43938e-05	0.725711	14560	SCARF1
TESK2	-0.471971	-4.21986	2.44e-05	0.000535	-0.557984	0.0845097	0.0561605	0.111845	0.108554	2.91649e-23	2.44459e-05	0.436274	555	TESK2
RASSF4	-0.534407	-4.21956	2.45e-05	0.000535	-0.666699	-0.150428	0.0635862	0.12665	0.122826	1.01294e-25	2.44781e-05	0.220682	10670	RASSF4
POMZP3	-0.487165	-4.21916	2.45e-05	0.000535	-3.21549	0.122362	0.0582315	0.115465	0.112324	0	2.45215e-05	0.275995	6987	POMZP3
AP001816.1	-0.792861	-4.21911	2.45e-05	0.000535	-4.37388	-0.118777	0.0949043	0.187921	0.180635	0	2.45265e-05	0.510825	4492	AP001816.1
FRS3	-0.642328	-4.219	2.45e-05	0.000535	-3.67894	0.195578	0.0769998	0.152247	0.147082	0	2.45385e-05	0.183609	6076	FRS3
USP54	-0.525696	-4.21778	2.47e-05	0.000537	-0.415582	0.116805	0.0625546	0.124638	0.120894	3.06311e-11	2.46721e-05	0.333955	10808	USP54
SDF2	-0.47771	-4.21567	2.49e-05	0.000541	-2.63266	0.141291	0.0571128	0.113318	0.110146	0	2.4904e-05	0.199575	14849	SDF2
SETDB2	-0.579017	-4.21421	2.51e-05	0.000544	-2.11704	0.175099	0.0691867	0.137396	0.13302	1.26513e-205	2.5065e-05	0.18806	12309	SETDB2
INF2	0.522996	4.21401	2.51e-05	0.000544	-2.03359	0.338971	0.0622792	0.124109	0.122102	7.31617e-234	2.50875e-05	0.00550082	13072	INF2
FLVCR1	-0.540912	-4.21343	2.52e-05	0.000544	-2.39826	0.172783	0.0647549	0.128378	0.124408	3.02921e-300	2.51519e-05	0.164881	1565	FLVCR1
TAF5	-0.646422	-4.21336	2.52e-05	0.000544	-4.02338	0.227633	0.0775729	0.153422	0.148101	0	2.51599e-05	0.124291	11020	TAF5
TMEM53	-0.58629	-4.21325	2.52e-05	0.000544	-3.05375	0.169292	0.07031	0.139154	0.134863	0	2.51723e-05	0.209373	541	TMEM53
SLC18B1	-0.532932	-4.21265	2.52e-05	0.000544	-0.437683	0.0689242	0.0635434	0.126507	0.122664	5.66062e-12	2.52387e-05	0.574188	6440	SLC18B1
AC022540.1	-1.69788	-4.21244	2.53e-05	0.000544	-5.61565	-0.539502	0.202157	0.403064	0.369347	7.85506e-170	2.52626e-05	0.144101	18652	AC022540.1
ZNF730	-0.919175	-4.21228	2.53e-05	0.000544	-2.82407	-0.0240186	0.110072	0.218213	0.210335	3.58278e-145	2.52803e-05	0.909085	16847	ZNF730
MESD	-0.627903	-4.21193	2.53e-05	0.000544	-2.16399	-0.0595491	0.0750142	0.149077	0.144379	5.40418e-183	2.53196e-05	0.680009	13561	MESD
C9orf153	0.758345	4.21167	2.53e-05	0.000544	-2.03134	0.280854	0.0902443	0.180058	0.176631	3.36363e-112	2.5349e-05	0.111821	9037	C9orf153
SPATA6L	0.77592	4.21056	2.55e-05	0.000546	-1.46937	-0.00277297	0.0923977	0.184279	0.17984	6.0768e-57	2.54737e-05	0.987698	8781	SPATA6L
HCG25	-0.859822	-4.20858	2.57e-05	0.00055	-3.77686	0.0851265	0.10336	0.204302	0.196261	2.49062e-292	2.56985e-05	0.664477	5985	HCG25
AC093158.1	-1.2826	-4.20797	2.58e-05	0.00055	-5.39603	-0.474011	0.153031	0.304803	0.285114	2.32495e-272	2.57675e-05	0.096406	18194	AC093158.1
AC127164.1	-1.17293	-4.20785	2.58e-05	0.00055	-5.14434	-0.238132	0.140172	0.278747	0.261917	7.24404e-295	2.57817e-05	0.363251	12003	AC127164.1
LRRC39	-0.730263	-4.20725	2.58e-05	0.000551	-3.10994	-0.152493	0.0873222	0.173572	0.167917	8.36152e-278	2.58497e-05	0.363802	841	LRRC39
CLPX	-0.4423	-4.20627	2.6e-05	0.000553	-2.14576	0.145045	0.0529651	0.105152	0.102193	0	2.59621e-05	0.155805	13416	CLPX
AC018462.1	-1.04431	-4.20542	2.61e-05	0.000554	-3.52797	-0.328682	0.124572	0.248326	0.238865	1.92297e-176	2.606e-05	0.168816	2128	AC018462.1
AC105206.2	-1.25897	-4.20482	2.61e-05	0.000555	-4.78771	-0.480166	0.150651	0.299411	0.284399	1.22051e-221	2.61291e-05	0.0913441	8185	AC105206.2
ACOT2	-0.86359	-4.20398	2.62e-05	0.000556	-3.54438	-0.0465525	0.102914	0.205422	0.197923	6.28468e-260	2.62262e-05	0.81405	12851	ACOT2
DNAJC27	-0.463095	-4.20202	2.65e-05	0.00056	-2.08148	0.0551416	0.0554611	0.110208	0.107153	2.92971e-308	2.64549e-05	0.606828	1896	DNAJC27
TMEM266	-0.78265	-4.20159	2.65e-05	0.000561	-3.69859	-0.0769742	0.0939931	0.186275	0.179286	0	2.65049e-05	0.667678	13524	TMEM266
AC112196.1	-1.42469	-4.20071	2.66e-05	0.000562	-3.55069	-0.496535	0.16948	0.339155	0.324832	1.85784e-97	2.66082e-05	0.126366	5283	AC112196.1
AL451047.1	-1.43897	-4.19853	2.69e-05	0.000567	-5.63215	-0.213368	0.171972	0.342731	0.314679	3.00288e-235	2.68649e-05	0.497741	18230	AL451047.1
AL499616.1	-1.20896	-4.19492	2.73e-05	0.000575	-4.71136	-0.298488	0.145005	0.288195	0.273453	1.42735e-231	2.72967e-05	0.27503	18215	AL499616.1
AC022395.1	-1.31857	-4.19469	2.73e-05	0.000575	-3.5033	-0.178934	0.158038	0.314342	0.301587	7.07526e-109	2.73246e-05	0.552974	11079	AC022395.1
AC137767.1	-1.11896	-4.19402	2.74e-05	0.000576	-3.81431	0.106404	0.134281	0.2668	0.255351	1.72989e-177	2.74059e-05	0.676899	12088	AC137767.1
SLC25A36	-0.449254	-4.19316	2.75e-05	0.000578	-1.11609	-0.10057	0.0538546	0.10714	0.104013	2.09501e-95	2.75099e-05	0.333595	3784	SLC25A36
ASB16-AS1	-0.466556	-4.19226	2.76e-05	0.000579	-3.51733	0.238782	0.0562928	0.11129	0.108278	0	2.76194e-05	0.0274353	15082	ASB16-AS1
AC093879.1	-1.37352	-4.192	2.77e-05	0.000579	-1.94735	-0.638394	0.164372	0.327653	0.316527	2.22468e-32	2.76506e-05	0.0437091	4554	AC093879.1
ID1	-1.06608	-4.19192	2.77e-05	0.000579	-2.51215	0.318402	0.128127	0.254318	0.245439	1.35467e-85	2.76609e-05	0.194536	16027	ID1
SEMA4G	-0.597456	-4.1911	2.78e-05	0.00058	-3.30941	0.213355	0.0719008	0.142554	0.137919	0	2.77609e-05	0.121875	10982	SEMA4G
MDH1B	-0.957469	-4.18753	2.82e-05	0.000588	-4.20245	0.0546431	0.115461	0.228647	0.218546	4.71069e-290	2.82001e-05	0.802564	2819	MDH1B
EFCAB14-AS1	-1.49493	-4.18741	2.82e-05	0.000588	-4.8184	-0.0130983	0.180145	0.357007	0.334121	1.32415e-157	2.82158e-05	0.968729	580	EFCAB14-AS1
ZBTB20-AS1	-1.24422	-4.18679	2.83e-05	0.000589	-3.15914	-0.34972	0.148883	0.297178	0.286023	6.37915e-100	2.82923e-05	0.221442	3606	ZBTB20-AS1
CAPN10-DT	-0.426487	-4.18636	2.83e-05	0.000589	-3.51938	0.118948	0.0514018	0.101875	0.0995096	0	2.83458e-05	0.231954	3010	CAPN10-DT
ZNF883	-0.715968	-4.18269	2.88e-05	0.000598	-2.51515	0.0721896	0.0860006	0.171174	0.165571	5.08232e-188	2.88083e-05	0.662835	9196	ZNF883
AC011405.1	-1.18913	-4.1822	2.89e-05	0.000599	-4.35942	-0.369876	0.14275	0.28433	0.271372	7.98639e-205	2.88699e-05	0.172887	5380	AC011405.1
AC006059.1	-0.821514	-4.18192	2.89e-05	0.000599	-0.965015	-0.0236102	0.0985318	0.196444	0.190385	1.19547e-22	2.89059e-05	0.901305	3245	AC006059.1
ST18	0.907606	4.1812	2.9e-05	0.0006	-1.44162	0.119547	0.108868	0.217068	0.212104	5.02024e-40	2.89974e-05	0.57301	8332	ST18
USP50	-0.663386	-4.18019	2.91e-05	0.000602	-4.73822	-0.140601	0.0798226	0.158698	0.154328	0	2.91263e-05	0.362267	13315	USP50
AC008496.2	-1.26458	-4.18001	2.91e-05	0.000602	-4.65698	-0.278669	0.150866	0.30253	0.286075	3.18386e-209	2.91496e-05	0.330002	18410	AC008496.2
DOCK4-AS1	-1.54178	-4.17972	2.92e-05	0.000602	-4.39593	-0.474309	0.184795	0.368872	0.349773	4.43212e-125	2.91868e-05	0.175084	7216	DOCK4-AS1
AC009063.2	1.00643	4.17848	2.93e-05	0.000604	-3.38919	0.16345	0.120277	0.24086	0.23856	1.07922e-174	2.93467e-05	0.493249	14453	AC009063.2
AC008115.2	-1.39293	-4.17841	2.94e-05	0.000604	-4.54219	-0.467606	0.167092	0.333363	0.316817	1.00997e-162	2.93559e-05	0.139957	11338	AC008115.2
CYP3A43	-1.02169	-4.17785	2.94e-05	0.000604	-4.32423	-0.0912519	0.123589	0.244548	0.233762	3.3321e-268	2.94275e-05	0.696269	7096	CYP3A43
ERMARD	-0.542518	-4.17518	2.98e-05	0.000611	-2.29339	0.0778731	0.0654397	0.129939	0.125904	4.50002e-269	2.97756e-05	0.536237	6612	ERMARD
NAGLU	-0.608687	-4.17484	2.98e-05	0.000611	-2.22015	0.238134	0.0734854	0.145799	0.141235	1.64363e-200	2.98198e-05	0.0917804	15033	NAGLU
SMIM14	-0.36404	-4.17374	3e-05	0.000613	-1.40068	0.173433	0.0439178	0.0872215	0.0848484	3.30809e-223	2.99635e-05	0.0409498	4259	SMIM14
FZD6	-0.71735	-4.17167	3.02e-05	0.000618	-2.55947	-0.135319	0.0865823	0.171957	0.166287	4.72358e-192	3.02372e-05	0.415777	8568	FZD6
HSPB1	1.23797	4.16991	3.05e-05	0.000622	0.516552	0.213163	0.148777	0.296882	0.288205	0.000516626	3.04724e-05	0.459528	6981	HSPB1
FAM227B	-0.700066	-4.16942	3.05e-05	0.000623	-1.47436	0.0846081	0.0844884	0.167905	0.162316	3.41855e-68	3.0538e-05	0.602189	13306	FAM227B
CARF	-0.480348	-4.16901	3.06e-05	0.000623	-1.65593	0.207832	0.0579961	0.115219	0.111775	2.62073e-179	3.05927e-05	0.0629737	2804	CARF
C11orf95	-0.675687	-4.1684	3.07e-05	0.000623	-3.70898	0.0279867	0.0818708	0.162097	0.156615	0	3.06748e-05	0.858176	9911	C11orf95
AC109460.2	-0.952282	-4.16837	3.07e-05	0.000623	-4.45981	-0.202243	0.114651	0.228454	0.218368	0	3.06784e-05	0.354365	14063	AC109460.2
SQLE	-0.700693	-4.16818	3.07e-05	0.000623	-2.57994	0.0336972	0.0846046	0.168105	0.162974	3.12057e-204	3.07037e-05	0.836193	8643	SQLE
AC069437.1	-1.17641	-4.16803	3.07e-05	0.000623	-4.26816	-0.341164	0.141722	0.282247	0.268906	2.96037e-199	3.07241e-05	0.204545	11864	AC069437.1
AL078459.1	-1.03073	-4.16742	3.08e-05	0.000623	-1.78185	-0.45857	0.124241	0.247332	0.239184	1.19717e-46	3.08063e-05	0.055209	761	AL078459.1
TERF2IP	-0.485616	-4.16732	3.08e-05	0.000623	-0.924716	0.0262634	0.0585684	0.11653	0.113035	3.725e-56	3.08208e-05	0.816268	14415	TERF2IP
AC104365.1	-1.41863	-4.16693	3.09e-05	0.000623	-4.31396	-0.166905	0.171697	0.340451	0.324423	2.62335e-139	3.08733e-05	0.606925	15796	AC104365.1
ASXL1	-0.232875	-4.16611	3.1e-05	0.000625	-0.408419	0.0934438	0.0281106	0.0558975	0.0544868	7.93811e-48	3.09844e-05	0.0863487	16042	ASXL1
AASS	-0.449411	-4.16481	3.12e-05	0.000628	-1.09582	-0.167241	0.0542075	0.107907	0.104726	7.17741e-91	3.11614e-05	0.110279	7249	AASS
ELMO1	0.756382	4.16338	3.14e-05	0.000631	-1.54684	0.0564675	0.0910796	0.181675	0.17769	1.09067e-64	3.13568e-05	0.750647	6825	ELMO1
SRPX2	-1.31078	-4.16185	3.16e-05	0.000634	-3.04514	-0.0628534	0.158786	0.314951	0.302757	5.69669e-82	3.15678e-05	0.835538	7811	SRPX2
MMP28	-0.7363	-4.15909	3.2e-05	0.000641	-1.65101	-0.149821	0.0888953	0.177034	0.171372	5.3657e-77	3.19511e-05	0.381986	14939	MMP28
SUN1	-0.329791	-4.15865	3.2e-05	0.000642	-0.829543	0.0489806	0.0398697	0.0793023	0.0771021	3.79192e-96	3.20129e-05	0.525253	6627	SUN1
IDH2	-0.636323	-4.15814	3.21e-05	0.000643	-1.22151	0.0579705	0.0769136	0.153031	0.148361	8.51005e-57	3.20844e-05	0.69599	13634	IDH2
POC5	-0.659558	-4.15712	3.22e-05	0.000645	-3.33572	0.0380061	0.0800248	0.158657	0.153386	0	3.22278e-05	0.804304	5093	POC5
CTDSPL2	-0.295378	-4.15661	3.23e-05	0.000645	-1.22606	0.144586	0.0357764	0.0710621	0.069252	2.19277e-257	3.23e-05	0.0368136	13270	CTDSPL2
LINC00324	2.39805	4.15538	3.25e-05	0.000648	-5.25456	-0.0576938	0.287747	0.577094	0.577249	1.68947e-74	3.24745e-05	0.920387	21286	LINC00324
SWSAP1	-0.763373	-4.15528	3.25e-05	0.000648	-3.89163	-0.119426	0.0924051	0.183712	0.177269	0	3.2489e-05	0.500502	16609	SWSAP1
RBM4B	-0.489716	-4.15501	3.25e-05	0.000648	-2.05219	0.0471089	0.0592666	0.117862	0.114442	1.01395e-262	3.25269e-05	0.680603	10018	RBM4B
ZFAND3	0.183662	4.1541	3.27e-05	0.000649	1.04394	0.0528319	0.022184	0.0442121	0.0430936	0	3.26572e-05	0.220207	6053	ZFAND3
ODF2	-0.43123	-4.15345	3.28e-05	0.00065	-2.49606	0.298025	0.0525212	0.103824	0.101008	0	3.27502e-05	0.00317235	9322	ODF2
ZNF823	-0.537637	-4.15311	3.28e-05	0.000651	-3.01214	-0.0501054	0.0650847	0.129454	0.125896	0	3.27992e-05	0.690638	16620	ZNF823
DM1-AS	-1.20302	-4.15269	3.29e-05	0.000651	-4.41176	0.00301244	0.146126	0.289697	0.276001	3.07197e-200	3.28585e-05	0.991292	19834	DM1-AS
PCSK6	0.551621	4.15235	3.29e-05	0.000651	-2.07384	0.0440936	0.0666101	0.132846	0.130971	8.34013e-213	3.29082e-05	0.736368	13712	PCSK6
AC007255.1	-1.08148	-4.15224	3.29e-05	0.000651	-4.66641	0.42546	0.132594	0.260456	0.247091	2.54926e-271	3.29243e-05	0.085092	6781	AC007255.1
ARHGEF38	-1.23326	-4.15135	3.31e-05	0.000653	-4.7119	-0.146299	0.149374	0.297074	0.280991	2.14107e-218	3.30514e-05	0.602609	18372	ARHGEF38
FBXO21	-0.531638	-4.15098	3.31e-05	0.000653	-1.29082	-0.074843	0.064351	0.128075	0.12418	1.68483e-89	3.31055e-05	0.546708	12006	FBXO21
ST7-AS1	-1.56867	-4.15001	3.32e-05	0.000654	-5.26459	-0.0814104	0.191579	0.377992	0.351511	3.04961e-166	3.32467e-05	0.816848	7235	ST7-AS1
LSAMP-AS1	-1.51675	-4.14971	3.33e-05	0.000654	-2.42983	-0.80695	0.182974	0.365509	0.35221	3.03915e-40	3.32898e-05	0.0219572	3613	LSAMP-AS1
TUBGCP2	-0.448151	-4.14967	3.33e-05	0.000654	-1.91321	0.185101	0.0544291	0.107997	0.104874	1.14185e-270	3.32956e-05	0.0775669	11166	TUBGCP2
CCNB3	-1.0857	-4.14918	3.34e-05	0.000655	-4.83949	-0.146139	0.132257	0.261666	0.248265	3.8908e-293	3.33666e-05	0.556104	7672	CCNB3
AC078778.1	-1.14519	-4.14862	3.34e-05	0.000656	-4.37597	-0.115921	0.138186	0.276042	0.263767	4.40916e-220	3.34481e-05	0.660313	11599	AC078778.1
ZNF821	-0.443337	-4.14463	3.4e-05	0.000667	-2.09684	0.137893	0.0538702	0.106967	0.103939	0	3.40366e-05	0.184616	14378	ZNF821
AC009120.4	-1.61111	-4.14307	3.43e-05	0.000669	-5.33127	-0.776855	0.194465	0.388869	0.362427	1.81207e-165	3.42685e-05	0.0320746	14393	AC009120.4
PLOD3	0.836725	4.14288	3.43e-05	0.000669	-1.70869	0.273521	0.101189	0.201967	0.19738	5.7e-64	3.42974e-05	0.16582	7149	PLOD3
GAB1	0.364515	4.14284	3.43e-05	0.000669	0.313814	0.0144663	0.0441179	0.0879869	0.0857006	1.13475e-12	3.43035e-05	0.865953	4642	GAB1
AL133481.1	-1.34876	-4.14187	3.44e-05	0.000672	-5.21158	-0.186828	0.16421	0.32564	0.30469	4.75381e-221	3.44489e-05	0.539761	10839	AL133481.1
GALK1	-0.770186	-4.14137	3.45e-05	0.000672	-3.92403	0.0766286	0.0940186	0.185974	0.17909	0	3.45242e-05	0.668741	15415	GALK1
DNAH17	-0.648947	-4.14134	3.45e-05	0.000672	-4.11523	0.167947	0.0790204	0.1567	0.151169	0	3.45285e-05	0.266574	15469	DNAH17
BCO1	-1.3088	-4.14092	3.46e-05	0.000672	-3.01713	-0.530731	0.158615	0.316064	0.305509	1.12711e-80	3.45912e-05	0.0823511	14444	BCO1
LCA5L	-0.7224	-4.14033	3.47e-05	0.000673	-3.50311	-0.0185315	0.0879576	0.174479	0.168549	0	3.46802e-05	0.912451	18073	LCA5L
AC078842.2	-1.78001	-4.13998	3.47e-05	0.000673	-4.1751	-0.719169	0.215556	0.429958	0.406706	1.40959e-83	3.47343e-05	0.0770146	7332	AC078842.2
AC244517.10	-0.616722	-4.1396	3.48e-05	0.000674	-2.29765	0.128645	0.0749047	0.148981	0.144376	1.25478e-206	3.47919e-05	0.372909	5436	AC244517.10
AL365356.1	-0.993887	-4.1393	3.48e-05	0.000674	-3.44585	-0.328778	0.120287	0.24011	0.231342	1.74914e-180	3.48372e-05	0.155266	10503	AL365356.1
AC079760.2	-1.20354	-4.13866	3.49e-05	0.000675	-4.07993	-0.543466	0.146205	0.290804	0.278958	2.28781e-171	3.49343e-05	0.051391	7033	AC079760.2
BTBD18	-1.23135	-4.13847	3.5e-05	0.000675	-5.19652	-0.101669	0.149884	0.297538	0.278714	2.20066e-263	3.4963e-05	0.715276	18618	BTBD18
AFG3L2	-0.518093	-4.13691	3.52e-05	0.000678	-1.91258	-0.0167018	0.063006	0.125237	0.121481	2.12078e-202	3.52018e-05	0.890648	15634	AFG3L2
IL5	-1.25434	-4.13518	3.55e-05	0.000683	-5.42426	-0.561044	0.152683	0.303335	0.284716	1.92407e-276	3.54676e-05	0.0487771	18425	IL5
SYT2	-0.780882	-4.1346	3.56e-05	0.000683	-3.75887	-0.207872	0.0949534	0.188865	0.182422	0	3.5557e-05	0.254491	1470	SYT2
ABCA8	0.823667	4.13453	3.56e-05	0.000683	-2.79695	-0.0554643	0.0997338	0.199217	0.196437	4.70974e-173	3.55686e-05	0.777674	15345	ABCA8
LINC01715	-0.802707	-4.13334	3.58e-05	0.000686	-4.19466	-0.0415062	0.0981228	0.194203	0.186684	0	3.57535e-05	0.824054	340	LINC01715
IL17RC	-0.658868	-4.13298	3.58e-05	0.000686	-2.35223	0.108644	0.0801842	0.159417	0.154426	3.67107e-189	3.58096e-05	0.48172	3080	IL17RC
PSMA3	-0.531713	-4.13207	3.6e-05	0.000688	-1.73369	-0.0412273	0.0645724	0.128679	0.124857	8.72255e-159	3.59504e-05	0.741253	12729	PSMA3
AXDND1	-0.879915	-4.13144	3.61e-05	0.000689	-3.69685	-0.0895168	0.107683	0.21298	0.20532	2.72303e-258	3.60503e-05	0.662846	1363	AXDND1
SAMD12	0.436953	4.13077	3.62e-05	0.00069	-0.73615	0.0801676	0.0530427	0.10578	0.103402	8.55803e-44	3.61552e-05	0.438164	8604	SAMD12
MCCC2	-0.457131	-4.1305	3.62e-05	0.00069	-1.78591	0.0664415	0.0557059	0.110672	0.107426	1.6137e-225	3.61968e-05	0.536254	5064	MCCC2
ZBTB8A	-0.634972	-4.1301	3.63e-05	0.00069	-3.64753	-0.113089	0.0771867	0.153743	0.148972	0	3.62613e-05	0.447774	382	ZBTB8A
NHLRC3	-0.408131	-4.12999	3.63e-05	0.00069	-1.9536	-0.0747043	0.0497154	0.0988213	0.0961769	0	3.62781e-05	0.437313	12244	NHLRC3
LMBRD1	-0.385354	-4.12886	3.65e-05	0.000693	-0.64471	-0.0858799	0.046867	0.0933319	0.0906356	4.67707e-43	3.64573e-05	0.343369	6194	LMBRD1
NBPF12	-0.415039	-4.12829	3.65e-05	0.000694	-1.58812	0.174461	0.0506849	0.100535	0.0977191	1.64629e-215	3.65469e-05	0.0742078	1016	NBPF12
SIN3A	-0.546268	-4.12702	3.67e-05	0.000697	-1.88115	0.121384	0.0666307	0.132364	0.12833	2.33167e-175	3.67488e-05	0.344214	13513	SIN3A
OSBPL1A	0.650552	4.12624	3.69e-05	0.000699	0.586841	-0.106779	0.0790251	0.157662	0.153107	1.11926e-13	3.68737e-05	0.485545	15675	OSBPL1A
PACS1	0.310423	4.1241	3.72e-05	0.000704	0.494027	0.0384476	0.0377553	0.0752706	0.0733087	4.01321e-39	3.72186e-05	0.599957	9997	PACS1
BPNT1	-0.49217	-4.12391	3.72e-05	0.000704	-3.15732	0.0429352	0.0601323	0.119346	0.116091	0	3.72499e-05	0.711502	1589	BPNT1
DNAJB1	1.333	4.12306	3.74e-05	0.000706	-0.796138	0.110697	0.161991	0.323304	0.314353	8.89176e-07	3.73879e-05	0.724732	16696	DNAJB1
ENO4	-1.05628	-4.121	3.77e-05	0.000711	-3.07556	-0.0303969	0.129102	0.256316	0.246434	1.94506e-125	3.77235e-05	0.901832	11072	ENO4
RMDN3	-0.315484	-4.12098	3.77e-05	0.000711	-2.05339	0.111472	0.0385955	0.0765556	0.0747243	0	3.77267e-05	0.135759	13208	RMDN3
AC023389.1	-0.657542	-4.11974	3.79e-05	0.000713	-3.65251	-0.0813506	0.0802946	0.159608	0.154558	0	3.79303e-05	0.59865	14877	AC023389.1
AL591845.1	-0.706324	-4.11968	3.79e-05	0.000713	-4.89244	-0.148747	0.0863876	0.171451	0.165889	0	3.79403e-05	0.369894	431	AL591845.1
DLG1	0.205963	4.1196	3.8e-05	0.000713	0.13517	0.0179221	0.0250903	0.0499959	0.0489432	7.1508e-08	3.79538e-05	0.71423	4054	DLG1
HIP1R	-0.681216	-4.11828	3.82e-05	0.000715	-0.568826	-0.144413	0.0830343	0.165413	0.160174	7.35956e-12	3.81703e-05	0.367269	12077	HIP1R
MAP3K15	-0.708333	-4.11775	3.83e-05	0.000715	-4.92873	-0.0173345	0.086543	0.172019	0.165388	0	3.82582e-05	0.916526	7548	MAP3K15
TFRC	-0.737327	-4.11765	3.83e-05	0.000715	-1.81759	-0.0983704	0.0900527	0.179065	0.173417	1.36358e-90	3.82747e-05	0.570546	4036	TFRC
CLC	-1.69305	-4.11758	3.83e-05	0.000715	-5.74132	-0.229507	0.208459	0.411177	0.375584	5.5515e-167	3.82867e-05	0.541155	17037	CLC
AC079298.3	-1.13802	-4.11746	3.83e-05	0.000715	-3.59616	-0.133888	0.138861	0.27639	0.265473	7.09417e-148	3.83077e-05	0.614023	4684	AC079298.3
CNPY4	-0.559502	-4.11709	3.84e-05	0.000716	-3.5614	0.133662	0.0686226	0.135897	0.131726	0	3.83682e-05	0.310251	7108	CNPY4
C22orf46	-0.642868	-4.11541	3.86e-05	0.00072	-3.51155	-0.0427037	0.0788454	0.15621	0.151199	0	3.86494e-05	0.777611	17834	C22orf46
D2HGDH	-0.535693	-4.11516	3.87e-05	0.00072	-1.97676	0.282072	0.0656213	0.130176	0.126282	2.36228e-199	3.86913e-05	0.025505	3030	D2HGDH
RRM1	-0.447871	-4.11485	3.87e-05	0.00072	-3.23023	0.0830998	0.0549587	0.108842	0.106167	0	3.87423e-05	0.433789	9551	RRM1
AL359504.2	-0.951545	-4.1141	3.89e-05	0.000721	-3.9589	0.145143	0.116789	0.231289	0.221926	7.1787e-252	3.88698e-05	0.513102	748	AL359504.2
ITFG1-AS1	-1.56128	-4.11405	3.89e-05	0.000721	-5.514	-0.173077	0.189853	0.379499	0.349368	1.86196e-185	3.88775e-05	0.620317	14165	ITFG1-AS1
AC134772.1	-1.01548	-4.11303	3.9e-05	0.000723	-4.90218	-0.325558	0.124196	0.246893	0.23454	0	3.90493e-05	0.165114	3307	AC134772.1
AL359094.1	-1.46147	-4.11302	3.91e-05	0.000723	-4.34065	-0.406654	0.178136	0.355328	0.338285	3.82846e-131	3.90517e-05	0.229324	11137	AL359094.1
RMRP	2.11836	4.11184	3.93e-05	0.000726	-5.27923	0.612436	0.258302	0.515186	0.515155	7.6469e-93	3.92522e-05	0.234504	18585	RMRP
AC004690.2	0.945998	4.11126	3.94e-05	0.000726	-4.50434	-0.199732	0.115113	0.230099	0.230884	0	3.93507e-05	0.386997	7257	AC004690.2
AL133227.1	-1.10757	-4.11109	3.94e-05	0.000726	-3.38709	-0.416379	0.135337	0.26941	0.259318	3.09507e-138	3.93795e-05	0.108346	16188	AL133227.1
SEPT10	-0.519135	-4.11092	3.94e-05	0.000726	-1.86115	0.195528	0.0635594	0.126282	0.12264	1.75512e-188	3.94078e-05	0.110863	2398	SEPT10
LMX1B	-1.11986	-4.11071	3.94e-05	0.000726	-4.99994	0.0187351	0.137461	0.272426	0.257619	1.11475e-289	3.9444e-05	0.942026	9280	LMX1B
EPM2A	-0.571185	-4.10964	3.96e-05	0.000729	-1.07079	-0.0603252	0.0698225	0.138987	0.13478	4.40276e-53	3.96269e-05	0.654455	6498	EPM2A
MARC2	-0.640309	-4.10861	3.98e-05	0.000731	-1.30695	0.214464	0.078332	0.155846	0.150851	1.69114e-62	3.98056e-05	0.155116	1594	MARC2
RBM4	-0.818309	-4.10844	3.98e-05	0.000731	-3.27903	0.185898	0.100802	0.199178	0.191568	4.06956e-232	3.98345e-05	0.331846	10017	RBM4
AC096741.1	-1.61713	-4.10708	4.01e-05	0.000734	-4.70827	-0.682126	0.197042	0.393742	0.372187	3.46693e-126	4.00687e-05	0.0668397	4732	AC096741.1
AC138150.1	-0.895598	-4.10688	4.01e-05	0.000734	-2.15975	0.127919	0.1098	0.218072	0.210819	3.90963e-86	4.01034e-05	0.544002	15111	AC138150.1
[truncated: 3,959 more rows]

## Sheet: e. Astrocytes_APOE
	logFC_nAPOE34	z.score	p.value	BH	logFC_.Intercept.	logFC_Gender2	logFC_AOD	se_.Intercept.	se_nAPOE34	se_Gender2	se_AOD	p_.Intercept.	p_nAPOE34	gene
[truncated: 238 more rows]

[truncated: 25 more sheets: f. Microglia_sADvsCO, g. Microglia_TREM2vsCO, h. Microglia_ADADvsCO, i. Microglia_ADADvssAD, j. Microglia_APOE, k. EN_sADvsCO, l. EN_TREM2vsCO, m. EN_ADADvsCO, n. EN_ADADvssAD, o. EN_APOE, p. IN_sADvsCO, q. IN_TREM2vsCO, r. IN_ADADvsCO, s. IN_ADADvssAD, t. IN_APOE, u. Oligodendrocytes_sADvsCO, v. Oligodendrocytes_TREM2vsCO, w. Oligodendrocytes_ADADvsCO, x. Oligodendrocytes_ADADvssAD, y. Oligodendrocytes_APOE …]
