# Supplementary material for: Single-nucleus RNA-sequencing of autosomal dominant Alzheimer disease and risk variant carriers
Source: Nat Commun. 2023 Apr 21;14:2314. doi: 10.1038/s41467-023-37437-5 (PMC10121712; doi:10.1038/s41467-023-37437-5)
Supplement: Supplementary file 14 — Supplementary Dataset 11 [file 41467_2023_37437_MOESM14_ESM.csv]

Supplementary Table: Number of DEGs by Genetic Group (condition) for each Cell State
Condition	CellState	#UpReg	#DownReg	#Tested
ADADvsCO	Astro.0	124	1385	16466
ADADvsCO	Astro.1	188	391	16399
ADADvsCO	Astro.2	9	32	15935
ADADvsCO	Astro.3	80	788	16978
ADADvsCO	Astro.all	423	2049	16579
ADADvssAD	Astro.0	269	3328	16701
ADADvssAD	Astro.1	196	1684	16941
ADADvssAD	Astro.2	19	98	16001
ADADvssAD	Astro.3	39	191	16910
ADADvssAD	Astro.all	700	4179	16842
APOE	Astro.0	1375	64	16215
APOE	Astro.1	25	16	16478
APOE	Astro.3	5	0	15121
APOE	Astro.all	222	16	16424
sADvsCO	Astro.0	0	3	16938
sADvsCO	Astro.1	0	0	17024
sADvsCO	Astro.2	0	6	16069
sADvsCO	Astro.3	1	2	16969
sADvsCO	Astro.all	0	2	17056
TREM2vsCO	Astro.0	19	48	17272
TREM2vsCO	Astro.1	19	3	17326
TREM2vsCO	Astro.2	0	2	12851
TREM2vsCO	Astro.3	0	0	18520
TREM2vsCO	Astro.all	44	13	17384
ADADvsCO	Mic.0	135	77	14696
ADADvsCO	Mic.1	46	370	14812
ADADvsCO	Mic.2	44	58	14584
ADADvsCO	Mic.3	29	0	13461
ADADvsCO	Mic.5	6	6	15233
ADADvsCO	Mic.6	0	0	17130
ADADvsCO	Mic.7	0	0	15055
ADADvsCO	Mic.all	538	447	15030
ADADvssAD	Mic.0	15	22	14817
ADADvssAD	Mic.1	37	276	14844
ADADvssAD	Mic.2	13	68	15176
ADADvssAD	Mic.3	25	0	14177
ADADvssAD	Mic.4	5	28	14219
ADADvssAD	Mic.5	5	16	16217
ADADvssAD	Mic.6	0	1	15951
ADADvssAD	Mic.7	1	0	15656
ADADvssAD	Mic.all	494	1334	15117
APOE	Mic.0	1116	84	14389
APOE	Mic.1	156	22	14455
APOE	Mic.2	19	8	13592
APOE	Mic.5	0	0	14172
APOE	Mic.6	0	0	13520
APOE	Mic.7	0	0	13165
APOE	Mic.all	275	70	14591
sADvsCO	Mic.0	6	9	14847
sADvsCO	Mic.1	0	0	15163
sADvsCO	Mic.2	5	8	15100
sADvsCO	Mic.3	4	11	14347
sADvsCO	Mic.5	0	14	15358
sADvsCO	Mic.6	0	0	16128
sADvsCO	Mic.7	0	0	16264
sADvsCO	Mic.all	5	0	15164
TREM2vsCO	Mic.0	41	16	15086
TREM2vsCO	Mic.1	13	19	15542
TREM2vsCO	Mic.2	0	0	15306
TREM2vsCO	Mic.3	42	34	14569
TREM2vsCO	Mic.5	17	8	16747
TREM2vsCO	Mic.6	0	2	15176
TREM2vsCO	Mic.7	0	0	14756
TREM2vsCO	Mic.all	24	1	15478
ADADvsCO	EN.0	163	507	16821
ADADvsCO	EN.1	63	209	16670
ADADvsCO	EN.2	71	243	15991
ADADvsCO	EN.3	26	126	16660
ADADvsCO	EN.all	219	667	16779
ADADvsCO	IN.0	103	98	16489
ADADvsCO	IN.1	67	263	16087
ADADvsCO	IN.2	38	103	16047
ADADvsCO	IN.all	259	224	16438
ADADvsCO	neuron_all	498	957	16800
ADADvssAD	EN.0	224	754	17150
ADADvssAD	EN.1	346	817	17128
ADADvssAD	EN.2	122	529	16600
ADADvssAD	EN.3	55	34	16843
ADADvssAD	EN.all	90	282	17175
ADADvssAD	IN.0	626	828	16665
ADADvssAD	IN.1	478	634	16227
ADADvssAD	IN.2	445	890	16328
ADADvssAD	IN.all	1023	1541	16567
ADADvssAD	neuron_all	990	1412	17133
APOE	EN.0	86	29	15883
APOE	EN.1	53	12	14907
APOE	EN.2	2	0	15026
APOE	EN.3	40	24	14925
APOE	EN.all	383	415	15611
APOE	IN.0	11	7	15242
APOE	IN.1	0	0	14999
APOE	IN.2	0	0	14265
APOE	IN.all	2	17	15162
APOE	neuron_all	118	22	15756
sADvsCO	EN.0	5	41	17500
sADvsCO	EN.1	0	1	17649
sADvsCO	EN.2	15	38	16835
sADvsCO	EN.3	0	0	16687
sADvsCO	EN.all	2	4	17458
sADvsCO	IN.0	0	0	16509
sADvsCO	IN.1	0	0	16138
sADvsCO	IN.2	0	0	16335
sADvsCO	IN.all	0	0	16451
sADvsCO	neuron_all	4	2	17326
TREM2vsCO	EN.0	60	144	17812
TREM2vsCO	EN.1	27	47	17735
TREM2vsCO	EN.2	54	97	16956
TREM2vsCO	EN.3	0	1	17852
TREM2vsCO	EN.all	62	106	17706
TREM2vsCO	IN.0	1	1	16753
TREM2vsCO	IN.1	6	41	16591
TREM2vsCO	IN.2	0	0	16932
TREM2vsCO	IN.all	3	4	16820
TREM2vsCO	neuron_all	105	80	17645
ADADvsCO	Oligo.0	450	289	15052
ADADvsCO	Oligo.1	11	112	14813
ADADvsCO	Oligo.2	137	51	14642
ADADvsCO	Oligo.3	0	12	15014
ADADvsCO	Oligo.4	1592	381	15606
ADADvsCO	Oligo.5	2	20	15048
ADADvsCO	Oligo.6	46	20	15275
ADADvsCO	Oligo.7	431	318	15475
ADADvsCO	Oligo.all	2523	1406	15261
ADADvssAD	Oligo.0	23	290	15260
ADADvssAD	Oligo.1	92	398	14690
ADADvssAD	Oligo.2	17	1	14791
ADADvssAD	Oligo.3	477	834	15114
ADADvssAD	Oligo.4	9	4	15944
ADADvssAD	Oligo.5	66	363	15469
ADADvssAD	Oligo.6	1	0	15859
ADADvssAD	Oligo.7	253	164	15296
ADADvssAD	Oligo.8	11	0	13923
ADADvssAD	Oligo.all	1798	2451	15288
APOE	Oligo.0	199	111	15114
APOE	Oligo.1	968	202	14008
APOE	Oligo.2	1958	173	14549
APOE	Oligo.3	9	21	15549
APOE	Oligo.4	28	7	15590
APOE	Oligo.5	24	12	15008
APOE	Oligo.6	32	5	14689
APOE	Oligo.7	36	7	14801
APOE	Oligo.8	0	0	13745
APOE	Oligo.all	21	12	14840
sADvsCO	Oligo.0	2	5	15362
sADvsCO	Oligo.1	0	3	14589
sADvsCO	Oligo.2	17	33	14710
sADvsCO	Oligo.3	0	3	15218
sADvsCO	Oligo.4	24	9	15879
sADvsCO	Oligo.5	0	1	16147
sADvsCO	Oligo.6	0	0	15718
sADvsCO	Oligo.7	1	0	15347
sADvsCO	Oligo.8	5	0	14640
sADvsCO	Oligo.all	0	0	15288
TREM2vsCO	Oligo.0	770	45	15638
TREM2vsCO	Oligo.1	135	135	15785
TREM2vsCO	Oligo.2	118	177	14981
TREM2vsCO	Oligo.3	0	3	15444
TREM2vsCO	Oligo.4	968	133	16013
TREM2vsCO	Oligo.5	1	7	16489
TREM2vsCO	Oligo.6	118	20	15747
TREM2vsCO	Oligo.7	15	14	15536
TREM2vsCO	Oligo.all	393	23	15700
ADADvsCO	OPC.0	43	209	16100
ADADvsCO	OPC.1	4	126	15358
ADADvsCO	OPC.2	8	18	15896
ADADvsCO	OPC.3	5	255	15463
ADADvsCO	OPC.4	0	9	16247
ADADvsCO	OPC.5	0	3	16706
ADADvsCO	OPC.all	108	1207	16155
ADADvssAD	OPC.0	7	17	16211
ADADvssAD	OPC.1	257	2040	15852
ADADvssAD	OPC.2	202	919	16080
ADADvssAD	OPC.3	17	77	15717
ADADvssAD	OPC.4	1	30	15490
ADADvssAD	OPC.5	0	6	16841
ADADvssAD	OPC.6	0	3	15657
ADADvssAD	OPC.all	1082	3129	16347
APOE	OPC.0	1771	42	16078
APOE	OPC.1	66	110	16265
APOE	OPC.2	0	0	14984
APOE	OPC.3	0	0	13368
APOE	OPC.4	0	0	11217
APOE	OPC.all	388	29	16067
sADvsCO	OPC.0	15	29	16440
sADvsCO	OPC.1	2	0	16682
sADvsCO	OPC.2	1	0	15717
sADvsCO	OPC.3	0	2	15660
sADvsCO	OPC.4	0	1	14974
sADvsCO	OPC.5	0	0	12039
sADvsCO	OPC.all	6	18	16472
TREM2vsCO	OPC.0	50	19	16635
TREM2vsCO	OPC.1	56	51	18158
TREM2vsCO	OPC.2	9	0	16458
TREM2vsCO	OPC.3	0	0	13885
TREM2vsCO	OPC.4	0	0	13562
TREM2vsCO	OPC.5	0	0	10525
TREM2vsCO	OPC.all	289	71	16938
