# Supplementary material for: Single-nucleus RNA-sequencing of autosomal dominant Alzheimer disease and risk variant carriers
Source: Nat Commun. 2023 Apr 21;14:2314. doi: 10.1038/s41467-023-37437-5 (PMC10121712; doi:10.1038/s41467-023-37437-5)
Supplement: Supplementary file 15 — Supplementary Dataset 12 [file 41467_2023_37437_MOESM15_ESM.xlsx]

## Sheet: Overview
Supplementary Table: Pathway results for cell type expression pattern modules
a. Astrocytes
b. Microglia
c. Excitatory Neurons
d. Inhibitory Neurons
e. Oligodendrocytes
f. OPCs

## Sheet: a. enrichr_Astro
all_up						TREM2_sAD_up						TREM2_up_ADAD_down						ADAD_down						all_down						ADAD_up
KEGG_2021			GO_BP_2021			KEGG_2021			GO_BP_2021			KEGG_2021			GO_BP_2021			KEGG_2021			GO_BP_2021			KEGG_2021			GO_BP_2021			KEGG_2021			GO_BP_2021
Term	Adjusted.P.value	Genes	Term	Adjusted.P.value	Genes	Term	Adjusted.P.value	Genes	Term	Adjusted.P.value	Genes	Term	Adjusted.P.value	Genes	Term	Adjusted.P.value	Genes	Term	Adjusted.P.value	Genes	Term	Adjusted.P.value	Genes	Term	Adjusted.P.value	Genes	Term	Adjusted.P.value	Genes	Term	Adjusted.P.value	Genes	Term	Adjusted.P.value	Genes
NA	NA	NA	nuclear-transcribed mRNA catabolic process; nonsense-mediated decay (GO:0000184)	0.0134857	HELZ2;RPL3;RPS27;RPS18;RPL38	NA	NA	NA	NA	NA	NA	NA	NA	NA	NA	NA	NA	NA	NA	NA	NA	NA	NA	NA	NA	NA	NA	NA	NA	Protein processing in endoplasmic reticulum	0.000745489	DNAJA1;DNAJB1;HSPH1;HSPA1L;HSPA4L;CRYAB	response to unfolded protein (GO:0006986)	6.41529e-08	DNAJA1;DNAJB1;HSPH1;HSPA1L;BAG3;HSPA4L;HSPD1
NA	NA	NA	SRP-dependent cotranslational protein targeting to membrane (GO:0006614)	0.0205251	RPL3;RPS27;RPS18;RPL38	NA	NA	NA	NA	NA	NA	NA	NA	NA	NA	NA	NA	NA	NA	NA	NA	NA	NA	NA	NA	NA	NA	NA	NA	NA	NA	NA	regulation of cellular response to heat (GO:1900034)	1.00963e-06	DNAJB1;HSPH1;HSPA1L;BAG3;PTGES3;CHORDC1;CRYAB
NA	NA	NA	nuclear-transcribed mRNA catabolic process (GO:0000956)	0.0205251	HELZ2;RPL3;RPS27;RPS18;RPL38	NA	NA	NA	NA	NA	NA	NA	NA	NA	NA	NA	NA	NA	NA	NA	NA	NA	NA	NA	NA	NA	NA	NA	NA	NA	NA	NA	regulation of cellular response to stress (GO:0080135)	1.1182e-05	DNAJB1;HSPH1;HSPA1L;BAG3;PTGES3;CHORDC1;CRYAB
NA	NA	NA	cytoplasmic translation (GO:0002181)	0.0205251	RPL3;RPS27;RPS18;RPL38	NA	NA	NA	NA	NA	NA	NA	NA	NA	NA	NA	NA	NA	NA	NA	NA	NA	NA	NA	NA	NA	NA	NA	NA	NA	NA	NA	protein hydroxylation (GO:0018126)	0.0015395	P3H2;PLOD3;PLOD1
NA	NA	NA	cotranslational protein targeting to membrane (GO:0006613)	0.0205251	RPL3;RPS27;RPS18;RPL38	NA	NA	NA	NA	NA	NA	NA	NA	NA	NA	NA	NA	NA	NA	NA	NA	NA	NA	NA	NA	NA	NA	NA	NA	NA	NA	NA	chaperone cofactor-dependent protein refolding (GO:0051085)	0.00643101	DNAJB1;HSPA1L;PTGES3
NA	NA	NA	protein targeting to ER (GO:0045047)	0.0235819	RPL3;RPS27;RPS18;RPL38	NA	NA	NA	NA	NA	NA	NA	NA	NA	NA	NA	NA	NA	NA	NA	NA	NA	NA	NA	NA	NA	NA	NA	NA	NA	NA	NA	cellular response to unfolded protein (GO:0034620)	0.00643101	HSPA1L;BAG3;HSPD1
NA	NA	NA	homotypic cell-cell adhesion (GO:0034109)	0.0235819	HSPB1;XG;FERMT3	NA	NA	NA	NA	NA	NA	NA	NA	NA	NA	NA	NA	NA	NA	NA	NA	NA	NA	NA	NA	NA	NA	NA	NA	NA	NA	NA	'de novo' posttranslational protein folding (GO:0051084)	0.00839904	DNAJB1;HSPA1L;PTGES3
NA	NA	NA	NA	NA	NA	NA	NA	NA	NA	NA	NA	NA	NA	NA	NA	NA	NA	NA	NA	NA	NA	NA	NA	NA	NA	NA	NA	NA	NA	NA	NA	NA	collagen fibril organization (GO:0030199)	0.00998789	SERPINF2;P3H2;PLOD3;PLOD1
NA	NA	NA	NA	NA	NA	NA	NA	NA	NA	NA	NA	NA	NA	NA	NA	NA	NA	NA	NA	NA	NA	NA	NA	NA	NA	NA	NA	NA	NA	NA	NA	NA	peptidyl-lysine hydroxylation (GO:0017185)	0.0135126	PLOD3;PLOD1
NA	NA	NA	NA	NA	NA	NA	NA	NA	NA	NA	NA	NA	NA	NA	NA	NA	NA	NA	NA	NA	NA	NA	NA	NA	NA	NA	NA	NA	NA	NA	NA	NA	import into cell (GO:0098657)	0.0135126	SLC7A5;LRP2;SLC7A1
NA	NA	NA	NA	NA	NA	NA	NA	NA	NA	NA	NA	NA	NA	NA	NA	NA	NA	NA	NA	NA	NA	NA	NA	NA	NA	NA	NA	NA	NA	NA	NA	NA	extracellular matrix organization (GO:0030198)	0.0135126	ITGA10;SERPINF2;P3H2;PLOD3;PLOD1;ADAMTS12
NA	NA	NA	NA	NA	NA	NA	NA	NA	NA	NA	NA	NA	NA	NA	NA	NA	NA	NA	NA	NA	NA	NA	NA	NA	NA	NA	NA	NA	NA	NA	NA	NA	negative regulation of inclusion body assembly (GO:0090084)	0.0163192	DNAJB1;DNAJA4
NA	NA	NA	NA	NA	NA	NA	NA	NA	NA	NA	NA	NA	NA	NA	NA	NA	NA	NA	NA	NA	NA	NA	NA	NA	NA	NA	NA	NA	NA	NA	NA	NA	negative regulation of transcription from RNA polymerase II promoter in response to stress (GO:0097201)	0.0163192	DNAJB1;BAG3
NA	NA	NA	NA	NA	NA	NA	NA	NA	NA	NA	NA	NA	NA	NA	NA	NA	NA	NA	NA	NA	NA	NA	NA	NA	NA	NA	NA	NA	NA	NA	NA	NA	regulation of inclusion body assembly (GO:0090083)	0.0184853	DNAJB1;DNAJA4
NA	NA	NA	NA	NA	NA	NA	NA	NA	NA	NA	NA	NA	NA	NA	NA	NA	NA	NA	NA	NA	NA	NA	NA	NA	NA	NA	NA	NA	NA	NA	NA	NA	negative regulation of apoptotic process (GO:0043066)	0.0216721	DNAJA1;TOX3;SIX4;BAG3;LRP2;CRYAB;HSPD1
NA	NA	NA	NA	NA	NA	NA	NA	NA	NA	NA	NA	NA	NA	NA	NA	NA	NA	NA	NA	NA	NA	NA	NA	NA	NA	NA	NA	NA	NA	NA	NA	NA	regulation of membrane repolarization (GO:0060306)	0.0228502	KCNE2;KCNJ2
NA	NA	NA	NA	NA	NA	NA	NA	NA	NA	NA	NA	NA	NA	NA	NA	NA	NA	NA	NA	NA	NA	NA	NA	NA	NA	NA	NA	NA	NA	NA	NA	NA	membrane repolarization during action potential (GO:0086011)	0.025042	KCNE2;KCNJ2
NA	NA	NA	NA	NA	NA	NA	NA	NA	NA	NA	NA	NA	NA	NA	NA	NA	NA	NA	NA	NA	NA	NA	NA	NA	NA	NA	NA	NA	NA	NA	NA	NA	membrane repolarization during cardiac muscle cell action potential (GO:0086013)	0.0272367	KCNE2;KCNJ2
NA	NA	NA	NA	NA	NA	NA	NA	NA	NA	NA	NA	NA	NA	NA	NA	NA	NA	NA	NA	NA	NA	NA	NA	NA	NA	NA	NA	NA	NA	NA	NA	NA	negative regulation of programmed cell death (GO:0043069)	0.0275172	DNAJA1;SIX4;BAG3;LRP2;CRYAB;HSPD1
NA	NA	NA	NA	NA	NA	NA	NA	NA	NA	NA	NA	NA	NA	NA	NA	NA	NA	NA	NA	NA	NA	NA	NA	NA	NA	NA	NA	NA	NA	NA	NA	NA	membrane repolarization (GO:0086009)	0.0279609	KCNE2;KCNJ2
NA	NA	NA	NA	NA	NA	NA	NA	NA	NA	NA	NA	NA	NA	NA	NA	NA	NA	NA	NA	NA	NA	NA	NA	NA	NA	NA	NA	NA	NA	NA	NA	NA	cardiac muscle cell contraction (GO:0086003)	0.0377281	KCNE2;KCNJ2
NA	NA	NA	NA	NA	NA	NA	NA	NA	NA	NA	NA	NA	NA	NA	NA	NA	NA	NA	NA	NA	NA	NA	NA	NA	NA	NA	NA	NA	NA	NA	NA	NA	regulation of apoptotic process (GO:0042981)	0.0395148	DNAJA1;TOX3;SIX4;BAG3;LRP2;CRYAB;BOK;HSPD1
NA	NA	NA	NA	NA	NA	NA	NA	NA	NA	NA	NA	NA	NA	NA	NA	NA	NA	NA	NA	NA	NA	NA	NA	NA	NA	NA	NA	NA	NA	NA	NA	NA	negative regulation of cellular component organization (GO:0051129)	0.039764	DNAJB1;DNAJA4;CRYAB
NA	NA	NA	NA	NA	NA	NA	NA	NA	NA	NA	NA	NA	NA	NA	NA	NA	NA	NA	NA	NA	NA	NA	NA	NA	NA	NA	NA	NA	NA	NA	NA	NA	cation transport (GO:0006812)	0.039764	PIEZO2;LRP2;SLC7A1;KCNJ2
NA	NA	NA	NA	NA	NA	NA	NA	NA	NA	NA	NA	NA	NA	NA	NA	NA	NA	NA	NA	NA	NA	NA	NA	NA	NA	NA	NA	NA	NA	NA	NA	NA	amino acid import (GO:0043090)	0.039764	SLC7A5;SLC7A1
NA	NA	NA	NA	NA	NA	NA	NA	NA	NA	NA	NA	NA	NA	NA	NA	NA	NA	NA	NA	NA	NA	NA	NA	NA	NA	NA	NA	NA	NA	NA	NA	NA	chaperone-mediated protein complex assembly (GO:0051131)	0.039764	PTGES3;HSPD1
NA	NA	NA	NA	NA	NA	NA	NA	NA	NA	NA	NA	NA	NA	NA	NA	NA	NA	NA	NA	NA	NA	NA	NA	NA	NA	NA	NA	NA	NA	NA	NA	NA	protein stabilization (GO:0050821)	0.039764	BAG3;PTGES3;CRYAB;HSPD1
NA	NA	NA	NA	NA	NA	NA	NA	NA	NA	NA	NA	NA	NA	NA	NA	NA	NA	NA	NA	NA	NA	NA	NA	NA	NA	NA	NA	NA	NA	NA	NA	NA	vascular transport (GO:0010232)	0.039764	SLC7A5;LRP2;SLC7A1
NA	NA	NA	NA	NA	NA	NA	NA	NA	NA	NA	NA	NA	NA	NA	NA	NA	NA	NA	NA	NA	NA	NA	NA	NA	NA	NA	NA	NA	NA	NA	NA	NA	transport across blood-brain barrier (GO:0150104)	0.0408554	SLC7A5;LRP2;SLC7A1
NA	NA	NA	NA	NA	NA	NA	NA	NA	NA	NA	NA	NA	NA	NA	NA	NA	NA	NA	NA	NA	NA	NA	NA	NA	NA	NA	NA	NA	NA	NA	NA	NA	regulation of transcription from RNA polymerase II promoter in response to stress (GO:0043618)	0.0408554	DNAJB1;BAG3;ANKRD2
NA	NA	NA	NA	NA	NA	NA	NA	NA	NA	NA	NA	NA	NA	NA	NA	NA	NA	NA	NA	NA	NA	NA	NA	NA	NA	NA	NA	NA	NA	NA	NA	NA	amino acid import across plasma membrane (GO:0089718)	0.0408554	SLC7A5;SLC7A1

## Sheet: b. enrichr_Mic
all_up						ADAD_up						ADAD_down						all_down
KEGG_2021			GO_BP_2021			KEGG_2021			GO_BP_2021			KEGG_2021			GO_BP_2021			KEGG_2021			GO_BP_2021
Term	Adjusted.P.value	Genes	Term	Adjusted.P.value	Genes	Term	Adjusted.P.value	Genes	Term	Adjusted.P.value	Genes	Term	Adjusted.P.value	Genes	Term	Adjusted.P.value	Genes	Term	Adjusted.P.value	Genes	Term	Adjusted.P.value	Genes
NA	NA	NA	NA	NA	NA	Protein processing in endoplasmic reticulum	8.53e-06	DNAJB2;DNAJA1;DNAJB1;HSPA8;HSP90AA1;HSP90AB1;HSPH1;UBE2D1;HSPA1B	response to unfolded protein (GO:0006986)	1.77e-11	DNAJB2;DNAJA1;DNAJB1;HSPA8;HSP90AA1;HSP90AB1;HSPH1;BAG3;HSPB1;HSPA1B	NA	NA	NA	NA	NA	NA	NA	NA	NA	NA	NA	NA
NA	NA	NA	NA	NA	NA	Estrogen signaling pathway	0.01046	HSPA8;HSP90AA1;HSP90AB1;FKBP4;HSPA1B	regulation of cellular response to heat (GO:1900034)	1.39e-09	DNAJB1;HSPA8;HSP90AA1;HSP90AB1;HSPH1;DNAJB6;BAG3;CHORDC1;FKBP4;HSPA1B	NA	NA	NA	NA	NA	NA	NA	NA	NA	NA	NA	NA
NA	NA	NA	NA	NA	NA	Antigen processing and presentation	0.01046	HSPA8;HSP90AA1;HSP90AB1;HSPA1B	regulation of cellular response to stress (GO:0080135)	5.4e-08	DNAJB1;HSPA8;HSP90AA1;HSP90AB1;HSPH1;DNAJB6;BAG3;CHORDC1;FKBP4;HSPA1B	NA	NA	NA	NA	NA	NA	NA	NA	NA	NA	NA	NA
NA	NA	NA	NA	NA	NA	Lipid and atherosclerosis	0.01046	HSPA8;HSP90AA1;HSP90AB1;PPARG;HSPA1B;MIB1	negative regulation of inclusion body assembly (GO:0090084)	1.05e-07	DNAJB2;DNAJB1;DNAJB6;DNAJA4;HSPA1B	NA	NA	NA	NA	NA	NA	NA	NA	NA	NA	NA	NA
NA	NA	NA	NA	NA	NA	NA	NA	NA	regulation of inclusion body assembly (GO:0090083)	1.54e-07	DNAJB2;DNAJB1;DNAJB6;DNAJA4;HSPA1B	NA	NA	NA	NA	NA	NA	NA	NA	NA	NA	NA	NA
NA	NA	NA	NA	NA	NA	NA	NA	NA	regulation of protein ubiquitination (GO:0031396)	0.0001101	DNAJB2;DNAJA1;HSP90AA1;HSP90AB1;UBE2D1;SQSTM1;HSPA1B	NA	NA	NA	NA	NA	NA	NA	NA	NA	NA	NA	NA
NA	NA	NA	NA	NA	NA	NA	NA	NA	protein stabilization (GO:0050821)	0.000194236	CCT3;HSP90AA1;HSP90AB1;BAG3;NAA16;CCT8;SUGT1;HSPA1B	NA	NA	NA	NA	NA	NA	NA	NA	NA	NA	NA	NA
NA	NA	NA	NA	NA	NA	NA	NA	NA	negative regulation of cellular component organization (GO:0051129)	0.000194236	DNAJB2;DNAJB1;HSPA8;DNAJB6;DNAJA4;HSPA1B	NA	NA	NA	NA	NA	NA	NA	NA	NA	NA	NA	NA
NA	NA	NA	NA	NA	NA	NA	NA	NA	regulation of protein modification by small protein conjugation or removal (GO:1903320)	0.000194236	DNAJB2;HSP90AA1;HSP90AB1;HSPA1B	NA	NA	NA	NA	NA	NA	NA	NA	NA	NA	NA	NA
NA	NA	NA	NA	NA	NA	NA	NA	NA	chaperone cofactor-dependent protein refolding (GO:0051085)	0.000528019	DNAJB1;HSPA8;ST13;HSPA1B	NA	NA	NA	NA	NA	NA	NA	NA	NA	NA	NA	NA
NA	NA	NA	NA	NA	NA	NA	NA	NA	regulation of protein transport (GO:0051223)	0.000652755	SNX3;DNAJA1;HSPA8;LCP1	NA	NA	NA	NA	NA	NA	NA	NA	NA	NA	NA	NA
NA	NA	NA	NA	NA	NA	NA	NA	NA	'de novo' posttranslational protein folding (GO:0051084)	0.000909772	DNAJB1;HSPA8;ST13;HSPA1B	NA	NA	NA	NA	NA	NA	NA	NA	NA	NA	NA	NA
NA	NA	NA	NA	NA	NA	NA	NA	NA	cellular response to heat (GO:0034605)	0.00154446	HSP90AA1;HSP90AB1;BAG3;HSPA1B	NA	NA	NA	NA	NA	NA	NA	NA	NA	NA	NA	NA
NA	NA	NA	NA	NA	NA	NA	NA	NA	positive regulation of DNA biosynthetic process (GO:2000573)	0.0116267	CCT3;HSP90AA1;HSP90AB1;CCT8	NA	NA	NA	NA	NA	NA	NA	NA	NA	NA	NA	NA
NA	NA	NA	NA	NA	NA	NA	NA	NA	cellular response to unfolded protein (GO:0034620)	0.0152636	HSPA8;BAG3;HSPA1B	NA	NA	NA	NA	NA	NA	NA	NA	NA	NA	NA	NA
NA	NA	NA	NA	NA	NA	NA	NA	NA	positive regulation of protein localization to nucleus (GO:1900182)	0.0154873	CCT3;BAG3;CCT8;EFCAB7	NA	NA	NA	NA	NA	NA	NA	NA	NA	NA	NA	NA
NA	NA	NA	NA	NA	NA	NA	NA	NA	positive regulation of tau-protein kinase activity (GO:1902949)	0.0162593	HSP90AA1;HSP90AB1	NA	NA	NA	NA	NA	NA	NA	NA	NA	NA	NA	NA
NA	NA	NA	NA	NA	NA	NA	NA	NA	cellular response to topologically incorrect protein (GO:0035967)	0.0212093	HSPA8;BAG3;HSPA1B	NA	NA	NA	NA	NA	NA	NA	NA	NA	NA	NA	NA
NA	NA	NA	NA	NA	NA	NA	NA	NA	negative regulation of establishment of protein localization (GO:1904950)	0.0372379	DNAJA1;SNX3	NA	NA	NA	NA	NA	NA	NA	NA	NA	NA	NA	NA
NA	NA	NA	NA	NA	NA	NA	NA	NA	negative regulation of transcription from RNA polymerase II promoter in response to stress (GO:0097201)	0.0372379	DNAJB1;BAG3	NA	NA	NA	NA	NA	NA	NA	NA	NA	NA	NA	NA
NA	NA	NA	NA	NA	NA	NA	NA	NA	regulation of tau-protein kinase activity (GO:1902947)	0.0372379	HSP90AA1;HSP90AB1	NA	NA	NA	NA	NA	NA	NA	NA	NA	NA	NA	NA
NA	NA	NA	NA	NA	NA	NA	NA	NA	positive regulation of establishment of protein localization to telomere (GO:1904851)	0.0372379	CCT3;CCT8	NA	NA	NA	NA	NA	NA	NA	NA	NA	NA	NA	NA
NA	NA	NA	NA	NA	NA	NA	NA	NA	regulation of establishment of protein localization to telomere (GO:0070203)	0.0383945	CCT3;CCT8	NA	NA	NA	NA	NA	NA	NA	NA	NA	NA	NA	NA
NA	NA	NA	NA	NA	NA	NA	NA	NA	regulation of protein localization to Cajal body (GO:1904869)	0.0383945	CCT3;CCT8	NA	NA	NA	NA	NA	NA	NA	NA	NA	NA	NA	NA
NA	NA	NA	NA	NA	NA	NA	NA	NA	positive regulation of protein localization to Cajal body (GO:1904871)	0.0383945	CCT3;CCT8	NA	NA	NA	NA	NA	NA	NA	NA	NA	NA	NA	NA
NA	NA	NA	NA	NA	NA	NA	NA	NA	tetrahydrobiopterin metabolic process (GO:0046146)	0.0383945	DHFR;HSP90AA1	NA	NA	NA	NA	NA	NA	NA	NA	NA	NA	NA	NA
NA	NA	NA	NA	NA	NA	NA	NA	NA	regulation of cellular protein localization (GO:1903827)	0.0411824	HSP90AA1;HSP90AB1;LCP1	NA	NA	NA	NA	NA	NA	NA	NA	NA	NA	NA	NA
NA	NA	NA	NA	NA	NA	NA	NA	NA	negative regulation of JUN kinase activity (GO:0043508)	0.0411824	DNAJA1;DUSP10	NA	NA	NA	NA	NA	NA	NA	NA	NA	NA	NA	NA
NA	NA	NA	NA	NA	NA	NA	NA	NA	positive regulation of protein localization to chromosome; telomeric region (GO:1904816)	0.0411824	CCT3;CCT8	NA	NA	NA	NA	NA	NA	NA	NA	NA	NA	NA	NA
NA	NA	NA	NA	NA	NA	NA	NA	NA	central nervous system neuron axonogenesis (GO:0021955)	0.0469055	HSP90AA1;HSP90AB1	NA	NA	NA	NA	NA	NA	NA	NA	NA	NA	NA	NA
NA	NA	NA	NA	NA	NA	NA	NA	NA	negative regulation of protein ubiquitination (GO:0031397)	0.0485117	DNAJA1;SQSTM1;HSPA1B	NA	NA	NA	NA	NA	NA	NA	NA	NA	NA	NA	NA

## Sheet: c. enrichr_EN
all_down						ADAD_down						TREM2_ADAD_down						ADAD_up						all_up
KEGG_2021			GO_BP_2021			KEGG_2021			GO_BP_2021			KEGG_2021			GO_BP_2021			KEGG_2021			GO_BP_2021			KEGG_2021			GO_BP_2021
Term	Adjusted.P.value	Genes	Term	Adjusted.P.value	Genes	Term	Adjusted.P.value	Genes	Term	Adjusted.P.value	Genes	Term	Adjusted.P.value	Genes	Term	Adjusted.P.value	Genes	Term	Adjusted.P.value	Genes	Term	Adjusted.P.value	Genes	Term	Adjusted.P.value	Genes	Term	Adjusted.P.value	Genes
NA	NA	NA	NA	NA	NA	NA	NA	NA	NA	NA	NA	Thiamine metabolism	0.00273438	NFS1;AK8	NA	NA	NA	NA	NA	NA	pyrimidine nucleotide metabolic process (GO:0006220)	0.0199854	PRPS1;DCK	Coronavirus disease	0.000603367	JUN;RPL3;RPS27;RPS19;RPS18;RPS5;PLCG2;RPS13;RELA	SRP-dependent cotranslational protein targeting to membrane (GO:0006614)	0.00337106	RPL3;RPS27;RPS19;RPS18;RPS5;RPS13
NA	NA	NA	NA	NA	NA	NA	NA	NA	NA	NA	NA	NA	NA	NA	NA	NA	NA	NA	NA	NA	regulation of norepinephrine secretion (GO:0014061)	0.0199854	HRH3;ADRA2A	Cocaine addiction	0.0100853	JUN;GRIN2C;RGS9;RELA	cytoplasmic translation (GO:0002181)	0.00337106	RPL3;RPS27;RPS19;RPS18;RPS5;RPS13
NA	NA	NA	NA	NA	NA	NA	NA	NA	NA	NA	NA	NA	NA	NA	NA	NA	NA	NA	NA	NA	signal release from synapse (GO:0099643)	0.0199854	HSPA8;HRH3;LIN7C	Ribosome	0.0100853	RPL3;RPS27;RPS19;RPS18;RPS5;RPS13	cotranslational protein targeting to membrane (GO:0006613)	0.00337106	RPL3;RPS27;RPS19;RPS18;RPS5;RPS13
NA	NA	NA	NA	NA	NA	NA	NA	NA	NA	NA	NA	NA	NA	NA	NA	NA	NA	NA	NA	NA	neurotransmitter secretion (GO:0007269)	0.0199854	HSPA8;HRH3;LIN7C	NA	NA	NA	protein targeting to ER (GO:0045047)	0.00427395	RPL3;RPS27;RPS19;RPS18;RPS5;RPS13
NA	NA	NA	NA	NA	NA	NA	NA	NA	NA	NA	NA	NA	NA	NA	NA	NA	NA	NA	NA	NA	NA	NA	NA	NA	NA	NA	peptide biosynthetic process (GO:0043043)	0.00468281	RPL3;RPS27;RPS19;RPS18;RPS5;PCSK5;RPS13
NA	NA	NA	NA	NA	NA	NA	NA	NA	NA	NA	NA	NA	NA	NA	NA	NA	NA	NA	NA	NA	NA	NA	NA	NA	NA	NA	nuclear-transcribed mRNA catabolic process; nonsense-mediated decay (GO:0000184)	0.00482619	RPL3;RPS27;RPS19;RPS18;RPS5;RPS13
NA	NA	NA	NA	NA	NA	NA	NA	NA	NA	NA	NA	NA	NA	NA	NA	NA	NA	NA	NA	NA	NA	NA	NA	NA	NA	NA	ribosomal small subunit assembly (GO:0000028)	0.0128948	RPS27;RPS19;RPS5
NA	NA	NA	NA	NA	NA	NA	NA	NA	NA	NA	NA	NA	NA	NA	NA	NA	NA	NA	NA	NA	NA	NA	NA	NA	NA	NA	ribosome assembly (GO:0042255)	0.0170791	RPL3;RPS27;RPS19;RPS5
NA	NA	NA	NA	NA	NA	NA	NA	NA	NA	NA	NA	NA	NA	NA	NA	NA	NA	NA	NA	NA	NA	NA	NA	NA	NA	NA	diacylglycerol metabolic process (GO:0046339)	0.0255289	DGAT2;DGKD;PLCE1
NA	NA	NA	NA	NA	NA	NA	NA	NA	NA	NA	NA	NA	NA	NA	NA	NA	NA	NA	NA	NA	NA	NA	NA	NA	NA	NA	nuclear-transcribed mRNA catabolic process (GO:0000956)	0.0285089	RPL3;RPS27;RPS19;RPS18;RPS5;RPS13
NA	NA	NA	NA	NA	NA	NA	NA	NA	NA	NA	NA	NA	NA	NA	NA	NA	NA	NA	NA	NA	NA	NA	NA	NA	NA	NA	cellular response to reactive oxygen species (GO:0034614)	0.0304909	JUN;PXN;ROMO1;RELA
NA	NA	NA	NA	NA	NA	NA	NA	NA	NA	NA	NA	NA	NA	NA	NA	NA	NA	NA	NA	NA	NA	NA	NA	NA	NA	NA	equilibrioception (GO:0050957)	0.033525	CDH23;MYO7A
NA	NA	NA	NA	NA	NA	NA	NA	NA	NA	NA	NA	NA	NA	NA	NA	NA	NA	NA	NA	NA	NA	NA	NA	NA	NA	NA	cholesterol homeostasis (GO:0042632)	0.0399088	EHD1;DGAT2;LRP5;LDLRAP1
NA	NA	NA	NA	NA	NA	NA	NA	NA	NA	NA	NA	NA	NA	NA	NA	NA	NA	NA	NA	NA	NA	NA	NA	NA	NA	NA	sterol homeostasis (GO:0055092)	0.0399088	EHD1;DGAT2;LRP5;LDLRAP1
NA	NA	NA	NA	NA	NA	NA	NA	NA	NA	NA	NA	NA	NA	NA	NA	NA	NA	NA	NA	NA	NA	NA	NA	NA	NA	NA	positive regulation of pri-miRNA transcription by RNA polymerase II (GO:1902895)	0.0443337	JUN;ATOH8;RELA
NA	NA	NA	NA	NA	NA	NA	NA	NA	NA	NA	NA	NA	NA	NA	NA	NA	NA	NA	NA	NA	NA	NA	NA	NA	NA	NA	diacylglycerol biosynthetic process (GO:0006651)	0.0443337	DGAT2;PLCE1
NA	NA	NA	NA	NA	NA	NA	NA	NA	NA	NA	NA	NA	NA	NA	NA	NA	NA	NA	NA	NA	NA	NA	NA	NA	NA	NA	ribonucleoprotein complex assembly (GO:0022618)	0.0443337	XAB2;RPL3;RPS27;RPS19;RPS5

## Sheet: d. enrichr_IN
TREM2_down						ADAD_down						TREM2_ADAD_down						ADAD_up						all_up
KEGG_2021			GO_BP_2021			KEGG_2021			GO_BP_2021			KEGG_2021			GO_BP_2021			KEGG_2021			GO_BP_2021			KEGG_2021			GO_BP_2021
Term	Adjusted.P.value	Genes	Term	Adjusted.P.value	Genes	Term	Adjusted.P.value	Genes	Term	Adjusted.P.value	Genes	Term	Adjusted.P.value	Genes	Term	Adjusted.P.value	Genes	Term	Adjusted.P.value	Genes	Term	Adjusted.P.value	Genes	Term	Adjusted.P.value	Genes	Term	Adjusted.P.value	Genes
NA	NA	NA	NA	NA	NA	NA	NA	NA	NA	NA	NA	NA	NA	NA	NA	NA	NA	Ribosome	0.0153498	RPS5;RPL27A;RPL37A;RPL27;RPS2;RPL18;UBA52	SRP-dependent cotranslational protein targeting to membrane (GO:0006614)	0.0014652	RPS5;RPL27A;RPL37A;RPL27;RPS2;RPL18;UBA52	NA	NA	NA	retrograde axonal transport (GO:0008090)	0.0303349	DST;MAP1A;KIF1A
NA	NA	NA	NA	NA	NA	NA	NA	NA	NA	NA	NA	NA	NA	NA	NA	NA	NA	NA	NA	NA	cytoplasmic translation (GO:0002181)	0.0014652	RPS5;RPL27A;RPL37A;RPL27;RPS2;RPL18;UBA52	NA	NA	NA	signal release from synapse (GO:0099643)	0.0303349	SLC32A1;LIN7A;PIP5K1C;CPLX3
NA	NA	NA	NA	NA	NA	NA	NA	NA	NA	NA	NA	NA	NA	NA	NA	NA	NA	NA	NA	NA	cotranslational protein targeting to membrane (GO:0006613)	0.0014652	RPS5;RPL27A;RPL37A;RPL27;RPS2;RPL18;UBA52	NA	NA	NA	neurotransmitter secretion (GO:0007269)	0.0303349	SLC32A1;LIN7A;PIP5K1C;CPLX3
NA	NA	NA	NA	NA	NA	NA	NA	NA	NA	NA	NA	NA	NA	NA	NA	NA	NA	NA	NA	NA	protein targeting to ER (GO:0045047)	0.00201957	RPS5;RPL27A;RPL37A;RPL27;RPS2;RPL18;UBA52	NA	NA	NA	NA	NA	NA
NA	NA	NA	NA	NA	NA	NA	NA	NA	NA	NA	NA	NA	NA	NA	NA	NA	NA	NA	NA	NA	nuclear-transcribed mRNA catabolic process; nonsense-mediated decay (GO:0000184)	0.0029729	RPS5;RPL27A;RPL37A;RPL27;RPS2;RPL18;UBA52	NA	NA	NA	NA	NA	NA
NA	NA	NA	NA	NA	NA	NA	NA	NA	NA	NA	NA	NA	NA	NA	NA	NA	NA	NA	NA	NA	ribosome biogenesis (GO:0042254)	0.0105737	XPO1;RPL27A;RPL37A;SBDS;RPL27;RPS2;RPL18;UBA52	NA	NA	NA	NA	NA	NA
NA	NA	NA	NA	NA	NA	NA	NA	NA	NA	NA	NA	NA	NA	NA	NA	NA	NA	NA	NA	NA	rRNA metabolic process (GO:0016072)	0.0211326	RPL27A;RPL37A;SBDS;RPL27;RPS2;RPL18;UBA52	NA	NA	NA	NA	NA	NA
NA	NA	NA	NA	NA	NA	NA	NA	NA	NA	NA	NA	NA	NA	NA	NA	NA	NA	NA	NA	NA	cell morphogenesis involved in neuron differentiation (GO:0048667)	0.0214472	NTNG1;MAP1S;SLITRK4;MAPK8IP2;BAIAP2	NA	NA	NA	NA	NA	NA
NA	NA	NA	NA	NA	NA	NA	NA	NA	NA	NA	NA	NA	NA	NA	NA	NA	NA	NA	NA	NA	nuclear-transcribed mRNA catabolic process (GO:0000956)	0.0214472	RPS5;RPL27A;RPL37A;RPL27;RPS2;RPL18;UBA52	NA	NA	NA	NA	NA	NA
NA	NA	NA	NA	NA	NA	NA	NA	NA	NA	NA	NA	NA	NA	NA	NA	NA	NA	NA	NA	NA	rRNA processing (GO:0006364)	0.0214472	RPL27A;RPL37A;SBDS;RPL27;RPS2;RPL18;UBA52	NA	NA	NA	NA	NA	NA
NA	NA	NA	NA	NA	NA	NA	NA	NA	NA	NA	NA	NA	NA	NA	NA	NA	NA	NA	NA	NA	signal release from synapse (GO:0099643)	0.0214472	HSPA8;NRXN2;LIN7A;SYN1	NA	NA	NA	NA	NA	NA
NA	NA	NA	NA	NA	NA	NA	NA	NA	NA	NA	NA	NA	NA	NA	NA	NA	NA	NA	NA	NA	neurotransmitter secretion (GO:0007269)	0.02151	HSPA8;NRXN2;LIN7A;SYN1	NA	NA	NA	NA	NA	NA
NA	NA	NA	NA	NA	NA	NA	NA	NA	NA	NA	NA	NA	NA	NA	NA	NA	NA	NA	NA	NA	cellular macromolecule biosynthetic process (GO:0034645)	0.0280136	FUT9;RPS5;RPL27A;RPL37A;DONSON;RPL27;RPS2;RPL18;PTMS	NA	NA	NA	NA	NA	NA
NA	NA	NA	NA	NA	NA	NA	NA	NA	NA	NA	NA	NA	NA	NA	NA	NA	NA	NA	NA	NA	response to unfolded protein (GO:0006986)	0.0280136	DNAJA1;DNAJB1;HSPA8;HSPB1	NA	NA	NA	NA	NA	NA
NA	NA	NA	NA	NA	NA	NA	NA	NA	NA	NA	NA	NA	NA	NA	NA	NA	NA	NA	NA	NA	neuron projection morphogenesis (GO:0048812)	0.0311638	NTNG1;MAP1S;SLITRK4;MAPK8IP2;BAIAP2;PACSIN1	NA	NA	NA	NA	NA	NA
NA	NA	NA	NA	NA	NA	NA	NA	NA	NA	NA	NA	NA	NA	NA	NA	NA	NA	NA	NA	NA	positive regulation of endothelial cell chemotaxis by VEGF-activated vascular endothelial growth factor receptor signaling pathway (GO:0038033)	0.0312195	HSPB1;PRKD1	NA	NA	NA	NA	NA	NA
NA	NA	NA	NA	NA	NA	NA	NA	NA	NA	NA	NA	NA	NA	NA	NA	NA	NA	NA	NA	NA	ncRNA processing (GO:0034470)	0.0323169	RPL27A;RPL37A;SBDS;RPL27;RPS2;RPL18;UBA52	NA	NA	NA	NA	NA	NA
NA	NA	NA	NA	NA	NA	NA	NA	NA	NA	NA	NA	NA	NA	NA	NA	NA	NA	NA	NA	NA	translation (GO:0006412)	0.0422234	RPS5;RPL27A;RPL37A;RPL27;RPS2;RPL18;UBA52	NA	NA	NA	NA	NA	NA
NA	NA	NA	NA	NA	NA	NA	NA	NA	NA	NA	NA	NA	NA	NA	NA	NA	NA	NA	NA	NA	chaperone cofactor-dependent protein refolding (GO:0051085)	0.0422234	DNAJB1;HSPA8;PTGES3	NA	NA	NA	NA	NA	NA

## Sheet: e. enrichr_Oligo
all_down						ADAD_down						ADAD_up						all_up
KEGG_2021			GO_BP_2021			KEGG_2021			GO_BP_2021			KEGG_2021			GO_BP_2021			KEGG_2021			GO_BP_2021
Term	Adjusted.P.value	Genes	Term	Adjusted.P.value	Genes	Term	Adjusted.P.value	Genes	Term	Adjusted.P.value	Genes	Term	Adjusted.P.value	Genes	Term	Adjusted.P.value	Genes	Term	Adjusted.P.value	Genes	Term	Adjusted.P.value	Genes
NA	NA	NA	NA	NA	NA	NA	NA	NA	NA	NA	NA	Protein processing in endoplasmic reticulum	2.16581e-06	DNAJA1;HSPA8;DNAJB1;HSP90AA1;HSPH1;HSP90AB1;BAG2;HSPA1L;HSPA4L;CRYAB;HSPA1B;HSPA1A	response to unfolded protein (GO:0006986)	1.99119e-15	HSPA8;HSP90AA1;HSP90AB1;HSPA1L;HSPA4L;HSPB1;HSPD1;DNAJA1;DNAJB1;HSPH1;BAG3;SERPINH1;HSPA1B;HSPA1A	NA	NA	NA	NA	NA	NA
NA	NA	NA	NA	NA	NA	NA	NA	NA	NA	NA	NA	Antigen processing and presentation	0.000218506	HSPA8;HSP90AA1;HSP90AB1;HSPA1L;KLRD1;HSPA1B;HSPA1A	regulation of cellular response to heat (GO:1900034)	1.48586e-12	HSPA8;HSP90AA1;HSP90AB1;HSPA1L;PTGES3;DNAJB1;HSPH1;BAG2;BAG3;CHORDC1;FKBP4;CRYAB;HSPA1B;HSPA1A	NA	NA	NA	NA	NA	NA
NA	NA	NA	NA	NA	NA	NA	NA	NA	NA	NA	NA	Legionellosis	0.00424303	HSPA8;HSPA1L;HSPA1B;HSPD1;HSPA1A	regulation of cellular response to stress (GO:0080135)	3.1573e-10	HSPA8;HSP90AA1;HSP90AB1;HSPA1L;PTGES3;DNAJB1;HSPH1;BAG2;BAG3;CHORDC1;FKBP4;CRYAB;HSPA1B;HSPA1A	NA	NA	NA	NA	NA	NA
NA	NA	NA	NA	NA	NA	NA	NA	NA	NA	NA	NA	Estrogen signaling pathway	0.00424748	HSPA8;HSP90AA1;HSP90AB1;HSPA1L;FKBP4;HSPA1B;HSPA1A	chaperone cofactor-dependent protein refolding (GO:0051085)	3.3827e-07	DNAJB1;HSPA8;HSPA1L;ST13;PTGES3;HSPA1B;HSPA1A	NA	NA	NA	NA	NA	NA
NA	NA	NA	NA	NA	NA	NA	NA	NA	NA	NA	NA	Longevity regulating pathway	0.00479992	HSPA8;HSPA1L;SESN2;CRYAB;HSPA1B;HSPA1A	'de novo' posttranslational protein folding (GO:0051084)	1.04521e-06	DNAJB1;HSPA8;HSPA1L;ST13;PTGES3;HSPA1B;HSPA1A	NA	NA	NA	NA	NA	NA
NA	NA	NA	NA	NA	NA	NA	NA	NA	NA	NA	NA	Lipid and atherosclerosis	0.0413473	HSPA8;HSP90AA1;HSP90AB1;HSPA1L;HSPA1B;HSPD1;HSPA1A	cellular response to unfolded protein (GO:0034620)	1.26939e-05	HSPA8;HSPA1L;BAG3;HSPA1B;HSPD1;HSPA1A	NA	NA	NA	NA	NA	NA
NA	NA	NA	NA	NA	NA	NA	NA	NA	NA	NA	NA	NA	NA	NA	protein stabilization (GO:0050821)	4.16072e-05	HSP90AA1;HSP90AB1;BAG2;BAG3;PTGES3;MT3;CRYAB;HSPA1B;HSPD1;CCT4;HSPA1A	NA	NA	NA	NA	NA	NA
NA	NA	NA	NA	NA	NA	NA	NA	NA	NA	NA	NA	NA	NA	NA	chaperone-mediated protein complex assembly (GO:0051131)	0.000104708	HSP90AA1;HSP90AB1;PTGES3;HSPD1;HSPA1A	NA	NA	NA	NA	NA	NA
NA	NA	NA	NA	NA	NA	NA	NA	NA	NA	NA	NA	NA	NA	NA	negative regulation of inclusion body assembly (GO:0090084)	0.000104708	DNAJB1;DNAJA4;HSPA1B;HSPA1A	NA	NA	NA	NA	NA	NA
NA	NA	NA	NA	NA	NA	NA	NA	NA	NA	NA	NA	NA	NA	NA	regulation of inclusion body assembly (GO:0090083)	0.000147141	DNAJB1;DNAJA4;HSPA1B;HSPA1A	NA	NA	NA	NA	NA	NA
NA	NA	NA	NA	NA	NA	NA	NA	NA	NA	NA	NA	NA	NA	NA	cellular response to topologically incorrect protein (GO:0035967)	0.000571107	HSPA8;HSPA1L;BAG3;HSPA1B;HSPA1A	NA	NA	NA	NA	NA	NA
NA	NA	NA	NA	NA	NA	NA	NA	NA	NA	NA	NA	NA	NA	NA	cellular response to heat (GO:0034605)	0.000954458	HSP90AA1;HSP90AB1;BAG3;HSPA1B;HSPA1A	NA	NA	NA	NA	NA	NA
NA	NA	NA	NA	NA	NA	NA	NA	NA	NA	NA	NA	NA	NA	NA	regulation of protein modification by small protein conjugation or removal (GO:1903320)	0.00156872	HSP90AA1;HSP90AB1;HSPA1B;HSPA1A	NA	NA	NA	NA	NA	NA
NA	NA	NA	NA	NA	NA	NA	NA	NA	NA	NA	NA	NA	NA	NA	negative regulation of cellular component organization (GO:0051129)	0.00385938	DNAJB1;HSPA8;DNAJA4;CRYAB;HSPA1B;HSPA1A	NA	NA	NA	NA	NA	NA
NA	NA	NA	NA	NA	NA	NA	NA	NA	NA	NA	NA	NA	NA	NA	negative regulation of transcription from RNA polymerase II promoter in response to stress (GO:0097201)	0.00444205	DNAJB1;BAG3;HSPA1A	NA	NA	NA	NA	NA	NA
NA	NA	NA	NA	NA	NA	NA	NA	NA	NA	NA	NA	NA	NA	NA	positive regulation of telomerase activity (GO:0051973)	0.0111567	HSP90AA1;HSP90AB1;PTGES3;CCT4	NA	NA	NA	NA	NA	NA
NA	NA	NA	NA	NA	NA	NA	NA	NA	NA	NA	NA	NA	NA	NA	regulation of protein ubiquitination (GO:0031396)	0.01762	DNAJA1;HSP90AA1;HSP90AB1;BAG2;HSPA1B;HSPA1A	NA	NA	NA	NA	NA	NA
NA	NA	NA	NA	NA	NA	NA	NA	NA	NA	NA	NA	NA	NA	NA	regulation of telomerase activity (GO:0051972)	0.0323284	HSP90AA1;HSP90AB1;PTGES3;CCT4	NA	NA	NA	NA	NA	NA
NA	NA	NA	NA	NA	NA	NA	NA	NA	NA	NA	NA	NA	NA	NA	positive regulation of nucleotide-binding oligomerization domain containing signaling pathway (GO:0070426)	0.0370306	HSPA1B;HSPA1A	NA	NA	NA	NA	NA	NA
NA	NA	NA	NA	NA	NA	NA	NA	NA	NA	NA	NA	NA	NA	NA	negative regulation of protein ubiquitination (GO:0031397)	0.0431633	DNAJA1;BAG2;HSPA1B;HSPA1A	NA	NA	NA	NA	NA	NA
NA	NA	NA	NA	NA	NA	NA	NA	NA	NA	NA	NA	NA	NA	NA	cellular heat acclimation (GO:0070370)	0.043737	HSPA1B;HSPA1A	NA	NA	NA	NA	NA	NA
NA	NA	NA	NA	NA	NA	NA	NA	NA	NA	NA	NA	NA	NA	NA	regulation of nucleotide-binding oligomerization domain containing 2 signaling pathway (GO:0070432)	0.043737	HSPA1B;HSPA1A	NA	NA	NA	NA	NA	NA
NA	NA	NA	NA	NA	NA	NA	NA	NA	NA	NA	NA	NA	NA	NA	heat acclimation (GO:0010286)	0.043737	HSPA1B;HSPA1A	NA	NA	NA	NA	NA	NA
NA	NA	NA	NA	NA	NA	NA	NA	NA	NA	NA	NA	NA	NA	NA	positive regulation of tau-protein kinase activity (GO:1902949)	0.043737	HSP90AA1;HSP90AB1	NA	NA	NA	NA	NA	NA
NA	NA	NA	NA	NA	NA	NA	NA	NA	NA	NA	NA	NA	NA	NA	negative regulation of protein modification by small protein conjugation or removal (GO:1903321)	0.0459448	DNAJA1;BAG2;HSPA1B;HSPA1A	NA	NA	NA	NA	NA	NA

## Sheet: f. enrichr_OPC
all_up						TREM2_up						ADAD_down						all_down
KEGG_2021			GO_BP_2021			KEGG_2021			GO_BP_2021			KEGG_2021			GO_BP_2021			KEGG_2021			GO_BP_2021
Term	Adjusted.P.value	Genes	Term	Adjusted.P.value	Genes	Term	Adjusted.P.value	Genes	Term	Adjusted.P.value	Genes	Term	Adjusted.P.value	Genes	Term	Adjusted.P.value	Genes	Term	Adjusted.P.value	Genes	Term	Adjusted.P.value	Genes
NA	NA	NA	NA	NA	NA	Central carbon metabolism in cancer	0.0393609	PDGFRB;PFKP;PDK1	NA	NA	NA	NA	NA	NA	NA	NA	NA	NA	NA	NA	NA	NA	NA
NA	NA	NA	NA	NA	NA	One carbon pool by folate	0.0393609	ALDH1L1;MTHFD2	NA	NA	NA	NA	NA	NA	NA	NA	NA	NA	NA	NA	NA	NA	NA
NA	NA	NA	NA	NA	NA	Focal adhesion	0.0407804	PDGFRB;CAV1;ITGA10;PARVB	NA	NA	NA	NA	NA	NA	NA	NA	NA	NA	NA	NA	NA	NA	NA
NA	NA	NA	NA	NA	NA	HIF-1 signaling pathway	0.0427997	PFKFB3;PFKP;PDK1	NA	NA	NA	NA	NA	NA	NA	NA	NA	NA	NA	NA	NA	NA	NA
NA	NA	NA	NA	NA	NA	Fructose and mannose metabolism	0.0427997	PFKFB3;PFKP	NA	NA	NA	NA	NA	NA	NA	NA	NA	NA	NA	NA	NA	NA	NA
