# Supplementary material for: Single-nucleus RNA-sequencing of autosomal dominant Alzheimer disease and risk variant carriers
Source: Nat Commun. 2023 Apr 21;14:2314. doi: 10.1038/s41467-023-37437-5 (PMC10121712; doi:10.1038/s41467-023-37437-5)
Supplement: Supplementary file 16 — Supplementary Dataset 13 [file 41467_2023_37437_MOESM16_ESM.xlsx]

## Sheet: Overview
Supplementary Table: Overlapping DEGs between cell types within genetic group
a. ADADvs CO
b. ADAD vs sAD
c. APOEe4- vs APOEe4+ (sAD samples only)
d. sAD vs CO
e. TREM2 vs CO (p.R47H, p.R62H, and p.H157Y TREM2 carriers only)

## Sheet: a. ADADvsCO_geneOverlaps
Astro_Mic_EN_IN_Oligo_OPC	Mic_EN_IN_Oligo_OPC	Astro_EN_IN_Oligo_OPC	Astro_Mic_IN_Oligo_OPC	Astro_Mic_EN_Oligo_OPC	Astro_Mic_EN_IN_OPC	Astro_Mic_EN_IN_Oligo	EN_IN_Oligo_OPC	Mic_IN_Oligo_OPC	Mic_EN_Oligo_OPC	Mic_EN_IN_OPC	Mic_EN_IN_Oligo	Astro_IN_Oligo_OPC	Astro_EN_Oligo_OPC	Astro_EN_IN_OPC	Astro_EN_IN_Oligo	Astro_Mic_Oligo_OPC	Astro_Mic_IN_OPC	Astro_Mic_IN_Oligo	Astro_Mic_EN_OPC	Astro_Mic_EN_Oligo	Astro_Mic_EN_IN	IN_Oligo_OPC	EN_Oligo_OPC	EN_IN_OPC	EN_IN_Oligo	Mic_Oligo_OPC	Mic_IN_OPC	Mic_IN_Oligo	Mic_EN_OPC	Mic_EN_Oligo	Mic_EN_IN	Astro_Oligo_OPC	Astro_IN_OPC	Astro_IN_Oligo	Astro_EN_OPC	Astro_EN_Oligo	Astro_EN_IN	Astro_Mic_OPC	Astro_Mic_Oligo	Astro_Mic_IN	Astro_Mic_EN	Oligo_OPC	IN_OPC	IN_Oligo	EN_OPC	EN_Oligo	EN_IN	Mic_OPC	Mic_Oligo
AC025043.1	TFCP2	AK8	BEAN1	AC138150.1		AC021231.1	DST	CEP290			AC027644.4	GMDS-DT	AC008073.3	BICRAL	AMDHD2	AC005899.8		ABHD13		AC091551.1	AC087280.2	AL136164.2	ANKRD12	FUT9	AHNAK	AC010542.3	RYBP	CRELD1	NDUFB1	AC008591.1	SRGAP2C	ABHD18	AC027018.1	AC012404.1	AC073343.2	AC003102.1	AC005697.1	AC008731.1	AC004381.1	LENG8-AS1	AC006547.1	ABHD2	AL445248.1	AGAP3	AC078909.1	ABHD11	AC005225.3	AC005208.1	AC007376.2
AL078639.1		ASMTL-AS1	CIRBP	AGO4		AL627171.2	MAPK8IP2	RPL37A			AEBP2	ITGB8	AC019205.1	CKMT1B	FAM66B	AC022639.1		AC096711.2		AP003354.2	DHTKD1	CDKN1B	EFHB	GFAP	BRAF	AC048382.5	TAF15	IQUB		AL359915.2		ABRAXAS1	CCDC24	AL590434.1	AGAP6	AC005670.2	AC079760.2	AC008937.2	AC015845.2	WSB1	AC009950.1	AC006270.1	ANKS3	AMER2	AC092574.2	AC004034.1	ADAMTS2	AC005258.1	AC012636.1
ARSG		BDH1	DHX57	ATXN3		DNAJA1	MFSD14C				DTNB	LUZP1	AC116366.3	FLYWCH2	FAM76A	AC068888.1		CDKL1		CDC42EP4	GAPVD1	FAM214A	FBXO16	GOLGA8A	CBFA2T2	AC073896.2	ZNF638	LCORL		DEK		AC005237.1	CLUAP1	DNM1L	AL031772.1	AC008537.1	NPIPB11	AC010198.1	AC015853.3		ANXA4	AC009093.2	AP000311.1	ARGLU1	AC097467.3	AC008438.2	AHI1	AC020611.2	AC017074.1
CRLF3		ENTPD5	DPH6	COQ4		LINC01376	PHF3				HSPA8	NOMO3	AP001266.2	GOLGA8B	LINC01184	AC073389.2		DNAJB1		CDH23		IRF2BP2	KIF9-AS1	GRK4	CCDC84	AL162377.1		MSI2		FO393400.1		AC008771.1	NCAM2	DUBR	AL353626.1	AC008758.1	PDPR	AC083798.2	AC019186.1		C1orf112	AC010884.1	DNM3	ARHGAP5	AC106798.1	AC009495.1	AL117190.2	AC022146.2	AC019118.2
FNBP4		GIPC1	LINC00862	ITPA		SNX31	PIP5K1A				PPP6R2	PRKRIP1	ATG10	GTF2IRD2B	NIPSNAP2	ADA2		HSPB1		EIF3G		NORAD	LENG9	PISD	CES4A	BAZ2B		PTMS		GSTA4		AC008957.2	OLMALINC	ETFA	ANKFN1	AC025887.2	RPRD2	ACSM5	AC022826.2		MCF2L2	AC018682.1	ERCC3	ARPP19	AC124798.1	AC068205.1	B3GAT2	AC044781.1	AC022973.2
HGSNAT		HNRNPL	MIR762HG	NPEPL1			TNRC6A						C10orf143	L2HGDH	NVL	AL391839.1		INPP5A		GEMIN7-AS1		THRA	NPIPB4	RBM6	CTDSP2	BBX		PURB		LIN7C		AC011416.3	PTPN13	FAAP100	ASB16-AS1	AC091826.2	TPPP	AL033528.2	AC074327.1		MIF4GD	AC019197.1	KCNJ3	ATF6	ACBD3	AC068633.1	BCAS3	AC073167.1	AC079921.1
HP1BP3		LINC01242	NUFIP2	OSGEP									CCZ1B	TRIP4	PEA15	DHFR		MIB1		RPLP1			PHACTR4	TRIM9	CXXC4	DUOX1		TPR		NACC2		AC015849.3	RDH11	FAM81A	COX7A2L	AC097103.2	ZNF140	AL359317.2	AC107032.2		NQO2	AC023389.1	KIFC3	ATP11C	ADAT2	AC073878.1	BHLHE40-AS1	AC074032.1	AC093423.3
MTFMT		PLCG2	PSMC1	PAAF1									CWF19L1		RFX3-AS1	HECTD1		PAPOLA		SUMF2			RFX8	ZFP14	DPF1	FBXL18		XPO1		RELA		AC025159.1		LIMA1	DET1	AC105052.3		AL359706.1	AC123768.3		PGAM5	AC092650.1	LINC01103	B3GALT2	ADGRE3	AC087473.1	CATSPER2	AC245060.6	AC105285.1
MTRNR2L12		PNMA3	PTOV1	RBM4									DTWD2		RPS5	HSP90AB1		RNPEP		TM7SF3					EVA1C	HNRNPU		ZNF518B		RPL13A		AC053527.1		LINC01310	GALNT11	AC126755.2		ALKBH2	ADGRE5		TATDN3	ACOT2	MROH1	BMI1	AL355390.2	AC117386.2	CCPG1	AKR1A1	AC107952.2
NFATC2IP		POM121C	SEM1	SEC24B-AS1									ELP6		SHLD2	LETMD1		RPL27		ZNF609					HIST1H4C	KIAA1109						AC055855.1		LINC02250	GTF3C2	AC135050.2		ASMTL	ADHFE1			AJ009632.2	P4HTM	BMPR2	AL391121.1	AC126773.1	CDC14B	ALCAM	AC147651.1
PIGL		QTRT1	SLC7A6	SECISBP2									FAM66C		ZNF337-AS1	LUC7L2		STIP1							ICA1	LINC00907						AC090115.1		MEF2C-AS2	GUSB	AC138035.1		ATP6V1D	AHSA1			AL357079.1	PCSK7	BNIP3L	AL807752.6	AC142472.1	DCLK1	ALG13-AS1	AC245060.5
RASGEF1B		RABEPK	SPDYE3	SPDYE5									GATD3B			MARCH2		WHRN							IQCK	NIPBL						AC090518.1		NR2C1	LINC02060	ACTR3B		CRLF1	AK3			AL512306.3	RSAD2	BUD31	ALG8	ACYP2	DHDDS	ATP8B1	ACP6
RPL3		RBM3	ZNF706										ICA1L			MTRNR2L8									KLF15	PNISR						AC093827.5		PIGU	MCEE	AL138963.1		DCPS	AL022328.4			AQP11	TVP23B	C1orf21	C2orf72	AL121895.1	FAM57B	C16orf86	ADCY10
RPS18		SARM1	ZNF821										JARID2			PDS5B									LAMB1	SLC38A2						AC099669.1		PRKD1	NBPF12	AL592295.4		DHRS4-AS1	AL137145.2			ARHGEF7	VPS9D1	CCP110	CDC123	AL590617.2	FTX	C4orf19	AEBP1
SLC26A3		SPDYE16											KIAA1257			PPIL3									PDZD4	TBC1D5						AC105339.3		PTGES3	NOL9	ANKRD13C		DPH6-DT	AL138752.2			CACNG7		CELSR2	CDC25B	ANKRD49	GALNT17	COQ5	AF127577.4
TARBP1		TYW1											KLHDC10			PRKCA-AS1									PKD2	USP47						AC108002.1		RCOR3	OSBP	ANLN		GTF2IRD2	AL162311.3			CASP7		CGGBP1	CES2	ARID5A	GPRIN1	CYP3A5	AL023284.4
													LINC00271			RANGAP1									PNRC1	VPS13C						AC119396.1		RGMB	PCYOX1L	ARL13B		INTS10	AL355075.4			CCZ1		CHD3	CRTAP	ATP5S	HCN4	FAM168A	AL031280.1
													MORC2-AS1			RHBDL2									PRKN							AC133550.2		RMND5A	PDCD2L	BAD		KDM4A-AS1	AL359265.3			CEP170		CLEC2L	DGKQ	BCL2L13	HDAC8	FUS	AL353759.1
													MORN4			RNF111									SNHG9							AC136604.2		RNF125	PIGB	CRYL1		MBNL2	ANAPC16			CEP68		CTDSP1	DHX33	BORCS5	HPCAL4	GGT7	AL357055.3
													PHF7			RNF170									SYT12							ACP2		RTF1	RINT1	DHRS1		MMP24	AP003469.4			CEP97		CTR9	FAM234A	CABCOCO1	PDE10A	INO80-AS1	AL645465.1
													RAPGEFL1			SPG7									TMC7							AL353768.1		SNX4	TMEM134	FAAH		MT-ND4L	BAG2			CHTF18		CYFIP2	FANCA	CACNB2	PLXNC1	MLXIP	ANKDD1B
													RBKS			VSIG10									VEZT							AP001267.3		TUBGCP5	TMEM241	FANCD2		PHKG1	BAG3			CHUK		EGFR	LETM2	CD44	PSD2	MRPL27	ANKMY2
													RFLNA			ZNF554									VMP1							ARFGEF2		WBP2NL	TXNDC15	FTCDNL1		SFXN2	BANP			COL9A2		EXD3	LINC00266-1	CDH20	RAB6B	MXI1	ANKRD17
													RHOT2																			ARSD			UBIAD1	GATAD2B		SLC5A9	BMT2			COL9A3		FAM43A	MYO5C	CDK5RAP1	RAD54L2	NT5C	ANP32A
													SAP130																			ASH2L			VASH1-AS1	GEMIN8		SUCLA2	C17orf67			DENND2A		FOCAD	NFS1	CDKN2AIP	SHC3	POLR1C	AOAH
													SCART1																			ASTN2			WDR93	IPP		TMEM44-AS1	CCDC117			E4F1		FXR2	PINX1	CIP2A	SLC13A3	SRGAP2-AS1	AP002884.1
													SPPL2B																			ATP6AP1L				IRS2		TOM1L1	CCM2			EFTUD2		GPATCH8	PLPP7	COMMD1	SLC25A37		ARID3A
													SULT1A1																			ATP6V0E2				JMJD1C		WAC-AS1	CCNB3			ELOF1		GRAMD1C	QRICH1	DAXX	SPRY4-AS1		ATG12
													SULT1A2																			BBS4				LDLRAP1		ZBTB48	CEBPG			ENTR1		GRIA4	QTRT2	DCLK2	SYT11		ATP5ME
													TMEM231																			CC2D2B				LINC00461		ZNF7	CFAP161			EPHX4		HERC1	RNASEH2B-AS1	EDA	TIMM23B		AUP1
													ZNF496																			CCDC191				LRRC61		ZNF77	CHORDC1			EXOC7		HIST1H2AC	SAP30BP	EFR3B	TMCC1		BAALC-AS1
													ZNF707																			CCDC65				MAMDC4			CHST15			F8		HS3ST5	SCARF1	EIF4G3	UBQLN4		BANF1
													ZSCAN1																			CEP76				MDM4			CLDN9			FAM32A		IFIT5	SPRY4	FAM153C	ZNF215		BBS9
																																CFAP221				NBPF11			DENND6A			FAM49B		LBR	TEDC1	FGF2	ZNF562		BRPF3
																																CFTR				NECTIN3-AS1			DIRC2			FAM57A		LIFR	TRMT61B	FRMD6-AS1			C12orf76
																																CHRNA6				PCBD2			DNAJA4			FSTL4		LRCH3	USP4	FUT2			C13orf46
																																CMTM5				POM121			DNAJB6			GALNT10		LRRC7	WTIP	H2AFV			C2orf69
																																COL5A2				PYCR3			DYM			HACD3		LZTS3		HMG20B			C8orf88
																																CTSO				RBMS2			EEF1D			HLCS		MAP1S		HMGA1			CACYBP
																																CXorf56				REPS1			ENTPD1			HNRNPA3		MAZ		HRH3			CALCOCO1
																																D2HGDH				RMND5B			ENTPD1-AS1			HOOK2		MCL1		IDNK			CALCOCO2
																																DCAF15				RPS27			FKBP4			HTRA2		MGAT1		IL12A-AS1			CALM2
																																DDHD2				SIRT2			FOXP4			IDI2-AS1		MRFAP1L1		LARP1B			CCDC126
																																DLGAP4-AS1				SLC27A6			FXR1			IFT22		PDGFD		LARP4B			CCDC13
																																DNAJC30				SPATA7			GNG12-AS1			JAKMIP2		PEG10		LINC00539			CCDC168
																																DOPEY2				TBC1D19			HCG25			KIAA1958		POLN		LUZP2			CCDC30
																																DSCC1				TMEM254-AS1			HSP90AA1			KLHL42		PPP1R15B		MAFK			CCDC59
																																EFS				TTC12			HSPH1			LGI4		PPP1R9B		MESP1			CCDC62
																																EHMT2				ZFP64			IQCH			LINC00877		PRIM2		MROH8			CCT3
																																ERI2				ZNF90			LINC01134			LINC01719		PSIP1		MXD4			CCT5
																																ESYT2							LINC01588			LPCAT3		RFT1		MYLPF			CCT8
																																ETFBKMT							LINC02256			LRRC37A		RNF6		NIPAL2			CD99L2
																																FADS2							LINC02340			LTBR		RPL18		NME5			CDK2AP2
																																FBXL12							LIPE-AS1			MASP2		RPL27A		NOXA1			CEL
																																FLYWCH1							LRRC17			MBNL1		SEPT3		PALM2-AKAP2			CKS2
																																GABPB1-AS1							LSMEM1			METTL2A		TANGO6		PAM			CLASP1
																																GLE1							LTC4S			MIR34AHG		TENM4		PLIN3			CLDN12
																																GNPTAB							LUCAT1			MMP17		TIAL1		PPFIBP2			CLK1
																																GOLGA1							LVRN			MRRF		TMEM161B-AS1		PRDM16			CMYA5
																																GPR173							MRPS6			NKX2-2		UBA52		PREP			COL21A1
																																H2AFY2							MYH7B			NLGN3		UBL3		PRKX			CORIN
																																HDHD5-AS1							NAALADL2			NLRP1		USP40		PRR22			CROCC
																																HESX1							NAGLU			NRN1		WWP1		PSEN1			CRYZ
																																HMCES							NHLRC3			NRSN2-AS1		ZBTB33		PYGO1			CYP27A1
																																KHDC1							OARD1			P2RX6		ZNF135		RGS9			DEDD2
																																KIAA0319L							P2RX4			PBLD		ZNF483		RHCE			DMTF1
																																LINC00467							PARN			PGAP2				RNF152			EFCAB7
																																LINC01715							PLOD1			PPFIA2-AS1				RNF165			EIF4G2
																																LINC02427							PLOD3			PRB2				RPL13			ELF1
																																LRRC37A3							PLXNA1			PRRT3				RPS13			EXOC8
																																MARCH1							PMPCB			RASGEF1C				RPS19			FAM129B
																																MPDZ							PNLDC1			RFX3				SCAI			FAM173B
																																MPPE1							POGZ			RPS6KL1				SCFD2			FAM196B
																																MTCH2							PTS			SEPT1				SH3D19			FAM20C
																																NMRAL1							QRICH2			SLC25A25				SIL1			FBXO30
																																NUP43							RAP2C-AS1			SLFNL1-AS1				SLC6A9			FEM1B
																																PABPN1							RMRP			SPATA21				SMTN			FHDC1
																																PARP2							RNF34			SPINT2				SOWAHA			FLNA
																																PDXDC1							RPL34			TDRKH-AS1				SSBP2			FOXN3
																																PEX11B							S100PBP			TIGD7				STAT4			FP565260.2
																																PEX11G							SEMA4C			TIMM17A				SUMF1			FRMD3
																																PIGZ							SERPINF2			TMPRSS9				SUSD5			GAD1
																																PNN							SLC4A8			TOR3A				TECPR2			GALNT1
																																POMZP3							SLC7A11			TPP1				TMEM120A			GCNA
																																PPP1R35							SMIM19			VOPP1				TOB1			GKAP1
																																PTGES2							SNX3			WDR66				TSSK3			GNG5
																																RAB6A							SPART			XRN1				TTC8			GNGT1
																																RASSF8-AS1							SQSTM1			XYLT2				UNC5C			GOLGA3
																																RTCA							SRSF11			ZBTB21				UNC79			GRID2IP
																																SFXN4							ST13			ZBTB8A				VPS35L			HIST1H4E
																																SLC25A15							SUGT1			ZCCHC10				VPS37D			HIST1H4H
																																SLC9A9							TCEAL9			ZFAND5				WFIKKN1			HNRNPA2B1
																																SLC9B1							TERF2IP			ZFHX3				WWP2			HSD17B1
																																SNX21							THNSL1			ZNF565				Z84488.2			HSPA1B
																																SPDYE2							TMEM220-AS1			ZNF641				ZNF721			HSPA4
																																STAG3							TMEM72-AS1			ZNF658							INO80D
																																STARD4-AS1							TOB2										IRS1
																																STT3A-AS1							UTP23										KCNIP2
																																TIAM2							ZBED5-AS1										KLHDC1
																																TIMP3																	KLHL17
																																UPF3B																	KLHL9
																																USO1																	KLRD1
																																USP50																	LEMD3
																																WDR88																	LEPR
																																ZMIZ2																	LGALS1
																																ZNF365																	LINC00222
																																ZNF396																	LINC00310
																																ZNF682																	LINC00640
																																ZNF814																	LINC00893
																																ZSCAN5A																	LINC01372
																																																	LPL
																																																	LRMDA
																																																	LRRC69
																																																	MAGI3
																																																	MAN2B1
																																																	MAP3K4
																																																	MAP4K3
																																																	MAPRE3
																																																	METTL21A
																																																	METTL4
																																																	MFAP3L
																																																	MITD1
																																																	MOB2
																																																	MOCS2
																																																	MPHOSPH8
																																																	MROH6
																																																	MRPS5
																																																	MTPN
																																																	MTSS1
																																																	MYH11
																																																	MYLK-AS1
																																																	MYOM1
																																																	MYRFL
																																																	NAA16
																																																	NAA50
																																																	NBDY
																																																	NCOA7
																																																	NDUFA3
																																																	NDUFAF6
																																																	NDUFB2
																																																	NEK1
																																																	NFATC1
																																																	NFYA
																																																	NLK
																																																	NLRX1
																																																	NOL7
																																																	NUDT17
																																																	ORC6
																																																	OSBPL8
																																																	OTUD6B
																																																	OXSR1
																																																	P2RX7
																																																	P4HA2
																																																	PCBD1
																																																	PCED1A
																																																	PCF11
																																																	PCMTD2
																																																	PDE4DIP
																																																	PHF10
																																																	PIK3CA
																																																	PKDCC
																																																	PLEKHA6
																																																	PLGLB1
																																																	PNPLA6
																																																	PNRC2
																																																	PPID
																																																	PRDX6
																																																	PRKCQ
																																																	PRPF4B
																																																	PSME1
																																																	PTAR1
																																																	QPRT
																																																	RAB3IP
																																																	RALGAPA2
																																																	RANBP6
																																																	RCN3
																																																	RHBDF2
																																																	RPS6KA1
																																																	RSRC2
																																																	RXRA
																																																	SAFB2
																																																	SAMD1
																																																	SASH1
																																																	SCAF11
																																																	SH3BGRL3
																																																	SHOC2
																																																	SIRT7
																																																	SKA2
																																																	SLC22A14
																																																	SLC25A45
																																																	SLC25A53
																																																	SLC38A9
																																																	SMURF1
																																																	SNRNP48
																																																	SNX16
																																																	SOCS4
																																																	SOGA1
																																																	SPECC1L
																																																	SPEF2
																																																	SPR
																																																	SRD5A3
																																																	SSFA2
																																																	STPG4
																																																	STXBP5
																																																	TARDBP
																																																	TARSL2
																																																	TBC1D9
																																																	TCEAL1
																																																	TCP1
																																																	TDRD6
																																																	TIAM1
																																																	TLN1
																																																	TMED5
																																																	TMEM117
																																																	TMEM81
																																																	TOPORS
																																																	TRA2B
																																																	TRPM7
																																																	TTC3
																																																	TTC33
																																																	TTC37
																																																	TUT7
																																																	UBA1
																																																	UBE2D1
																																																	ULK2
																																																	UMAD1
																																																	USF3
																																																	USP21
																																																	USPL1
																																																	VAMP3
																																																	VEZF1
																																																	VSIR
																																																	WDR64
																																																	WWTR1
																																																	XYLT1
																																																	ZBTB1
																																																	ZBTB40
																																																	ZC3H11B
																																																	ZFAT
																																																	ZFC3H1
																																																	ZMIZ1-AS1
																																																	ZNF362
																																																	ZNF471
																																																	ZNF608
																																																	ZNF776
																																																	ZNF800
																																																	ZRANB1
[truncated: 13 more columns]

## Sheet: b. ADADvssAD_geneOverlaps
Astro_Mic_EN_IN_Oligo_OPC	Mic_EN_IN_Oligo_OPC	Astro_EN_IN_Oligo_OPC	Astro_Mic_IN_Oligo_OPC	Astro_Mic_EN_Oligo_OPC	Astro_Mic_EN_IN_OPC	Astro_Mic_EN_IN_Oligo	EN_IN_Oligo_OPC	Mic_IN_Oligo_OPC	Mic_EN_Oligo_OPC	Mic_EN_IN_OPC	Mic_EN_IN_Oligo	Astro_IN_Oligo_OPC	Astro_EN_Oligo_OPC	Astro_EN_IN_OPC	Astro_EN_IN_Oligo	Astro_Mic_Oligo_OPC	Astro_Mic_IN_OPC	Astro_Mic_IN_Oligo	Astro_Mic_EN_OPC	Astro_Mic_EN_Oligo	Astro_Mic_EN_IN	IN_Oligo_OPC	EN_Oligo_OPC	EN_IN_OPC	EN_IN_Oligo	Mic_Oligo_OPC	Mic_IN_OPC	Mic_IN_Oligo	Mic_EN_OPC	Mic_EN_Oligo	Mic_EN_IN	Astro_Oligo_OPC	Astro_IN_OPC	Astro_IN_Oligo	Astro_EN_OPC	Astro_EN_Oligo	Astro_EN_IN	Astro_Mic_OPC	Astro_Mic_Oligo	Astro_Mic_IN	Astro_Mic_EN	Oligo_OPC	IN_OPC	IN_Oligo	EN_OPC	EN_Oligo	EN_IN	Mic_OPC	Mic_Oligo
AC025043.1	AL117190.2	AC011476.3	ABHD18	ASXL1	DHTKD1	AC006547.1	AOAH	AC008591.1	LINC02306	CDK18	MBOAT2	ABCA8	AC005670.2	AC069437.1	AC007619.1	ABHD11	AC017101.1	AC005393.1	NEDD4L			AC005537.1	AC005972.4	AC145422.1	BORCS5	AC005695.2	ARMH3	AC027644.4	PLAT	ATP8B4	ARHGAP26	A2ML1-AS1	ABCA12	AC003102.1	AC009961.1	AC008056.1	C2orf92	AC002996.1	ABHD14B	AC083798.2	IMPA2	AAGAB	ABCA10	AASDHPPT	ABCG2	AC008946.1	AP001972.3	ABCA7	AC004593.1
AL355001.1	ANKRD12	AC073896.2	AC004112.1	CBR3	TMEM241	SIN3A	BCL2L13	AC022973.2	NIPAL2	SRGAP2B		AC004034.1	HRH3	AC073878.1	AC008073.3	ABHD15-AS1	AC018816.1	AC005920.2				AC010542.3	GREB1L	AL355390.2	CDH9	AC005828.1	BACH1	AC090971.2	RAPGEF3	FAM196B	SRGAP2	ABCC5	AC003006.1	AC005697.1	AGAP4	CNNM4	COL28A1	AC004594.1	AC002310.2	AC138035.1		AATK	ABCA3	ABHD13	AFAP1	AC025887.2	CHFR	ABHD12	AC005786.3
AP001266.2	ICA1	AC105052.3	AC005899.8	ELP6			BCL9	AC243964.2				AC004690.2	LINC01090	CMC2	AC064807.1	ABHD3	AC027698.1	AC006059.1				AC010884.1	HS6ST3	CALN1	CDKN2AIP	AC005828.3	DHDDS	ADCK1	TTC28			ABHD6	AC007114.2	AC006538.2	AL031772.1	LUZP2	GTF2H2	AC007163.1	AC004381.1	APP		AB015752.1	ABCA5	AC005261.1	BMPR1B	AL121895.1	CLBA1	ABHD12B	AC006460.1
ARHGAP5	SIPA1L1	AC126755.2	AC009228.1	HCG25			CNTNAP3	AGAP3				AC005237.1	NAGPA	DDN	C5orf34	ABRAXAS1	AC058791.1	AC024230.1				AC019205.1	PPARGC1A	CCDC57	FAM153C	AC005832.4	HRH4	AEBP1				AC002116.2	AC060809.1	AC007114.1	AL050403.2	RCL1	KYAT1	AC008871.1	AC007347.1	CHST1		ABCA9	AC007319.1	AC026254.2	CCDC88C	CDH13	CYTOR	AC005258.1	AC008574.1
CCZ1B	SPR	ACTR1B	AC009554.1	TADA2A			DAB1	AL157392.2				AC005410.2	PDE1C	FRMD5	CYFIP1	AC001226.2	AC074032.1	AC093423.3				AC022182.1	PTCH2	FAM234A	HPCAL4	AC006270.1	MCF2L2	ANKRD13A				AC002429.2	AC074286.1	AC013643.2	AL391261.2	SUSD5	RPS6KB1	AC008914.1	AC008537.4	CNOT10		ABHD2	AC009955.4	AC097532.2	COMMD1	DGKB	DACH1	AC022509.2	AC012368.1
GOLGA8B	ZBED4	BOK	AC009690.2	ZNF490			DST	ASIC2				AC005487.1	REPS1	HSD17B14	EIF3G	AC004039.1	AKR1A1	CCNB1IP1				AC073389.2	TDRKH-AS1	FAM66D	MED16	AC008074.1	OLMALINC	CACFD1				AC003681.1	AC079174.2	AC091132.2	ASIC4		TATDN3	AC018752.1	AC010320.3	DHX32		AC005332.6	AC012213.3	AC098864.1	DPH1	KCNAB1	DOCK9	AC044781.1	AC048382.5
HGSNAT	ZNF609	DTWD2	AC011092.2				LAMB2	BAZ2B				AC007255.1	RHOT2	KIF26B	GEN1	AC004158.1	AL133410.1	CCT3				AC079760.1	TRPV4	FOXP2	MEIS2	AC009951.2	PCNX2	CCDC59				AC004053.1	AC079630.1	AC117386.2	CRLS1		ZNF16	AC019130.1	AC010333.2	DNASE1L1		AC006145.1	AC025809.1	AC104123.1	EML6	KIAA1211L	HACD1	AC087500.1	AC069549.1
HIBCH		FANCM	AC015849.3				LINC00504	CASP7				AC009119.2	TSSK3	METTL24	JARID2	AC004253.1	ATF6B	CCT5				AC106869.1		GRM3	PURB	AC018557.1	PEX14	CCDC84				AC004830.1	AC092683.2	AC135050.2	EPHX2		ZNF19	AC022540.1	AC010976.1	GNAS		AC007728.1	AC092813.1	AC126773.1	FSTL5	LAMB1	KMO	AC108863.1	AC078777.1
HIST1H4E		FGF9	AC015853.3				LRRC37A	CCNA2				AC012404.1	TTC12	MMP25-AS1	KYAT3	AC005037.1	C7orf61	CHRM5				AC112484.3		LINC00276	RABL2A	AC020913.1	PIK3CD	CCDC85B				AC004943.2	AC098582.1	AC138627.1	GABRR1			AC023051.1	AC012254.1	GTF3C2		AC007785.1	AC096576.2	AC139491.7	GRHL1	MEX3A	MIIP	AC145285.6	AC079921.1
HSP90AB1		GDPD1	AC021231.1				MAPRE2	CEP290				AC016723.1	ZNF491	MRNIP	LGALS9	AC005154.5	DIAPH2-AS1	CRYL1				AC113383.1		LRRFIP1	RPS18	AC022973.3	PISD	CCT8				AC004982.1	AC104964.1	AC139530.1	HHAT			AC026894.1	AC016909.2	HMGXB4		AC008456.1	AC096576.3	ACTR3C	INHBA-AS1	NLK	MPP7	ADAP2	AC087280.2
LCLAT1		GLE1	AC022146.2				PHF3	CEP68				AC018797.2		NEBL	MAMDC4	AC005253.1	GOLGA8A	DEDD2				AC133528.1		MAN2C1	SOX2	AC022973.4	RTN4RL1	CDKN2C				AC004982.2	AC106739.1	AC233723.1	LINC01759			AC073343.2	AC017002.5	MRRF		AC008537.1	AC124798.1	ADAMTS14	KCTD1	RNF152	NTSR2	ADGRG1	ACIN1
NFATC2IP		GNAO1	AC027018.1				RNF115	CNOT2				AC024619.3		NES	RFX8	AC006064.2	GTF2IRD2	ENO4				AGBL4		NPIPB13	TLE1	AC245060.5	SEMA4D	CNOT6L				AC005291.2	AC140912.1	AC244131.2	NBPF11			AC087286.2	AC022395.1	MYEF2		AC009090.3	AC125793.1	AEBP2	LINC00299	RPRD1B	NUDT4	AL158801.3	AL162311.3
PCBD2		HNRNPL	AC068888.1				SIPA1	ERC2				AC036108.1		NPIPB11	SCIMP	AC006160.1	GUSB	ENTPD5				AHI1		PAM	TMEM44	ADGRE2	SLCO2B1	DLEU7				AC005726.5	AC245033.2	AGBL3	NBPF12			AC103706.1	AC023590.1	NCOA2		AC009093.2	ACAD9	AHCTF1	LRRC63	SCD5	PDPR	ALG3	AL355488.1
RABEPK		IL17RC	AC074327.1				TNRC6A	GKAP1				AC063944.3		NT5M	ZNF497	AC007014.1	HEATR5B	EYS				AHNAK		SFI1		AIMP2	TMEM163	DPF1				AC005740.3	ADAP1	AL022069.1	NLRX1			AC107068.2	AC025576.2	NDUFB7		AC010127.1	ACSBG1	AKAP11	MPPED2	STXBP6	PLIN3	ANKH	AL356481.1
RASGEF1B		MARCH1	AC090114.2				TTC39C	HNRNPA2B1				AC078785.1		ZNF254		AC007533.1	ITM2C	FTL				AKAP6		SLC25A17		AKAP7	TRANK1	DTNB				AC005884.1	ADK	AL031587.2	PRLR			AC109587.1	AC034102.5	PBRM1		AC011815.2	AL158151.1	AL078590.2	NTRK3	VCL	PRR22	ARHGEF17	ANKAR
RMND5B		MTFMT	AC090579.1					HP1BP3				AC079760.2		ZNF496		AC008731.1	LINC00877	HSPA6				AL590434.1		SMYD3		ATRX	TVP23A	EIF4G2				AC007228.2	AL109615.3	AMZ2	RCOR1			AC114760.2	AC069272.1	PSAT1		AC015909.2	AL355472.3	AL138963.1	PDZD2		RPRM	ARRDC2	ANKMY2
SPDYE5		MYLPF	AC091045.1					IRF2BP2				AC090115.1				AC008741.2	MIF4GD	KATNB1				AMER2		SRSF12		BHLHB9	XYLB	EXD3				AC007344.1	AL136164.2	ANKMY1	TSC22D1-AS1			AC137767.1	AC092431.1	RAD54L2		AC019068.1	AL390816.2	AL139424.3	PRKCA		SNTB2	CA2	AP000753.2
TMLHE-AS1		NPIPB4	AC091551.1					ITGB3BP				AC090518.1				AC008761.1	MKNK1	KDM3B				ATG16L2		TMTC2		CCDC88A	ZNF638	EXT1				AC007495.2	AL355315.1	AP002986.1	TSTD3			AC145285.2	AC096711.2	RNF149		AC019197.1	ANKFN1	AL160313.1	PXYLP1		SYT12	CAMK1D	APLF
TYW1		NSUN3	AC093879.1					KCNMB2-AS1				AC090772.3				AC008781.1	MT-ND5	KLHDC1				AUTS2		TRIM9		CFAP100		FBXL18				AC008728.1	AL356258.1	AP006621.3	ZNF440			ADA2	AC100830.1	SH2D3C		AC020928.1	ANKS3	AL365361.1	RHOC		TMCC1	CARMIL1	ARHGAP30
		OGFOD3	AC109460.2					KIAA1109				AC091826.2				AC008937.2	NEFM	KLHL25				BABAM2		VPS45		CFLAR		FOXN3				AC008758.1	AL365275.1	ATP5F1E	ZNF563			AL022238.2	AC108449.1	SLBP		AC022087.1	APIP	AL590617.2	SEMA3C		VWA5B2	CBWD5	ATP6V1C1
		RBKS	AC116366.3					KTN1				AC097359.3				AC008957.1	NLN	LINGO1				BCDIN3D-AS1				CHST11		GAB2				AC008758.5	AL391807.1	ATXN3				AL024508.1	ACSM3	SNX8		AC036103.1	ARSE	ALG2	TANC2			CCDC26	BACE2
		SLC26A3	AC123768.3					LRRC9				AC097515.1				AC008957.2	ODF2	MARCH2				BMPR2				CPED1		GATM				AC008883.1	AL591926.2	BATF3				AL033528.2	AFG3L2	TCTN3		AC037459.2	ATRN	ALKBH7	TANGO2			CSF2RA	CCDC30
		TARBP1	AC124319.2					MFAP3L				AC099669.1				AC009137.1	PIGU	MT-ATP6				BNC2				DDX17		GFAP				AC009097.1	ALG8	BICD1				AL035071.2	AL049780.2	TRIM22		AC051619.4	BCR	AP001783.1	TENM1			CSF3R	CCDC62
		TMEM231	AC131934.1					NCOA7				AC107032.2				AC009950.1	PPP3CC	MT-CO2				BRAF				DDX3Y		HMOX1				AC009163.1	ARFGEF2	CABCOCO1				AL035252.3	AL096855.1	TXNDC11		AC092123.1	BEND4	AP003393.1	TMEM178B			DSC2	CDH23
		TTC8	AC136604.2					NIPBL				AC108866.1				AC010198.1	PRMT7	MT-CYB				C2orf69				DENND2A		HSPA8				AC009630.1	ARRDC1	CCDC130				AL138733.1	AL136418.1	UEVLD		AC093297.2	BRAT1	APC	UBE2Q2L			DUSP1	CLOCK
		YWHAG	AC138150.1					NPC1L1				AC117383.1				AC010273.1	SMAD1	NCKAP5L				CAST				DNAJC30		IER5				AC010260.1	ASL	CEBPG				AL139021.1	AL137145.2			AC096564.1	C21orf91	ARF6	ZFPM2			EBPL	CMYA5
		ZNF76	AC245060.6					P4HA2				AC133550.2				AC010320.2	TMEM220-AS1	NHLRC3				CCDC168				DNASE1L2		JOSD2				AC010320.4	ATP2B2	CEP164				AL139095.4	AL161725.1			AC100801.1	CACNA1C	ARHGAP21				EFEMP1	CPNE1
			ACTR3B					PHACTR4				AC233296.1				AC011405.1	TMEM62	NSRP1				CCP110				EPS15		LDLRAD4				AC010890.1	BIN1	CFAP221				AL158071.1	AL353194.1			AC104472.3	CAMTA1	ARID5A				ETV6	CUEDC1
			ADCY7					PPID				AC239868.3				AC011933.4	TOP3A	NUDC				CDKN1B				FHDC1		LINC00907				AC011443.1	BTN3A1	CHRNA5				ALKBH2	AL360091.3			AC110597.3	CD81	ARPP19				FAM107B	DCAF5
			ADHFE1					PPP6R2				AC244517.10				AC012085.2	TRNT1	PARPBP				CEP170				GAD1		LINC02389				AC012309.1	CAMK2N1	CIP2A				ANGEL1	ANKUB1			AC131953.1	CD96	ASNA1				FAM168A	DEK
			AGO4					PRKRIP1				AC244517.11				AC012358.3	UBE2E2	PCBP1				CRB2				GALNT6		METTL21A				AC012464.1	CAMKV	CLEC2L				AP001160.1	AP001767.3			AC132219.1	CDC14A	ATP5F1D				FBXL2	DEXI
			AL049569.1					RBPJ				ACCS				AC015923.1	WAC-AS1	PFN1				CXXC4				GNE		METTL26				AC015845.2	CD22	COL10A1				AP005131.1	AP002498.1			AC132872.1	CDH3	AUP1				FCHSD1	DIO1
			AL139300.2					RGS2				ACOT2				AC015971.1	ZBTB48	PRKD1				CXXC4-AS1				GRIK1		MLF2				AC015849.1	CHRD	EFCAB11				AP005131.5	B3GALT4			AC134669.1	CDH4	B3GNTL1				FO704657.1	DPYD-AS1
			AL391121.1					SLC35G2				ACP2				AC016493.1	ZNF706	RAP2C-AS1				DCUN1D1				HPN		MOCS2				AC016722.2	CHRNA6	EFCAB6				APEX1	C11orf65			ACMSD	CDR2	BAD				FUS	DYRK1A
			AL391839.1					SLC7A6				ACTR5				AC016910.1		SEPT10				DEF8				KCNC1		MROH8				AC016866.2	COA1	ENOSF1				ARL16	COL19A1			ACSBG2	CHST12	BCL7A				GAB3	EFCAB7
			AL592295.4					SLC8A1-AS1				ADGRE3				AC018462.1		SESN3				DICER1				KDM5A		NKRF				AC017074.1	CYB5D2	FAM149B1				ATP1A1	CYP27A1			ACSL3	CKMT1B	BEND6				GLI3	EIF2B5
			AL627171.2					TBC1D9				AHSA1				AC018682.1		SLC7A11				DNAH12				KLRD1		NUDT9				AC018511.2	DENND4C	FAM76A				AXL	DDB2			ADAM10	CLEC16A	BRD2				GOLGA6L9	ELMO1-AS1
			AP001021.2					TOB1				AJM1				AC020611.2		TAF1				DNAJC6				MAP2K1		PAFAH1B1				AC018832.1	DIRC2	FAM81A				C12orf40	DENND6A-AS1			ADCY3	CMTM8	BUD31				GOT1	ETS2
			AP001453.1					UBE2B				AK8				AC020661.2		TCEAL9				DOHH				MROH6		PCBD1				AC020661.3	DNM3	FBLL1				C3orf70	DNAH17			ADGRF3	COG7	C10orf143				GRB2	EXOC5
			AP001825.1					UBL3				AL078639.1				AC020915.3		TRIM26				EEFSEC				MRPS21		PCSK1				AC020741.1	DPY19L3	FDPS				CAPN1	DNAJC27			ADPRHL1	COL21A1	C11orf68				GSTM4	FAM114A1
			AP003354.2					USP47				AL117339.5				AC022639.1		TSHZ1				EHBP1L1				MVB12B		PKD2				AC022558.2	DSCAS	FGF22				CAPZA1	EIF3B			AFMID	CXorf36	C12orf57				HIF3A	FAM173B
			AP003469.4					WDR73				AL355075.4				AC024145.1		ZNF136				EIF5				MYO1E		PNRC1				AC022872.1	EMILIN2	GALNT12				COQ10A	FAM217A			AK9	DAAM2	C19orf24				HIST2H2BF	FLNA
			APH1B					XPO1				AL356599.1				AC024267.4		ZRANB3				ELAVL3				MYOM1		PPP1R9B				AC023389.1	EPB41L5	GEMIN8				CYSTM1	FSD2			AL023284.4	DCAKD	C20orf194				HSD17B1	FOXP1-AS1
			ARSG									AL359232.1				AC025165.2						EXOC7				NME9		PRNP				AC025287.4	EVC2	GPR137				DCPS	GAS6-AS1			AL034347.1	DIMT1	C5orf24				ID3	FTCDNL1
			ASB16									ALG6				AC026704.1						FAR2				PCF11		PSMD10				AC025917.1	FLYWCH2	GSTA4				DHRS4-AS1	GSN-AS1			AL034417.4	DNAJC9	C9orf3				IGSF21	GABRA1
			ASH2L									AMY2B				AC046158.1						FNBP1				PNISR		PTMS				AC026470.2	FOXG1-AS1	HCRT				DRG1	HFE			AL133346.1	DPYSL2	CACNB2				ITPKC	GPR22
			ATP2C1									ANKRD13C				AC058822.1						FRMD4A				PSMB9		RAB3GAP1				AC026746.1	FUT9	HDAC10				EBP	IFT122			AL136298.1	EBF4	CALM3				KCMF1	GPR89B
			BAG3									ANLN				AC068533.3						FUBP1				RELL1		RPL13				AC048380.1	GABRG1	HERC1				EMC7	IL18			AL136985.1	EEF2K	CBFA2T2				LYPLA1	GRN
			BDH1									AP000311.1				AC068724.3						GAS8				RPS6KA1		SARAF				AC053527.1	GALNT11	IDUA				EPN2-AS1	INO80			AL157786.1	ENOX1	CBX5				NANP	HBP1
			BEAN1									AP000892.1				AC069287.3						GLT1D1				SCG5		SCAF11				AC055811.1	GJC2	JMJD1C				ERG28	ITCH			AL160290.2	FAM184A	CCDC121				NANS	HDGF
			BMI1									AP001157.1				AC073167.1						GYS2				SLC25A45		SDCBP2-AS1				AC055855.1	GPI	KIAA1841				FAM184B	LANCL1-AS1			AL161751.1	FAM189B	CCPG1				NDUFB1	HIKESHI
			BMT2									ARL13B				AC073571.1						HIST1H2BC				SLC25A53		SLC4A8				AC068631.1	GREB1	LAMTOR4				FBXO4	LGALS1			AL162377.1	FAM213B	CCT6A				NEXMIF	HSPE1
			C5orf66									ASMTL				AC078778.1						HIST1H4H				SNX31		SSH2				AC078842.2	H1FX-AS1	LINC00461				GAGE10	MAGI1-AS1			AL354920.1	FAM47E	CDK2AP2				NOL9	IL1RAP
			CACYBP									ATAD3C				AC079385.1						HIST2H2BE				SPINT2		TANK				AC079594.2	HERC6	LINC01098				GPANK1	MAK16			AL356056.2	FANCL	CES4A				OLFM2	KLF15
			CCM2									ATAD5				AC087071.2						HLCS				SRGAP2-AS1		TCP1				AC084357.2	HFM1	LRP6				GPR82	MAML3			AL356417.3	FBXO31	CFL1				OSBP	LCP1
			CCT4									ATP5S				AC087190.1						HNRNPA3				TFEB		TEX14				AC090589.2	INHA	LRRC17				HDHD5	MRPS6			AL358937.1	GAPDH	CGGBP1				PHACTR1	LEPR
			CERS6									BAG2				AC087501.1						HYAL1				TIMM17A		TFCP2				AC092140.1	INTS6L	LRRC39				IAH1	MUSK			AL359317.1	GAREM1	CHCHD1				PITPNA	LINC00310
			CHORDC1									BBOF1				AC087521.2						INO80D				TPP1		UBC				AC092567.1	KIF9	LURAP1				INTS10	MYH11			AL590783.1	GGT7	CIB1				PLA2G4A	LINC00893
			CIRBP									BPHL				AC090527.2						IQCK				VKORC1L1		UNC80				AC092666.1	KIRREL3	MAPKAPK5				INTS12	NFAT5			ALDH1L1	GNA12	CLASP2				PLEKHA1	LINC01678
			CKS2									C4orf48				AC090617.4						ITSN2				VPS13C		USPL1				AC092802.2	KLHL23	MBD3				KCNMA1-AS1	NRP1			ANKRD17	GRIN2C	CLIC4				POLR1B	LRRN3
			CLK1									C9orf153				AC091153.2						IVNS1ABP				WDR6		VMP1				AC092839.1	LDLRAP1	MBOAT7				KPNA3	NSD1			ANKRD29	GRK4	CLU				POLR2D	LSR
			CRLF3									CADM2-AS1				AC092338.2						KIF9-AS1				WWOX		WAC				AC093110.1	LINC01703	MMS19				LHFPL3	OSTF1			ANO4	HEG1	CLVS1				PPARGC1B	MALRD1
			CWF19L2									CALM1				AC092574.2						KLHDC10				YTHDC1		Z93930.2				AC093535.1	LRTM1	MORN1				LINC02576	PARP2			ANP32A	HIST1H2AC	CNPY1				PPIL1	MAN2B1
			CYP39A1									CASC1				AC100763.1						KLHL21				ZC3H11B						AC096741.1	MAP1LC3B2	NAALADL2				LTBR	PHYKPL			AP001341.1	HIVEP2	COPRS				PRAM1	MAP4K3
			D2HGDH									CCDC117				AC104316.1						L3MBTL4				ZNF627						AC100800.1	MBTPS2	NAV1				MARCH9	PIGC			AP002373.1	IGLON5	CPEB4				PTRH1	MCU
			DDHD2									CCDC151				AC104365.1						LINC00632										AC103876.1	MCEE	NDUFA3				MBNL2	PTPRE			AP002490.1	IGSF3	CREB3				RAMP1	MITD1
			DENND6A									CCDC191				AC104699.1						LINC01068										AC104126.1	MRI1	NPIPB3				MKNK1-AS1	PTS			APBB2	IL10RA	CRIP2				RGS19	MTSS1
			DHFR									CCDC24				AC104984.3						LINC01786										AC104825.1	MRPL2	NR2C1				MLX	RASL10A			AQP4-AS1	IL27RA	CSF1				RUNX1	NDUFAF6
			DHX57									CD81-AS1				AC127024.6						LLPH										AC105206.2	MTMR1	P2RX4				MOGS	SCUBE3			ARFGEF3	KCNH3	CUZD1				SERPINB9	NEFL
			DNAJA1									CLTCL1				AC131571.1						LMOD1										AC105277.1	NCAM2	PARN				MPG	SEMA4C			ARHGAP23	KCNJ3	CYREN				SLC12A9	NOCT
			DNAJA4									CLYBL				AC133919.2						LRRC29										AC105339.3	NEPRO	PDE6B				MTMR4	SERPIND1			ARHGEF40	KCNK15-AS1	DACT3-AS1				SLC43A2	NPLOC4
			DNAJB1									CNTN2				AC211486.5						MAP1A										AC105430.1	NIPSNAP2	PGAM5				NDUFA5	SH3BGRL3			ARNT2	KCTD12	DBP				SLC45A1	NR1D1
			DNAJB2									COPG2				ADGRG2						MAP2K4										AC105942.1	NIT2	PHIP				NPEPL1	SKA2			ATM	KDM2B	DCXR				SPRED1	NR2C2AP
			DNAJB6									COQ4				AF121898.1						MBNL1										AC108002.1	OGFR	PNPLA1				NT5C3A	SORBS1			ATP11A	KIAA0930	DDIT4				STIM1	NR3C1
			DNM1L									COQ8B				AF127577.4						MID1IP1										AC108471.2	OSBPL1A	POLR2L				NUPL2	STPG4			ATP8A1	KIAA1217	DNAH1				STMN3	OSBPL8
			DPH6									CPOX				AGBL5						MND1										AC112196.1	P3H1	POU2F1				ORMDL1	TMEM87A			B3GAT1	KIF26B-AS1	DNTTIP2				STOML1	PARD3
			ENTPD1-AS1									CRYZ				AKAP17A						MTHFD2L										AC114488.2	PCTP	PPP2R3A				OSBPL3	TSIX			BASP1	KLHL6	DUSP3				STPG2	PDE4DIP
			ETFA									DANT2				AL020995.1						NDRG1										AC114947.2	PIPOX	PRKCI				PACSIN2	VARS2			BET1	KSR2	EEF2				TBC1D14	PIK3CA
			EXOC6									DAP				AL022097.1						NFS1										AC117834.1	PKP4	PRSS23				PDZRN3	VAT1			BOK-AS1	LAMC1	EIF1				TBC1D5	PKDCC
			FKBP4									DIRC3				AL031280.1						NIM1K										AC119396.1	PQLC3	RASD2				PHACTR2	WDR20			BRINP2	LINC00265	EIF4G3				TLR2	PLCL2
			FNBP4									DOPEY2				AL031846.2						NMNAT2										AC135178.3	PRSS51	RCOR3				PIGX	WDYHV1			C10orf90	LINC00266-1	EIF5A				TRIB1	PLEKHA6
			FO393401.1									DPP6				AL109811.1						NORAD										AC135586.2	PSMG4	RFT1				PINK1	ZNF146			C1orf105	LINC00342	ELK1				UBE2D2	PM20D2
			FXR1									DUBR				AL109936.6						NPHP4										AC139720.1	PTP4A3	RGMB				POFUT2	ZNF430			C20orf27	LINC00886	ELOB				VPS50	PRIM2
			GEMIN7-AS1									DYNC2LI1				AL117381.1						NTN4										AC244021.1	PXK	RHOU				POLR3F	ZNF565			C21orf62	LINC01948	EPN1				VPS51	PSTPIP2
			GIPC2									DYNLL1				AL133480.1						NVL										AC244517.2	PYCR3	RIPOR3				POP1	ZNF710-AS1			C4BPA	LINC02210-CRHR1	EVA1C				VRK2	PTPRJ
			GRID2IP									DYNLL2				AL138752.2						NXF5										AC245452.1	QTRT1	RPL32				PP2D1				CACNA2D3	LRFN3	EXOC8				YAP1	RB1
			HERC4									EFHB				AL138787.2						OSBPL10										ACACB	RBM3	RPL34				PPP3CB				CADPS2	LRP8	FAIM2				Z83844.2	RFTN1
			HMGB1									FA2H				AL139022.1						OXCT1										ACAT2	RDH11	RPL35				PRKCSH				CALCB	LRRC37A2	FAM153A				ZMAT3	RGS4
			HMGN4									FAAP100				AL139353.2						OXR1										ACKR4	REV3L	RPS20				PROS1				CCDC129	LUC7L	FAM200B					RNF175
			HNRNPU									FANCA				AL157938.2						PALM2-AKAP2										ADAMTS16	RIMS3	RPS5				PSPN				CCDC13	LY6H	FAM8A1					SASH1
			HSP90AA1									FBXO16				AL157938.3						PCED1A										ADAMTS7	RNF121	RPS8				RARRES1				CCDC134	MAP3K13	FARP2					SAXO2
			HSPA1A									FKRP				AL354989.1						PCGF1										ADAT2	RPRD2	RTN1				RIC3				CCDC88B	MAP4K5	FEM1B					SCAND1
			HSPA1B									FLNC				AL355472.1						PDSS1										AF107885.2	SFTPD	RUVBL2				RMRP				CD163L1	MAST3	FKBP2					SCN1A
			HSPA4									FLYWCH1				AL356805.1						PGAP2										AGAP1	SH3TC2	SALL3				SAP30L-AS1				CD200	MDH2	FKBP8					SERF2
			HSPA4L									FUT2				AL359317.2						PPP1R14C										AGL	SIAE	SELENOW				SETDB2				CDH1	METRNL	FO393400.1					SLC25A39
			HSPA9									GK5				AL359706.1						PRKN										AJ009632.2	SLC17A5	SETDB1				SLC30A5				CDK5RAP1	METTL22	FXR2					SLC38A11
			HSPB1									GMDS-DT				AL359922.1						PTPN9										AK3	SLC24A3	SLC4A9				SLC39A7				CDKN2B-AS1	MFSD11	GAL3ST1					SLC7A7
			HSPD1									GNPTAB				AL365356.1						QRICH1										AL021707.2	SLC29A4	SLC7A5				SLC50A1				CDO1	MFSD14C	GNAZ					SLFNL1
			HSPE1-MOB4									GPLD1				AL390774.2						RABGAP1L										AL031428.1	SNX4	SLC9A8				SLC9A6				CECR2	MLC1	GPATCH8					SMURF1
			HSPH1									GSTCD				AL513188.1						RFTN2										AL035634.1	SOS2	SMIM14				SPART				CEL	MLXIPL	GPHN					SNAP23
			IBTK									H2AFY2				AL513327.1						RIF1										AL035658.1	ST18	SRD5A3				SPRTN				CENPB	MRPL33	GPRIN1					SPOPL
			IMMP1L									HDHD5-AS1				AL591767.1						RNF220										AL049637.1	SUN1	STRADB				SRGAP1				CEP97	MRTO4	GRIN2A					SRSF6
			INF2									HSPB8				AL592295.3						RNF6										AL049840.1	TAF15	TCTA				STK32C				CFAP299	MSH4	GRINA					STARD9
			JMJD6									ICA1L				AL596218.1						RPLP2										AL049870.3	TBC1D25	TMEM254-AS1				TAC4				CFAP53	NDN	GRK2					SUSD6
			KANSL1L									IL3RA				ALG13-AS1						RPS11										AL078459.1	TMEM185A	TMTC4				TOB2				CHST7	NDRG2	GSK3A					TBKBP1
			KIAA0319L									IPP				ANAPC16						RPS15										AL078581.3	TRMT9B	TNFSF13B				TOX4				CNKSR1	NDST4	GTF2I					TESPA1
			KIF1A									IQCG				ANGPT2						SAP25										AL133227.1	TSR1	TPK1				TUBGCP2				CORIN	NETO2	H2AFV					TRAF6
			KLHL5									JAKMIP2-AS1				AP000919.2						SHANK2										AL133481.1	TTC21A	TRAF2				WDR12				CREBRF	NID1	H2AFX					TRAPPC10
			LENG9									KALRN				AP001011.1						SLC2A6										AL136979.1	TXNRD3	TTC23L				ZKSCAN4				CUX2	NME5	HIPK1					TRIM28
			LETMD1									KATNBL1				AP001172.1						SLC38A2										AL137779.2	UBAC2	UBA52				ZSCAN21				CXADR	NOA1	HMG20B					TSC22D2
			LINC00624									KCNAB3				AP001267.3						SYT16										AL139260.1	VWCE	UBL5								CXXC1	NOL10	HNRNPH3					TSPAN15
			LINC01184									KHDC1				AP002336.2						TANGO6										AL157912.1	WDR60	ZBED5-AS1								DPF3	NOTCH2	HPRT1					TSPYL2
			LINC01252									KLHL4				AP002518.2						THY1										AL158068.2	ZC3HC1	ZFYVE16								DYSF	OPCML	IDS					TUT7
			MAK									L2HGDH				AP002812.2						TMEM81										AL162171.2	ZDHHC14	ZMYND10								EFHD1	P3H3	IFNG-AS1					UBASH3B
			MAZ									LENG8-AS1				AP002892.1						TPR										AL353768.1	ZFP64	ZMYND19								EPB41L2	P3H4	IGIP					UBE2D1
			MEF2C-AS2									LIMA1				AP003086.2						UNC79										AL355773.1	ZNF14	ZNF358								EPN2	PACRG	INAFM1					UBR2
			MIB1									LIN52				AP5M1						WNK1										AL357079.1	ZNF18	ZNF396								ETS1	PBLD	IRS2					USF3
			MIR762HG									LINC00884				APOA1-AS						ZC3H12B										AL359094.1	ZNF562	ZNF839								EVI2B	PCSK1N	ITFG1					USP21
			MKNK2									LINC01103				AQP11						ZMIZ1-AS1										AL359397.2	ZNF75A									EWSR1	PDP1	JAZF1					VASN
			MSH3									LINC01242				ARMCX4						ZNF281										AL359853.2	ZNF79									FAM126A	PECR	JTB					VOPP1
			MT-ATP8									LINC01310				ASB14						ZNF518B										AL365273.2	ZZEF1									FAM174A	PI16	KAZN					VPS41
			MT-ND1									LINC01376				ATP6V1D						ZNF721										AL445248.1										FAM178B	PINX1	KBTBD6					ZNF185
			MT-ND2									LINC02427				ATP8B1																AL451070.1										FAM189A1	PKN2-AS1	KCTD6					ZNF800
			MT-ND3									LRRC28				B3GALNT1																AL512330.1										FAM49A	PLXND1	KIAA1328
			MT-ND4									LRRC37A3				B3GALNT2																AL512422.1										FAP	POU6F1	KIAA1755
			MT-ND4L									LUC7L2				BANP																AL513217.1										FMNL3	PPIL2	KIF5B
			MTCH2									LUZP1				BCAR1																AL627171.1										FN1	PPP1R12B	KLF8
			MTRNR2L12									MAN1B1-DT				BCL2L14																AL645465.1										FNDC7	PRDM5	KLHL9
			MTRNR2L8									MAP2				BICRA-AS1																AL807761.4										FRYL	PRPF40B	KPNA5
			NAA16									MAP3K12				C3orf49																ALOX12										FSTL4	PSG8-AS1	LAGE3
			NAGLU									MAPK8IP2				C4orf45																AMZ1										GAS7	PTPRG	LAMA5
			NOMO2									MFSD8				C9orf84																ANK3										GBF1	PTPRN2	LIN7C
			NUFIP2									MORN4				CC2D2B																ANKRD18A										GDPD3	PXDNL	LINC00685
			OSGEP									MYRF				CCDC39																ANKRD36										GLDN	QKI	LINC00970
			P4HTM									NECTIN3-AS1				CCDC65																ANP32E										GMPPA	QPCTL	LINC00997
			PAAF1									NEURL2				CCNJ																ANXA7										GNG7	RANBP10	LINC01416
			PAPOLA									NIPSNAP1				CCNYL1																AOC2										GPCPD1	RAPGEF2	LINC01963
			PARD6G-AS1									NLGN3				CEACAM1																AP000229.1										GPR37L1	RASGRF2	LIPE-AS1
			PCYOX1L									NOXA1				CLASP1																AP000462.1										GTSCR1	RIPOR2	LONRF1
			PDS5B									NRG4				CLDN9																AP000844.2										GXYLT2	RMDN2	LRCH3
			PEA15									PAXBP1-AS1				COL9A2																AP000857.2										HECW1	RNF165	LRRC4B
			PIGL									PEX7				CRLF1																AP000962.1										HR	RSAD2	LRRK1
			PIP5K1A									PHF7				CTSO																AP003025.1										HS3ST5	RYBP	LYPLA2
			PLCG2									PIGB				CYP3A5																AP003025.2										HS6ST2	SBF2	MAF1
			PLOD1									PIGZ				DDOST																AP003110.1										HSD17B12	SCIN	MAT2A
			POLE2									POMZP3				DHODH																AP003392.1										HSPB9	SELPLG	MCL1
			POM121									PRIMPOL				DNAJC17																AP004147.1										IDI2-AS1	SERGEF	MEPCE
			PPIL3									PSMD5				DOCK10																AP4M1										IFFO2	SHISA4	MESP1
			PRMT9									RAB39A				DOCK4-AS1																AP4S1										KCNN3	SLC14A2-AS1	MICALL1
			PRRT3									RAPGEF4-AS1				DUOX1																APOBEC2										KCNQ1	SLC37A3	MIPOL1
			PSMC1									RBFOX2				E4F1																ARHGEF38										KIAA2026	SLC44A2	MIR4458HG
			PTGES3									RBM43				EDA2R																ARIH2OS										KIZ	SMN2	MOB4
			PTOV1									RFX3-AS1				EDDM13																ARNT										KRBA1	SNAP25	MORF4L1
			RANGAP1									RPL36				EMID1																ARSD										LARP7	SPDYA	MORF4L2
			RBM4									SDHAF4				ENTPD1																ASPN										LCOR	SPIDR	MRFAP1L1
			RBMS2									SEC24B-AS1				ENTPD7																ASTN2										LGR4	ST5	MRPS34
			RHBDL2									SEMA4G				FBXL13																ASTN2-AS1										LIMK1	SUN2	MTA2
			RNF111									SFXN4				FBXO32																B9D1										LINC00535	SYT3	MTCH1
			RPL13A									SHLD2				FILIP1L																BBS4										LINC01170	TBL2	MTHFD2
			RPL27									SIRT5				FLVCR1																BBX										LINC01299	TEAD1	NF1
			RPL28									SLC15A4				GCNA																BCL2L2										LINC01588	TECPR1	NFATC2
			RPLP1									SLC25A14				GCNT7																BCLAF1										LINC01608	TMC6	NFU1
			SCMH1									SLC6A1-AS1				GK-AS1																BID										LINC01630	TMEM123	NHP2
			SECISBP2									SPATA22				GLIPR1L1																BX255925.3										LNX1	TMEM47	NHSL1
			SERPINH1									SPATA7				GLMN																BX890604.1										LPAR1	TNIK	NOLC1
			SLC25A12									SPDYE16				GLS2																C12orf56										LPL	TUBB4A	NRG1
			SNX3									SPPL2B				GPX7																C1orf56										LRRC69	TYSND1	NRIP1
			SOD1									SPRY4-AS1				GTF3C3																C1QTNF7										LRRC75A	UBE3C	NT5DC2
			SOS1									STX18-AS1				HEPN1																C6orf10										LVRN	VPS26C	NUDT16L1
			SPARCL1									SULT1A1				HSPA1L																CADM2-AS2										MAP3K7	WIPF1	NUDT17
			SPDYE1									SUMF1				HUNK																CASS4										MAP3K9	XKR4	OGT
			SPDYE2									TENT4B				IGSF6																CBY3										MARCH10	XPO6	PAK1
			SPDYE3									TIRAP				IMMT																CCDC113										MED8	XYLT1	PDK4
			SPG7									TLDC1				INKA2																CCDC196										MEG3	ZFP2	PDZD4
			SPINDOC									TMEM132B				INO80-AS1																CCT6B										MEGF10	ZNF329	PEG10
			ST13									TMEM223				INPP5A																CCZ1										METTL2A	ZNF74	PGAP1
			STIP1									TMEM273				IQCH																CDK7										METTL2B		PGK1
			STS									TMEM79				ITGA9																CDKL1										MFSD14B		PIGT
			SUGT1									TRMT61B				ITPA																CEP57										MKL2		PITPNM1
			SUMF2									TRPC1				KCNJ13																CEP76										MLKL		PLD5
			TBC1D19									UBE2Z				KDM4A-AS1																CFAP161										MMP17		PLEKHF2
			TCF7									USP2-AS1				KIAA1257																CFAP36										MPHOSPH8		PLPP1
			TK2									UTP23				LINC00862																CFAP69										MSH2		PLXNC1
			TMEM266									WARS2				LINC02256																CFTR										MYLK4		POLR2I
			TPPP									WBP2NL				LINC02316																CHD5										MYO16		POLR2J
			TPT1									WDR11-AS1				LPAR6																CHKB										MYO1D		PPM1H
			TRMT10B									WDR31				LPCAT3																CLDN15										NAGPA-AS1		PPP4C
			TSPYL4									YEATS2				LYG2																CLDN20										NAPA-AS1		PRDX6
			TUBGCP5									YJEFN3				MDC1																CNIH3										NBN		PRMT8
			TVP23B									ZFP37				MDC1-AS1																COL24A1										NCAM1		PRRT1
			UBB									ZIM2				MED14																COL4A3										NEDD9		PSAP
			UBE2D3									ZNF214				MGME1																COL5A2										NET1		PSMB4
			UPF3A									ZNF248				MIR34AHG																COX19										NHS		PSMC5
			USO1									ZNF32-AS3				MKRN2OS																CREBZF										NINJ2		PSME2
			VEZT									ZNF365				MLANA																CRTC3-AS1										NKAPL		PTP4A1
			WHRN									ZNF641				MMP24																CRYAB										NLRP1		PYGO2
			WSB1									ZNF658				MTCP1																CTDSPL2										NRSN2-AS1		RAB11FIP2
			ZFAND2A									ZNF714				MTHFD1																CXCL17										NRXN3		RAB1B
			ZKSCAN1									ZNF823				NMD3																CYP2E1										NSG1		RAB3A
			ZNF7									ZSCAN5A				NT5C																CYP3A43										NUPR1		RANBP2
			ZNF821													NUMB																DALRD3										OGN		RELA
																OMD																DCAF15										P2RX6		RELB
																OVOL2																DDHD1										P2RX7		RETREG2
																PCCA-AS1																DDN-AS1										PCAT1		RHBDD2
																PDE5A																DDX60										PCED1B		RNF167
																PDXDC1																DECR1										PCGF5		RNF187
																PNLDC1																DENND1B										PCMTD2		RPL11
																PPP1R35																DGUOK-AS1										PCP4		RPL18
																PRKCA-AS1																DHX33										PDE4B		RPL18A
																PROCR																DLGAP1-AS4										PDK3		RPL27A
																PSMA3																DLGAP4-AS1										PHF20L1		RPL3
																PTCHD4																DNAH2										PHLDB3		RPL37A
																RAB11A																DPCD										PKD1		RPL7A
																RAB6A																DSCC1										PLA2G16		RPL8
																RECK																DTD1										PLLP		RPS12
																RMC1																EEF1D										PNPLA8		RPS13
																RNF214																EFS										POLR1C		RPS16
																RNF34																EHMT2-AS1										POU6F2		RPS17
																RPA3																EIF4ENIF1										PPIL6		RPS2
																RSRP1																EML4										PPP2R2B		RPS23
																S100PBP																ENTPD3										PRKCB		RPS27
																SCAI																EPM2A										PRMT2		RPS27A
																SCART1																EPX										PRR7		RTL6
																SCML1																ERI2										PRSS48		SAMD12-AS1
																SEM1																ERVMER61-1										PTAR1		SARM1
																SFXN2																ESYT2										PTPRQ		SCNN1D
																SLC24A1																ETV4										PTPRT		SEC61G
																SLC26A5																EXTL3-AS1										PUM2		SEPT3
																SLC51A																F8										PYGL		SFPQ
																SLC5A9																FADS2										R3HDM1		SHMT2
																SLFNL1-AS1																FAM196A										RAP1GAP		SLC13A3
																SMIM19																FAM20A										RASAL1		SLC22A17
																SNAP25-AS1																FAM57A										RASGRF1		SLC6A8
																SPATA21																FBXL12										RASGRP3		SLX4
																SQSTM1																FBXO6										RCAN3		SMG6
																SSPN																FGFR2										RCBTB1		SNCA
																STEAP2																FRMD4B										RCN3		SNHG9
																TCF4-AS1																FRMD6-AS1										RECQL4		SNRNP48
																TGFB1																GARS										REP15		SNRPD2
																TH2LCRR																GATAD1										RETREG1		SNRPN
																TM7SF3																GDAP1L1										RHBDL1		SOWAHA
																TMEM129																GHRL										RNF169		STAT4
																TMEM72-AS1																GIPC1										RRAD		SUMO3
																TMX4																GNG12-AS1										RTN4		SUPT4H1
																TOM1L1																GSAP										RUFY3		SVOP
																TRIM13																HEATR4										SAMMSON		TAOK1
																TSPOAP1-AS1																HECTD1										SAMSN1		TBPL1
																TXNDC15																HIP1R										SELENON		TECPR2
																UBOX5-AS1																HMCES										SEPT8		TENM3
																USHBP1																HSPB11										SERPINI1		TGFB2
																USP3-AS1																HTATIP2										SFMBT2		THAP11
																USP43																IFNGR2										SGCZ		TMA7
																VDAC3																IFT22										SH3YL1		TMC7
																ZBTB20-AS1																IFT81										SHKBP1		TOLLIP
																ZBTB20-AS5																IL1RAPL1										SLC14A2		TOMM34
																ZMYM4-AS1																IL7										SLC16A14		TPRG1L
																ZNF213																IPO9-AS1										SLC1A1		TUBA1B
																ZNF451-AS1																IQUB										SLC25A16		UBALD2
																ZNF682																ITPK1-AS1										SLC45A2		UBE2E3
																ZP3																JDP2										SLC5A11		UBQLN2
																ZRANB2-AS1																KIFC2										SLC9B2		UBXN6
																																KIZ-AS1										SLCO3A1		UCHL1
																																KLHL28										SLIT2		UQCR10
																																KLHL7										SMCR8		UQCR11
																																KLK14										SMG9		VAPA
																																LCA5L										SMIM10L2B		VEZF1
																																LEKR1										SNX22		VPS35L
																																LGI4										SORCS3		WDR74
																																LIFR-AS1										SORL1		WDR82
																																LINC00106										SORT1		WWC2
																																LINC00271										SPNS2		YOD1
																																LINC00472										SPTB		YPEL3
																																LINC00486										SS18L2		YWHAB
																																LINC00910										SSFA2		ZBTB33
																																LINC01285										SULF2		ZFAND5
																																LINC01389										SVIP		ZNF275
																																LINC01572										TAF6L		ZNF346
																																LINC01715										TARS		ZNF483
																																LINC01931										TCP11L2		ZNF608
																																LINC01983										TENM4		ZNF701
																																LINC02060										TJP1		ZNF90
																																LINC02250										TLE4		ZNHIT1
																																LINC02345										TMCC2		ZSCAN31
																																LMLN										TMEM121		ZWILCH
																																LMO7-AS1										TMEM132D		ZXDB
																																LRP4-AS1										TMEM140
																																LRRC19										TMEM165
																																LRRC49										TMEM235
																																LRRC75B										TMPRSS11F
																																LUCAT1										TPP2
																																MAIP1										TPRN
																																MASP2										TTC39B
																																MBP										TTC7B
																																MCCC2										TUBB6
																																MMAB										TUSC3
																																MORC2-AS1										WDR54
																																MPDZ										WDR66
																																MPHOSPH9										WWP2
																																MPPE1										WWTR1
																																MPRIP-AS1										Z97989.1
																																MT3										ZBTB1
																																MTF2										ZBTB44
																																MVK										ZGLP1
																																MYH10										ZNF155
																																MYO7A										ZNF24
																																NAA40										ZNF397
																																NDEL1										ZNF554
																																NEK5										ZNF793
																																NEK8
																																NEMP2
																																NOP56
																																NPDC1
																																NRN1
																																NUDT13
																																NUF2
																																NUP43
																																OBSL1
																																OIP5
																																OPA1-AS1
																																P2RY14
																																PALM2
																																PAN3
																																PAPPA
																																PCDH9-AS2
																																PCDH9-AS3
																																PCDH9-AS4
																																PCDHB9
																																PDC
																																PDIA2
																																PDK1
																																PDZD9
																																PGAP3
																																PHKG1
																																PHLPP2
																																PIGH
																																PIK3IP1
																																PINLYP
																																PLCG1-AS1
																																PLD1
																																PLEKHA7
																																PLN
																																PLOD3
																																PLPP3
																																PNPLA3
																																POLM
																																PPFIA2-AS1
																																PPP1R2
																																PPP2CB
																																PRKAA1
																																PRMT3
																																PTGES2
																																PXN-AS1
																																PYM1
																																PZP
																																QPRT
																																QRICH2
																																RAPGEFL1
																																RAPH1
																																RASSF8-AS1
																																RFLNA
																																RIC1
																																RNF157-AS1
																																RNF212B
																																RNFT1-DT
																																RNPEP
																																RPS6KL1
																																RTCA
																																SAP130
																																SCPEP1
																																SEC14L2
																																SEMA4B
																																SEMA6A-AS1
																																SERPINE3
																																SGSH
																																SIRT2
																																SLC12A1
																																SLC24A5
																																SLC25A15
																																SLC31A1
																																SLC3A1
																																SLC46A3
																																SLC9A9
																																SLC9B1
																																SLF1
																																SMCR5
																																SMURF2
																																SNX19
																																SNX21
																																SPINK13
																																SRCIN1
																																SREBF2
																																ST3GAL5
																																ST6GALNAC3
																																ST7-AS1
																																ST7-AS2
																																STAG3
																																STARD4-AS1
																																STT3A-AS1
																																STX19
																																SUCLG2
																																SYNGAP1-AS1
																																SYNPO
																																SYT2
																																TCAP
																																TCP11L1
																																TMC2
																																TMEM18
																																TMEM220
																																TMEM53
																																TPMT
																																TSPAN7
																																TTC3-AS1
																																TTLL3
																																TTN
																																UBIAD1
																																UPF3B
																																USP50
																																USP54
																																VSIG10
																																WDHD1
																																WDR64
																																XYLT2
																																Z82217.1
																																Z99127.1
																																ZBTB20-AS3
																																ZBTB8A
																																ZC2HC1A
																																ZC2HC1C
																																ZEB2
																																ZNF135
																																ZNF157
																																ZNF233
																																ZNF337-AS1
																																ZNF43
																																ZNF438
																																ZNF44
																																ZNF529
																																ZNF536
																																ZNF749
																																ZNF789
																																ZNF814
																																ZNF85
																																ZNF850
																																ZNF883
																																ZNRF2
																																ZSCAN1
[truncated: 13 more columns]

## Sheet: c. APOE_geneOverlaps
Astro_Mic_EN_IN_Oligo_OPC	Mic_EN_IN_Oligo_OPC	Astro_EN_IN_Oligo_OPC	Astro_Mic_IN_Oligo_OPC	Astro_Mic_EN_Oligo_OPC	Astro_Mic_EN_IN_OPC	Astro_Mic_EN_IN_Oligo	EN_IN_Oligo_OPC	Mic_IN_Oligo_OPC	Mic_EN_Oligo_OPC	Mic_EN_IN_OPC	Mic_EN_IN_Oligo	Astro_IN_Oligo_OPC	Astro_EN_Oligo_OPC	Astro_EN_IN_OPC	Astro_EN_IN_Oligo	Astro_Mic_Oligo_OPC	Astro_Mic_IN_OPC	Astro_Mic_IN_Oligo	Astro_Mic_EN_OPC	Astro_Mic_EN_Oligo	Astro_Mic_EN_IN	IN_Oligo_OPC	EN_Oligo_OPC	EN_IN_OPC	EN_IN_Oligo	Mic_Oligo_OPC	Mic_IN_OPC	Mic_IN_Oligo	Mic_EN_OPC	Mic_EN_Oligo	Mic_EN_IN	Astro_Oligo_OPC	Astro_IN_OPC	Astro_IN_Oligo	Astro_EN_OPC	Astro_EN_Oligo	Astro_EN_IN	Astro_Mic_OPC	Astro_Mic_Oligo	Astro_Mic_IN	Astro_Mic_EN	Oligo_OPC	IN_OPC	IN_Oligo	EN_OPC	EN_Oligo	EN_IN	Mic_OPC	Mic_Oligo
																								KCNIP4								SLC39A1			NECTIN1			PDPN				SON		NCKAP5	AC007563.2	ART3		CCND1
																																			TFDP2										AC090568.2	GRID2		CCND3
																																			TMBIM6										ARF1			CEND1
																																													ARPC5L			CTU1
																																													BCAS3			LYRM4
																																													CERS5			MPDU1
																																													CFL1			NLRP1
																																													CNTN1			PLPP5
																																													EIF4A1			SAE1
																																													EIF5A			SCAMP3
																																													ELL2			SF3B5
																																													FMNL3			TRIM44
																																													GPX4			VPS25
																																													KCTD8
																																													KIRREL1
																																													MAPRE3
																																													PTMA
																																													RTN4RL2
																																													SYNE1
																																													TIMP1
[truncated: 13 more columns]

## Sheet: d. sADvsCO_geneOverlaps
Astro_Mic_EN_IN_Oligo_OPC	Mic_EN_IN_Oligo_OPC	Astro_EN_IN_Oligo_OPC	Astro_Mic_IN_Oligo_OPC	Astro_Mic_EN_Oligo_OPC	Astro_Mic_EN_IN_OPC	Astro_Mic_EN_IN_Oligo	EN_IN_Oligo_OPC	Mic_IN_Oligo_OPC	Mic_EN_Oligo_OPC	Mic_EN_IN_OPC	Mic_EN_IN_Oligo	Astro_IN_Oligo_OPC	Astro_EN_Oligo_OPC	Astro_EN_IN_OPC	Astro_EN_IN_Oligo	Astro_Mic_Oligo_OPC	Astro_Mic_IN_OPC	Astro_Mic_IN_Oligo	Astro_Mic_EN_OPC	Astro_Mic_EN_Oligo	Astro_Mic_EN_IN	IN_Oligo_OPC	EN_Oligo_OPC	EN_IN_OPC	EN_IN_Oligo	Mic_Oligo_OPC	Mic_IN_OPC	Mic_IN_Oligo	Mic_EN_OPC	Mic_EN_Oligo	Mic_EN_IN	Astro_Oligo_OPC	Astro_IN_OPC	Astro_IN_Oligo	Astro_EN_OPC	Astro_EN_Oligo	Astro_EN_IN	Astro_Mic_OPC	Astro_Mic_Oligo	Astro_Mic_IN	Astro_Mic_EN	Oligo_OPC	IN_OPC	IN_Oligo	EN_OPC	EN_Oligo	EN_IN	Mic_OPC	Mic_Oligo
[truncated: 13 more columns]

## Sheet: e. TREM2vsCO_geneOverlaps
Astro_Mic_EN_IN_Oligo_OPC	Mic_EN_IN_Oligo_OPC	Astro_EN_IN_Oligo_OPC	Astro_Mic_IN_Oligo_OPC	Astro_Mic_EN_Oligo_OPC	Astro_Mic_EN_IN_OPC	Astro_Mic_EN_IN_Oligo	EN_IN_Oligo_OPC	Mic_IN_Oligo_OPC	Mic_EN_Oligo_OPC	Mic_EN_IN_OPC	Mic_EN_IN_Oligo	Astro_IN_Oligo_OPC	Astro_EN_Oligo_OPC	Astro_EN_IN_OPC	Astro_EN_IN_Oligo	Astro_Mic_Oligo_OPC	Astro_Mic_IN_OPC	Astro_Mic_IN_Oligo	Astro_Mic_EN_OPC	Astro_Mic_EN_Oligo	Astro_Mic_EN_IN	IN_Oligo_OPC	EN_Oligo_OPC	EN_IN_OPC	EN_IN_Oligo	Mic_Oligo_OPC	Mic_IN_OPC	Mic_IN_Oligo	Mic_EN_OPC	Mic_EN_Oligo	Mic_EN_IN	Astro_Oligo_OPC	Astro_IN_OPC	Astro_IN_Oligo	Astro_EN_OPC	Astro_EN_Oligo	Astro_EN_IN	Astro_Mic_OPC	Astro_Mic_Oligo	Astro_Mic_IN	Astro_Mic_EN	Oligo_OPC	IN_OPC	IN_Oligo	EN_OPC	EN_Oligo	EN_IN	Mic_OPC	Mic_Oligo
																RASGEF1B										RPL3						TRIM73							RPS18			AC093495.1		ARHGAP21	PREX1	AC010636.2		FAM19A2	AGGF1
																RPS27																										AL117335.1		LENG8-AS1	TAP1	IMPG1			ATP5MD
																SLC26A3																										AL158840.1				LINC01322			EIF3G
																																										AP001136.1							GPR108
																																										CCDC47							ZFC3H1
																																										CD58
																																										CIT
																																										DHX16
																																										HMGXB3
																																										MAP1LC3B2
																																										MTRNR2L12
																																										MTRNR2L8
																																										NASP
																																										NUTM2B-AS1
																																										SNHG9
																																										STAT6
																																										UNC5A
																																										ZNF708
[truncated: 13 more columns]
