# Supplementary material for: Single-nucleus RNA-sequencing of autosomal dominant Alzheimer disease and risk variant carriers
Source: Nat Commun. 2023 Apr 21;14:2314. doi: 10.1038/s41467-023-37437-5 (PMC10121712; doi:10.1038/s41467-023-37437-5)
Supplement: Supplementary file 17 — Supplementary Dataset 14 [file 41467_2023_37437_MOESM17_ESM.csv]

Supplementary Table: Pathway results between cell type within genetic groups
Significant Pathway Hits (Upregulated)
ADADvsCO_geneOverlaps
Astro_Mic_EN_IN_Oligo_OPC						Mic_EN_IN_Oligo_OPC						Astro_EN_IN_Oligo_OPC						Astro_Mic_IN_Oligo_OPC						Astro_Mic_EN_Oligo_OPC						Astro_Mic_EN_IN_OPC						Astro_Mic_EN_IN_Oligo						EN_IN_Oligo_OPC						Mic_IN_Oligo_OPC
KEGG_2021			GO_BP_2021			KEGG_2021			GO_BP_2021			KEGG_2021			GO_BP_2021			KEGG_2021			GO_BP_2021			KEGG_2021			GO_BP_2021
Term	Adjusted.P.value	Genes	Term	Adjusted.P.value	Genes	Term	Adjusted.P.value	Genes	Term	Adjusted.P.value	Genes	Term	Adjusted.P.value	Genes	Term	Adjusted.P.value	Genes	Term	Adjusted.P.value	Genes	Term	Adjusted.P.value	Genes	Term	Adjusted.P.value	Genes	Term	Adjusted.P.value	Genes	Term	Adjusted.P.value	Genes	Term	Adjusted.P.value	Genes	Term	Adjusted.P.value	Genes	Term	Adjusted.P.value	Genes	Term	Adjusted.P.value	Genes	Term	Adjusted.P.value	Genes	Term	Adjusted.P.value
Lysosome	0.028595408	HGSNAT;ARSG	NA	NA	NA	NA	NA	NA	mRNA transcription by RNA polymerase II (GO:0042789)	0.002099945	TFCP2	NA	NA	NA	nucleoside diphosphate metabolic process (GO:0009132)	0.015093145	ENTPD5;AK8	Spinocerebellar ataxia	0.001721551	SEM1;BEAN1;PSMC1	NA	NA	NA	NA	NA	NA	miRNA mediated inhibition of translation (GO:0035278)	0.000805249	RBM4;AGO4	NA	NA	NA	NA	NA	NA	Protein processing in endoplasmic reticulum	0.042029112	DNAJA1	negative regulation of establishment of protein localization to mitochondrion (GO:1903748)	0.016851137	DNAJA1	NA	NA	NA	cell-substrate junction assembly (GO:0007044)	0.003393562	DST;PIP5K1A	Ribosome	0.023065852
Ribosome	0.028595408	RPL3;RPS18	NA	NA	NA	NA	NA	NA	mRNA transcription (GO:0009299)	0.002099945	TFCP2	NA	NA	NA	NA	NA	NA	Proteasome	0.003239032	SEM1;PSMC1	NA	NA	NA	NA	NA	NA	negative regulation of translation; ncRNA-mediated (GO:0040033)	0.000805249	RBM4;AGO4	NA	NA	NA	NA	NA	NA	NA	NA	NA	regulation of establishment of protein localization to mitochondrion (GO:1903747)	0.016851137	DNAJA1	NA	NA	NA	signal complex assembly (GO:0007172)	0.036358536	MAPK8IP2	Coronavirus disease	0.023065852
Coronavirus disease	0.028595408	RPL3;RPS18	NA	NA	NA	NA	NA	NA	transcription by RNA polymerase II (GO:0006366)	0.037333029	TFCP2	NA	NA	NA	NA	NA	NA	Epstein-Barr virus infection	0.039796404	SEM1;PSMC1	NA	NA	NA	NA	NA	NA	gene silencing by miRNA (GO:0035195)	0.004807578	RBM4;AGO4	NA	NA	NA	NA	NA	NA	NA	NA	NA	negative regulation of establishment of protein localization (GO:1904950)	0.016851137	DNAJA1	NA	NA	NA	ruffle assembly (GO:0097178)	0.036358536	PIP5K1A	NA	NA
Glycosaminoglycan degradation	0.028595408	HGSNAT	NA	NA	NA	NA	NA	NA	NA	NA	NA	NA	NA	NA	NA	NA	NA	Parkinson disease	0.042450455	SEM1;PSMC1	NA	NA	NA	NA	NA	NA	RNA metabolic process (GO:0016070)	0.032388013	RBM4;AGO4	NA	NA	NA	NA	NA	NA	NA	NA	NA	negative regulation of JUN kinase activity (GO:0043508)	0.016851137	DNAJA1	NA	NA	NA	miRNA mediated inhibition of translation (GO:0035278)	0.036358536	TNRC6A	NA	NA
One carbon pool by folate	0.028595408	MTFMT	NA	NA	NA	NA	NA	NA	NA	NA	NA	NA	NA	NA	NA	NA	NA	Prion disease	0.042450455	SEM1;PSMC1	NA	NA	NA	NA	NA	NA	nucleoside triphosphate catabolic process (GO:0009143)	0.032388013	ITPA	NA	NA	NA	NA	NA	NA	NA	NA	NA	protein localization to mitochondrion (GO:0070585)	0.016851137	DNAJA1	NA	NA	NA	negative regulation of translation; ncRNA-mediated (GO:0040033)	0.036358536	TNRC6A	NA	NA
Glycosylphosphatidylinositol (GPI)-anchor biosynthesis	0.030908886	PIGL	NA	NA	NA	NA	NA	NA	NA	NA	NA	NA	NA	NA	NA	NA	NA	Huntington disease	0.043881329	SEM1;PSMC1	NA	NA	NA	NA	NA	NA	mRNA cleavage involved in gene silencing by miRNA (GO:0035279)	0.032388013	AGO4	NA	NA	NA	NA	NA	NA	NA	NA	NA	regulation of establishment of protein localization (GO:0070201)	0.016851137	DNAJA1	NA	NA	NA	glycerolipid metabolic process (GO:0046486)	0.036358536	PIP5K1A	NA	NA
NA	NA	NA	NA	NA	NA	NA	NA	NA	NA	NA	NA	NA	NA	NA	NA	NA	NA	Amyotrophic lateral sclerosis	0.044068259	SEM1;PSMC1	NA	NA	NA	NA	NA	NA	monoubiquitinated protein deubiquitination (GO:0035520)	0.032388013	ATXN3	NA	NA	NA	NA	NA	NA	NA	NA	NA	regulation of protein transport (GO:0051223)	0.022622707	DNAJA1	NA	NA	NA	hemidesmosome assembly (GO:0031581)	0.036358536	DST	NA	NA
NA	NA	NA	NA	NA	NA	NA	NA	NA	NA	NA	NA	NA	NA	NA	NA	NA	NA	Alzheimer disease	0.044068259	SEM1;PSMC1	NA	NA	NA	NA	NA	NA	tRNA threonylcarbamoyladenosine metabolic process (GO:0070525)	0.032388013	OSGEP	NA	NA	NA	NA	NA	NA	NA	NA	NA	negative regulation of JNK cascade (GO:0046329)	0.022622707	DNAJA1	NA	NA	NA	positive regulation of nuclear-transcribed mRNA poly(A) tail shortening (GO:0060213)	0.036358536	TNRC6A	NA	NA
NA	NA	NA	NA	NA	NA	NA	NA	NA	NA	NA	NA	NA	NA	NA	NA	NA	NA	Homologous recombination	0.044068259	SEM1	NA	NA	NA	NA	NA	NA	miRNA loading onto RISC involved in gene silencing by miRNA (GO:0035280)	0.032388013	AGO4	NA	NA	NA	NA	NA	NA	NA	NA	NA	regulation of JUN kinase activity (GO:0043506)	0.022622707	DNAJA1	NA	NA	NA	regulation of nuclear-transcribed mRNA poly(A) tail shortening (GO:0060211)	0.036358536	TNRC6A	NA	NA
NA	NA	NA	NA	NA	NA	NA	NA	NA	NA	NA	NA	NA	NA	NA	NA	NA	NA	NA	NA	NA	NA	NA	NA	NA	NA	NA	selenocysteine incorporation (GO:0001514)	0.032388013	SECISBP2	NA	NA	NA	NA	NA	NA	NA	NA	NA	negative regulation of cellular protein localization (GO:1903828)	0.022622707	DNAJA1	NA	NA	NA	retrograde axonal transport (GO:0008090)	0.036358536	DST	NA	NA
NA	NA	NA	NA	NA	NA	NA	NA	NA	NA	NA	NA	NA	NA	NA	NA	NA	NA	NA	NA	NA	NA	NA	NA	NA	NA	NA	translational readthrough (GO:0006451)	0.032388013	SECISBP2	NA	NA	NA	NA	NA	NA	NA	NA	NA	regulation of transport (GO:0051049)	0.022622707	DNAJA1	NA	NA	NA	ruffle organization (GO:0031529)	0.036358536	PIP5K1A	NA	NA
NA	NA	NA	NA	NA	NA	NA	NA	NA	NA	NA	NA	NA	NA	NA	NA	NA	NA	NA	NA	NA	NA	NA	NA	NA	NA	NA	RNA secondary structure unwinding (GO:0010501)	0.032388013	AGO4	NA	NA	NA	NA	NA	NA	NA	NA	NA	negative regulation of MAP kinase activity (GO:0043407)	0.023077946	DNAJA1	NA	NA	NA	excitatory postsynaptic potential (GO:0060079)	0.036358536	MAPK8IP2	NA	NA
NA	NA	NA	NA	NA	NA	NA	NA	NA	NA	NA	NA	NA	NA	NA	NA	NA	NA	NA	NA	NA	NA	NA	NA	NA	NA	NA	small RNA loading onto RISC (GO:0070922)	0.032388013	AGO4	NA	NA	NA	NA	NA	NA	NA	NA	NA	response to unfolded protein (GO:0006986)	0.023077946	DNAJA1	NA	NA	NA	post-transcriptional gene silencing by RNA (GO:0035194)	0.036358536	TNRC6A	NA	NA
NA	NA	NA	NA	NA	NA	NA	NA	NA	NA	NA	NA	NA	NA	NA	NA	NA	NA	NA	NA	NA	NA	NA	NA	NA	NA	NA	response to misfolded protein (GO:0051788)	0.032388013	ATXN3	NA	NA	NA	NA	NA	NA	NA	NA	NA	negative regulation of protein ubiquitination (GO:0031397)	0.023077946	DNAJA1	NA	NA	NA	focal adhesion assembly (GO:0048041)	0.036358536	PIP5K1A	NA	NA
NA	NA	NA	NA	NA	NA	NA	NA	NA	NA	NA	NA	NA	NA	NA	NA	NA	NA	NA	NA	NA	NA	NA	NA	NA	NA	NA	regulation of ERAD pathway (GO:1904292)	0.032388013	ATXN3	NA	NA	NA	NA	NA	NA	NA	NA	NA	endocytic recycling (GO:0032456)	0.023077946	SNX31	NA	NA	NA	chemical synaptic transmission; postsynaptic (GO:0099565)	0.037728008	MAPK8IP2	NA	NA
NA	NA	NA	NA	NA	NA	NA	NA	NA	NA	NA	NA	NA	NA	NA	NA	NA	NA	NA	NA	NA	NA	NA	NA	NA	NA	NA	regulation of nucleocytoplasmic transport (GO:0046822)	0.032388013	RBM4	NA	NA	NA	NA	NA	NA	NA	NA	NA	negative regulation of protein modification by small protein conjugation or removal (GO:1903321)	0.023077946	DNAJA1	NA	NA	NA	regulation of AMPA receptor activity (GO:2000311)	0.037728008	MAPK8IP2	NA	NA
NA	NA	NA	NA	NA	NA	NA	NA	NA	NA	NA	NA	NA	NA	NA	NA	NA	NA	NA	NA	NA	NA	NA	NA	NA	NA	NA	purine nucleotide catabolic process (GO:0006195)	0.032388013	ITPA	NA	NA	NA	NA	NA	NA	NA	NA	NA	negative regulation of intrinsic apoptotic signaling pathway (GO:2001243)	0.025251946	DNAJA1	NA	NA	NA	gene silencing by miRNA (GO:0035195)	0.037728008	TNRC6A	NA	NA
NA	NA	NA	NA	NA	NA	NA	NA	NA	NA	NA	NA	NA	NA	NA	NA	NA	NA	NA	NA	NA	NA	NA	NA	NA	NA	NA	purine-containing compound catabolic process (GO:0072523)	0.032388013	ITPA	NA	NA	NA	NA	NA	NA	NA	NA	NA	regulation of protein ubiquitination (GO:0031396)	0.040435619	DNAJA1	NA	NA	NA	regulation of NMDA receptor activity (GO:2000310)	0.037728008	MAPK8IP2	NA	NA
NA	NA	NA	NA	NA	NA	NA	NA	NA	NA	NA	NA	NA	NA	NA	NA	NA	NA	NA	NA	NA	NA	NA	NA	NA	NA	NA	positive regulation of ERAD pathway (GO:1904294)	0.032388013	ATXN3	NA	NA	NA	NA	NA	NA	NA	NA	NA	protein localization to organelle (GO:0033365)	0.049740703	DNAJA1	NA	NA	NA	regulation of postsynaptic membrane potential (GO:0060078)	0.037728008	MAPK8IP2	NA	NA
NA	NA	NA	NA	NA	NA	NA	NA	NA	NA	NA	NA	NA	NA	NA	NA	NA	NA	NA	NA	NA	NA	NA	NA	NA	NA	NA	nucleoside phosphate catabolic process (GO:1901292)	0.032388013	ITPA	NA	NA	NA	NA	NA	NA	NA	NA	NA	NA	NA	NA	NA	NA	NA	Wnt signaling pathway; calcium modulating pathway (GO:0007223)	0.037728008	TNRC6A	NA	NA
NA	NA	NA	NA	NA	NA	NA	NA	NA	NA	NA	NA	NA	NA	NA	NA	NA	NA	NA	NA	NA	NA	NA	NA	NA	NA	NA	nucleoside triphosphate metabolic process (GO:0009141)	0.032388013	ITPA	NA	NA	NA	NA	NA	NA	NA	NA	NA	NA	NA	NA	NA	NA	NA	dendrite morphogenesis (GO:0048813)	0.037728008	MAPK8IP2	NA	NA
NA	NA	NA	NA	NA	NA	NA	NA	NA	NA	NA	NA	NA	NA	NA	NA	NA	NA	NA	NA	NA	NA	NA	NA	NA	NA	NA	negative regulation of translational initiation (GO:0045947)	0.032388013	RBM4	NA	NA	NA	NA	NA	NA	NA	NA	NA	NA	NA	NA	NA	NA	NA	axonal transport (GO:0098930)	0.037728008	DST	NA	NA
NA	NA	NA	NA	NA	NA	NA	NA	NA	NA	NA	NA	NA	NA	NA	NA	NA	NA	NA	NA	NA	NA	NA	NA	NA	NA	NA	pre-miRNA processing (GO:0031054)	0.032388013	AGO4	NA	NA	NA	NA	NA	NA	NA	NA	NA	NA	NA	NA	NA	NA	NA	phospholipid biosynthetic process (GO:0008654)	0.037728008	PIP5K1A	NA	NA
NA	NA	NA	NA	NA	NA	NA	NA	NA	NA	NA	NA	NA	NA	NA	NA	NA	NA	NA	NA	NA	NA	NA	NA	NA	NA	NA	nucleotide catabolic process (GO:0009166)	0.035414199	ITPA	NA	NA	NA	NA	NA	NA	NA	NA	NA	NA	NA	NA	NA	NA	NA	regulation of apoptotic signaling pathway (GO:2001233)	0.037728008	MAPK8IP2	NA	NA
NA	NA	NA	NA	NA	NA	NA	NA	NA	NA	NA	NA	NA	NA	NA	NA	NA	NA	NA	NA	NA	NA	NA	NA	NA	NA	NA	RNA interference (GO:0016246)	0.035414199	AGO4	NA	NA	NA	NA	NA	NA	NA	NA	NA	NA	NA	NA	NA	NA	NA	organophosphate biosynthetic process (GO:0090407)	0.037728008	PIP5K1A	NA	NA
NA	NA	NA	NA	NA	NA	NA	NA	NA	NA	NA	NA	NA	NA	NA	NA	NA	NA	NA	NA	NA	NA	NA	NA	NA	NA	NA	positive regulation of response to endoplasmic reticulum stress (GO:1905898)	0.035414199	ATXN3	NA	NA	NA	NA	NA	NA	NA	NA	NA	NA	NA	NA	NA	NA	NA	keratinocyte differentiation (GO:0030216)	0.038127762	PIP5K1A	NA	NA
NA	NA	NA	NA	NA	NA	NA	NA	NA	NA	NA	NA	NA	NA	NA	NA	NA	NA	NA	NA	NA	NA	NA	NA	NA	NA	NA	cytoplasmic translational initiation (GO:0002183)	0.035414199	RBM4	NA	NA	NA	NA	NA	NA	NA	NA	NA	NA	NA	NA	NA	NA	NA	positive regulation of mRNA catabolic process (GO:0061014)	0.039044087	TNRC6A	NA	NA
NA	NA	NA	NA	NA	NA	NA	NA	NA	NA	NA	NA	NA	NA	NA	NA	NA	NA	NA	NA	NA	NA	NA	NA	NA	NA	NA	production of small RNA involved in gene silencing by RNA (GO:0070918)	0.035414199	AGO4	NA	NA	NA	NA	NA	NA	NA	NA	NA	NA	NA	NA	NA	NA	NA	regulation of synaptic transmission; glutamatergic (GO:0051966)	0.039044087	MAPK8IP2	NA	NA
NA	NA	NA	NA	NA	NA	NA	NA	NA	NA	NA	NA	NA	NA	NA	NA	NA	NA	NA	NA	NA	NA	NA	NA	NA	NA	NA	cellular response to misfolded protein (GO:0071218)	0.035414199	ATXN3	NA	NA	NA	NA	NA	NA	NA	NA	NA	NA	NA	NA	NA	NA	NA	regulation of stress-activated MAPK cascade (GO:0032872)	0.039044087	MAPK8IP2	NA	NA
NA	NA	NA	NA	NA	NA	NA	NA	NA	NA	NA	NA	NA	NA	NA	NA	NA	NA	NA	NA	NA	NA	NA	NA	NA	NA	NA	post-transcriptional gene silencing by RNA (GO:0035194)	0.035414199	AGO4	NA	NA	NA	NA	NA	NA	NA	NA	NA	NA	NA	NA	NA	NA	NA	epidermal cell differentiation (GO:0009913)	0.039044087	PIP5K1A	NA	NA
NA	NA	NA	NA	NA	NA	NA	NA	NA	NA	NA	NA	NA	NA	NA	NA	NA	NA	NA	NA	NA	NA	NA	NA	NA	NA	NA	protein K48-linked deubiquitination (GO:0071108)	0.039764485	ATXN3	NA	NA	NA	NA	NA	NA	NA	NA	NA	NA	NA	NA	NA	NA	NA	regulation of megakaryocyte differentiation (GO:0045652)	0.039044087	TNRC6A	NA	NA
NA	NA	NA	NA	NA	NA	NA	NA	NA	NA	NA	NA	NA	NA	NA	NA	NA	NA	NA	NA	NA	NA	NA	NA	NA	NA	NA	purine nucleotide metabolic process (GO:0006163)	0.039764485	ITPA	NA	NA	NA	NA	NA	NA	NA	NA	NA	NA	NA	NA	NA	NA	NA	cytoplasmic Mictubule organization (GO:0031122)	0.039044087	DST	NA	NA
NA	NA	NA	NA	NA	NA	NA	NA	NA	NA	NA	NA	NA	NA	NA	NA	NA	NA	NA	NA	NA	NA	NA	NA	NA	NA	NA	protein quality control for misfolded or incompletely synthesized proteins (GO:0006515)	0.039764485	ATXN3	NA	NA	NA	NA	NA	NA	NA	NA	NA	NA	NA	NA	NA	NA	NA	regulation of gene silencing by RNA (GO:0060966)	0.039044087	TNRC6A	NA	NA
NA	NA	NA	NA	NA	NA	NA	NA	NA	NA	NA	NA	NA	NA	NA	NA	NA	NA	NA	NA	NA	NA	NA	NA	NA	NA	NA	negative regulation of gene expression (GO:0010629)	0.039764485	RBM4;AGO4	NA	NA	NA	NA	NA	NA	NA	NA	NA	NA	NA	NA	NA	NA	NA	regulation of posttranscriptional gene silencing (GO:0060147)	0.039044087	TNRC6A	NA	NA
NA	NA	NA	NA	NA	NA	NA	NA	NA	NA	NA	NA	NA	NA	NA	NA	NA	NA	NA	NA	NA	NA	NA	NA	NA	NA	NA	entrainment of circadian clock by photoperiod (GO:0043153)	0.039764485	RBM4	NA	NA	NA	NA	NA	NA	NA	NA	NA	NA	NA	NA	NA	NA	NA	regulation of neurotransmitter receptor activity (GO:0099601)	0.039283432	MAPK8IP2	NA	NA
NA	NA	NA	NA	NA	NA	NA	NA	NA	NA	NA	NA	NA	NA	NA	NA	NA	NA	NA	NA	NA	NA	NA	NA	NA	NA	NA	positive regulation of muscle cell differentiation (GO:0051149)	0.039764485	RBM4	NA	NA	NA	NA	NA	NA	NA	NA	NA	NA	NA	NA	NA	NA	NA	regulation of DNA-templated transcription; initiation (GO:2000142)	0.039283432	TNRC6A	NA	NA
NA	NA	NA	NA	NA	NA	NA	NA	NA	NA	NA	NA	NA	NA	NA	NA	NA	NA	NA	NA	NA	NA	NA	NA	NA	NA	NA	photoperiodism (GO:0009648)	0.040111711	RBM4	NA	NA	NA	NA	NA	NA	NA	NA	NA	NA	NA	NA	NA	NA	NA	actin cytoskeleton reorganization (GO:0031532)	0.039283432	PIP5K1A	NA	NA
NA	NA	NA	NA	NA	NA	NA	NA	NA	NA	NA	NA	NA	NA	NA	NA	NA	NA	NA	NA	NA	NA	NA	NA	NA	NA	NA	production of miRNAs involved in gene silencing by miRNA (GO:0035196)	0.0404399	AGO4	NA	NA	NA	NA	NA	NA	NA	NA	NA	NA	NA	NA	NA	NA	NA	regulation of transcription initiation from RNA polymerase II promoter (GO:0060260)	0.039283432	TNRC6A	NA	NA
NA	NA	NA	NA	NA	NA	NA	NA	NA	NA	NA	NA	NA	NA	NA	NA	NA	NA	NA	NA	NA	NA	NA	NA	NA	NA	NA	protein K63-linked deubiquitination (GO:0070536)	0.04235728	ATXN3	NA	NA	NA	NA	NA	NA	NA	NA	NA	NA	NA	NA	NA	NA	NA	regulation of gene silencing by miRNA (GO:0060964)	0.039283432	TNRC6A	NA	NA
NA	NA	NA	NA	NA	NA	NA	NA	NA	NA	NA	NA	NA	NA	NA	NA	NA	NA	NA	NA	NA	NA	NA	NA	NA	NA	NA	cellular response to topologically incorrect protein (GO:0035967)	0.04235728	ATXN3	NA	NA	NA	NA	NA	NA	NA	NA	NA	NA	NA	NA	NA	NA	NA	regulation of myeloid cell differentiation (GO:0045637)	0.039283432	TNRC6A	NA	NA
NA	NA	NA	NA	NA	NA	NA	NA	NA	NA	NA	NA	NA	NA	NA	NA	NA	NA	NA	NA	NA	NA	NA	NA	NA	NA	NA	regulation of muscle cell differentiation (GO:0051147)	0.044278755	RBM4	NA	NA	NA	NA	NA	NA	NA	NA	NA	NA	NA	NA	NA	NA	NA	cell chemotaxis (GO:0060326)	0.039283432	PIP5K1A	NA	NA
NA	NA	NA	NA	NA	NA	NA	NA	NA	NA	NA	NA	NA	NA	NA	NA	NA	NA	NA	NA	NA	NA	NA	NA	NA	NA	NA	Wnt signaling pathway; calcium modulating pathway (GO:0007223)	0.044278755	AGO4	NA	NA	NA	NA	NA	NA	NA	NA	NA	NA	NA	NA	NA	NA	NA	wound healing (GO:0042060)	0.039283432	DST	NA	NA
NA	NA	NA	NA	NA	NA	NA	NA	NA	NA	NA	NA	NA	NA	NA	NA	NA	NA	NA	NA	NA	NA	NA	NA	NA	NA	NA	cellular response to heat (GO:0034605)	0.044278755	ATXN3	NA	NA	NA	NA	NA	NA	NA	NA	NA	NA	NA	NA	NA	NA	NA	integrin-mediated signaling pathway (GO:0007229)	0.039283432	DST	NA	NA
NA	NA	NA	NA	NA	NA	NA	NA	NA	NA	NA	NA	NA	NA	NA	NA	NA	NA	NA	NA	NA	NA	NA	NA	NA	NA	NA	regulation of intracellular transport (GO:0032386)	0.046839883	RBM4	NA	NA	NA	NA	NA	NA	NA	NA	NA	NA	NA	NA	NA	NA	NA	cell morphogenesis involved in neuron differentiation (GO:0048667)	0.039283432	MAPK8IP2	NA	NA
NA	NA	NA	NA	NA	NA	NA	NA	NA	NA	NA	NA	NA	NA	NA	NA	NA	NA	NA	NA	NA	NA	NA	NA	NA	NA	NA	NA	NA	NA	NA	NA	NA	NA	NA	NA	NA	NA	NA	NA	NA	NA	NA	NA	NA	phospholipid metabolic process (GO:0006644)	0.039283432	PIP5K1A	NA	NA
NA	NA	NA	NA	NA	NA	NA	NA	NA	NA	NA	NA	NA	NA	NA	NA	NA	NA	NA	NA	NA	NA	NA	NA	NA	NA	NA	NA	NA	NA	NA	NA	NA	NA	NA	NA	NA	NA	NA	NA	NA	NA	NA	NA	NA	negative regulation of apoptotic signaling pathway (GO:2001234)	0.039283432	MAPK8IP2	NA	NA
NA	NA	NA	NA	NA	NA	NA	NA	NA	NA	NA	NA	NA	NA	NA	NA	NA	NA	NA	NA	NA	NA	NA	NA	NA	NA	NA	NA	NA	NA	NA	NA	NA	NA	NA	NA	NA	NA	NA	NA	NA	NA	NA	NA	NA	glycerophospholipid metabolic process (GO:0006650)	0.039283432	PIP5K1A	NA	NA
NA	NA	NA	NA	NA	NA	NA	NA	NA	NA	NA	NA	NA	NA	NA	NA	NA	NA	NA	NA	NA	NA	NA	NA	NA	NA	NA	NA	NA	NA	NA	NA	NA	NA	NA	NA	NA	NA	NA	NA	NA	NA	NA	NA	NA	skin development (GO:0043588)	0.039283432	PIP5K1A	NA	NA
NA	NA	NA	NA	NA	NA	NA	NA	NA	NA	NA	NA	NA	NA	NA	NA	NA	NA	NA	NA	NA	NA	NA	NA	NA	NA	NA	NA	NA	NA	NA	NA	NA	NA	NA	NA	NA	NA	NA	NA	NA	NA	NA	NA	NA	lipid biosynthetic process (GO:0008610)	0.039283432	PIP5K1A	NA	NA
NA	NA	NA	NA	NA	NA	NA	NA	NA	NA	NA	NA	NA	NA	NA	NA	NA	NA	NA	NA	NA	NA	NA	NA	NA	NA	NA	NA	NA	NA	NA	NA	NA	NA	NA	NA	NA	NA	NA	NA	NA	NA	NA	NA	NA	regulation of cation channel activity (GO:2001257)	0.041941814	MAPK8IP2	NA	NA
NA	NA	NA	NA	NA	NA	NA	NA	NA	NA	NA	NA	NA	NA	NA	NA	NA	NA	NA	NA	NA	NA	NA	NA	NA	NA	NA	NA	NA	NA	NA	NA	NA	NA	NA	NA	NA	NA	NA	NA	NA	NA	NA	NA	NA	collagen fibril organization (GO:0030199)	0.041941814	DST	NA	NA
NA	NA	NA	NA	NA	NA	NA	NA	NA	NA	NA	NA	NA	NA	NA	NA	NA	NA	NA	NA	NA	NA	NA	NA	NA	NA	NA	NA	NA	NA	NA	NA	NA	NA	NA	NA	NA	NA	NA	NA	NA	NA	NA	NA	NA	cell-matrix adhesion (GO:0007160)	0.046155924	PIP5K1A	NA	NA
NA	NA	NA	NA	NA	NA	NA	NA	NA	NA	NA	NA	NA	NA	NA	NA	NA	NA	NA	NA	NA	NA	NA	NA	NA	NA	NA	NA	NA	NA	NA	NA	NA	NA	NA	NA	NA	NA	NA	NA	NA	NA	NA	NA	NA	activation of GTPase activity (GO:0090630)	0.046221983	PIP5K1A	NA	NA
NA	NA	NA	NA	NA	NA	NA	NA	NA	NA	NA	NA	NA	NA	NA	NA	NA	NA	NA	NA	NA	NA	NA	NA	NA	NA	NA	NA	NA	NA	NA	NA	NA	NA	NA	NA	NA	NA	NA	NA	NA	NA	NA	NA	NA	regulation of JNK cascade (GO:0046328)	0.046221983	MAPK8IP2	NA	NA
NA	NA	NA	NA	NA	NA	NA	NA	NA	NA	NA	NA	NA	NA	NA	NA	NA	NA	NA	NA	NA	NA	NA	NA	NA	NA	NA	NA	NA	NA	NA	NA	NA	NA	NA	NA	NA	NA	NA	NA	NA	NA	NA	NA	NA	regulation of phosphatidylinositol 3-kinase signaling (GO:0014066)	0.046221983	PIP5K1A	NA	NA
NA	NA	NA	NA	NA	NA	NA	NA	NA	NA	NA	NA	NA	NA	NA	NA	NA	NA	NA	NA	NA	NA	NA	NA	NA	NA	NA	NA	NA	NA	NA	NA	NA	NA	NA	NA	NA	NA	NA	NA	NA	NA	NA	NA	NA	modulation of chemical synaptic transmission (GO:0050804)	0.046663915	MAPK8IP2	NA	NA
NA	NA	NA	NA	NA	NA	NA	NA	NA	NA	NA	NA	NA	NA	NA	NA	NA	NA	NA	NA	NA	NA	NA	NA	NA	NA	NA	NA	NA	NA	NA	NA	NA	NA	NA	NA	NA	NA	NA	NA	NA	NA	NA	NA	NA	phosphatidylinositol metabolic process (GO:0046488)	0.047089402	PIP5K1A	NA	NA
NA	NA	NA	NA	NA	NA	NA	NA	NA	NA	NA	NA	NA	NA	NA	NA	NA	NA	NA	NA	NA	NA	NA	NA	NA	NA	NA	NA	NA	NA	NA	NA	NA	NA	NA	NA	NA	NA	NA	NA	NA	NA	NA	NA	NA	cytoskeleton organization (GO:0007010)	0.049533547	DST	NA	NA
ADADvssAD_geneOverlaps
Astro_Mic_EN_IN_Oligo_OPC						Mic_EN_IN_Oligo_OPC						Astro_EN_IN_Oligo_OPC						Astro_Mic_IN_Oligo_OPC						Astro_Mic_EN_Oligo_OPC						Astro_Mic_EN_IN_OPC						Astro_Mic_EN_IN_Oligo						EN_IN_Oligo_OPC						Mic_IN_Oligo_OPC
KEGG_2021			GO_BP_2021			KEGG_2021			GO_BP_2021			KEGG_2021			GO_BP_2021			KEGG_2021			GO_BP_2021			KEGG_2021			GO_BP_2021
Term	Adjusted.P.value	Genes	Term	Adjusted.P.value	Genes	Term	Adjusted.P.value	Genes	Term	Adjusted.P.value	Genes	Term	Adjusted.P.value	Genes	Term	Adjusted.P.value	Genes	Term	Adjusted.P.value	Genes	Term	Adjusted.P.value	Genes	Term	Adjusted.P.value	Genes	Term	Adjusted.P.value	Genes	Term	Adjusted.P.value	Genes	Term	Adjusted.P.value	Genes	Term	Adjusted.P.value	Genes	Term	Adjusted.P.value	Genes	Term	Adjusted.P.value	Genes	Term	Adjusted.P.value	Genes	Term	Adjusted.P.value
NA	NA	NA	NA	NA	NA	Folate biosynthesis	0.022433061	SPR	regulation of myoblast proliferation (GO:2000291)	0.023580406	ZNF609	NA	NA	NA	NA	NA	NA	Protein processing in endoplasmic reticulum	0.010238851	DNAJB2;DNAJA1;DNAJB1;HSP90AA1;HSPH1;UBE2D3;HSPA4L;HSPA1B;HSPA1A	response to unfolded protein (GO:0006986)	4.13E-14	HSPA9;HSP90AA1;HSPA4;HSPA4L;HSPB1;HSPD1;DNAJB2;DNAJA1;DNAJB1;HSPH1;BAG3;SERPINH1;HSPA1B;HSPA1A	Arachidonic acid metabolism	0.033880695	CBR3	regulation of peroxisome proliferator activated receptor signaling pathway (GO:0035358)	0.041474882	ASXL1	Tryptophan metabolism	0.006290157	DHTKD1	NA	NA	NA	Thyroid hormone signaling pathway	0.026797787	SIN3A	cerebral cortex neuron differentiation (GO:0021895)	0.008039495	SIN3A	NA	NA	NA	NA	NA	NA	NA	NA
NA	NA	NA	NA	NA	NA	Type I diabetes mellitus	0.022433061	ICA1	pteridine-containing compound biosynthetic process (GO:0042559)	0.023580406	SPR	NA	NA	NA	NA	NA	NA	NA	NA	NA	negative regulation of inclusion body assembly (GO:0090084)	1.19E-07	DNAJB2;DNAJB1;DNAJB6;DNAJA4;HSPA1B;HSPA1A	Metabolism of xenobiotics by cytochrome P450	0.033880695	CBR3	regulation of retinoic acid receptor signaling pathway (GO:0048385)	0.041474882	ASXL1	Lysine degradation	0.006290157	DHTKD1	NA	NA	NA	Transcriptional misregulation in cancer	0.026797787	SIN3A	regulation of extent of cell growth (GO:0061387)	0.008039495	SIN3A	NA	NA	NA	NA	NA	NA	NA	NA
NA	NA	NA	NA	NA	NA	NA	NA	NA	tetrahydrobiopterin metabolic process (GO:0046146)	0.023580406	SPR	NA	NA	NA	NA	NA	NA	NA	NA	NA	regulation of cellular response to heat (GO:1900034)	1.30E-07	DNAJB1;HSP90AA1;POM121;HSPH1;DNAJB6;BAG3;PTGES3;CHORDC1;FKBP4;HSPA1B;HSPA1A	NA	NA	NA	positive regulation of peptidyl-lysine acetylation (GO:2000758)	0.041474882	TADA2A	NA	NA	NA	NA	NA	NA	Epstein-Barr virus infection	0.026797787	SIN3A	negative regulation of circadian rhythm (GO:0042754)	0.008039495	SIN3A	NA	NA	NA	NA	NA	NA	NA	NA
NA	NA	NA	NA	NA	NA	NA	NA	NA	pteridine-containing compound metabolic process (GO:0042558)	0.023580406	SPR	NA	NA	NA	NA	NA	NA	NA	NA	NA	regulation of inclusion body assembly (GO:0090083)	1.30E-07	DNAJB2;DNAJB1;DNAJB6;DNAJA4;HSPA1B;HSPA1A	NA	NA	NA	positive regulation of histone acetylation (GO:0035066)	0.041474882	TADA2A	NA	NA	NA	NA	NA	NA	Huntington disease	0.030366479	SIN3A	negative regulation of histone acetylation (GO:0035067)	0.008039495	SIN3A	NA	NA	NA	NA	NA	NA	NA	NA
NA	NA	NA	NA	NA	NA	NA	NA	NA	positive regulation of neuron migration (GO:2001224)	0.023580406	ZNF609	NA	NA	NA	NA	NA	NA	NA	NA	NA	regulation of cellular response to stress (GO:0080135)	7.38E-06	DNAJB1;POM121;HSP90AA1;HSPH1;DNAJB6;BAG3;PTGES3;CHORDC1;FKBP4;HSPA1B;HSPA1A	NA	NA	NA	positive regulation of histone modification (GO:0031058)	0.041474882	TADA2A	NA	NA	NA	NA	NA	NA	NA	NA	NA	positive regulation of chromatin organization (GO:1905269)	0.008039495	SIN3A	NA	NA	NA	NA	NA	NA	NA	NA
NA	NA	NA	NA	NA	NA	NA	NA	NA	nitric oxide biosynthetic process (GO:0006809)	0.023580406	SPR	NA	NA	NA	NA	NA	NA	NA	NA	NA	chaperone cofactor-dependent protein refolding (GO:0051085)	3.80E-05	HSPA9;DNAJB1;ST13;PTGES3;HSPA1B;HSPA1A	NA	NA	NA	regulation of histone acetylation (GO:0035065)	0.041474882	TADA2A	NA	NA	NA	NA	NA	NA	NA	NA	NA	negative regulation of transcription regulatory region DNA binding (GO:2000678)	0.008039495	SIN3A	NA	NA	NA	NA	NA	NA	NA	NA
NA	NA	NA	NA	NA	NA	NA	NA	NA	nitric oxide metabolic process (GO:0046209)	0.023580406	SPR	NA	NA	NA	NA	NA	NA	NA	NA	NA	'de novo' posttranslational protein folding (GO:0051084)	0.000100002	HSPA9;DNAJB1;ST13;PTGES3;HSPA1B;HSPA1A	NA	NA	NA	negative regulation of fat cell differentiation (GO:0045599)	0.041474882	ASXL1	NA	NA	NA	NA	NA	NA	NA	NA	NA	regulation of chromatin silencing (GO:0031935)	0.008039495	SIN3A	NA	NA	NA	NA	NA	NA	NA	NA
NA	NA	NA	NA	NA	NA	NA	NA	NA	diol biosynthetic process (GO:0034312)	0.023580406	SPR	NA	NA	NA	NA	NA	NA	NA	NA	NA	chaperone-mediated protein complex assembly (GO:0051131)	0.000342528	HSP90AA1;HSPA4;PTGES3;HSPD1;HSPA1A	NA	NA	NA	histone H3 acetylation (GO:0043966)	0.042307233	TADA2A	NA	NA	NA	NA	NA	NA	NA	NA	NA	negative regulation of protein localization to nucleus (GO:1900181)	0.008039495	SIN3A	NA	NA	NA	NA	NA	NA	NA	NA
NA	NA	NA	NA	NA	NA	NA	NA	NA	diol metabolic process (GO:0034311)	0.023580406	SPR	NA	NA	NA	NA	NA	NA	NA	NA	NA	cellular response to unfolded protein (GO:0034620)	0.000896032	HSPA9;BAG3;HSPA1B;HSPD1;HSPA1A	NA	NA	NA	cognition (GO:0050890)	0.042946586	CBR3	NA	NA	NA	NA	NA	NA	NA	NA	NA	protein deacylation (GO:0035601)	0.008039495	SIN3A	NA	NA	NA	NA	NA	NA	NA	NA
NA	NA	NA	NA	NA	NA	NA	NA	NA	regulation of monooxygenase activity (GO:0032768)	0.025481001	SPR	NA	NA	NA	NA	NA	NA	NA	NA	NA	regulation of protein modification by small protein conjugation or removal (GO:1903320)	0.005183874	DNAJB2;HSP90AA1;HSPA1B;HSPA1A	NA	NA	NA	response to retinoic acid (GO:0032526)	0.047507209	ASXL1	NA	NA	NA	NA	NA	NA	NA	NA	NA	regulation of transcription regulatory region DNA binding (GO:2000677)	0.008039495	SIN3A	NA	NA	NA	NA	NA	NA	NA	NA
NA	NA	NA	NA	NA	NA	NA	NA	NA	regulation of neuron migration (GO:2001222)	0.025481001	ZNF609	NA	NA	NA	NA	NA	NA	NA	NA	NA	protein stabilization (GO:0050821)	0.009492952	HSP90AA1;BAG3;PTGES3;NAA16;SUGT1;HSPA1B;HSPD1;CCT4;HSPA1A	NA	NA	NA	regulation of transcription by RNA polymerase II (GO:0006357)	0.047507209	ASXL1;TADA2A;ZNF490	NA	NA	NA	NA	NA	NA	NA	NA	NA	positive regulation of defense response to virus by host (GO:0002230)	0.008039495	SIN3A	NA	NA	NA	NA	NA	NA	NA	NA
NA	NA	NA	NA	NA	NA	NA	NA	NA	regulation of postsynapse organization (GO:0099175)	0.025481001	SIPA1L1	NA	NA	NA	NA	NA	NA	NA	NA	NA	negative regulation of transcription from RNA polymerase II promoter in response to stress (GO:0097201)	0.011638543	DNAJB1;BAG3;HSPA1A	NA	NA	NA	histone acetylation (GO:0016573)	0.047507209	TADA2A	NA	NA	NA	NA	NA	NA	NA	NA	NA	negative regulation of DNA binding (GO:0043392)	0.008039495	SIN3A	NA	NA	NA	NA	NA	NA	NA	NA
NA	NA	NA	NA	NA	NA	NA	NA	NA	cellular nitrogen compound biosynthetic process (GO:0044271)	0.025481001	SPR	NA	NA	NA	NA	NA	NA	NA	NA	NA	negative regulation of cellular component organization (GO:0051129)	0.014607555	DNAJB2;DNAJB1;DNAJB6;DNAJA4;HSPA1B;HSPA1A	NA	NA	NA	regulation of fat cell differentiation (GO:0045598)	0.049356107	ASXL1	NA	NA	NA	NA	NA	NA	NA	NA	NA	regulation of developmental growth (GO:0048638)	0.008039495	SIN3A	NA	NA	NA	NA	NA	NA	NA	NA
NA	NA	NA	NA	NA	NA	NA	NA	NA	regulation of dendritic spine morphogenesis (GO:0061001)	0.025481001	SIPA1L1	NA	NA	NA	NA	NA	NA	NA	NA	NA	cellular response to topologically incorrect protein (GO:0035967)	0.025008353	HSPA9;BAG3;HSPA1B;HSPA1A	NA	NA	NA	NA	NA	NA	NA	NA	NA	NA	NA	NA	NA	NA	NA	central nervous system neuron differentiation (GO:0021953)	0.008039495	SIN3A	NA	NA	NA	NA	NA	NA	NA	NA
NA	NA	NA	NA	NA	NA	NA	NA	NA	regulation of transport (GO:0051049)	0.027144616	ICA1	NA	NA	NA	NA	NA	NA	NA	NA	NA	negative regulation of apoptotic process (GO:0043066)	0.03368189	HSPA9;MAZ;HSPB1;MTRNR2L8;HSPD1;SOD1;DNAJA1;UBB;DNAJB6;BAG3;NAA16;HSPA1B;TPT1;HSPA1A	NA	NA	NA	NA	NA	NA	NA	NA	NA	NA	NA	NA	NA	NA	NA	regulation of defense response to virus by host (GO:0050691)	0.008039495	SIN3A	NA	NA	NA	NA	NA	NA	NA	NA
NA	NA	NA	NA	NA	NA	NA	NA	NA	regulation of nitric-oxide synthase activity (GO:0050999)	0.027144616	SPR	NA	NA	NA	NA	NA	NA	NA	NA	NA	cellular response to heat (GO:0034605)	0.034737829	HSP90AA1;BAG3;HSPA1B;HSPA1A	NA	NA	NA	NA	NA	NA	NA	NA	NA	NA	NA	NA	NA	NA	NA	negative regulation of cellular protein localization (GO:1903828)	0.008039495	SIN3A	NA	NA	NA	NA	NA	NA	NA	NA
NA	NA	NA	NA	NA	NA	NA	NA	NA	regulation of axonogenesis (GO:0050770)	0.033348747	SIPA1L1	NA	NA	NA	NA	NA	NA	NA	NA	NA	NA	NA	NA	NA	NA	NA	NA	NA	NA	NA	NA	NA	NA	NA	NA	NA	NA	NA	regulation of axon extension (GO:0030516)	0.008039495	SIN3A	NA	NA	NA	NA	NA	NA	NA	NA
NA	NA	NA	NA	NA	NA	NA	NA	NA	actin cytoskeleton reorganization (GO:0031532)	0.038836988	SIPA1L1	NA	NA	NA	NA	NA	NA	NA	NA	NA	NA	NA	NA	NA	NA	NA	NA	NA	NA	NA	NA	NA	NA	NA	NA	NA	NA	NA	positive regulation of neuron differentiation (GO:0045666)	0.008047766	SIN3A	NA	NA	NA	NA	NA	NA	NA	NA
NA	NA	NA	NA	NA	NA	NA	NA	NA	regulation of hydrolase activity (GO:0051336)	0.042569267	SIPA1L1	NA	NA	NA	NA	NA	NA	NA	NA	NA	NA	NA	NA	NA	NA	NA	NA	NA	NA	NA	NA	NA	NA	NA	NA	NA	NA	NA	protein deacetylation (GO:0006476)	0.008047766	SIN3A	NA	NA	NA	NA	NA	NA	NA	NA
NA	NA	NA	NA	NA	NA	NA	NA	NA	ephrin receptor signaling pathway (GO:0048013)	0.045365459	SIPA1L1	NA	NA	NA	NA	NA	NA	NA	NA	NA	NA	NA	NA	NA	NA	NA	NA	NA	NA	NA	NA	NA	NA	NA	NA	NA	NA	NA	histone deacetylation (GO:0016575)	0.008047766	SIN3A	NA	NA	NA	NA	NA	NA	NA	NA
NA	NA	NA	NA	NA	NA	NA	NA	NA	NA	NA	NA	NA	NA	NA	NA	NA	NA	NA	NA	NA	NA	NA	NA	NA	NA	NA	NA	NA	NA	NA	NA	NA	NA	NA	NA	NA	NA	NA	regulation of protein localization to nucleus (GO:1900180)	0.008047766	SIN3A	NA	NA	NA	NA	NA	NA	NA	NA
NA	NA	NA	NA	NA	NA	NA	NA	NA	NA	NA	NA	NA	NA	NA	NA	NA	NA	NA	NA	NA	NA	NA	NA	NA	NA	NA	NA	NA	NA	NA	NA	NA	NA	NA	NA	NA	NA	NA	regulation of megakaryocyte differentiation (GO:0045652)	0.008824539	SIN3A	NA	NA	NA	NA	NA	NA	NA	NA
NA	NA	NA	NA	NA	NA	NA	NA	NA	NA	NA	NA	NA	NA	NA	NA	NA	NA	NA	NA	NA	NA	NA	NA	NA	NA	NA	NA	NA	NA	NA	NA	NA	NA	NA	NA	NA	NA	NA	regulation of myeloid cell differentiation (GO:0045637)	0.010625522	SIN3A	NA	NA	NA	NA	NA	NA	NA	NA
NA	NA	NA	NA	NA	NA	NA	NA	NA	NA	NA	NA	NA	NA	NA	NA	NA	NA	NA	NA	NA	NA	NA	NA	NA	NA	NA	NA	NA	NA	NA	NA	NA	NA	NA	NA	NA	NA	NA	regulation of neuron differentiation (GO:0045664)	0.011826758	SIN3A	NA	NA	NA	NA	NA	NA	NA	NA
NA	NA	NA	NA	NA	NA	NA	NA	NA	NA	NA	NA	NA	NA	NA	NA	NA	NA	NA	NA	NA	NA	NA	NA	NA	NA	NA	NA	NA	NA	NA	NA	NA	NA	NA	NA	NA	NA	NA	regulation of lipid metabolic process (GO:0019216)	0.013217719	SIN3A	NA	NA	NA	NA	NA	NA	NA	NA
NA	NA	NA	NA	NA	NA	NA	NA	NA	NA	NA	NA	NA	NA	NA	NA	NA	NA	NA	NA	NA	NA	NA	NA	NA	NA	NA	NA	NA	NA	NA	NA	NA	NA	NA	NA	NA	NA	NA	histone modification (GO:0016570)	0.015739869	SIN3A	NA	NA	NA	NA	NA	NA	NA	NA
NA	NA	NA	NA	NA	NA	NA	NA	NA	NA	NA	NA	NA	NA	NA	NA	NA	NA	NA	NA	NA	NA	NA	NA	NA	NA	NA	NA	NA	NA	NA	NA	NA	NA	NA	NA	NA	NA	NA	regulation of primary metabolic process (GO:0080090)	0.017277272	SIN3A	NA	NA	NA	NA	NA	NA	NA	NA
NA	NA	NA	NA	NA	NA	NA	NA	NA	NA	NA	NA	NA	NA	NA	NA	NA	NA	NA	NA	NA	NA	NA	NA	NA	NA	NA	NA	NA	NA	NA	NA	NA	NA	NA	NA	NA	NA	NA	positive regulation of cell differentiation (GO:0045597)	0.032958073	SIN3A	NA	NA	NA	NA	NA	NA	NA	NA
NA	NA	NA	NA	NA	NA	NA	NA	NA	NA	NA	NA	NA	NA	NA	NA	NA	NA	NA	NA	NA	NA	NA	NA	NA	NA	NA	NA	NA	NA	NA	NA	NA	NA	NA	NA	NA	NA	NA	NA	NA	NA	NA	NA	NA	NA	NA	NA	NA	NA
NA	NA	NA	NA	NA	NA	NA	NA	NA	NA	NA	NA	NA	NA	NA	NA	NA	NA	NA	NA	NA	NA	NA	NA	NA	NA	NA	NA	NA	NA	NA	NA	NA	NA	NA	NA	NA	NA	NA	NA	NA	NA	NA	NA	NA	NA	NA	NA	NA	NA
NA	NA	NA	NA	NA	NA	NA	NA	NA	NA	NA	NA	NA	NA	NA	NA	NA	NA	NA	NA	NA	NA	NA	NA	NA	NA	NA	NA	NA	NA	NA	NA	NA	NA	NA	NA	NA	NA	NA	NA	NA	NA	NA	NA	NA	NA	NA	NA	NA	NA
NA	NA	NA	NA	NA	NA	NA	NA	NA	NA	NA	NA	NA	NA	NA	NA	NA	NA	NA	NA	NA	NA	NA	NA	NA	NA	NA	NA	NA	NA	NA	NA	NA	NA	NA	NA	NA	NA	NA	NA	NA	NA	NA	NA	NA	NA	NA	NA	NA	NA
NA	NA	NA	NA	NA	NA	NA	NA	NA	NA	NA	NA	NA	NA	NA	NA	NA	NA	NA	NA	NA	NA	NA	NA	NA	NA	NA	NA	NA	NA	NA	NA	NA	NA	NA	NA	NA	NA	NA	NA	NA	NA	NA	NA	NA	NA	NA	NA	NA	NA
NA	NA	NA	NA	NA	NA	NA	NA	NA	NA	NA	NA	NA	NA	NA	NA	NA	NA	NA	NA	NA	NA	NA	NA	NA	NA	NA	NA	NA	NA	NA	NA	NA	NA	NA	NA	NA	NA	NA	NA	NA	NA	NA	NA	NA	NA	NA	NA	NA	NA
NA	NA	NA	NA	NA	NA	NA	NA	NA	NA	NA	NA	NA	NA	NA	NA	NA	NA	NA	NA	NA	NA	NA	NA	NA	NA	NA	NA	NA	NA	NA	NA	NA	NA	NA	NA	NA	NA	NA	NA	NA	NA	NA	NA	NA	NA	NA	NA	NA	NA
NA	NA	NA	NA	NA	NA	NA	NA	NA	NA	NA	NA	NA	NA	NA	NA	NA	NA	NA	NA	NA	NA	NA	NA	NA	NA	NA	NA	NA	NA	NA	NA	NA	NA	NA	NA	NA	NA	NA	NA	NA	NA	NA	NA	NA	NA	NA	NA	NA	NA
NA	NA	NA	NA	NA	NA	NA	NA	NA	NA	NA	NA	NA	NA	NA	NA	NA	NA	NA	NA	NA	NA	NA	NA	NA	NA	NA	NA	NA	NA	NA	NA	NA	NA	NA	NA	NA	NA	NA	NA	NA	NA	NA	NA	NA	NA	NA	NA	NA	NA
NA	NA	NA	NA	NA	NA	NA	NA	NA	NA	NA	NA	NA	NA	NA	NA	NA	NA	NA	NA	NA	NA	NA	NA	NA	NA	NA	NA	NA	NA	NA	NA	NA	NA	NA	NA	NA	NA	NA	NA	NA	NA	NA	NA	NA	NA	NA	NA	NA	NA
NA	NA	NA	NA	NA	NA	NA	NA	NA	NA	NA	NA	NA	NA	NA	NA	NA	NA	NA	NA	NA	NA	NA	NA	NA	NA	NA	NA	NA	NA	NA	NA	NA	NA	NA	NA	NA	NA	NA	NA	NA	NA	NA	NA	NA	NA	NA	NA	NA	NA
NA	NA	NA	NA	NA	NA	NA	NA	NA	NA	NA	NA	NA	NA	NA	NA	NA	NA	NA	NA	NA	NA	NA	NA	NA	NA	NA	NA	NA	NA	NA	NA	NA	NA	NA	NA	NA	NA	NA	NA	NA	NA	NA	NA	NA	NA	NA	NA	NA	NA
NA	NA	NA	NA	NA	NA	NA	NA	NA	NA	NA	NA	NA	NA	NA	NA	NA	NA	NA	NA	NA	NA	NA	NA	NA	NA	NA	NA	NA	NA	NA	NA	NA	NA	NA	NA	NA	NA	NA	NA	NA	NA	NA	NA	NA	NA	NA	NA	NA	NA
NA	NA	NA	NA	NA	NA	NA	NA	NA	NA	NA	NA	NA	NA	NA	NA	NA	NA	NA	NA	NA	NA	NA	NA	NA	NA	NA	NA	NA	NA	NA	NA	NA	NA	NA	NA	NA	NA	NA	NA	NA	NA	NA	NA	NA	NA	NA	NA	NA	NA
NA	NA	NA	NA	NA	NA	NA	NA	NA	NA	NA	NA	NA	NA	NA	NA	NA	NA	NA	NA	NA	NA	NA	NA	NA	NA	NA	NA	NA	NA	NA	NA	NA	NA	NA	NA	NA	NA	NA	NA	NA	NA	NA	NA	NA	NA	NA	NA	NA	NA
NA	NA	NA	NA	NA	NA	NA	NA	NA	NA	NA	NA	NA	NA	NA	NA	NA	NA	NA	NA	NA	NA	NA	NA	NA	NA	NA	NA	NA	NA	NA	NA	NA	NA	NA	NA	NA	NA	NA	NA	NA	NA	NA	NA	NA	NA	NA	NA	NA	NA
NA	NA	NA	NA	NA	NA	NA	NA	NA	NA	NA	NA	NA	NA	NA	NA	NA	NA	NA	NA	NA	NA	NA	NA	NA	NA	NA	NA	NA	NA	NA	NA	NA	NA	NA	NA	NA	NA	NA	NA	NA	NA	NA	NA	NA	NA	NA	NA	NA	NA
NA	NA	NA	NA	NA	NA	NA	NA	NA	NA	NA	NA	NA	NA	NA	NA	NA	NA	NA	NA	NA	NA	NA	NA	NA	NA	NA	NA	NA	NA	NA	NA	NA	NA	NA	NA	NA	NA	NA	NA	NA	NA	NA	NA	NA	NA	NA	NA	NA	NA
NA	NA	NA	NA	NA	NA	NA	NA	NA	NA	NA	NA	NA	NA	NA	NA	NA	NA	NA	NA	NA	NA	NA	NA	NA	NA	NA	NA	NA	NA	NA	NA	NA	NA	NA	NA	NA	NA	NA	NA	NA	NA	NA	NA	NA	NA	NA	NA	NA	NA
NA	NA	NA	NA	NA	NA	NA	NA	NA	NA	NA	NA	NA	NA	NA	NA	NA	NA	NA	NA	NA	NA	NA	NA	NA	NA	NA	NA	NA	NA	NA	NA	NA	NA	NA	NA	NA	NA	NA	NA	NA	NA	NA	NA	NA	NA	NA	NA	NA	NA
NA	NA	NA	NA	NA	NA	NA	NA	NA	NA	NA	NA	NA	NA	NA	NA	NA	NA	NA	NA	NA	NA	NA	NA	NA	NA	NA	NA	NA	NA	NA	NA	NA	NA	NA	NA	NA	NA	NA	NA	NA	NA	NA	NA	NA	NA	NA	NA	NA	NA
NA	NA	NA	NA	NA	NA	NA	NA	NA	NA	NA	NA	NA	NA	NA	NA	NA	NA	NA	NA	NA	NA	NA	NA	NA	NA	NA	NA	NA	NA	NA	NA	NA	NA	NA	NA	NA	NA	NA	NA	NA	NA	NA	NA	NA	NA	NA	NA	NA	NA
NA	NA	NA	NA	NA	NA	NA	NA	NA	NA	NA	NA	NA	NA	NA	NA	NA	NA	NA	NA	NA	NA	NA	NA	NA	NA	NA	NA	NA	NA	NA	NA	NA	NA	NA	NA	NA	NA	NA	NA	NA	NA	NA	NA	NA	NA	NA	NA	NA	NA
NA	NA	NA	NA	NA	NA	NA	NA	NA	NA	NA	NA	NA	NA	NA	NA	NA	NA	NA	NA	NA	NA	NA	NA	NA	NA	NA	NA	NA	NA	NA	NA	NA	NA	NA	NA	NA	NA	NA	NA	NA	NA	NA	NA	NA	NA	NA	NA	NA	NA
NA	NA	NA	NA	NA	NA	NA	NA	NA	NA	NA	NA	NA	NA	NA	NA	NA	NA	NA	NA	NA	NA	NA	NA	NA	NA	NA	NA	NA	NA	NA	NA	NA	NA	NA	NA	NA	NA	NA	NA	NA	NA	NA	NA	NA	NA	NA	NA	NA	NA
NA	NA	NA	NA	NA	NA	NA	NA	NA	NA	NA	NA	NA	NA	NA	NA	NA	NA	NA	NA	NA	NA	NA	NA	NA	NA	NA	NA	NA	NA	NA	NA	NA	NA	NA	NA	NA	NA	NA	NA	NA	NA	NA	NA	NA	NA	NA	NA	NA	NA
NA	NA	NA	NA	NA	NA	NA	NA	NA	NA	NA	NA	NA	NA	NA	NA	NA	NA	NA	NA	NA	NA	NA	NA	NA	NA	NA	NA	NA	NA	NA	NA	NA	NA	NA	NA	NA	NA	NA	NA	NA	NA	NA	NA	NA	NA	NA	NA	NA	NA
NA	NA	NA	NA	NA	NA	NA	NA	NA	NA	NA	NA	NA	NA	NA	NA	NA	NA	NA	NA	NA	NA	NA	NA	NA	NA	NA	NA	NA	NA	NA	NA	NA	NA	NA	NA	NA	NA	NA	NA	NA	NA	NA	NA	NA	NA	NA	NA	NA	NA
NA	NA	NA	NA	NA	NA	NA	NA	NA	NA	NA	NA	NA	NA	NA	NA	NA	NA	NA	NA	NA	NA	NA	NA	NA	NA	NA	NA	NA	NA	NA	NA	NA	NA	NA	NA	NA	NA	NA	NA	NA	NA	NA	NA	NA	NA	NA	NA	NA	NA
NA	NA	NA	NA	NA	NA	NA	NA	NA	NA	NA	NA	NA	NA	NA	NA	NA	NA	NA	NA	NA	NA	NA	NA	NA	NA	NA	NA	NA	NA	NA	NA	NA	NA	NA	NA	NA	NA	NA	NA	NA	NA	NA	NA	NA	NA	NA	NA	NA	NA
NA	NA	NA	NA	NA	NA	NA	NA	NA	NA	NA	NA	NA	NA	NA	NA	NA	NA	NA	NA	NA	NA	NA	NA	NA	NA	NA	NA	NA	NA	NA	NA	NA	NA	NA	NA	NA	NA	NA	NA	NA	NA	NA	NA	NA	NA	NA	NA	NA	NA
NA	NA	NA	NA	NA	NA	NA	NA	NA	NA	NA	NA	NA	NA	NA	NA	NA	NA	NA	NA	NA	NA	NA	NA	NA	NA	NA	NA	NA	NA	NA	NA	NA	NA	NA	NA	NA	NA	NA	NA	NA	NA	NA	NA	NA	NA	NA	NA	NA	NA
NA	NA	NA	NA	NA	NA	NA	NA	NA	NA	NA	NA	NA	NA	NA	NA	NA	NA	NA	NA	NA	NA	NA	NA	NA	NA	NA	NA	NA	NA	NA	NA	NA	NA	NA	NA	NA	NA	NA	NA	NA	NA	NA	NA	NA	NA	NA	NA	NA	NA
NA	NA	NA	NA	NA	NA	NA	NA	NA	NA	NA	NA	NA	NA	NA	NA	NA	NA	NA	NA	NA	NA	NA	NA	NA	NA	NA	NA	NA	NA	NA	NA	NA	NA	NA	NA	NA	NA	NA	NA	NA	NA	NA	NA	NA	NA	NA	NA	NA	NA
NA	NA	NA	NA	NA	NA	NA	NA	NA	NA	NA	NA	NA	NA	NA	NA	NA	NA	NA	NA	NA	NA	NA	NA	NA	NA	NA	NA	NA	NA	NA	NA	NA	NA	NA	NA	NA	NA	NA	NA	NA	NA	NA	NA	NA	NA	NA	NA	NA	NA
NA	NA	NA	NA	NA	NA	NA	NA	NA	NA	NA	NA	NA	NA	NA	NA	NA	NA	NA	NA	NA	NA	NA	NA	NA	NA	NA	NA	NA	NA	NA	NA	NA	NA	NA	NA	NA	NA	NA	NA	NA	NA	NA	NA	NA	NA	NA	NA	NA	NA
NA	NA	NA	NA	NA	NA	NA	NA	NA	NA	NA	NA	NA	NA	NA	NA	NA	NA	NA	NA	NA	NA	NA	NA	NA	NA	NA	NA	NA	NA	NA	NA	NA	NA	NA	NA	NA	NA	NA	NA	NA	NA	NA	NA	NA	NA	NA	NA	NA	NA
NA	NA	NA	NA	NA	NA	NA	NA	NA	NA	NA	NA	NA	NA	NA	NA	NA	NA	NA	NA	NA	NA	NA	NA	NA	NA	NA	NA	NA	NA	NA	NA	NA	NA	NA	NA	NA	NA	NA	NA	NA	NA	NA	NA	NA	NA	NA	NA	NA	NA
NA	NA	NA	NA	NA	NA	NA	NA	NA	NA	NA	NA	NA	NA	NA	NA	NA	NA	NA	NA	NA	NA	NA	NA	NA	NA	NA	NA	NA	NA	NA	NA	NA	NA	NA	NA	NA	NA	NA	NA	NA	NA	NA	NA	NA	NA	NA	NA	NA	NA
NA	NA	NA	NA	NA	NA	NA	NA	NA	NA	NA	NA	NA	NA	NA	NA	NA	NA	NA	NA	NA	NA	NA	NA	NA	NA	NA	NA	NA	NA	NA	NA	NA	NA	NA	NA	NA	NA	NA	NA	NA	NA	NA	NA	NA	NA	NA	NA	NA	NA
NA	NA	NA	NA	NA	NA	NA	NA	NA	NA	NA	NA	NA	NA	NA	NA	NA	NA	NA	NA	NA	NA	NA	NA	NA	NA	NA	NA	NA	NA	NA	NA	NA	NA	NA	NA	NA	NA	NA	NA	NA	NA	NA	NA	NA	NA	NA	NA	NA	NA
NA	NA	NA	NA	NA	NA	NA	NA	NA	NA	NA	NA	NA	NA	NA	NA	NA	NA	NA	NA	NA	NA	NA	NA	NA	NA	NA	NA	NA	NA	NA	NA	NA	NA	NA	NA	NA	NA	NA	NA	NA	NA	NA	NA	NA	NA	NA	NA	NA	NA
NA	NA	NA	NA	NA	NA	NA	NA	NA	NA	NA	NA	NA	NA	NA	NA	NA	NA	NA	NA	NA	NA	NA	NA	NA	NA	NA	NA	NA	NA	NA	NA	NA	NA	NA	NA	NA	NA	NA	NA	NA	NA	NA	NA	NA	NA	NA	NA	NA	NA
NA	NA	NA	NA	NA	NA	NA	NA	NA	NA	NA	NA	NA	NA	NA	NA	NA	NA	NA	NA	NA	NA	NA	NA	NA	NA	NA	NA	NA	NA	NA	NA	NA	NA	NA	NA	NA	NA	NA	NA	NA	NA	NA	NA	NA	NA	NA	NA	NA	NA
NA	NA	NA	NA	NA	NA	NA	NA	NA	NA	NA	NA	NA	NA	NA	NA	NA	NA	NA	NA	NA	NA	NA	NA	NA	NA	NA	NA	NA	NA	NA	NA	NA	NA	NA	NA	NA	NA	NA	NA	NA	NA	NA	NA	NA	NA	NA	NA	NA	NA
NA	NA	NA	NA	NA	NA	NA	NA	NA	NA	NA	NA	NA	NA	NA	NA	NA	NA	NA	NA	NA	NA	NA	NA	NA	NA	NA	NA	NA	NA	NA	NA	NA	NA	NA	NA	NA	NA	NA	NA	NA	NA	NA	NA	NA	NA	NA	NA	NA	NA
NA	NA	NA	NA	NA	NA	NA	NA	NA	NA	NA	NA	NA	NA	NA	NA	NA	NA	NA	NA	NA	NA	NA	NA	NA	NA	NA	NA	NA	NA	NA	NA	NA	NA	NA	NA	NA	NA	NA	NA	NA	NA	NA	NA	NA	NA	NA	NA	NA	NA
NA	NA	NA	NA	NA	NA	NA	NA	NA	NA	NA	NA	NA	NA	NA	NA	NA	NA	NA	NA	NA	NA	NA	NA	NA	NA	NA	NA	NA	NA	NA	NA	NA	NA	NA	NA	NA	NA	NA	NA	NA	NA	NA	NA	NA	NA	NA	NA	NA	NA
NA	NA	NA	NA	NA	NA	NA	NA	NA	NA	NA	NA	NA	NA	NA	NA	NA	NA	NA	NA	NA	NA	NA	NA	NA	NA	NA	NA	NA	NA	NA	NA	NA	NA	NA	NA	NA	NA	NA	NA	NA	NA	NA	NA	NA	NA	NA	NA	NA	NA
NA	NA	NA	NA	NA	NA	NA	NA	NA	NA	NA	NA	NA	NA	NA	NA	NA	NA	NA	NA	NA	NA	NA	NA	NA	NA	NA	NA	NA	NA	NA	NA	NA	NA	NA	NA	NA	NA	NA	NA	NA	NA	NA	NA	NA	NA	NA	NA	NA	NA
NA	NA	NA	NA	NA	NA	NA	NA	NA	NA	NA	NA	NA	NA	NA	NA	NA	NA	NA	NA	NA	NA	NA	NA	NA	NA	NA	NA	NA	NA	NA	NA	NA	NA	NA	NA	NA	NA	NA	NA	NA	NA	NA	NA	NA	NA	NA	NA	NA	NA
NA	NA	NA	NA	NA	NA	NA	NA	NA	NA	NA	NA	NA	NA	NA	NA	NA	NA	NA	NA	NA	NA	NA	NA	NA	NA	NA	NA	NA	NA	NA	NA	NA	NA	NA	NA	NA	NA	NA	NA	NA	NA	NA	NA	NA	NA	NA	NA	NA	NA
NA	NA	NA	NA	NA	NA	NA	NA	NA	NA	NA	NA	NA	NA	NA	NA	NA	NA	NA	NA	NA	NA	NA	NA	NA	NA	NA	NA	NA	NA	NA	NA	NA	NA	NA	NA	NA	NA	NA	NA	NA	NA	NA	NA	NA	NA	NA	NA	NA	NA
NA	NA	NA	NA	NA	NA	NA	NA	NA	NA	NA	NA	NA	NA	NA	NA	NA	NA	NA	NA	NA	NA	NA	NA	NA	NA	NA	NA	NA	NA	NA	NA	NA	NA	NA	NA	NA	NA	NA	NA	NA	NA	NA	NA	NA	NA	NA	NA	NA	NA
NA	NA	NA	NA	NA	NA	NA	NA	NA	NA	NA	NA	NA	NA	NA	NA	NA	NA	NA	NA	NA	NA	NA	NA	NA	NA	NA	NA	NA	NA	NA	NA	NA	NA	NA	NA	NA	NA	NA	NA	NA	NA	NA	NA	NA	NA	NA	NA	NA	NA
NA	NA	NA	NA	NA	NA	NA	NA	NA	NA	NA	NA	NA	NA	NA	NA	NA	NA	NA	NA	NA	NA	NA	NA	NA	NA	NA	NA	NA	NA	NA	NA	NA	NA	NA	NA	NA	NA	NA	NA	NA	NA	NA	NA	NA	NA	NA	NA	NA	NA
NA	NA	NA	NA	NA	NA	NA	NA	NA	NA	NA	NA	NA	NA	NA	NA	NA	NA	NA	NA	NA	NA	NA	NA	NA	NA	NA	NA	NA	NA	NA	NA	NA	NA	NA	NA	NA	NA	NA	NA	NA	NA	NA	NA	NA	NA	NA	NA	NA	NA
NA	NA	NA	NA	NA	NA	NA	NA	NA	NA	NA	NA	NA	NA	NA	NA	NA	NA	NA	NA	NA	NA	NA	NA	NA	NA	NA	NA	NA	NA	NA	NA	NA	NA	NA	NA	NA	NA	NA	NA	NA	NA	NA	NA	NA	NA	NA	NA	NA	NA
NA	NA	NA	NA	NA	NA	NA	NA	NA	NA	NA	NA	NA	NA	NA	NA	NA	NA	NA	NA	NA	NA	NA	NA	NA	NA	NA	NA	NA	NA	NA	NA	NA	NA	NA	NA	NA	NA	NA	NA	NA	NA	NA	NA	NA	NA	NA	NA	NA	NA
NA	NA	NA	NA	NA	NA	NA	NA	NA	NA	NA	NA	NA	NA	NA	NA	NA	NA	NA	NA	NA	NA	NA	NA	NA	NA	NA	NA	NA	NA	NA	NA	NA	NA	NA	NA	NA	NA	NA	NA	NA	NA	NA	NA	NA	NA	NA	NA	NA	NA
NA	NA	NA	NA	NA	NA	NA	NA	NA	NA	NA	NA	NA	NA	NA	NA	NA	NA	NA	NA	NA	NA	NA	NA	NA	NA	NA	NA	NA	NA	NA	NA	NA	NA	NA	NA	NA	NA	NA	NA	NA	NA	NA	NA	NA	NA	NA	NA	NA	NA
NA	NA	NA	NA	NA	NA	NA	NA	NA	NA	NA	NA	NA	NA	NA	NA	NA	NA	NA	NA	NA	NA	NA	NA	NA	NA	NA	NA	NA	NA	NA	NA	NA	NA	NA	NA	NA	NA	NA	NA	NA	NA	NA	NA	NA	NA	NA	NA	NA	NA
NA	NA	NA	NA	NA	NA	NA	NA	NA	NA	NA	NA	NA	NA	NA	NA	NA	NA	NA	NA	NA	NA	NA	NA	NA	NA	NA	NA	NA	NA	NA	NA	NA	NA	NA	NA	NA	NA	NA	NA	NA	NA	NA	NA	NA	NA	NA	NA	NA	NA
NA	NA	NA	NA	NA	NA	NA	NA	NA	NA	NA	NA	NA	NA	NA	NA	NA	NA	NA	NA	NA	NA	NA	NA	NA	NA	NA	NA	NA	NA	NA	NA	NA	NA	NA	NA	NA	NA	NA	NA	NA	NA	NA	NA	NA	NA	NA	NA	NA	NA
NA	NA	NA	NA	NA	NA	NA	NA	NA	NA	NA	NA	NA	NA	NA	NA	NA	NA	NA	NA	NA	NA	NA	NA	NA	NA	NA	NA	NA	NA	NA	NA	NA	NA	NA	NA	NA	NA	NA	NA	NA	NA	NA	NA	NA	NA	NA	NA	NA	NA
NA	NA	NA	NA	NA	NA	NA	NA	NA	NA	NA	NA	NA	NA	NA	NA	NA	NA	NA	NA	NA	NA	NA	NA	NA	NA	NA	NA	NA	NA	NA	NA	NA	NA	NA	NA	NA	NA	NA	NA	NA	NA	NA	NA	NA	NA	NA	NA	NA	NA
NA	NA	NA	NA	NA	NA	NA	NA	NA	NA	NA	NA	NA	NA	NA	NA	NA	NA	NA	NA	NA	NA	NA	NA	NA	NA	NA	NA	NA	NA	NA	NA	NA	NA	NA	NA	NA	NA	NA	NA	NA	NA	NA	NA	NA	NA	NA	NA	NA	NA
NA	NA	NA	NA	NA	NA	NA	NA	NA	NA	NA	NA	NA	NA	NA	NA	NA	NA	NA	NA	NA	NA	NA	NA	NA	NA	NA	NA	NA	NA	NA	NA	NA	NA	NA	NA	NA	NA	NA	NA	NA	NA	NA	NA	NA	NA	NA	NA	NA	NA
NA	NA	NA	NA	NA	NA	NA	NA	NA	NA	NA	NA	NA	NA	NA	NA	NA	NA	NA	NA	NA	NA	NA	NA	NA	NA	NA	NA	NA	NA	NA	NA	NA	NA	NA	NA	NA	NA	NA	NA	NA	NA	NA	NA	NA	NA	NA	NA	NA	NA
NA	NA	NA	NA	NA	NA	NA	NA	NA	NA	NA	NA	NA	NA	NA	NA	NA	NA	NA	NA	NA	NA	NA	NA	NA	NA	NA	NA	NA	NA	NA	NA	NA	NA	NA	NA	NA	NA	NA	NA	NA	NA	NA	NA	NA	NA	NA	NA	NA	NA
NA	NA	NA	NA	NA	NA	NA	NA	NA	NA	NA	NA	NA	NA	NA	NA	NA	NA	NA	NA	NA	NA	NA	NA	NA	NA	NA	NA	NA	NA	NA	NA	NA	NA	NA	NA	NA	NA	NA	NA	NA	NA	NA	NA	NA	NA	NA	NA	NA	NA
NA	NA	NA	NA	NA	NA	NA	NA	NA	NA	NA	NA	NA	NA	NA	NA	NA	NA	NA	NA	NA	NA	NA	NA	NA	NA	NA	NA	NA	NA	NA	NA	NA	NA	NA	NA	NA	NA	NA	NA	NA	NA	NA	NA	NA	NA	NA	NA	NA	NA
NA	NA	NA	NA	NA	NA	NA	NA	NA	NA	NA	NA	NA	NA	NA	NA	NA	NA	NA	NA	NA	NA	NA	NA	NA	NA	NA	NA	NA	NA	NA	NA	NA	NA	NA	NA	NA	NA	NA	NA	NA	NA	NA	NA	NA	NA	NA	NA	NA	NA
NA	NA	NA	NA	NA	NA	NA	NA	NA	NA	NA	NA	NA	NA	NA	NA	NA	NA	NA	NA	NA	NA	NA	NA	NA	NA	NA	NA	NA	NA	NA	NA	NA	NA	NA	NA	NA	NA	NA	NA	NA	NA	NA	NA	NA	NA	NA	NA	NA	NA
NA	NA	NA	NA	NA	NA	NA	NA	NA	NA	NA	NA	NA	NA	NA	NA	NA	NA	NA	NA	NA	NA	NA	NA	NA	NA	NA	NA	NA	NA	NA	NA	NA	NA	NA	NA	NA	NA	NA	NA	NA	NA	NA	NA	NA	NA	NA	NA	NA	NA
NA	NA	NA	NA	NA	NA	NA	NA	NA	NA	NA	NA	NA	NA	NA	NA	NA	NA	NA	NA	NA	NA	NA	NA	NA	NA	NA	NA	NA	NA	NA	NA	NA	NA	NA	NA	NA	NA	NA	NA	NA	NA	NA	NA	NA	NA	NA	NA	NA	NA
NA	NA	NA	NA	NA	NA	NA	NA	NA	NA	NA	NA	NA	NA	NA	NA	NA	NA	NA	NA	NA	NA	NA	NA	NA	NA	NA	NA	NA	NA	NA	NA	NA	NA	NA	NA	NA	NA	NA	NA	NA	NA	NA	NA	NA	NA	NA	NA	NA	NA
NA	NA	NA	NA	NA	NA	NA	NA	NA	NA	NA	NA	NA	NA	NA	NA	NA	NA	NA	NA	NA	NA	NA	NA	NA	NA	NA	NA	NA	NA	NA	NA	NA	NA	NA	NA	NA	NA	NA	NA	NA	NA	NA	NA	NA	NA	NA	NA	NA	NA
NA	NA	NA	NA	NA	NA	NA	NA	NA	NA	NA	NA	NA	NA	NA	NA	NA	NA	NA	NA	NA	NA	NA	NA	NA	NA	NA	NA	NA	NA	NA	NA	NA	NA	NA	NA	NA	NA	NA	NA	NA	NA	NA	NA	NA	NA	NA	NA	NA	NA
NA	NA	NA	NA	NA	NA	NA	NA	NA	NA	NA	NA	NA	NA	NA	NA	NA	NA	NA	NA	NA	NA	NA	NA	NA	NA	NA	NA	NA	NA	NA	NA	NA	NA	NA	NA	NA	NA	NA	NA	NA	NA	NA	NA	NA	NA	NA	NA	NA	NA
NA	NA	NA	NA	NA	NA	NA	NA	NA	NA	NA	NA	NA	NA	NA	NA	NA	NA	NA	NA	NA	NA	NA	NA	NA	NA	NA	NA	NA	NA	NA	NA	NA	NA	NA	NA	NA	NA	NA	NA	NA	NA	NA	NA	NA	NA	NA	NA	NA	NA
NA	NA	NA	NA	NA	NA	NA	NA	NA	NA	NA	NA	NA	NA	NA	NA	NA	NA	NA	NA	NA	NA	NA	NA	NA	NA	NA	NA	NA	NA	NA	NA	NA	NA	NA	NA	NA	NA	NA	NA	NA	NA	NA	NA	NA	NA	NA	NA	NA	NA
NA	NA	NA	NA	NA	NA	NA	NA	NA	NA	NA	NA	NA	NA	NA	NA	NA	NA	NA	NA	NA	NA	NA	NA	NA	NA	NA	NA	NA	NA	NA	NA	NA	NA	NA	NA	NA	NA	NA	NA	NA	NA	NA	NA	NA	NA	NA	NA	NA	NA
APOE_geneOverlaps
Astro_Mic_EN_IN_Oligo_OPC						Mic_EN_IN_Oligo_OPC						Astro_EN_IN_Oligo_OPC						Astro_Mic_IN_Oligo_OPC						Astro_Mic_EN_Oligo_OPC						Astro_Mic_EN_IN_OPC						Astro_Mic_EN_IN_Oligo						EN_IN_Oligo_OPC						Mic_IN_Oligo_OPC
KEGG_2021			GO_BP_2021			KEGG_2021			GO_BP_2021			KEGG_2021			GO_BP_2021			KEGG_2021			GO_BP_2021			KEGG_2021			GO_BP_2021
Term	Adjusted.P.value	Genes	Term	Adjusted.P.value	Genes	Term	Adjusted.P.value	Genes	Term	Adjusted.P.value	Genes	Term	Adjusted.P.value	Genes	Term	Adjusted.P.value	Genes	Term	Adjusted.P.value	Genes	Term	Adjusted.P.value	Genes	Term	Adjusted.P.value	Genes	Term	Adjusted.P.value	Genes	Term	Adjusted.P.value	Genes	Term	Adjusted.P.value	Genes	Term	Adjusted.P.value	Genes	Term	Adjusted.P.value	Genes	Term	Adjusted.P.value	Genes	Term	Adjusted.P.value	Genes	Term	Adjusted.P.value
NA	NA	NA	NA	NA	NA	NA	NA	NA	NA	NA	NA	NA	NA	NA	NA	NA	NA	NA	NA	NA	NA	NA	NA	NA	NA	NA	NA	NA	NA	NA	NA	NA	NA	NA	NA	NA	NA	NA	NA	NA	NA	NA	NA	NA	NA	NA	NA	NA	NA
sADvsCO_geneOverlaps
Astro_Mic_EN_IN_Oligo_OPC						Mic_EN_IN_Oligo_OPC						Astro_EN_IN_Oligo_OPC						Astro_Mic_IN_Oligo_OPC						Astro_Mic_EN_Oligo_OPC						Astro_Mic_EN_IN_OPC						Astro_Mic_EN_IN_Oligo						EN_IN_Oligo_OPC						Mic_IN_Oligo_OPC
KEGG_2021			GO_BP_2021			KEGG_2021			GO_BP_2021			KEGG_2021			GO_BP_2021			KEGG_2021			GO_BP_2021			KEGG_2021			GO_BP_2021
Term	Adjusted.P.value	Genes	Term	Adjusted.P.value	Genes	Term	Adjusted.P.value	Genes	Term	Adjusted.P.value	Genes	Term	Adjusted.P.value	Genes	Term	Adjusted.P.value	Genes	Term	Adjusted.P.value	Genes	Term	Adjusted.P.value	Genes	Term	Adjusted.P.value	Genes	Term	Adjusted.P.value	Genes	Term	Adjusted.P.value	Genes	Term	Adjusted.P.value	Genes	Term	Adjusted.P.value	Genes	Term	Adjusted.P.value	Genes	Term	Adjusted.P.value	Genes	Term	Adjusted.P.value	Genes	Term	Adjusted.P.value
NA	NA	NA	NA	NA	NA	NA	NA	NA	NA	NA	NA	NA	NA	NA	NA	NA	NA	NA	NA	NA	NA	NA	NA	NA	NA	NA	NA	NA	NA	NA	NA	NA	NA	NA	NA	NA	NA	NA	NA	NA	NA	NA	NA	NA	NA	NA	NA	NA	NA
TREM2vsCO_geneOverlaps
Astro_Mic_EN_IN_Oligo_OPC						Mic_EN_IN_Oligo_OPC						Astro_EN_IN_Oligo_OPC						Astro_Mic_IN_Oligo_OPC						Astro_Mic_EN_Oligo_OPC						Astro_Mic_EN_IN_OPC						Astro_Mic_EN_IN_Oligo						EN_IN_Oligo_OPC						Mic_IN_Oligo_OPC
KEGG_2021			GO_BP_2021			KEGG_2021			GO_BP_2021			KEGG_2021			GO_BP_2021			KEGG_2021			GO_BP_2021			KEGG_2021			GO_BP_2021
Term	Adjusted.P.value	Genes	Term	Adjusted.P.value	Genes	Term	Adjusted.P.value	Genes	Term	Adjusted.P.value	Genes	Term	Adjusted.P.value	Genes	Term	Adjusted.P.value	Genes	Term	Adjusted.P.value	Genes	Term	Adjusted.P.value	Genes	Term	Adjusted.P.value	Genes	Term	Adjusted.P.value	Genes	Term	Adjusted.P.value	Genes	Term	Adjusted.P.value	Genes	Term	Adjusted.P.value	Genes	Term	Adjusted.P.value	Genes	Term	Adjusted.P.value	Genes	Term	Adjusted.P.value	Genes	Term	Adjusted.P.value
NA	NA	NA	NA	NA	NA	NA	NA	NA	NA	NA	NA	NA	NA	NA	NA	NA	NA	NA	NA	NA	NA	NA	NA	NA	NA	NA	NA	NA	NA	NA	NA	NA	NA	NA	NA	NA	NA	NA	NA	NA	NA	NA	NA	NA	NA	NA	NA	NA	NA
[truncated: 46 more columns]
