# Supplementary material for: Single-nucleus RNA-sequencing of autosomal dominant Alzheimer disease and risk variant carriers
Source: Nat Commun. 2023 Apr 21;14:2314. doi: 10.1038/s41467-023-37437-5 (PMC10121712; doi:10.1038/s41467-023-37437-5)
Supplement: Supplementary file 18 — Supplementary Dataset 15 [file 41467_2023_37437_MOESM18_ESM.xlsx]

## Sheet: Overview
Supplementary Table: Overlapping DEGs between genetic groups within cell types
a. Astrocytes
b. Microglia
c. Excitatory Neurons
d. Inhibitory Neurons
e. Oligodendrocytes
f. OPCs

## Sheet: a. Astro_geneOverlaps
ADADvsCO_ADADvssAD_APOE_sADvsCO_TREM2vsCO	ADADvssAD_APOE_sADvsCO_TREM2vsCO	ADADvsCO_APOE_sADvsCO_TREM2vsCO	ADADvsCO_ADADvssAD_sADvsCO_TREM2vsCO	ADADvsCO_ADADvssAD_APOE_TREM2vsCO	ADADvsCO_ADADvssAD_APOE_sADvsCO	APOE_sADvsCO_TREM2vsCO	ADADvssAD_sADvsCO_TREM2vsCO	ADADvssAD_APOE_TREM2vsCO	ADADvssAD_APOE_sADvsCO	ADADvsCO_sADvsCO_TREM2vsCO	ADADvsCO_APOE_TREM2vsCO	ADADvsCO_APOE_sADvsCO	ADADvsCO_ADADvssAD_TREM2vsCO	ADADvsCO_ADADvssAD_sADvsCO	ADADvsCO_ADADvssAD_APOE	sADvsCO_TREM2vsCO	APOE_TREM2vsCO	APOE_sADvsCO	ADADvssAD_TREM2vsCO	ADADvssAD_sADvsCO	ADADvssAD_APOE	ADADvsCO_TREM2vsCO	ADADvsCO_sADvsCO	ADADvsCO_APOE	ADADvsCO_ADADvssAD	TREM2vsCO	sADvsCO	APOE	ADADvssAD	ADADvsCO
			AC008056.1							SULT1A2			AC005899.1		AC034236.2				AC008608.2		AC002116.2	LCNL1		AADAT	A2ML1-AS1	AC005696.1		AC002463.1	A2M-AS1	AAGAB
													AC005899.7		AC110769.2				AC009542.1		AC010632.1	LINC02035		THSD4-AS1	AASDH	AC007192.2		AC005703.4	AADACL2-AS1	ABHD1
													LRRC39		AHNAK2				AC020917.2		AC018752.1	MYL5		TNFRSF12A	AASS	AC019257.1		AC007529.2	AAED1	ABHD13
													RASGEF1B		AKAP17A				AC069029.1		AC020661.2	NDNF			ABCA12	AC124312.2		AC008708.2	AAMDC	AC002064.1
													ROCR		DHRS1				AC073592.1		AC138956.1	RPS18			ABCA8	AC145124.1		AC023908.3	ABCA1	AC004076.1
													SLC26A3		EFEMP2				AC092666.1		ACACB	RPS27			ABCB9	AL023581.2		AC051619.4	ABCC10	AC004522.2
													SQSTM1		LRRC75B				AC108451.1		ANAPC15	TP53I11			ABCC11	AL023584.2		AC109322.1	ABCC3	AC004784.1
															ORAI3				AC110015.1		APOBEC2				ABHD14B	AL121908.1		AC109361.1	ABCC5	AC005304.3
															PRSS23				AL022323.1		ARL16				ABHD18	AL139424.2		AC254562.3	ABCF3	AC005520.2
															SPAG7				AL118556.1		C12orf40				ABHD8	AP002075.1		ACOT4	ABCG1	AC005899.5
															TCF7				AL354861.2		C16orf91				ABRAXAS1	CHADL		ACTR8	ABHD10	AC007100.1
															TMEM134				AMZ1		C21orf58				AC001226.2	DRAIC		AGPAT1	ABHD11	AC007221.2
															UBXN11				AP005899.1		CLASP1				AC002429.2	GPR87		AL021408.1	ABHD14A	AC007463.1
															ZBTB24				G2E3-AS1		CRIP3				AC002550.1	HIST2H2AC		AL442128.2	ABHD14A-ACY1	AC007681.1
																			SATL1		DDAH2				AC003006.1	KCNE2		AL606534.1	ABHD15-AS1	AC008074.1
																			SOX5-AS1		DDOST				AC003102.1	LINC01982		ANKRD52	ABHD17B	AC008537.1
																			SPDYE1		FUCA2				AC004112.1	NRAV		ANO6	ABHD3	AC008695.1
																			SULT1C4		GPR146				AC004158.1	PCDHB11		AP002748.3	ABHD6	AC008946.1
																			TRIM73		GPR75-ASB3				AC004253.1	RNF19A		APOC1	ABLIM1	AC009318.1
																			USP53		KDELR1				AC004381.1	SLC9A2		ARHGAP26	AC002310.2	AC009435.1
																					LINC02097				AC004540.1	SRSF1		B2M	AC002553.2	AC010422.6
																					MAP1S				AC004943.2			B4GALT3	AC002996.1	AC010997.3
																					MDC1-AS1				AC004982.1			BAHCC1	AC003681.1	AC011468.3
																					MED19				AC005037.1			BOD1	AC004034.1	AC012414.5
																					P4HTM				AC005154.5			BOLA1	AC004039.1	AC015961.2
																					PAXIP1-AS1				AC005237.1			C11orf71	AC004053.1	AC016152.1
																					PDCD2				AC005291.2			C14orf28	AC004466.1	AC016831.7
																					PP2D1				AC005410.2			C1GALT1C1	AC004470.1	AC018697.1
																					PQLC2				AC005670.1			C1QL2	AC004542.2	AC019068.1
																					PRRT3				AC005670.2			C6orf120	AC004551.1	AC019186.1
																					RNF157-AS1				AC005697.1			CD151	AC004594.1	AC019205.1
																					ROR1-AS1				AC005726.5			CD276	AC004690.2	AC022400.6
																					RPS6KL1				AC005837.1			CD302	AC004812.2	AC023355.1
																					RTN3				AC005899.6			CDPF1	AC004828.1	AC024475.4
																					RUSC1-AS1				AC005899.8			CHRNA4	AC004830.1	AC025265.1
																					SDHAF1				AC005920.2			CKAP4	AC004839.1	AC025887.2
																					SEC14L1				AC006059.1			COA3	AC004846.2	AC026464.3
																					SHISA9				AC006116.8			CPEB3	AC004951.1	AC026786.1
																					SIGMAR1				AC006157.1			CTSB	AC004982.2	AC036108.3
																					SLC39A1				AC006547.1			CXCL16	AC005009.2	AC069281.1
																					SLC39A7				AC007014.1			DPM2	AC005197.1	AC069503.1
																					SSR3				AC007193.2			DPM3	AC005208.1	AC072062.1
																					THEM6				AC007220.1			DPP7	AC005253.1	AC073389.2
																					TMED10				AC007228.2			EDNRA	AC005332.5	AC087280.2
																					TMEM150A				AC007255.1			ELK3	AC005332.8	AC090001.1
																					TMEM18				AC007344.1			EMILIN1	AC005393.1	AC090517.4
																					TMEM208				AC007563.2			EMP3	AC005480.1	AC091132.5
																					TP53I3				AC007786.1			EVA1B	AC005487.1	AC092634.3
																					URB1-AS1				AC008014.1			EXOC3-AS1	AC005523.2	AC092903.2
																					VIM				AC008056.2			FABP5	AC005696.4	AC093155.3
																					ZNF454				AC008073.3			FAM3C	AC005740.3	AC093512.2
																					ZNF513				AC008115.2			FAM50B	AC005746.2	AC093827.5
																									AC008731.1			FAM89B	AC005759.1	AC097460.1
																									AC008758.1			FBXL15	AC005833.1	AC098484.3
																									AC008758.5			FBXL20	AC005837.2	AC099792.1
																									AC008771.1			FSTL3	AC005856.1	AC104472.3
																									AC008937.2			GBP2	AC005871.2	AC104596.1
																									AC008957.2			GCK	AC005884.1	AC104653.1
																									AC009063.2			GPAA1	AC005921.2	AC107464.1
																									AC009113.1			GTF3C4	AC005943.1	AC110597.1
																									AC009119.2			HIF3A	AC006042.2	AC112493.1
																									AC009126.1			HLA-B	AC006064.2	AC119403.1
																									AC009148.1			HLA-C	AC006130.1	AC138305.1
																									AC009630.1			HMGA1	AC006160.1	AC138932.5
																									AC009950.1			HSPA13	AC006213.2	AC145207.1
																									AC010198.1			HSPA5	AC006333.2	AC145422.1
																									AC011416.3			IFIT5	AC006355.2	AC245123.1
																									AC011466.1			IKBKG	AC006480.2	ACO2
																									AC011476.3			ISCU	AC006504.2	ACSM5
																									AC011611.4			ISOC2	AC006538.2	ADAM28
																									AC012254.1			JAGN1	AC006581.2	ADAMTS12
																									AC012358.3			JTB	AC007038.1	ADAMTS18
																									AC012404.1			KCNC4	AC007114.1	AFF1
																									AC012593.1			KIAA1586	AC007114.2	AGAP6
																									AC012645.1			KLHDC8B	AC007163.1	AGBL4
																									AC013394.1			LINC01111	AC007193.1	AGO1
																									AC013643.2			LINC01503	AC007216.2	AL034417.2
																									AC015845.2			LSM3	AC007325.2	AL121972.1
																									AC015849.3			LSM5	AC007326.4	AL136018.1
																									AC015853.3			MAGEH1	AC007347.1	AL136317.2
																									AC015908.2			MANF	AC007383.2	AL138963.1
																									AC015971.1			METTL13	AC007383.3	AL157911.1
																									AC015983.2			MGST1	AC007389.3	AL158058.1
																									AC016065.1			MLF2	AC007402.1	AL162311.3
																									AC016708.1			MRPL43	AC007495.2	AL162725.2
																									AC016716.2			MRPL50	AC007533.1	AL352984.1
																									AC016907.2			MRPL55	AC007619.1	AL354824.1
																									AC018462.1			MRPS28	AC007622.2	AL354836.1
																									AC018754.1			MSRB1	AC007666.1	AL355974.2
																									AC018797.2			NAT14	AC007679.1	AL356489.2
																									AC018816.1			NCBP2-AS2	AC007686.3	AL359710.1
																									AC019077.1			NECTIN1	AC007966.1	AL360181.3
																									AC021097.1			NEDD9	AC008067.1	AL445524.1
																									AC021231.1			NR2F2	AC008250.1	AL512625.3
																									AC022558.2			OPRM1	AC008277.1	AL590434.1
																									AC022639.1			PAXX	AC008403.3	AL596202.1
																									AC022826.2			PBDC1	AC008496.2	AL683813.1
																									AC024145.1			PDPN	AC008537.4	AL845331.2
																									AC024230.1			PEMT	AC008543.1	ALKBH1
																									AC024257.1			PHF5A	AC008610.1	ALS2CL
																									AC024619.3			PIAS1	AC008676.1	AMDHD2
																									AC025043.1			PIGO	AC008728.1	ANAPC2
																									AC025048.4			PLPPR2	AC008735.2	ANKFN1
																									AC025159.1			PNMA1	AC008741.2	ANKRD13A
																									AC025164.1			POLR2G	AC008758.2	ANKRD36B
																									AC027018.1			PPP1CA	AC008758.4	AP000350.4
																									AC027288.3			PQBP1	AC008761.1	AP001458.2
																									AC034102.5			PTBP1	AC008764.6	AP002884.3
																									AC036108.1			PTTG1IP	AC008781.1	AP003352.1
																									AC036176.1			RAB5IF	AC008871.1	AP003498.1
																									AC053527.1			RAPGEF5	AC008883.1	AP1B1
																									AC055855.1			RDH14	AC008892.1	AP2A1
																									AC063944.3			RER1	AC008914.1	APMAP
																									AC064807.1			RHOC	AC008957.1	AR
																									AC068025.2			RIOX2	AC009060.1	ARHGAP33
																									AC068051.1			RNF126	AC009097.1	ARID3B
																									AC068888.1			RPL10	AC009120.4	ARID5B
																									AC073195.1			RPL10A	AC009133.1	ARIH2
																									AC073320.1			S100A2	AC009137.1	ARL3
																									AC073343.2			SAP18	AC009163.1	ARL9
																									AC073842.2			SAYSD1	AC009163.7	ARMC4
																									AC074286.1			SCGB1B2P	AC009228.1	ARMH1
																									AC074327.1			SELENOK	AC009264.1	ARNTL
																									AC078881.1			SELENOM	AC009303.2	AZIN1-AS1
																									AC078923.1			SFT2D3	AC009403.1	BAD
																									AC079174.2			SGSM3	AC009501.1	BAIAP3
																									AC079298.3			SIGIRR	AC009554.1	BAZ1B
																									AC079630.1			SLC25A18	AC009690.2	BLID
																									AC079760.2			SLC25A6	AC009716.1	BRMS1
																									AC083798.2			SLC35A1	AC009812.1	BTF3L4
																									AC084824.5			SLC35C1	AC009961.1	BVES-AS1
																									AC087276.2			SNAPIN	AC010226.1	C10orf143
																									AC087564.1			SNHG10	AC010260.1	C12orf43
																									AC090114.2			SNHG21	AC010273.1	C12orf54
																									AC090115.1			SNRNP25	AC010273.2	C16orf96
																									AC090518.1			SNRPB	AC010275.1	C19orf44
																									AC090709.1			SPCS3	AC010320.2	C19orf71
																									AC091045.1			SRI	AC010320.3	C1orf174
																									AC091057.2			SSNA1	AC010320.4	C1orf35
																									AC091057.6			ST6GALNAC4	AC010331.1	C1QTNF4
																									AC091078.1			ST8SIA1	AC010333.2	C2
																									AC091153.2			SURF4	AC010343.3	C20orf194
																									AC091551.1			SYVN1	AC010531.5	C21orf2
																									AC091826.2			TADA3	AC010542.2	C2orf76
																									AC091946.1			TAGLN2	AC010809.1	C4orf46
																									AC092115.3			TBCE.1	AC010864.1	C6orf106
																									AC092164.1			TCEAL8	AC010890.1	C9orf85
																									AC092329.3			TEPSIN	AC010976.1	CA2
																									AC092802.1			TFDP2	AC010978.1	CACNA1H
																									AC093323.1			THTPA	AC011092.2	CAMLG
																									AC096711.2			TMBIM6	AC011290.1	CASC10
																									AC097103.2			TMED2	AC011369.1	CASC2
																									AC097359.3			TMED9	AC011405.1	CBS
																									AC097534.2			TMEM101	AC011443.1	CBWD3
																									AC098582.1			TMEM115	AC011444.1	CBWD5
																									AC099520.1			TMEM121	AC011444.2	CBY1
																									AC099669.1			TMEM126B	AC011444.3	CCDC102A
																									AC099791.2			TMEM259	AC011447.3	CCDC3
																									AC100830.1			TMEM54	AC011466.3	CCDC6
																									AC103876.1			TPGS1	AC011472.1	CCER2
																									AC105052.3			TRMT10C	AC011481.1	CDC42
																									AC105206.2			TUBB2B	AC011503.1	CDC42EP4
																									AC105277.1			UNC119B	AC011511.1	CDH23
																									AC105339.3			USB1	AC011511.2	CDH3
																									AC106881.1			WRAP53	AC011853.2	CFLAR
																									AC107032.2			ZDHHC18	AC011933.4	CHAF1A
																									AC107464.3			ZFX-AS1	AC012074.1	CHRNA10
																									AC108002.1			ZNF408	AC012085.2	CHST10
																									AC108471.2			ZNF746	AC012306.2	CINP
																									AC108866.1				AC012309.1	CKMT1B
																									AC110023.1				AC012360.3	CLASP2
																									AC110285.2				AC012370.2	CLDN4
																									AC113414.1				AC012464.1	CLEC12A
																									AC114490.3				AC012617.1	CLTA
																									AC116366.3				AC013472.2	CMTR1
																									AC116535.1				AC013640.1	CNN3
																									AC117503.1				AC015849.1	CNOT6
																									AC118549.1				AC015923.1	CNPY1
																									AC119396.1				AC016027.1	COL25A1
																									AC123768.3				AC016493.1	COL27A1
																									AC123912.1				AC016575.1	COL4A5
																									AC125613.1				AC016644.1	COLGALT2
																									AC126696.3				AC016722.2	COLQ
																									AC126755.2				AC016723.1	COPG1
																									AC131571.1				AC016727.1	CPPED1
																									AC133550.2				AC016866.2	CPSF7
																									AC133919.2				AC016909.2	CRB1
																									AC134772.1				AC016910.1	CRIPT
																									AC135050.2				AC017002.5	CSE1L
																									AC135586.2				AC017074.1	CSF1
																									AC136604.2				AC017083.3	CSNK1E
																									AC138035.1				AC017101.1	CTBP2
																									AC138150.1				AC018362.1	CTNND1
																									AC138627.1				AC018511.2	CXorf56
																									AC138811.1				AC018521.2	DCP2
																									AC231533.1				AC018616.1	DCT
																									AC233296.1				AC018682.1	DDI2
																									AC239868.3				AC018709.1	DEC1
																									AC240565.1				AC018832.1	DET1
																									AC244517.5				AC018878.1	DGCR8
																									AC245884.1				AC019130.1	DIRAS3
																									ACADSB				AC019163.1	DIXDC1
																									ACCS				AC020611.2	DNAJC16
																									ACO1				AC020661.3	DNAJC27-AS1
																									ACOX1				AC020741.1	DNAJC30
																									ACP2				AC020892.2	DOK7
																									ACSM3				AC020910.4	DPH1
																									ACSS1				AC020915.3	DRD4
																									ACTR3B				AC021054.1	DUSP3
																									ACTR5				AC021351.1	DYM
																									ADA2				AC021491.1	ECHDC2
																									ADAP1				AC022101.1	EDC3
																									ADCY5				AC022146.2	EFNB3
																									ADGRE5				AC022154.1	EIF2B1
																									ADGRG2				AC022294.1	EIF5A
																									ADHFE1				AC022395.1	ELMOD3
																									ADK				AC022400.2	EMC9
																									ADPGK				AC022523.1	EMD
																									AF107885.2				AC022540.1	EML3
																									AF123462.1				AC022601.1	ENKD1
																									AFG3L2				AC022613.2	ENTPD3-AS1
																									AGA				AC022872.1	EPCAM
																									AGAP4				AC022915.2	ERBIN
																									AGAP5				AC023024.1	ERCC2
																									AGAP9				AC023051.1	EXO5
																									AGO4				AC023157.3	EXT1
																									AHCYL1				AC023389.1	EZH1
																									AHSA1				AC023421.2	FAAH
																									AIFM3				AC023509.2	FADD
																									AJAP1				AC023590.1	FAM102B
																									AJM1				AC023790.2	FAM153A
																									AK3				AC023906.4	FAM169A
																									AK8				AC023906.5	FAM171A2
																									AKAP8				AC023983.1	FAM66B
																									AL020995.1				AC024075.3	FAM66C
																									AL022328.4				AC024257.3	FAM69B
																									AL024498.1				AC024267.4	FAM96A
																									AL024508.1				AC024563.1	FBXL16
																									AL031772.1				AC025165.2	FER1L5
																									AL033528.2				AC025181.2	FHL3
																									AL033529.1				AC025287.4	FLG-AS1
																									AL035252.3				AC025434.1	FNDC10
																									AL035416.1				AC025576.2	FREM1
																									AL035530.2				AC025580.2	FRMD6-AS2
																									AL049875.1				AC025917.1	FTCDNL1
																									AL050403.2				AC026202.2	GABPB1-AS1
																									AL078581.3				AC026304.1	GALNT8
																									AL078639.1				AC026347.1	GARNL3
																									AL080276.2				AC026412.3	GATAD2B
																									AL109811.1				AC026458.2	GGCT
																									AL109936.6				AC026470.2	GLDC
																									AL117339.5				AC026471.1	GLRB
																									AL121944.1				AC026471.2	GNAZ
																									AL132780.2				AC026471.4	GOLGA6L4
																									AL132780.3				AC026704.1	GP6
																									AL133227.1				AC026746.1	GPATCH1
																									AL133480.1				AC026894.1	GPC2
																									AL137025.1				AC026979.2	GPR173
																									AL137145.2				AC027117.2	GPR39
																									AL137779.2				AC027312.1	GPS1
																									AL138689.2				AC027698.1	GRB2
																									AL138733.1				AC027796.4	GRIA2
																									AL138752.2				AC034102.6	GSTO2
																									AL138787.2				AC034114.2	GTF3C1
																									AL138831.1				AC034228.1	GZMM
																									AL139095.4				AC034228.3	HEATR3
																									AL139317.1				AC037487.1	HECTD3
																									AL157700.1				AC046130.1	HELZ2
																									AL157938.3				AC046136.1	HIC1
																									AL158840.1				AC046143.1	HLTF
																									AL161725.1				AC046158.1	HMGB3
																									AL162171.2				AC048380.1	HP1BP3
																									AL353626.1				AC053503.1	HRH4
																									AL353768.1				AC055733.2	HSDL1
																									AL355075.4				AC055811.1	ID2-AS1
																									AL355773.1				AC055811.2	IFT52
																									AL356258.1				AC058791.1	IL10RB
																									AL356488.2				AC058822.1	IL16
																									AL356488.3				AC060809.1	IL17RE
																									AL356599.1				AC062017.1	IL4R
																									AL358234.1				AC063944.1	INPP5J
																									AL359232.1				AC068025.1	INTS3
																									AL359265.3				AC068234.1	IRS2
																									AL359317.2				AC068305.2	ISG20L2
																									AL359397.2				AC068338.3	ITGA5
																									AL359706.1				AC068533.3	ITIH4
																									AL365259.1				AC068599.1	JAKMIP3
																									AL365273.2				AC068631.1	JUND
																									AL365275.1				AC068643.1	KCMF1
																									AL365356.1				AC068724.3	KDM5D
																									AL391261.2				AC069185.1	KIF11
																									AL391839.1				AC069272.1	KLF9
																									AL450384.2				AC069287.3	KLHDC10
																									AL512330.1				AC069437.1	KLHL13
																									AL512625.1				AC072022.1	KLHL2
																									AL513217.1				AC073167.1	KPNB1
																									AL590867.1				AC073342.1	LANCL1
																									AL591885.1				AC073389.1	LANCL2
																									AL591895.1				AC073571.1	LCMT1
																									AL592295.4				AC073878.1	LIMK1
																									AL627171.2				AC073896.2	LINC00265
																									AL627309.1				AC073957.1	LINC00504
																									AL662796.1				AC074032.1	LINC00621
																									ALDH6A1				AC074117.1	LINC00970
																									ALG11				AC076966.1	LINC01033
																									ALG6				AC078778.1	LINC01063
																									ALG9				AC078785.1	LINC01524
																									ALKBH2				AC078842.2	LINC01588
																									AMOTL2				AC078883.1	LINC02074
																									AMY2B				AC078909.1	LINC02210-CRHR1
																									AMZ2				AC078955.1	LINC02320
																									ANAPC16				AC079385.1	LINC02343
																									ANGEL1				AC079594.2	LIPE-AS1
																									ANK2				AC079790.1	LPGAT1
																									ANKDD1A				AC079848.1	LRRC37A2
																									ANKMY1				AC080162.1	LRRC61
																									ANKRD13C				AC084032.1	LRRK2
																									ANKRD2				AC084357.2	LSMEM1
																									ANKRD36				AC084816.1	LTC4S
																									ANKRD54				AC084866.1	LUC7L
																									ANKRD65				AC087071.2	LVRN
																									ANKRD9				AC087190.1	MACROD1
																									ANKZF1				AC087239.1	MALT1
																									ANLN				AC087241.3	MANEAL
																									ANP32E				AC087273.2	MAP3K19
																									ANXA4				AC087286.2	MAP3K3
																									ANXA7				AC087386.1	MARF1
																									AP000442.2				AC087501.1	MATR3
																									AP000844.2				AC087521.2	MAU2
																									AP000892.1				AC090138.1	MCF2L2
																									AP001157.1				AC090527.2	MCM4
																									AP001160.1				AC090541.1	MED8
																									AP001266.2				AC090559.1	MFN2
																									AP001267.3				AC090579.1	MFSD14A
																									AP001453.1				AC090589.2	MFSD14B
																									AP001462.1				AC090617.4	MKRN3
																									AP001528.1				AC090772.3	MLF1
																									AP001528.2				AC090993.1	MORN3
																									AP001825.1				AC091132.2	MRGPRF
																									AP002336.2				AC091167.6	MTFR1L
																									AP002360.1				AC091271.1	MXD3
																									AP002986.1				AC091885.2	MYH15
																									AP003025.2				AC091887.1	MYO6
																									AP003110.1				AC092040.1	MYO9B
																									AP003354.2				AC092069.1	N4BP2L1
																									AP003469.4				AC092117.1	NAA25
																									AP006621.3				AC092140.1	NACAD
																									AP4M1				AC092171.4	NANS
																									APBB3				AC092338.2	NAP1L4
																									APEH				AC092343.1	NBPF20
																									APH1A				AC092431.1	NDE1
																									APH1B				AC092567.1	NDRG4
																									APPL1				AC092574.2	NEU3
																									ARAF				AC092683.2	NGDN
																									ARAP2				AC092747.1	NKAIN1
																									ARFGEF2				AC092802.2	NOL9
																									ARHGAP12				AC092839.1	NOMO1
																									ARHGAP35				AC092920.1	NOTUM
																									ARIH2OS				AC092958.1	NOXRED1
																									ARL13B				AC093019.2	NPAS2
																									ARL8A				AC093110.1	NPC1L1
																									ARMC1				AC093158.1	NPNT
																									ARMC2				AC093249.6	NUCKS1
																									ARMCX3				AC093305.1	NUP155
																									ARMCX4				AC093423.3	NUP214
																									ARNT				AC093535.1	NUP98
																									ARRDC1				AC093879.1	NUS1
																									ARSD				AC096719.1	NUTF2
																									ARSG				AC096741.1	NVL
																									ASAH1				AC097467.3	ODAPH
																									ASB16-AS1				AC097515.1	OLFML2B
																									ASH2L				AC097537.1	OLMALINC
																									ASMTL				AC097716.1	OR7C1
																									ASMTL-AS1				AC098829.1	OSBP
																									ASTE1				AC099066.2	OSBPL5
																									ASTN2				AC099329.1	OSGEPL1-AS1
																									ATAD2				AC099522.2	P3H2-AS1
																									ATAD3C				AC099753.1	P4HA1
																									ATAD5				AC099778.1	PACRGL
																									ATF6B				AC099850.1	PAFAH1B2
																									ATG10				AC100763.1	PALB2
																									ATG13				AC100800.1	PARP11
																									ATG2A				AC100810.1	PARVG
																									ATL2				AC103706.1	PATL2
																									ATP2B4				AC103726.2	PATZ1
																									ATP5F1E				AC103736.1	PCDHB3
																									ATP6AP1L				AC103739.2	PCDHGA1
																									ATP6V0E2				AC103853.1	PCYT2
																									ATP6V0E2-AS1				AC104088.1	PDGFRA
																									ATP6V1D				AC104126.1	PDK4
																									ATRIP				AC104316.1	PDPR
																									ATXN3				AC104365.1	PDS5A
																									AVPI1				AC104532.2	PELP1
																									AXDND1				AC104699.1	PEX5
																									AXIN2				AC104825.1	PHF12
																									B3GALNT2				AC104827.1	PHLDB3
																									B4GALT4				AC104964.1	PIBF1
																									BAG2				AC104984.3	PIK3AP1
																									BAG3				AC105053.1	PITRM1
																									BAIAP2				AC105345.1	PKN2-AS1
																									BANP				AC105430.1	PLAGL1
																									BBOF1				AC105760.2	PLEKHF2
																									BBS4				AC105942.1	PMEPA1
																									BBS7				AC106707.1	PMPCB
																									BCAR1				AC106729.1	PNMA3
																									BCL2L14				AC106739.1	POGZ
																									BCLAF3				AC107021.1	POLA2
																									BCO1				AC107067.1	POLG2
																									BDH1				AC107068.2	POLL
																									BEAN1				AC107871.1	POLR2A
																									BEST3				AC108047.1	PPIL2
																									BICRAL				AC108449.1	PPP1R21
																									BIN1				AC109347.1	PPP1R26
																									BIRC6				AC109460.2	PPP6C
																									BLMH				AC109587.1	PRCC
																									BLOC1S5-TXNDC5				AC110079.2	PRKRIP1
																									BMP2K				AC110285.6	PRPF38B
																									BMT2				AC110491.2	PRRX1
																									BOK				AC110491.3	PRTFDC1
																									BRAP				AC110995.1	PSMD13
																									BRD3				AC112196.1	PTK7
																									BTG2				AC112719.2	PTPN13
																									BUD13				AC114316.2	PTPRG
																									C11orf65				AC114488.2	PUM1
																									C11orf80				AC114760.2	PWWP2B
																									C11orf95				AC114947.2	RAB23
																									C12orf42				AC115622.1	RABEP1
																									C16orf95				AC116407.2	RABGEF1
																									C17orf100				AC116667.1	RABL2B
																									C17orf67				AC117383.1	RAD9B
																									C19orf18				AC117386.2	RAMP1
																									C1orf112				AC117834.1	RASEF
																									C1orf54				AC118555.1	RASGEF1A
																									C1orf56				AC124016.1	RASSF3
																									C1QTNF7				AC124319.2	RBM25
																									C22orf23				AC127024.6	RBM26-AS1
																									C22orf46				AC127164.1	RBMX2
																									C2orf92				AC130650.1	RBSN
																									C3orf58				AC131934.1	RCBTB1
																									C4orf45				AC132192.2	RCC1L
																									C4orf48				AC135178.3	RECQL4
																									C5				AC135803.1	RGMA
																									C8orf37-AS1				AC137630.1	RIOK3
																									C8orf76				AC137630.2	RMND5A
																									C9orf153				AC137767.1	RNF115
																									CA5B				AC137810.1	RNF135
																									CAAP1				AC138474.1	RNF38
																									CACNB1				AC139530.1	RP1
																									CAD				AC139530.3	RP2
																									CADM4				AC139720.1	RPL18A
																									CALM1				AC139769.2	RPL3
																									CAMK2D				AC139795.2	RPRD1B
																									CAMK2N1				AC140912.1	RRH
																									CAP2				AC142472.1	RXYLT1
																									CAPN1				AC144652.1	SAMD10
																									CAPN10				AC145285.2	SAMD12-AS1
																									CAPZA1				AC211486.5	SAMD4A
																									CARF				AC233280.1	SAMM50
																									CASC1				AC233723.1	SARM1
																									CASS4				AC239802.2	SCAP
																									CASTOR1				AC239803.1	SDC4
																									CATSPERE				AC243571.2	SEC11A
																									CBR3				AC244021.1	SELENOI
																									CBY3				AC244131.2	SEPT4
																									CC2D2B				AC244517.10	SGF29
																									CCAR1				AC244517.11	SH3BP2
																									CCAR2				AC244517.2	SH3PXD2B
																									CCDC102B				AC245033.2	SHANK2
																									CCDC106				AC245060.6	SIK3
																									CCDC117				AC245452.1	SIRT1
																									CCDC130				AC246817.1	SLC12A3
																									CCDC14				AC246817.2	SLC14A2
																									CCDC15				ACAA1	SLC22A18
																									CCDC150				ACAA2	SLC25A21
																									CCDC151				ACACA	SLC25A33
																									CCDC163				ACADM	SLC27A6
																									CCDC170				ACADVL	SLC2A5
																									CCDC189				ACAP1	SLC4A8
																									CCDC191				ACAP3	SLC6A16
																									CCDC192				ACAT1	SLC7A2
																									CCDC24				ACAT2	SLC7A6
																									CCDC47				ACBD4	SLC9A5
																									CCDC65				ACBD5	SMG9
																									CCM2				ACKR1	SMIM10L2B
																									CCNB3				ACKR2	SNIP1
																									CCNDBP1				ACKR4	SNORC
																									CCNJ				ACOT1	SNRPN
																									CCNY				ACOT2	SNX31
																									CCNYL1				ACOT6	SOCS7
																									CCS				ACOT9	SOX12
																									CCT4				ACSL6	SP1
																									CCT6B				ACSM6	SPATC1L
																									CCZ1B				ACTR1B	SPESP1
																									CD22				ACTR6	ST5
																									CD46				ACVR2A	STARD9
																									CD81-AS1				ACYP1	STK11IP
																									CDC37				ADAL	STK31
																									CDC5L				ADAM15	STK32A-AS1
																									CDH19				ADAMTS16	STRBP
																									CDK7				ADAMTS7	STX16-NPEPL1
																									CDK9				ADAMTS9-AS1	SUPT5H
																									CDKL1				ADAT2	SYNCRIP
																									CDNF				ADCY1	SYNDIG1L
																									CEACAM1				ADCY7	SYNM
																									CEBPG				ADGRE3	SZRD1
																									CEND1				ADGRL3	TANGO2
																									CENPI				ADH5	TAZ
																									CEP164				ADI1	TCEA3
																									CEP192				ADM5	TDRD3
																									CEP57				ADNP-AS1	TERB1
																									CEP76				ADPGK-AS1	TEX36
																									CFAP161				ADPRM	TEX9
																									CFAP221				ADSSL1	TFAP2E
																									CFAP36				AF121898.1	TFB1M
																									CFAP70				AF127577.4	THG1L
																									CFTR				AF241726.2	TIMP3
																									CGRRF1				AF279873.3	TKT
																									CHKB				AF279873.4	TLR5
																									CHMP6				AFAP1L2	TMEM107
																									CHORDC1				AFDN-DT	TMEM156
																									CHP1				AGAP1	TMEM17
																									CHRNA6				AGBL3	TMEM256-PLSCR3
																									CHST15				AGBL5	TMEM94
																									CIAPIN1				AGL	TOGARAM2
																									CIRBP				AGMO	TP53INP2
																									CLC				AHCYL2	TRAM1L1
																									CLDN9				AIFM1	TRAPPC6B
																									CLIC5				AJ009632.2	TRIM41
																									CLPX				AKAP10	TRIM62
																									CLTCL1				AKIP1	TRIM66
																									CLUAP1				AKR1A1	TRIP4
																									CLYBL				AL020996.1	TRPC4AP
																									CMC2				AL021368.3	TTLL6
																									CMTM5				AL021393.1	TXNIP
																									CNBD2				AL021453.1	TYW1B
																									CNGA4				AL021707.1	UBA7
																									CNIH3				AL021707.2	UBE2G1
																									CNNM4				AL022068.1	UBN1
																									CNOT10				AL022069.1	UMPS
																									CNTN6				AL022097.1	UNC80
																									COL16A1				AL022157.1	UPK2
																									COL5A2				AL022238.2	URB2
																									COL8A1				AL022323.4	USP11
																									COPG2				AL022341.2	USP42
																									COPS3				AL024474.2	UTP18
																									COQ10A				AL024498.2	UVSSA
																									COQ10B				AL031280.1	VAPB
																									COQ4				AL031428.1	VAX2
																									COX15				AL031587.2	VKORC1L1
																									COX19				AL031599.1	VPS37B
																									COX7A2L				AL031731.1	VPS4A
																									CPHXL				AL031846.2	VPS52
																									CPLANE1				AL031963.1	VSX1
																									CPNE4				AL033384.2	WASHC1
																									CPS1				AL034405.1	WDFY2
																									CR769775.2				AL035071.2	WDR54
																									CREB5				AL035427.1	WDR70
																									CREBL2				AL035563.1	WDTC1
																									CREBZF				AL035634.1	WSCD2
																									CRLF1				AL035658.1	XKRX
																									CRLF3				AL049569.1	XRCC6
																									CRLS1				AL049637.1	Z93930.2
																									CRNDE				AL049780.2	ZC3H8
																									CRTC3-AS1				AL049840.1	ZCWPW1
																									CRY2				AL049869.3	ZNF213-AS1
																									CRYAB				AL049870.3	ZNF311
																									CRYL1				AL050341.2	ZNF324B
																									CSGALNACT1				AL078459.1	ZNF418
																									CSMD2				AL080317.3	ZNF449
																									CTDSPL2				AL096855.1	ZNF469
																									CTGF				AL109615.3	ZNF48
																									CTNNBIP1				AL117209.1	ZNF518A
																									CTSO				AL117381.1	ZNF554
																									CUL4B				AL118516.1	ZNF609
																									CUL5				AL121574.1	ZNF668
																									CWC25				AL121658.1	ZNF775
																									CWF19L1				AL121760.1	ZNF780A
																									CYB5D2				AL121820.2	ZNF865
																									CYFIP1				AL121832.2	ZNF90
																									CYP2E1				AL121956.4	ZNFX1
																									CYP39A1				AL121987.1	ZNHIT3
																									CYP3A43				AL122035.1	ZYG11B
																									CYP51A1-AS1				AL132656.2
																									D2HGDH				AL133297.2
																									DAAM1				AL133338.1
																									DANT2				AL133410.1
																									DBF4B				AL133453.1
																									DBR1				AL133481.1
																									DCAF15				AL135925.1
																									DCAF8				AL136038.3
																									DCBLD1				AL136164.2
																									DCPS				AL136322.1
																									DCUN1D2				AL136418.1
																									DDB1				AL136962.1
																									DDHD1				AL136979.1
																									DDHD2				AL136988.2
																									DDN				AL137145.1
																									DDR2				AL137802.2
																									DDX24				AL138760.1
																									DDX25				AL138762.1
																									DDX42				AL138828.1
																									DDX50				AL139021.1
																									DDX55				AL139021.2
																									DDX6				AL139022.1
																									DENND4C				AL139089.1
																									DENND5B-AS1				AL139147.1
																									DENND6A				AL139158.2
																									DERA				AL139260.1
																									DGKA				AL139274.2
																									DGUOK-AS1				AL139294.1
																									DHFR				AL139300.2
																									DHODH				AL139353.2
																									DHRS4-AS1				AL139807.1
																									DHTKD1				AL157871.1
																									DHX32				AL157912.1
																									DHX57				AL157935.2
																									DIRC2				AL157938.2
																									DIS3				AL158068.2
																									DISC1				AL158071.1
																									DLG1				AL159169.2
																									DLGAP4-AS1				AL162377.3
																									DNAAF1				AL162385.2
																									DNAH8				AL353194.1
																									DNAI1				AL353693.1
																									DNAJA1				AL353801.1
																									DNAJA3				AL354733.2
																									DNAJA4				AL354733.3
																									DNAJB1				AL354754.1
																									DNAJB2				AL354771.1
																									DNAJB6				AL354892.1
																									DNAJC10				AL354989.1
																									DNAJC27				AL355001.1
																									DNAJC4				AL355315.1
																									DNASE1L1				AL355338.1
																									DND1				AL355472.1
																									DNHD1				AL355922.2
																									DNM1L				AL356270.1
																									DOCK10				AL356356.1
																									DOCK3				AL356489.3
																									DOK5				AL356805.1
																									DOLPP1				AL357055.3
																									DOPEY2				AL357078.3
																									DPCD				AL357079.1
																									DPH6				AL357093.2
																									DPH6-DT				AL357507.1
																									DPH7				AL358154.1
																									DPP10				AL358472.5
																									DPP6				AL358781.1
																									DPP8				AL359094.1
																									DPY19L3				AL359504.2
																									DPYSL5				AL359715.1
																									DSCC1				AL359853.2
																									DSN1				AL359915.1
																									DTWD2				AL359918.2
																									DUBR				AL359922.1
																									DUS2				AL360091.3
																									DYNC1LI1				AL365255.1
																									DYNC2H1				AL390774.2
																									DYNC2LI1				AL391121.1
																									DYNLL1				AL391684.1
																									DZANK1				AL391807.1
																									E2F3				AL442071.1
																									EBP				AL445248.1
																									ECT2L				AL449266.1
																									EEF1D				AL449403.2
																									EFCAB6				AL450306.1
																									EFS				AL450326.1
																									EGF				AL450332.1
																									EHMT2				AL451047.1
																									EID2B				AL451062.1
																									EIF2AK1				AL451070.1
																									EIF2AK3				AL451085.2
																									EIF2B4				AL499616.1
																									EIF3G				AL512422.1
																									EIF3L				AL513188.1
																									EIF4B				AL513211.1
																									EIF4ENIF1				AL513283.1
																									ELOVL4				AL513314.2
																									ELP6				AL513327.1
																									EMID1				AL513327.2
																									ENAH				AL513365.2
																									ENDOU				AL590006.1
																									ENO4				AL590560.2
																									ENOSF1				AL590999.1
																									ENTPD1				AL591242.1
																									ENTPD1-AS1				AL591684.1
																									ENTPD5				AL591767.1
																									ENTPD7				AL591845.1
																									EP300				AL591926.2
																									EPB41L4A-AS1				AL592295.3
																									EPHA5				AL596218.1
																									EPM2A				AL603832.1
																									EPX				AL627171.1
																									ERG28				AL645465.1
																									ERI2				AL645940.1
																									ERICH6				AL807752.7
																									ERICH6-AS1				AL807761.4
																									ERMARD				AL928654.1
																									ERVMER61-1				AL929472.2
																									ESCO1				ALAD
																									ESR1				ALDH5A1
																									ESRRB				ALDH7A1
																									ESYT2				ALG13-AS1
																									ETFA				ALG5
																									ETFBKMT				ALG8
																									EVC2				ALKBH4
																									EXOSC2				ALMS1
																									EXOSC8				ALOX12
																									F3				AMMECR1
																									FAAP100				ANAPC5
																									FADS1				ANGEL2
																									FADS2				ANGPT2
																									FAM104A				ANGPTL4
																									FAM13B				ANK3
																									FAM149A				ANKDD1B
																									FAM160A2				ANKRD11
																									FAM161A				ANKRD18A
																									FAM174B				ANKRD28
																									FAM184B				ANKRD35
																									FAM186A				ANKRD53
																									FAM196A				ANKUB1
																									FAM20A				ANO8
																									FAM213A				AOC2
																									FAM227B				AP000229.1
																									FAM241B				AP000311.1
																									FAM45A				AP000462.1
																									FAM69C				AP000462.3
																									FAM76A				AP000763.3
																									FAM76B				AP000802.1
																									FAM81A				AP000842.2
																									FAM86C1				AP000844.1
																									FANCD2				AP000857.2
																									FANCM				AP000880.1
																									FASTKD2				AP000919.2
																									FAXDC2				AP000919.3
																									FBXL12				AP000962.1
																									FBXO32				AP001011.1
																									FBXO4				AP001021.2
																									FBXW10				AP001029.1
																									FDPS				AP001107.9
																									FERMT3				AP001172.1
																									FEZ2				AP001269.4
																									FGF17				AP001547.1
																									FGFR1OP				AP001767.3
																									FGFR2				AP001816.1
																									FGFR3				AP002370.2
																									FIGN				AP002433.1
																									FILIP1				AP002495.2
																									FILIP1L				AP002498.1
																									FKBP4				AP002518.2
																									FKBP9				AP002812.2
																									FLVCR1				AP002892.1
																									FLVCR1-DT				AP002954.1
																									FLYWCH1				AP002991.1
																									FLYWCH2				AP003025.1
																									FNBP4				AP003071.2
																									FOXP4				AP003086.2
																									FP236383.1				AP003096.1
																									FPGS				AP003392.1
																									FRAT2				AP003392.6
																									FRMD5				AP003438.1
																									FRS3				AP004147.1
																									FSIP2-AS1				AP005131.1
																									FUCA1				AP005131.5
																									FXR1				AP005329.2
																									FZD6				AP3S2
																									GAB1				AP4B1-AS1
																									GABRR1				AP4S1
																									GAGE10				AP5B1
																									GAL3ST2				AP5M1
																									GALNT11				APC2
																									GALNT12				APEX1
																									GAPVD1				APOA1-AS
																									GART				APOL3
																									GAS2				APP
																									GAS6-AS1				APTX
																									GATD3A				AQP11
																									GATD3B				ARCN1
																									GBA2				ARF5
																									GCAT				ARG2
																									GCDH				ARHGAP15
																									GEMIN7-AS1				ARHGAP26-AS1
																									GEMIN8				ARHGAP5
																									GEN1				ARHGDIG
																									GGA2				ARHGEF16
																									GGNBP2				ARHGEF38
																									GHRL				ARL4C
																									GIGYF2				ARL6
																									GIPC1				ARMC10
																									GK				ARMC12
																									GK5				ARMC8
																									GLE1				ARMCX5
																									GLIDR				ARMT1
																									GLIS3				ARNTL2
																									GLMN				ARRDC1-AS1
																									GLOD4				ART4
																									GLUD1				ARVCF
																									GMCL1				ASAH2B
																									GMDS-DT				ASAP1
																									GMPR				ASB14
																									GNAS				ASB16
																									GNG12				ASB3
																									GNG12-AS1				ASB4
																									GNPTAB				ASF1B
																									GOLGA1				ASIC4
																									GOLGA8B				ASL
																									GOLGA8M				ASNS
																									GON4L				ASPH
																									GOPC				ASPN
																									GOSR1				ASRGL1
																									GPANK1				ASTN2-AS1
																									GPATCH2L				ASXL1
																									GPLD1				ATAD1
																									GPR107				ATG14
																									GPR135				ATP12A
																									GPR155				ATP13A3
																									GPR157				ATP1A1
																									GPRC5C				ATP2A1
																									GRAPL				ATP2B1-AS1
																									GRB10				ATP2B2
																									GRIP1				ATP2C1
																									GRPEL2-AS1				ATP5S
																									GSAP				ATP6AP2
																									GSS				ATP6V1E1
																									GSTCD				ATP6V1E2
																									GTF2A1				ATP8B1
																									GTF2B				ATP8B2
																									GTF2IRD2				ATRAID
																									GTF2IRD2B				AUH
																									GTF3C2				AUNIP
																									GUCD1				AURKA
																									GUSB				AVEN
																									H2AFY2				AXL
																									HABP4				B3GALNT1
																									HACL1				B3GALT4
																									HADHA				B4GALT4-AS1
																									HADHB				B4GALT6
																									HCG25				B9D1
																									HDAC6				BAALC-AS1
																									HDAC9				BAALC-AS2
																									HDGFL2				BARD1
																									HDHD5				BATF3
																									HDHD5-AS1				BAX
																									HEATR5B				BBC3
																									HECTD1				BBOX1-AS1
																									HELQ				BBS2
																									HERC6				BBX
																									HESX1				BCAS1
																									HEXB				BCL2L2
																									HFM1				BCLAF1
																									HGSNAT				BDNF
																									HHAT				BHLHE40
																									HIBADH				BICD1
																									HINFP				BICRA-AS1
																									HIP1R				BID
																									HIPK2				BLNK
																									HIRA				BMI1
																									HLA-DMA				BOD1L1
																									HMCES				BOP1
																									HMGB1				BORA
																									HMGCR				BPGM
																									HMGCS1				BPHL
																									HMGN3				BPNT1
																									HMGXB4				BRCA1
																									HNRNPL				BRCC3
																									HOOK3				BRD1
																									HPCAL1				BRD8
																									HPR				BRINP1
																									HS3ST3A1				BRWD1
																									HSD17B14				BRWD3
																									HSF2BP				BTAF1
																									HSF4				BTBD18
																									HSP90AA1				BTBD9
																									HSP90AB1				BTD
																									HSPA1L				BTG1
																									HSPA4L				BTN3A1
																									HSPB1				BTN3A2
																									HSPB11				BTN3A3
																									HSPD1				BX255925.3
																									HSPE1-MOB4				BX890604.1
																									HSPH1				C11orf1
																									HTATIP2				C11orf58
																									HYKK				C12orf29
																									IBTK				C12orf56
																									ICA1L				C12orf60
																									ID1				C16orf45
																									IDH2				C16orf86
																									IDH3A				C16orf89
																									IFNLR1				C17orf75
																									IFRD1				C19orf73
																									IFT122				C1orf131
																									IFT27				C1orf146
																									IFT74				C1orf87
																									IFT88				C2CD5
																									IL17RC				C2orf68
																									IL20RA				C2orf72
																									IL3RA				C2orf88
																									ILF3-DT				C3orf18
																									IMMP1L				C3orf49
																									IMMT				C3orf70
																									INF2				C4orf33
																									ING4				C4orf47
																									INHA				C4orf51
																									INO80				C5orf34
																									INPP5A				C5orf66
																									INSIG1				C6
																									INTS10				C6orf10
																									INTS2				C6orf136
																									INTS6L				C6orf47
																									IPO9-AS1				C6orf48
																									IPP				C7orf26
																									IQANK1				C7orf61
																									IQCE				C9orf41-AS1
																									IQCH				C9orf64
																									IQCH-AS1				C9orf84
																									IQCJ-SCHIP1				C9orf92
																									IQCM				CA1
																									IRAK4				CABCOCO1
																									ITCH				CABLES2
																									ITGA10				CACNA1I
																									ITGAM				CACNA2D3-AS1
																									ITGB8				CACNB4
																									ITPA				CACYBP
																									ITPKB-AS1				CADM2-AS1
																									IZUMO4				CADM2-AS2
																									JARID2				CAHM
																									JDP2				CALB2
																									JMJD1C				CAMKV
																									JMJD4				CAPN10-DT
																									JMJD6				CAPN7
																									KANSL1L				CAPN9
																									KANSL2				CAPRIN2
																									KANSL3				CAPZA2
																									KATNB1				CARS
																									KCNIP2-AS1				CASD1
																									KCNJ2				CASP6
																									KCTD20				CAV3
																									KCTD9				CAVIN4
																									KDM1A				CBR4
																									KDM3B				CC2D2A
																									KDM4A-AS1				CCDC107
																									KHDC1				CCDC113
																									KHDC4				CCDC124
																									KIAA0319L				CCDC144NL-AS1
																									KIAA1257				CCDC157
																									KIAA1841				CCDC17
																									KIF1A				CCDC171
																									KIF24				CCDC181
																									KIF27				CCDC186
																									KIF7				CCDC194
																									KLHL22				CCDC196
																									KLHL23				CCDC22
																									KLHL28				CCDC25
																									KLHL29				CCDC28B
																									KLHL4				CCDC32
																									KLHL5				CCDC39
																									KLHL7				CCDC51
																									KMT5C				CCDC66
																									KNOP1				CCDC77
																									KPNA3				CCDC78
																									KREMEN1				CCDC81
																									KRTAP5-AS1				CCNB1IP1
																									KYAT3				CCNC
																									L2HGDH				CCND2
																									L3MBTL2				CCNE1
																									LACTB				CCNE2
																									LAPTM4B				CCNF
																									LARGE1				CCNL1
																									LCN12				CCNQ
																									LDAH				CCT3
																									LDB1				CCT5
																									LDHD				CCZ1
																									LDLRAP1				CD2AP
																									LEKR1				CD3EAP
																									LENG8-AS1				CD4
																									LETMD1				CD47
																									LFNG				CD9
																									LGR5				CD99L2
																									LIFR-AS1				CDADC1
																									LIMA1				CDC16
																									LIN54				CDC23
																									LINC00106				CDC37L1
																									LINC00240				CDC40
																									LINC00271				CDCA4
																									LINC00461				CDH6
																									LINC00467				CDIPT
																									LINC00534				CDK11A
																									LINC00571				CDK20
																									LINC00639				CDK6
																									LINC00847				CDKN2AIPNL
																									LINC00862				CDKN2D
																									LINC00884				CDON
																									LINC00987				CELA2B
																									LINC01006				CELF2-AS2
																									LINC01080				CELF3
																									LINC01134				CELSR3
																									LINC01152				CENPO
																									LINC01184				CEP250
																									LINC01185				CEP295
																									LINC01239				CEP70
																									LINC01242				CEP78
																									LINC01310				CERNA1
																									LINC01344				CERS2
																									LINC01376				CERS6
																									LINC01411				CFAP44-AS1
																									LINC01505				CFAP69
																									LINC01515				CFAP97D2
																									LINC01560				CFLAR-AS1
																									LINC01562				CGAS
																									LINC01567				CHAC1
																									LINC01572				CHAC2
																									LINC01715				CHAMP1
																									LINC01748				CHCHD7
																									LINC02060				CHD1L
																									LINC02170				CHD5
																									LINC02226				CHKA
																									LINC02250				CHL1
																									LINC02256				CHRAC1
																									LINC02340				CHRD
																									LINC02341				CHRFAM7A
																									LINC02427				CHRM5
																									LINC02588				CHRNA5
																									LIPE				CHRNB1
																									LIX1-AS1				CHST1
																									LMBRD1				CHST14
																									LMLN				CHST9
																									LMTK2				CIAO1
																									LNX2				CIP2A
																									LPXN				CIR1
																									LRIG1				CKMT2
																									LRP11				CKS2
																									LRP2				CLCN6
																									LRP4-AS1				CLDN15
																									LRR1				CLDN20
																									LRRC17				CLDND1
																									LRRC28				CLEC11A
																									LRRC37A3				CLEC2L
																									LRRC49				CLIP1-AS1
																									LRRC8A				CLK1
																									LSM2				CLRN1-AS1
																									LSM6				CNGB3
																									LTA4H				CNOT8
																									LUC7L2				CNPY4
																									LUC7L3				CNST
																									LUCAT1				CNTD2
																									LURAP1				CNTN2
																									LUZP1				CNTNAP4
																									MAEL				COA1
																									MAFG				COBL
																									MAK				COCH
																									MAMDC4				COG1
																									MAN1B1				COL10A1
																									MAN1B1-DT				COL11A1
																									MANSC1				COL19A1
																									MAP1LC3B2				COL24A1
																									MAP3K12				COL28A1
																									MAP3K15				COL4A3
																									MAP9				COL6A6
																									MAPK12				COL9A2
																									MAPKAPK5				COLCA1
																									MARCH1				COMMD4
																									MARCH2				COMMD6
																									MARCH9				COPS6
																									MBD4				COPS7B
																									MBNL2				COPS9
																									MCCC2				COQ2
																									MCEE				COQ3
																									MCF2L				COQ6
																									MCM3AP				COQ7
																									MCM6				COQ8B
																									MCM9				COQ9
																									MDC1				CORO1A
																									MDH1B				CORO1C
																									MDM4				CORO6
																									MECR				COX20
																									MED14				COX7A1
																									MED6				CPB2
																									MEF2C-AS2				CPNE7
																									MEGF6				CPNE9
																									MEGF9				CPOX
																									MEP1B				CPT1A
																									MESD				CPT2
																									METAP1D				CPVL
																									METTL24				CREB1
																									MFSD8				CRELD2
																									MGA				CRK
																									MGARP				CRYBG1
																									MGME1				CRYM
																									MIB1				CRYZ
																									MICA				CSDC2
																									MICU2				CSDE1
																									MIF4GD				CSNK1D
																									MINDY2				CSNK1G1
																									MIR181A2HG				CSNK1G2
																									MIR210HG				CSTF1
																									MIR762HG				CSTF2
																									MIS12				CSTF3-DT
																									MKRN1				CTBP1
																									MKS1				CTBP1-AS
																									MLX				CTDSP1
																									MLYCD				CTHRC1
																									MMAB				CTNND2
																									MMD2				CTNS
																									MMP24				CTSL
																									MMP28				CTTNBP2
																									MNS1				CTXN1
																									MOB1B				CUL2
																									MORC2-AS1				CUL7
																									MORN4				CWF19L2
																									MOV10				CX3CL1
																									MPDZ				CXCL17
																									MPHOSPH9				CXorf38
																									MPPE1				CYB561A3
																									MRE11				CYB5B
																									MRI1				CYB5R1
																									MRNIP				CYBA
																									MROH7-TTC4				CYP27A1
																									MRPL15				CYP2J2
																									MRPL2				CYP3A5
																									MRPL32				CYP4A22-AS1
																									MRPL45				CYSTM1
																									MRPS25				DALRD3
																									MRPS6				DAP
																									MSH3				DARS2
																									MSL1				DBF4
																									MST1				DBNL
																									MT-ATP6				DBT
																									MT-ATP8				DCAF11
																									MT-ND1				DCAF16
																									MT-ND2				DCDC2B
																									MT-ND3				DCLRE1C
																									MT-ND4				DCTN4
																									MT-ND4L				DCTPP1
																									MT3				DDB2
																									MTA1				DDN-AS1
																									MTA3				DDO
																									MTCH2				DDRGK1
																									MTERF1				DDT
																									MTF2				DDX18
																									MTFMT				DDX20
																									MTHFD1				DDX58
																									MTMR1				DDX59
																									MTMR4				DDX60
																									MTR				DECR1
																									MTRNR2L12				DEDD
																									MTRNR2L8				DEDD2
																									MUSK				DENND1B
																									MVD				DENND6A-AS1
																									MVK				DENR
																									MYH7B				DEPDC4
																									MYO15B				DERL2
																									MYOT				DEUP1
																									MZF1				DFFA
																									NAA35				DGAT2L6
																									NAA40				DHCR7
																									NAAA				DHX16
																									NAALADL2				DHX33
																									NAGLU				DHX35
																									NANOG				DHX38
																									NBPF11				DIAPH2-AS1
																									NBPF12				DIO2
																									NBPF14				DIO2-AS1
																									NCAM2				DIO3OS
																									NCKAP5L				DIRC3
																									NCOA2				DIRC3-AS1
																									NCOA3				DIS3L
																									NDEL1				DLAT
																									NDUFA5				DLC1
																									NDUFAF7				DLG5
																									NDUFS3				DLGAP1-AS4
																									NEAT1				DLGAP1-AS5
																									NEBL				DLL1
																									NECTIN3-AS1				DLST
																									NEDD4L				DM1-AS
																									NEK8				DMAC2
																									NEMP1				DMXL2
																									NEPRO				DNAAF2
																									NEURL2				DNAH10
																									NFASC				DNAH17
																									NFATC2IP				DNAH2
																									NFKBIL1				DNAJB13
																									NGLY1				DNAJB9
																									NHLRC3				DNAJC17
																									NIPSNAP2				DNAJC19
																									NKAIN4				DNAJC9-AS1
																									NKTR				DNASE2
																									NLRP7				DNM3
																									NMD3				DNM3OS
																									NMRAL1				DNMBP
																									NOMO2				DNMBP-AS1
																									NOMO3				DNTTIP1
																									NOP14-AS1				DOCK4-AS1
																									NOS1				DOK1
																									NPEPL1				DOLK
																									NPIPB11				DPP10-AS1
																									NPIPB12				DPP10-AS3
																									NPIPB3				DPY19L2
																									NQO1				DRAM2
																									NQO2				DRC3
																									NR2C1				DRG1
																									NRDE2				DSCAS
																									NREP				DSEL
																									NRG4				DTD1
																									NRSN2				DTNBP1
																									NSD1				DTX1
																									NSDHL				DTX4
																									NSRP1				DUOX1
																									NSUN3				DUS1L
																									NT5C3A				DUS3L
																									NTNG2				DUSP11
																									NUDT19				DUSP7
																									NUDT5				DUSP8
																									NUDT7				DYNLL2
																									NUFIP2				DYRK1B
																									NUP133				E4F1
																									NUP37				ECI2
																									NUP43				ECPAS
																									NUP54				EDA2R
																									NUP85				EDARADD
																									NUPL2				EDDM13
																									OARD1				EDEM2
																									ODF2				EDIL3
																									OGDHL				EFCAB11
																									OIP5				EFCAB13
																									OPN3				EFCAB14-AS1
																									ORC2				EFHB
																									ORMDL1				EFNA1
																									OS9				EHHADH
																									OSGEP				EHMT2-AS1
																									OSTF1				EI24
																									OVCH1				EIF2B2
																									OVOL2				EIF2S3B
																									P2RX4				EIF3B
																									P3H2				EIF3D
																									PAAF1				EIF4EBP1
																									PABPN1				ELDR
																									PACS1				ELF2
																									PALLD				ELFN2
																									PAMR1				ELMO1
																									PAN3				ELN
																									PANK1				ELOA-AS1
																									PAPOLA				ELP1
																									PAQR4				ELP5
																									PAQR6				EMC2
																									PARD6G-AS1				EMC3
																									PARN				EMC7
																									PARP2				EMCN
																									PARP6				EMG1.1
																									PAXBP1-AS1				EMILIN2
																									PBRM1				EML4
																									PCBD2				EMX2
																									PCDH9-AS3				ENDOV
																									PCDHB9				ENPP2
																									PCSK6				ENPP3
																									PCTP				ENTPD3
																									PCYOX1L				EPB41L4A
																									PDCD2L				EPB41L5
																									PDCD6IP				EPC1
																									PDCL				EPHX2
																									PDE1C				EPN2-AS1
																									PDS5B				ERAL1
																									PDXDC1				ERCC3
																									PDZD8				ERCC6L
																									PEA15				ERGIC2
																									PEX11B				ERLEC1
																									PEX11G				ERLIN2
																									PFDN1				ERMAP
																									PGAM5				ERO1A
																									PGF				ERO1B
																									PHF7				ERP29
																									PHKG1				ESYT1
																									PIAS2				ETFDH
																									PIEZO2				ETNPPL
																									PIGB				ETV4
																									PIGG				EXOC1
																									PIGL				EXOC3
																									PIGU				EXOC4
																									PIGX				EXOC6
																									PIGZ				EXOG
																									PIH1D1				EXOSC1
																									PIK3CB				EXTL2
																									PILRB				EXTL3-AS1
																									PINLYP				EYA2
																									PIPOX				EYS
																									PJVK				F10
																									PKIB				F11-AS1
																									PLA2G15				F8
																									PLCD4				FA2H
																									PLCG2				FADS3
																									PLEKHB1				FAHD2A
																									PLOD1				FAHD2B
																									PLOD3				FAIM
																									PLXNA1				FALEC
																									PMFBP1				FAM102A
																									PNCK				FAM111A-DT
																									PNLDC1				FAM118B
																									PNN				FAM120AOS
																									PNPLA1				FAM131B
																									PNPLA3				FAM136A
																									POFUT2				FAM13C
																									POLB				FAM149B1
																									POLR1E				FAM151A
																									POLR3E				FAM162A
																									POM121				FAM167A-AS1
																									POM121C				FAM172A
																									POMT1				FAM181B
																									POMZP3				FAM200A
																									PON1				FAM216A
																									POP1				FAM217A
																									POU2F1				FAM218A
																									PPIE				FAM228A
																									PPIG				FAM229B
																									PPIH				FAM3D-AS1
																									PPIL3				FAM57A
																									PPP1R13B				FAM69A
																									PPP1R1B				FAM89A
																									PPP1R2				FANCA
																									PPP1R35				FASTKD1
																									PRDM10				FASTKD3
																									PRICKLE2				FBF1
																									PRIMPOL				FBLL1
																									PRKAA1				FBN1
																									PRKCA-AS1				FBXL13
																									PRKCI				FBXL22
																									PRKD1				FBXL5
																									PRMT7				FBXO11
																									PRMT9				FBXO16
																									PROCA1				FBXO21
																									PROCR				FBXO24
																									PRPSAP2				FBXO33
																									PSMA3				FBXO6
																									PSMA5				FBXW12
																									PSMC1				FCHO1
																									PSMD5				FCHSD2
																									PSMG1				FDFT1
																									PSMG3-AS1				FDXR
																									PTDSS1				FGD1
																									PTGES2				FGF22
																									PTGES3				FGF9
																									PTOV1				FGFBP3
																									PTPDC1				FGGY
																									PTPRE				FH
																									PTPRK				FIBIN
																									PTS				FJX1
																									PXMP4				FKBP10
																									PXN-AS1				FKBP5
																									PYCR3				FKRP
																									PYM1				FLI1
																									QRICH2				FLNC
																									QTRT1				FLRT1
																									RAB2B				FLRT2
																									RAB34				FMO2
																									RAB5A				FMO4
																									RAB6A				FMO5
																									RABEPK				FMR1
																									RANGAP1				FN3K
																									RAP2C-AS1				FN3KRP
																									RAPGEFL1				FNDC5
																									RAPH1				FNDC9
																									RASL10A				FO393401.1
																									RASSF4				FO393419.2
																									RASSF8-AS1				FOLH1
																									RB1-DT				FOXG1
																									RBKS				FOXG1-AS1
																									RBL2				FOXJ1
																									RBM3				FOXRED1
																									RBM39				FOXRED2
																									RBM4				FREM2-AS1
																									RBMS2				FREM3
																									RCL1				FRMD4B
																									RCN2				FRMD6-AS1
																									RCOR1				FRS2
																									RCOR3				FSD1
																									RDH11				FSD2
																									RDH13				FSIP1
																									RECK				FSIP2
																									REPS1				FTL
																									REV1				FTO
																									RFLNA				FUNDC1
																									RFWD3				FUT2
																									RFX2				FUT8
																									RFX3-AS1				FUT9
																									RGMB				FUZ
																									RGS22				FXYD1
																									RHBDL2				FYB2
																									RHOT2				FZD4
																									RIC3				GAA
																									RILP				GABRA2
																									RIMKLA				GABRA5
																									RINT1				GABRG1
																									RIPK1				GADD45G
																									RLBP1				GALK1
																									RMC1				GARS
																									RMI1				GAS1RR
																									RMND5B				GATAD1
																									RMRP				GCA
																									RNF111				GCNA
																									RNF112				GCNT7
																									RNF121				GDAP1L1
																									RNF125				GDF9
																									RNF138				GDPD1
																									RNF149				GDPD5
																									RNF168				GEMIN2
																									RNF170				GGACT
																									RNF212B				GGCX
																									RNF214				GINM1
																									RNF34				GIPC2
																									RNF43				GJC2
																									RNFT1-DT				GK-AS1
																									RNMT				GK3P
																									RNPEP				GLA
																									RNPS1				GLB1L
																									ROBO3				GLCCI1
																									RPL27				GLIPR1L1
																									RPL34				GLMP
																									RPL38				GLS2
																									RPL7L1				GLT8D1
																									RPLP1				GM2A
																									RPRD2				GMPPB
																									RPS5				GNA14-AS1
																									RPS6KB1				GNAO1
																									RRM1				GNB1
																									RSPH14				GNB1L
																									RSRP1				GNB4
																									RTCA				GNB5
																									RTF1				GNL3
																									RTN1				GNRHR
																									RUFY1				GOLGA3
																									RUNDC3A-AS1				GOLGA8A
																									S100PBP				GORASP1
																									S1PR3				GPAM
																									SAP130				GPATCH3
																									SAP30L				GPC5-AS1
																									SAT2				GPI
																									SAXO1				GPIHBP1
																									SCART1				GPR137
																									SCML1				GPR137C
																									SCN11A				GPR82
																									SCPEP1				GPRC5D-AS1
																									SEC14L4				GPSM2
																									SEC23A				GPX2
																									SEC24B-AS1				GPX7
																									SEC31B				GRAMD1C
																									SEC63				GREB1
																									SECISBP2				GREM1
																									SEH1L				GRID1-AS1
																									SELENOF				GRID2IP
																									SELENOW				GRIN1
																									SEM1				GRIN2D
																									SEMA3B				GSDMD
																									SEMA4A				GSN
																									SEMA4C				GSN-AS1
																									SENP2				GSTA4
																									SENP6				GSTK1
																									SEPSECS				GSTM3
																									SERPINE3				GSTT2B
																									SERPINF2				GTF2H2
																									SESN3				GTF3C3
																									SETDB1				GTPBP1
																									SF1				GTPBP3
																									SFXN2				GUCY2C
																									SFXN4				GVQW2
																									SGMS1-AS1				GXYLT1
																									SGSM2				H1FX-AS1
																									SGTB				H3F3B
																									SH2B1				HAND2-AS1
																									SH3BGR				HARS2
																									SH3KBP1				HAUS2
																									SH3PXD2A				HAUS8
																									SH3TC2				HAX1
																									SHISA6				HCRT
																									SHLD2				HDAC10
																									SIAE				HDDC3
																									SIDT2				HDHD3
																									SIN3A				HEATR4
																									SIRT2				HELZ
																									SIRT5				HEPH
																									SIX4				HEPN1
																									SKIDA1				HERC1
																									SLC12A1				HERC4
																									SLC16A3				HERPUD2
																									SLC20A1				HES1
																									SLC22A4				HES4
																									SLC24A1				HES5
																									SLC25A14				HES6
																									SLC25A15				HEXIM1
																									SLC25A26				HEXIM2
																									SLC25A36				HEY1
																									SLC25A46				HFE
																									SLC27A3				HIBCH
																									SLC2A4RG				HIF1A
																									SLC2A9				HILPDA
																									SLC30A5				HIST1H4E
																									SLC31A1				HIVEP3
																									SLC35C2				HLX-AS1
																									SLC46A3				HMG20A
																									SLC4A9				HMGCLL1
																									SLC51A				HMGN1
																									SLC5A4-AS1				HMGN3-AS1
																									SLC5A9				HMGN4
																									SLC6A1-AS1				HMGN5
																									SLC7A1				HMGXB3
																									SLC7A11				HMMR
																									SLC7A5				HNRNPM
																									SLC9A3				HNRNPU
																									SLC9A8				HOOK2
																									SLC9A9				HPN-AS1
																									SLC9B1				HPS4
																									SLCO1C1				HRH3
																									SLF2				HS2ST1
																									SLTM				HSBP1L1
																									SMAD1				HSD11B1
																									SMARCD2				HSD17B11
																									SMIM14				HSD17B6
																									SMIM15-AS1				HSDL2
																									SMIM19				HSF2
																									SMIM30				HSPA1A
																									SMIM8				HSPA1B
																									SMN1				HSPA4
																									SMURF2				HSPA6
																									SMYD2				HSPA9
																									SMYD4				HSPB8
																									SNRK				HTR2B
																									SNRNP35				HTRA1
																									SNRNP40				HTT-AS
																									SNRPA1				HUNK
																									SNX21				HYAL2
																									SNX3				HYPK
																									SNX4				IAH1
																									SOD1				IARS
																									SOS1				ICAM3
																									SOS2				IDI1
																									SP140				IDNK
																									SPACA9				IDUA
																									SPAG8				IER3
																									SPAG9				IFFO1
																									SPART				IFI27L1
																									SPAST				IFIT3
																									SPATA1				IFNGR2
																									SPATA24				IFT22
																									SPATA6				IFT81
																									SPATA7				IGSF10
																									SPDYE16				IGSF6
																									SPDYE2				IL12RB2
																									SPDYE3				IL18
																									SPDYE5				IL1RAPL1
																									SPG11				IL33
																									SPG21				IL5
																									SPG7				IL6R
																									SPI1				IL7
																									SPICE1				ILK
																									SPON2				IMP3
																									SPOP				IMPA1
																									SPPL2B				IMPA2
																									SPSB3				IMPACT
																									SPTLC1				ING5
																									SREBF1				INKA2
																									SREBF2				INO80-AS1
																									SRGAP1				INPP1
																									SRP54				INTS12
																									SRRM1				INTS14
																									SRRM2-AS1				INTS8
																									SRSF11				IP6K2
																									SRSF2				IPMK
																									SSPN				IQCA1
																									ST13				IQCG
																									ST18				IQSEC1
																									ST7-AS1				IQUB
																									STAG3				IREB2
																									STARD13				ISOC1
																									STARD4-AS1				ISPD-AS1
																									STAT2				ITFG1-AS1
																									STIP1				ITFG2-AS1
																									STK32C				ITGA6
																									STT3A				ITGA9
																									STT3A-AS1				ITGB5-AS1
																									STX1A				ITM2B
																									SUCLA2				ITM2C
																									SUCO				ITPK1-AS1
																									SUGT1				JAK1
																									SULT1A1				JAKMIP2-AS1
																									SUMF2				JAM3
																									SUN1				JRKL
																									SUPT6H				JUNB
																									SUPV3L1				KALRN
																									SYCE2				KAT5
																									SYNPO2L				KATNA1
																									SYP				KATNBL1
																									TADA2A				KBTBD11-OT1
																									TAF1				KBTBD12
																									TAF11				KBTBD2
																									TAF5				KBTBD4
																									TAMM41				KCNAB3
																									TARBP1				KCNB1
																									TARID				KCNH8
																									TATDN3				KCNIP1
																									TBC1D19				KCNJ13
																									TBC1D4				KCNJ8
																									TBP				KCNK1
																									TCEAL9				KCNMA1-AS1
																									TCTN2				KCNMA1-AS3
																									TCTN3				KCNQ2
																									TELO2				KCNT1
																									TENT2				KCNT2
																									TENT5A				KCTD18
																									TERF1				KCTD2
																									TERF2IP				KDM8
																									TET1				KHDRBS1
																									TEX10				KIAA0232
																									TFB2M				KIAA0895L
																									TFRC				KIAA1211
																									TGFB1				KIAA1549
																									TH2LCRR				KIF1BP
																									THAP6				KIF20B
																									THBS3				KIF26B
																									THNSL1				KIF3A
																									THRAP3				KIF4A
																									THSD4				KIF5C
																									THUMPD1				KIF9
																									TIAM2				KIFC2
																									TIGD1				KIRREL3
																									TIMM23				KITLG
																									TIRAP				KIZ-AS1
																									TLDC1				KLHDC1
																									TM2D1				KLHL25
																									TM7SF2				KLHL8
																									TM7SF3				KLK14
																									TMC2				KMT2B
																									TMEM128				KPTN
																									TMEM132B				KRAS
																									TMEM138				KRTCAP3
																									TMEM143				KYAT1
																									TMEM164				LAIR1
																									TMEM168				LAMTOR4
																									TMEM175				LANCL1-AS1
																									TMEM191C				LAPTM4A
																									TMEM192				LAPTM5
																									TMEM220				LARS2-AS1
																									TMEM220-AS1				LASP1
																									TMEM231				LAT
																									TMEM241				LATS2-AS1
																									TMEM254-AS1				LCA5L
																									TMEM266				LCLAT1
																									TMEM41B				LDHAL6A
																									TMEM44-AS1				LENG8
																									TMEM53				LENG9
																									TMEM59				LGALS1
																									TMEM67				LGALS9
																									TMEM72-AS1				LGI4
																									TMEM87A				LHFPL2
																									TMEM87B				LHFPL3
																									TMEM9B				LIFR
																									TMIE				LIMCH1
																									TMTC1				LIMS2
																									TMTC4				LIN52
																									TMUB2				LIN7B
																									TMX3				LINC00115
																									TMX4				LINC00159
																									TNFRSF14				LINC00324
																									TOB2				LINC00463
																									TOM1L1				LINC00472
																									TOP3A				LINC00486
																									TOX3				LINC00513
																									TOX4				LINC00616
																									TPM1				LINC00623
																									TPPP				LINC00624
																									TPT1				LINC00707
																									TRAF4				LINC00877
																									TRAFD1				LINC00894
																									TRAPPC13				LINC00901
																									TRAPPC6A				LINC00903
																									TRIB2				LINC00908
																									TRIM33				LINC00909
																									TRIM37				LINC00910
																									TRIM45				LINC00982
																									TRMT10B				LINC01003
																									TRMT9B				LINC01023
																									TRMU				LINC01090
																									TRNT1				LINC01098
																									TRPC1				LINC01102
																									TSC1				LINC01103
																									TSC2				LINC01106
																									TSHZ1				LINC01114
																									TSNAXIP1				LINC01119
																									TSPOAP1				LINC01229
																									TSPOAP1-AS1				LINC01252
																									TSPYL4				LINC01273
																									TTC12				LINC01285
																									TTC23L				LINC01317
																									TTC32				LINC01340
																									TTF1				LINC01389
																									TTI2				LINC01435
																									TTL				LINC01470
																									TTLL3				LINC01535
																									TTLL5				LINC01568
																									TUBGCP5				LINC01579
																									TXNDC11				LINC01586
																									TXNDC15				LINC01607
																									TXNDC16				LINC01609
																									TXNRD3				LINC01637
																									TYW1				LINC01695
																									UAP1L1				LINC01703
																									UBAP2				LINC01726
																									UBE2D3				LINC01727
																									UBE2Q2				LINC01759
																									UBIAD1				LINC01878
																									UBL5				LINC01896
																									UBP1				LINC01931
																									UBR7				LINC01983
																									UBXN4				LINC02021
																									UEVLD				LINC02054
																									UFL1				LINC02080
																									UFL1-AS1				LINC02196
																									UNC13B				LINC02259
																									UNC45A				LINC02267
																									UNG				LINC02281
																									UPF3B				LINC02316
																									URI1				LINC02345
																									USF1				LINC02362
																									USO1				LINC02388
																									USP14				LINC02576
																									USP2-AS1				LINGO1
																									USP28				LIPH
																									USP3				LMO7-AS1
																									USP3-AS1				LMX1B
																									USP39				LOXL3
																									USP50				LPAR6
																									USP54				LPCAT3
																									USP8				LRP12
																									UTP23				LRP1B
																									VANGL2				LRP6
																									VASH1-AS1				LRRC19
																									VDAC3				LRRC27
																									VIRMA				LRRC40
																									VLDLR-AS1				LRRC8C-DT
																									VPS26A				LRRTM1
																									VPS35				LRTM1
																									VPS39				LSAMP-AS1
																									VSIG10				LSS
																									VWA3A				LTBR
																									VWCE				LUZP2
																									WAC-AS1				LXN
																									WARS2				LYG2
																									WASHC2C				LYPLAL1-DT
																									WASHC3				M6PR
																									WBP1L				MACO1
																									WBP2NL				MACROD2-AS1
																									WDHD1				MAD2L1BP
																									WDR11				MADCAM1
																									WDR11-AS1				MAGED2
																									WDR20				MAGEF1
																									WDR31				MAGI1-AS1
																									WDR37				MAGOHB
																									WDR63				MAIP1
																									WDR88				MAK16
																									WDR90				MALAT1
																									WDR92				MAML3
																									WDR93				MAMSTR
																									WDYHV1				MAN2A2
																									WEE2-AS1				MAOA
																									WFDC3				MAP10
																									WHRN				MAP2
																									WSB1				MAP3K20-AS1
																									XG				MAP3K8
																									XPA				MAPK1
																									XRCC3				MAPK3
																									YES1				MAPK7
																									YJEFN3				MAPK8
																									YME1L1				MAPK8IP2
																									Z95115.1				MAPKAPK5-AS1
																									Z99127.1				MARC2
																									ZBED5-AS1				MARCH8
																									ZBTB48				MARVELD3
																									ZC2HC1A				MASP2
																									ZC3H6				MAX
																									ZC3HC1				MAZ
																									ZCCHC17				MBD3
																									ZDHHC14				MBOAT7
																									ZEB2				MBP
																									ZFAND3				MBTPS2
																									ZFP37				MC1R
																									ZFP64				MCAT
																									ZFP69				MCCC1
																									ZFYVE16				MCFD2
																									ZKSCAN1				MCMBP
																									ZMAT1				MCMDC2
																									ZMIZ2				MCRIP1
																									ZNF101				MCRS1
																									ZNF136				MCUR1
																									ZNF14				MDH1
																									ZNF140				MDM2
																									ZNF141				MED10
																									ZNF157				MED13L
																									ZNF19				MED21
																									ZNF2				MED23
																									ZNF211				MED9
																									ZNF213				MEIOC
																									ZNF214				METAP2
																									ZNF233				METTL15
																									ZNF248				METTL17
																									ZNF25				MFN1
																									ZNF280D				MFSD13A
																									ZNF287				MFSD4B
																									ZNF322				MIA2
																									ZNF337-AS1				MICU3
																									ZNF350				MIEF2
																									ZNF365				MIPEP
																									ZNF383				MIR181A1HG
																									ZNF395				MIR22HG
																									ZNF396				MIR34AHG
																									ZNF404				MIR99AHG
																									ZNF426				MIRLET7DHG
																									ZNF430				MKNK1
																									ZNF436-AS1				MKNK1-AS1
																									ZNF44				MKNK2
																									ZNF45				MKRN2OS
																									ZNF451-AS1				MLANA
																									ZNF487				MLH3
																									ZNF491				MLLT10
																									ZNF496				MMACHC
																									ZNF497				MMD
																									ZNF516				MMP16
																									ZNF540				MMP25
																									ZNF563				MMP25-AS1
																									ZNF566				MMS19
																									ZNF57				MMS22L
																									ZNF611				MOBP
																									ZNF619				MOGAT1
																									ZNF620				MOGS
																									ZNF621				MON2
																									ZNF682				MORN1
																									ZNF684				MOSPD1
																									ZNF7				MOSPD3
																									ZNF706				MPG
																									ZNF707				MPP1
																									ZNF711				MPRIP-AS1
																									ZNF714				MR1
																									ZNF726				MRM2
																									ZNF730				MROH9
																									ZNF738				MRPL16
																									ZNF749				MRPL28
																									ZNF75A				MRPL39
																									ZNF763				MRPL46
																									ZNF77				MRPL49
																									ZNF79				MRPS18B
																									ZNF814				MRPS7
																									ZNF821				MRRF
																									ZNF823				MRS2
																									ZNF85				MRVI1-AS1
																									ZNF883				MSH6
																									ZNRF1				MSMO1
																									ZRANB3				MT-CO2
																									ZRSR2				MT-CO3
																									ZSCAN1				MT-CYB
																									ZSCAN5A				MT-ND5
																									ZSWIM7				MTCP1
																									ZZEF1				MTERF4
																													MTHFS
																													MTIF3
																													MTM1
																													MTMR3
																													MTREX
																													MTRF1L
																													MUS81
																													MUT
																													MUTYH
																													MYEF2
																													MYH10
																													MYH11
																													MYH3
																													MYL6B
																													MYLPF
																													MYO7A
																													MYRF
																													MYT1
																													NAA11
																													NAA16
																													NAGPA
																													NAIF1
																													NAPEPLD
																													NARF
																													NASP
																													NAV1
																													NAV2-AS3
																													NBAT1
																													NBPF19
																													NBPF26
																													NCAPG2
																													NCBP3
																													NCK1
																													NCOA1
																													NCOR1
																													NCR3LG1
																													NDP
																													NDP-AS1
																													NDST1-AS1
																													NDUFA3
																													NDUFAF1
																													NDUFB5
																													NDUFB7
																													NDUFC2-KCTD14
																													NDUFS4
																													NDUFV1
																													NECAP1
																													NEDD1
																													NEFH
																													NEFM
																													NEIL1
																													NEK3
																													NEK5
																													NEK9
																													NEMP2
																													NEO1
																													NES
																													NEUROD2
																													NFAT5
																													NFATC3
																													NFATC4
																													NFE2L3
																													NFIB
																													NFRKB
																													NIF3L1
																													NIFK-AS1
																													NIPSNAP1
																													NIPSNAP3B
																													NIT1
																													NIT2
																													NKIRAS1
																													NKX2-2
																													NLGN3
																													NLN
																													NLRC3
																													NLRC4
																													NLRX1
																													NME3
																													NME4
																													NNT
																													NOL4L
																													NOP53-AS1
																													NOP56
																													NOS1AP
																													NOSIP
																													NOX5
																													NOXA1
																													NPDC1
																													NPFFR1
																													NPIPB15
																													NPIPB4
																													NPM1
																													NR4A2
																													NRBP1
																													NRBP2
																													NRDC
																													NRG2
																													NRG3
																													NRN1
																													NRP1
																													NRXN2
																													NSD3
																													NSMCE1
																													NSUN7
																													NT5C
																													NT5M
																													NTHL1
																													NTMT1
																													NTRK3-AS1
																													NUBP1
																													NUCB1-AS1
																													NUDC
																													NUDT12
																													NUDT13
																													NUDT2
																													NUDT22
																													NUDT6
																													NUF2
																													NUMA1
																													NUMB
																													NUP188
																													NUP35
																													NUP50
																													NUP58
																													NXPE1
																													NXPH1
																													NYAP1
																													OBSL1
																													OCEL1
																													OCIAD1-AS1
																													ODR4
																													OGFOD3
																													OGFR
																													OLAH
																													OMD
																													OPA1
																													OPA1-AS1
																													OPLAH
																													ORC6
																													OSBPL11
																													OSBPL1A
																													OSBPL2
[truncated: 929 more rows]

## Sheet: b. Mic_geneOverlaps
ADADvsCO_ADADvssAD_APOE_sADvsCO_TREM2vsCO	ADADvssAD_APOE_sADvsCO_TREM2vsCO	ADADvsCO_APOE_sADvsCO_TREM2vsCO	ADADvsCO_ADADvssAD_sADvsCO_TREM2vsCO	ADADvsCO_ADADvssAD_APOE_TREM2vsCO	ADADvsCO_ADADvssAD_APOE_sADvsCO	APOE_sADvsCO_TREM2vsCO	ADADvssAD_sADvsCO_TREM2vsCO	ADADvssAD_APOE_TREM2vsCO	ADADvssAD_APOE_sADvsCO	ADADvsCO_sADvsCO_TREM2vsCO	ADADvsCO_APOE_TREM2vsCO	ADADvsCO_APOE_sADvsCO	ADADvsCO_ADADvssAD_TREM2vsCO	ADADvsCO_ADADvssAD_sADvsCO	ADADvsCO_ADADvssAD_APOE	sADvsCO_TREM2vsCO	APOE_TREM2vsCO	APOE_sADvsCO	ADADvssAD_TREM2vsCO	ADADvssAD_sADvsCO	ADADvssAD_APOE	ADADvsCO_TREM2vsCO	ADADvsCO_sADvsCO	ADADvsCO_APOE	ADADvsCO_ADADvssAD	TREM2vsCO	sADvsCO	APOE	ADADvssAD	ADADvsCO
										FLT1		FARP1	RASGEF1B		AC005786.3						AC008735.2	AC110285.6		ADAMTS17	ABCA7	AC008764.8	AHI1	ABCC4	AAMP	A1BG-AS1
										PTPRG					AC025165.2						AL022238.2	CLDN12		ANKRD17	ABHD12	AGGF1	IL15	ABCF1	ABHD11	ABHD13
															CSF2RA						AL109811.1	EIF3G		BRPF3	ABHD15-AS1	ALG11		ABLIM1	ABHD12B	AC005208.1
															FAM177B						ASCC3	MYRFL		CDK17	AC002310.2	AP001059.3		AC005699.1	ABHD14B	AC007262.2
															HSPA1B						BCL2L1	RAC1		CFAP74	AC004381.1	ATP5MD		AC007319.1	ABHD18	AC007285.1
															LGALS3						GATAD2A	RPL3		COQ5	AC005037.1	B4GALNT3		AC007923.4	ABHD3	AC007376.2
															PTPRB						GOLGA8B	RPS18		LINC02008	AC005258.1	FAM19A2		AC016687.2	ABLIM2	AC008581.2
															RHBDF2						HSPA1A	SLC26A3		POLR1C	AC005899.8	GPR108		AC026202.2	ABRAXAS1	AC009226.1
																					INTS12	SLC41A1		PRDM11	AC006064.2	OTX2-AS1		AC090921.1	AC001226.2	AC010542.3
																					IPO7	ZFC3H1		QRICH2	AC006547.1	RAVER2		AC091887.1	AC002070.1	AC011479.1
																					ITGAM			SIRT7	AC008574.1	RPS27		AC092069.1	AC002996.1	AC012636.1
																					NEK6			STARD13	AC008591.1	ZNF649		AC092535.3	AC004039.1	AC015845.2
																					NR3C1			TSHZ3	AC008731.1			AC099518.1	AC004112.1	AC017074.1
																					POFUT2				AC008937.2			AC135050.3	AC004158.1	AC019118.2
																					PPIL1				AC009950.1			ACTR1B	AC004253.1	AC019186.1
																					PTPRE				AC010149.1			ADARB2	AC004593.1	AC022826.2
																					TMEM87A				AC010198.1			ADGRB3	AC004594.1	AC022893.1
																					TMX4				AC010273.1			AGO3	AC004846.2	AC073389.2
																					UTP4				AC015853.3			AL157786.1	AC005154.5	AC073896.2
																					VPS16				AC020611.2			AL354892.1	AC005253.1	AC091167.6
																									AC021231.1			AL929472.2	AC005393.1	AC093673.1
																									AC022146.2			ALDH18A1	AC005695.2	AC100858.3
																									AC022509.2			AMMECR1L	AC005828.1	AC105285.1
																									AC022639.1			APBA3	AC005828.3	AC107032.2
																									AC022973.2			ARHGEF10L	AC005832.4	AC107952.2
																									AC025043.1			ARL8B	AC005920.2	AC108718.1
																									AC027644.4			ARMH1	AC005921.2	AC124947.1
																									AC044781.1			ASAP1	AC006030.1	AC147651.1
																									AC048382.5			ASL	AC006059.1	ACP6
																									AC068888.1			ATP6V0D1	AC006160.1	ACSM5
																									AC073167.1			BACH2	AC006270.1	ACSS1
																									AC074032.1			BCO2	AC006460.1	ACTN1
																									AC074327.1			BEND6	AC006511.4	ADARB1
																									AC079921.1			BICDL1	AC007014.1	ADCY10
																									AC083798.2			BID	AC007163.1	ADGB
																									AC087280.2			BLVRA	AC007347.1	ADGRA2
																									AC090617.4			BLVRB	AC007388.1	ADGRE5
																									AC091551.1			BRIX1	AC007533.1	ADPRM
																									AC092431.1			C19orf25	AC007620.2	AEBP2
																									AC093423.3			C6orf48	AC008074.1	AF127936.2
																									AC096711.2			CAB39	AC008083.1	AHSA1
																									AC120193.1			CACNA2D3	AC008537.4	AIFM2
																									AC123768.3			CAHM	AC008741.2	AK3
																									AC138150.1			CANX	AC008761.1	AKAP8L
																									AC245060.5			CARNMT1	AC008781.1	AL022328.4
																									AC245060.6			CARS	AC008871.1	AL023284.4
																									ADA2			CBFA2T3	AC008914.1	AL078639.1
																									ADAMTS19			CBFB	AC008957.1	AL080276.2
																									ADAP2			CCDC12	AC008957.2	AL138881.1
																									ADHFE1			CCDC137	AC009060.1	AL158071.3
																									AEBP1			CCDC167	AC009137.1	AL162377.1
																									AF121898.1			CCND1	AC009163.4	AL353759.1
																									AF127577.4			CCND3	AC009228.1	AL355075.4
																									AGO4			CD151	AC009554.1	AL357055.3
																									AKR1A1			CD58	AC009690.2	AL357153.2
																									AL031280.1			CDK2	AC009951.2	AL358781.1
																									AL033528.2			CEND1	AC010320.2	AL359220.1
																									AL035252.3			CLEC11A	AC010320.3	AL359265.3
																									AL117381.1			CLEC17A	AC010333.2	AL359915.2
																									AL137145.2			CLPTM1	AC010894.3	AL360181.1
																									AL138752.2			COA6	AC010976.1	AL512380.2
																									AL139021.1			COL5A1	AC010978.1	AL645465.1
																									AL139022.1			COPB2	AC011092.2	ALCAM
																									AL157392.2			CSGALNACT1	AC011405.1	AMMECR1
																									AL162311.3			CSTF2	AC011466.1	ANKDD1B
																									AL355472.1			CTSK	AC011477.4	ANP32A
																									AL356805.1			CTTNBP2	AC011933.4	AOAH
																									AL359317.2			CTU1	AC012085.2	AP1G2
																									AL359706.1			CUL3	AC012254.1	AP1S1
																									AL391839.1			DAXX	AC012358.3	AR
																									AL513188.1			DCAF13	AC012368.1	ARHGAP10
																									AL596218.1			DDX10	AC013640.1	ARID3A
																									AL627171.2			DDX31	AC015849.3	ARL14EP
																									ALDH1A2			DDX6	AC015923.1	ARL5C
																									ALG13-AS1			DENND1C	AC015971.1	ARPC3
																									ALKBH2			DET1	AC016493.1	ASMTL
																									ANAPC16			DGAT1	AC016909.2	ATG12
																									ANKH			DLG2	AC016910.1	ATOH8
																									ANKMY2			DNAJC2	AC017002.5	ATP5ME
																									ANTXR1			DNAJC3	AC017101.1	ATXN3
																									ANXA4			DPP3	AC018462.1	AUP1
																									AP001767.3			E2F4	AC018557.1	BAALC-AS1
																									AP002812.2			E2F6	AC018682.1	BAG2
																									AP002884.1			ECSIT	AC018752.1	BANF1
																									AP003354.2			EHD4	AC018816.1	BBS9
																									AP003469.4			ELMO1	AC019130.1	BBX
																									AP003481.1			EMC1	AC020661.2	BIN2
																									AP1B1			EMC8	AC020913.1	BTN3A1
																									ARAP3			ETHE1	AC020915.3	C12orf76
																									ARHGAP12			ETS1	AC022395.1	C13orf46
																									ARHGAP4			EVI5L	AC022540.1	C16orf86
																									ARMH3			FAM104A	AC022973.3	C17orf67
																									ARSG			FAM49B	AC022973.4	C2orf69
																									ASB16			FARSB	AC023051.1	C4orf19
																									ATP6V1D			FBXO31	AC023157.3	C8orf88
																									ATP8B1			FERMT3	AC023590.1	CALCOCO1
																									B3GALT4			FKBP5	AC024145.1	CALCOCO2
																									B4GALT1			FOXP2	AC024230.1	CALM2
																									BAG3			FPGS	AC024257.1	CAPZB
																									BANP			FRMD4A	AC024267.4	CASC15
																									BAZ2B			FTX	AC025576.2	CCDC117
																									BEAN1			FUCA2	AC026704.1	CCDC126
																									BMT2			GBA2	AC026894.1	CCDC13
																									BTBD7			GBF1	AC027018.1	CCDC168
																									BTF3L4			GMEB1	AC027117.2	CCDC186
																									C11orf49			GNB1	AC027698.1	CCNB3
																									C11orf80			GNL3	AC034102.5	CCNL1
																									C1orf112			GORASP2	AC046158.1	CD4
																									C1RL			GPR137	AC046195.1	CD9
																									C22orf34			GREM1	AC058791.1	CD99L2
																									CACYBP			GTF2F1	AC058822.1	CDC42SE1
																									CBR3			GTPBP4	AC067838.1	CDK2AP2
																									CCDC30			HAUS1	AC068282.1	CDK6
																									CCDC59			HAUS5	AC068533.3	CDKL1
																									CCDC62			HCFC2	AC068724.3	CEBPG
																									CCDC85B			HCN1	AC069272.1	CEL
																									CCDC88A			HIST1H2BJ	AC069287.3	CEP120
																									CCM2			HSPA5	AC069549.1	CFAP161
																									CCNG2			HTR7	AC073342.1	CHGB
																									CCT3			ID2	AC073343.2	CHIT1
																									CCT5			IL13RA1	AC073571.1	CHSY3
																									CCT8			IL21R	AC078777.1	CLDN4
																									CD3EAP			IPPK	AC078778.1	CLIC5
																									CDC42EP4			IRAK3	AC079015.1	CMTM4
																									CDC42SE2			IRF5	AC079209.2	COL21A1
																									CDH23			ITGB2	AC079385.1	COL27A1
																									CDK18			JMJD4	AC079793.1	COQ4
																									CEP290			KAT5	AC080162.1	CORIN
																									CERS6			KATNA1	AC087071.2	CPEB2
																									CHORDC1			KIAA0556	AC087190.1	CPEB2-DT
																									CHST1			LCOR	AC087286.2	CRELD1
																									CHST15			LINC00499	AC087500.1	CROCC
																									CIRBP			LINC02057	AC087501.1	CRYZ
																									CKS2			LINC02284	AC087521.2	CTIF
																									CLASP1			LRPAP1	AC090114.2	CTNND1
																									CLDN9			LRPPRC	AC090527.2	CXCL13
																									CLK1			LSAMP	AC090579.1	CYB561
																									CLOCK			LSG1	AC090833.1	CYP19A1
																									CMYA5			LTBP2	AC090971.2	CYP2S1
																									CNIH2			LYRM4	AC091045.1	DAP3
																									CNN3			MAGI2	AC091153.2	DBF4
																									CRLF1			MANF	AC092338.2	DEGS2
																									CRLF3			MAPK10	AC092574.2	DEPTOR
																									CSF3R			MCCC2	AC092652.2	DGKH
																									CXXC5			MECR	AC093227.1	DIRC2
																									CYP27A1			MELTF-AS1	AC093827.5	DMTF1
																									CYP3A5			METTL16	AC093879.1	DOC2A
																									CYTH4			MMGT1	AC100763.1	DOCK3
																									DCPS			MPDU1	AC100830.1	DPH6-DT
																									DCTN4			MRPL34	AC103706.1	DPP4
																									DDB2			MSH6	AC104316.1	DSCAS
																									DEDD2			MTHFD2	AC104365.1	DYM
																									DEK			MYO16-AS1	AC104699.1	EAF2
																									DENND4A			MYOF	AC104984.3	EEF1D
																									DENND6A			NBEAL2	AC107068.2	ELF1
																									DGKE			NBPF3	AC108449.1	ELMO2
																									DHFR			NDUFAF4	AC108488.2	EXOC8
																									DHODH			NETO1	AC108863.1	F11R
																									DHRS4-AS1			NFATC2	AC109460.2	FAM129B
																									DHTKD1			NFKBIB	AC109587.1	FAM20C
																									DHX57			NHSL1	AC110995.1	FBXO30
																									DIAPH2-AS1			NIFK	AC114760.2	FEM1B
																									DNAH17			NKAIN2	AC114763.1	FGF17
																									DNAJA1			NKAIN3	AC116366.3	FNDC3B
																									DNAJA4			NKAPD1	AC124319.2	FO393400.1
																									DNAJB1			NLRP1	AC127024.6	FOXP4
																									DNAJB2			NOMO1	AC131571.1	FP565260.2
																									DNAJB6			NOP56	AC131934.1	FRMD3
																									DPH6			NPRL2	AC133065.1	FUT8
																									DTNB			NUP153	AC133919.2	GABRD
																									DUOX1			OPA3	AC136604.2	GALNT1
																									DUSP10			OSTC	AC137767.1	GAPVD1
																									EBP			P4HB	AC138035.1	GAS2
																									EFCAB7			PCYT1B	AC145285.2	GGT7
																									EIF4G2			PDCD11	AC145285.6	GIMAP2
																									ELMO1-AS1			PDE3B	AC211486.5	GNG12-AS1
																									ELOVL5			PDPN	AC243964.2	GNG5
																									EMID1			PEX10	ACER2	GNGT1
																									ENTPD1			PHAX	ACIN1	GOLGA3
																									ENTPD1-AS1			PHB	ACOT9	GOLIM4
																									EPS15			PICK1	ACSM3	GRB10
																									ETS2			PLAU	ACTR2	GSTA4
																									FAM107B			PLBD2	ACTR3B	GXYLT2
																									FAM13B			PLCXD3	ADAMTSL4	HACD2
																									FAM168A			PLEK	ADCK1	HECTD1
																									FAM173B			PLK2	ADCY7	HIST1H4H
																									FAM196B			PLPBP	ADGRE2	IGF1
																									FBXL18			PLPP5	ADGRG1	IL27RA
																									FCHSD1			PMM2	ADGRG2	INO80D
																									FEM1C			PNP	AEN	INTS7
																									FGFR1			POLR3B	AF117829.1	IQCJ-SCHIP1
																									FHDC1			POLR3C	AF241726.2	IQUB
																									FKBP4			PPM1G	AFF1	IRS1
																									FLNA			PPP1R14B	AFG3L2	ITPK1
																									FLVCR1			PPP1R7	AGAP3	IWS1
																									FNBP4			PPP2R2B	AGBL5	KCNIP2
																									FOXN3			PPP2R5B	AGRN	KDM8
																									FP700111.1			PRICKLE3	AHNAK2	KLF8
																									FUS			PRKCE	AIDA	KLHL17
																									FXR1			PRKN	AIMP2	KLHL9
																									GAD1			PSMA1	AKAP17A	LCORL
																									GCNA			PSMD14	AKAP7	LEMD3
																									GEMIN7-AS1			PUM3	AL020995.1	LENG8-AS1
																									GIMAP7			PUS1	AL022097.1	LIN7C
																									GKAP1			QPCTL	AL024474.2	LINC00324
																									GLIPR1L1			QSOX2	AL024508.1	LINC00640
																									GLS2			RAB22A	AL031663.3	LINC00649
																									GMFG			RAB39A	AL031846.2	LINC01134
																									GPR132			RAB7A	AL033384.2	LINC01372
																									GPR153			RAF1	AL035071.2	LINC01376
																									GPR85			RANGRF	AL049569.1	LINC01588
																									GRAPL			RBMS3	AL049780.2	LINC01591
																									GRB2			RCL1	AL096855.1	LINC02340
																									GRID2IP			REXO4	AL109936.6	LINC02444
																									GTF2IRD2			RFWD3	AL117190.2	LINC02456
																									HAVCR2			RFX2	AL133410.1	LIPE-AS1
																									HCG25			RMDN3	AL133480.1	LONRF3
																									HEATR5B			RNASE10	AL136418.1	LPL
																									HFE			RNF126	AL137779.1	LRMDA
																									HGSNAT			RNF185	AL138733.1	LRRC17
																									HIST1H4E			ROR1	AL138787.2	LRRC69
																									HNMT			RPF1	AL139095.4	LSMEM1
																									HNRNPA2B1			RPF2	AL139300.2	LUC7L2
																									HNRNPU			RPIA	AL139353.2	LUCAT1
																									HP1BP3			RPN2	AL157402.2	LVRN
																									HRH4			RPS6KB2	AL157938.2	MACROD1
																									HSD17B1			RRP12	AL157938.3	MAGI3
																									HSD17B4			RRP15	AL158071.1	MAP3K4
																									HSP90AA1			RTF1	AL158166.2	MAP4K1
																									HSP90AB1			RUVBL1	AL158801.3	MAPK13
																									HSPA4			SAE1	AL161725.1	MAPRE3
																									HSPA8			SART3	AL161935.1	MCC
																									HSPB1			SCAMP3	AL162417.1	METTL27
																									HSPH1			SCIN	AL353194.1	METTL4
																									IGF2BP3			SDF2L1	AL353693.1	MFSD2A
																									IGSF21			SDF4	AL354989.1	MICB
																									IKZF3			SDR39U1	AL355001.1	MITF
																									IL18			SEC16A	AL355488.1	MOB2
																									INF2			SEC23B	AL356356.1	MPHOSPH8
																									INO80-AS1			SEL1L3	AL356481.1	MPP6
																									INPP5A			SELENOS	AL357060.1	MRO
																									INTS10			SETD5	AL358472.5	MRPS5
																									INTS6-AS1			SF3A3	AL359922.1	MSANTD4
																									IQCH			SF3B5	AL360091.3	MSH4
																									ITGA9			SLC13A3	AL365356.1	MTFMT
																									ITGB1			SLC16A1	AL390774.2	MTPN
																									ITPA			SLC16A7	AL391121.1	MXI1
																									JOSD2			SLC25A13	AL513327.1	MYH7B
																									KATNAL2			SLC39A14	AL513327.2	MYLK-AS1
																									KCNQ3			SLC52A2	AL591767.1	N4BP1
																									KCTD5			SLC7A1	AL592148.3	NAA50
																									KDM4A-AS1			SMAD3	AL592295.3	NAALADL2
																									KIAA1109			SMC3	AL592295.4	NAB2
																									KLHDC1			SNCB	AL606534.1	NACC2
																									KLRD1			SNHG7	ALG3	NBAT1
																									LCP1			SNHG8	ALKBH4	NBDY
																									LEPR			SNRPC	ALOX5	NBPF1
																									LETMD1			SPPL2A	ANAPC15	NCKAP1L
																									LGALS1			SQOR	ANGEL1	NDUFA3
																									LINC00222			SSR2	ANGPT2	NDUFB2
																									LINC00310			SUPT16H	ANKAR	NEK1
																									LINC00862			SURF4	ANKRD12	NEK10
																									LINC00893			SUSD1	ANKRD13A	NFATC1
																									LINC00907			SV2B	ANKRD27	NFYA
																									LINC01091			SWI5	ANKUB1	NINL
																									LINC01480			TAGAP	AP000487.1	NLK
																									LINC02256			TARS	AP000753.2	NLRX1
																									LINC02576			TBC1D2	AP000919.2	NOL7
																									LIPE			TBC1D20	AP000919.3	NQO2
																									LST1			TGS1	AP001011.1	NR6A1
																									LTC4S			TIMM9	AP001021.2	NSUN5
																									LYN			TMC6	AP001160.1	NUCKS1
																									MAGEF1			TMC8	AP001172.1	NUDT14
																									MAN2B1			TMEM8A	AP001266.2	NUDT17
																									MAP4K3			TNXB	AP001267.3	OARD1
																									MARCH2			TOP3B	AP001372.1	ORC6
																									MARCH3			TRAF3	AP001453.1	OTUD6B
																									MAX			TRAF7	AP001825.1	OXSR1
																									MBD5			TRERF1	AP002336.2	P2RX4
																									MBNL2			TRIM44	AP002498.1	P2RX7
																									MCF2L2			TSEN54	AP002518.2	PAQR7
																									METTL21A			TSPAN17	AP002748.3	PARN
																									MFAP3L			TUBGCP4	AP002892.1	PARVG
																									MGME1			UBA2	AP003086.2	PCED1A
																									MIB1			USP53	AP003438.1	PCLO
																									MIF4GD			UTP14A	AP005131.1	PCMTD2
																									MILR1			VARS	AP005131.5	PCNT
																									MIR646HG			VPS25	AP5M1	PDLIM7
																									MIR762HG			VPS37C	APEX1	PEX13
																									MITD1			ZBTB7B	APH1B	PGAM5
																									MKNK1			ZFP36L1	APLF	PHF10
																									MKNK1-AS1			ZMYM2	APMAP	PHKG1
																									MLXIP			ZNF121	APOA1-AS	PIPOX
																									MMP24			ZNF22	APP	PKD1L3
																									MNDA			ZNF317	APPL1	PLA2G15
																									MOCS2			ZNF324	AQP11	PLCB2
																									MORC3			ZNF473	ARAP1	PLEKHA5
																									MROH6			ZNF512	ARHGAP25	PLGLB1
																									MRPL27			ZNF525	ARHGAP26	PLIN2
																									MRPS6			ZNF787	ARHGAP26-AS1	PLOD3
																									MSI2			ZNF79	ARHGAP27	PLXNA1
																									MSN			ZNF804B	ARHGAP30	PMPCB
																									MT-ATP8			ZUP1	ARHGAP5	PNPLA6
																									MT-ND4L				ARHGEF17	PNRC2
																									MTRNR2L12				ARHGEF3	POGZ
																									MTRNR2L8				ARID1B	POMC
																									MTSS1				ARID3B	PPARA
																									MTUS1				ARL16	PPP1R14C
																									MVB12B				ARL4A	PPP1R3F
																									MYH11				ARMCX4	PRDX6
																									MYH9				ARRDC2	PRKCA
																									MYO1E				ASB14	PRKCQ
																									MYOM1				ASH2L	PRPF4B
																									NAA16				ASIC2	PSME1
																									NAGLU				ASTE1	PTAR1
																									NAIP				ASXL1	PTGER4
																									NCOA2				ATF6B	PUM1
																									NCOA7				ATL2	PURB
																									NDUFAF6				ATP11C	PXDC1
																									NDUFB1				ATP1A1	QPRT
																									NEDD4L				ATP1B1	RAB3IP
																									NEXMIF				ATP2C1	RALGAPA2
																									NFATC2IP				ATP6V1C1	RANBP6
																									NHLRC3				ATP8B4	RAPGEF4
																									NIPBL				ATRX	RCN3
																									NPC1				ATXN2	RELA
																									NPEPL1				AXL	RGCC
																									NT5C				AZIN1	RGL3
																									NUFIP2				B3GALNT1	RNASEH1-AS1
																									OSBPL8				B3GALNT2	RNF170
																									OSCP1				B3GLCT	RNF19A
																									OSGEP				BACE2	RNPEP
																									OSGIN2				BACH1	RPL34
																									P4HA2				BACH1-AS1	RPL37A
																									PAAF1				BAX	RRAGB
																									PAPOLA				BCAR1	RSRC2
																									PBRM1				BCL2L14	RXRA
																									PCBD1				BDH1	RYBP
																									PCF11				BHLHB9	SAFB2
																									PDE4DIP				BHLHE41	SAMD4A
																									PDLIM5				BICRA-AS1	SEC24B-AS1
																									PDS5B				BIRC6	SERPINF2
																									PHACTR2				BMI1	SH3GLB1
																									PHF1				BMP2K	SHOC2
																									PHTF2				BTBD9	SIKE1
																									PIGL				C11orf65	SKAP2
																									PIGX				C12orf40	SLC11A2
																									PIK3CA				C17orf64	SLC17A9
																									PIK3CD				C19orf48	SLC22A14
																									PKDCC				C2orf91	SLC35F5
																									PLAT				C3orf49	SLC38A2
																									PLEKHA6				C3orf70	SLC38A9
																									PLOD1				C4orf45	SLIT1
																									PNISR				C5AR2	SMC6
																									PNLDC1				C5orf66	SMIM15-AS1
																									PPARG				C6orf89	SNRNP48
																									PPID				C7orf61	SNTB1
																									PPIL3				C9orf84	SNX16
																									PPM1L				CA2	SNX29
																									PPP1R15A				CACFD1	SNX30
																									PPP3CC				CAMK1D	SOCS4
																									PPP6R2				CAMKK2	SPECC1L
																									PRKCA-AS1				CAPN1	SPEF2
																									PROCR				CAPZA1	SPTBN5
																									PRRC2B				CARMIL1	SRD5A3
																									PSMC1				CASP7	SRSF11
																									PSPN				CBWD5	SSFA2
																									PTMS				CC2D2A	STK40
																									PTOV1				CC2D2B	STXBP5
																									PTS				CCDC26	STXBP5-AS1
																									R3HDM2				CCDC39	SULT4A1
																									RAB11A				CCDC65	SUPT7L
																									RANGAP1				CCDC84	SYCP2
																									RAP1GAP2				CCDC91	TAF15
																									RAP2C-AS1				CCDC97	TANGO2
																									RASL10A				CCNA2	TARBP1
																									RBM4				CCNB1IP1	TARDBP
																									RGS4				CCND2	TARSL2
																									RHBDL2				CCNJ	TATDN3
																									RMRP				CCNYL1	TBCK
																									RNF111				CCT4	TCEAL1
																									RNF34				CCZ1B	TDRD6
																									RPL13A				CD14	TERF2IP
																									RPL27				CD300A	TES
																									RPLP1				CD40	TIAM1
																									RPS6KA1				CD6	TLN1
																									RSRP1				CD83	TMED5
																									S100PBP				CD93	TMEM117
																									SAMD1				CDKN2C	TMEM169
																									SAMHD1				CEACAM1	TMEM173
																									SASH1				CEACAM21	TMEM44-AS1
																									SCAF11				CEBPB	TMEM81
																									SCARB2				CEP68	TNFAIP8L3
																									SECISBP2				CFAP100	TOPORS
																									SEM1				CFAP70	TPR
																									SEMA4C				CFLAR	TRA2B
																									SFXN2				CHCHD7	TRPM7
																									SH3BGRL3				CHD3	TTC3
																									SHLD1				CHRM5	TTC33
																									SINHCAF				CHST11	TTC37
																									SKA2				CHSY1	TULP3
																									SLC25A12				CHURC1	UBA1
																									SLC25A45				CISD3	UBAP1L
																									SLC25A53				CLEC7A	UBE2D4
																									SLC2A5				CLIP2	UFD1
																									SLC35G2				CLTA	ULK2
																									SLC43A2				CNOT10	UMAD1
																									SLC4A8				CNOT2	UNC13B
																									SLC51A				CNOT6L	UPF1
																									SLC5A9				COBLL1	USP39
																									SLC6A16				COCH	UTP23
																									SLC7A11				COL19A1	VAMP3
																									SLC7A6				COL9A2	VEZF1
																									SLFNL1				COQ10A	VIM
																									SMAD1				COQ2	VPS26B
																									SMIM19				CP	VSIG10
																									SMIM35				CPAMD8	WDR64
																									SMURF1				CPED1	WWTR1
																									SNX3				CPNE1	XYLT1
																									SNX31				CRYL1	ZBED5-AS1
																									SOGA1				CTCF	ZBTB1
																									SPART				CTSC	ZBTB2
																									SPDYE3				CTSO	ZBTB40
																									SPDYE5				CUEDC1	ZC3H12A
																									SPG7				CUEDC2	ZC3H13
																									SPINDOC				CUL2	ZC4H2
																									SPOPL				CUTA	ZDHHC18
																									SPR				CWF19L2	ZDHHC19
																									SQSTM1				CYB5B	ZFAT
																									SRGAP2				CYB5R1	ZFHX2
																									SRGAP2-AS1				CYP27C1	ZFP69B
																									SRGAP2B				CYP39A1	ZFYVE28
																									SRGAP2C				CYSTM1	ZHX2
																									SRGAP3				CYTL1	ZKSCAN8
																									ST13				D2HGDH	ZMIZ1-AS1
																									STIP1				DCAF1	ZNF362
																									STOML1				DCAF5	ZNF366
																									STPG2				DCDC1	ZNF471
																									STPG4				DCLK1	ZNF518B
																									STXBP3				DDHD2	ZNF554
																									SUCLA2				DDI2	ZNF579
																									SUGT1				DDOST	ZNF608
																									SUMF2				DDX17	ZNF652
																									TBC1D5				DDX3Y	ZNF684
																									TBC1D9				DDX50	ZNF76
																									TBKBP1				DENND2A	ZNF77
																									TCEAL9				DENND3	ZNF776
																									TCF4-AS1				DENND6A-AS1	ZNRF2
																									TCP1				DEUP1	ZRANB1
																									TFCP2				DEXI	ZYX
																									THNSL1				DHDDS
																									TK2				DHRS7B
																									TM7SF3				DHX30
																									TMEM131				DHX32
																									TMEM159				DIO1
																									TMEM163				DISC1
																									TMEM220-AS1				DLEU7
																									TMEM39B				DNAJC17
																									TMEM72-AS1				DNAJC27
																									TOB2				DNAJC30
																									TOM1L1				DNASE1L1
																									TRAFD1				DNASE1L2
																									TRAK1				DNM1L
																									TRANK1				DNM2
																									TRIO				DOCK10
																									TTC28				DOCK4-AS1
																									TUT7				DOK3
																									TVP23A				DPF1
																									TWIST2				DPYD-AS1
																									UBE2D1				DRG1
																									UNC93B1				DSC2
																									USF3				DUSP1
																									USP21				DUSP26
																									USP47				DYRK1A
																									USPL1				E4F1
																									VARS2				EBI3
																									VPS13B				EBPL
																									VPS13C				EDA2R
																									VPS51				EDARADD
																									VSIR				EDC3
																									WAC-AS1				EDDM13
																									WDFY2				EDEM2
																									WDR6				EFCAB14-AS1
																									WHRN				EFEMP1
																									WIPF3				EFTUD2
																									WSB1				EGR1
																									WWOX				EIF2B3
																									XPO1				EIF2B5
																									Z84485.1				EIF3B
																									ZBTB48				EIF4B
																									ZC3H11B				ELOVL6
																									ZC3H12D				ELP6
																									ZCWPW1				EMC7
																									ZEB1				EMX2OS
																									ZNF609				ENGASE
																									ZNF638				ENO4
																									ZNF7				ENOPH1
																									ZNF706				ENPP4
																									ZNF800				ENTPD5
																									ZNF821				ENTPD7
																													EPHB3
																													EPN2-AS1
																													ERC1
																													ERC2
																													ERG28
																													ETFA
																													ETV6
																													EVA1B
																													EXD3
																													EXOC5
																													EXOC6
																													EXT1
																													EXTL1
																													EYS
																													FAHD1
																													FAM114A1
																													FAM184B
																													FAM217A
																													FAM228B
																													FANCF
																													FBXL13
																													FBXL14
																													FBXL2
																													FBXO32
																													FBXO4
																													FBXW11
																													FCGR1A
																													FCGR1B
																													FCGR3A
																													FGD2
																													FGL2
																													FILIP1L
																													FKBP14
																													FKTN
																													FLOT1
																													FN3KRP
																													FO393401.1
																													FO393419.2
																													FO704657.1
																													FOXP1-AS1
																													FP236383.1
																													FPR1
																													FSD2
																													FTCDNL1
																													FTL
																													FUCA1
																													GAB2
																													GAB3
																													GABRA1
																													GABRG2
																													GAGE10
																													GALNT2
																													GALNT6
																													GAR1
																													GAS6
																													GAS6-AS1
																													GATM
																													GCNT2
																													GCNT7
																													GFAP
																													GGNBP2
																													GIMAP4
																													GIPC2
																													GK-AS1
																													GLI3
																													GLMN
																													GLS
																													GNAS
																													GNE
																													GOLGA6L9
																													GOLGA8A
																													GOT1
																													GOT2
																													GPANK1
																													GPBP1
																													GPN1
																													GPR160
																													GPR22
																													GPR82
																													GPR89B
																													GPX7
																													GRIK1
																													GRK3
																													GRN
																													GSN-AS1
																													GSTM4
																													GTF3C2
																													GTF3C3
																													GUSB
																													HAMP
																													HBP1
																													HDAC4
																													HDGF
																													HDHD3
																													HDHD5
																													HEATR3
																													HEPN1
																													HERC4
																													HIBCH
																													HIF3A
																													HIKESHI
																													HIST2H2BF
																													HIVEP3
																													HK1
																													HLA-DQA1
																													HMGB1
																													HMGN4
																													HMGXB4
																													HMOX1
																													HMOX2
																													HPN
																													HPSE
																													HRH2
																													HSPA1L
																													HSPA4L
																													HSPA6
																													HSPA9
																													HSPD1
																													HSPE1
																													HSPE1-MOB4
																													HUNK
																													IAH1
																													IBTK
																													ICA1
																													ID3
																													IDH3A
																													IER3
																													IER5
																													IFT122
																													IFT57
																													IGSF6
																													IKBKB
																													IKBKE
																													IKZF2
																													IL17RA
																													IL1RAP
																													IL27
																													IL4R
																													IMMP1L
																													IMMT
																													IMP4
																													IMPA2
																													INKA2
																													INO80
																													IREB2
																													IRF2BP2
																													ITCH
																													ITGB3BP
																													ITGB5-AS1
																													ITM2C
																													ITPKC
																													JMJD6
																													JPH1
																													JUN
																													JUND
																													KANSL1L
																													KATNB1
																													KCMF1
																													KCNC1
																													KCNJ13
																													KCNK13
																													KCNMA1-AS1
																													KCNMB1
																													KCNMB2-AS1
																													KDM1B
																													KDM3B
																													KDM5A
																													KHDRBS1
																													KIAA0319L
																													KIAA1257
																													KIF1A
																													KLF15
																													KLF3
																													KLHL2
																													KLHL25
																													KLHL5
																													KPNA3
																													KSR1
																													KTN1
																													LANCL1-AS1
																													LANCL2
																													LARP4B
																													LATS1
																													LCLAT1
																													LDLRAD4
																													LENG9
																													LHFPL3
																													LHX4
																													LINC00115
																													LINC00513
																													LINC00624
																													LINC00877
																													LINC01094
																													LINC01184
																													LINC01252
																													LINC01268
																													LINC01678
																													LINC01684
																													LINC02306
																													LINC02316
																													LINC02389
																													LINGO1
																													LPAR6
																													LPCAT3
																													LRIF1
																													LRIG1
																													LRRC27
																													LRRC8C-DT
																													LRRC9
																													LRRFIP2
																													LRRN3
																													LSR
																													LTBR
																													LY86-AS1
																													LYG2
																													LYPLA1
																													LYSMD1
																													MACO1
																													MAFB
																													MAGI1-AS1
																													MAK
																													MAK16
																													MALRD1
																													MAML3
																													MAP10
																													MAP2K1
																													MAP2K5
																													MAP3K8
																													MAPKAPK5-AS1
																													MARCH9
																													MARCOL
																													MAZ
																													MBD2
																													MBOAT2
																													MCU
																													MDC1
																													MDC1-AS1
																													MDM2
																													MED14
																													MEF2C-AS2
																													MEI4
																													MERTK
																													METTL26
																													MFF
																													MFSD1
																													MFSD4A
																													MGAT4A
																													MGRN1
																													MIB2
																													MICU1
																													MIR155HG
																													MIR3142HG
																													MIR34AHG
																													MKNK2
																													MKRN2OS
																													MLANA
																													MLF2
																													MLX
																													MNAT1
																													MOGS
																													MOXD1
																													MPG
																													MRAS
																													MROH8
																													MRPL3
																													MRPS21
																													MRPS30-DT
																													MRRF
																													MS4A14
																													MSH3
																													MT-ATP6
																													MT-CO2
																													MT-CO3
																													MT-CYB
																													MT-ND1
																													MT-ND2
																													MT-ND3
																													MT-ND4
																													MT-ND5
																													MTCH2
																													MTCP1
																													MTHFD1
																													MTMR4
																													MUM1
																													MUSK
																													MYADM
																													MYEF2
																													MYH14
																													MYO1F
																													MZF1
																													NAA25
																													NANP
																													NANS
																													NCBP2-AS2
																													NCKAP5L
																													NDUFA5
																													NDUFAF8
																													NDUFB7
																													NEFL
																													NEFM
																													NFAT5
																													NIPAL2
																													NKRF
																													NLN
																													NLRP3
																													NMD3
																													NME9
																													NOCT
																													NOL9
																													NOMO2
																													NPC1L1
																													NPLOC4
																													NR1D1
																													NR2C2AP
																													NR2F1
																													NRP1
																													NRP2
																													NSD1
																													NSG2
																													NSMCE1
																													NSRP1
																													NT5C3A
																													NUDC
																													NUDT2
																													NUDT9
																													NUMB
																													NUP93
																													NUPL2
																													ODF2
																													OLFM2
																													OLMALINC
																													OMD
																													OMG
																													OPRM1
																													ORAI2
																													ORMDL1
																													OSBP
																													OSBPL3
																													OSGEPL1-AS1
																													OSTF1
																													OTULIN
																													OVOL2
																													P4HA1
																													P4HTM
																													PACSIN2
																													PAFAH1B1
																													PALD1
																													PAOX
																													PAPOLG
																													PAQR3
																													PARD3
																													PARD6G-AS1
																													PARP2
																													PARP8
																													PARPBP
																													PARVB
																													PCBD2
																													PCBP1
																													PCBP3
																													PCCA-AS1
																													PCGF3
																													PCNX2
																													PCSK1
																													PCYOX1L
																													PDE5A
																													PDIK1L
																													PDXDC1
																													PDZRN3
																													PEA15
																													PELI1
																													PEX14
																													PFAS
																													PFDN1
																													PFKFB3
																													PFN1
																													PGPEP1
																													PHACTR1
																													PHACTR4
																													PHC2
																													PHKA2
																													PHTF1
																													PHYKPL
																													PIAS2
																													PIGC
																													PIGU
																													PIK3AP1
																													PIK3CD-AS2
																													PIK3R1
																													PINK1
																													PIP5K1A
																													PISD
																													PITPNA
																													PITPNM3
																													PKD2
																													PKD2L2
																													PLA2G4A
																													PLAA
																													PLAC8
																													PLCG2
																													PLCL2
																													PLEKHA1
																													PM20D2
																													PMAIP1
																													PNRC1
																													POLB
																													POLE2
																													POLR1B
																													POLR2D
																													POLR3F
																													POLR3H
																													POM121
																													POMGNT1
																													POP1
																													PP2D1
																													PPA1
																													PPARGC1B
																													PPIB
																													PPME1
																													PPP1R35
																													PPP1R9B
																													PPP3CB
																													PPP6C
																													PRAM1
																													PREX1
																													PRIM2
																													PRKACB
																													PRKCSH
																													PRKD1
																													PRKD3
																													PRKRIP1
																													PRMT7
																													PRMT9
																													PRNP
																													PROS1
																													PROSER3
																													PRR5
																													PRR5-ARHGAP8
																													PRRT3
																													PSAT1
																													PSMA3
																													PSMB2
																													PSMB7
																													PSMB9
																													PSMD10
																													PSMG1
																													PSTPIP2
																													PTCHD4
																													PTGES3
																													PTPRJ
																													PTPRM
																													PTPRO
																													PTRH1
																													PTRH2
																													PUDP
																													PXN
																													QRSL1
																													R3HCC1L
																													RAB37
																													RAB3GAP1
																													RAB6A
																													RABEPK
																													RAD54L2
																													RAMP1
																													RAPGEF3
																													RARRES1
																													RASSF2
																													RB1
																													RBM47
																													RBMS2
																													RBPJ
																													REC114
																													RECK
																													RELL1
																													RFTN1
																													RFX4
																													RGS18
																													RGS19
																													RGS2
																													RIC3
																													RIN3
																													RIOX2
																													RIPK2
																													RMC1
																													RMND5B
																													RNF149
																													RNF175
																													RNF19B
																													RNF214
																													ROMO1
																													RPA3
																													RPL13
																													RPL28
																													RPL5
																													RPS6KA2
																													RRM1
																													RTN4RL1
																													RUNX1
																													RUNX2
																													SAP30L-AS1
																													SARAF
																													SASH3
																													SAXO2
																													SBDS
																													SCAI
																													SCAND1
																													SCARF1
																													SCART1
																													SCG5
																													SCMH1
																													SCML1
																													SCN1A
																													SCRN3
																													SCUBE3
																													SDCBP
																													SDCBP2-AS1
																													SDHAF1
																													SEH1L
																													SEMA3A
																													SEMA4A
																													SEMA4D
																													SEPT10
																													SERF2
																													SERPINB1
																													SERPINB9
																													SERPIND1
																													SERPINH1
																													SESN3
																													SETDB2
																													SF3B3
																													SFXN3
																													SGCE
																													SH2D3C
																													SH2D4B
																													SH3PXD2B
																													SH3RF3
																													SH3TC1
																													SIGLEC10
																													SIGLEC9
																													SIN3A
																													SIPA1L1
																													SIRPB2
																													SLBP
																													SLC12A9
																													SLC1A3
																													SLC20A2
																													SLC24A1
																													SLC25A19
																													SLC25A30
																													SLC25A37
																													SLC25A39
																													SLC26A5
																													SLC30A4
																													SLC30A5
																													SLC38A11
																													SLC39A7
																													SLC45A1
																													SLC45A4
																													SLC50A1
																													SLC7A7
																													SLC8A1-AS1
																													SLC9A6
																													SLCO2B1
																													SLFNL1-AS1
																													SMAGP
																													SMC5-AS1
																													SMG7
																													SMIM29
																													SNAP23
																													SNAP25-AS1
																													SNCAIP
																													SNCG
																													SNRPD1
																													SNUPN
																													SNX8
																													SOD1
																													SORBS1
																													SOS1
																													SOX9
																													SP100
																													SPARCL1
																													SPATA1
																													SPATA21
																													SPATA6
																													SPDYE1
																													SPDYE2
																													SPDYE2B
																													SPECC1
																													SPINT1
																													SPINT2
																													SPRED1
																													SPRTN
																													SPTLC2
																													SPTSSB
																													SRGAP1
																													SRSF2
																													SRSF6
																													SRSF7
																													SSC4D
																													SSH2
																													SSPN
																													SSR1
																													SSR3
																													ST6GAL1
																													STARD9
																													STAU1
																													STEAP2
																													STIM1
																													STK24
																													STK32C
																													STMN3
																													STN1
																													STOM
																													STS
																													STX12
																													STXBP2
																													SULT1C2
																													SUPT6H
																													SUSD6
																													TAC4
																													TACC1
																													TADA2A
																													TAF1
																													TAF4B
																													TANK
																													TAPBPL
																													TBC1D10A
																													TBC1D14
																													TBC1D16
																													TBC1D19
																													TBC1D8
																													TBL1XR1
																													TBXAS1
																													TCF7
																													TCF7L1
																													TCHP
																													TCTN3
																													TECR
																													TEFM
																													TESC
																													TESPA1
																													TEX14
																													TFEB
																													TG
																													TGFB1
																													TH2LCRR
																													TIMM17A
																													TLE3
																													TLR2
																													TM9SF3
																													TMEM106A
																													TMEM121B
																													TMEM128
																													TMEM129
																													TMEM131L
																													TMEM161B-AS1
																													TMEM241
																													TMEM243
																													TMEM266
																													TMEM62
																													TMLHE-AS1
																													TNFSF10
																													TNFSF14
																													TNS2
																													TOB1
																													TOP3A
																													TOX4
																													TPM3
																													TPP1
																													TPPP
																													TPT1
																													TRA2A
																													TRAF6
																													TRAPPC10
																													TRIB1
																													TRIM13
																													TRIM22
																													TRIM26
																													TRIM28
																													TRIM5
																													TRIP12
																													TRMT10B
																													TRNT1
																													TRPM2
																													TSC22D2
																													TSHZ1
																													TSIX
																													TSPAN14
																													TSPAN15
																													TSPAN16
																													TSPOAP1-AS1
																													TSPYL2
																													TSPYL4
																													TSTD2
																													TTC13
																													TTI2
																													TUBGCP2
																													TUBGCP5
																													TVP23B
																													TXNDC11
																													TXNDC15
																													TXNIP
																													TYMP
																													TYW1
																													TYW1B
																													UBASH3B
																													UBB
																													UBC
																													UBE2B
																													UBE2D2
																													UBE2D3
																													UBE2E2
																													UBE2O
																													UBL3
																													UBOX5-AS1
																													UBR2
																													UBTD2
																													UBXN8
																													UCK2
																													UEVLD
																													UGDH
																													UIMC1
																													UNC80
																													UPF3A
																													URI1
																													UROS
																													USHBP1
																													USO1
																													USP14
																													USP3-AS1
																													USP42
																													USP43
																													USP46
																													UTP18
																													UTY
																													VAPB
																													VASN
																													VAT1
																													VDAC3
																													VEZT
																													VGLL4
																													VKORC1L1
																													VMP1
																													VOPP1
																													VPS41
																													VPS50
																													VRK2
																													WAC
																													WDFY3
																													WDR12
																													WDR20
																													WDR3
																													WDR43
																													WDR73
																													WDYHV1
																													WNT5A
																													XXYLT1
																													XYLB
																													YAP1
																													YPEL1
																													YRDC
																													YTHDC1
																													Z83844.2
																													Z93930.2
																													ZBED4
																													ZBTB20-AS1
																													ZBTB20-AS5
																													ZEB2-AS1
																													ZFAND2A
																													ZFR
																													ZKSCAN1
																													ZKSCAN4
																													ZMAT3
																													ZMYM4-AS1
																													ZNF112
																													ZNF136
																													ZNF142
																													ZNF146
																													ZNF185
																													ZNF2
																													ZNF213
																													ZNF302
																													ZNF335
																													ZNF414
																													ZNF430
																													ZNF449
																													ZNF451-AS1
																													ZNF490
																													ZNF565
																													ZNF595
																													ZNF627
																													ZNF682
																													ZNF710
																													ZNF710-AS1
																													ZNHIT6
																													ZP3
																													ZRANB2-AS1
																													ZRANB3
																													ZSCAN21
																													ZSWIM6

## Sheet: c. EN_geneOverlaps
ADADvsCO_ADADvssAD_APOE_sADvsCO_TREM2vsCO	ADADvssAD_APOE_sADvsCO_TREM2vsCO	ADADvsCO_APOE_sADvsCO_TREM2vsCO	ADADvsCO_ADADvssAD_sADvsCO_TREM2vsCO	ADADvsCO_ADADvssAD_APOE_TREM2vsCO	ADADvsCO_ADADvssAD_APOE_sADvsCO	APOE_sADvsCO_TREM2vsCO	ADADvssAD_sADvsCO_TREM2vsCO	ADADvssAD_APOE_TREM2vsCO	ADADvssAD_APOE_sADvsCO	ADADvsCO_sADvsCO_TREM2vsCO	ADADvsCO_APOE_TREM2vsCO	ADADvsCO_APOE_sADvsCO	ADADvsCO_ADADvssAD_TREM2vsCO	ADADvsCO_ADADvssAD_sADvsCO	ADADvsCO_ADADvssAD_APOE	sADvsCO_TREM2vsCO	APOE_TREM2vsCO	APOE_sADvsCO	ADADvssAD_TREM2vsCO	ADADvssAD_sADvsCO	ADADvssAD_APOE	ADADvsCO_TREM2vsCO	ADADvsCO_sADvsCO	ADADvsCO_APOE	ADADvsCO_ADADvssAD	TREM2vsCO	sADvsCO	APOE	ADADvssAD	ADADvsCO
										ZNF90	LINC01322		AC008073.3		ANKRD12	CCER2	PALLD		GREB1L		AC005972.4	AC003102.1	AC106798.1	AC007388.1	AC005670.2	ABCG1	UTY	ABCA2	ABCG2	ABHD11
													PRR22		BCL2L13	DACT3					ART3	AC009148.1		AC020911.2	AC005775.1	AC004522.2		ABCA7	ABLIM1	AC003682.1
													RABEPK		HPCAL4	TUBB2B					FNBP1L	AC011603.2		AC036108.1	AC006547.1	AC004691.2		ABHD12B	AC008056.1	AC004034.1
													TSSK3		NBPF11						GRM3	AC124798.1		AC092902.3	AC007619.1	AC009975.1		AC002070.1	AC008946.1	AC004816.1
															PXYLP1						HSP90AB1	ACACA		AC097103.2	AC008438.2	AC010636.2		AC004158.1	AC009961.1	AC005225.3
															RFX8						IL17RC	AL023581.2		ACTR3B	AC008758.4	AC010980.2		AC004784.1	AC011476.3	AC005697.1
															RSPO3						KIAA1211L	ANKMY1		ADAMTS2	AC012174.1	AC012636.1		AC005537.1	AC021752.1	AC007285.1
															SMYD3						KYAT1	AZU1		AL121929.2	AC025043.1	AC016705.2		AC006115.3	AC064807.1	AC008537.1
															SNTG1						LINC00299	CBY1		AL359915.2	AC025887.2	AC016907.2		AC006148.1	AC069437.1	AC008591.1
															SYT12						LINC02306	COQ4		ANKH	AC060765.1	AC020718.1		AC006299.1	AC073896.2	AC008758.1
															TNRC6A						LRRFIP1	DRC1		BCAS3	AC073878.1	AC073082.1		AC007262.2	AC079298.3	AC008758.5
															TYW1						NLK	DSCAS		BHLHE40-AS1	AC092718.8	AC092720.1		AC007563.2	AC084033.3	AC009228.1
																					RAPGEF5	DUSP4		BICRAL	AC105052.3	AC114490.3		AC007656.1	AC091057.2	AC009495.1
																					RNF115	ENTPD5		CACNB2	AC107214.2	AC126773.4		AC008050.1	AC092114.1	AC009950.1
																					RYR3	FLYWCH2		CELF4	AC126755.2	ADCK5		AC008415.1	AC096719.1	AC010149.1
																					TADA2A	FRMD6-AS2		CRYL1	AC136944.1	AL031594.1		AC008574.1	AC123567.2	AC011511.2
																					YWHAG	GEMIN8		CXXC4	AFAP1	AL353604.1		AC010615.4	AC145422.1	AC012414.5
																						IDNK		DCLK1	AGAP4	AL355312.3		AC022126.1	ACRBP	AC018554.1
																						KCNH6		DTNB	AL031772.1	AL355974.2		AC046136.1	ACTR1B	AC019205.1
																						LARP4B		EFR3B	AL117190.2	AL356270.1		AC073610.3	AL033504.1	AC019257.8
																						LDLRAP1		EVI5	AL121895.1	AL365255.1		AC079760.1	AL050403.2	AC021231.1
																						LINC00629		GALNT17	AL355390.2	AL591806.3		AC087500.1	AL355001.1	AC024901.1
																						LINC02043		GATAD2B	AP001266.2	ALDH5A1		AC090125.1	AL355472.4	AC025048.4
																						LINC02320		GMDS	ASIC4	ANKRD20A3		AC090568.2	AL356289.1	AC027644.4
																						LRRC61		GPRIN1	ASMTL-AS1	ANKRD20A8P		AC092422.1	AL391261.2	AC068025.1
																						MDM4		GRIA3	BMPR1B	ATAT1		AC093673.1	AOAH	AC068205.1
																						MTOR		HMGA1	BORCS5	ATOH8		AC096564.1	AP001972.3	AC068633.1
																						NDUFB1		IL12A-AS1	CAT	B3GNT2		AC099788.1	ARHGAP26	AC068658.1
																						PALM2-AKAP2		LINC00407	CCZ1B	B9D1		AC107072.1	ARHGAP5	AC073073.2
																						PCDHB14		LURAP1	CDK18	BICDL2		AC114689.3	ASXL1	AC073343.2
																						PCYOX1L		MAFK	CDKN2AIP	BTRC		AC119868.2	ATP6V1C2	AC078909.1
																						PDE10A		NME5	CHAF1B	C19orf48		AC120193.1	ATP8B4	AC079089.1
																						PLAG1		RELB	CHFR	C2orf68		AC124854.1	B4GALT1	AC079760.2
																						PRDM5		SELENOW	CMC2	CAPS		ACOT11	BCL9	AC087280.2
																						PSD2		SLC2A1-AS1	COMMD1	CATSPERZ		ACP6	BOK	AC087289.3
																						RBM3		STAT4	CRLS1	CCDC78		ACSS3	C2orf92	AC087473.1
																						RHCE		SULT1A1	DDN	CCR10		ACTB	C5orf34	AC090912.1
																						RNASEH2B-AS1		TAMM41	DHTKD1	CDS2		ADAM12	CALN1	AC091057.6
																						RPS5		TM7SF3	DIAPH2	CHP1		ADAM15	CATIP-AS2	AC091551.1
																						SOBP		TMEM143	DST	CLDN15		ADAM22	CBR3	AC091826.2
																						SPPL2B			DTWD2	CTCF		ADAM23	CCDC57	AC091946.1
																						TAP1			EDA	CYB5R3		ADAMTS3	CCDC88C	AC092574.2
																						TIGD5			EIF3G	DGAT2		ADAMTS9-AS2	CDH13	AC097467.3
																						WNT2			ELP6	DTX1		ADD3	CDH9	AC109779.1
																						Z84488.2			EPHX2	DYNC2LI1		ADGRB1	CERKL	AC116366.3
																						ZNF18			FAM153C	EDIL3		ADGRB2	CHRFAM7A	AC116535.1
																						ZNF587			FAM234A	EIF3CL		ADGRL1	CLBA1	AC117386.2
																									FAM66D	EIF3L		ADGRL3	CNN3	AC126773.1
																									FOXO6	ERVMER34-1		ADK	CNNM4	AC127164.1
																									GABRR1	FAM122C		ADRA1B	CNTNAP3	AC134312.4
																									GCKR	FBXW12		AF241726.2	COL28A1	AC135050.2
																									GOLGA8B	FCHSD1		AFDN	CRHR2	AC138035.1
																									HACD1	FN3K		AFMID	CYFIP1	AC138035.2
																									HGSNAT	GSTCD		AGFG1	CYTOR	AC138150.1
																									HNRNPL	GVQW2		AHDC1	DAB1	AC139491.7
																									HRH3	HBEGF		AL035409.1	DACH1	AC142472.1
																									HSD17B14	IGLV10-54		AL135999.1	DGKB	AC145207.1
																									HTR4	IL17RB		AL139352.1	DGKK	AC240565.1
																									ICA1	IMPG1		AL139383.1	DHX35	ACBD3
																									IL10RB	ITIH6		AL355472.3	DOCK9	ACYP2
																									IL6R	LCN12		AL357054.2	DPH1	ADAT2
																									INHBA-AS1	LINC00884		AL445250.1	DZIP1L	ADCYAP1
																									JARID2	LINC00987		AL589740.1	ECHDC2	ADGRE3
																									LAMB1	LINC01277		AL591518.1	EDNRB	ADM5
																									LAMB2	LINC01562		AL645568.1	ELAVL2	ADRA2A
																									LINC00843	LINC02137		ALDH1A1	EMCN	ADRA2C
																									LINC01090	LINC02302		ALDH1A2	EML6	AEBP2
																									LUZP2	LINC02519		AMN1	FAM111A	AGAP5
																									MAMDC4	LIPE		ANKMY2	FAM160A1	AGAP6
																									MED16	MAB21L3		ANKRD27	FAM196B	AGO1
																									MPPED2	MAMDC2-AS1		ANKS1B	FANCM	AGO4
																									MS4A13	MCHR2-AS1		ANO4	FAT3	AHI1
																									MTFMT	MDGA1		ANO5	FGF9	AHNAK
																									MYLPF	MOV10L1		ANOS1	FOXP2	AK8
																									NBPF12	MYO7A		ANXA6	FRMD5	AKR1B1
																									NES	MYT1		AP000943.3	FSTL5	AKR7A3
																									NFATC2IP	NLN		AP001347.1	GALNT2	AL031777.3
																									NIPAL2	NOL10		AP001528.2	GDPD1	AL049650.1
																									NKD1	OPN4		AP003066.1	GEN1	AL078639.1
																									NPIPB11	ORC3		AP2A2	GLE1	AL136317.2
																									NPIPB13	PHKG1		APH1B	GNAO1	AL138963.1
																									NPIPB4	PIK3C2B		APTX	GRHL1	AL162511.1
																									NUDT4	PKNOX2-AS1		AQP4-AS1	GTF2H2	AL353626.1
																									NUP93	PNPLA5		ARC	GUCY2C	AL359237.1
																									OSMR-AS1	PREX1		ARF1	HCG25	AL391121.1
																									PAM	PSG8-AS1		ARFGEF2	HHAT	AL583808.1
																									PCBD2	PXN		ARHGAP18	HIBCH	AL590617.2
																									PDPR	RAD21L1		ARHGEF11	HIST1H4E	AL591222.1
																									PDZD2	RBMX2		ARHGEF12	HS6ST3	AL591242.1
																									PHF3	RGN		ARHGEF3	IGSF5	AL591368.1
																									PLIN3	RHEX		ARHGEF6	IMPA2	AL591885.1
																									PRLR	SARS2		ARMC9	JAK2	AL592295.4
																									PTCH2	SCRT1		ARMH1	KCNAB1	AL627171.2
																									RASGEF1B	SEMA3F		ARNTL	KCTD1	AL807752.6
																									RBKS	SLC25A36		ARPC5L	KIAA2012	ALDH1L1
																									RCL1	SLC9A3R2		ARPP19	KIF26B	ALG8
																									REPS1	SMIM10L2B		ASPH	KMO	AMDHD2
																									RHOT2	SPATA21		ASXL3	KYAT3	ANKEF1
																									RMND5B	SRGAP3		ATCAY	LCLAT1	ANKFN1
																									RNF152	STAG1		ATG4C	LGALS9	ANKRD13C
																									RPRM	TEKT5		ATG5	LINC00276	ANKRD49
																									RPS18	TTC31		ATP5F1B	LINC00298	ANLN
																									RPS6KB1	UPP1		ATP6AP1L	LINC00504	ANXA4
																									RTP5	WDR31		ATPAF2	LINC00601	AP000894.3
																									SAMD13	XAB2		ATXN7L1	LINC01484	AP001172.1
																									SCIMP	ZMIZ2		ATXN7L3	LINC01759	AP002884.3
																									SH3PXD2B	ZNF658		B4GALNT3	LOXL1	AP003354.2
																									SH3RF2	ZNF846		BAHD1	LRRC37A	AP003393.1
																									SLC12A8	ZP3		BASP1	LRRC43	AP003481.1
																									SLC26A3	ZYG11B		BICC1	LRRC63	AP1S3
																									SNTB2			BIN1	LRRFIP2	APLF
																									SPDYE5			BRINP2	MAN2C1	ARAP1
																									SRGAP2B			BRIP1	MAPRE2	ARAP3
																									SRGAP2C			BRSK2	MARCH1	ARID3B
																									SUSD5			BTBD19	MATN4	ARID5A
																									TARBP1			C11orf80	MBOAT2	ARIH2
																									TATDN3			C2CD4C	MEIS2	ARL13B
																									TENM1			C8orf34	METTL24	ARRDC1
																									TMCC1			CA13	MEX3A	ARSG
																									TMEM132E			CA3	MFSD14A	ASB16-AS1
																									TMEM231			CACNA1E	MICA	ASCC2
																									TMEM241			CACNA1I	MIIP	ASIC1
																									TMLHE-AS1			CACNA2D3	MMP25-AS1	ATAD3A
																									TRIM9			CACNB1	MPP7	ATG10
																									TTC12			CACNG8	MRNIP	ATP5S
																									TTC8			CADPS2	MS4A14	ATP7B
																									TYW1B			CALM1	MYH3	ATR
																									VCL			CAPS2	MYORG	ATXN3
																									VWA5B2			CARM1	NAGPA	B3GAT2
																									ZFPM2			CCDC85A	NCF1	BAD
																									ZNF16			CCDC91	NEBL	BBOF1
																									ZNF254			CD36	NEDD4L	BCL2L2
																									ZNF490			CDHR3	NLRX1	BCO1
																									ZNF496			CDIP1	NSUN3	BDH1
																									ZNF541			CDKL1	NT5M	BDNF
																									ZNF563			CDKN1A	NTRK3	BRAF
																									ZNF609			CELF5	NTSR2	C10orf143
																												CEP126	NUSAP1	C16orf89
																												CEP128	OGFOD3	C1orf112
																												CERS5	PCLO	C1orf54
																												CFL1	PDE1C	C2orf16
																												CHD3	PGGHG	C2orf72
																												CHD5	PKIG	C4orf45
																												CHI3L1	PLAT	C6orf99
																												CHST11	PPARGC1A	CABCOCO1
																												CIT	PRKCA	CADM3
																												CLASP2	PURB	CAPZA1
																												CLCN7	RABL2A	CATSPER2
																												CLIC5	RAPGEF3	CAVIN4
																												CLSTN2	RCOR1	CBARP
																												CLTA	RGL3	CBFA2T2
																												CMIP	RHOC	CCDC142
																												CNKSR2	RNFT1	CCDC171
																												CNKSR3	RPRD1B	CCDC178
																												CNNM2	S100Z	CCDC84
																												CNTLN	SAMD5	CCPG1
																												CNTN1	SCD5	CD44
																												CNTNAP4	SEMA3C	CD81
																												COG2	SEMA3E	CDC123
																												COG5	SERPINB8	CDC14A
																												COL16A1	SFI1	CDC14B
																												COL26A1	SIN3A	CDC25B
																												COL5A3	SIPA1	CDC42EP4
																												COLGALT2	SIPA1L1	CDCP1
																												CPNE5	SLC25A17	CDH20
																												CPNE6	SLC6A7	CDH23
																												CPNE8	SMCO4	CDK5RAP1
																												CRB1	SOX2	CES2
																												CRIP2	SOX7	CES4A
																												CRISPLD1	SPR	CHADL
																												CSMD1	SRGAP2	CHID1
																												CSRNP1	SRSF12	CHKA
																												CTDSPL	STXBP6	CHST2
																												CTIF	TANC2	CIP2A
																												CTNNA2	TANGO2	CKMT1B
																												CTNNA3	TDRKH-AS1	CLTB
																												CTNND2	TIGD1	CNPY4
																												CTSF	TLE1	COG8
																												CXXC5	TMCO4	COL20A1
																												CYP46A1	TMEM178B	COX7A2L
																												DCAF6	TMEM44	CR769775.2
																												DCX	TMTC2	CRLF3
																												DENND1A	TRMU	CRTAP
																												DENND5A	TRPV4	CTDSP2
																												DERA	TSC22D1-AS1	CWF19L1
																												DGKZ	TSTD3	CXCL13
																												DGUOK-AS1	TTC28	DAP3
																												DHRSX	TTC38	DAXX
																												DISP3	TTC39C	DBH-AS1
																												DIXDC1	UBE2Q2L	DCK
																												DLG2	VCAN	DCLK2
																												DLGAP1	VPS45	DCT
																												DNA2	VWA3A	DDX55
																												DNAH7	WEE2-AS1	DEF6
																												DNAJB5	ZBED4	DEK
																												DNMT3A	ZNF19	DET1
																												DOC2B	ZNF440	DGKD
																												DOK6	ZNF491	DGKQ
																												DOT1L	ZNF497	DHDDS
																												DPF3	ZNF704	DHRS1
																												DPT	ZNF76	DHX33
																												EEF1A1		DLK2
																												EEF1A2		DMGDH
																												EFCAB2		DMRTC1B
																												EFHD2		DNAAF1
																												EFNA3		DNAJA1
																												EGR3		DPF1
																												EIF1		ECHDC1
																												EIF4A1		EDDM13
																												EIF5A		EFHB
																												ELL2		EHD1
																												ELMOD3		EIF1AX
																												ELOA-AS1		EIF4G3
																												ELOB		ELAC2
																												ELOVL4		EME2
																												ENO1		EMX2OS
																												ENTPD3-AS1		ENDOV
																												EPB41		ENHO
																												EPHX4		EPHA10
																												EPN2		ERCC1
																												ESR2		EVA1C
																												ESRRG		FAAH
																												ESYT2		FAM153B
																												ETS2		FAM155B
																												FAM118A		FAM222A
																												FAM13C		FAM57B
																												FAM173A		FAM66B
																												FAM184A		FAM66C
																												FAM189A1		FAM76A
																												FAU		FAM78A
																												FBXO17		FAM78B
																												FGD4		FANCA
																												FGF12		FANCD2
																												FGF14		FANCG
																												FGFR1		FBXO16
																												FIGN		FBXW7
																												FLRT2		FFAR4
																												FMN1		FGF2
																												FMNL3		FGF7
																												FOXJ2		FLG-AS1
																												FRMD4A		FNBP4
																												FSTL3		FO393400.1
																												FZD3		FOXG1-AS1
																												GAB1		FRMD6
																												GABPB1-AS1		FRMD6-AS1
																												GABRA3		FSIP2
																												GABRA5		FTCD
																												GABRB1		FTCDNL1
																												GABRB2		FTX
																												GABRG2		FUT2
																												GABRG3		FUT9
																												GALNT14		FYCO1
																												GARNL3		G6PC3
																												GATB		GABARAP
																												GFRA1		GABARAPL2
																												GHR		GALNT11
																												GNG4		GALNT12
																												GNG7		GAPVD1
																												GPR153		GAS2L3
																												GPR155		GATD3B
																												GPR158		GBA
																												GPR3		GEMIN7-AS1
																												GPR68		GFAP
																												GPX4		GIPC1
																												GRAMD1B		GIT2
																												GRASP		GJB6
																												GREM2		GK5
																												GRIA1		GOLGA8A
																												GRIA2		GOLT1B
																												GRID2		GON4L
																												GRID2IP		GOSR1
																												GRIK2		GPATCH2
																												GRIK3		GRAMD1A
																												GRIN1		GRIN2C
																												GRIN2B		GRIPAP1
																												GRIP2		GRK4
																												GRK3		GRK6
																												GRM4		GSTA4
																												GRM5		GTF2H1
																												GRPEL2-AS1		GTF2IRD2B
																												GTF3C1		GTF3C2
																												GUK1		GUSB
																												H3F3B		GYG2
																												H6PD		H2AFV
																												HAGHL		HABP4
																												HDGFL3		HAPLN3
																												HEATR4		HARS
																												HECTD2		HCN4
																												HERC4		HCRTR2
																												HGF		HDAC8
																												HIC2		HIF3A
																												HIPK2		HIST1H1E
																												HLA-C		HIST1H4C
																												HMGCLL1		HLA-DMA
																												HMGN5		HMG20B
																												HNRNPLL		HP1BP3
																												HRH1		HSD17B12
																												HRK		HSPA8
																												HS3ST2		ICA1L
																												HS3ST4		INPP5B
																												HSPG2		IPP
																												HTR1E		IQCK
																												ICAM5		IRS2
																												ID2		ISG20L2
																												IFT88		ITPA
																												IGF1R		JMJD1C
																												IGSF21		JUN
																												IGSF22		KBTBD6
																												IGSF9B		KCNG3
																												IL1RAPL1		KCNJ9
																												IL1RAPL2		KCNK12
																												IL34		KCNK15-AS1
																												INPP4B		KCNK4
																												INTS6L		KCTD13
																												IP6K1		KCTD20
																												IQSEC3		KIAA1257
																												ISPD		KIF21B
																												ITGA9		KIF9
																												ITPR1		KIF9-AS1
																												ITPR2		KLF15
																												ITPRIP		KLHDC10
																												JDP2		L2HGDH
																												JUND		LARP1B
																												KANSL1		LAT
																												KATNAL2		LATS1
																												KCNC3		LDB2
																												KCNIP4		LENG9
																												KCNK2		LETM2
																												KCNK6		LIN28B
																												KCNMA1		LIN52
																												KCNQ2		LIN7C
																												KCNT2		LINC00266-1
																												KCTD8		LINC00271
																												KDM2B		LINC00457
																												KDM5C		LINC00461
																												KDM6B		LINC00539
																												KDM7A		LINC01184
																												KIAA0513		LINC01242
																												KIAA1671		LINC01376
																												KIF1A		LINC01445
																												KIRREL1		LINC01482
																												KITLG		LINC01524
																												KLF10		LINC02060
																												KLF12		LINC02147
																												KLKB1		LINC02170
																												KREMEN1		LINC02364
																												KSR2		LINC02552
																												LAMA2		LITAF
																												LAMB3		LMF2
																												LIN7A		LPXN
																												LINC00607		LRP5
																												LINC00623		LRRIQ4
																												LINC00624		LUC7L
																												LINC00630		MAK16
																												LINC00685		MAP3K6
																												LINC00951		MAPK8IP2
																												LINC00970		MARC2
																												LINC01197		MCEE
																												LINC01266		MCF2L2
																												LINC01301		MCPH1-AS1
																												LINC01378		MESP1
																												LINC01483		METTL22
																												LINC01951		MFSD13A
																												LINC02248		MFSD14C
																												LINC02389		MFSD4B
																												LIX1-AS1		MIF4GD
																												LMO3		MINDY1
																												LNX1		MLXIPL
																												LRBA		MMP15
																												LRCH1		MORC2-AS1
																												LRFN2		MORN4
																												LRRC7		MROH8
																												LRRK1		MSANTD3-TMEFF1
																												LRRTM4		MT-ND2
																												LSM11		MTA3
																												LSS		MTRNR2L12
																												LTBP4		MXD4
																												LURAP1L		MYL5
																												MAMDC2		MYO5C
																												MAN1C1		NACAD
																												MAP1LC3A		NACC2
																												MAP1S		NANS
																												MAP2K6		NBL1
																												MAP3K5		NCAPH2
																												MAP7		NECTIN3-AS1
																												MAPRE3		NEPRO
																												MARK1		NFASC
																												MAST1		NFS1
																												MAST3		NGB
																												MAST4		NIPSNAP2
																												MBNL1		NOD1
																												MCCC1		NOL9
																												MCCC2		NOP2
																												MCRIP2		NOX4
																												MED12L		NOXA1
																												MEF2C		NPEPL1
																												MEF2C-AS1		NQO2
																												MEGF11		NR4A3
																												MEIS3		NUP85
																												MFSD11		NVL
																												MGAT3		OLFML2B
																												MGRN1		OPRK1
																												MIA2		ORAI2
																												MIDN		OSBP
																												MIPEP		OSGEP
																												MIR4300HG		OSMR
																												MKL2		PAAF1
																												MKNK1		PAFAH1B3
																												MKNK2		PAK3
																												MLEC		PAMR1
																												MLLT10		PCDH10
																												MMP17		PCDHB4
																												MPHOSPH9		PCED1B
																												MPRIP		PCF11-AS1
																												MROH1		PCNX2
																												MRPS18C		PCSK5
																												MTERF1		PCYT1A
																												MUM1		PDCD2L
																												MXD1		PDZD4
																												MYH9		PEA15
																												MYO9B		PEBP4
																												NAALAD2		PECAM1
																												NAIP		PFKFB1
																												NAPA		PGAM5
																												NAPEPLD		PHACTR4
																												NAV3		PHF7
																												NBAS		PI16
																												NBEA		PIF1
																												NCDN		PIGB
																												NCEH1		PIGL
																												NDUFS2		PINX1
																												NECAB1		PIP5K1A
																												NECTIN1		PISD
																												NEGR1		PKD1
																												NEURL1		PKD2
																												NHS		PLCE1
																												NIM1K		PLCG1-AS1
																												NMNAT2		PLCG2
																												NNT		PLPP7
																												NNT-AS1		PLXNC1
																												NPIPB5		PMS2
																												NPTXR		PNKP
																												NR6A1		PNMA3
																												NRIP3		PNRC1
																												NRSN1		POFUT2
																												NRXN3		POLR2E
																												NSF		POLR3C
																												NSG1		POM121
																												NSMCE2		POM121C
																												NUDT3		PPARA
																												NUMB		PPFIBP2
																												NUP50-DT		PPIH
																												OLFM2		PPP1R1A
																												OLFM3		PPP1R9A
																												OPCML		PPP6R2
																												OR2L5		PRDM16
																												OSBPL10		PREP
																												OSBPL1A		PRIMA1
																												OSBPL3		PRKN
																												OSTF1		PRKX
																												OXNAD1		PRPS1
																												OXR1		PSEN1
																												P2RX6		PTPN9
																												P4HA2		PUS1
																												PABPC4		PYCR3
																												PAK1		PYGO1
																												PAPSS1		QRICH1
																												PCBP3		QTRT1
																												PCCA		QTRT2
																												PCDH7		RAB1B
																												PCSK2		RAB3D
																												PDE1A		RAB6B
																												PDE2A		RAD54L2
																												PDE4A		RAPGEFL1
																												PDE4DIP		RBM4
																												PDGFB		RBM6
																												PDS5B		RBMS2
																												PDXDC1		RCAN3
																												PEBP1		RCC1L
																												PFDN2		RELA
																												PFKM		RFLNA
																												PHACTR1		RFX3-AS1
																												PHF14		RGL1
																												PHF24		RGP1
																												PHLDB1		RGPD8
																												PIAS1		RGS9
																												PICALM		RIN1
																												PIM3		RIN3
																												PIP5K1B		RINT1
																												PIP5K1C		RIPK1
																												PIR		RNF165
																												PLAGL1		RNF19B
																												PLBD2		RNF38
																												PLEKHA1		RNF5
																												PLEKHA5		ROMO1
																												PLEKHM2		RPL13
																												PLK3		RPL13A
																												PLPPR3		RPL3
																												PMEPA1		RPLP1
																												PPDPF		RPRD2
																												PPFIBP1		RPS13
																												PPP1R13B		RPS19
																												PPP1R14C		RPS27
																												PPP1R15A		SAP130
																												PPP1R16B		SAP30BP
																												PPP1R21		SARM1
																												PPP2R1B		SCAI
																												PPP2R2B		SCARF1
																												PPP3CA		SCART1
																												PRDX1		SCFD2
																												PRELID1		SEC24B-AS1
																												PRELID2		SECISBP2
																												PRELID3A		SEMA7A
																												PRKAB2		SENP2
																												PRKACA		SGCZ
																												PRKAR2B		SGTA
																												PRKD1		SH3D19
																												PRUNE2		SHC3
																												PSD3		SHISA4
																												PSMB2		SHISA6
																												PTGR1		SHLD2
																												PTMA		SIL1
																												PTPN1		SIRT2
																												PTPN14		SLC13A3
																												PTPN2		SLC16A10
																												PTPRF		SLC16A6
																												PTPRM		SLC17A5
																												PTPRN		SLC17A9
																												PURG		SLC25A29
																												PWAR6		SLC25A37
																												R3HDM1		SLC26A4-AS1
																												R3HDM4		SLC27A6
																												RAB15		SLC31A1
																												RAB37		SLC35G2
																												RAB40C		SLC38A7
																												RABGAP1		SLC6A13
																												RAD51B		SLC6A20
																												RAD9A		SLC6A9
																												RAP1GAP		SLC9A3R1
																												RASA1		SMIM8
																												RASAL2		SMN1
																												RASGEF1C		SMN2
																												RASGRF2		SMTN
																												RASGRP1		SMYD1
																												RBFOX1		SNHG9
																												RBM14-RBM4		SNN
																												RERG		SNX31
																												RETREG2		SOHLH1
																												RGS4		SOWAHA
																												RHCG		SOX6
																												RHEB		SPATA48
																												RHOA		SPATA7
																												RIPOR2		SPDYE16
																												RNF170		SPON2
																												ROBO1		SPRY4
																												RORA		SPRY4-AS1
																												RPE		SSBP2
																												RPN1		STAC3
																												RPS6KA2		STN1
																												RPS6KA3		SUGP1
																												RRAD		SULT1A2
																												RRAS2		SUMF1
																												RSRP1		SUMF2
																												RTN1		SUPT3H
																												RTN4RL2		SYT11
																												RUNX1T1		TBC1D19
																												RYBP		TBC1D3L
																												SAMD4A		TCTEX1D1
																												SAMD4B		TEC
																												SAP30L		TECPR2
																												SASH1		TEDC1
																												SBF1		TFCP2
																												SCN8A		TFEB
																												SDC3		TGOLN2
																												SDCCAG8		TIMM23B
																												SDK1		TM7SF2
																												SEC14L5		TMC5
																												SEC61B		TMC7
																												SEMA6D		TMEM120A
																												SERINC3		TMEM134
																												SERPINI1		TMEM147-AS1
																												SERTAD2		TMEM203
																												SESN1		TMEM254-AS1
																												SET		TMEM86B
																												SFMBT2		TNFRSF14
																												SGMS1		TOB1
																												SHANK1		TPPP
																												SIK2		TRAF3
																												SLA		TRIM25
																												SLC10A7		TRIP4
																												SLC17A7		TRMT1
																												SLC24A2		TRMT61B
																												SLC24A3		TSC22D3
																												SLC25A22		TVP23A
																												SLC25A26		TXNDC15
																												SLC2A3		UBAP2
																												SLC35E3		UBE2G1
																												SLC38A11		UBE2QL1
																												SLC4A10		UBIAD1
																												SLC6A17		UBQLN4
																												SLC6A8		UNC5C
																												SLC7A5		UNC79
																												SLC8A1		USP18
																												SLCO2A1		USP4
																												SLCO4C1		VASH1-AS1
																												SLIT2		VEZT
																												SLITRK5		VMP1
																												SMARCA2		VPS35L
																												SMARCA4		VPS37D
																												SMG6		WBP1L
																												SMIM17		WDR93
																												SMPD3		WDR97
																												SMURF1		WFIKKN1
																												SNAP25		WIPF2
																												SNCA		WNK3
																												SNRPN		WNT4
																												SNX29		WTIP
																												SNX32		WWC1
																												SORBS2		WWC3
																												SORCS3		WWP2
																												SORL1		YBEY
																												SOX4		Z94721.1
																												SPATA2L		ZBTB45
																												SPNS2		ZBTB8OS
																												SPRY2		ZC3H12D
																												SREBF2		ZCCHC9
																												SRGAP1		ZFAND4
																												SRRM3		ZFP14
																												SSR1		ZFP64
																												ST8SIA1		ZNF140
																												STARD9		ZNF215
																												STK32C		ZNF235
																												STK38		ZNF280C
																												STK40		ZNF337-AS1
																												STMN4		ZNF441
																												STX1A		ZNF449
																												STX1B		ZNF488
																												STYK1		ZNF562
																												SUCLG2		ZNF596
																												SUCLG2-AS1		ZNF691
																												SUMO3		ZNF707
																												SUPT5H		ZNF721
																												SYN1		ZSCAN1
																												SYN2
																												SYNE1
																												TAF13
																												TAGLN3
																												TANGO6
																												TAPBP
																												TBC1D25
																												TBL1XR1
																												TEF
																												TENM4
																												TESC
																												TESK1
																												TESPA1
																												TET3
																												TFDP2
																												TGFBR3
																												TIMP1
																												TJP1
																												TLE3
																												TLN2
																												TMBIM6
																												TMEM120B
																												TMEM131L
																												TMEM132D
																												TMEM192
																												TMEM232
																												TMEM233
																												TMEM268
																												TMEM63B
																												TOLLIP
																												TP53I11
																												TPCN1
																												TPK1
																												TRAF3IP2-AS1
																												TRERF1
																												TRHDE
																												TRIM14
																												TSEN15
																												TSPAN17
																												TSPAN2
																												TTC21A
																												TTC6
																												TTN
																												TWIST2
																												TYRO3
																												UBA3
																												UBA6-AS1
																												UBASH3B
																												UBE2Q1
																												UBE3D
																												UCHL1
																												UCHL3
																												UGGT2
																												UGP2
																												UNC5B
																												UNC80
																												USH2A
																												USP33
																												USP35
																												USP45
																												USP46
																												VGF
																												VPS9D1
																												VSIG10
																												VSTM2L
																												WDR25
																												WIPF3
																												WWC2
																												XKR4
																												XKR6
																												XPNPEP1
																												XYLT1
																												YIPF7
																												YJEFN3
																												YPEL1
																												YWHAE
																												ZBTB16
																												ZFYVE21
																												ZMIZ1
																												ZNF248
																												ZNF385B
																												ZNF407
																												ZNF529-AS1
																												ZNF692

## Sheet: d. IN_geneOverlaps
ADADvsCO_ADADvssAD_APOE_sADvsCO_TREM2vsCO	ADADvssAD_APOE_sADvsCO_TREM2vsCO	ADADvsCO_APOE_sADvsCO_TREM2vsCO	ADADvsCO_ADADvssAD_sADvsCO_TREM2vsCO	ADADvsCO_ADADvssAD_APOE_TREM2vsCO	ADADvsCO_ADADvssAD_APOE_sADvsCO	APOE_sADvsCO_TREM2vsCO	ADADvssAD_sADvsCO_TREM2vsCO	ADADvssAD_APOE_TREM2vsCO	ADADvssAD_APOE_sADvsCO	ADADvsCO_sADvsCO_TREM2vsCO	ADADvsCO_APOE_TREM2vsCO	ADADvsCO_APOE_sADvsCO	ADADvsCO_ADADvssAD_TREM2vsCO	ADADvsCO_ADADvssAD_sADvsCO	ADADvsCO_ADADvssAD_APOE	sADvsCO_TREM2vsCO	APOE_TREM2vsCO	APOE_sADvsCO	ADADvssAD_TREM2vsCO	ADADvssAD_sADvsCO	ADADvssAD_APOE	ADADvsCO_TREM2vsCO	ADADvsCO_sADvsCO	ADADvsCO_APOE	ADADvsCO_ADADvssAD	TREM2vsCO	sADvsCO	APOE	ADADvssAD	ADADvsCO
													LENG8-AS1						ARHGAP21		CACNA1A				ABHD13	KBTBD4		CAMKMT	AAAS	AC005225.3
																					FAIM2				AC005697.1	KCNJ14		CHD7	AARS2	AC007262.2
																									AC012404.1	LINC01435		CHRM3	AASDHPPT	AC007785.3
																									AC016717.2	PLEKHB1		CNR1	ABCA10	AC073050.1
																									AC021231.1	SRRM1		FAT4	ABCA12	AC087280.2
																									AC025043.1			GALNTL6	ABCA3	AC096711.2
																									AC027018.1			GRM7	ABCA5	AC110491.1
																									AC027644.4			KCNIP4	ABCA8	AC145350.2
																									AC079760.2			KCNQ1OT1	ABCB10	ADAMTS2
																									AC090709.1			LINGO2	ABCC10	AL359649.1
																									AC244517.10			MCTP2	ABHD18	AL445248.1
																									AC245033.2			NCKAP5	ABLIM2	AL451070.1
																									AEBP2			PPP1R1C	AC002472.1	ANO6
																									AGAP3			PTH2R	AC003006.1	AP002989.1
																									AHI1			RIMS2	AC003102.1	APOOL
																									AHNAK			STARD13	AC004034.1	AREL1
																									AK8			TF	AC004112.1	ARGLU1
																									AKAP11				AC004485.1	ASMTL-AS1
																									AL078639.1				AC004690.2	ATF6
																									AL117190.2				AC004784.1	ATP11C
																									AL122019.1				AC004951.1	ATP6V0D1
																									AL136164.2				AC005165.1	B3GALT2
																									AL445433.2				AC005237.1	B3GAT2
																									AL590434.1				AC005261.1	BCL2L11
																									AL627171.2				AC005393.1	BNIP3L
																									AMDHD2				AC005410.2	BROX
																									AMER2				AC005487.1	BSG
																									ANKS3				AC005537.1	C14orf132
																									AP000311.1				AC005699.1	C1orf21
																									ARHGAP5				AC005899.7	CACNA1I
																									ARPP19				AC005899.8	CDC14B
																									ARSG				AC005920.2	CDHR3
																									BAIAP2				AC006059.1	CDKL1
																									BBS10				AC006148.1	CELSR2
																									BCAS3				AC006538.2	CHD3
																									BDH1				AC006547.1	CHRDL1
																									BEAN1				AC007114.1	CPLX3
																									BHLHE40-AS1				AC007114.2	CPNE6
																									BICRAL				AC007255.1	CRELD1
																									BMI1				AC007319.1	CTDSP1
																									BMPR2				AC007364.1	CTDSP2
																									BRAF				AC007388.1	CTR9
																									BUD31				AC007566.1	CXCL14
																									C9orf16				AC007619.1	CYFIP2
																									CADM2-AS1				AC007743.1	DCAF1
																									CALN1				AC008073.3	DCHS2
																									CATSPER2				AC008575.1	DNAJC27
																									CBFA2T2				AC008591.1	DOK6
																									CCDC24				AC008691.1	EEPD1
																									CCDC84				AC008966.2	EGFR
																									CCP110				AC009061.2	EPHA1-AS1
																									CCPG1				AC009119.2	ESF1
																									CDKN1B				AC009228.1	ETV5
																									CEBPB				AC009403.1	EYA4
																									CEP126				AC009554.1	FAM214A
																									CEP290				AC009690.1	FAM57B
																									CES4A				AC009690.2	FGF13
																									CGGBP1				AC009955.4	FOCAD
																									CIRBP				AC010542.3	FOXO1
																									CKMT1B				AC010809.2	FSTL5
																									CLEC2L				AC010884.1	GABRA4
																									CLTCL1				AC010967.1	GABRA5
																									CLUAP1				AC011092.2	GIPC1
																									CNTN1				AC011330.3	GPR12
																									CRLF3				AC011476.3	GPR27
																									CXXC4				AC011498.1	GPR85
																									DACH1				AC011511.2	GRAMD1C
																									DCLK1				AC012213.3	GRIA4
																									DEPTOR				AC012313.6	GRIK4
																									DHDDS				AC012435.2	HMBS
																									DHTKD1				AC013553.4	HS3ST5
																									DHX57				AC013643.2	HSPA13
																									DIAPH2-AS1				AC015849.3	IFIT5
																									DNAJA1				AC015853.3	INPP5A
																									DNAJB1				AC015961.2	IQUB
																									DNM1L				AC016723.1	KCNA2
																									DNM3				AC016766.1	KIFC3
																									DOCK9				AC017101.1	KLF15
																									DONSON				AC018523.2	KLHDC4
																									DPF1				AC018797.2	LAMB1
																									DPH6				AC018816.1	LAMTOR1
																									DST				AC019205.1	LBR
																									DTNB				AC019257.8	LCORL
																									DUBR				AC022075.1	LIFR
																									DUS2				AC022146.2	LIN7A
																									EFNB3				AC022182.1	LINC00862
																									EIF5A				AC022915.2	LINC02250
																									ELAVL4				AC022973.2	LRIG1
																									ENTPD5				AC024230.1	LRRC7
																									ERCC3				AC024619.3	LZTS3
																									ETFA				AC024901.1	MAP1S
																									EVA1C				AC025283.3	MGAT1
																									EXD3				AC025809.1	MPP6
																									FAAP100				AC026167.1	MSC-AS1
																									FAF1				AC026254.2	MSI2
																									FAM153A				AC026333.3	MZF1
																									FAM43A				AC027031.2	NDUFAF2
																									FAM66B				AC027698.1	NFIA
																									FAM76A				AC034195.1	NMNAT1
																									FAM81A				AC036108.1	NRIP3
																									FGD5-AS1				AC046195.1	NTNG1
																									FLYWCH2				AC058791.1	PACSIN1
																									FNBP4				AC060809.1	PDE10A
																									FOSL2				AC063944.3	PDGFD
																									FTX				AC064807.1	PHACTR3
																									FUT9				AC068286.1	PHF2
																									FXR2				AC068533.4	PI4KA
																									GALNT17				AC068888.1	PMEPA1
																									GAPVD1				AC069281.1	PNMA3
																									GFAP				AC069437.1	POLN
																									GMDS-DT				AC069503.1	PPP1R15B
																									GOLGA8A				AC073389.2	PRIM2
																									GOLGA8B				AC073529.1	PRKAR2B
																									GPATCH8				AC073878.1	PRUNE1
																									GPRIN1				AC073896.2	PSD2
																									GRIA2				AC074032.1	PTPA
																									GRINA				AC074286.1	PTPN13
																									GRK4				AC074327.1	PWRN4
																									GTF2IRD2B				AC078785.1	RNF125
																									H1FX				AC078883.1	RNPEP
																									HCN4				AC079174.2	SBK1
																									HDAC8				AC079610.1	SDHC
																									HDGFL3				AC079630.1	SEM1
																									HERC1				AC079760.1	SLC25A37
																									HGSNAT				AC079848.1	SLC27A1
																									HIST1H2AC				AC083798.2	SLC35F4
																									HIST1H4C				AC084125.4	SLITRK4
																									HIVEP2				AC087289.3	SNX31
																									HNRNPL				AC090114.2	SOX12
																									HP1BP3				AC090115.1	SPRED2
																									HPCAL4				AC090518.1	SRGAP2C
																									HSPA8				AC090559.1	SYNE1
																									HSPB1				AC090579.1	SYNGAP1
																									HTR2C				AC090772.3	TBKBP1
																									ICA1				AC090971.2	TEFM
																									INAFM1				AC091045.1	TENM4
																									IQCK				AC091132.2	TEX15
																									IRF2BP2				AC091551.1	TIAL1
																									ITGB8				AC091826.2	TLE3
																									KCNJ3				AC092376.2	TMEM132D
																									KCTD12				AC092683.2	TMEM25
																									KIF1A				AC092813.1	TNFAIP8L3
																									L2HGDH				AC093227.1	TOX
																									LIMA1				AC093423.3	TRMO
																									LINC00265				AC093673.1	UBTF
																									LINC01103				AC093879.1	VSTM2L
																									LINC01184				AC096576.2	WWP1
																									LINC01242				AC096576.3	XIST
																									LINC01310				AC097359.3	ZNF135
																									LINC01376				AC097515.1	ZNF140
																									LINC01963				AC097532.2	ZNF215
																									LRCH3				AC098582.1	ZNF337-AS1
																									LUZP1				AC098864.1	ZNF385A
																									MAP1A				AC099066.2	ZNF439
																									MAPK8IP1				AC099669.1	ZNF519
																									MAPK8IP2				AC104123.1
																									MAZ				AC104964.1
																									MBOAT7				AC105052.3
																									MCL1				AC106739.1
																									MEF2C-AS2				AC106869.1
																									METTL24				AC107032.2
																									MFSD14C				AC108866.1
																									MIB1				AC109460.2
																									MIR762HG				AC112484.3
																									MRFAP1L1				AC113383.1
																									MROH1				AC116366.3
																									MTFMT				AC117383.1
																									MTRNR2L12				AC117386.2
																									NCAM2				AC123768.3
																									NCDN				AC124319.2
																									NFATC2IP				AC124798.1
																									NFX1				AC125793.1
																									NIPSNAP2				AC126755.2
																									NOMO3				AC126773.1
																									NORAD				AC131934.1
																									NPIPB11				AC133528.1
																									NR2C1				AC133550.2
																									NRXN2				AC133565.1
																									NUDT11				AC135050.2
																									NUFIP2				AC136604.2
																									NVL				AC138035.1
																									OLMALINC				AC138035.2
																									P4HTM				AC138150.1
																									PAPOLA				AC138627.1
																									PCSK1N				AC138696.1
																									PCSK7				AC139491.7
																									PDPR				AC139530.1
																									PDZD4				AC139530.3
																									PEA15				AC140912.1
																									PEG10				AC145422.1
																									PELP1				AC233296.1
																									PHF3				AC233723.1
																									PIGL				AC239868.3
																									PIGU				AC240565.1
																									PIP5K1A				AC243964.2
																									PIP5K1C				AC244131.2
																									PISD				AC244517.11
																									PKD2				AC245060.6
																									PLCG2				AC245297.3
																									PLPPR2				AC246817.2
																									PLXNC1				ACAA1
																									PNMA8A				ACAD10
																									PNRC1				ACAD9
																									POM121C				ACADSB
																									PPP1R9B				ACBD4
																									PPP6R2				ACCS
																									PRKD1				ACKR1
																									PRKN				ACO1
																									PRKRIP1				ACOT2
																									PRRT1				ACOT6
																									PSIP1				ACP2
																									PSMC1				ACSBG1
																									PSMD10				ACSM1
																									PTGES3				ACTR1B
																									PTMS				ACTR3B
																									PTOV1				ACTR3C
																									PURB				ACTR5
																									PXK				ACTRT3
																									QTRT1				ADAM8
																									RAB6B				ADAMTS14
																									RABEPK				ADAMTS6
																									RAD54L2				ADAMTS9-AS2
																									RASGEF1B				ADAP1
																									RASGRF2				ADCK1
																									RBFOX2				ADCY2
																									RBM3				ADCY7
																									RBM6				ADGRA1-AS1
																									RCOR3				ADGRD1
																									RDH11				ADGRE3
																									RFT1				ADGRL3
																									RFX3-AS1				ADHFE1
																									RGMB				ADK
																									RHBDD2				ADO
																									RIF1				ADRM1
																									RIMS3				AEBP1
																									RMND5A				AES
																									RNF6				AGAP9
																									RNFT2				AGBL1
																									RNMT				AGBL3
																									RPL18				AGBL4
																									RPL27				AGO4
																									RPL27A				AHCTF1
																									RPL3				AHR
																									RPL37A				AHSA1
																									RPRD2				AIF1L
																									RPS18				AJM1
																									RPS2				AKAP6
																									RPS5				AKAP8L
																									RSAD2				AKR1A1
																									RTF1				AKR1C1
																									RYBP				AKR1C3
																									SARM1				AL008723.3
																									SBDS				AL022069.1
																									SEPT10				AL024498.2
																									SEPT3				AL031587.2
																									SFI1				AL031777.3
																									SH2B1				AL049569.1
																									SHC3				AL049650.1
																									SHLD2				AL078590.2
																									SLC13A3				AL080317.3
																									SLC26A3				AL109615.3
																									SLC32A1				AL117190.1
																									SLC6A8				AL117339.5
																									SLC7A6				AL133410.1
																									SNHG9				AL133516.1
																									SNX4				AL136382.1
																									SPDYE16				AL138963.1
																									SPDYE3				AL139300.2
																									SPESP1				AL139424.3
																									SPRY4-AS1				AL157392.2
																									SPRYD3				AL157832.3
																									SRPK2				AL158151.1
																									SSTR2				AL160272.2
																									STIP1				AL160313.1
																									SYN1				AL162274.2
																									SYT11				AL355001.1
																									SYT12				AL355075.4
																									TAF15				AL355315.1
																									TAF4B				AL355390.2
																									TANGO6				AL355472.3
																									TARBP1				AL356258.1
																									TFCP2				AL356599.1
																									THRA				AL359232.1
																									TIMM23B				AL365275.1
																									TMC7				AL365361.1
																									TMCC1				AL390816.2
																									TMEM161B-AS1				AL391121.1
																									TMTC2				AL391645.1
																									TNRC6A				AL391807.1
																									TPM3				AL391839.1
																									TPPP				AL513550.1
																									TPR				AL583808.2
																									TRIM9				AL590617.2
																									TRIP4				AL591518.1
																									TSPYL1				AL591926.2
																									TTF1				AL592148.3
																									TUBGCP5				AL592295.4
																									TVP23B				AL596220.1
																									TXNDC11				AL732292.2
																									TYW1				ALDH1A1
																									UBA52				ALG2
																									UBL3				ALG6
																									UBQLN4				ALG8
																									UHRF1BP1				ALKBH1
																									USF2				ALKBH3
																									USP40				ALKBH7
																									VEZT				ALMS1
																									VMP1				AMH
																									VPS9D1				AMY2B
																									WBP2NL				AMZ2
																									WHRN				ANK1
																									WSB1				ANKFN1
																									XPO1				ANKFY1
																									XYLB				ANKHD1-EIF4EBP3
																									YWHAG				ANKMY1
																									ZBTB33				ANKRD12
																									ZCCHC12				ANKRD13A
																									ZFP14				ANKRD13C
																									ZFP37				ANKRD27
																									ZFR2				ANKRD44
																									ZNF329				ANKZF1
																									ZNF483				ANLN
																									ZNF518B				ANO10
																									ZNF562				AOAH
																									ZNF638				AP000317.1
																									ZNF706				AP000892.1
																									ZNF821				AP001021.2
																													AP001157.1
																													AP001266.2
																													AP001453.1
																													AP001547.1
																													AP001628.1
																													AP001783.1
																													AP001825.1
																													AP001972.3
																													AP002986.1
																													AP003066.1
																													AP003354.2
																													AP003393.1
																													AP003469.4
																													AP006621.3
																													AP1S1
																													AP5Z1
																													APBB1
																													APC
																													APH1B
																													APIP
																													APOA1
																													APP
																													AR
																													ARF6
																													ARFGEF2
																													ARHGAP26
																													ARHGAP45
																													ARHGEF1
																													ARID5A
																													ARIH2
																													ARL13B
																													ARL17B
																													ARL5B
																													ARMH3
																													ARRDC1
																													ARSE
																													ARX
																													ASB16
																													ASH2L
																													ASIC2
																													ASL
																													ASMTL
																													ASNA1
																													ASPH
																													ATAD3C
																													ATAD5
																													ATF2
																													ATF3
																													ATF5
																													ATF6B
																													ATG14
																													ATG16L2
																													ATG7
																													ATP2B2
																													ATP2C1
																													ATP5F1D
																													ATP5F1E
																													ATP5S
																													ATP6AP1L
																													ATP6V0B
																													ATP9B
																													ATR
																													ATRN
																													ATXN3
																													ATXN7L3B
																													AUP1
																													AUTS2
																													AVL9
																													AZIN1
																													B3GNTL1
																													BABAM2
																													BACH1
																													BACH2
																													BAD
																													BAG2
																													BAG3
																													BATF3
																													BAZ2B
																													BBOF1
																													BCAR3
																													BCDIN3D-AS1
																													BCL2L13
																													BCL7A
																													BCL9
																													BCR
																													BEND4
																													BEND6
																													BHLHE41
																													BICD1
																													BICDL1
																													BIN1
																													BLCAP
																													BMT2
																													BNC2
																													BNIP2
																													BOD1
																													BOK
																													BORCS5
																													BPHL
																													BPTF
																													BRAT1
																													BRCC3
																													BRD2
																													BRINP3
																													BST2
																													BTAF1
																													BTN2A2
																													BTN3A1
																													BTRC
																													BX088645.1
																													C10orf143
																													C11orf68
																													C12orf57
																													C15orf61
																													C16orf91
																													C18orf54
																													C19orf24
																													C1orf123
																													C1QTNF1
																													C1QTNF4
																													C20orf194
																													C21orf58
																													C21orf91
																													C2orf69
																													C2orf92
																													C3orf67
																													C3orf67-AS1
																													C4orf3
																													C4orf46
																													C4orf48
																													C5orf24
																													C5orf34
																													C5orf66
																													C7orf61
																													C9orf153
																													C9orf3
																													CABCOCO1
																													CACFD1
																													CACNA1B
																													CACNA1C
																													CACNB2
																													CACYBP
																													CALD1
																													CALM1
																													CALM3
																													CAMK2N1
																													CAMKV
																													CAMSAP2
																													CAMTA1
																													CAP2
																													CAPN10-DT
																													CAPRIN1
																													CASC1
																													CASC4
																													CASP7
																													CAST
																													CATSPERE
																													CAVIN4
																													CBFB
																													CBWD3
																													CBX4
																													CBX5
																													CBY1
																													CC2D1A
																													CCDC117
																													CCDC121
																													CCDC130
																													CCDC142
																													CCDC151
																													CCDC168
																													CCDC170
																													CCDC18
																													CCDC191
																													CCDC57
																													CCDC59
																													CCDC85B
																													CCK
																													CCM2
																													CCNA2
																													CCNB1IP1
																													CCNG1
																													CCSAP
																													CCT3
																													CCT4
																													CCT5
																													CCT6A
																													CCT8
																													CCZ1B
																													CD22
																													CD81
																													CD81-AS1
																													CD96
																													CDAN1
																													CDC14A
																													CDC34
																													CDC7
																													CDH3
																													CDH4
																													CDH9
																													CDIP1
																													CDK18
																													CDK2AP2
																													CDK5
																													CDKN2AIP
																													CDKN2C
																													CDKN2D
																													CDR2
																													CEBPG
																													CEND1
																													CEP131
																													CEP164
																													CEP170
																													CEP68
																													CEP83
																													CEP89
																													CERS6
																													CES2
																													CFAP20
																													CFAP221
																													CFAP58
																													CFL1
																													CHAC1
																													CHCHD1
																													CHFR
																													CHL1
																													CHMP5
																													CHORDC1
																													CHPF2
																													CHRD
																													CHRM3-AS2
																													CHRM5
																													CHRNA5
																													CHRNA6
																													CHST1
																													CHST12
																													CHTF18
																													CIB1
																													CIP2A
																													CITED4
																													CKS2
																													CLASP2
																													CLBA1
																													CLCN5
																													CLEC16A
																													CLIC4
																													CLK1
																													CLSTN1
																													CLTB
																													CLU
																													CLVS1
																													CLYBL
																													CMC2
																													CMTM8
																													CNMD
																													CNNM2
																													CNOT10
																													CNOT11
																													CNOT2
																													CNOT6L
																													CNPY1
																													CNPY4
																													CNRIP1
																													CNTN2
																													CNTN6
																													CNTNAP3
																													COA1
																													COG7
																													COL10A1
																													COL20A1
																													COL21A1
																													COL28A1
																													COL9A1
																													COPG2
																													COPRS
																													COQ4
																													COQ8B
																													CORO6
																													CPEB4
																													CPLX2
																													CPOX
																													CR769775.2
																													CRB2
																													CREB3
																													CRIP2
																													CRYL1
																													CRYZ
																													CSDC2
																													CSF1
																													CTBP1
																													CTC1
																													CTNNA1
																													CTXN1
																													CUX1
																													CUZD1
																													CWF19L1
																													CWF19L2
																													CXorf36
																													CXXC4-AS1
																													CYB5D2
																													CYC1
																													CYFIP1
																													CYP39A1
																													CYREN
																													CYTOR
																													D2HGDH
																													DAAM2
																													DAB1
																													DACT3-AS1
																													DANT2
																													DAP
																													DBP
																													DCAKD
																													DCBLD2
																													DCC
																													DCDC2C
																													DCK
																													DCP1A
																													DCTPP1
																													DCUN1D1
																													DCXR
																													DDHD2
																													DDIT4
																													DDN
																													DDX5
																													DEDD2
																													DEF8
																													DEGS2
																													DENND4C
																													DENND6A
																													DENND6B
																													DERL1
																													DGKQ
																													DHFR
																													DHX32
																													DICER1
																													DIMT1
																													DIRAS1
																													DIRAS2
																													DIRC2
																													DIRC3
																													DIS3L
																													DLEU7
																													DLG5
																													DLGAP1
																													DLGAP2
																													DMKN
																													DMTN
																													DNAH1
																													DNAH12
																													DNAJA4
																													DNAJB2
																													DNAJB6
																													DNAJC11
																													DNAJC16
																													DNAJC27-AS1
																													DNAJC5B
																													DNAJC6
																													DNAJC9
																													DNASE1L1
																													DNTTIP2
																													DOCK5
																													DOHH
																													DOPEY2
																													DPH7
																													DPP6
																													DPP8
																													DPY19L3
																													DPYSL2
																													DRAM1
																													DRC1
																													DSCAS
																													DSEL
																													DSN1
																													DTNA
																													DTWD2
																													DUSP3
																													DUSP7
																													DYNC1I1
																													DYNC2LI1
																													DYNLL1
																													DYNLL2
																													EBF4
																													ECHDC1
																													EDNRA
																													EEF1A2
																													EEF2
																													EEF2K
																													EEFSEC
																													EFCAB11
																													EFCAB3
																													EFCAB6
																													EFHB
																													EFR3B
																													EGR1
																													EHBP1L1
																													EHD2
																													EHD3
																													EIF1
																													EIF1AX
																													EIF1B
																													EIF2AK1
																													EIF3G
																													EIF4E1B
																													EIF4G2
																													EIF4G3
																													EIF5
																													ELAVL3
																													ELK1
																													ELMOD3
																													ELOB
																													ELOVL5
																													ELP4
																													EMILIN2
																													ENGASE
																													ENHO
																													ENKD1
																													ENO4
																													ENOSF1
																													ENOX1
																													ENSA
																													ENTPD1-AS1
																													EPB41L5
																													EPHA5-AS1
																													EPN1
																													EPOP
																													ERC2
																													ESAM
																													ESR2
																													ESYT1
																													ETFDH
																													ETNK1
																													EVC2
																													EXOC6
																													EXOC7
																													EXOC8
																													EXOSC2
																													EXT1
																													EYS
																													F13A1
																													FA2H
																													FADS6
																													FAM120AOS
																													FAM149B1
																													FAM153B
																													FAM153C
																													FAM184A
																													FAM189B
																													FAM199X
																													FAM200B
																													FAM213B
																													FAM217B
																													FAM222B
																													FAM234A
																													FAM47E
																													FAM66D
																													FAM66E
																													FAM69A
																													FAM78B
																													FAM84B
																													FAM89A
																													FAM8A1
																													FANCA
																													FANCL
																													FANCM
																													FAR2
																													FARP2
																													FBLL1
																													FBN2
																													FBN3
																													FBXL18
																													FBXL4
																													FBXO16
																													FBXO17
																													FBXO31
																													FBXO45
																													FBXW8
																													FDPS
																													FEM1B
																													FGF18
																													FGF22
																													FGF9
																													FKBP2
																													FKBP4
																													FKBP8
																													FKRP
																													FKTN
																													FLNC
																													FLRT2
																													FLT3
																													FLYWCH1
																													FN3K
																													FNBP1
																													FO393400.1
																													FO393401.1
																													FOS
																													FOXG1-AS1
																													FOXN3
																													FOXP2
																													FREM1
																													FRMD4A
																													FRMD5
																													FRMPD4
																													FSIP1
																													FTCD
																													FTL
																													FUBP1
																													FUT2
																													FXR1
																													G3BP1
																													GAB2
																													GABPB2
																													GABRA6
																													GABRG1
																													GAL3ST1
																													GALNT11
																													GALNT12
																													GAPDH
																													GAREM1
																													GAS1RR
																													GAS8
																													GATM
																													GBE1
																													GDPD1
																													GEMIN7-AS1
																													GEMIN8
																													GEN1
																													GFER
																													GFRAL
																													GGT7
																													GINM1
																													GIPC2
																													GIT1
																													GIT2
																													GJC2
																													GJD2
																													GK5
																													GKAP1
																													GLE1
																													GLRA3
																													GLT1D1
																													GMFB
																													GMIP
																													GMPR
																													GNA12
																													GNAO1
																													GNAS
																													GNAZ
																													GNB1
																													GNG3
																													GNPDA2
																													GNPTAB
																													GNS
																													GON4L
																													GOSR1
																													GP6
																													GPBP1
																													GPHN
																													GPI
																													GPLD1
																													GPR137
																													GPR137C
																													GPX4
																													GREB1
																													GRID2IP
																													GRIN2A
																													GRIN2C
																													GRIN2D
																													GRIPAP1
																													GRK2
																													GRM3
																													GSK3A
																													GSTA4
																													GSTCD
																													GSTK1
																													GSTM2
																													GTF2H2
																													GTF2H2C
																													GTF2I
																													GTF2IRD1
																													GTF2IRD2
																													GTF3C2
																													GUCY1A2
																													GUSB
																													GVQW3
																													GYS2
																													H1FX-AS1
																													H2AFV
																													H2AFX
																													H2AFY2
																													HABP4
																													HACD1
																													HACD4
																													HARBI1
																													HARS
																													HAT1
																													HCG27
																													HCRT
																													HDAC10
																													HDAC3
																													HDAC9
																													HDHD5-AS1
																													HEATR5B
																													HECTD4
																													HEG1
																													HELQ
																													HERC4
																													HERC6
																													HEXDC
																													HFM1
																													HIBADH
																													HIBCH
																													HIPK1
																													HIPK4
																													HIST1H1E
																													HIST1H2BC
																													HIST1H2BE
																													HIST1H4E
																													HIST1H4H
																													HIST2H2BE
																													HLCS
																													HM13
																													HMG20B
																													HMGB1
																													HMGCL
																													HMGN4
																													HMGN5
																													HMGXB4
																													HMOX1
																													HNRNPA0
																													HNRNPA2B1
																													HNRNPA3
																													HNRNPAB
																													HNRNPF
																													HNRNPH1
																													HNRNPH3
																													HNRNPK
																													HNRNPU
																													HPCA
																													HPCAL1
																													HPRT1
																													HRH4
																													HS3ST3A1
																													HSD17B14
																													HSP90AA1
																													HSP90AB1
																													HSPA1A
																													HSPA1B
																													HSPA4
																													HSPA4L
																													HSPA6
																													HSPA9
																													HSPB8
																													HSPD1
																													HSPE1-MOB4
																													HSPH1
																													HTR3E-AS1
																													HTR5A
																													HTR5A-AS1
																													HYAL1
																													IBTK
																													ICA1L
																													IDNK
																													IDS
																													IDUA
																													IER5
																													IER5L
																													IFNG-AS1
																													IFNLR1
																													IFRD1
																													IFT52
																													IGF1
																													IGIP
																													IGLON5
																													IGSF3
																													IKZF4
																													IL10RA
																													IL17RC
																													IL27RA
																													IL3RA
																													IL5RA
																													IMMP1L
																													INF2
																													INHA
																													INO80D
																													INPP5B
																													INSR
																													INTS14
																													INTS6L
																													INTS9
																													INVS
																													IPO5
																													IPP
																													IQCG
																													IRF2BP1
																													IRF2BPL
																													IRS2
																													ISG20L2
																													ITFG1
																													ITFG2
																													ITGA3
																													ITGB3BP
																													ITM2B
																													ITM2C
																													ITSN2
																													IVNS1ABP
																													JAKMIP2-AS1
																													JARID2
																													JAZF1
																													JHY
																													JMJD1C
																													JMJD6
																													JOSD2
																													JTB
																													JUN
																													KALRN
																													KANK2
																													KANSL1L
																													KAT6B
																													KATNB1
																													KATNBL1
																													KAZN
																													KBTBD6
																													KCNAB3
																													KCNH3
																													KCNK15-AS1
																													KCNMB2-AS1
																													KCNQ3
																													KCP
																													KCTD6
																													KCTD9
																													KDM2B
																													KDM3B
																													KHDC1
																													KIAA0319L
																													KIAA0930
																													KIAA1109
																													KIAA1217
																													KIAA1324
																													KIAA1328
																													KIAA1549
																													KIAA1755
																													KIAA1841
																													KIF21A
																													KIF26B
																													KIF26B-AS1
																													KIF2A
																													KIF3C
																													KIF5B
																													KIF9
																													KIF9-AS1
																													KIRREL3
																													KLC1
																													KLF12
																													KLF16
																													KLF8
																													KLHDC1
																													KLHDC10
																													KLHDC3
																													KLHL21
																													KLHL23
																													KLHL25
																													KLHL32
																													KLHL4
																													KLHL5
																													KLHL6
																													KLHL9
																													KMO
																													KMT2B
																													KMT2C
																													KPNA5
																													KSR2
																													KTN1
																													KYAT1
																													KYAT3
																													L3MBTL4
																													LAGE3
																													LAMA5
																													LAMB2
																													LAMC1
																													LAMC3
																													LAMTOR4
																													LATS1
																													LCLAT1
																													LCP2
																													LDAH
																													LDB1
																													LDLRAD4
																													LDLRAP1
																													LEMD2
																													LENG9
																													LETMD1
																													LGALS9
																													LGSN
																													LHFPL5
																													LIN52
																													LIN54
																													LIN7C
																													LINC00266-1
																													LINC00276
																													LINC00342
																													LINC00407
																													LINC00461
																													LINC00504
																													LINC00624
																													LINC00632
																													LINC00662
																													LINC00685
																													LINC00854
																													LINC00877
																													LINC00884
																													LINC00886
																													LINC00907
																													LINC00970
																													LINC00997
																													LINC01013
																													LINC01068
																													LINC01098
																													LINC01197
																													LINC01229
																													LINC01252
																													LINC01277
																													LINC01416
																													LINC01482
																													LINC01483
																													LINC01503
																													LINC01633
																													LINC01703
																													LINC01786
																													LINC01948
																													LINC02147
																													LINC02210-CRHR1
																													LINC02231
																													LINC02320
																													LINC02341
																													LINC02389
																													LINC02427
																													LINC02456
																													LINGO1
																													LIPE-AS1
																													LLPH
																													LMO4
																													LMOD1
																													LONP2
																													LONRF1
																													LPP
																													LPXN
																													LRFN3
																													LRIF1
																													LRP11
																													LRP6
																													LRP8
																													LRRC14
																													LRRC17
																													LRRC2
																													LRRC23
																													LRRC28
																													LRRC29
																													LRRC37A
																													LRRC37A2
																													LRRC37A3
																													LRRC39
																													LRRC4B
																													LRRC59
																													LRRC61
																													LRRC9
																													LRRFIP1
																													LRRIQ1
																													LRRK1
																													LRTM1
																													LSM4
																													LTBP2
																													LUC7L
																													LUC7L2
																													LURAP1
																													LURAP1L
																													LY6E
																													LY6H
																													LYPLA2
																													LYPLAL1-DT
																													MAF1
																													MAFG-DT
																													MAGEC3
																													MAGEH1
																													MAK
																													MAMDC4
																													MAN1B1-DT
																													MAN2C1
																													MAP1LC3B2
																													MAP2
																													MAP2K4
																													MAP3K12
																													MAP3K13
																													MAP3K21
																													MAP3K3
																													MAP4K5
																													MAPK3
																													MAPKAPK5
																													MAPRE2
																													MAPRE3
																													MARCH1
																													MARCH2
																													MARCH6
																													MAST3
																													MAST4
																													MAT2A
																													MAU2
																													MBD3
																													MBNL1
																													MBOAT2
																													MBTPS2
																													MCEE
																													MCF2L2
																													MCM3AP-AS1
																													MDH2
																													MED16
																													MEG9
																													MEIOC
																													MEIS2
																													MEPCE
																													MERTK
																													MESP1
																													METRNL
																													METTL16
																													METTL21A
																													METTL22
																													METTL26
																													METTL27
																													METTL6
																													MFAP3L
																													MFGE8
																													MFSD11
																													MFSD2A
																													MFSD8
																													MGAT5B
																													MICALL1
																													MICU2
																													MID1IP1
																													MIF4GD
																													MIIP
																													MIPOL1
																													MIR193BHG
																													MIR4458HG
																													MIR4527HG
																													MKNK1
																													MKNK2
																													MLC1
																													MLF2
																													MLH3
																													MLXIP
																													MLXIPL
																													MMP16
																													MMP25-AS1
																													MMP28
																													MMS19
																													MND1
																													MOAP1
																													MOB4
																													MOCS2
																													MORF4L1
																													MORF4L2
																													MORN1
																													MORN4
																													MPP7
																													MPV17
																													MRC2
																													MRI1
																													MRNIP
																													MROH8
																													MRPL2
																													MRPL33
																													MRPL45
																													MRPL52
																													MRPS34
																													MRRF
																													MRTO4
																													MSANTD4
																													MSH3
																													MSH4
																													MSTN
																													MT-ATP6
																													MT-ATP8
																													MT-CO2
																													MT-CYB
																													MT-ND1
																													MT-ND2
																													MT-ND3
																													MT-ND4
																													MT-ND4L
																													MT-ND5
																													MTA2
																													MTCH1
																													MTCH2
																													MTG2
																													MTHFD2
																													MTHFD2L
																													MTHFR
																													MTMR1
																													MTMR8
																													MTPN
																													MTRNR2L8
																													MTURN
																													MUC12
																													MUM1L1
																													MYEF2
																													MYLPF
																													MYO19
																													MYO3B
																													MYRF
																													MYRIP
																													N4BP2L1
																													NAA16
																													NAALADL2
																													NAB2
																													NAGLU
																													NAIF1
																													NALCN
																													NANOS1
																													NAP1L2
																													NAP1L3
																													NAPA
																													NAPB
																													NAV1
																													NCKAP5L
																													NCOA2
																													NCOA7
																													NDN
																													NDRG1
																													NDRG2
																													NDST4
																													NDUFA1
																													NDUFA3
																													NDUFA4
																													NDUFAF7
																													NDUFB7
																													NDUFS7
																													NEBL
																													NECTIN3-AS1
																													NEFM
																													NEK10
																													NEK9
																													NELFA
																													NEPRO
																													NES
																													NETO2
																													NEURL2
																													NEURL4
																													NF1
																													NFAM1
																													NFATC2
																													NFS1
																													NFU1
																													NHLH1
																													NHLRC3
																													NHP2
																													NHSL1
																													NID1
																													NIM1K
																													NIPBL
																													NIPSNAP1
																													NIT2
																													NKRF
																													NKTR
																													NLGN3
																													NLN
																													NMB
																													NME4
																													NME5
																													NMNAT2
																													NOA1
																													NOL10
																													NOLC1
																													NOMO2
																													NOTCH2
																													NOX4
																													NOXA1
																													NPC1L1
																													NPHP1
																													NPHP4
																													NPIPA1
																													NPIPB13
																													NPIPB3
																													NPIPB4
																													NPM2
																													NQO2
																													NR1D2
																													NR2F6
																													NRG1
																													NRG4
																													NRIP1
																													NSRP1
																													NSUN3
																													NT5DC2
																													NT5M
																													NTN4
																													NTSR2
																													NUDC
																													NUDT16L1
																													NUDT17
																													NUDT4
																													NUDT9
																													NUP50-DT
																													NUP54
																													NUP85
																													NXF5
																													NYAP1
																													OCIAD2
																													ODF2
																													ODR4
																													OGFOD3
																													OGFR
																													OGT
																													OPCML
																													OPN3
																													OPRD1
																													OSBP2
																													OSBPL10
																													OSBPL1A
																													OSGEP
																													OTOA
																													OTUD7A
																													OXCT1
																													OXR1
																													P2RX4
																													P3H1
																													P3H2-AS1
																													P3H3
																													P3H4
																													P4HA1
																													P4HA2
																													PAAF1
																													PACRG
																													PAFAH1B1
																													PAFAH1B3
																													PAK1
																													PALM2-AKAP2
																													PAM
																													PAOX
																													PARD6G-AS1
																													PARN
																													PARP16
																													PARPBP
																													PATJ
																													PAXBP1-AS1
																													PBLD
																													PBRM1
																													PCBD1
																													PCBD2
																													PCBP1
																													PCED1A
																													PCGF1
																													PCNX2
																													PCSK1
																													PCTP
																													PCYOX1L
																													PDE6B
																													PDGFRA
																													PDK4
																													PDP1
																													PDS5B
																													PDSS1
																													PECR
																													PEF1
																													PER1
																													PEX14
																													PEX7
																													PFN1
																													PGAM1
																													PGAM5
																													PGAP1
																													PGAP2
																													PGBD1
																													PGK1
																													PGPEP1
																													PHACTR4
																													PHC1
																													PHC2
																													PHF10
																													PHF14
																													PHF7
																													PHIP
																													PHKB
																													PHYHIP
																													PI16
																													PIGB
																													PIGT
																													PIGZ
																													PIK3CB
																													PIK3CD
																													PILRB
																													PIM2
																													PINX1
																													PIPOX
																													PITPNM1
																													PITPNM2
																													PJA1
																													PKN2-AS1
																													PKP4
																													PLCD1
																													PLD5
																													PLEKHF2
																													PLGRKT
																													PLIN3
																													PLOD1
																													PLPP1
																													PLPP7
																													PLPPR5
																													PLXNB1
																													PLXND1
																													PMP2
																													PNMA1
																													PNMA2
																													PNPLA1
																													PNPLA7
																													POC1B-AS1
																													POC5
																													POLE
																													POLE2
																													POLR2I
																													POLR2J
																													POLR2L
																													POLR3A
																													POLR3C
																													POLR3K
																													POM121
																													POMK
																													POMZP3
																													POU2F1
																													POU6F1
																													PPID
																													PPIL2
																													PPIL3
																													PPIP5K1
																													PPM1H
																													PPP1R12B
																													PPP1R14C
																													PPP1R3C
																													PPP1R3E
																													PPP2R3A
																													PPP3CA
																													PPP3CC
																													PPP4C
																													PQLC3
																													PRDM5
																													PRDX6
																													PRELID3B
																													PRIMPOL
																													PRKCI
																													PRMT5
																													PRMT7
																													PRMT8
																													PRMT9
																													PRNP
																													PRPF38B
																													PRPF40B
																													PRPS1
																													PRPSAP1
																													PRR22
																													PRRT3
																													PRSS23
																													PRSS51
																													PSAP
																													PSAT1
																													PSG8-AS1
																													PSMB4
																													PSMC5
																													PSMD5
																													PSME2
																													PSMG3-AS1
																													PSMG4
																													PTMA
																													PTP4A1
																													PTP4A2
																													PTP4A3
																													PTPN18
																													PTPN9
																													PTPRG
																													PTPRN2
																													PTTG1
																													PXDNL
																													PXN
																													PYCR3
																													PYGO2
																													PYURF
																													QKI
																													QPCTL
																													QRICH1
																													RAB11B
																													RAB11FIP2
																													RAB11FIP3
																													RAB1B
																													RAB2A
																													RAB39A
																													RAB3A
																													RAB3D
																													RAB3GAP1
																													RABGAP1L
																													RABL2A
																													RACGAP1
																													RAD9A
																													RALYL
																													RANBP10
																													RANBP2
																													RANGAP1
																													RAP2A
																													RAP2C-AS1
																													RAPGEF2
																													RAPGEF4-AS1
																													RASA2
																													RASD2
																													RASGRF2-AS1
																													RASSF2
																													RBFOX1
																													RBKS
																													RBM4
																													RBM43
																													RBMS2
																													RBMS3-AS2
																													RBMS3-AS3
																													RBPJ
																													RCC1L
																													RCC2
																													RCSD1
																													RDX
																													REC114
																													RELA
																													RELB
																													RETREG2
																													REV3L
																													RFK
																													RFTN2
																													RFX3
																													RFX8
																													RGS2
																													RHBDL2
																													RHOB
																													RHOU
																													RIPOR2
																													RIPOR3
																													RLF
																													RMDN2
																													RMND5B
																													RND1
																													RNF11
																													RNF111
																													RNF115
																													RNF121
																													RNF149
																													RNF165
																													RNF167
																													RNF182
																													RNF187
																													RNF207
																													RNF217-AS1
																													RNF220
																													RNF38
																													ROBO2
																													ROCK2
																													ROMO1
																													ROR1
																													RP1
																													RPL11
																													RPL13
																													RPL13A
																													RPL18A
																													RPL28
																													RPL32
																													RPL34
																													RPL35
																													RPL36
																													RPL7A
																													RPL8
																													RPLP0
																													RPLP1
																													RPLP2
																													RPRM
																													RPS11
																													RPS12
																													RPS13
																													RPS15
																													RPS16
																													RPS17
																													RPS20
																													RPS23
																													RPS27
																													RPS27A
																													RPS6KA2
																													RPS6KB1
																													RPS8
																													RRH
																													RSPH1
																													RTKN
																													RTL6
																													RTL9
																													RTN1
																													RTN4RL1
																													RUFY1
																													RUNDC3A
																													RUSC1
																													RUVBL2
																													SALL3
																													SAMD12-AS1
																													SAP25
																													SARAF
																													SAT1
																													SBF2
																													SCAF11
																													SCARF2
																													SCIMP
																													SCIN
																													SCMH1
																													SCN2B
																													SCN3A
																													SCN3B
																													SCNN1D
																													SCOC
																													SCP2
																													SCYL3
																													SDCBP2-AS1
																													SDHAF4
																													SEC22A
																													SEC24B-AS1
																													SEC61G
																													SEC63
																													SECISBP2
																													SELENOW
																													SELPLG
																													SEMA4D
																													SEMA4G
																													SERGEF
																													SERINC5
																													SERPINE1
																													SERPINE2
																													SERPINH1
																													SERTAD4
																													SESN3
																													SET
																													SETDB1
																													SFPQ
																													SFT2D2
																													SFTPD
																													SFXN4
																													SGMS1
																													SGSM2
																													SGTA
																													SH2D3C
																													SH3BGR
																													SH3TC2
																													SHANK2
																													SHC2
																													SHISA4
																													SHMT2
																													SHOC2
																													SHROOM4
																													SIAE
																													SIAH3
																													SIL1
																													SIN3A
																													SIPA1
																													SIPA1L1
																													SIRT4
																													SIRT5
																													SIX4
																													SKP1
																													SLBP
																													SLC11A2
																													SLC14A2-AS1
																													SLC15A4
																													SLC16A10
																													SLC17A5
																													SLC22A17
																													SLC24A3
																													SLC25A12
																													SLC25A14
																													SLC25A17
																													SLC25A24
																													SLC26A4
																													SLC27A3
																													SLC27A4
																													SLC29A4
																													SLC2A1-AS1
																													SLC2A6
																													SLC30A1
																													SLC35C2
																													SLC35G2
																													SLC37A3
																													SLC38A1
																													SLC38A2
																													SLC38A7
																													SLC38A9
																													SLC44A2
																													SLC44A5
																													SLC4A8
																													SLC4A9
																													SLC6A1-AS1
																													SLC7A11
																													SLC7A5
																													SLC7A8
																													SLC8A1-AS1
																													SLC9A3R1
																													SLC9A8
																													SLCO2B1
																													SLITRK5
																													SLX4
																													SMAD1
																													SMARCAL1
																													SMG6
																													SMIM11B
																													SMIM13
																													SMIM14
																													SMIM37
																													SMN2
																													SMOC2
																													SMS
																													SMYD3
																													SNAP25
																													SNAPC2
																													SNAPIN
																													SNCA
																													SNCB
																													SNHG21
																													SNN
																													SNRNP35
																													SNRNP48
																													SNRNP70
																													SNRPD2
																													SNRPN
																													SNTB2
																													SNX12
																													SNX17
																													SNX24
																													SNX29
																													SNX3
																													SNX6
																													SNX8
																													SOD1
																													SOS1
																													SOS2
																													SOWAHA
																													SOX15
																													SOX2
																													SP140
																													SP140L
																													SPAG16
																													SPARCL1
																													SPATA22
																													SPATA7
																													SPDYA
																													SPDYE1
																													SPDYE2
																													SPDYE5
																													SPG11
																													SPG7
																													SPIDR
																													SPIN1
																													SPINDOC
																													SPPL2B
																													SPR
																													SPTBN4
																													SPTSSB
																													SQOR
																													SRD5A3
																													SRGAP2
																													SRGAP2B
																													SRRM3
																													SRRM4
																													SRSF12
																													SS18L1
																													SSH2
																													SSR4
																													SSTR3
																													ST13
																													ST18
																													ST3GAL6
																													ST5
																													ST6GALNAC5
																													ST7
																													ST8SIA3
																													STAMBPL1
																													STAT3
																													STAT4
																													STEAP1B
																													STRADB
																													STS
																													STUB1
																													STX18-AS1
																													STX8
																													SUGP1
																													SUGT1
																													SULT1A1
																													SUMF1
																													SUMF2
																													SUMO3
																													SUN1
																													SUN2
																													SUN3
																													SUPT4H1
																													SVOP
																													SYCP2L
																													SYT14
																													SYT16
																													SYT3
																													SYT4
																													SZT2
																													TAF1
																													TANK
																													TAOK1
																													TARS2
																													TATDN3
																													TBC1D19
																													TBC1D25
																													TBC1D9
																													TBL2
																													TBPL1
																													TBX6
																													TCAIM
																													TCEAL9
																													TCF7
																													TCP1
																													TCTA
																													TCTE3
																													TCTN2
																													TCTN3
																													TEAD1
																													TECPR1
																													TECPR2
																													TECR
																													TEDC1
																													TENM2
																													TENM3
																													TENT4B
																													TEX14
																													TFDP2
																													TFR2
																													TGFB2
																													TGFBR3L
																													THAP11
																													THAP8
																													THEM4
																													THY1
																													TIPIN
																													TIRAP
																													TK2
																													TLDC1
																													TLE1
																													TLE2
																													TMA7
																													TMC6
																													TMEM108
																													TMEM123
																													TMEM132B
																													TMEM134
																													TMEM143
																													TMEM150C
																													TMEM163
																													TMEM185A
																													TMEM220-AS1
																													TMEM223
																													TMEM231
																													TMEM241
																													TMEM254-AS1
																													TMEM266
																													TMEM273
																													TMEM39B
																													TMEM44
																													TMEM47
																													TMEM62
																													TMEM79
																													TMEM81
																													TMLHE-AS1
																													TMSB15B.1
																													TMTC4
																													TNFSF13B
[truncated: 234 more rows]

## Sheet: e. Oligo_geneOverlaps
ADADvsCO_ADADvssAD_APOE_sADvsCO_TREM2vsCO	ADADvssAD_APOE_sADvsCO_TREM2vsCO	ADADvsCO_APOE_sADvsCO_TREM2vsCO	ADADvsCO_ADADvssAD_sADvsCO_TREM2vsCO	ADADvsCO_ADADvssAD_APOE_TREM2vsCO	ADADvsCO_ADADvssAD_APOE_sADvsCO	APOE_sADvsCO_TREM2vsCO	ADADvssAD_sADvsCO_TREM2vsCO	ADADvssAD_APOE_TREM2vsCO	ADADvssAD_APOE_sADvsCO	ADADvsCO_sADvsCO_TREM2vsCO	ADADvsCO_APOE_TREM2vsCO	ADADvsCO_APOE_sADvsCO	ADADvsCO_ADADvssAD_TREM2vsCO	ADADvsCO_ADADvssAD_sADvsCO	ADADvsCO_ADADvssAD_APOE	sADvsCO_TREM2vsCO	APOE_TREM2vsCO	APOE_sADvsCO	ADADvssAD_TREM2vsCO	ADADvssAD_sADvsCO	ADADvssAD_APOE	ADADvsCO_TREM2vsCO	ADADvsCO_sADvsCO	ADADvsCO_APOE	ADADvsCO_ADADvssAD	TREM2vsCO	sADvsCO	APOE	ADADvssAD	ADADvsCO
													AATK		RAB3IL1				AC005037.1		AP001453.1	AC009779.2		RCC1	A2M-AS1	ABCA9-AS1		AC007785.3	A2M	AATF
													AC005291.2		SCHLAP1				AC005740.3		MFSD5	AC011468.5			AAGAB	ABR		ART3	A2ML1-AS1	ABCA6
													AC008966.1		SON				AC073571.1		NCAN	AC015982.1			AARS	AC005363.2		ATP2B3	AAED1	ABHD1
													AC024230.1		TIAL1				AC099778.1			AC017083.1			AASDHPPT	AC005837.1		CAV2	ABCB9	ABL2
													AL365361.1						AC100786.2			AC019330.1			AB015752.1	AC007277.1		CENPA	ABCF3	ABTB2
													ANLN						AC106881.1			AC069224.1			ABCA8	AC007405.3		DTX3L	ABHD15-AS1	AC002310.1
													ASB4						AC139491.7			AC079807.1			ABCA9	AC010491.1		DUSP14	ABI3BP	AC002467.1
													ATM						AC139530.1			AC087463.1			ABCC2	AC010636.2		ETNPPL	AC001226.2	AC002996.1
													B3GALT2						AL022069.1			AC093627.5			ABCC5	AC011290.1		FANCE	AC002116.2	AC003991.1
													BTN3A3						AL121956.4			AC112722.1			ABHD11	AC011363.1		GRID2	AC002310.2	AC004241.1
													CALCOCO1						ANKRD29			AC119150.1			ABHD13	AC011483.2		JAG2	AC002429.2	AC004466.1
													CCT4						AP003390.1			AC137723.1			ABHD14B	AC013652.1		JUNB	AC002550.1	AC004554.2
													CPNE4						ARHGAP21			AC142472.1			ABHD18	AC020558.1		LHFPL3	AC003681.1	AC005009.2
													EFCAB7						CDH12			ACTR8			ABHD2	AC020687.1		LINC00463	AC004039.1	AC005154.6
													EIF3G						CDH7			AGGF1			ABHD3	AC034114.2		NBPF14	AC004053.1	AC005165.1
													FERMT3						COL12A1			AIDA			ABHD4	AC069185.1		NCKAP5	AC004253.1	AC005224.1
													GNB3						DLGAP1-AS4			AL031663.3			ABHD6	AC087623.3		NPM2	AC004593.1	AC005225.2
													GPATCH11						DRP2			AL049812.3			ABRAXAS1	AC091078.1		PARS2	AC004830.1	AC005332.3
													GPN3						IDS			AL392046.1			AC003102.1	AC092155.1		PIM1	AC004982.2	AC005520.2
													HP1BP3						IL1RAPL2			AL445524.1			AC004034.1	AC093151.3		RBM39	AC005041.1	AC005609.5
													HSPB8						LENG8-AS1			AP006565.1			AC004112.1	AC093495.1		SLC39A1	AC005154.5	AC005833.2
													HSPE1						LINC01322			ARGLU1			AC004158.1	AC103855.3		SLC50A1	AC005253.1	AC006030.1
													LEKR1						LINC01811			ATF7			AC004381.1	AC106739.1		TOX2	AC005261.3	AC006148.1
													LPL						LRRK1			ATP5MD			AC004690.2	AC110285.5		WIF1	AC005332.7	AC006511.4
													MAGI3						MEG3			ATP6V1G2			AC004943.2	AC114316.2		ZDHHC23	AC005410.2	AC007292.3
													MIR4458HG						MT-ATP6			BAIAP3			AC004949.1	AC118553.1			AC005476.2	AC007620.2
													MITD1						MT-CO2			C21orf91			AC004982.1	AC132192.2			AC005597.1	AC007773.1
													MRPS31						MT-CYB			C8orf59			AC005237.1	AC243571.2			AC005695.2	AC008050.1
													MRPS5						MT-ND4			CALM2			AC005261.1	AC244517.5			AC005697.1	AC008438.2
													MTRNR2L12						PTPRQ			CATSPERB			AC005332.6	AC245140.2			AC005726.5	AC008771.1
													MTRNR2L8						TMEM88B			CCDC110			AC005355.1	ACOXL			AC005746.2	AC009063.2
													NDUFB2						ZFP37			CCDC47			AC005393.1	ADAMTS10			AC005786.3	AC009108.3
													NDUFC1									CD58			AC005487.1	AGTPBP1			AC005828.1	AC009404.1
													PDE8A									CDKL2			AC005537.1	AL022068.1			AC005828.3	AC009495.1
													PLCG2									CDR1			AC005670.2	AL035401.1			AC005884.1	AC010099.4
													PSMC5									CHD3			AC005697.2	AL035563.1			AC005899.5	AC010531.1
													RASGEF1B									CHD9			AC005832.4	AL117335.1			AC005920.2	AC010864.1
													RBPJ									CHURC1			AC005833.1	AL121656.1			AC006064.2	AC011416.3
													RCN3									COL21A1			AC005899.1	AL121908.1			AC006145.1	AC012363.1
													RPL11									DHX34			AC005899.6	AL121944.1			AC006262.2	AC012467.2
													RPL13A									DNAH11			AC005899.8	AL122019.1			AC006305.1	AC012511.1
													RPL3									EFCAB3			AC005920.1	AL137802.2			AC006460.1	AC012593.1
													RPL34									EVI2A			AC005972.4	AL138720.1			AC006547.1	AC012615.1
													RPL38									FMO5			AC006059.1	AL158801.3			AC007014.1	AC012636.1
													RPLP2									FRG1			AC006160.1	AL158840.1			AC007228.2	AC016831.7
													RPS12									GDI2			AC006270.1	AL160408.1			AC007255.1	AC018638.6
													RPS15A									GLUD2			AC006299.1	AL161757.2			AC007347.1	AC018647.2
													RPS18									GPR108			AC006538.2	AL353708.1			AC007349.1	AC019117.1
													RPS27									INPP1			AC007038.1	AL445584.2			AC007495.2	AC019117.3
													RSBN1L									IQCD			AC007100.1	AL451085.2			AC007533.1	AC019118.2
													SIK3									IRAK1BP1			AC007114.1	AL513320.1			AC007619.1	AC019186.1
													SLC26A3									JRKL			AC007221.1	AL583722.1			AC007622.2	AC020559.1
													SNHG9									KIAA1586			AC007221.2	AL591518.1			AC007728.1	AC020765.2
													SS18L2									LACC1			AC007344.1	ALKBH3-AS1			AC008056.1	AC022364.1
													ST3GAL5									LENG1			AC007376.2	ANGPT1			AC008056.2	AC023355.1
													TAF7									LEO1			AC007513.1	AP000462.3			AC008277.1	AC024909.1
													TMEM140									LINC00519			AC007785.1	AP000688.2			AC008456.1	AC025034.1
													TPR									LMF1-AS1			AC008073.3	AP001001.1			AC008537.4	AC025178.1
													TSPYL2									LRP2			AC008074.1	AP001136.1			AC008569.1	AC025263.2
													USP47									LRRC63			AC008537.1	AP001267.1			AC008574.1	AC026979.2
													VWA3B									MAP1LC3B2			AC008591.1	AP002075.1			AC008728.1	AC027290.1
													ZFC3H1									MAP3K20			AC008667.1	ASH1L-AS1			AC008731.1	AC035140.1
																						MAP7			AC008676.1	ATF7IP			AC008741.2	AC040169.1
																						MCOLN1			AC008695.1	AUNIP			AC008758.5	AC046130.2
																						METTL18			AC008758.1	B3GNT10			AC008761.1	AC068205.1
																						MRPL21			AC008946.1	BRDT			AC008781.1	AC068633.1
																						MRPL47			AC008957.2	BTBD11			AC008883.1	AC069209.1
																						MRPL58			AC009090.3	C8orf34			AC008937.2	AC069234.1
																						MSANTD3			AC009093.2	CBX1			AC008957.1	AC073283.3
																						MSH6			AC009119.2	CCDC178			AC008991.1	AC073342.2
																						MT-CO1			AC009271.1	CCDC9			AC009097.1	AC073878.1
																						MYBPHL			AC009630.1	CDC25C			AC009120.4	AC073896.1
																						N6AMT1			AC009812.1	CFAP298			AC009133.1	AC074286.1
																						NASP			AC009951.2	CHADL			AC009137.1	AC079193.2
																						NETO1			AC010245.2	CIT			AC009163.1	AC082651.1
																						NUTM2B-AS1			AC010542.3	COL26A1			AC009163.7	AC090198.1
																						NXN			AC010642.2	COL4A4			AC009228.1	AC090241.3
																						PCDHB2			AC010884.1	CPA6			AC009269.2	AC090502.1
																						PI15			AC010969.2	CTAGE1			AC009542.1	AC090517.4
																						POGZ			AC011468.3	DCAF11			AC009554.1	AC090630.1
																						POPDC3			AC011474.2	DCTN1			AC009686.1	AC090825.1
																						PPM1G			AC011815.2	DHX16			AC009690.2	AC091180.2
																						PSIP1			AC011997.1	DIAPH3			AC009950.1	AC091180.5
																						PTK7			AC012254.1	DLGAP1-AS1			AC010127.1	AC091729.3
																						PWWP2A			AC012313.5	EPB41L4A			AC010198.1	AC092118.1
																						RBM48			AC012368.1	EXOC3-AS1			AC010226.1	AC092809.4
																						RENBP			AC012404.1	FAHD2B			AC010260.1	AC092835.1
																						REXO4			AC012447.1	FAM200A			AC010273.1	AC093152.1
																						RFC4			AC015845.2	FAM218A			AC010320.2	AC093827.5
																						RNASEH2C			AC015849.1	FHAD1			AC010320.3	AC093835.1
																						RPS3A			AC015849.3	FO704657.1			AC010320.4	AC096642.1
																						RSPO4			AC015853.3	FRMD5			AC010333.2	AC097103.2
																						SAP30			AC015878.1	FRMPD3			AC010890.1	AC097376.2
																						SEPT4-AS1			AC015909.2	GNRHR			AC010976.1	AC097478.1
																						SH2D6			AC017074.1	GPC3			AC011092.2	AC097662.1
																						SLC26A9			AC018638.7	GRB14			AC011287.1	AC098582.1
																						SLC27A6			AC018682.1	HCG18			AC011405.1	AC098650.1
																						SLC47A1			AC018797.2	HDAC11-AS1			AC011443.1	AC100771.2
																						SNRNP27			AC019068.1	HEXA-AS1			AC011466.3	AC100814.1
																						SPECC1L			AC019197.1	HIST1H1E			AC011476.3	AC102953.2
																						SPRYD7			AC019205.1	HIST2H2AC			AC011478.1	AC103736.1
																						SURF1			AC021231.1	HMGXB3			AC011933.4	AC104035.1
																						TARSL2			AC022182.1	HTR2C			AC012085.2	AC104389.4
																						TCTE3			AC022613.2	IFI35			AC012309.1	AC104806.2
																						THAP9			AC022639.1	IGSF1			AC012358.3	AC104836.1
																						THSD4			AC022826.2	IL21R-AS1			AC012464.1	AC104986.2
																						TLN1			AC022973.2	IMPG1			AC012494.1	AC105411.1
																						TMEM242			AC023389.1	KCNMB3			AC012617.1	AC106786.2
																						TMPO			AC023790.2	KIAA2012			AC013643.2	AC106795.3
																						TPTE			AC023983.2	KLHL11			AC015845.1	AC107068.1
																						TRIM52			AC025043.1	L3MBTL4-AS1			AC015914.1	AC112484.1
																						UBE2A			AC025159.1	LAMA1			AC015923.1	AC114490.3
																						USP48			AC025171.4	LAMA3			AC015971.1	AC118553.2
																						VSIR			AC025287.4	LBHD1			AC016493.1	AC119674.1
																						WASHC1			AC025887.2	LCNL1			AC016575.1	AC119674.2
																						ZFP3			AC027644.4	LDHD			AC016722.2	AC120036.4
																						ZNF221			AC036108.3	LINC00534			AC016723.1	AC124016.2
																						ZNF34			AC037459.2	LINC00599			AC016866.2	AC134312.5
																						ZNF460			AC048382.5	LINC00616			AC016909.2	AC137770.1
																						ZNF582-AS1			AC051619.4	LINC00636			AC016910.1	AC138035.1
																									AC053527.1	LINC00908			AC017002.5	AC139530.3
																									AC055811.2	LINC00909			AC018462.1	AC139795.2
																									AC055855.1	LINC01001			AC018511.2	AC139795.3
																									AC063944.3	LINC01239			AC018557.1	AC147651.1
																									AC064807.1	LINC01258			AC018832.1	AC231981.1
																									AC067956.1	LINC01902			AC018946.1	AC245033.1
																									AC068025.2	LINC02141			AC019211.1	AC245297.3
																									AC068888.1	MAMSTR			AC020611.2	ACADS
																									AC073389.2	MARCH11			AC020661.2	ACAT1
																									AC073612.1	MARCOL			AC020661.3	ACOT9
																									AC073896.2	MIR4713HG			AC020741.1	ACP1
																									AC074327.1	MIS18A-AS1			AC020913.1	ACP6
																									AC078881.1	MRPL22			AC020915.3	ACRBP
																									AC079336.4	MT-CO3			AC020928.1	ACSL1
																									AC079594.2	MTREX			AC020978.3	ACTL6A
																									AC079760.1	MYH3			AC021054.1	ADA2
																									AC079921.1	MYO18B			AC021915.1	ADAM15
																									AC083862.2	NRAV			AC022017.1	ADAMTS4
																									AC083880.1	NRDC			AC022087.1	ADAMTSL3
																									AC084816.1	NSDHL			AC022146.2	ADIPOR2
																									AC087386.1	OPRM1			AC022395.1	ADRA2B
																									AC087473.1	PAN3-AS1			AC022558.2	ADSS
																									AC087564.1	PAOX			AC022872.1	AF038458.3
																									AC090004.1	PAXBP1			AC022973.3	AGAP2-AS1
																									AC090114.2	PGM5			AC022973.4	AGPAT4
																									AC090115.1	PIK3C2G			AC023024.1	AHCY
																									AC090515.2	PLXDC1			AC023590.1	AHDC1
																									AC090518.1	PLXNB3			AC023886.1	AKIRIN2
																									AC090527.2	PPFIA4			AC023906.5	AL022328.4
																									AC090579.1	PRPF6			AC023983.1	AL031587.4
																									AC090971.2	PRRG1			AC024075.3	AL035461.2
																									AC091045.1	PTH2R			AC024145.1	AL133216.1
																									AC091551.1	PTPRB			AC024267.4	AL133410.1
																									AC091826.2	PTPRO			AC024619.3	AL136164.2
																									AC092164.1	RAP1GAP2			AC025165.2	AL137003.2
																									AC092535.3	RASSF4			AC025211.1	AL158152.2
																									AC092650.1	RIPOR2			AC025576.2	AL161772.1
																									AC092683.1	RNASEH1			AC025917.1	AL353604.1
																									AC093159.1	RP1			AC026254.2	AL353759.1
																									AC093297.2	RSPH14			AC026470.2	AL354760.1
																									AC093423.3	RTCA-AS1			AC026471.1	AL354861.2
																									AC093525.6	RYR1			AC026704.1	AL355297.4
																									AC096564.1	SATL1			AC026746.1	AL355312.2
																									AC096711.2	SEMA3A			AC027018.1	AL355338.1
																									AC097359.3	SETD4			AC027288.3	AL359091.4
																									AC097532.2	SFR1			AC027307.2	AL359265.3
																									AC098864.1	SLC26A8			AC034102.5	AL359710.1
																									AC099329.3	SLC29A1			AC034228.1	AL359715.1
																									AC099518.1	SLC30A10			AC036103.1	AL359715.2
																									AC099669.1	SLC35F2			AC036108.1	AL360181.3
																									AC099850.1	SLC9A2			AC037459.3	AL365205.1
																									AC104472.3	SMARCA5			AC044840.1	AL442128.2
																									AC105052.3	SMDT1			AC046158.1	AL451165.2
																									AC105285.1	SNTG2			AC048380.1	AL512306.3
																									AC105339.3	SPAG6			AC055713.1	AL512625.1
																									AC106869.1	SPEG			AC055811.1	AL513329.1
																									AC107032.2	SPINK9			AC058822.1	AL589843.1
																									AC107952.2	SRSF1			AC064874.1	AL732292.2
																									AC108002.1	STAT6			AC067817.2	ALDH3A2
																									AC108471.2	STOX1			AC068025.1	ALDH5A1
																									AC108866.1	STX4			AC068481.1	ALG10
																									AC110285.1	TCERG1L			AC068533.3	ALG12
																									AC110285.2	TCF24			AC068631.1	ALOX5
																									AC112484.3	TK1			AC068724.3	AMBRA1
																									AC113383.1	TMEM177			AC069272.1	AMDHD2
																									AC116366.3	TMPO-AS1			AC069287.3	ANKLE1
																									AC117386.2	TNFAIP8L1			AC069549.1	ANKRD26
																									AC119396.1	TPRG1-AS1			AC073167.1	ANKRD46
																									AC123768.3	TRDN			AC073365.1	ANKRD49
																									AC126755.2	TRIM73			AC073389.1	ANKRD52
																									AC126773.1	TSPOAP1			AC074117.1	ANO5
																									AC132872.1	TTC6			AC078777.1	AP000275.2
																									AC133528.1	UNC5A			AC078778.1	AP000317.1
																									AC133550.2	VIPR1			AC078785.1	AP000446.1
																									AC134669.1	WDPCP			AC078842.2	AP000763.3
																									AC135050.2	ZBTB47			AC079385.1	AP001273.2
																									AC136489.1	ZDHHC1			AC079760.2	AP001318.2
																									AC136604.2	ZNF252P-AS1			AC084357.2	AP002884.1
																									AC138150.1	ZNF572			AC087071.2	AP003716.1
																									AC138627.1	ZNF585B			AC087190.1	AP1M1
																									AC233296.1	ZNF607			AC087280.2	AP3B1
																									AC239868.3	ZNF708			AC087501.1	AP4E1
																									AC244021.1				AC087521.2	APBA3
																									AC244517.11				AC090092.1	APBB1
																									AC245060.5				AC090568.2	APEH
																									ACAP1				AC090589.2	APOLD1
																									ACCS				AC090617.4	APTX
																									ACHE				AC090772.3	AQR
																									ACOT2				AC091059.1	ARFGEF1
																									ACP2				AC091132.2	ARFGEF2
																									ACSL3				AC091153.2	ARFIP1
																									ACTR3B				AC091167.6	ARHGAP17
																									ACYP2				AC091887.1	ARHGAP28
																									ADAM10				AC092123.1	ARHGAP31
																									ADAM19				AC092140.1	ARHGAP39
																									ADAM32				AC092142.1	ARHGEF17
																									ADAMTS12				AC092171.3	ARHGEF33
																									ADAMTS14				AC092338.2	ARHGEF7
																									ADAMTS16				AC092431.1	ARID3A
																									ADAMTS8				AC092567.1	ARL4A
																									ADAMTSL1				AC092574.2	ARL5B
																									ADCY10				AC092647.5	ARL9
																									ADCY7				AC092666.1	ARMC1
																									ADGRB3				AC092802.2	ARMC8
																									ADGRE5				AC092839.1	ARRB2
																									ADGRF3				AC093110.1	ARRDC1-AS1
																									ADHFE1				AC093330.1	ASMTL-AS1
																									ADORA1				AC093535.1	ASXL2
																									AEBP1				AC093879.1	ATF1
																									AEBP2				AC095030.1	ATG4B
																									AF127577.4				AC096741.1	ATG9A
																									AFF3				AC097515.1	ATOX1
																									AFMID				AC097534.2	ATP11C
																									AGAP3				AC097634.3	ATP23
																									AGBL3				AC098617.1	ATP2B1-AS1
																									AGO4				AC099329.1	ATP5PF
																									AHCTF1				AC099518.4	ATP6AP1L
																									AHNAK				AC100763.1	ATP6V0E1
																									AHSA1				AC100800.1	ATP6V0E2
																									AJ009632.2				AC100801.1	ATXN1
																									AJM1				AC100830.1	ATXN7L3B
																									AK3				AC103739.2	AZIN1-AS1
																									AK6				AC103831.1	B3GNT9
																									AK8				AC103876.1	B4GALT6
																									AK9				AC104078.1	BACE1
																									AKAP9				AC104123.1	BAIAP2-DT
																									AKNAD1				AC104126.1	BBIP1
																									AL020996.1				AC104316.1	BBS9
																									AL023284.4				AC104365.1	BCAT2
																									AL031280.1				AC104458.1	BCDIN3D
																									AL031587.1				AC104699.1	BCL2
																									AL034347.1				AC104803.1	BCL6
																									AL034405.1				AC104825.1	BCR
																									AL034417.3				AC104984.3	BDH2
																									AL034417.4				AC105206.2	BIN3
																									AL078459.1				AC105277.1	BIRC3
																									AL078590.2				AC105430.1	BLNK
																									AL078590.3				AC105942.1	BLZF1
																									AL078639.1				AC107031.1	BMP7
																									AL117339.5				AC108159.1	BMPER
																									AL121895.1				AC108449.1	BMPR1A
																									AL133481.1				AC108721.1	BMS1
																									AL136115.2				AC109460.2	BNIP2
																									AL136460.1				AC109466.1	BNIP3
																									AL137145.2				AC109597.1	BNIP3L
																									AL138686.1				AC110285.3	BOD1
																									AL138752.2				AC110597.3	BOLA3-AS1
																									AL138820.1				AC112196.1	BRD7
																									AL138963.1				AC114488.2	BRD8
																									AL139011.2				AC114947.2	BRIP1
																									AL139260.1				AC116535.1	BRPF1
																									AL139317.1				AC116903.2	BRSK1
																									AL157786.1				AC117383.1	BSN
																									AL160290.2				AC117834.1	BTN2A1
																									AL161725.1				AC118549.1	BTN3A2
																									AL162171.2				AC119403.1	BVES-AS1
																									AL162311.3				AC122129.1	BX088645.1
																									AL162377.1				AC124016.1	C10orf88
																									AL353768.1				AC124045.1	C11orf1
																									AL354809.1				AC124319.2	C11orf74
																									AL354920.1				AC125613.1	C11orf87
																									AL355075.4				AC126118.1	C12orf4
																									AL355488.1				AC127024.6	C14orf93
																									AL355773.1				AC131571.1	C15orf41
																									AL356417.3				AC131934.1	C16orf95
																									AL356599.1				AC131953.1	C17orf58
																									AL357055.3				AC132219.1	C19orf38
																									AL357079.1				AC133919.2	C1orf21
																									AL358335.2				AC135178.3	C20orf96
																									AL358937.1				AC135586.2	C21orf2
																									AL359091.1				AC136624.2	C21orf91-OT1
																									AL359232.1				AC137630.2	C2CD3
																									AL359853.2				AC138305.1	C2orf49
																									AL359915.2				AC138811.1	C2orf92
																									AL360091.3				AC139720.1	C3orf14
																									AL365259.1				AC211486.5	C4orf36
																									AL391839.1				AC231533.1	C4orf47
																									AL445472.1				AC233723.1	C5AR1
																									AL450992.2				AC243964.2	C7orf25
																									AL513217.1				AC244131.2	C8orf37-AS1
																									AL590434.1				AC244517.10	CA11
																									AL590617.2				AC244517.2	CA2
																									AL591895.1				AC245060.6	CA3-AS1
																									AL592295.3				AC245452.1	CAB39L
																									AL592295.4				AC245884.1	CABYR
																									AL627171.2				ACACA	CACNA1C
																									AL645465.1				ACACB	CACNA1E
																									ALDH2				ACAT2	CACNA2D4
																									ALG2				ACD	CACNB4
																									ALKBH5				ACIN1	CACNG7
																									AMD1				ACKR4	CADM4
																									AMER2				ACMSD	CAMK2N1
																									AMY2B				ACSBG2	CAMKMT
																									AMZ1				ACSM3	CAPN1
																									AMZ2				ACSS2	CAPN7
																									ANAPC10				ACTR1B	CASK
																									ANAPC11				ACTR3C	CCDC102B
																									ANAPC16				ACTR5	CCDC125
																									ANGPTL4				ADAMTS1	CCDC126
																									ANK3				ADAMTS18	CCDC136
																									ANKDD1B				ADAMTS7	CCDC137
																									ANKMY2				ADAR	CCDC174
																									ANKRD12				ADAT2	CCDC183
																									ANKRD13A				ADCK1	CCDC3
																									ANKRD13C				ADCY3	CCDC6
																									ANKRD17				ADGRE2	CCDC71
																									ANKRD18A				ADGRE3	CCNE1
																									ANKRD37				ADGRG2	CCNF
																									ANKRD7				ADIPOR1	CCNG1
																									ANP32A				ADPRHL1	CCNI2
																									AOAH				ADRA1A	CD36
																									AOC2				AF107885.2	CD44
																									AP000229.1				AF121898.1	CD96
																									AP000892.1				AF279873.3	CDC26
																									AP001062.1				AFF2	CDC40
																									AP001266.2				AFG3L2	CDC42EP4
																									AP001267.3				AGA	CDH4
																									AP001341.1				AGAP1	CDH6
																									AP001783.1				AGBL4	CDK13
																									AP001831.1				AGBL5	CDK9
																									AP002373.1				AGL	CDV3
																									AP002495.2				AHCYL1	CEBPD
																									AP002986.1				AHI1	CEBPZ
																									AP003354.2				AIFM1	CENPC
																									AP003469.4				AIMP2	CENPJ
																									AP005230.1				AJ006995.1	CENPN
																									AP3B2				AKAP11	CENPQ
																									AP3S1				AKAP17A	CEP295
																									AP4S1				AKAP6	CEP70
																									AP5M1				AKAP7	CERK
																									APBB2				AKR1B1	CES5A
																									APEX2				AKT3	CETN3
																									APH1B				AL020995.1	CGREF1
																									APLP2				AL021707.1	CHCHD5
																									AQP11				AL021707.2	CHCHD7
																									AQP4-AS1				AL022097.1	CHD1
																									ARHGAP1				AL022322.2	CHD6
																									ARHGAP44				AL024498.1	CHEK2
																									ARHGAP5				AL031428.1	CHPF2
																									ARHGEF2				AL031587.2	CHRFAM7A
																									ARID5A				AL031731.1	CHRNA6
																									ARL13B				AL031846.2	CHST15
																									ARMC5				AL033529.1	CHTF18
																									ARMC7				AL035448.1	CHTF8
																									ARMCX4				AL035588.1	CHUK
																									ARMH4				AL035634.1	CISD2
																									ARNT2				AL035658.1	CKMT1A
																									ARPP19				AL049569.1	CLCN2
																									ARRDC3				AL049637.1	CLCN4
																									ARRDC3-AS1				AL049780.2	CLCN7
																									ARSD				AL049840.1	CLK2
																									ARSG				AL049869.2	CLK4
																									ASH2L				AL049870.3	CLN6
																									ASNA1				AL049875.1	CLPB
																									ASNS				AL078581.3	CMPK1
																									ASNSD1				AL096855.1	CMTM5
																									ASPHD1				AL109761.1	CNIH4
																									ASTN2				AL109811.1	CNOT4
																									ATAD3C				AL109910.1	CNTD1
																									ATF4				AL109936.6	COA5
																									ATF6				AL117190.2	COG2
																									ATG10				AL117329.1	COG6
																									ATG101				AL117381.1	COL18A1
																									ATG12				AL121900.1	COL25A1
																									ATG13				AL121987.1	COL6A1
																									ATP11A				AL133227.1	COLCA2
																									ATP13A1				AL133346.1	COLGALT1
																									ATP2C1				AL133480.1	COMMD1
																									ATP5F1E				AL136295.1	COMMD2
																									ATP5ME				AL136298.1	COMMD4
																									ATP5MG				AL136366.1	COMMD5
																									ATP5S				AL136418.1	COPA
																									ATP8A1				AL136979.1	COPS2
																									ATP9A				AL136985.1	CORO2A
																									ATRX				AL137779.2	CORO2B
																									ATXN3				AL138760.1	CPLANE1
																									AUP1				AL138787.2	CPNE9
																									AURKC				AL139022.1	CPXM2
																									AUTS2				AL139289.2	CRAMP1
																									B3GAT1				AL139294.1	CRELD1
																									BAALC-AS1				AL139300.2	CRIM1
																									BABAM2				AL139353.2	CRIPT
																									BACE2				AL139424.3	CRNKL1
																									BAD				AL157392.2	CRYBG3
																									BAG2				AL157413.1	CSRNP3
																									BAG3				AL157871.1	CSTF2T
																									BANF1				AL157871.4	CTBS
																									BANP				AL157912.1	CTDP1
																									BATF3				AL157938.2	CTNNA2
																									BAZ2B				AL157938.3	CTNNAL1
																									BBS4				AL158068.2	CTNNB1
																									BBX				AL158198.1	CTNNBL1
																									BCAT1				AL158829.1	CTR9
																									BCL11A				AL160035.1	CTSH
																									BCL2L13				AL160313.1	CTU1
																									BCL7A				AL161751.1	CWC22
																									BCLAF1				AL162377.3	CWF19L1
																									BCO2				AL162385.2	CYB561D1
																									BDH1				AL162391.1	DAGLA
																									BEAN1				AL353194.1	DCAF8
																									BEND6				AL354989.1	DCLK2
																									BET1				AL355001.1	DCUN1D5
																									BHLHB9				AL355388.2	DDX11-AS1
																									BICD1				AL355472.1	DDX21
																									BICD2				AL356056.2	DDX39A
																									BIRC2				AL356270.1	DDX3X
																									BMI1				AL356481.1	DEAF1
																									BMPR2				AL356805.1	DENND1A
																									BMT2				AL359094.1	DEPDC1B
																									BNIP1				AL359317.1	DERL1
																									BNIPL				AL359317.2	DESI2
																									BOK				AL359397.2	DFFB
																									BOK-AS1				AL359504.2	DHCR24
																									BOP1				AL359706.1	DHRS1
																									BORCS5				AL359922.1	DHRS4L2
																									BPHL				AL365273.2	DHX40
																									BRAF				AL365318.1	DIAPH1
																									BRD2				AL365356.1	DIP2C
																									BRINP2				AL390774.2	DIRC2
																									BRPF3				AL391121.1	DLAT
																									BTBD16				AL445248.1	DMTF1
																									BTG1				AL449403.2	DNAH3
																									BUB3				AL450263.1	DNAJC21
																									BUD31				AL451047.1	DNAJC28
																									C10orf143				AL451062.1	DNAJC3
																									C11orf65				AL451070.1	DNAJC8
																									C12orf56				AL512330.1	DNER
																									C12orf76				AL512422.1	DPH3
																									C13orf46				AL513188.1	DPYSL4
																									C14orf178				AL513327.1	DRD4
																									C16orf96				AL590006.1	DTYMK
																									C17orf67				AL590560.2	DYM
																									C19orf18				AL590783.1	DYRK3
																									C1orf105				AL590822.2	E2F5
																									C1orf159				AL590999.1	ECI1
																									C1orf226				AL591242.1	EDA
																									C1QTNF6				AL591684.1	EFCAB10
																									C20orf194				AL591686.2	EFR3B
																									C22orf23				AL591767.1	EFTUD2
																									C2CD2				AL591848.4	EGFR
																									C2orf69				AL592430.1	EGLN1
																									C4orf48				AL596188.1	EHBP1
																									C5orf51				AL596218.1	EHMT2
																									C8orf88				AL606489.1	EIF3J-DT
																									C9orf139				AL627171.1	EIF4G1
																									C9orf153				AL713999.1	ELAVL1
																									C9orf24				AL731569.1	ELF1
																									C9orf3				AL807761.4	ELFN2
																									C9orf40				ALDH1L1	ELK4
																									CABCOCO1				ALG13-AS1	ELMOD2
																									CACNB2				ALG6	ELOA
																									CACYBP				ALKBH7	ENSA
																									CALCB				ALOX12	ENTR1
																									CALCOCO2				ANAPC2	ENY2
																									CALM1				ANGPT2	EPAS1
																									CAMK2A				ANKAR	ERBB2
																									CAMK2D				ANKMY1	ERCC6
																									CANT1				ANKRD2	ERCC6L2
																									CAPN13				ANKRD23	ERICH6-AS1
																									CAPN15				ANKRD28	ERLEC1
																									CAPN9				ANKRD34C-AS1	ESRRG
																									CAPS				ANKRD36	ETAA1
																									CARF				ANKRD40	ETFBKMT
																									CARNS1				ANKUB1	EXOSC2
																									CASC1				ANO3	EXOSC5
																									CASC2				ANO4	F3
																									CASP7				ANO7	FAAH
																									CASS4				ANP32E	FAM117A
																									CAST				ANXA7	FAM117B
																									CBFA2T2				AOX1	FAM118B
																									CBX5				AP000311.1	FAM120B
																									CC2D2B				AP000462.1	FAM129B
																									CCDC113				AP000721.2	FAM133A
																									CCDC117				AP000753.2	FAM160B2
																									CCDC121				AP000755.2	FAM161A
																									CCDC124				AP000844.2	FAM171A1
																									CCDC13				AP000857.2	FAM171B
																									CCDC151				AP000919.2	FAM172A
																									CCDC168				AP000943.3	FAM185A
																									CCDC175				AP000962.1	FAM192A
																									CCDC191				AP001011.1	FAM201A
																									CCDC192				AP001021.2	FAM20C
																									CCDC196				AP001157.1	FAM210A
																									CCDC30				AP001172.1	FAM214A
																									CCDC34				AP001439.1	FAM227A
																									CCDC59				AP001469.1	FAM43A
																									CCDC62				AP001767.3	FAM66B
																									CCDC65				AP001825.1	FAM66C
																									CCDC7				AP002336.2	FAM86C1
																									CCDC81				AP002370.2	FAM96B
																									CCDC84				AP002490.1	FAN1
																									CCDC85A				AP002498.1	FANCC
																									CCDC86				AP002518.2	FANCD2
																									CCDC88B				AP002812.2	FANCF
																									CCDC90B				AP002884.3	FAT1
																									CCDC9B				AP002892.1	FAXDC2
																									CCM2				AP003025.1	FBXL8
																									CCNA2				AP003025.2	FBXO11
																									CCNB1				AP003086.2	FBXO34
																									CCNB3				AP003110.1	FBXO7
																									CCNE2				AP003390.2	FBXW12
																									CCNI				AP003392.1	FERMT2
																									CCNYL1				AP003393.1	FKBP3
																									CCP110				AP004147.1	FKTN
																									CCSER2				AP005120.1	FLNB
																									CCT2				AP006621.3	FNBP1L
																									CCT3				AP2M1	FO393418.1
																									CCT5				AP3S2	FOCAD
																									CCT6A				AP4M1	FOXP4
																									CCT6B				APC	FP565260.2
																									CCT7				API5	FRAT2
																									CCT8				APLF	FRMD3
																									CCZ1				APOA1-AS	FRS3
																									CCZ1B				APOBEC2	FSD1
																									CD163L1				APOO	FSTL3
																									CD226				APPBP2	FTSJ1
																									CD276				AQP6	FTSJ3
																									CD81-AS1				ARF6	FXYD3
																									CD99L2				ARFGEF3	FXYD7
																									CDCA8				ARFIP2	FYTTD1
																									CDH1				ARG2	FZD9
																									CDH11				ARHGAP23	GABPB1-AS1
																									CDH13				ARHGAP30	GABRR2
																									CDH20				ARHGDIA	GACAT3
																									CDH23				ARHGEF26	GAK
																									CDK2AP2				ARHGEF38	GAL3ST2
																									CDK5RAP1				ARHGEF40	GALK2
																									CDK7				ARIH2OS	GALNT1
																									CDKL1				ARL6IP4	GALNT3
																									CDKN1B				ARL6IP6	GATD3B
																									CDKN2AIP				ARMC3	GBP2
																									CDKN2C				ARNT	GCDH
																									CDNF				ARNTL2	GCFC2
																									CDO1				ARPP21	GDAP1
																									CEBPG				ASB14	GDPD5
																									CECR2				ASB16	GFOD1
																									CEL				ASB3	GFPT1
																									CELSR2				ASIC1	GFRA2
																									CEP152				ASIC2	GGA1
																									CEP164				ASMTL	GID8
																									CEP170				ASPN	GIN1
																									CEP290				ASRGL1	GLIDR
																									CEP350				ASTN2-AS1	GLIS1
																									CEP68				ASXL1	GMFB
																									CEP76				ATAD2	GMNN
																									CEP97				ATAD5	GNA13
																									CERCAM				ATG16L2	GNAI3
																									CES4A				ATN1	GNAQ
																									CFAP161				ATP2A1	GNGT1
																									CFAP221				ATP2C2	GNL3L
																									CFAP36				ATP5F1B	GNPDA2
																									CFAP53				ATP5F1D	GNPTG
																									CFAP54				ATP5MC2	GNRH1
																									CFAP69				ATP6V1C1	GOLGA8M
																									CFLAR				ATP6V1D	GON7
																									CFTR				ATP8B1	GPC4
																									CGAS				ATP8B4	GPD2
																									CGGBP1				ATRIP	GPKOW
																									CHCHD1				AURKAIP1	GPR156
																									CHCHD4				AVEN	GPR173
																									CHD2				AZI2	GPR19
																									CHDH				AZIN2	GPR39
																									CHMP2B				B3GALNT1	GPR75-ASB3
																									CHORDC1				B3GALNT2	GRAMD1C
																									CHRNA5				B3GALT4	GRIK1-AS1
																									CHST7				B3GAT3	GRK5
																									CIP2A				B3GNT5	GRPEL2-AS1
																									CIRBP				B3GNTL1	GTF2A2
																									CKS2				B9D1	GTF2E1
																									CLASP1				BAG6	GUF1
																									CLASP2				BAIAP2L2	GULP1
																									CLDN12				BASP1	GVQW2
																									CLDN14				BBOF1	HACD3
																									CLDN15				BCAP31	HACL1
																									CLDN9				BCAR1	HAPLN4
																									CLEC2L				BCDIN3D-AS1	HBS1L
																									CLK1				BCL2L14	HDAC3
																									CLPTM1				BCL2L2	HDHD3
																									CLPTM1L				BCL9	HDLBP
																									CLU				BCORL1	HEBP2
																									CLUL1				BDP1	HECA
																									CLVS1				BICRA-AS1	HEPACAM
																									CLYBL				BID	HERC5
																									CMYA5				BNC2	HESX1
																									CNBP				BRMS1	HEY2
																									CNIH3				BSG	HHAT
																									CNKSR1				BTG2	HHIP
																									CNN2				BX255925.3	HIC2
																									CNOT2				BX890604.1	HIF1A-AS2
																									CNOT3				C10orf90	HIGD1C
																									CNOT6L				C11orf68	HINT3
																									CNPY1				C12orf57	HIST1H2AC
																									CNTLN				C16orf89	HIST1H2BE
																									CNTNAP3				C19orf24	HIST1H2BJ
																									COBL				C19orf53	HIST1H4C
																									COL5A2				C19orf71	HK2
																									COL9A2				C1orf43	HMBOX1
																									COL9A3				C1orf56	HMGA1
																									COMMD6				C1QTNF7	HNRNPF
																									COPG2				C20orf27	HOMER2
																									COPS9				C21orf62	HOOK2
																									COQ4				C2orf72	HPCAL1
																									COQ8A				C3orf49	HRASLS5
																									CORIN				C4BPA	HS3ST4
																									COX17				C4orf45	HS6ST1
																									COX19				C5orf24	HSD17B1
																									COX6C				C5orf34	HSF2BP
																									COX7C				C5orf66	HSF5
																									CPB2-AS1				C6orf10	HSP90B1
																									CPD				C6orf62	HTR3E-AS1
																									CPED1				C9orf41-AS1	HTRA2
																									CPOX				C9orf78	HYOU1
																									CPPED1				C9orf84	ICOSLG
																									CRB2				CA1	IDNK
																									CRBN				CA8	IFRD1
																									CREB5				CACFD1	IFT140
																									CREBBP				CACNA1I	IGF2R
																									CREBRF				CACNA2D3	IKBKB
																									CREG2				CADM2-AS1	IKZF2
																									CRK				CADM2-AS2	IL12A-AS1
																									CRLF3				CADPS2	IL16
																									CROCC				CAHM	IL5RA
																									CRTAC1				CALM3	ILVBL
																									CRTC3-AS1				CAMK1	IMPG2
																									CRYAB				CAPZB	ING1
																									CRYGS				CARHSP1	ING2
																									CRYL1				CASKIN1	ING3
																									CRYZ				CASTOR3	ING5
																									CSF1				CBLN2	INPP4A
																									CSNK1G1				CBR3	INPP5F
																									CSPP1				CBY3	INSIG2
																									CSRP2				CCDC129	INVS
																									CTDSP1				CCDC130	IPO5
																									CTDSP2				CCDC134	IQCN
																									CTDSPL2				CCDC138	IRF7
																									CTNNBIP1				CCDC167	IRS1
																									CTSK				CCDC181	ISCA1
																									CTSO				CCDC24	ITFG2
																									CUEDC1				CCDC39	ITGA7
																									CUL7				CCDC85B	ITGAV
																									CUZD1				CCDC88A	ITGB8
																									CWC15				CCHCR1	JAKMIP2
																									CWF19L2				CCNB1IP1	JAKMIP3
																									CXADR				CCNB2	JAM2
																									CXorf56				CCND3	JKAMP
																									CXXC1				CCNJ	JMJD4
																									CXXC4				CCPG1	JPH1
																									CYB5R4				CD200	JPT2
																									CYFIP2				CD2AP	KAT6A
																									CYHR1				CD2BP2	KAT6B
																									CYP27A1				CDC14B	KBTBD11
																									CYP2E1				CDH9	KCMF1
																									CYP39A1				CDK14	KCNE1
																									CYTH1				CDKL3	KCNIP2
																									D2HGDH				CDKN2B-AS1	KCNIP3
																									DAB2IP				CEACAM1	KCNJ14
																									DACT3-AS1				CEMIP	KCNJ2
																									DANT2				CENPB	KCTD10
																									DAP				CENPI	KCTD2
																									DAXX				CENPO	KCTD21
																									DCAF15				CENPP	KCTD3
																									DCAF17				CENPX	KCTD4
																									DCAF4L1				CEP170B	KIAA1024
																									DCAF5				CEP57	KIF27
																									DCN				CEP72	KIN
																									DCTD				CERS6	KLHDC2
																									DCUN1D1				CFAP100	KLHL24
																									DCXR				CFAP299	KLHL31
																									DDHD1				CFL1	KPTN
																									DDHD2				CFLAR-AS1	KRIT1
																									DDIT4				CHD5	KRT10
																									DDOST				CHD7	L3HYPDH
																									DDX17				CHGB	LACTB2
																									DDX23				CHKB	LAMC3
																									DDX27				CHMP1A	LARP4B
																									DDX3Y				CHMP2A	LATS2
																									DDX4				CHPF	LBR
																									DDX60				CHRM5	LCORL
																									DEDD2				CHRNA4	LDLRAP1
																									DEF8				CHST11	LEAP2
																									DEK				CIB1	LEMD3
																									DENND2A				CLDN20	LEPROTL1
																									DENND5A				CLIC4	LGR5
																									DENND6A				CLK3	LHFPL2
																									DEPDC4				CLNK	LIFR
																									DHDH				CLOCK	LIG4
																									DHFR				CLTC	LINC00159
																									DHX57				CLTCL1	LINC00222
																									DHX9				CLUH	LINC00536
																									DICER1				CNNM4	LINC00539
																									DIRC3				CNTN2	LINC00877
																									DLEU7				CNTN4	LINC01033
																									DLEU7-AS1				COA3	LINC01372
																									DLG2				COASY	LINC01515
																									DLGAP4-AS1				COG1	LINC01719
																									DNA2				COG8	LINC01924
																									DNAH1				COL10A1	LINC02133
																									DNAH12				COL19A1	LINC02307
																									DNAH2				COL24A1	LINC02550
																									DNAI2				COL4A3	LIPA
																									DNAJA1				COL5A3	LLPH-DT
																									DNAJA4				COPRS	LMCD1
																									DNAJB1				COQ6	LMCD1-AS1
																									DNAJB6				COQ8B	LMTK3
																									DNAJC22				CORO1C	LNX2
																									DNAJC30				COX6B1	LPCAT1
																									DNASE1L2				COX7A2	LPIN1
																									DNM1L				CPB2	LRIF1
																									DNTTIP2				CPEB4	LRIG3
																									DOCK10				CPNE1	LRMDA
																									DOCK2				CPS1	LRRC1
																									DOCK7				CPSF1	LRRC59
																									DOK1				CR936218.2	LRRC61
																									DOPEY2				CREB3	LRRIQ3
																									DPCD				CREBZF	LTBR
																									DPF1				CRIP2	LTC4S
																									DPF3				CRLF1	LTV1
																									DPH6				CRYBG1	LY86-AS1
																									DRICH1				CRYM	LY96
																									DSCC1				CSDE1	LYG1
																									DST				CSK	LYRM2
																									DTNB				CSNK1A1	LYSMD3
																									DTWD2				CSTF3	LYST
																									DTX3				CTNS	LZTS3
																									DUBR				CTTNBP2	MAEA
																									DUOX1				CUX2	MAFK
																									DUSP12				CXCL17	MAGI1
																									DYNC2H1				CXXC4-AS1	MALINC1
																									DYNLL1				CYFIP1	MAN1A2
																									DYNLRB1				CYP2U1	MAN1B1
																									DYRK1A				CYP3A43	MAN2A1
																									E2F4				CYP3A5	MANEA
																									E4F1				CYP4X1	MAP3K13
																									ECT2L				CYREN	MAP3K4
																									EDEM3				DAB1	MAP7D2
																									EDRF1				DALRD3	MAPK1IP1L
																									EED				DAPK2	MAPKAPK3
																									EEF1D				DAZAP2	MAPRE3
																									EEFSEC				DBP	MAPT-AS1
																									EFCAB11				DDB2	MARCH6
																									EFCAB6				DDN-AS1	MARCH8
																									EFHB				DDO	MBD1
																									EFHD1				DDX41	MBIP
																									EFS				DECR1	MCMDC2
																									EHBP1L1				DENND1B	MDM4
																									EIF1				DENND6A-AS1	MED20
																									EIF1AD				DEXI	MED30
																									EIF2S2				DFFA	METTL13
																									EIF3F				DGKB	METTL15
																									EIF3H				DGUOK-AS1	METTL5
																									EIF4EBP2				DHODH	METTL7A
																									EIF4ENIF1				DHX33	MFAP1
																									EIF4G2				DIO1	MFSD12
																									EIF4G3				DMAP1	MFSD14C
																									EIF5				DMRTA2	MGAM
																									ELK1				DMWD	MID2
																									ELL2				DNAH17	MIR137HG
																									ELOB				DNAH7	MIR2052HG
																									ELOF1				DNAH8	MIR4527HG
																									ELP6				DNAJB2	MKLN1
																									EML4				DNAJC17	MKRN2
																									EMSY				DNAJC27	MKRN3
																									ENOSF1				DNAJC6	MLH1
																									ENTPD1				DNHD1	MNAT1
																									ENTPD1-AS1				DNM3OS	MPC1
																									ENTPD3				DOCK4-AS1	MPLKIP
																									ENTPD5				DOHH	MPND
																									ENTPD7				DOK6	MRM3
																									EPB41L2				DPP6	MRPL50
																									EPC2				DPYD-AS1	MRPL52
																									EPCAM				DTD1	MRPS15
																									EPHA3				DUSP16	MRPS16
																									EPHX1				DUSP3	MRPS18C
																									EPHX4				DVL1	MRPS30
																									EPM2A				DYNC2LI1	MRPS9
																									EPN2				DYNLL2	MRRF
																									EPRS				DYSF	MRVI1-AS1
																									EPS8				ECM2	MSANTD1
																									EPX				EDA2R	MSI2
																									ERBB3				EDDM13	MSL2
																									ERI2				EEF2	MSL3
																									ERP44				EHMT2-AS1	MSS51
																									ESD				EIF2B5	MTDH
																									ESYT2				EIF3B	MTF1
																									ETFA				EIF4A2	MTFR1
																									ETS1				EIF5A	MTM1
																									ETV4				ELAVL3	MTMR6
																									EVA1C				ELK3	MTPN
																									EVI5L				ELMO1-AS1	MTRF1
																									EWSR1				ELMO3	MTX2
																									EXD3				ELN	MUM1L1
																									EXOC6B				EMC10	MVD
																									EXOC7				EMID1	MXRA7
																									EXOC8				ENO4	MYH15
																									EXT1				ENOX2	MYLK
																									EXTL3-AS1				EPHA6	MYLK-AS1
																									F8				EPN1	MYO3B
																									FA2H				EPS15	MYPOP
																									FAAP100				ERC2	N4BP2L2
																									FAAP20				ERCC6L	NABP1
																									FADS1				ERVK3-1	NACC2
																									FADS2				ERVMER61-1	NAPB
																									FAM104B				ETS2	NAPSA
																									FAM126A				EVI2B	NARS
																									FAM133B				EXOC5	NBDY
																									FAM13A				EXOC6	NBEA
																									FAM13C				EXOG	NBPF11
																									FAM149B1				EXOSC4	NCALD
																									FAM151B				EXOSC6	NCOA4
																									FAM153C				EYA2	NCOA5
																									FAM173B				EYS	NDRG2
																									FAM174A				FABP3	NDST3
																									FAM178B				FAIM2	NDUFAF4
																									FAM196B				FAM107A	NDUFB6
																									FAM19A2				FAM114A1	NDUFC2-KCTD14
																									FAM200B				FAM122C	NDUFV2
																									FAM208A				FAM129C	NEAT1
																									FAM208B				FAM153A	NEK1
																									FAM227B				FAM186A	NEK4
																									FAM32A				FAM189A1	NETO2
																									FAM49A				FAM196A	NEU1
																									FAM49B				FAM20A	NFATC1
																									FAM53A				FAM217A	NFKB2
																									FAM57A				FAM222A-AS1	NFKBIA
																									FAM76A				FAM225A	NFKBIZ
																									FAM81A				FAM50A	NFXL1
																									FAM8A1				FAM53B-AS1	NHLH1
																									FAM91A1				FAM69C	NIPSNAP2
																									FANCM				FAM92A	NKX2-2
																									FANK1				FANCA	NLGN2
																									FAP				FAU	NLN
																									FAR1				FBLL1	NLRC5
																									FAR2				FBXL13	NLRX1
																									FARP2				FBXO6	NME5
																									FBN1				FDPS	NMT1
																									FBXL12				FEM1A	NOMO3
																									FBXL16				FGF12	NOSIP
																									FBXL18				FGF13	NPAT
																									FBXL19-AS1				FGF22	NPEPL1
																									FBXL20				FGGY	NPHP3-ACAD11
																									FBXL6				FILIP1	NPIPA8
																									FBXO16				FILIP1L	NPRL2
																									FBXO30				FKBP8	NPTX2
																									FBXO32				FKRP	NPY1R
																									FBXO36				FLNC	NR1H2
																									FBXO5				FLVCR1	NSL1
																									FBXW5				FLVCR1-DT	NUDCD1
																									FDX1				FMNL3	NUFIP1
																									FEM1B				FN1	OARD1
																									FGF1				FO393401.1	OBSCN
																									FGF2				FOXM1	OGFRL1
																									FGF9				FOXP1-AS1	OPLAH
																									FGFR1OP2				FRAS1	OPTN
																									FGFR2				FRMD4A	OR7C1
																									FHDC1				FSD2	ORAI1
																									FHL2				FSTL1	OSER1-DT
																									FIBP				GABRA1	OSTC
																									FKBP2				GAD2	OTUB1
																									FKBP4				GAL3ST1	OTUD6B
																									FLNA				GALNT12	OTUD6B-AS1
																									FLYWCH1				GAP43	OXSR1
																									FNBP1				GAS6-AS1	OXTR
																									FNBP4				GAS7	P3H3
																									FNDC7				GAS8	PABPN1
																									FNTB				GATAD1	PALM
																									FO393400.1				GATM	PAM
																									FOXK2				GCC2-AS1	PANK3
																									FOXN3				GCNT7	PANK4
																									FOXO4				GDAP1L1	PAQR6
																									FRMD4B				GDI1	PARD6B
																									FRMD6-AS1				GDPD1	PARP1
																									FRYL				GDPD3	PARP6
																									FSTL4				GFAP	PASK
																									FTCDNL1				GHRL	PATL1
																									FTL				GK-AS1	PBLD
																									FUBP1				GK5	PCBP4
																									FUT2				GLB1L	PCDH18
																									FXR1				GLIPR1L1	PCDHB3
																									FXR2				GLIS3	PCDHGA1
																									G0S2				GLMN	PCID2
																									GAB2				GLRA1	PCMTD1
																									GABPA				GLRA2	PCNP
																									GABRG3				GLS2	PCTP
																									GAD1				GMPPA	PDCD10
																									GALNT10				GNA14-AS1	PDCD6
																									GALNT16				GNAO1	PDCD6IP
																									GALNT6				GNB2	PDCL
																									GARS				GNB4	PDGFD
																									GAS2L1				GNE	PDIA4
																									GATAD2B				GOLGA8B	PDIA5
																									GATC				GPC5	PDIA6
																									GBF1				GPCPD1	PDP2
																									GCC1				GPR180	PDS5A
																									GCNA				GPR22	PELI1
																									GDE1				GPR35	PEPD
																									GDNF-AS1				GPR89B	PGBD2
																									GEMIN7-AS1				GPRC5D-AS1	PGRMC2
																									GEMIN8				GPRIN1	PHF10
																									GEN1				GPX7	PHF14
																									GFM2				GRID1-AS1	PHF21A
																									GGA2				GRIK1	PHF21B
																									GGT1				GRIK4	PHF6
																									GINS3				GRINA	PHLDA1
																									GIPC1				GRK7	PHYH
																									GIPC2				GRM7	PIAS1
																									GKAP1				GRN	PIEZO1
																									GLB1L3				GRWD1	PIEZO2
																									GLCCI1				GSK3A	PIGP
																									GLCE				GSN-AS1	PIGU
																									GLDN				GUCY1A1	PIK3C3
																									GLE1				GUK1	PIKFYVE
																									GLIPR2				GXYLT2	PITPNA
																									GLRB				H2AFZ	PITPNB
																									GLT1D1				HAPLN2	PITPNC1
																									GMDS-DT				HCFC1R1	PIWIL2
																									GNAZ				HCG11	PIWIL4
																									GNB1L				HCN1	PKN2
																									GNG12-AS1				HEATR4	PKN2-AS1
																									GNG5				HECTD3	PLAGL1
																									GNG7				HECW1	PLAGL2
																									GNPTAB				HEPN1	PLB1
																									GOLGA1				HFE	PLEKHA1
																									GOLGA3				HIKESHI	PLEKHH3
																									GOLM1				HIP1	PLGLB1
																									GPATCH8				HIPK1	PLIN3
																									GPD1				HIST1H2BC	PLK1
																									GPHN				HIST1H2BG	PLS3
																									GPLD1				HIST2H2BE	PLXND1
																									GPR135				HLA-DMA	PMS1
																									GPR137				HMGCS1	PNMA3
																									GPR146				HMGN4	PNMA6A
																									GPR37L1				HPCAL4	PNPLA7
																									GPRASP1				HPN-AS1	PNPO
																									GRAMD2B				HRAS	POC1B
																									GREB1L				HSBP1	POGK
																									GRIA4				HSD17B12	POLK
																									GRID1				HSD17B13	POLL
																									GRID2IP				HSPA6	POLR1D
																									GRIN2A				HSPBP1	POM121C
																									GRIN3A				HUNK	POP4
																									GRK2				HYAL1	PPFIBP2
																									GSAP				IDH3B	PPHLN1
																									GSN				IER5	PPP1CA
																									GSTA4				IFFO2	PPP1R10
																									GSTCD				IFIT3	PPP1R11
																									GTF2F2				IFNA13	PPP1R1B
																									GTF2I				IFNGR2	PPP2R3C
																									GTF3A				IGIP	PPP3CB
																									GTF3C3				IGSF6	PPP4R2
																									GTPBP6				IL18	PPP5C
																									GTPBP8				IL7	PRDM15
																									GTSCR1				IMPAD1	PRDM16
																									GYS2				INAFM1	PRDM6
																									H2AFV				INF2	PRELID3A
																									H2AFX				INKA2	PREP
																									H2AFY2				INO80-AS1	PRIM1
																									HBP1				INO80E	PRKAA2
																									HCFC1				INPP4B	PRKG1
																									HCG25				INTS1	PRKRA
																									HCRT				IPO9-AS1	PRMT7
																									HDAC10				IQCG	PRPF40A
																									HDGF				ITGA1	PRPF4B
																									HDHD5-AS1				ITGA9	PRR18
																									HDX				ITGB1BP1	PRR22
																									HECTD1				ITPK1-AS1	PRRC2C
																									HECTD2				ITPKB-AS1	PRRT3-AS1
																									HECW2				JADE1	PRUNE2
																									HELLS				JAKMIP2-AS1	PSEN1
																									HERC1				JOSD2	PSMD6
																									HERC3				KALRN	PSMD6-AS2
																									HERC4				KATNB1	PSME1
																									HERPUD1				KATNBL1	PSMG3-AS1
																									HGSNAT				KAZN	PSTK
																									HIBCH				KBTBD12	PTCD2
																									HID1				KBTBD6	PTGDS
																									HIP1R				KCNAB1	PTP4A2
																									HIST1H3E				KCNC1	PTPN2
																									HIST1H4E				KCNC2	PUS7
																									HIST1H4H				KCNIP2-AS1	PYCR3
																									HLCS				KCNIP4	PYROXD2
																									HMCES				KCNJ13	PYURF
																									HMG20B				KCNK10	QSOX2
																									HMGB1				KCNMB2-AS1	QTRT1
																									HMGB2				KCNQ1	RAB10
																									HMOX1				KCTD11	RAB11B-AS1
																									HNRNPA2B1				KCTD13	RAB3IP
																									HNRNPA3				KDM3B	RAB4A
																									HNRNPH3				KDM4A-AS1	RAB9A
																									HNRNPL				KDM8	RABIF
																									HNRNPU				KHSRP	RAC3
																									HPN				KIAA1328	RAD18
																									HPRT1				KIAA1468	RAD9B
																									HPS1				KIAA1841	RAE1
																									HPS5				KIF19	RALBP1
																									HR				KIF1A	RALGAPA2
																									HRH3				KIF24	RAMP1
																									HS3ST5				KIFC2	RAMP2-AS1
																									HS6ST2				KIRREL3-AS1	RANBP6
																									HS6ST3				KIZ-AS1	RAP1A
																									HSD3B7				KLF8	RAP1GDS1
																									HSP90AA1				KLHL25	RAPGEF1
																									HSP90AB1				KLHL28	RASGEF1C
																									HSPA1A				KLHL7	RBAK-RBAKDN
																									HSPA1B				KMT2A	RBM15
																									HSPA1L				KRBA1	RBM18
																									HSPA4				KYAT3	RBM23
																									HSPA4L				L1CAM	RBM28
																									HSPA8				L2HGDH	RBM3
																									HSPA9				L3MBTL2	RBSN
																									HSPB1				L3MBTL4	RCHY1
																									HSPB11				LAGE3	RCOR2
																									HSPB9				LAMB2	RELN
																									HSPD1				LAMB3	REV1
																									HSPE1-MOB4				LANCL1-AS1	REXO2
																									HSPH1				LAPTM4B	RFC3
																									HTATIP2				LARP1	RFESD
																									HTR3B				LCA5L	RFX3
																									IARS				LCP1	RFX7
																									IBTK				LDLR	RFXAP
																									ICA1				LENG8	RGS9
																									ICA1L				LHPP	RHBDD1
																									ICE1				LIN52	RHBDF2
																									IDI2-AS1				LINC00323	RHCE
																									IDUA				LINC00351	RHOF
																									IFI27				LINC00471	RINL
																									IFI27L2				LINC00472	RIOK1
																									IFIH1				LINC00624	RIPPLY2
																									IFIT5				LINC00685	RMDN2
																									IFNG-AS1				LINC00882	RMND5A
																									IFT122				LINC00884	RMRP
																									IFT172				LINC00894	RNF10
																									IFT22				LINC00970	RNF113A
																									IFT81				LINC01010	RNF122
																									IGDCC3				LINC01090	RNF123
																									IGFL4				LINC01098	RNF130
																									IK				LINC01099	RNF144A
																									IKZF5				LINC01103	RNF165
																									IL17RB				LINC01106	RNF181
																									IL17RC				LINC01185	RNF207
																									IL1RAP				LINC01221	RNF217-AS1
																									IL1RAPL1				LINC01222	RNF40
																									IL20RB				LINC01250	ROCK1
																									IL3RA				LINC01344	ROCK2
																									IL6ST				LINC01378	ROGDI
																									IMMP1L				LINC01389	RORB
																									IMMT				LINC01470	RPF1
																									IMPDH2				LINC01476	RPL12
																									INO80				LINC01786	RPL31
																									INO80D				LINC01852	RPS27L
																									INPP5A				LINC01931	RPS6KA3
																									INSIG1				LINC01933	RPS6KA5
																									INTS4				LINC01963	RRAS
																									INTS6				LINC01978	RRP15
																									IPCEF1				LINC02060	RTF1
																									IPP				LINC02177	RTF2
																									IQCH				LINC02217	RUNX1
																									IQCK				LINC02223	SACS
																									IQSEC1				LINC02226	SAMD1
																									IQUB				LINC02254	SAMD4B
																									IRF2BP2				LINC02259	SARS2
																									IRS2				LINC02283	SAYSD1
																									ITCH				LINC02306	SBNO2
																									ITFG1				LINC02316	SCAPER
																									ITGA10				LINC02345	SCFD2
																									ITGB3BP				LINC02389	SCN11A
																									ITPA				LINC02503	SDF2L1
																									ITSN2				LINGO1	SDHAF3
																									IVNS1ABP				LLGL2	SEC22B
																									IZUMO4				LMO7-AS1	SECISBP2L
																									JADE2				LMX1B	SELENOP
																									JARID2				LPAR6	SEPT4
																									JAZF1				LRMP	SEPT9
																									JDP2				LRP4-AS1	SERINC5
																									JMJD1C				LRPPRC	SERPINB8
																									JMJD6				LRRC19	SERPINB9
																									JMY				LRRC28	SERTAD1
																									JTB				LRRC39	SERTAD4
																									KANSL1L				LRRC4	SERTAD4-AS1
																									KAT2A				LRRC47	SF3A1
																									KCNAB3				LRRC49	SF3B2
																									KCNH1				LRRC6	SFT2D3
																									KCNH8				LRRC75A	SGK3
																									KCNK6				LRRC9	SGO1
																									KCNN3				LRRN3	SH3GLB2
																									KCNQ2				LRRTM3	SHISA5
																									KCTD6				LSR	SHOC2
																									KCTD8				LTBP1	SIL1
																									KDM5A				LURAP1	SIM2
																									KDR				LXN	SIRT4
																									KEAP1				LYG2	SKI
																									KHDC1				LYPLA2	SKIV2L
																									KHNYN				MACF1	SLC10A1
																									KIAA0319L				MACROD2	SLC15A2
																									KIAA0556				MAF1	SLC16A2
																									KIAA0586				MAGI1-AS1	SLC17A6
																									KIAA0825				MAK	SLC22A23
																									KIAA1109				MAK16	SLC22A5
																									KIAA1211L				MAL2	SLC24A2
																									KIAA1257				MALRD1	SLC25A1
																									KIAA1755				MAP1A	SLC25A19
																									KIAA1958				MAP2	SLC25A23
																									KIAA2026				MAP2K1	SLC25A25
																									KIF13A				MAP3K11	SLC25A27
																									KIF1C				MAP3K12	SLC25A28
																									KIF5B				MAP3K9	SLC25A32
																									KIF5C				MAPK11	SLC25A36
																									KIF9-AS1				MAPKAPK5	SLC25A41
																									KIZ				MARCH10	SLC29A3
																									KLC2				MARK1	SLC30A6
																									KLF15				MBD3	SLC35F3
																									KLHDC1				MBOAT7	SLC36A4
																									KLHDC10				MCCC2	SLC38A9
																									KLHL17				MCM6	SLC48A1
																									KLHL21				MCRIP1	SLC6A9
																									KLHL35				MCU	SMAD9
																									KLHL4				MDC1	SMARCAD1
																									KLHL42				MDC1-AS1	SMC3
																									KLHL5				MDFIC2	SMC5
																									KLHL9				MEA1	SMCO4
																									KLK14				MED13L	SMIM10L1
																									KLRD1				MED16	SMIM10L2A
																									KLRG1				MED8	SMIM13
																									KMT2E				MEIOB	SMOX
																									KPNA5				MEN1	SNHG10
																									KTN1				MEPCE	SNRPG
																									LAMA2				MFSD8	SNX16
																									LAMA5				MGLL	SNX25
																									LAMB1				MGME1	SNX4
																									LAMP5				MIEF2	SNX9
																									LAMTOR4				MINCR	SOGA1
																									LANCL1				MIR4435-2HG	SORD
																									LARP1B				MKL2	SOX10
																									LARP7				MKRN2OS	SOX15
																									LARS				MLANA	SOX30
																									LCLAT1				MLF2	SP110
																									LCOR				MLLT10	SP140
																									LDB3				MLST8	SPACA6
																									LDLRAD4				MMACHC	SPAG1
																									LENG9				MMP24	SPART
																									LEPR				MMS19	SPATA5L1
																									LETMD1				MOB4	SPATA9
																									LGALS1				MON1A	SPDYA
																									LGALS3BP				MORN1	SPEF2
																									LGALS9				MPP2	SPP1
																									LGI4				MPP3	SPRYD4
																									LGR4				MPRIP-AS1	SPTY2D1OS
																									LIFR-AS1				MRFAP1	SRPK1
																									LIMA1				MRPL18	SRRM2-AS1
																									LIMK1				MRPL28	SRSF11
																									LIN7C				MRPL34	SRSF4
																									LINC00106				MRPL55	SS18
																									LINC00158				MRPS2	SSBP2
																									LINC00271				MRPS21	ST7L
																									LINC00290				MSH2	ST8SIA6
																									LINC00310				MSH3	STAU2
																									LINC00461				MSX1	STK17B
																									LINC00467				MT-ATP8	STK25
																									LINC00486				MT-ND1	STK38
																									LINC00504				MT-ND2	STOM
																									LINC00535				MT-ND3	STRADA
																									LINC00632				MT-ND4L	STXBP5
																									LINC00640				MT-ND6	SULT1A2
																									LINC00847				MT2A	SURF6
																									LINC00862				MTA3	SYNJ2BP-COX16
																									LINC00870				MTBP	SYT12
																									LINC00893				MTCH1	SYT14
																									LINC00907				MTCP1	TACC1
																									LINC00910				MTHFD1	TAF12
																									LINC00997				MTHFD2	TAF13
																									LINC01004				MVB12B	TAF4
																									LINC01006				MVK	TATDN1
																									LINC01068				MYBBP1A	TAX1BP1
																									LINC01122				MYCN	TAZ
																									LINC01134				MYL6	TBC1D5
																									LINC01170				MYO18A	TBX6
																									LINC01184				MYO1E	TCAF2
																									LINC01242				N4BP1	TCAIM
																									LINC01252				NAA60	TCEANC
																									LINC01285				NACAD	TCEANC2
																									LINC01299				NAGPA	TCF7L2
																									LINC01310				NAGPA-AS1	TENM2
																									LINC01376				NALCN-AS1	TERF2IP
																									LINC01411				NAPA-AS1	TEX30
																									LINC01416				NAT8L	TFAM
																									LINC01521				NBN	TFE3
																									LINC01561				NCAPH2	TGFBR1
																									LINC01572				NDEL1	TGFBR2
																									LINC01588				NDST1	THAP2
																									LINC01598				NEB	THAP3
																									LINC01608				NEDD9	THG1L
																									LINC01630				NEFH	THNSL1
																									LINC01678				NEFL	THOC3
																									LINC01715				NEK5	THRA
																									LINC01856				NELFE	TIAM2
																									LINC01983				NELL1	TIGD2
																									LINC02241				NEO1	TIGD4
																									LINC02250				NET1	TIGD7
																									LINC02256				NEURL2	TIMM22
																									LINC02340				NFAT5	TIMM44
																									LINC02427				NFE2L3	TIMP3
																									LIPC				NFS1	TKT
																									LIPE-AS1				NFU1	TMED3
																									LIX1-AS1				NHP2	TMED7-TICAM2
																									LLPH				NHSL1	TMEM106C
																									LMLN				NIM1K	TMEM108
																									LMOD1				NKAIN3	TMEM117
																									LNPEP				NKRF	TMEM120A
																									LNX1				NLE1	TMEM125
																									LONRF1				NLGN1-AS1	TMEM161A
																									LPAR1				NLRC4	TMEM161B-AS1
																									LPCAT3				NMD3	TMEM167B
																									LPGAT1				NME9	TMEM179
																									LPIN2				NMNAT1	TMEM182
																									LRCH2				NMNAT2	TMEM184B
																									LRCH3				NMNAT3	TMEM184C
																									LRP2BP				NNAT	TMEM216
																									LRP6				NOCT	TMEM217
																									LRRC17				NOP10	TMEM220-AS1
																									LRRC29				NOP53-AS1	TMEM229B
																									LRRC37A				NOP58	TMEM240
																									LRRC37A3				NOTCH1	TMEM243
																									LRRC37B				NOVA1	TMEM45A
																									LRRC4B				NPAS3	TMEM68
																									LRRC4C				NPC1L1	TMEM69
																									LRRC58				NPDC1	TMEM99
																									LRRC69				NPHP4	TMF1
																									LRRC7				NPIPB3	TMLHE
																									LRRC75B				NPIPB6	TNFRSF19
																									LRRN1				NR2C2AP	TNFRSF25
																									LSG1				NRG1	TOB2
																									LSM10				NRG4	TOM1
																									LSM7				NRP1	TOP1
																									LSMEM1				NSD1	TOP3B
																									LUC7L2				NSG1	TOR3A
																									LUCAT1				NSMF	TOX3
																									LUZP1				NSUN5	TPD52L1
																									LUZP2				NT5C	TPGS2
																									LVRN				NTAN1	TPH1
																									LYPD1				NUBP2	TPM2
																									MAEL				NUCB1-AS1	TPRKB
																									MAFG				NUDT13	TRAF1
																									MAIP1				NUDT21	TRAF3IP3
																									MAMDC4				NUF2	TRAM2
																									MAML2				NUMB	TRAPPC8
																									MAML3				OAZ2	TRIM11
																									MAN1B1-DT				OBSL1	TRIM16
																									MAN2B1				OCA2	TRIM2
																									MAP1LC3B				OGN	TRIM45
																									MAP1S				OIP5	TRIM66
																									MAP2K4				OLFML2B	TRMT12
																									MAP3K7				OMD	TRMT13
																									MAP4				OPA1	TSEN15
																									MAP4K3				OPA1-AS1	TSEN2
																									MAPK10				OSBPL10	TSGA10
																									MAPK6				OSBPL5	TSNARE1
																									MAPK8IP2				OTUD7B	TSPAN10
																									MAPRE2				OVOL2	TSPAN3
																									MARCH1				OVOL3	TSPAN4
																									MARCH2				OXCT1	TTC3
																									MARS				P2RY11	TTC33
																									MASP2				P2RY14	TTYH3
																									MAT2A				P4HA3	TUT4
																									MAT2B				P4HB	TXLNA
																									MAZ				P4HTM	TXLNG
																									MBNL1				PA2G4	TXNL4B
																									MBOAT2				PAXIP1-AS1	TYW3
																									MBP				PCA3	U2AF2
																									MCAM				PCBP2	UCHL5
																									MCL1				PCCA-AS1	UFL1-AS1
																									MCM7				PCCB	ULK2
																									MCPH1				PCDH9-AS2	UMAD1
																									MCRIP2				PCDH9-AS3	USP35
																									MDS2				PCDH9-AS4	USP40
																									ME2				PCED1B	UTP3
																									MED14				PCNX3	VCPIP1
																									MEF2A				PCSK6-AS1	VPS37A
																									MEF2C				PCYOX1L	VSIG10L
																									MEF2C-AS2				PCYT1B-AS1	VTI1A
																									MEG8				PDC	VWF
																									MEGF10				PDCD1LG2	WASHC2A
																									MEIS2				PDE12	WASHC4
																									MESP1				PDE1C	WDFY3
																									METTL21A				PDE5A	WDR36
																									METTL26				PDE6B	WDR45
																									METTL2A				PDGFRL	WDR5
																									METTL2B				PDK1	WDR53
																									METTL4				PDK3	WDR5B
																									MEX3A				PDSS1	WDR62
																									MFAP3L				PDZD9	WDR76
																									MFSD14B				PEX1	WDSUB1
																									MGA				PEX5L-AS1	XKR6
																									MGAT1				PEX5L-AS2	XPO6
																									MIA3				PEX7	XRN2
																									MIB1				PFKFB2	XYLT1
																									MICALL1				PFKFB4	YIPF7
																									MID1IP1				PFN1	YPEL5
																									MIEN1				PFN4	Z82190.2
																									MIER3				PGAM5	Z84488.2
																									MIPOL1				PGK1	ZADH2
																									MIR181A2HG				PHACTR3	ZBTB11
																									MIR34AHG				PHETA1	ZBTB34
																									MIR762HG				PHIP	ZBTB37
																									MIR9-3HG				PHKG1	ZBTB41
																									MKNK2				PHLDB3	ZC3H7A
																									MLIP				PHPT1	ZC3HC1
																									MLKL				PIGB	ZCCHC10
																									MLLT1				PIGC	ZCCHC8
																									MMAB				PIGH	ZDHHC11B
																									MMP17				PIK3C2A	ZDHHC13
																									MN1				PIK3IP1-AS1	ZDHHC20
																									MND1				PIP	ZDHHC3
																									MOB1B				PITPNM1	ZEB2-AS1
																									MOB2				PITRM1-AS1	ZFAND6
																									MOB3B				PKD1	ZFAT
																									MOCS2				PKP4-AS1	ZFHX3
																									MOG				PLA2G16	ZFP64
																									MORC2-AS1				PLA2G4C-AS1	ZFP91-CNTF
																									MORC4				PLCG1-AS1	ZFX-AS1
																									MORF4L1				PLD1	ZFYVE27
																									MORF4L2				PLD5	ZMYND12
																									MORN4				PLD6	ZNF121
																									MPDZ				PLEKHB1	ZNF143
																									MPHOSPH8				PLEKHB2	ZNF181
																									MPHOSPH9				PLK3	ZNF230
																									MPPE1				PLN	ZNF260
																									MPST				PLXNB2	ZNF292
																									MPZL1				PLXNC1	ZNF3
																									MRFAP1L1				PM20D2	ZNF320
																									MROH6				PMVK	ZNF330
																									MROH8				PNKP	ZNF335
																									MRPL41				PNPLA3	ZNF347
																									MRPS33				POLE2	ZNF354B
																									MRPS34				POLM	ZNF362
																									MRPS6				POLR1C	ZNF420
																									MT3				POLR3G	ZNF444
																									MTA2				POU6F2	ZNF462
																									MTCH2				PPARGC1A	ZNF471
																									MTF2				PPDPF	ZNF493
																									MTFMT				PPFIA3	ZNF496
																									MTHFD2L				PPIL6	ZNF510
																									MTIF2				PPL	ZNF524
																									MTMR7				PPM1H	ZNF543
																									MTSS1				PPP1CC	ZNF546
																									MUSK				PPP1R14C	ZNF557
																									MXD1				PPP2CB	ZNF568
																									MXD4				PPP2R3A	ZNF570
																									MYCBP2				PPP4C	ZNF613
																									MYH10				PQBP1	ZNF621
																									MYH11				PRKAA1	ZNF622
																									MYH7B				PRKCI	ZNF623
																									MYL6B				PRMT6	ZNF646
																									MYLK4				PRMT8	ZNF680
																									MYLPF				PRMT9	ZNF692
																									MYO15B				PROCR	ZNF706
																									MYO16				PROX1	ZNF707
																									MYO1C				PRPF19	ZNF746
																									MYO1D				PRR14	ZNF766
																									MYO7A				PRR16	ZNF770
																									MYOM1				PRR36	ZNF776
																									MYRF				PRR7	ZNF788P
																									MYRFL				PRRT1	ZNF829
																									NAA16				PRSS23	ZNF830
																									NAA40				PRSS48	ZNF845
																									NAA50				PSMA3	ZNF891
																									NAALADL2				PSMB9	ZSCAN16
																									NACA				PSMD10	ZSCAN20
																									NACA2				PSMD5	ZSCAN22
																									NAGLU				PSTPIP2	ZSWIM9
																									NAV1				PTCH2
																									NCAM1				PTCSC3
																									NCKAP5L				PTK6
																									NCOA7				PTP4A1
																									NDFIP2				PTPN14
																									NDRG1				PTPN20
																									NDST1-AS1				PTPN9
																									NDUFA3				PTPRJ
																									NDUFAF6				PTPRR
																									NDUFB4				PTPRT
																									NDUFV2-AS1				PVALEF
																									NECAB1				PYM1
																									NECTIN3-AS1				PZP
																									NEDD4				QRICH1
																									NEK3				R3HDM4
																									NEK8				RAB11A
																									NEMP2				RAB1B
																									NEURL1				RAB39A
																									NEURL1B				RAB3A
																									NEXN				RABL2A
																									NF1				RAC1
																									NFATC2				RAI14
																									NFATC2IP				RALGDS
																									NFE2L1				RAN
																									NFIL3				RAP1GAP
																									NFKB1				RAPGEF4-AS1
																									NFYA				RAPH1
																									NHLRC3				RASD2
																									NHS				RASGRP1
																									NINJ2				RASGRP3
																									NIPAL2				RASL10A
																									NIPBL				RB1CC1
																									NIPSNAP1				RBFOX2
																									NKAPL				RBM42
																									NLGN1				RBM43
																									NLGN3				RBM8A
																									NLK				RBP1
																									NLRP1				RBP2
																									NMRAL1				RCAN3
																									NOC3L				RCL1
																									NOL7				RELB
																									NOL8				RELL1
																									NOLC1				REPS2
																									NOMO2				RETREG1
																									NOP14				RFTN1
																									NOP16				RGS2
																									NOP53				RGS4
																									NOP56				RHBDD2
																									NORAD				RIC1
																									NOS1				RICTOR
																									NOXA1				RIF1
																									NPIPB12				RIMS1
																									NPIPB4				RIN2
																									NPLOC4				RIT2
																									NR1D1				RMC1
																									NR2C1				RNF13
																									NR3C1				RNF157-AS1
																									NRIP1				RNF167
																									NRN1				RNF175
																									NRSN2-AS1				RNF187
																									NRXN3				RNF208
																									NSA2				RNF212
																									NSRP1				RNF212B
																									NSUN3				RNF214
																									NT5DC2				RNF44
																									NTHL1				RNFT1-DT
																									NTN4				ROBO4
																									NTNG2				ROR1-AS1
																									NUDC				RPA3
																									NUDT16L1				RPL19
																									NUDT17				RPL29
																									NUDT9				RPL32
																									NUFIP2				RPL4
																									NUP43				RPS16
																									NUPR1				RPS2
																									NVL				RPS25
																									NWD1				RPS27A
																									NXF1				RPS28
																									NXF5				RPS3
																									OGFOD3				RPS6
																									OGFRP1				RSPO2
																									OGT				RSRP1
																									OPALIN				RTL8C
																									OPHN1				RUNDC3B
																									ORC2				RUSC1-AS1
																									ORC4				RWDD2B
																									ORC6				RXRG
																									OSBPL8				SALL2
																									OSGEP				SAMMSON
																									OSTF1				SAMSN1
																									OTUD1				SAXO2
																									OXR1				SCAF1
																									P2RX4				SCAND1
																									P2RX6				SCG5
																									P2RX7				SCIMP
																									P3H2				SCN1A
																									P4HA2				SCN9A
																									PAAF1				SCNN1D
																									PABPC1				SCRIB
																									PABPC3				SCUBE3
																									PADI2				SDHAF4
																									PAFAH1B1				SEC14L2
																									PAK1				SEC31B
																									PAK2				SELENON
																									PALM2				SELENOW
																									PALM2-AKAP2				SEMA6A-AS1
																									PAM16				SEPT10
																									PAN2				SEPT7-AS1
																									PAN3				SERAC1
																									PAPOLA				SERPIND1
																									PAPPA				SERPINF1
																									PARD3				SF3B4
																									PARD6G-AS1				SFXN2
																									PARN				SGCZ
																									PARP2				SGK1
																									PARPBP				SGMS2
																									PART1				SH3BP4
																									PAXBP1-AS1				SH3BP5-AS1
																									PAXX				SH3PXD2A-AS1
																									PCAT1				SHANK2
																									PCBD1				SHROOM1
																									PCBD2				SIN3A
																									PCBP1				SKIL
																									PCDHB9				SLC12A1
																									PCED1A				SLC13A3
																									PCF11				SLC14A2
																									PCGF1				SLC15A4
																									PCGF5				SLC16A14
																									PCMTD2				SLC22A15
																									PCP4				SLC24A5
																									PCSK1				SLC25A12
																									PDE4B				SLC25A14
																									PDE4DIP				SLC25A16
																									PDE6D				SLC25A22
																									PDIA2				SLC25A39
																									PDK4				SLC26A5
																									PDRG1				SLC31A1
																									PDS5B				SLC35A4
																									PDXDC1				SLC35D2
																									PDXK				SLC35G2
																									PDZD4				SLC38A11
																									PEA15				SLC39A6
																									PEG10				SLC3A1
																									PEX11B				SLC46A3
																									PEX11G				SLC4A10
																									PEX12				SLC4A9
																									PGAP1				SLC51A
																									PGAP2				SLC5A11
																									PGAP3				SLC5A9
																									PGBD4				SLC6A8
																									PHACTR4				SLC7A14
																									PHF20L1				SLC7A7
																									PHF3				SLC8B1
																									PHF7				SLCO1B1
																									PHGDH				SLFNL1
																									PHLDB1				SLX4
																									PHLPP2				SMC4
																									PHYKPL				SMCR5
																									PIGA				SMG1
																									PIGL				SMG6
																									PIGT				SMIM22
																									PIGZ				SMYD5
																									PIK3C2B				SNAI3
																									PIK3CA				SNAI3-AS1
																									PIK3IP1				SNAP25-AS1
																									PINLYP				SNED1
																									PIP4P2				SNPH
																									PIP5K1A				SNRPB
																									PKD2				SNRPD2
																									PKDCC				SNRPN
																									PLA2R1				SNU13
																									PLCL2				SNX19
																									PLEC				SORCS3
																									PLEKHA3				SOX2
																									PLEKHA6				SP2-AS1
																									PLEKHA7				SPATA22
																									PLEKHF2				SPATA45
																									PLEKHG3				SPHKAP
																									PLEKHH1				SPIN4
																									PLET1				SPINDOC
																									PLLP				SPINK13
																									PLOD1				SPNS2
																									PLOD3				SPOPL
																									PLPP1				SPRY4-AS1
																									PLPP3				SPTB
																									PLPP4				SRCAP
																									PLXNA1				SRF
																									PMPCB				SRGAP2-AS1
																									PNISR				SRSF6
																									PNLDC1				ST3GAL4
																									PNN				ST3GAL5-AS1
																									PNPLA1				ST6GALNAC3
																									PNPLA6				ST7-AS2
																									PNPLA8				STAP2
																									PNRC1				STARD4
																									PNRC2				STEAP2
																									PODXL2				STK11
																									POLD1				STK39
																									POLE3				STMN2
																									POLE4				STPG2-AS1
																									POLN				STRADB
																									POLR2F				STRN
																									POLR2I				STS
																									POLR2J				STX19
																									POLR2L				STXBP6
																									POM121				SUGCT
																									POMZP3				SULF2
																									POR				SUMO3
																									POU2F1				SWSAP1
																									PPFIA2				SYN3
																									PPFIA2-AS1				SYNGAP1-AS1
																									PPID				SYNPO
																									PPIL3				SYT2
																									PPIL4				TAB1
																									PPM1E				TACR1
																									PPM1K				TAOK3
																									PPM1M				TBC1D12
																									PPP1R15B				TBKBP1
																									PPP1R16B				TCEAL6
																									PPP1R2				TCF4-AS1
																									PPP1R21				TCF7
																									PPP1R35				TCIM
																									PPP1R9B				TCP11L1
																									PPP2R2B				TCTA
																									PPP6R2				TDP1
																									PPP6R3				TEK
																									PRB2				TENT5A
																									PRDX6				TESPA1
																									PRH1				TET1
																									PRIM2				TEX45
																									PRIMPOL				TFEB
																									PRKCA-AS1				TGFA
																									PRKCB				TGFB1
																									PRKCQ				TGFB3
																									PRKD1				TH2LCRR
																									PRKDC				THAP11
																									PRKN				THAP7-AS1
																									PRKRIP1				THOP1
																									PRKX				THSD4-AS1
																									PRMT2				TIMM10
																									PRMT3				TIMM13
																									PRNP				TK2
																									PRPF31				TLDC1
																									PRPF38A				TLE1
																									PRR14L				TM6SF1
																									PRR7-AS1				TMA7
																									PRRT3				TMBIM6
																									PRRX1				TMEM121
																									PRSS3				TMEM132B
																									PSAP				TMEM132D
																									PSMA4				TMEM18
																									PSMB4				TMEM206
																									PSMC1				TMEM220
																									PSMC3IP				TMEM223
																									PSME2				TMEM232
																									PSMG3				TMEM266
																									PTAFR				TMEM44
																									PTAR1				TMEM44-AS1
																									PTBP1				TMEM53
																									PTBP2				TMEM63B
																									PTCHD4				TMEM87A
																									PTGES2				TMEM87B
																									PTGES3				TMEM98
																									PTK2				TMLHE-AS1
																									PTK2B				TMPRSS11F
																									PTMS				TMTC4
																									PTOV1				TMX4
																									PTPDC1				TNFAIP8L3
																									PTPN21				TOM1L1
																									PTPN7				TOMM34
																									PTPRD				TPPP
																									PTPRE				TPRG1
																									PTPRU				TPRG1L
																									PTS				TPRN
																									PUM2				TRAM1L1
																									PUM3				TRIM13
																									PURA				TRIM26
																									PURB				TRIM46
																									PUS3				TRIM68
																									PXN-AS1				TRIM69
																									PYCR1				TRIR
																									PYGL				TRMT1
																									PYGO1				TRMT10B
																									PYGO2				TRMT61B
																									QPRT				TRPM1
																									QRICH2				TSHZ1
																									R3HCC1				TSIX
																									R3HDM1				TSPAN7
																									RAB11FIP2				TSPOAP1-AS1
																									RAB14				TSPYL5
																									RAB21				TSSC4
																									RAB23				TST
																									RAB27A				TTC23L
																									RAB39B				TTC3-AS1
																									RAB3GAP1				TTL
																									RAB6A				TTN
																									RABEPK				TUBA1B
																									RABGAP1L				TUBB6
																									RACK1				TUSC3
																									RAD21				TVP23B
																									RAD51B				TXNDC15
																									RAD54L				TXNRD1
																									RALGAPB				U73166.1
																									RANBP2				U91319.1
																									RANBP3				UBALD2
																									RANGAP1				UBASH3B
																									RAP2C-AS1				UBB
																									RAPGEFL1				UBC
																									RASAL1				UBE2B
																									RASGRF1				UBE2E3
																									RASSF8-AS1				UBE2S
																									RB1				UBE2Z
																									RBBP6				UBIAD1
																									RBKS				UBOX5-AS1
																									RBM11				UBQLN2
																									RBM4				UBR2
																									RBMS2				UBTD1
																									RCBTB1				UBXN6
																									RCBTB2				UCK1
																									RCOR3				UHMK1
																									RECK				UNC5D
																									RECQL4				UNC80
																									REEP1				UPF3A
																									RELA				UQCR10
																									REP15				UQCRB
																									REPS1				USHBP1
																									RERE				USP12-AS1
																									RERG				USP19
																									RETREG2				USP2-AS1
																									RFLNA				USP43
																									RFNG				USP54
																									RFPL3S				UST
																									RFT1				UTP14C
																									RFTN2				VARS2
																									RFX3-AS1				VASN
																									RFX8				VAT1
																									RGMA				VCL
																									RGMB				VDAC3
																									RHBDD3				VSNL1
																									RHBDL1				VSTM2B
																									RHBDL2				WASHC3
																									RHOBTB3				WDR20
																									RHOT2				WDR24
																									RHOU				WDR31
																									RIC8A				WDR54
																									RIC8B				WDR6
																									RIDA				WDR73
																									RIPOR3				WDR82
																									RLIM				WNK1
																									RMND5B				WSB1
																									RNF103-CHMP3				WWC1
																									RNF111				WWC3-AS1
																									RNF115				WWOX
																									RNF125				XRCC3
																									RNF152				YARS
																									RNF169				YBEY
																									RNF170				YES1
																									RNF217				YWHAB
																									RNF220				YWHAE
																									RNF34				YWHAG
																									RNF6				Z82217.1
																									RNPEP				Z98884.1
																									RORB-AS1				ZBTB20-AS1
																									RPAP3				ZBTB20-AS2
																									RPL13				ZBTB20-AS5
																									RPL18				ZC2HC1C
																									RPL18A				ZC3H12B
																									RPL23				ZC3H6
																									RPL24				ZFHX2
																									RPL27				ZFYVE19
																									RPL27A				ZIC4
																									RPL28				ZIM2-AS1
																									RPL35				ZMIZ1
																									RPL36				ZMYM4-AS1
																									RPL36AL				ZNF157
																									RPL37				ZNF213
																									RPL37A				ZNF233
																									RPL6				ZNF275
																									RPL7				ZNF316
																									RPL7A				ZNF32-AS3
																									RPL8				ZNF346
																									RPL9				ZNF358
																									RPLP1				ZNF408
																									RPP14				ZNF43
																									RPP25				ZNF436-AS1
																									RPRD1B				ZNF438
																									RPS11				ZNF451-AS1
																									RPS13				ZNF490
																									RPS15				ZNF491
																									RPS17				ZNF529
																									RPS19				ZNF593
																									RPS19BP1				ZNF7
																									RPS20				ZNF749
																									RPS21				ZNF76
																									RPS23				ZNF768
																									RPS24				ZNF789
																									RPS29				ZNF793
																									RPS5				ZNF804B
																									RPS6KA1				ZNF85
																									RPS6KL1				ZNF883
																									RPS7				ZNHIT2
																									RPS8				ZNRF2
																									RPSA				ZP3
																									RPUSD1				ZRANB2-AS1
																									RRAD				ZSCAN30
																									RRAGD				ZSCAN31
																									RSAD1
																									RSF1
																									RSL1D1
																									RSL24D1
																									RSRC2
																									RTCA
																									RTL6
																									RTN1
																									RTN4
																									RTRAF
																									RUFY3
																									RUVBL2
																									RXRA
																									S100PBP
																									SAFB2
																									SALL1
																									SALL3
																									SAMD12-AS1
																									SAP130
																									SAP25
																									SARAF
																									SARM1
																									SASH1
																									SATB2-AS1
																									SAXO1
																									SBNO1
																									SCAF11
																									SCAF4
																									SCAI
																									SCART1
																									SCCPDH
																									SCD5
																									SCG3
																									SCMH1
																									SCML1
																									SCPEP1
																									SDAD1
																									SDCBP2-AS1
																									SDCCAG8
																									SDHA
																									SDR39U1
																									SEC24B-AS1
																									SEC61A1
																									SEC61G
																									SECISBP2
																									SEM1
																									SEMA3B
																									SEMA4B
																									SEMA4C
																									SEMA4G
																									SEMA5A
																									SENP8
																									SEPT1
																									SEPT3
																									SEPT8
																									SERBP1
																									SERF2
																									SERPINE3
																									SERPINF2
																									SERPINH1
																									SERPINI1
																									SERTAD2
																									SESN2
																									SESN3
																									SETBP1
																									SETDB1
																									SETMAR
																									SF3B1
																									SFMBT2
																									SFPQ
																									SFXN4
																									SGCD
																									SGIP1
																									SGK2
																									SGMS1-AS1
																									SGSH
																									SH2B3
																									SH3BGRL
																									SH3BGRL3
																									SH3D19
																									SH3KBP1
																									SH3YL1
																									SHKBP1
																									SHLD2
																									SHMT2
																									SIDT1
																									SIGIRR
																									SIPA1
																									SIPA1L1
																									SIRT2
																									SIRT5
																									SIRT7
																									SKA2
																									SLC12A9-AS1
																									SLC16A1-AS1
																									SLC16A4
																									SLC1A1
																									SLC22A14
																									SLC22A17
																									SLC24A1
																									SLC25A15
																									SLC25A35
																									SLC25A45
																									SLC25A53
																									SLC26A7
																									SLC2A1
																									SLC2A6
																									SLC2A9
																									SLC38A2
																									SLC39A14
																									SLC3A2
																									SLC43A1
																									SLC45A2
																									SLC4A8
																									SLC52A2
																									SLC5A6
																									SLC6A1
																									SLC6A1-AS1
																									SLC7A1
																									SLC7A11
																									SLC7A5
																									SLC7A6
																									SLC8A1-AS1
																									SLC9A8
																									SLC9A9
																									SLC9B1
																									SLC9B2
																									SLCO1C1
																									SLCO3A1
																									SLF1
																									SLF2
																									SLFNL1-AS1
																									SLIT2
																									SMAD5
																									SMARCA2
																									SMCR8
																									SMG9
																									SMIM10L2B
																									SMIM14
																									SMIM19
																									SMIM30
																									SMTN
																									SMURF1
																									SMURF2
																									SNAP23
																									SNAPC3
																									SNCA
																									SNRNP48
																									SNRPF
																									SNX13
																									SNX2
																									SNX21
																									SNX22
																									SNX3
																									SNX31
																									SOAT1
																									SOCS4
																									SOD1
																									SORBS1
																									SORL1
																									SORT1
																									SOS1
																									SOWAHA
																									SOX4
																									SPANXA2-OT1
																									SPARCL1
																									SPATA17
																									SPATA21
																									SPATA7
																									SPATS2L
																									SPDYE1
																									SPDYE16
																									SPDYE2
																									SPDYE3
																									SPDYE5
																									SPEN
																									SPG7
																									SPHK2
																									SPINT2
																									SPOUT1
																									SPPL2B
																									SPR
																									SPRED3
																									SPTBN2
																									SQSTM1
																									SRCIN1
																									SRD5A3
																									SREBF1
																									SREBF2
																									SREK1IP1
																									SRFBP1
																									SRP19
																									SRPRB
																									SRSF10
																									SRSF3
																									SSB
																									SSFA2
																									SSH2
																									SSPN
																									SSX2IP
																									ST13
																									ST7-AS1
																									ST8SIA5
																									STAG2
																									STAG3
[truncated: 355 more rows]

## Sheet: f. OPC_geneOverlaps
ADADvsCO_ADADvssAD_APOE_sADvsCO_TREM2vsCO	ADADvssAD_APOE_sADvsCO_TREM2vsCO	ADADvsCO_APOE_sADvsCO_TREM2vsCO	ADADvsCO_ADADvssAD_sADvsCO_TREM2vsCO	ADADvsCO_ADADvssAD_APOE_TREM2vsCO	ADADvsCO_ADADvssAD_APOE_sADvsCO	APOE_sADvsCO_TREM2vsCO	ADADvssAD_sADvsCO_TREM2vsCO	ADADvssAD_APOE_TREM2vsCO	ADADvssAD_APOE_sADvsCO	ADADvsCO_sADvsCO_TREM2vsCO	ADADvsCO_APOE_TREM2vsCO	ADADvsCO_APOE_sADvsCO	ADADvsCO_ADADvssAD_TREM2vsCO	ADADvsCO_ADADvssAD_sADvsCO	ADADvsCO_ADADvssAD_APOE	sADvsCO_TREM2vsCO	APOE_TREM2vsCO	APOE_sADvsCO	ADADvssAD_TREM2vsCO	ADADvssAD_sADvsCO	ADADvssAD_APOE	ADADvsCO_TREM2vsCO	ADADvsCO_sADvsCO	ADADvsCO_APOE	ADADvsCO_ADADvssAD	TREM2vsCO	sADvsCO	APOE	ADADvssAD	ADADvsCO
								CNTNAP2					AC138150.1	ASTN2	BAZ2B	AL445433.2	AEN		ABCC8	ARHGEF6	AC007563.2	FAM66C	GATD3B	B4GALT3	A2ML1-AS1	ABCC3	AC010547.1	ABHD17A	A2ML1	ABT1
								GSG1L					AL078639.1	HNRNPL	CCDC191	FKBP5	AP1S2		AC002116.2	C16orf45	AC090114.2	GALNT10	KDM5D	BCL7B	ABCA3	AC007326.4	CHAF1A	AC004812.2	AAGAB	AC004076.1
								TIMP1					AL136322.1	RNASEH2B-AS1	COPS3		BGN		AC022217.3	KDM6A	AC116407.2	RPGR	KIAA1958	CEND1	ABHD18	AC007406.4	FOXO1	AC036108.3	AASS	AC005746.2
													CAMTA1		FNDC4		ELL2		AC093495.1	SEPT4	AMZ1	RPL3	RFX8	F8A1	ABHD2	AC009542.1	HMGA2	AC090568.2	AATK	AC005821.1
													CSPG5		ITPA		LYST		AC097376.2	ST6GALNAC3	B3GNT7	SPECC1	RPUSD4	FAM32A	ABRAXAS1	AC016831.7	NEURL1	AC109466.1	AB015752.1	AC006504.5
													DST		MPDU1		PDPN		AC114760.2		C19orf70	ZBTB21	TEKT1	GLRX5	AC002429.2	AC062021.1	SLC2A4RG	AC246817.2	ABAT	AC007040.2
													EHMT2		NLRP1		SHISA9		AC211486.5		C3orf70		WIF1	GPX4	AC004053.1	AC083843.3	TMEM106A	ACTG1	ABCA10	AC007622.2
													EPN2-AS1		NT5C3B				AC242426.2		CERS5			MRPS7	AC004253.1	AC084032.1		ADAMTS1	ABCA12	AC008073.3
													KIF3A		NUDT22				AGFG2		CHCHD10			NDUFS6	AC004594.1	AC087294.1		ADAMTS9	ABCA2	AC011337.1
													KIF7		PLPP5				AKAP12		COQ10B			PEX11B	AC004982.2	AC092546.1		ADGRA1	ABCA5	AC011466.1
													LRRC37A3		RPS6KL1				AL158071.1		CRISPLD2			SEC11A	AC005208.1	AC093019.2		AEBP2	ABCA7	AC025159.1
													MTRNR2L12		TMEM138				AL158840.1		CTHRC1			TBC1D7	AC005237.1	AC099792.1		AKR7A2	ABCA8	AC026458.2
													MTRNR2L8		TOR2A				AL591885.1		CXADR			VPS28	AC005253.1	AC107021.1		ALG1	ABCA9	AC046143.1
													NLGN3						ALDH1L1		DDR1			XRCC6	AC005258.1	AC125613.1		ALKBH7	ABCC1	AC048382.5
													PTPN13						ALDH1L1-AS2		FAM69B			ZNF793-AS1	AC005726.5	AC127522.1		ANKRD49	ABCC5	AC078909.1
													RASGEF1B						AP001136.1		FCGRT				AC005828.3	ACOX3		ANXA5	ABCG2	AC083798.2
													RASSF8-AS1						APIP		FMNL2				AC005899.8	AEBP1		AP2S1	ABHD11	AC090993.1
													SLC26A3						ARHGAP31-AS1		FMNL3				AC006270.1	AF241726.2		APEH	ABHD12	AC091132.5
													SLC38A2						B4GAT1		FNIP2				AC006581.2	AFF4		APH1A	ABHD12B	AC092650.1
													VPS13C						BMP8A		G6PC3				AC007114.2	AFG3L2		APOO	ABHD14A-ACY1	AC093827.5
																			C16orf95		GAPDH				AC007163.1	AGT		APP	ABHD15-AS1	AC104117.3
																			C1QBP		GPM6A				AC007383.3	AIG1		ARF1	ABHD17C	AC106798.1
																			CD81		HIF3A				AC007533.1	AL117335.1		ARFGAP2	ABHD3	AC107464.1
																			CELF2-AS2		HYAL2				AC008079.2	AL160272.2		ARHGDIA	ABHD6	AC124016.1
																			CLEC16A		KDELR1				AC008115.2	AL354733.3		ARL4C	ABHD8	AC131097.3
																			DANT2		KLHL4				AC008543.1	AL356124.1		ARPC5L	AC001226.2	AC132192.1
																			DIP2C		LINC01505				AC008731.1	AL450306.1		ATMIN	AC002996.1	ACAN
																			EPN2		LSM2				AC008761.1	AL512638.2		ATN1	AC003006.1	ACSM3
																			ERBIN		NDUFA8				AC008771.1	AL589740.1		ATOX1	AC003681.1	AF279873.3
																			FAM213A		NME9				AC008937.2	ANKAR		ATP5IF1	AC004034.1	AGFG1
																			FBXO31		PDZD2				AC008957.2	ANKRD36C		ATP5MC2	AC004039.1	AL033530.1
																			FGF14-AS1		PLLP				AC009093.2	ANKS1B		ATP5MPL	AC004076.2	AL138760.1
																			GARS		PREB				AC009097.1	ANO3		ATP6V1F	AC004112.1	AL139021.2
																			GNA12		PRKAA1				AC009163.1	AP000282.1		BAX	AC004148.2	AL139353.1
																			GRIK3		RELL1				AC010198.1	APBA2		BCAP29	AC004158.1	AL353626.1
																			GYPC		RHOC				AC010260.1	APOL2		BCAP31	AC004690.2	AL590004.4
																			IGSF3		RPS15				AC010343.3	ARHGEF28		BCAS2	AC004830.1	AL807752.6
																			LINC02345		SELENOM				AC010542.3	ARHGEF3-AS1		BCAS3	AC004943.2	ANKRD13D
																			LMOD1		SIRT2				AC010884.1	ARL6IP5		BCAT1	AC004982.1	ANKS1A
																			MAP1LC3B2		TLCD1				AC010890.1	ATF3		BEX5	AC005009.2	AP001816.1
																			MLANA		TRAPPC4				AC011092.2	ATP10A		BIRC6	AC005037.1	AP003096.1
																			MTSS1L		TUBB2A				AC011416.3	ATP10B		BNIP2	AC005154.5	ARID1B
																			NCOA1		VPS51				AC011476.3	ATP1B3		BRD3OS	AC005291.2	ARID2
																			NEAT1		WWOX				AC011511.1	ATP6V0B		BRK1	AC005332.6	ARL10
																			NPAS2		ZEB2				AC011933.4	ATXN7L3B		BSG	AC005410.2	ARL17B
																			NUAK1		ZFAND2A				AC012309.1	AZGP1		C12orf10	AC005487.1	ASAH2B
																			OPCML		ZNF280C				AC012370.2	BAIAP2		C16orf91	AC005537.1	ASB6
																			OSBPL1A						AC015849.3	BCAT2		C19orf24	AC005670.2	ASMTL-AS1
																			P4HA2						AC016716.2	BCL2L1		C19orf53	AC005695.2	ATG10
																			PDGFRB						AC018682.1	BCL6		C1GALT1C1	AC005740.3	ATP6AP1L
																			PDK1						AC018752.1	BEND6		C1orf122	AC005828.1	ATP6V0E2-AS1
																			PIEZO1						AC018832.1	BRD1		C1orf35	AC005832.4	ATP6V1G1
																			PPP2R2B						AC019130.1	BRD4		C7orf26	AC005884.1	ATXN3
																			PRKCB						AC019197.1	C1orf198		CALU	AC005972.4	B4GALT7
																			RASD1						AC019205.1	C2CD2		CANT1	AC006019.3	BCCIP
																			RETREG1						AC020611.2	C2orf16		CAP1	AC006042.2	BCLAF3
																			SEC13						AC020741.1	CACNA1E		CBLL1	AC006058.1	BEX3
																			SEC14L2						AC020913.1	CAMK2D		CBX3	AC006063.2	BICRAL
																			SH3GL3						AC022146.2	CAPN2		CCDC85B	AC006064.2	C10orf143
																			SLC29A2						AC022558.2	CASTOR2		CCDC97	AC006145.1	C11orf58
																			SLC39A11						AC022639.1	CASTOR3		CCNB1IP1	AC006160.1	C15orf65
																			SORT1						AC022872.1	CAV1		CCND1	AC007014.1	C19orf66
																			SPARCL1						AC023389.1	CAV2		CCND2	AC007193.1	C1orf109
																			TAP1						AC024060.1	CBFB		CCND3	AC007193.2	C2orf72
																			TK2						AC024145.1	CCDC47		CDC42SE1	AC007228.2	C7orf50
																			TMEM132B						AC024619.3	CCNQ		CEBPB	AC007255.1	CACNB3
																			TVP23A						AC025043.1	CD58		CFL1	AC007262.2	CASP6
																			UBE2D2						AC027018.1	CEP112		CHCHD1	AC007319.1	CC2D1A
																			UNC79						AC027698.1	CHI3L1		CHMP7	AC007325.2	CCDC106
																			WDR73						AC034228.3	CIT		CISD1	AC007325.4	CCDC157
																			XKR4						AC034236.2	CLU		CISD2	AC007344.1	CDC123
																			ZDHHC14						AC044781.1	CNMD		CLTB	AC007389.3	CDC25B
																									AC053527.1	COG2		CMTM6	AC007389.5	CES2
																									AC055855.1	COL18A1		CNOT11	AC007402.1	CFAP221
																									AC068533.3	CSMD2		CNTN1	AC007495.2	CHAC2
																									AC068888.1	CSRNP1		COASY	AC007569.1	CHCHD2
																									AC069287.3	DHX16		COL15A1	AC007679.1	CHTF18
																									AC073167.1	DISC1		COMMD6	AC007728.1	CHUK
																									AC073343.2	DLEU7		COMMD9	AC007785.1	CLP1
																									AC073389.2	DLG5		COPE	AC008014.1	CLUAP1
																									AC073571.1	DNAJC5		COX5B	AC008074.1	CNBD1
																									AC073896.2	DNER		COX7C	AC008080.4	COG1
																									AC074032.1	DSCAM		CRELD2	AC008105.3	COL11A2
																									AC078778.1	DTNB		CTC1	AC008415.1	COL9A3
																									AC079385.1	ECE1		CTDP1	AC008456.1	COQ5
																									AC087071.2	EMX2OS		CTU1	AC008496.2	COX7A2L
																									AC087190.1	ENO2		CYCS	AC008537.1	CPB2
																									AC087286.2	FADS1		DBI	AC008591.1	CRAT
																									AC087623.2	FAM107A		DDT	AC008686.1	CSRNP2
																									AC090115.1	FAM129B		DDX39A	AC008728.1	CWF19L1
																									AC090518.1	FAM19A2		DERL2	AC008741.2	CXorf38
																									AC092123.1	FAM95B1		DNAJB11	AC008758.1	CXorf56
																									AC092140.1	FANCC		DNAJC8	AC008758.2	CYB561A3
																									AC092329.3	FBXO2		DPM2	AC008758.5	DCAF16
																									AC092338.2	FCHSD2		DPY19L1	AC008758.6	DDO
																									AC092574.2	FNDC3A		DRAP1	AC008770.2	DELE1
																									AC092802.2	GABRB2		DYNLRB1	AC008781.1	DENND6B
																									AC093110.1	GABRG3		ECHS1	AC008871.1	DET1
																									AC093535.1	GADD45B		EI24	AC008883.1	DGCR2
																									AC096741.1	GALNS		EID2	AC008914.1	DGCR8
																									AC097467.3	GBP2		EIF4A1	AC008957.1	DGKQ
																									AC099520.1	GCDH		EIF4H	AC009034.1	DMPK
																									AC099669.1	GID4		EIF5A	AC009063.2	DNAJC11
																									AC099791.2	GTF2IRD1		ENOPH1	AC009090.3	DNAJC15
																									AC103876.1	HCN3		EOGT	AC009119.2	DPH7
																									AC104532.2	HELZ2		EPC2	AC009137.1	EBNA1BP2
																									AC105277.1	HERC2		ETNK2	AC009227.1	EDC3
																									AC105339.3	HMGXB3		F12	AC009228.1	EFTUD2
																									AC106739.1	ING5		FABP5	AC009264.1	EIF2AK1
																									AC108002.1	INHBA		FAHD1	AC009299.3	EIF2B4
																									AC109460.2	ITGA10		FAM155B	AC009303.2	EIF4B
																									AC114947.2	ITPKB		FAM221A	AC009318.1	EIF4EBP1
																									AC116366.3	KCNH8		FAM50B	AC009365.3	EIF5AL1
																									AC117383.1	KCNJ11		FAM84A	AC009404.1	ELOF1
																									AC117834.1	KCNJ9		FEM1C	AC009501.1	ENTPD5
																									AC119396.1	KDM2A		FIS1	AC009554.1	ENTR1
																									AC123912.1	KIAA0556		FJX1	AC009630.1	EPHX4
																									AC124798.1	KIF5C		FLOT1	AC009690.2	ERCC3
																									AC131571.1	KLF13		FRS3	AC009690.3	ETFBKMT
																									AC131934.1	LDHA		GADD45GIP1	AC009716.1	EXOC3
																									AC133550.2	LINC00513		GALNT7	AC009950.1	EXOG
																									AC133919.2	LINC00598		GHITM	AC009951.2	EXOSC1
																									AC135178.3	LINC00685		GLCE	AC009955.4	FAF2
																									AC136604.2	LINC02283		GNAI2	AC009961.1	FAM198B
																									AC145422.1	LINC02340		GNB2	AC010127.1	FAM217A
																									AC243964.2	LNCSRLR		GOLGA5	AC010261.2	FAM222A-AS1
																									AC244517.2	LPP		GOLGA7	AC010273.1	FAM49B
																									AC245060.6	MAD1L1		GPAA1	AC010273.2	FAM66E
																									ACAD9	MAGI1		GSTK1	AC010275.1	FBXL18
																									ACBD3	MAP2K3		H2AFX	AC010320.2	FRRS1L
																									ACMSD	MAP7D1		HARS	AC010320.4	FUNDC1
																									ACOT11	MARCH3		HNRNPA0	AC010531.5	GABPB1-AS1
																									ACOT2	MFSD2A		HNRNPH2	AC010542.2	GBA2
																									ACOX1	MICALL2		HSD17B10	AC010636.2	GFAP
																									ACP2	MID2		IER5L	AC011290.1	GOLGA1
																									ACSBG2	MIR4527HG		IK	AC011405.1	GPR158
																									ACSM5	MKLN1		IL1RAP	AC011443.1	GPR173
																									ACTR1B	MLIP		ISCA2	AC011503.1	GPR34
																									ADA2	MT1M		ISG15	AC011509.2	GTF2IRD2B
																									ADAT2	MTDH		ITGA4	AC011815.2	GTF3C2
																									ADGRE3	MTHFD2		JOSD2	AC012085.2	GTPBP2
																									AGAP6	MYOT		JPT1	AC012213.3	HACD3
																									AGBL4	NAALADL2		JTB	AC012358.3	HBB
																									AGBL5	NAPEPLD		JUN	AC012404.1	HDAC6
																									AGO4	NASP		KANK4	AC012464.1	HDAC9
																									AIMP2	NAV1		KBTBD6	AC012464.3	HEATR3
																									AJ009632.2	NCALD		KCNIP4	AC012613.1	HECTD3
																									AK8	NCDN		KCTD8	AC015712.2	HELQ
																									AKAP17A	NCKIPSD		KIF1B	AC015845.2	HESX1
																									AKAP8	NDUFAB1		KIRREL1	AC015849.1	HSF4
																									AKR1A1	NFIC		KPNA2	AC015853.3	HTRA2
																									AL020995.1	NUTM2B-AS1		KXD1	AC015908.2	HTT
																									AL022097.1	PAK2		LAMTOR4	AC015909.2	ING4
																									AL031772.1	PARVB		LAPTM4B	AC015909.3	ITGB8
																									AL031846.2	PCA3		LIPE	AC015923.1	JAKMIP2
																									AL033528.2	PCDHB12		LRFN4	AC015971.1	JARID2
																									AL049569.1	PDE4D		LRRC8B	AC016493.1	KANSL1-AS1
																									AL050403.2	PFKFB3		LSM10	AC016590.1	KIAA0895L
																									AL078581.3	PFKP		LSM12	AC016597.1	KIF3B
																									AL109811.1	PIP4K2A		LSM4	AC016642.1	KIFC3
																									AL109936.6	PITPNC1		LSM7	AC016722.2	KLHL42
																									AL121820.2	PITPNM2		LUZP2	AC016723.1	KRTCAP2
																									AL133227.1	PLEKHA5		LYRM4	AC016866.2	LAMTOR2
																									AL133480.1	PLIN3		LZTS2	AC016910.1	LAS1L
																									AL136164.2	PLPPR1		MAD2L2	AC017074.1	LINC00467
																									AL137779.2	PMEPA1		MAGEF1	AC017083.3	LINC00665
																									AL138787.2	POR		MAP2K2	AC017101.1	LINC00907
																									AL139353.2	PPARA		MAPRE3	AC018462.1	LINC01719
																									AL139807.1	PPIB		MCRIP1	AC018511.2	LINC02001
																									AL157938.3	PPP1R3B		MFAP3	AC018557.1	LINS1
																									AL162377.1	PREX1		MIEN1	AC018797.2	LRR1
																									AL353768.1	PRRC2B		MMP16	AC018816.1	M6PR
																									AL355315.1	PSMB3		MOB4	AC018878.1	MAPKAPK5-AS1
																									AL355390.2	PTH1R		MORF4L1	AC019068.1	MARCH2
																									AL357079.1	PTPRD		MPC2	AC019257.1	MCAT
																									AL359094.1	PVR		MRPL47	AC020661.2	MCFD2
																									AL359317.2	PYGB		MRPS34	AC020661.3	METRN
																									AL359706.1	QSOX2		MSI2	AC020909.2	METTL17
																									AL359922.1	RANBP6		MYRIP	AC020911.2	MFN2
																									AL391121.1	RARRES2		NCAPH2	AC020915.3	MIGA2
																									AL391807.1	RASGEF1A		NCBP2-AS2	AC020928.1	MLXIP
																									AL391839.1	RBFOX1		NDUFA6	AC021097.1	MON1B
																									AL445248.1	RCAN2		NDUFAF3	AC021188.1	MORN1
																									AL512306.3	RCN1		NDUFB10	AC021231.1	MPV17L2
																									AL512330.1	RGS4		NECTIN1	AC022087.1	MROH1
																									AL662796.1	RHOU		NIP7	AC022182.1	MROH7-TTC4
																									AL807761.4	ROM1		NOLC1	AC022509.2	MRPL27
																									ALCAM	RPS27		NT5DC2	AC022540.1	MRPL45
																									ALG11	RPTOR		NTMT1	AC022679.2	MRPL54
																									ALG13-AS1	RRP36		OLA1	AC022973.2	MRPS18A
																									ALG3	RTN1		OXLD1	AC022973.3	MRRF
																									ALG8	SCD5		PAFAH1B3	AC022973.4	MTERF3
																									ALKBH2	SCG2		PARK7	AC023051.1	MTFR1L
																									ALOX12	SCN1A		PCDH11X	AC023906.3	MTRF1L
																									ANGEL1	SEMA7A		PCDH17	AC023906.4	MXI1
																									ANGPT2	SERPINF2		PDAP1	AC024257.3	MYH3
																									ANK2	SETD2		PDK2	AC024267.4	NALCN-AS1
																									ANKFN1	SEZ6L		PEG10	AC024563.1	NCBP2
																									ANKRD12	SGK3		PFKL	AC025038.1	NDUFA4
																									ANKRD35	SHROOM4		PFN1	AC025165.2	NDUFAF1
																									ANKRD54	SLA		PGLS	AC025181.2	NDUFB3
																									ANKS3	SLC16A1		PHPT1	AC025287.4	NDUFV1
																									AP000311.1	SLC1A3		PI4KB	AC025465.1	NECAB3
																									AP000721.1	SLC22A23		PIGV	AC025569.1	NENF
																									AP001025.1	SLC24A2		PIN1	AC025809.1	NFKBIL1
																									AP001266.2	SLC35D2		PKN1	AC025871.1	NKIRAS1
																									AP001267.3	SLC47A2		PLAA	AC025917.1	NKX2-2
																									AP001453.1	SLC6A12		PMP2	AC026316.5	NME4
																									AP002336.2	SLC6A6		PNPLA6	AC026347.1	NMRAL1
																									AP002433.1	SLC8B1		PNRC2	AC026470.2	NOMO3
																									AP002490.1	SNED1		POLR2J	AC026704.1	NSUN4
																									AP003025.2	SNHG9		POLR2K	AC026746.1	NUP54
																									AP4M1	SOCS4		POMGNT2	AC026894.1	ORC3
																									APEX1	SORBS1		POP4	AC027312.1	OS9
																									APOBEC2	SPAG1		POP7	AC036103.1	PABPN1
																									AQP11	SPATA12		PPM1B	AC036108.1	PARP2
																									ARAF	SPC25		PPP1CA	AC036214.1	PCSK7
																									ARAP2	SPOCK1		PPP4C	AC037459.2	PEX11G
																									ARF5	SRPX		PPP6C	AC046130.1	PFDN1
																									ARFGEF2	SSR4		PRAF2	AC046158.1	PFKFB4
																									ARHGEF40	STAT6		PRDX5	AC048380.1	PHC1
																									ARHGEF7	STK32B		PRMT6	AC051619.4	PHF19
																									ARL16	STYXL1		PRRX1	AC055811.1	PI4K2B
																									ARL4D	SUSD4		PSMA4	AC058791.1	PIGG
																									ARMCX6	SYNM		PTMA	AC058822.1	PILRB
																									ARSD	TEP1		PTPRZ1	AC060809.1	PINK1-AS
																									ARSG	TIAM1		RAB3C	AC062028.1	PLPP7
																									ASB14	TMCC3		RAD23A	AC063944.3	PM20D1
																									ASB16-AS1	TPGS1		RAP1A	AC067750.1	PNN
																									ASH2L	TRAP1		RBP1	AC068051.1	POM121C
																									ASIC2	TRIM73		RERE	AC068189.1	PPFIA1
																									ASMTL	TSC22D1		RFK	AC068446.2	PPRC1
																									ASTN2-AS1	TSIX		RHBDD2	AC068599.1	PRB2
																									ATAD5	TTBK1		RHBDD3	AC068631.1	PRKACB
																									ATF6B	U91319.1		RHOB	AC068724.3	PRKAG2-AS1
																									ATF7IP	UBR5-AS1		RNF167	AC069120.1	PRPF4
																									ATP5PB	UNC5A		RNF180	AC069368.1	PRR3
																									ATP6V0A2	USP34		RPL10A	AC069437.1	PSG9
																									ATP6V0E2	UST		RPL23	AC073320.1	PTPN18
																									ATP6V1D	VARS		RPL32	AC073336.1	RABL2B
																									ATP8B1	VDAC1		RPL4	AC073569.2	RBM6
																									ATP8B2	WDFY3		RPL5	AC073842.2	REL
																									ATRN	ZBTB16		RPL7A	AC073878.1	RFX3
																									B3GALNT2	ZBTB46		RPS14	AC074286.1	RHPN2
																									B3GALT5	ZMAT1		RPS15A	AC074327.1	RNF14
																									B9D1	ZMAT4		RPS2	AC078785.1	RNF170
																									BBS4	ZNF217		RPS6	AC078842.2	RNPS1
																									BBX	ZNF35		RPS9	AC079174.2	RPL37A
																									BDH1	ZNF696		RTL8C	AC079594.2	RPL7L1
																									BEAN1	ZNF708		RTN4RL2	AC079630.1	RPS18
																									BRAP			RUBCNL	AC079760.1	RPS26
																									BRAT1			S100A13	AC079760.2	RRP9
																									BUD13			SAE1	AC082651.1	RWDD1
																									C16orf58			SALL1	AC084357.2	SAMD10
																									C16orf86			SBDS	AC084855.1	SAP30BP
																									C17orf75			SCAF1	AC087463.4	SAPCD2
																									C1orf56			SCAMP3	AC087500.1	SARM1
																									C2orf50			SCAND1	AC087501.1	SART3
																									C4orf19			SCN7A	AC087521.2	SCARF1
																									C6orf10			SDHAF1	AC090138.1	SCNM1
																									CABLES1			SELENOV	AC090458.1	SDHB
																									CACNA2D3-AS1			SEMA5A	AC090502.1	SEC24A
																									CACNG7			SERF2	AC090527.2	SEC24C
																									CACNG8			SERPINB8	AC090531.1	SELENOO
																									CASP7			SF3B5	AC090541.1	SEPT1
																									CC2D2B			SH3BGRL3	AC090579.1	SETD6
																									CCAR2			SIRT6	AC090589.2	SGF29
																									CCDC24			SLC25A18	AC090617.4	SIDT2
																									CCDC65			SLC25A6	AC090772.2	SIN3B
																									CCNH			SLC35A4	AC090772.3	SLC25A21-AS1
																									CCNJ			SLC39A1	AC090825.1	SLC25A33
																									CCZ1			SLC9A3R1	AC091045.1	SLC25A44
																									CCZ1B			SMARCD1	AC091078.1	SLC35A2
																									CDC37			SMG7	AC091153.2	SLC9A1
																									CDKN1B			SMIM29	AC091180.2	SLC9A5
																									CDR2			SMOC1	AC091180.5	SLX4
																									CEACAM1			SNRPD2	AC091551.1	SMARCD2
																									CENPBD1			SNU13	AC091563.1	SNF8
																									CEP170			SON	AC091826.2	SNRNP200
																									CEP290			SOX6	AC091885.2	SNRPC
																									CEP68			SPNS1	AC091948.1	SNRPD1
																									CEP76			SSBP4	AC092040.1	SNX8
																									CEP97			SSR3	AC092115.3	SPCS1
																									CFAP100			SSRP1	AC092162.2	SPG21
																									CFAP52			STUB1	AC092295.1	SPHKAP
																									CFTR			SYNE1	AC092343.1	SPSB2
																									CHRD			SZRD1	AC092378.1	SRA1
																									CHRNA6			TCEAL5	AC092567.1	SRRT
																									CIRBP			TFDP2	AC092666.1	STK35
																									CKMT1B			THAP12	AC092681.3	STRADB
																									CKMT2			TIMM13	AC092683.2	STRIP1
																									CMTM5			TMA16	AC092691.1	SUCLA2
																									CNBD2			TMBIM6	AC092813.1	SUGP2
																									CNGB3			TMEM108	AC092839.1	SULT1A2
																									COL4A3			TMEM177	AC092910.3	SUPT6H
																									COL5A2			TMEM222	AC092958.1	SUPV3L1
																									COL9A2			TMEM237	AC093249.6	SYCE1
																									COPS4			TMEM246	AC093297.2	TAF1C
																									COQ4			TMEM54	AC093305.1	TAF5
																									COX15			TP53	AC093607.1	TAF5L
																									CRLF1			TPI1	AC093879.1	TBL1XR1
																									CRLF3			TRAPPC3	AC096564.1	TCF24
																									CRTAP			TRIAP1	AC096576.2	TEDC1
																									CSNK2A1			TRIM35	AC096576.3	TFCP2
																									CST3			TRIM44	AC096677.1	THRA
																									CTSO			TRIM47	AC096992.2	THSD1
																									CYP3A43			TRMT112	AC097347.1	TIGD7
																									CYP3A5			TSHZ2	AC097359.3	TIMM8B
																									CYP46A1			TUBA1A	AC097515.1	TMEM134
																									CYSTM1			TUBB	AC097537.1	TMEM14A
																									D2HGDH			TUBB2B	AC097716.1	TMEM176A
																									DCAF15			TUBB4B	AC098582.1	TMEM179B
																									DCPS			TXNDC12	AC098650.1	TMEM268
																									DDHD2			U2AF2	AC098851.1	TMEM44-AS1
																									DENND2A			UBE2M	AC099788.1	TMEM67
																									DENND4C			UBXN1	AC100763.1	TMEM8A
																									DGAT1			UCK1	AC100800.1	TMEM94
																									DGUOK-AS1			UHRF2	AC100801.1	TMPRSS9
																									DHFR			UQCC2	AC100839.2	TOGARAM2
																									DHRS11			UQCRQ	AC103706.1	TRAF3IP1
																									DHRS4-AS1			UTP3	AC103726.2	TRAM2-AS1
																									DHX33			VAMP5	AC103770.1	TRAPPC13
																									DHX57			VBP1	AC103853.1	TRIB2
																									DLGAP1-AS4			VCP	AC103949.1	TRIP4
																									DLGAP4-AS1			VPS25	AC104109.3	TRMU
																									DNAJA3			VWA1	AC104126.1	TSC2
																									DNAJC17			ZEB1	AC104151.1	TTI1
																									DNAJC30			ZHX2	AC104316.1	TTLL4
																									DND1			ZNF154	AC104365.1	TTTY10
																									DNM3			ZNF469	AC104472.3	TTTY14
																									DNPH1			ZSWIM6	AC104699.1	UBA7
																									DOPEY2			ZW10	AC104825.1	UBE2O
																									DPH1				AC104827.1	UBN1
																									DPH6				AC104836.1	UBP1
																									DPH6-DT				AC104964.1	UBXN8
																									DRG1				AC104984.3	UGDH
																									DSCC1				AC105052.3	USP4
																									DTWD2				AC105053.1	UTP6
																									DUOX1				AC105206.2	VAC14-AS1
																									E4F1				AC105411.1	VASH1
																									EDIL3				AC105430.1	VASH1-AS1
																									EFHB				AC105942.1	VOPP1
																									EFS				AC106791.1	VPS18
																									EHD4				AC106869.1	VPS29
																									EIF2B2				AC107032.2	VPS52
																									EIF3K				AC107068.2	VPS9D1
																									ELP6				AC107464.3	VSNL1
																									EMC3				AC107871.1	WDR46
																									EMD				AC107959.1	WDR88
																									ERI2				AC108451.1	WDR90
																									ESYT2				AC108471.2	WNT3
																									EXOC7				AC108863.1	WSCD1
																									F8				AC108866.1	XACT
																									FADS2				AC109587.1	XRN1
																									FADS3				AC110015.1	ZCCHC18
																									FAM136A				AC110023.1	ZFAND5
																									FAM168A				AC110285.6	ZFP14
																									FAM184B				AC110597.3	ZFP90
																									FAM189B				AC110769.2	ZIK1
																									FAM196A				AC112196.1	ZKSCAN3
																									FAM214A				AC112484.3	ZMIZ2
																									FAM216A				AC113383.1	ZNF26
																									FAM234A				AC113386.1	ZNF282
																									FAM45A				AC114316.2	ZNF30
																									FAM57A				AC114488.2	ZNF396
																									FAM98C				AC114490.3	ZNF428
																									FANCA				AC115622.1	ZNF513
																									FBXL12				AC116565.1	ZNF530
																									FBXO16				AC119868.2	ZNF565
																									FBXO4				AC123768.3	ZNF77
																									FBXO6				AC124319.2
																									FER1L5				AC125793.1
																									FGFR3				AC126755.2
																									FILIP1L				AC127024.6
																									FKBP7				AC127164.1
																									FKBP9				AC130650.1
																									FLRT1				AC131953.1
																									FLYWCH1				AC132219.1
																									FLYWCH2				AC132872.1
																									FN1				AC133528.1
																									FNBP4				AC134669.1
																									FSTL4				AC135050.3
																									FUS				AC135586.2
																									FUT9				AC135803.1
																									GAB1				AC137767.1
																									GALNT11				AC138932.5
																									GART				AC139720.1
																									GAS8				AC139769.2
																									GCAT				AC139795.2
																									GGT7				AC140912.1
																									GHRL				AC145285.2
																									GIPC1				AC145285.6
																									GK-AS1				AC233296.1
																									GLB1L2				AC239802.2
																									GLE1				AC239803.1
																									GLMN				AC239868.3
																									GMDS-DT				AC243585.2
																									GNB5				AC244021.1
																									GNPTAB				AC244517.10
																									GOLGA8A				AC244517.11
																									GOLGA8B				AC244517.5
																									GOT1				AC245033.2
																									GPR107				AC245060.5
																									GPR155				AC245452.1
																									GPR161				ACACB
																									GREB1				ACAP2
																									GRK4				ACAT1
																									GRM7-AS1				ACAT2
																									GSS				ACBD5
																									GTF2IRD2				ACCS
																									GTPBP3				ACKR4
																									GUSB				ACP7
																									H2AFY2				ACSBG1
																									HAX1				ACSL1
																									HDHD5				ACSL3
																									HDHD5-AS1				ACSL6
																									HEATR4				ACSM6
																									HECTD1				ACTR3B
																									HEXIM2				ACTR5
																									HEY1				ACVR1B
																									HGSNAT				ACVR1C
																									HLCS				ACVR2A
																									HMCES				ADA
																									HMGN1				ADAL
																									HMGN4				ADAM10
																									HNRNPA3				ADAM28
																									HNRNPU				ADAM33
																									HOOK2				ADAMTS16
																									HP1BP3				ADAMTS17
																									HSP90AB1				ADAMTS4
																									ICA1L				ADAMTS7
																									IDI2-AS1				ADAMTSL3
																									IFT22				ADAP1
																									IGSF10				ADAP2
																									IGSF11				ADARB1
																									IL7				ADARB2-AS1
																									ILK				ADCY1
																									INKA2				ADCY3
																									INO80-AS1				ADCY6
																									INTS10				ADCY7
																									INTS12				ADCY9
																									IPO9-AS1				ADGRB1
																									IRF2BP2				ADGRE2
																									ISCU				ADGRF3
																									ITM2C				ADGRG1
																									JAKMIP2-AS1				ADGRG2
																									JPX				ADGRV1
																									KANK1				ADHFE1
																									KCNJ3				ADK
																									KCNMB2-AS1				ADPRHL1
																									KCNQ1				AF107885.2
																									KDM2B				AF121898.1
																									KDM4A-AS1				AF127577.4
																									KHDC1				AF127936.2
																									KIAA0319L				AFAP1
																									KIAA1109				AFDN-DT
																									KIAA1257				AFMID
																									KIAA1671				AGAP1
																									KIF26B				AGAP3
																									KIF26B-AS1				AGAP4
																									KIF9-AS1				AGL
																									KLHDC10				AGMO
																									KLHL23				AGTRAP
																									L2HGDH				AHI1
																									LAPTM4A				AHNAK
																									LDHD				AHSA1
																									LENG9				AJM1
																									LETM2				AK3
																									LETMD1				AK4
																									LGI4				AK5
																									LINC00266-1				AK9
																									LINC00271				AKAP13
																									LINC00299				AKAP6
																									LINC00327				AKAP7
																									LINC00623				AL021408.1
																									LINC00862				AL021707.2
																									LINC00877				AL022238.2
																									LINC00884				AL022328.4
																									LINC00987				AL022341.2
																									LINC01003				AL023284.4
																									LINC01103				AL024508.1
																									LINC01114				AL031280.1
																									LINC01242				AL031428.1
																									LINC01560				AL031599.1
																									LINC01567				AL034347.1
																									LINC01586				AL034417.4
																									LINC01715				AL035071.2
																									LINC02060				AL035078.4
																									LINC02199				AL035252.3
																									LINC02316				AL035634.1
																									LINC02427				AL035658.1
																									LMNB1-DT				AL049637.1
																									LPCAT3				AL049840.1
																									LRP4-AS1				AL049870.3
																									LRRC37A				AL078459.1
																									LRRC37A2				AL080273.1
																									LRRC57				AL080276.2
																									LRRC75A				AL109615.3
																									LRRFIP1				AL109930.1
																									LRTM1				AL117190.2
																									LSAMP-AS1				AL117339.5
																									LTBR				AL117381.1
																									LUC7L2				AL121821.1
																									LUZP1				AL132671.2
																									LYG2				AL133284.1
																									MACROD2-AS1				AL133297.2
																									MAD2L1BP				AL133346.1
																									MAK				AL133410.1
																									MAN2C1				AL133453.1
																									MANEAL				AL133481.1
																									MAP2K1				AL136298.1
																									MAP3K12				AL136317.2
																									MAP4K5				AL136979.1
																									MAPK8IP2				AL136985.1
																									MARCH1				AL137024.1
																									MARCH10				AL137145.1
																									MARCH9				AL138733.1
																									MASP2				AL138752.2
																									MBNL1				AL138828.1
																									MBNL2				AL139021.1
																									MCCC2				AL139022.1
																									MCEE				AL139095.4
																									MCM3AP				AL139147.1
																									MDC1				AL139158.2
																									MECR				AL139220.2
																									METAP1D				AL139260.1
																									METTL2A				AL139300.2
																									MFHAS1				AL157392.2
																									MFSD11				AL157700.1
																									MFSD14C				AL157786.1
																									MIR34AHG				AL157912.1
																									MIR762HG				AL157938.2
																									MIRLET7DHG				AL158068.2
																									MKRN2OS				AL158151.1
																									MMP17				AL158801.3
																									MMP24				AL160262.1
																									MMP25-AS1				AL160269.1
																									MOGAT1				AL160290.2
																									MOGS				AL161751.1
																									MORC2-AS1				AL162171.2
																									MORN4				AL162426.1
																									MPDZ				AL162511.1
																									MPPE1				AL353608.2
																									MPRIP-AS1				AL353759.1
																									MRAP				AL353784.1
																									MRI1				AL354771.1
																									MRM1				AL354920.1
																									MRNIP				AL354949.1
																									MRPL32				AL354989.1
																									MRPL33				AL355001.1
																									MRPL57				AL355075.4
																									MRPS21				AL355472.1
																									MRPS25				AL355472.3
																									MRPS36				AL355773.1
																									MRTO4				AL355974.2
																									MSH2				AL356056.2
																									MSI1				AL356258.1
																									MT-ND4L				AL356417.3
																									MTA1				AL356488.2
																									MTCH2				AL356489.3
																									MTCP1				AL356515.1
																									MTFMT				AL356599.1
																									MTMR1				AL356805.1
																									MYO5C				AL357093.2
																									NAGPA				AL357992.1
																									NAT9				AL358937.1
																									NBPF12				AL359232.1
																									NCAM2				AL359317.1
																									NDEL1				AL359397.2
																									NDRG3				AL359633.2
																									NDST4				AL359710.1
																									NDUFA5				AL359853.2
																									NDUFB1				AL359915.1
																									NDUFB5				AL365255.1
																									NDUFB9				AL365273.2
																									NDUFS3				AL365275.1
																									NECAP1				AL365356.1
																									NEU4				AL390774.2
																									NFATC2IP				AL390816.2
																									NFS1				AL391261.2
																									NIPBL				AL445483.1
																									NME3				AL445524.1
																									NOL9				AL445685.1
																									NORAD				AL449266.1
																									NOSTRIN				AL450384.2
																									NPEPL1				AL451070.1
																									NPIPB4				AL512422.1
																									NRG4				AL513188.1
																									NRN1				AL513217.1
																									NRSN2-AS1				AL513327.1
																									NT5C				AL590399.1
																									NT5C3A				AL590434.1
																									NUBP1				AL590783.1
																									NUDT5				AL590867.1
																									NUFIP2				AL591767.1
																									NUP160				AL591926.2
																									NUP43				AL592295.3
																									NUPL2				AL592295.4
																									NXPE1				AL596218.1
																									ODC1				AL603832.1
																									OLMALINC				AL603839.3
																									ORMDL1				AL603840.1
																									OSBP				AL627171.1
																									OSBPL10				AL627171.2
																									OSGEP				AL645465.1
																									OVOL2				AL929472.2
																									OXSM				ALDH18A1
																									P2RX6				ALDH1A3
																									P2RY14				ALDH5A1
																									P4HTM				ALDH8A1
																									PAAF1				ALG6
																									PACSIN2				ALK
																									PARP14				AMDHD1
																									PBLD				AMER2
																									PCYOX1L				AMOTL2
																									PDC				AMPD3
																									PDCD2				AMY2B
																									PDCD2L				ANAPC16
																									PDS5B				ANGPT1
																									PDXDC1				ANGPTL1
																									PDZD9				ANK3
																									PGAP2				ANKDD1A
																									PHACTR1				ANKH
																									PHACTR4				ANKIB1
																									PHF3				ANKLE1
																									PHF7				ANKRD13C
																									PHKG1				ANKRD17
																									PIAS4				ANKRD18A
																									PIGB				ANKRD20A4
																									PIGH				ANKRD29
																									PIGL				ANKRD36
																									PIGZ				ANLN
																									PIH1D1				ANO4
																									PINX1				ANO5
																									PIP5K1A				ANP32A
																									PISD				ANP32E
																									PKP4				ANXA7
																									PLCG2				AOAH
																									PLD2				AOC2
																									PLEKHJ1				AP000229.1
																									PMM1				AP000462.1
																									PNISR				AP000842.2
																									PNMA3				AP000844.1
																									POLE2				AP000844.2
																									POLM				AP000857.2
																									POLR1C				AP000892.1
[truncated: 2,521 more rows]
