# Supplementary material for: Single-nucleus RNA-sequencing of autosomal dominant Alzheimer disease and risk variant carriers
Source: Nat Commun. 2023 Apr 21;14:2314. doi: 10.1038/s41467-023-37437-5 (PMC10121712; doi:10.1038/s41467-023-37437-5)
Supplement: Supplementary file 20 — Supplementary Dataset 17 [file 41467_2023_37437_MOESM20_ESM.xlsx]

## Sheet: Overview
Supplementary Table: Enriched pathways for the upregulated genes for each cell state
a. Astrocytes - KEGG 2021 human
b. Astrocytes - GO Biological Process 2021
c. Microglia - KEGG 2021 human
d. Microglia - GO Biological Process 2021
e. EN - KEGG 2021 human
f. EN - GO Biological Process 2021
e. IN - KEGG 2021 human
f. IN - GO Biological Process 2021
g. Oligodendrocytes - KEGG 2021 human
h. Oligodendrocytes - GO Biological Process 2021
i. OPCs - KEGG 2021 human
j. OPCs - GO Biological Process 2021

## Sheet: a. Astro KEGG
astro.0			astro.2			astro.3			astro.4
Term	Adjusted.P.value	Genes	Term	Adjusted.P.value	Genes	Term	Adjusted.P.value	Genes	Term	Adjusted.P.value	Genes
Diabetic cardiomyopathy	0.0209743	GSK3B;COX7B;NDUFA12;SLC2A1;ATP2A2;PIK3CD;SLC2A4;PPP1CC;CPT2;MPC1;MPC2;AKT3;UQCRFS1;PDK2;G6PD;PARP1;SDHA;PLCB3;NDUFS8;PIK3CA;TBC1D4;NDUFS5;NDUFS4;UQCRC1;VDAC3;NDUFS3;VDAC2;NDUFS1;UQCRC2;PLCB1;SLC25A5;SLC25A4;SLC25A6;CAMK2B;UQCRB;NDUFB5;NDUFB4;CAMK2A;NDUFB3;ATP5MC3;PIK3R1;PDHB;COX5B;COX5A;UQCRH;ATP5MC1;ATP5F1A;ATP5F1B;PLN;CYC1;NDUFV1;CAMK2G;ATP5PF;NDUFA8;TGFB2;SMAD3;NDUFA5;ATP5PB;GSR;ATP5F1C;ATP5F1…	Axon guidance	0.000143909	CAMK2D;ARHGEF12;SEMA3D;SEMA3A;PRKCA;BMP7;MYL12A;RGMA;ENAH;ABLIM1;SMO;DPYSL2;PARD3;BOC;PLCG2;PLXNB1;FYN;BMPR1B;EPHB1;SRGAP1;NEO1;CAMK2G;EPHA2	Glutamatergic synapse	6.01119e-08	GRIK5;GRIK3;GRIK1;GRIK2;GRM1;GLS;GRM3;PPP3CA;GRM5;GRM7;GRM8;DLGAP1;PRKACA;PRKACB;PRKCG;SLC38A1;PRKCB;TRPC1;PLA2G4C;ADCY9;PLCB4;PLCB1;SHANK3;SHANK2;SHANK1;GRIA1;GRIA2;GLS2;SLC1A1;ITPR1;CACNA1A;ADCY3;CACNA1D;CACNA1C;ADCY1;PLD1;GNAI1;ADCY5;GRIN2A;GRK3;GNG3;GRK2;GNG2;GNG4;SLC17A6;SLC17A7;SLC38A2;GRIA3;GRIA4;KCNJ3;MAPK3;HOMER1;GRIN2B;GRIN2D;GRIN1;GRIN3A;DLG4;GNB2;GNB1;GNAS;GNB3;GNB5	Coronavirus disease	6.94507e-19	RPL30;RPL32;RPL31;RPL34;RPLP1;RPLP0;RPL7;RPS17;RPS16;RPS19;RPL36AL;RPL36;RPL35;RPLP2;RPL38;RPL37;RPL39;IL6R;RPS12;RPL21;RPS8;RPL23;RPS6;TNFRSF1A;ADAM17;TRAF3;RPL27;RPL28;UBA52;HBEGF;TLR2;C1S;C1R;RPL11;RPS27L;C3;RPS15A;IRAK1;RPL14;RPL13;CCL2;RPS2;RPS27A;RPL41;STAT1;STAT3;RPL35A;ISG15;NFKB1;RPS26;NFKBIA;RPS25;RPS29;RPL27A;RPS20;RPL22L1;RPS24;MYD88;RPS23
			Hippo signaling pathway	0.000162458	YAP1;SMAD1;CRB1;TCF7L2;TGFB2;TCF7L1;WWC1;BMP7;AMOT;STK3;SOX2;MOB1B;LATS2;APC;PPP2R2B;PARD3;TP53BP2;CTNNA2;BMPR1B;TEAD1;BMPR1A	Axon guidance	1.0279e-06	EPHB6;SEMA5A;ROBO2;SEMA5B;BMPR2;LRRC4;PIK3CD;PIK3CB;ROBO1;PPP3CA;DPYSL5;CFL2;CFL1;NCK2;RAC3;PLXNC1;RAC1;EPHB2;EPHA5;SEMA6B;EPHA4;EPHA7;TRPC5;EPHA6;TRPC6;UNC5A;TRPC3;UNC5B;DCC;TRPC4;SEMA6D;TRPC1;UNC5C;UNC5D;PIK3CA;RASA1;MET;EPHA3;NGEF;CAMK2B;SEMA7A;ROCK1;SEMA3C;ROCK2;SRC;CAMK2A;NTN4;PIK3R3;SEMA3E;EFNA5;PRKCZ;GNAI1;MYL12B;EFNB2;NRAS;PAK1;EFNB3;ABLIM2;PARD6A;ABLIM3;SLIT1;PLXNA1;SLIT3;SLIT2;LRRC4C;SR…	Ribosome	1.65047e-16	RPL30;RPL32;RPL31;RPL34;MRPL18;RPLP1;RPLP0;RPL11;RPS27L;RPL7;MRPL3;RPS17;RPS16;RPS15A;RPS19;RPL36AL;RPL36;RPL14;RPL35;RPLP2;RPL13;RPL38;RPL37;RPS2;RPS27A;RPL39;RPS12;RPL41;RPL21;RPS8;RPL23;RPS6;MRPS21;RPL35A;RPS26;RPS25;RPS29;RPL27A;RPL27;RPS20;RPL22L1;RPL28;UBA52;RPS24;RPS23
			Pathways in cancer	0.00028709	NOTCH2;CAMK2D;CTBP2;LAMA1;MGST1;ADCY2;FGF2;GLI3;EGFR;FOXO1;GNA13;EDNRB;PLCG2;ITGAV;CTNNA2;RXRG;CAMK2G;NCOA1;TCF7L2;CREBBP;EGLN3;HSP90AA1;TGFB2;TCF7L1;ARHGEF12;EGF;HGF;PRKCA;FOS;GNG12;AGT;NFKB2;MAPK10;SMO;APC;GNAQ;IL3RA;BCL2;COL4A5;IL6ST;SOS1;GSTM5;NFE2L2	Synaptic vesicle cycle	6.95823e-06	ATP6V1A;NAPA;SNAP25;RAB3A;STXBP1;SLC1A1;CLTB;CACNA1B;CLTA;CACNA1A;AP2A1;SLC6A1;CPLX2;AP2A2;CPLX1;CPLX3;RIMS1;AP2S1;ATP6V0A2;ATP6V1H;SLC17A6;SLC17A7;STX3;ATP6V1E1;ATP6V0E2;ATP6V1D;AP2M1;ATP6V0A1;ATP6V1F;NSF;UNC13C;ATP6V0B;ATP6V1G1;UNC13A;SYT1;AP2B1;DNM1;DNM2;STX1B;SLC6A7;ATP6V1B2;ATP6V0D1;STX1A	TNF signaling pathway	4.80555e-06	MAP2K3;CEBPB;MLKL;IL15;DAB2IP;TNFAIP3;TRAF2;TRAF1;CFLAR;NFKB1;CX3CL1;ICAM1;TNFRSF1A;NFKBIA;SOCS3;TRAF3;IRF1;CCL2;FAS;PGAM5;JUNB;MAP3K14;BIRC2;BIRC3
			Proteoglycans in cancer	0.00028709	VAV3;DDX5;TGFB2;CAMK2D;ARHGEF12;PPP1R12A;HPSE2;SDC2;HGF;ITPR2;ANK2;PRKCA;FGF2;EGFR;MRAS;SMO;PLCG2;PLCE1;ITGAV;EZR;SOS1;CAMK2G;CD44	Circadian entrainment	2.48684e-05	RYR2;GUCY1B1;PRKG2;NOS1;PRKACA;PRKACB;PRKCG;GUCY1A2;PRKCB;ADCY9;CREB1;PLCB4;NOS1AP;PLCB1;GRIA1;CAMK2B;GRIA2;CAMK2A;ITPR1;ADCY3;CACNA1D;CACNA1C;ADCY1;GNAI1;CACNA1G;ADCY5;CACNA1I;GRIN2A;GNG3;GNG2;RASD1;GNG4;GRIA3;GRIA4;KCNJ3;MAPK3;KCNJ6;KCNJ9;GRIN2B;GRIN2D;GRIN1;ADCY10;GNB2;GNB1;GNAS;GNB3;CALM3;GNB5;CALM1	Salmonella infection	4.80555e-06	DCTN6;ARHGEF26;NOD1;TXN;ACTB;MYL12B;ACTG1;RRAS;IRAK1;PODXL;MYC;CASP4;FLNA;FLNC;S100A10;MAP2K3;ACTR3;ANXA2;MLKL;DYNLT3;AHNAK2;TNFRSF10B;TRAF2;DYNLL1;NFKB1;TNFRSF1A;NFKBIA;CTNNB1;PLEKHM2;EXOC5;PFN1;MYL9;MYD88;BIRC2;ARF6;RAB7A;TLR2;ARL8B;BIRC3
			Thyroid hormone signaling pathway	0.00085942	NOTCH2;NCOA1;NCOA2;CREBBP;PRKCA;ATP1A2;FOXO1;MED12L;SLCO1C1;KAT2B;RHEB;PLCG2;PLCE1;ITGAV;RXRG;PLCD1	Morphine addiction	4.41392e-05	GABRB3;GABRB2;PDE1C;PDE1B;PDE1A;CACNA1B;ADCY3;CACNA1A;ARRB2;ADCY1;GNAI1;ADCY5;GNG3;GRK3;GNG2;GRK2;GNG4;GRK6;PDE4A;PDE8B;PRKACA;PRKACB;GABRD;KCNJ3;PRKCG;GABBR2;GABRA1;KCNJ6;PRKCB;GABRA5;KCNJ9;PDE4D;GABRA4;GABRA3;PDE2A;OPRM1;GABRG3;GABRG2;ADCY9;PDE10A;GNB2;GNB1;GNAS;GNB3;GNB5;PDE7A	Proteoglycans in cancer	6.51796e-06	ITGB1;CD63;CDKN1A;CAMK2D;PXN;ITPR2;HIF1A;FGF2;THBS1;ACTB;ACTG1;IGF1R;RRAS;MYC;FLNA;ITGAV;FLNC;WNT5B;STAT3;RPS6;FN1;PLAUR;RRAS2;MSN;ANK1;PPP1CA;CTTN;CTNNB1;FAS;ITGA5;CD44;HBEGF;TLR2;FGFR1
			Wnt signaling pathway	0.000973335	TLE3;TCF7L2;CREBBP;CAMK2D;TCF7L1;TLE1;CTBP2;CSNK1A1;CTNND2;PRICKLE2;PRKCA;MAPK10;ZNRF3;DAAM1;APC;BAMBI;TBL1X;CAMK2G;LGR4	Cholinergic synapse	9.64548e-05	CHRM2;CHRM3;ACHE;CHRM1;CHRM5;PIK3CD;PIK3CB;PRKACA;JAK2;PRKACB;PRKCG;MAP2K1;PRKCB;ADCY9;CREB1;PLCB4;PIK3CA;KCNQ1;KCNQ2;KCNQ3;KCNQ4;KCNQ5;PLCB1;CAMK2B;CHRNA4;CHRNA7;CAMK2A;CACNA1B;ITPR1;CACNA1A;PIK3R3;ADCY3;CACNA1D;CACNA1C;ADCY1;GNAI1;PIK3R5;ADCY5;GNG3;NRAS;GNG2;GNG4;GNA11;KCNJ2;KCNJ3;MAPK3;KCNJ4;KCNJ6;GNB2;CAMK4;GNB1;GNB3;GNB5	Epstein-Barr virus infection	1.19493e-05	CDKN1A;TNFAIP3;ICAM1;RELB;CCND2;IRAK1;MYC;BID;B2M;JAK3;HLA-DPA1;MAP2K3;GADD45A;STAT1;STAT3;HLA-B;HLA-C;ISG15;TRAF2;NFKB1;TAPBP;NFKBIA;TRAF3;NEDD4;IRF7;FAS;HLA-DRA;VIM;NFKBIE;MAP3K14;CD44;MYD88;TLR2
			Calcium signaling pathway	0.00205561	NTRK2;CAMK2D;EGF;HGF;ATP2B4;ITPR2;PRKCA;ADCY2;GRIN2C;FGF2;ADRA1A;RYR3;EGFR;ITPKB;GNA14;EDNRB;ASPH;STIM2;GNAQ;PLCG2;PLCE1;CAMK2G;PLCD1	Phosphatidylinositol signaling system	9.64548e-05	DGKE;MTMR2;DGKD;DGKB;DGKA;ITPR1;MTMR8;PTEN;PIK3R3;PIK3CD;PIK3CB;MTMR6;MTMR7;PIK3C2B;INPP5A;PPIP5K1;INPP5F;PPIP5K2;PIP4K2A;PIP4K2B;PIP5K1B;PIP4K2C;PIP5K1C;IP6K1;CDIPT;IP6K2;PRKCG;PRKCB;IPMK;ITPK1;OCRL;SYNJ2;DGKZ;INPP4A;INPP4B;PLCB4;SYNJ1;PIK3CA;ITPKA;PI4KA;CALM3;PI4KB;CALM1;PLCB1;DGKI;PI4K2A;DGKH	Shigellosis	1.67847e-05	ITGB1;CALCOCO2;UBE2D3;PXN;UBE2D1;ITPR2;NOD1;FOXO3;ACTB;MYL12B;ACTG1;C3;CASP4;TIFA;RPS27A;ATG5;CAST;ACTR3;IL1R1;ACTN1;TRAF2;NFKB1;TNFRSF1A;NFKBIA;CTTN;VDAC1;ITGA5;PFN1;MYL9;UBA52;SQSTM1;CRK;CD44;VCL;MYD88;BCAR1;ARF6
			TGF-beta signaling pathway	0.00205561	SMAD1;CREBBP;TGFB2;RGMB;LTBP1;BMP7;RGMA;BAMBI;ID4;ID3;BMPR1B;NEO1;BMPR1A	GABAergic synapse	9.64548e-05	GABRB3;GABRB2;GLS2;SRC;CACNA1B;ADCY3;CACNA1A;ABAT;CACNA1D;ADCY1;CACNA1C;SLC6A1;GNAI1;GLS;ADCY5;GNG3;GNG2;GNG4;PRKACA;PRKACB;GABRD;SLC38A2;NSF;PRKCG;GABBR2;GABRA1;GABARAPL1;SLC38A1;KCNJ6;SLC12A5;PRKCB;GABRA5;GABRA4;GAD1;PLCL1;GABRA3;GAD2;GABRG3;GABRG2;ADCY9;GNB2;GNB1;GNB3;GNB5	Focal adhesion	7.30698e-05	ITGB1;PXN;TNC;THBS1;ACTB;MYL12B;ACTG1;IGF1R;CCND2;SPP1;FLNA;ITGAV;PIP5K1C;FLNC;ITGA3;ACTN1;FN1;PARVB;PPP1CA;COL4A2;COL4A1;RAPGEF1;ZYX;CTNNB1;ITGA5;MYL9;CRK;VCL;BIRC2;BCAR1;BIRC3
			MAPK signaling pathway	0.00205561	HSPB1;FGF2;EGFR;STK3;RPS6KA2;MAP4K4;MAP3K5;HSPA8;NTRK2;TGFB2;EGF;HGF;HSPA6;PRKCA;FOS;GNG12;NFKB2;MAPK10;CACNB2;MRAS;TAOK3;TAB2;SOS1;HSPA1B;EPHA2;HSPA1A	Retrograde endocannabinoid signaling	9.64548e-05	GABRB3;GABRB2;FAAH;NDUFA10;NDUFC2-KCTD14;GRM1;RIMS1;GRM5;PRKACA;PRKACB;PRKCG;PRKCB;GABRG3;GABRG2;ADCY9;NDUFS8;PLCB4;NDUFS7;NDUFS1;DAGLB;PLCB1;GRIA1;GRIA2;NDUFB7;NDUFB6;NDUFB11;CACNA1B;ITPR1;NDUFB2;CACNA1A;ADCY3;ABHD6;CACNA1D;CACNA1C;ADCY1;GNAI1;ADCY5;MAPK9;GNG3;MAPK8;GNG2;CNR1;GNG4;SLC17A6;SLC17A7;GABRD;GRIA3;GRIA4;KCNJ3;MAPK3;GABRA1;KCNJ6;GABRA5;KCNJ9;NDUFA4;GABRA4;GABRA3;MAPK14;MAPK13;MAPK11;GN…	Kaposi sarcoma-associated herpesvirus infection	8.0157e-05	CDKN1A;ITPR2;HIF1A;FGF2;ICAM1;C3;ZFP36;GNG5;MYC;BID;RPS27A;CREBBP;STAT1;STAT3;HLA-B;HLA-C;TRAF2;GNG12;GNG11;NFKB1;TNFRSF1A;NFKBIA;RCAN1;TRAF3;MAPKAPK2;GNB1;IRF7;CTNNB1;FAS;UBA52
			Lipid and atherosclerosis	0.00205561	ABCA1;VAV3;HSPA8;HSP90AA1;CAMK2D;HSPA6;PRKCA;FOS;CXCL3;CXCL2;MIB1;HSPD1;MAPK10;BCL2;TAB2;RXRG;CAMK2G;HSPA1B;HSPA1A;MAP3K5;NFE2L2	Oxytocin signaling pathway	0.000200649	RYR2;GUCY1B1;PRKAG2;MYL6B;ELK1;ACTB;MYLK4;PPP3CA;RGS2;PRKACA;PRKACB;PRKCG;GUCY1A2;MAP2K1;MEF2C;MAP2K2;CAMK1D;PRKCB;CACNA2D1;PLA2G4C;CACNA2D3;CACNA2D2;CACNB1;CACNB3;ADCY9;CACNB4;PLCB4;PLCB1;PPP1R12C;CAMK1G;CAMK2B;PRKAA2;ROCK1;ROCK2;SRC;CAMK2A;ITPR1;ADCY3;CACNA1D;CACNA1C;ADCY1;GNAI1;PIK3R5;ADCY5;CAMKK2;TRPM2;CACNG7;CACNG8;NRAS;CACNG2;CACNG3;CACNG4;KCNJ2;KCNJ3;MAPK3;KCNJ4;KCNJ6;KCNJ9;EEF2;PPP1CA;RCA…	Ferroptosis	0.000119315	PRNP;MAP1LC3B;FTH1;PCBP1;HMOX1;ACSL4;ACSL3;GCLM;SAT1;SLC39A14;ATG5;FTL
			Mineral absorption	0.00205561	MT2A;HEPH;FTH1;MT1M;ATP2B4;MT1G;MT1H;ATP1A2;FTL;MT1E	Nicotine addiction	0.000213837	GABRB3;GRIA1;GABRB2;GRIA2;GABRA1;CHRNA4;GABRA5;CHRNA7;GABRA4;GABRA3;CACNA1B;CACNA1A;GABRG3;GRIN2B;GABRG2;GRIN1;GRIN2D;GRIN2A;GRIN3A;SLC17A6;SLC17A7;GABRD;GRIA3;GRIA4	NF-kappa B signaling pathway	0.000120524	TNFSF14;IL1R1;GADD45A;TNFAIP3;TRAF2;TRAF1;CFLAR;NFKB1;ICAM1;TNFRSF1A;RELB;NFKBIA;CYLD;IRAK1;TRAF3;TRIM25;MAP3K14;MYD88;BIRC2;BIRC3
			Choline metabolism in cancer	0.00205561	DGKG;CHKA;EGF;PRKCA;FOS;EGFR;MAPK10;RHEB;CHPT1;PLPP3;SOS1;PLPP1;WASF3	Dopaminergic synapse	0.000238518	ATF2;GSK3A;PPP2R2A;ARRB2;PPP3CA;KIF5C;PPP2R1A;PPP2R5E;KIF5A;PRKACA;PRKACB;SCN1A;PRKCG;PRKCB;PPP2R5B;PPP2R5D;CREB1;PLCB4;PLCB1;CLOCK;GRIA1;CAMK2B;GRIA2;CAMK2A;CACNA1B;ITPR1;CACNA1A;CACNA1D;CACNA1C;GNAI1;ADCY5;MAPK9;GRIN2A;GNG3;MAPK8;GNG2;GNG4;GRIA3;GRIA4;KCNJ3;KCNJ6;KCNJ9;MAPK14;GRIN2B;MAPK13;PPP1CA;MAPK11;GNAL;CALY;PPP2R2C;GNB2;GNB1;PPP2R2D;GNAS;GNB3;CALM3;GNB5;CALM1	NOD-like receptor signaling pathway	0.000141325	ITPR2;TNFAIP3;NOD1;TXN;TANK;IFI16;NAMPT;CASP4;CCL2;NLRP1;GBP2;GBP1;GBP4;ATG5;CTSB;GBP3;STAT1;CYBA;TRAF2;NFKB1;NFKBIA;TRAF3;IRF7;VDAC1;MCU;MYD88;BIRC2;BIRC3
			Focal adhesion	0.00205561	VAV3;PPP1R12A;ITGB4;LAMA1;EGF;HGF;PRKCA;ARHGAP5;MYL12A;EGFR;MAPK10;CAPN2;BCL2;COL4A5;ITGB8;ITGAV;FYN;TLN2;SOS1;DOCK1	GnRH secretion	0.00107137	ITPR1;PIK3CD;PIK3R3;CACNA1D;ARRB2;PIK3CB;CACNA1C;CACNA1G;CACNA1I;NRAS;GNA11;SPP1;KCNN2;KCNJ3;MAPK3;PRKCG;GABBR2;MAP2K1;TRPC5;KCNJ6;MAP2K2;KCNJ11;PRKCB;TRPC4;KCNJ9;TRPC1;ESR2;PLCB4;PIK3CA;PLCB1;HCN2;HCN1	Cellular senescence	0.000216513	CDKN1A;TRAF3IP2;SERPINE1;ITPR2;FOXO3;ETS1;ZFP36L2;ZFP36L1;CCND2;RRAS;MYC;EIF4EBP1;MAP2K3;CDKN2B;GADD45A;HLA-B;HLA-C;RRAS2;NFKB1;TGFBR2;PPP1CA;MAPKAPK2;VDAC1;SQSTM1;MCU
			Estrogen signaling pathway	0.00493188	NCOA1;HSPA8;NCOA2;HSP90AA1;GABBR1;HSPA6;ITPR2;ADCY2;FOS;EGFR;GNAQ;BCL2;SOS1;HSPA1B;HSPA1A	Inositol phosphate metabolism	0.00136973	MTMR2;PTEN;MTMR8;PIK3CD;PIK3CB;MTMR6;PIK3C2B;MTMR7;INPP5A;INPP5F;INPP5J;PIP4K2A;PIP4K2B;PIP5K1B;PIP4K2C;PIP5K1C;CDIPT;TPI1;IPMK;ITPK1;OCRL;SYNJ2;INPP4A;FIG4;INPP4B;MINPP1;PLCB4;PIK3CA;SYNJ1;ITPKA;PI4KA;PI4KB;PLCH2;PLCB1;PI4K2A	Regulation of actin cytoskeleton	0.000230078	ITGB1;PXN;IQGAP2;FGF1;FGF2;ACTB;MYL12B;ACTG1;RRAS;TMSB4X;PIP4K2A;ITGAV;PIP5K1C;ACTR3;ITGA3;ACTN1;FN1;RRAS2;MSN;GNG12;BAIAP2;PPP1CA;APC;MYH9;ITGA5;PFN1;MYL9;CRK;VCL;BCAR1;FGFR1
			Regulation of actin cytoskeleton	0.00510177	VAV3;GSN;ARHGEF12;PPP1R12A;ITGB4;EGF;GNG12;FGF2;MYL12A;EGFR;ENAH;GNA13;MRAS;APC;ARHGEF4;ITGB8;ITGAV;EZR;SOS1;DOCK1	Adrenergic signaling in cardiomyocytes	0.00190962	ATF2;RYR2;ATP2A2;PPP2R2A;ADRA1B;SLC8A1;SLC8A2;PPP2R1A;PPP2R5E;PRKACA;PRKACB;SCN1B;TPM4;TPM3;CACNA2D1;CACNA2D3;PPP2R5B;CACNA2D2;PPP2R5D;ATP1B1;CACNB1;CACNB3;ADCY9;CACNB4;CREB1;PLCB4;KCNQ1;TNNT2;PLCB1;SCN4B;RAPGEF4;CAMK2B;CAMK2A;ADCY3;CACNA1D;CACNA1C;ADCY1;ATP1A1;GNAI1;PIK3R5;SLC9A1;ADCY5;CACNG7;CACNG8;CACNG2;CACNG3;CACNG4;MAPK3;ATP2B3;ATP2B2;ATP2B1;MAPK14;MAPK13;PPP1CA;SLC8A3;MAPK11;PPP2R2C;PPP2R2…	Apoptosis	0.000352245	HRK;GADD45A;DAB2IP;ITPR2;TNFRSF10B;TRAF2;TRAF1;CFLAR;NGF;ACTB;NFKB1;ACTG1;TNFRSF1A;ERN1;NFKBIA;LMNA;FAS;BID;MAP3K14;BIRC2;MCL1;CTSB;BIRC3
			Legionellosis	0.00510177	HSPA8;HSPA6;CXCL3;CXCL2;NAIP;HSPA1B;HSPD1;NFKB2;HSPA1A	Long-term potentiation	0.00267557	CAMK2B;GRIA1;GRIA2;CAMK2A;ITPR1;ADCY1;CACNA1C;GRM1;PPP3CA;RPS6KA3;GRM5;RPS6KA6;GRIN2A;NRAS;RAP1A;EP300;PRKACA;PRKACB;MAPK3;PRKCG;MAP2K1;MAP2K2;PRKCB;GRIN2B;GRIN1;GRIN2D;PPP1CA;PLCB4;CAMK4;CALM3;PLCB1;CALM1	Small cell lung cancer	0.00072384	ITGB1;CDKN1A;CDKN2B;ITGA3;GADD45A;FN1;TRAF2;TRAF1;NFKB1;NFKBIA;COL4A2;COL4A1;TRAF3;MYC;ITGAV;BIRC2;BIRC3
			Adherens junction	0.00586235	TCF7L2;CREBBP;TCF7L1;FER;PARD3;FYN;CTNNA2;SORBS1;EGFR;WASF3	ErbB signaling pathway	0.00799004	CAMK2B;SHC2;CDKN1B;SHC3;SRC;CAMK2A;PIK3CD;PIK3R3;TGFA;PIK3CB;ELK1;CRKL;MAPK9;MAPK8;NRAS;PAK1;ERBB3;ERBB4;NCK2;ABL2;MAP2K7;PAK3;PAK5;MAPK3;PRKCG;MAP2K4;STAT5B;MAP2K1;MAP2K2;PRKCB;BAD;NRG1;PIK3CA;RPS6KB1;NRG4;GRB2;CRK	Human cytomegalovirus infection	0.000903262	CDKN1A;PXN;ITPR2;CX3CL1;AKAP13;GNG5;MYC;EIF4EBP1;CCL2;ITGAV;BID;B2M;IL6R;ARHGEF11;IL1R1;STAT3;HLA-B;HLA-C;TRAF2;GNG12;GNG11;NFKB1;TAPBP;TNFRSF1A;NFKBIA;GNB1;CTNNB1;FAS;CRK;BCAR1
			Arrhythmogenic right ventricular cardiomyopathy	0.0107076	CACNB2;TCF7L2;GJA1;TCF7L1;CDH2;ITGB4;LAMA1;ITGB8;ITGAV;CTNNA2	Gap junction	0.00799004	GUCY1B1;SRC;ITPR1;LPAR1;HTR2C;ADCY3;HTR2A;ADCY1;GRM1;GNAI1;ADCY5;TUBB8;GRM5;TUBA1B;NRAS;TUBA1A;GNA11;PDGFD;PRKG2;PRKACA;PRKACB;MAPK3;PRKCG;GUCY1A2;MAP2K1;MAP2K2;PRKCB;TUBB;TUBB4B;TUBB4A;TUBA4A;ADCY9;PLCB4;TUBB2A;GNAS;GRB2;PLCB1;TUBA8	Pathways in cancer	0.000903469	ITGB1;CDKN1A;FGF1;FGF2;ETS1;IGF1R;CCND2;MECOM;MYC;ITGAV;JAK3;IL6R;ARHGEF11;IL15RA;WNT5B;ITGA3;IL15;DAPK3;TRAF2;TRAF1;TGFBR2;COL4A2;TRAF3;COL4A1;CRK;BIRC2;PPARD;BIRC3;CAMK2D;EPAS1;MGST1;HIF1A;GNG5;CTNNA1;HMOX1;BID;STAT5B;CREBBP;CDKN2B;STAT1;GADD45A;TXNRD1;STAT3;FN1;GNG12;GNG11;NFKB1;PML;NFKBIA;BMP2;APC;GNB1;CTNNB1;FAS;NFE2L2;FGFR1
			Hepatocellular carcinoma	0.0110245	TCF7L2;TGFB2;TCF7L1;CSNK1A1;HGF;MGST1;PRKCA;SMARCA2;EGFR;APC;PLCG2;DPF3;ARID2;SOS1;GSTM5;NFE2L2	Spinocerebellar ataxia	0.00889637	KCNC3;ATP2A2;PIK3CD;PIK3CB;VLDLR;RBPJ;GRM1;PSMD8;RB1CC1;PRKCG;TRPC3;PRKCB;KCND3;TRAF2;WIPI2;PLCB4;PSMA4;PIK3CA;TBPL1;ULK1;VDAC1;PLCB1;SLC25A5;SLC25A4;SLC25A6;GRIA1;GRIA2;PSMD12;BEAN1;PSMD11;ITPR1;CACNA1A;PIK3R3;AMBRA1;PSMA7;ATXN3;MAPK9;GRIN2A;MAPK8;PSMB4;ATXN1;PSMB5;RELN;ATG101;PSMB3;GRIA3;SPTBN2;NOP56;GRIN2B;GRIN2D;GRIN1;DAB1;FGF14;GRIN3A;MCU;ATG2B	Bacterial invasion of epithelial cells	0.000907454	ITGB1;ACTR3;ARHGEF26;PXN;FN1;ACTB;ACTG1;ARHGAP10;CTTN;CTNNA1;CTNNB1;ITGA5;CRK;VCL;BCAR1
			Fc gamma R-mediated phagocytosis	0.016792	VAV3;GSN;MYO10;PLCG2;PRKCA;ASAP1;ASAP2;PLPP3;DOCK1;PLPP1;WASF3	Pathways of neurodegeneration	0.00973	CHRM3;APP;CHRM1;CHRM5;NDUFA10;NDUFC2-KCTD14;UBE2L3;PSMD8;TUBB8;KIF5C;KIF5A;PRKCG;GABARAPL1;MAP2K1;MAP2K2;PRKCB;CSNK1E;DKK2;TUBA4A;COX6B1;COX7A2L;ULK1;VDAC1;UBA52;OPTN;STX1A;PPID;GRIA1;GRIA2;PSMD12;PSMD11;NDUFB11;CHRNA7;ITPR1;ATP5MC2;CACNA1B;HTRA2;CACNA1D;CACNA1C;UBE2J2;UQCRH;ATP5MC1;ATXN3;GRIN2A;KLC3;ATXN1;KLC2;UBB;ATG101;DVL1;MAP2K7;GRIA3;WNT3;GRIA4;MAP2K6;SPTBN2;TRAP1;PRNP;BDNF;FUS;DNAH14;EIF2A…	MAPK signaling pathway	0.000909435	CACNA1A;IL1RAP;CACNA1C;FGF1;FGF2;RELB;IGF1R;RRAS;MECOM;IRAK1;MYC;MAP3K20;FLNA;FLNC;MAP4K4;MAP2K3;DUSP3;IL1R1;GADD45A;DUSP1;CACNA2D1;RRAS2;TRAF2;GNG12;NGF;NFKB1;TGFBR2;TNFRSF1A;MAPKAPK2;RASA2;FAS;MAP3K14;CRK;MAP3K11;MYD88;FGFR1
			Colorectal cancer	0.0212167	MAPK10;TCF7L2;TCF7L1;TGFB2;APC;EGF;BCL2;FOS;SOS1;EGFR	GnRH signaling pathway	0.0116781	CAMK2B;SRC;CAMK2A;ITPR1;ADCY3;CACNA1D;ADCY1;CACNA1C;PLD1;ELK1;ADCY5;MAPK9;MAPK8;NRAS;GNA11;PTK2B;PRKACA;MAP2K7;PRKACB;MAP3K4;MAP2K6;MAPK3;MAP2K4;EGR1;MAP3K3;MAP2K1;MAP2K2;PRKCB;PLA2G4C;MAPK14;MAPK13;MAPK11;ADCY9;PLCB4;GNAS;CALM3;GRB2;PLCB1;CALM1	Lipid and atherosclerosis	0.001868	CAMK2D;TANK;ICAM1;HSPD1;IRAK1;CCL2;BID;LDLR;ABCA1;MAP2K3;XBP1;HSPA5;HSPA4;STAT3;TNFRSF10B;CYBA;TRAF2;SOD2;NFKB1;TNFRSF1A;ERN1;NFKBIA;TRAF3;IRF7;FAS;MYD88;TLR2;NFE2L2
			Phospholipase D signaling pathway	0.0212167	DGKG;EGF;PRKCA;ADCY2;EGFR;AGT;GNA13;MRAS;RHEB;PLCG2;FYN;PLPP3;SOS1;PLPP1	Vibrio cholerae infection	0.0117252	ERO1A;ATP6V1A;SLC12A2;ARF1;ATP6V0B;ATP6V1G1;ATP6AP1;ADCY3;ACTB;SEC61A1;ADCY9;KCNQ1;ATP6V1B2;ATP6V0A2;GNAS;ATP6V1H;ATP6V1E1;PRKACA;ATP6V0D1;ATP6V0E2;PRKACB;ATP6V1D;ATP6V0A1;ATP6V1F	Influenza A	0.001868	CPSF4;CREBBP;CIITA;CALCOCO2;STAT1;TNFRSF10B;ACTB;NFKB1;PML;ACTG1;ICAM1;TNFRSF1A;NFKBIA;SOCS3;TRAF3;IRF7;TRIM25;HLA-DRA;CCL2;FAS;VDAC1;BID;MYD88;HLA-DPA1
			Notch signaling pathway	0.0213333	NOTCH2;TLE3;KAT2B;CREBBP;TLE1;MAML2;CTBP2;NUMB	Endocrine and other factor-regulated calcium reabsorption	0.0117252	CLTB;CLTA;AP2A1;ATP1A1;AP2A2;SLC8A1;SLC8A2;AP2S1;PRKACA;PRKACB;AP2M1;PRKCG;PRKCB;ATP2B3;ATP2B2;AP2B1;ATP2B1;ATP1B1;DNM1;DNM2;SLC8A3;ADCY9;PLCB4;GNAS;PLCB1	Hippo signaling pathway	0.00205874	TEAD4;YAP1;WWTR1;WNT5B;WWC1;SERPINE1;FGF1;WTIP;ACTB;ACTG1;TGFBR2;PPP1CA;PPP2CB;BMP2;CCND2;YWHAQ;APC;MYC;CTNNA1;CTNNB1;YWHAG;BIRC2;BIRC3
			Gastric acid secretion	0.028271	CAMK2D;KCNJ10;GNAQ;ITPR2;PRKCA;ADCY2;ATP1A2;EZR;CAMK2G	MAPK signaling pathway	0.0117252	ATF2;IL1RAP;ELK1;CRKL;ELK4;RPS6KA3;RPS6KA6;FGF9;STMN1;PRKACA;PRKACB;MAP3K4;PRKCG;MAP2K4;MEF2C;MAP2K1;MAP2K2;PRKCB;CACNA2D1;CACNA2D3;CACNA2D2;MAPK8IP2;MAPK8IP3;MAPK8IP1;CDC25B;CACNB1;CACNB3;CACNB4;MAPKAPK5;CACNA1B;TGFA;CACNA1A;CACNA1D;CACNA1C;NLK;EFNA5;RASGRP2;CACNA1E;RASGRP1;CACNA1G;RASGRP3;CACNA1I;RAP1A;PDGFD;MAP2K7;MAP2K6;JUND;BDNF;INSR;IGF1;FGF17;EFNA3;GRB2;PTPRR;FLT1;FLT3;RASGRF2;RASGRF1;ARRB…	Human T-cell leukemia virus 1 infection	0.00231166	CDKN1A;ETS1;ICAM1;RELB;ZFP36;CCND2;MYC;B2M;JAK3;HLA-DPA1;IL15RA;EGR1;STAT5B;CREBBP;CDKN2B;IL1R1;IL15;HLA-B;HLA-C;NFKB1;TGFBR2;TNFRSF1A;FOSL1;NFKBIA;CANX;HLA-DRA;VDAC1;MAP3K14
			Fluid shear stress and atherosclerosis	0.0297645	HSP90AA1;SDC2;MGST1;FOS;MAPK10;BCL2;ITGAV;BMPR1B;SQSTM1;MAP3K5;BMPR1A;GSTM5;NFE2L2	Ras signaling pathway	0.0117252	FLT1;FLT3;RASGRF2;RASGRF1;PIK3CD;PIK3CB;ELK1;ETS2;FGF9;RASSF5;RAC3;RAC1;PRKACA;PRKACB;PRKCG;MAP2K1;RALBP1;MAP2K2;CHUK;KSR1;PRKCB;PLA2G4C;RRAS2;KSR2;NGF;TIAM1;PIK3CA;RASA3;RASA1;KIT;RASA2;RIN1;RAPGEF5;MET;ARF6;RAB5B;SHC2;RALA;SHC3;PIK3R3;TGFA;RASAL1;RASAL2;EFNA5;PLD1;RASGRP2;RASGRP1;RASGRP3;MAPK9;GRIN2A;NRAS;PAK1;GNG3;MAPK8;RAP1A;GNG2;GNG4;PDGFD;ABL2;SHOC2;PAK3;PAK5;MAPK3;BRAP;BDNF;BAD;INSR;PTPN11…	Phagosome	0.00478637	ITGB1;COLEC12;C1R;HLA-B;HLA-C;CYBA;THBS1;ACTB;ACTG1;C3;EEA1;SEC61G;CANX;ATP6V1B2;HLA-DRA;ITGAV;NOS1;ITGA5;HLA-DPA1;RAB7A;TLR2
			Arginine and proline metabolism	0.0300303	GATM;ALDH2;P4HA1;MAOA;P4HA2;CKB;ALDH7A1	Endocytosis	0.0120164	SH3GL3;ARF1;ZFYVE9;SH3KBP1;WIPF3;ARPC5L;CLTB;SNX12;CLTA;AP2A1;ARRB2;AP2A2;ZFYVE27;KIF5C;KIF5A;VPS35;LDLRAP1;GIT1;AP2M1;SH3GL2;SH3GL1;PSD;SH3GLB2;USP8;ACTR2;PRKCI;VPS37C;VPS37D;VPS37B;DNM1;EPN1;DNM2;ACAP3;RABEP1;AGAP6;BIN1;DNAJC6;TRAF6;RUFY2;RAB35;CHMP3;AMPH;VPS28;ARF5;ARF6;CHMP5;RAB5B;SRC;VPS4B;VPS4A;AGAP2;AGAP1;SNX32;AGAP3;VPS26B;PLD1;ACTR3B;PRKCZ;CYTH3;ACTR3C;SNX1;GRK3;RAB11FIP1;GRK2;PARD6A;GRK…	Viral carcinogenesis	0.00779977	CDKN1A;SP100;PXN;HDAC7;C3;CCND2;YWHAQ;JAK3;YWHAG;STAT5B;CREBBP;CDKN2B;EGR3;ACTN1;STAT3;HLA-B;HLA-C;TRAF2;TRAF1;NFKB1;NFKBIA;TRAF3;MAPKAPK2;RASA2;IRF7
			Salivary secretion	0.0304445	CST3;GNAQ;ATP2B4;ITPR2;PRKCA;ADCY2;ATP1A2;ADRA1A;RYR3;PRKG1	Growth hormone synthesis, secretion and action	0.0135729	ATF2;SHC2;SHC3;IRS1;ITPR1;PIK3R3;PIK3CD;ADCY3;CACNA1D;CACNA1C;PIK3CB;ADCY1;GNAI1;CRKL;ADCY5;GHR;MAPK9;MAPK8;NRAS;GNA11;EP300;PRKACA;JAK2;PRKACB;MAP2K6;MAPK3;PRKCG;MAP2K4;STAT5B;MAP2K1;MAP2K2;PRKCB;IGF1;SSTR2;MAPK14;MAPK13;ADCY10;MAPK11;ADCY9;CREB1;PLCB4;PIK3CA;GNAS;GRB2;PLCB1;CRK;BCAR1	Yersinia infection	0.00779977	MAP2K3;ITGB1;ACTR3;PXN;FN1;TRAF2;BAIAP2;ACTB;NFKB1;ACTG1;NFKBIA;IRAK1;CCL2;PIP5K1C;ITGA5;CRK;MYD88;BCAR1;ARF6
			Rap1 signaling pathway	0.0305183	VAV3;DOCK4;EGF;HGF;MAGI3;PRKCA;ADCY2;FGF2;EGFR;ENAH;MRAS;PARD3;GNAQ;PLCE1;PRKD1;TLN2;EPHA2	Phospholipase D signaling pathway	0.0157503	DGKE;ARF1;DGKD;DGKB;DGKA;PIK3CD;PIK3CB;GRM1;GRM3;GRM5;GRM7;GRM8;MAP2K1;MAP2K2;SYK;PLA2G4C;TSC2;RRAS2;DGKZ;DNM1;DNM2;ADCY9;PLCB4;PIK3CA;KIT;PLCB1;PLPP2;DGKI;DGKH;ARF6;RAPGEF4;SHC2;RALA;SHC3;LPAR1;PIK3R3;ADCY3;ADCY1;PLD1;AGPAT1;AGPAT2;AGPAT3;PIK3R5;ADCY5;AGPAT4;CYTH3;NRAS;PDGFD;PTK2B;PIP5K1B;PIP5K1C;MAPK3;INSR;PTPN11;GNAS;GRB2	Necroptosis	0.00781907	STAT5B;CAMK2D;MLKL;STAT1;STAT3;TNFRSF10B;TNFAIP3;TRAF2;CFLAR;TNFRSF1A;CYLD;FTH1;FAS;VDAC1;PGAM5;BID;SQSTM1;JAK3;BIRC2;FTL;BIRC3
			Signaling pathways regulating pluripotency of stem cells	0.0328439	SMAD1;ZFHX3;PCGF5;LIFR;PAX6;FGF2;SOX2;APC;ID4;ID3;IL6ST;BMPR1B;BMPR1A	Amphetamine addiction	0.016554	CAMK2B;GRIA1;ATF2;GRIA2;HDAC2;CAMK2A;CACNA1D;CACNA1C;ADCY5;PPP3CA;GRIN2A;PRKACA;PRKACB;GRIA3;GRIA4;PRKCG;PRKCB;SIRT1;GRIN2B;GRIN1;GRIN2D;PPP1CA;ARC;CREB1;GRIN3A;CAMK4;GNAS;CALM3;CALM1;STX1A	Mitophagy	0.00815958	RRAS;CALCOCO2;RRAS2;PGAM5;FOXO3;RPS27A;SQSTM1;UBA52;HIF1A;TBC1D15;RAB7A;ATG5
			Long-term potentiation	0.0360265	CAMK2D;CREBBP;RPS6KA2;GNAQ;ITPR2;PRKCA;GRIN2C;CAMK2G	Rap1 signaling pathway	0.0281181	FLT1;ITGA2B;PIK3CD;PIK3CB;SIPA1L2;SIPA1L3;ACTB;CRKL;FGF9;CDH1;RASSF5;RAC3;RAC1;PRKCG;MAGI1;PRKCI;MAP2K1;MAP2K2;PRKCB;MAGI2;NGF;VAV2;TIAM1;ADCY9;PLCB4;PIK3CA;KIT;RAPGEF2;EVL;PFN1;PLCB1;RAPGEF5;CRK;MET;RAPGEF4;RALA;RGS14;SRC;LPAR1;PIK3R3;ADCY3;ADCY1;EFNA5;RASGRP2;PRKCZ;GNAI1;RAP1GAP;ADCY5;RASGRP3;GRIN2A;NRAS;RAP1A;PARD6A;CNR1;PDGFD;KRIT1;MAP2K6;MAPK3;INSR;IGF1;MAPK14;GRIN2B;GRIN1;MAPK13;FGF17;MAPK1…	Antigen processing and presentation	0.00851817	CD74;CIITA;HSPA5;HSPA4;HLA-B;HLA-C;TAPBP;CANX;HLA-DRA;B2M;CTSB;HLA-DPA1;LGMN
			Circadian entrainment	0.0360265	CAMK2D;GNAQ;PRKCA;ADCY2;FOS;GNG12;GRIN2C;CAMK2G;RYR3;PRKG1	Dilated cardiomyopathy	0.031756	RYR2;LAMA2;ITGA2B;ATP2A2;ADCY3;CACNA1D;ADCY1;CACNA1C;ACTB;SLC8A1;SLC8A2;ADCY5;CACNG7;CACNG8;SGCB;DMD;PRKACA;CACNG2;PRKACB;CACNG3;CACNG4;TPM4;ITGA3;TPM3;CACNA2D1;ITGA2;CACNA2D3;CACNA2D2;IGF1;CACNB1;SLC8A3;CACNB3;ADCY9;CACNB4;TNNT2;ITGA8;GNAS;ITGA9	Adherens junction	0.0113278	CREBBP;ACTN1;CTNNA1;PTPRM;CTNNB1;BAIAP2;ACTB;VCL;ACTG1;IGF1R;TGFBR2;FGFR1
			Aldosterone synthesis and secretion	0.0375687	CAMK2D;GNAQ;ATP2B4;ITPR2;PRKCA;ADCY2;ATP1A2;PRKD1;CAMK2G;AGT	Long-term depression	0.031756	GRIA1;GNAZ;GRIA2;GUCY1B1;ITPR1;CACNA1A;GRM1;GNAI1;NRAS;PPP2R1A;GNA11;PRKG2;NOS1;GRIA3;MAPK3;PRKCG;GUCY1A2;GRID2;MAP2K1;MAP2K2;PRKCB;PLA2G4C;IGF1;PLCB4;GNAS;PLCB1	Toxoplasmosis	0.0122071	MAP2K3;ITGB1;CIITA;STAT1;STAT3;NFKB1;TNFRSF1A;NFKBIA;IRAK1;HLA-DRA;LDLR;MYD88;BIRC2;HLA-DPA1;BIRC3;TLR2
			Gastric cancer	0.0381027	TCF7L2;TGFB2;TCF7L1;CSNK1A1;EGF;HGF;FGF2;EGFR;APC;BCL2;CTNNA2;SOS1;RXRG	Epithelial cell signaling in Helicobacter pylori infection	0.0409822	ATP6V1A;SRC;MAPK9;MAPK8;PAK1;ATP6V0A2;ATP6V1H;CSK;RAC1;ATP6V1E1;ATP6V0E2;ATP6V1D;GIT1;ATP6V0A1;ATP6V1F;JAM3;MAP2K4;ATP6V0B;ATP6V1G1;ATP6AP1;CHUK;ADAM10;PTPN11;MAPK14;MAPK13;MAPK11;ATP6V1B2;ATP6V0D1;MET	Chagas disease	0.0122789	SERPINE1;CFLAR;NFKB1;TGFBR2;TNFRSF1A;C3;NFKBIA;GNA14;PPP2CB;GNAL;IRAK1;CCL2;FAS;MYD88;TLR2
			AGE-RAGE signaling pathway in diabetic complications	0.0381027	MAPK10;TGFB2;PLCG2;BCL2;PLCE1;COL4A5;PRKCA;FOXO1;AGT;PLCD1	Aldosterone synthesis and secretion	0.0425566	ATF1;CAMK2B;ATF2;SCARB1;KCNK9;CAMK2A;ITPR1;ADCY3;CACNA1D;CACNA1C;ADCY1;ATP1A1;CACNA1G;ADCY5;CACNA1I;GNA11;PRKACA;PRKACB;PRKCG;CAMK1D;PRKCB;PRKCE;PDE2A;ATP2B3;ATP2B2;ATP2B1;ATP1B1;ADCY9;CREB1;PLCB4;CAMK4;GNAS;CALM3;CAMK1;CALM1;DAGLB;PLCB1;CAMK1G	p53 signaling pathway	0.0132494	CDKN1A;CCND2;RRM2B;GADD45A;SERPINE1;SESN2;SIAH1;TNFRSF10B;FAS;SFN;BID;THBS1
			Vascular smooth muscle contraction	0.0381027	GNA13;ARHGEF12;PPP1R12A;GNAQ;ITPR2;PRKCA;ADCY2;PLA2G5;ADRA1A;RAMP1;PRKG1;AGT	Inflammatory mediator regulation of TRP channels	0.0425566	CAMK2B;SRC;CAMK2A;ITPR1;PIK3R3;HTR2C;PIK3CD;ADCY3;IL1RAP;HTR2A;PIK3CB;ADCY1;ADCY5;MAPK9;ASIC4;MAPK8;PRKACA;ASIC2;PRKACB;ASIC1;MAP2K6;PRKCG;PRKCB;PRKCE;PLA2G4C;IGF1;NGF;MAPK14;MAPK13;PPP1CA;MAPK11;ADCY9;PLCB4;PIK3CA;GNAS;CALM3;CALM1;PLCB1	Tuberculosis	0.0133494	HSPA9;PLK3;CD74;CREBBP;CIITA;CAMK2D;CEBPB;STAT1;SPHK1;NFKB1;TNFRSF1A;HSPD1;C3;EEA1;IRAK1;IRAK2;HLA-DRA;BID;MYD88;HLA-DPA1;RAB7A;TLR2
			Adrenergic signaling in cardiomyocytes	0.0381027	CAMK2D;ATP2B4;PPP2R5A;PRKCA;ADCY2;ATP1A2;ADRA1A;AGT;CACNB2;PPP2R2B;GNAQ;BCL2;CAMK2G	Glycosaminoglycan biosynthesis	0.0456162	B4GALT3;CHPF;B3GAT3;GLCE;XYLT1;B3GALT6;HS6ST1;HS6ST2;HS3ST1;HS6ST3;HS3ST2;EXT1;EXT2;EXTL1;NDST4;DSE;NDST3;CHST15;CHST1;CHSY3;EXTL3;ST3GAL2;ST3GAL3	Osteoclast differentiation	0.0160823	IL1R1;STAT1;CYBA;TRAF2;GAB2;NFKB1;FOSL2;TGFBR2;TNFRSF1A;RELB;FOSL1;NFKBIA;SOCS3;CYLD;JUNB;SQSTM1;MAP3K14
			PI3K-Akt signaling pathway	0.0381027	NTRK2;HSP90AA1;PHLPP1;ITGB4;LAMA1;EGF;HGF;PPP2R5A;PRKCA;GNG12;FGF2;EGFR;RHEB;PPP2R2B;DDIT4;IL3RA;BCL2;COL4A5;ITGB8;SGK3;ITGAV;SOS1;EPHA2;PCK2	Arrhythmogenic right ventricular cardiomyopathy	0.0456162	RYR2;LAMA2;ITGA2B;ATP2A2;CACNA1D;CACNA1C;ACTB;SLC8A1;SLC8A2;CACNG7;CACNG8;SGCB;CTNNA3;DMD;CACNG2;CACNG3;CACNG4;ACTN2;ITGA3;CACNA2D1;ITGA2;CACNA2D3;CACNA2D2;CACNB1;SLC8A3;CACNB3;CACNB4;ITGA8;PKP2;CTNNB1;ITGA9	PI3K-Akt signaling pathway	0.0165983	ITGB1;CDKN1A;PRKAA2;TNC;FGF1;FOXO3;FGF2;THBS1;IGF1R;PPP2CB;CCND2;YWHAQ;GNG5;MYC;SPP1;EIF4EBP1;ITGAV;JAK3;IL6R;EIF4E;YWHAG;MCL1;ITGA3;RPS6;FN1;GNG12;OSMR;NGF;GNG11;NFKB1;COL4A2;COL4A1;GNB1;ITGA5;TLR2;FGFR1
			ErbB signaling pathway	0.0381027	MAPK10;CAMK2D;NRG3;EGF;PLCG2;PRKCA;SOS1;CAMK2G;EGFR	cAMP signaling pathway	0.0492734	CHRM2;RYR2;VIPR2;CHRM1;HHIP;ATP2A2;PIK3CD;PIK3CB;HTR4;EDNRA;RAC3;EP300;PDE4A;RAC1;PRKACA;AMH;PRKACB;MAP2K1;MAP2K2;PDE4D;NPY1R;RRAS2;ATP1B1;SSTR2;VAV2;TIAM1;ADCY9;CREB1;PIK3CA;FSHR;RAPGEF4;GRIA1;CAMK2B;GRIA2;ROCK1;ROCK2;CAMK2A;PIK3R3;ADCY3;CACNA1D;ADCY1;CACNA1C;ATP1A1;PLD1;GNAI1;ADCY5;SLC9A1;MAPK9;GRIN2A;PAK1;MAPK8;RAP1A;GRIA3;GRIA4;MAPK3;GABBR2;HTR1E;BDNF;BAD;ATP2B3;ATP2B2;ATP2B1;GRIN2B;GRIN2D;GR…	Measles	0.0166151	STAT5B;STAT1;STAT3;MSN;TNFAIP3;CBLB;NFKB1;NFKBIA;CCND2;IRAK1;TRAF3;IRF7;EIF3H;FAS;BID;JAK3;MYD88;TLR2
			Hedgehog signaling pathway	0.0381635	EVC2;SMO;CSNK1A1;CUL3;BOC;BCL2;GLI3				Hepatitis B	0.0169306	MAP2K3;STAT5B;CREBBP;CDKN1A;EGR3;STAT1;STAT3;NFKB1;TGFBR2;NFKBIA;IRAK1;YWHAQ;TRAF3;MYC;IRF7;FAS;BID;JAK3;MYD88;TLR2
			Amoebiasis	0.0399092	GNA14;TGFB2;LAMA1;PRDX1;GNAQ;COL4A5;HSPB1;PRKCA;CXCL3;CXCL2				Ubiquitin mediated proteolysis	0.0170987	UBE3C;UBE2D3;SIAH1;UBE2D1;UBE2E2;CBLB;UBE2G2;UBE2Z;UBE2J2;PML;HERC4;SOCS3;HERC3;NEDD4;RPS27A;UBA52;BIRC2;BIRC3
			Non-small cell lung cancer	0.0411765	EGF;HGF;PLCG2;PRKCA;SOS1;FHIT;RXRG;EGFR				Arrhythmogenic right ventricular cardiomyopathy	0.0175311	ITGB1;ACTN2;ITGA3;CACNA2D1;LMNA;CTNNA1;CTNNB1;ITGAV;ITGA5;CACNA1C;ACTB;ACTG1
			Protein processing in endoplasmic reticulum	0.0411765	HSPA8;HSP90AA1;HSPA4L;HSPA6;DNAJA1;MAPK10;HSPH1;CAPN2;BCL2;CRYAB;HSPA1B;MAP3K5;NFE2L2;HSPA1A				HIF-1 signaling pathway	0.0188286	CREBBP;CDKN1A;CAMK2D;PFKFB3;SERPINE1;RPS6;STAT3;HIF1A;NFKB1;IGF1R;EIF4EBP1;HMOX1;TIMP1;IL6R;EIF4E
			Endometrial cancer	0.0412861	TCF7L2;TCF7L1;APC;EGF;CTNNA2;SOS1;EGFR				Non-alcoholic fatty liver disease	0.0211391	MLXIP;XBP1;COX7B;PRKAA2;UQCRB;NDUFB4;NDUFC1;TRAF2;COX7C;NFKB1;TNFRSF1A;ERN1;SOCS3;UQCRQ;NDUFS5;FAS;BID;IL6R;MAP3K11
			Gap junction	0.0412861	GJA1;EGF;GNAQ;ITPR2;PRKCA;ADCY2;SOS1;PRKG1;EGFR				Hepatitis C	0.0238462	CDKN1A;STAT1;STAT3;TRAF2;CFLAR;NFKB1;TNFRSF1A;NFKBIA;SOCS3;PPP2CB;YWHAQ;TRAF3;MYC;IRF7;CTNNB1;FAS;BID;LDLR;YWHAG
			Shigellosis	0.0418666	FNBP1;ITPR2;MYL12A;EGFR;FOXO1;MAPK10;UBC;PLCG2;CAPN2;BCL2;PLCE1;TAB2;TLN2;SQSTM1;DOCK1;NAIP;CD44;PLCD1				Protein processing in endoplasmic reticulum	0.0274888	EDEM3;XBP1;HSPA5;EDEM1;UBE2D3;UBE2D1;TRAF2;UBE2G2;UBE2J2;HERPUD1;ERN1;SEC61G;CANX;MAN1C1;UBQLN1;MAN1A1;UGGT2;CRYAB;NFE2L2;UBQLN2
			Parathyroid hormone synthesis, secretion and action	0.0453215	GNA13;AKAP13;GNAQ;BCL2;ITPR2;PRKCA;ADCY2;FOS;RXRG;EGFR				C-type lectin receptor signaling pathway	0.0286716	PLK3;EGR3;STAT1;ITPR2;RRAS2;CBLB;NFKB1;RELB;NFKBIA;CYLD;RRAS;IRF1;MAPKAPK2;MAP3K14
			Platelet activation	0.0481875	GNA13;ARHGEF12;PPP1R12A;GNAQ;PLCG2;ITPR2;ADCY2;FYN;TLN2;MYL12A;PRKG1				Fluid shear stress and atherosclerosis	0.0317639	PRKAA2;IL1R1;DUSP1;MGST1;CYBA;TXN;ACTB;NFKB1;ACTG1;ICAM1;TNFRSF1A;HMOX1;CCL2;CTNNB1;ITGAV;SQSTM1;NFE2L2
									Parkinson disease	0.0347397	COX7B;CAMK2D;UQCRB;NDUFB4;ITPR2;TXN;UBE2J2;COX7C;PSMB4;RPS27A;ATP5PF;XBP1;ATP5PD;HSPA5;DUSP1;NDUFC1;UBE2G2;ATP5F1E;ERN1;GNAL;UQCRQ;NDUFS5;VDAC1;UBA52;MCU;NFE2L2
									Th17 cell differentiation	0.0347397	STAT5B;IL1R1;STAT1;STAT3;IL1RAP;HIF1A;NFKB1;TGFBR2;NFKBIA;HLA-DRA;NFKBIE;IL6R;JAK3;HLA-DPA1
									Pertussis	0.0379927	ITGB1;C3;C1S;IRAK1;C1R;IRF1;SERPING1;NOD1;ITGA5;NFKB1;MYD88
									Leishmaniasis	0.0411068	ITGB1;C3;NFKBIA;IRAK1;STAT1;HLA-DRA;CYBA;NFKB1;MYD88;HLA-DPA1;TLR2
									Tight junction	0.0445694	ITGB1;ACTR3;PRKAA2;HSPA4;ACTN1;MSN;ACTB;TJAP1;ACTG1;MYL12B;EPB41L4B;PPP2CB;MYL6;CTTN;NEDD4;MYH9;AMOTL2;AMOTL1;MYL9

## Sheet: b. Astro GO BP
astro.0			astro.1			astro.2			astro.3			astro.4
Term	Adjusted.P.value	Genes	Term	Adjusted.P.value	Genes	Term	Adjusted.P.value	Genes	Term	Adjusted.P.value	Genes	Term	Adjusted.P.value	Genes
mitochondrion organization (GO:0007005)	0.0299982	PID1;ALAS1;LRRK2;TFB1M;PHB2;CHCHD2;CHCHD3;AIFM1;AKT3;TIMM17A;TSPO;DNM1L;TOMM70;MIGA2;PARP1;VPS13C;SIRT4;MUL1;SIRT5;TIMM22;HCFC1;RAB32;DNM3;SUPV3L1;AFG3L2;HAX1;WDR81;TFAM;YME1L1;NDUFS1;HAP1;SLC25A4;SLC25A6;STOML2;GBA;MIEF2;NRF1;PHB;MIEF1;MFF;HSD17B10;TMEM70;TRAK2;TYMP;PRDX3;RHOT2;ATP5F1B;SAMM50;MFN1;DNAJC19;ESRRA;BCAP31;TIMM8B;MGME1;MTX2;MTX3;CHCHD10;ATP5F1D;GDAP1;PINK1;DNAJA3;SLC25A36	nuclear-transcribed mRNA catabolic process, nonsense-mediated decay (GO:0000184)	7.86948e-05	RPL4;RPL5;RPL30;RPL3;RPL32;RPLP1;PPP2R2A;CASC3;RPL8;SMG7;RPL6;RPL7;SMG6;RPS15;RPS4X;RPS14;RPS16;RPS19;RPS18;RPL36;RPL35;RPLP2;RPL38;RPL37;RPS11;RPS13;UPF2;RPS9;RPS8;RPS6;RPL13A;RPL37A;RPL24;RPL27;PABPC1;RPL29;RPL28;UBA52;RPL10;RPL11;DHX34;RPL14;RPS3;RPL13;RPS27A;RPL19;RPL41;RPL35A;UPF3A;RPS25;RPS28;RPS27;RPL27A;RPS20;EIF3E;DCP1A;RPS23	regulation of small GTPase mediated signal transduction (GO:0051056)	3.94623e-07	ARHGEF26;FAM13A;ITSN1;ARHGAP5;GNA13;AKAP13;FGD4;RHOT1;OPHN1;PLCE1;ITGAV;SRGAP1;CGNL1;VAV3;STARD13;ARHGEF12;ARAP2;ARHGAP26;ARHGAP24;ARHGAP31;RHOJ;ARHGEF4;SOS1;SQSTM1;RHOQ	modulation of chemical synaptic transmission (GO:0050804)	2.23632e-14	APP;MCTP1;CLSTN2;CLSTN3;GRIK5;LRRK2;CLSTN1;GRIK3;LRRC4;PTEN;GRIK1;GRIK2;GRM1;SLC8A2;RIMS2;GRM3;RIMS1;GRM5;RIMS3;GRM7;GRM8;TMEM108;DLGAP1;DLGAP3;DLGAP2;DLGAP4;MEF2C;GRID2;UNC13A;GRID1;CEL;MAPK8IP2;NGF;SYN3;DGKZ;SYN1;STX1B;ARC;AKAP9;NPTXR;MCTP2;DGKI;CNTNAP4;PXK;NLGN1;CHRNA7;CAMK2A;CACNA1B;TPRG1L;CACNA1A;CPLX2;CPLX1;LRP8;CPLX3;BEGAIN;RELN;KCNMB4;NPTX1;LRRC4C;NPTX2;NLGN4Y;SLC12A2;NLGN4X;HOMER1;IQSEC2…	cytoplasmic translation (GO:0002181)	9.05891e-22	EIF4A1;RPL30;RPL32;RPL31;RPL34;RPLP1;RPLP0;RPL11;RPL7;RPS17;RPS16;RPS15A;RPS19;RPL36;RPL14;RPL35;RPL13;RPL38;RPL37;RPS2;RPS27A;RPL39;RPS12;RPL41;RPL21;RPS8;RPL23;RPS6;TMA7;RPL35A;RPS26;RPS25;RPS29;RPL27A;RPL27;RPL22L1;RPS20;RPL28;UBA52;RPS24;RPS23
			SRP-dependent cotranslational protein targeting to membrane (GO:0006614)	7.86948e-05	RPL4;RPL5;RPL30;RPL3;RPL32;RPL10;RPLP1;RPL11;RPL8;RPL6;RPL7;RPS15;RPS4X;RPS14;RPS16;RPS19;RPS18;RPL36;RPL14;RPS3;RPL35;RPLP2;RPL13;RPL38;RPL37;RPS11;RPS27A;RPS13;SEC63;RPL19;RPS9;RPL41;RPS8;RPS6;RPL13A;RPL35A;RPS25;RPS28;RPS27;RPL27A;RPL37A;RPL24;RPL27;RPS20;RPL29;RPL28;UBA52;RPS23	response to unfolded protein (GO:0006986)	3.94623e-07	HSPA8;HSP90AA1;HSPB8;RHBDD1;HSPA4L;HSPA6;HSPB1;HSPE1;HSPD1;DNAJA1;HSPH1;BAG3;SERPINH1;HSPA1B;HSPA1A	regulation of neurotransmitter receptor activity (GO:0099601)	1.16538e-12	CAMK2B;GRIA1;APP;GRIA2;NLGN1;CAMK2A;BEGAIN;CACNG7;CACNG8;GRIN2A;RELN;NETO1;NEFL;GSG1L;PTK2B;DLGAP1;NPTX1;DLGAP3;CACNG2;NPTX2;DLGAP2;CACNG3;CACNG4;GRIA3;DLGAP4;GRIA4;PRRT1;MEF2C;ACTN2;OPRM1;MAPK8IP2;SHISA9;GRIN2B;SHISA7;SHISA6;GRIN1;DLG1;DLG2;DLG3;LRRC7;DLG4;AKAP9;NPTXR;CNIH2;SHANK1	protein targeting to ER (GO:0045047)	5.09735e-21	RPL30;RPL32;RPL31;RPL34;RPLP1;RPLP0;RPL11;RPL7;RPS17;RPS16;RPS15A;RPS19;SEC61G;RPL36;RPL14;RPL35;RPLP2;RPL13;RPL38;MAN1A1;RPL37;RPS2;RPS27A;RPL39;RPS12;RPL41;RPL21;RPS8;RPL23;EDEM1;RPS6;RPL35A;RPS26;RPS25;RPS29;RPL27A;RPL27;RPS20;RPL28;UBA52;RPS24;RPS23
			cotranslational protein targeting to membrane (GO:0006613)	0.000308697	RPL4;RPL5;RPL30;RPL3;RPL32;RPL10;RPLP1;RPL11;RPL8;RPL6;RPL7;RPS15;RPS4X;RPS14;RPS16;RPS19;RPS18;RPL36;RPL14;RPS3;RPL35;RPLP2;RPL13;RPL38;RPL37;RPS11;RPS27A;RPS13;SEC63;RPL19;RPS9;RPL41;RPS8;RPS6;RPL13A;RPL35A;RPS25;RPS28;RPS27;RPL27A;RPL37A;RPL24;RPL27;RPS20;RPL29;RPL28;UBA52;RPS23	regulation of intracellular signal transduction (GO:1902531)	5.34346e-05	PHLPP1;ARHGEF26;WWC1;ZFAND6;ITSN1;FAM13A;HSPB1;ARHGAP5;EGFR;STK3;GNA13;FGD4;AKAP13;SPRED1;RHOT1;OPHN1;PLCG2;TP53BP2;ITGAV;SRGAP1;MAP4K4;VAV3;NTRK2;STARD13;SLC15A2;ARHGEF12;ARAP2;PTPN13;ARHGAP26;ARHGAP24;HIPK2;TBCK;ARHGAP31;TAOK3;DDIT4;RHOJ;ARHGEF4;TNIK;SOS1;EZR;SQSTM1;RHOQ	chemical synaptic transmission (GO:0007268)	1.16538e-12	CHRM2;CHRM3;CHRM1;RAB3A;CHRM5;HTR4;CDH8;RPS6KA3;RIMS1;GPR176;MPZ;KIF5A;BSN;PRKACA;PRKACB;PPFIA3;UNC13C;UNC13A;CEL;GABRG3;GABRG2;SHISA6;CACNB1;CACNB3;CACNB4;PRKAR1B;PRKAR1A;AKAP9;KCNQ2;NAAA;KCNQ3;TBC1D24;AMPH;STX1A;GRIA1;BRSK1;GRIA2;CNP;CHRNA4;STXBP1;CHRNA7;SLC1A1;CACNA1B;CACNA1A;LIN7A;LIN7C;CACNA1E;CPLX1;ATXN3;GRIN2A;HRH3;PRKAR2B;HRH2;PRKAR2A;DVL1;KCNMB4;MBP;NPTX1;ASIC2;NPTX2;GRIA3;GRIA4;SYT5;PTP…	SRP-dependent cotranslational protein targeting to membrane (GO:0006614)	9.88181e-21	RPL30;RPL32;RPL31;RPL34;RPLP1;RPLP0;RPL11;RPL7;RPS17;RPS16;RPS15A;RPS19;RPL36;RPL14;RPL35;RPLP2;RPL13;RPL38;RPL37;RPS2;RPS27A;RPL39;RPS12;RPL41;RPL21;RPS8;RPL23;RPS6;RPL35A;RPS26;RPS25;RPS29;RPL27A;RPL27;RPS20;RPL28;UBA52;RPS24;RPS23
			nuclear-transcribed mRNA catabolic process (GO:0000956)	0.000369564	RPL4;RPL5;RPL30;RPL3;RPL32;RPLP1;PPP2R2A;CASC3;RPL8;SMG7;TENT4B;RPL6;RPL7;SMG6;RPS15;RPS4X;RPS14;RPS16;RPS19;RPS18;RPL36;RPL35;RPLP2;RPL38;RPL37;RPS11;RPS13;DIS3L2;UPF2;RPS9;CNOT6L;RPS8;RPS6;RPL13A;PATL1;PATL2;XRN1;XRN2;RPL37A;RPL24;RPL27;PABPC1;RPL29;RPL28;UBA52;RPL10;RPL11;PARN;ZFP36L1;EXOSC7;EXOSC10;DHX34;ERI1;RPL14;RPS3;RPL13;RPS27A;RPL19;RPL41;RPL35A;SAMD4B;CNOT10;UPF3A;PAN2;RPS25;RPS28;PAN3…	regulation of osteoblast differentiation (GO:0045667)	7.44261e-05	YAP1;DDX5;ZHX3;HGF;CRIM1;RORB;BMP7;RANBP3L;BAMBI;SOX9;PRKD1;IL6ST;BMPR1B;FERMT2;DDR2;BMPR1A	regulation of cation channel activity (GO:2001257)	6.25649e-10	APP;JPH1;CTSS;JPH4;JPH3;NETO1;NEFL;NOS1;PRKACA;MEF2C;ACTN2;PDE4D;KCNAB1;ANK3;OPRM1;MAPK8IP2;SHISA9;SHISA7;SHISA6;CACNB1;CACNB3;CACNB4;LRRC7;SHANK1;CAMK2B;GRIA1;GRIA2;NLGN1;CAMK2A;HPCA;CACNG7;CACNG8;GRIN2A;RELN;GSG1L;PTK2B;DMD;CACNG2;CACNG3;CACNG4;GRIA3;GRIA4;PRRT1;HOMER1;GRIN2B;GRIN1;DLG1;DLG2;FGF14;DLG3;KCNS1;DLG4;CALM1;CNIH2;FGF13;FGF12	cotranslational protein targeting to membrane (GO:0006613)	5.21527e-20	RPL30;RPL32;RPL31;RPL34;RPLP1;RPLP0;RPL11;RPL7;RPS17;RPS16;RPS15A;RPS19;RPL36;RPL14;RPL35;RPLP2;RPL13;RPL38;RPL37;RPS2;RPS27A;RPL39;RPS12;RPL41;RPL21;RPS8;RPL23;RPS6;RPL35A;RPS26;RPS25;RPS29;RPL27A;RPL27;RPS20;RPL28;UBA52;RPS24;RPS23
			cytoplasmic translation (GO:0002181)	0.000369564	RPL4;RPL5;RPL30;RPL3;RPL32;RPL10;RPLP1;RPL11;RPL8;RPL6;RPL7;RPS15;RPS4X;RPS14;RPS16;RPS19;RPS18;RPL36;RPL14;RPS3;RPL35;RPL13;RPL38;RPL37;RPS11;RPS27A;RPS13;RPL19;RPS9;RPL41;RPS8;RPS6;RPL13A;RPL35A;RPS25;RPS28;RPS27;RPL27A;RPL37A;DRG1;RPL24;RPL27;RPS20;RPL29;RPL28;UBA52;RPS23	positive regulation of cell differentiation (GO:0045597)	0.000157104	YAP1;PLA2G5;PTN;ZFP36L1;GJA1;RANBP3L;CDH2;BOC;NRCAM;SOX9;CTNNA2;SOX6;SOX5;TGFB2;ZHX3;HGF;LMO3;BMP7;AGT;GPRC5B;BAMBI;PRKD1;WDFY2;IL6ST;BMPR1B;RIN2;FERMT2;DDR2;BMPR1A	axonogenesis (GO:0007409)	1.52886e-09	EPHB6;SEMA5A;APP;CYFIP1;SEMA5B;RAB3A;ACTB;KIF5C;BSG;KIF5A;GRB10;TNR;EPHB2;SCN1B;EPHA5;SEMA6B;EPHA4;EPHA7;EPHA6;UNC5A;DSCAM;MAP1S;UNC5B;SEMA6D;LMTK2;UNC5C;ANK3;UNC5D;SHTN1;DOK4;SLC9A6;MAP1B;DOK6;ADGRB1;FEZ2;MAP1A;ULK1;EPHA3;SPTBN4;BRSK1;BRSK2;SEMA7A;SHC3;EPHA10;EFNA5;RAP1GAP;EFNB2;EFNB3;SPTBN2;NTNG1;AUTS2;PSPN;BDNF;CNTN6;L1CAM;EFNA3;CXCL12;DAB1;CDK5;CNTN2;GRB2;CNTN4;RET;ROBO2;HSP90AB1;SH3KBP1;USP3…	nuclear-transcribed mRNA catabolic process, nonsense-mediated decay (GO:0000184)	1.38978e-18	RPL30;RPL32;RPL31;RPL34;RPLP1;RPLP0;RPL11;RPL7;SMG6;RPS17;RPS16;RPS15A;RPS19;DHX34;RPL36;RPL14;RPL35;RPLP2;RPL13;RPL38;RPL37;RPS2;RPS27A;RPL39;RPS12;RPL41;RPL21;RPS8;RPL23;RPS6;RPL35A;RPS26;RPS25;RPS29;RPL27A;RPL27;RPS20;RPL28;UBA52;RPS24;RPS23
			cilium assembly (GO:0060271)	0.000532289	CEP126;TRAF3IP1;AVIL;GORAB;IFT172;CCP110;FNBP1L;CDC14A;CDC14B;TBC1D32;WDR90;TEKT1;DZIP1L;CEP250;NEK1;CDK5RAP2;DYNC2H1;CEP135;DNAAF1;ARMC9;RFX2;RFX3;CYS1;RPGRIP1L;IFT88;IFT81;TMEM138;WDPCP;NOTCH1;ARL3;SPATA6;TTBK2;DYNC2LI1;PRKAR2B;CEP70;NPHP1;NPHP4;MARK4;RAB11FIP3;CEP78;CFAP74;CCDC13;CFAP70;RAB3IP;DCDC2;RABL2B;CPLANE1;AHI1;VANGL2;CEP83;DYNLRB2;DYNLRB1;CEP89;CEP57;YWHAE;TTC26;LRGUK;CETN2;CEP164;PKD…	cellular response to cadmium ion (GO:0071276)	0.000245276	MT2A;MT1M;AKR1C3;MT1G;MT1H;FOS;MT3;EGFR;MT1E	neuron projection morphogenesis (GO:0048812)	6.18749e-08	APP;CNTNAP2;RAB3A;LRRK2;PTEN;CELSR2;ACTB;DOCK10;CPNE1;DIP2A;EPHB2;NEFH;ZNF365;MEF2A;MAP1S;DCC;LMTK2;ANK3;MAPK8IP2;NGF;DNM2;SHTN1;ARC;SLC9A6;ALS2;MAP1B;ADGRB1;MAP1A;TMEM106B;KIF20B;SGK1;NBL1;DSCAML1;SHANK3;DBN1;GAS7;SHANK1;BRSK1;SPTBN4;BRSK2;NLGN1;ROCK1;ATL1;PLPPR4;LRP2;NYAP2;PAK1;UBB;FLRT3;MAP2;SLITRK1;BTBD3;SLITRK4;DVL1;EPB41L3;MAP6;SLITRK5;APBB1;SRGAP2;PAK3;PACSIN1;NTNG1;BDNF;RYK;DAB2IP;CCK;BAI…	nuclear-transcribed mRNA catabolic process (GO:0000956)	1.71495e-17	RPL30;TUT7;RPL32;RPL31;RPL34;RPLP1;RPLP0;TENT4B;RPL7;SMG6;RPS17;ZFP36;RPS16;RPS19;RPL36;RPL35;RPLP2;RPL38;RPL37;RPL39;RPS12;RPL21;RPS8;RPL23;RPS6;RPL27;RPL28;UBA52;RPL11;ZFP36L1;EXOSC7;RPS15A;DHX34;ERI1;RPL14;RPL13;RPS2;RPS27A;RPL41;SAMD4A;RPL35A;SAMD4B;RPS26;RPS25;RPS29;RPL27A;RPS20;RPS24;RPS23
			protein targeting to ER (GO:0045047)	0.000549023	RPL4;RPL5;RPL30;RPL3;RPL32;RPLP1;RPL8;RPL6;RPL7;RPS15;RPS4X;RPS14;RPS16;RPS19;RPS18;RPL36;RPL35;RPLP2;RPL38;MAN1A1;RPL37;RPS11;RPS13;SEC63;RPS9;RPS8;RPS6;RPL13A;RPL37A;RPL24;RPL27;RPL29;RPL28;UBA52;RPL10;RPL11;RPL14;RPS3;RPL13;RPS27A;RPL19;RPL41;SGTB;RPL35A;RPS25;RPS28;RPS27;RPL27A;RPS20;RPS23	regulation of canonical Wnt signaling pathway (GO:0060828)	0.000248736	KANK1;CTNND2;CUL3;USP34;GLI3;EGFR;STK3;SOX2;ZNRF3;UBR5;GPC5;SOX9;APOE;TBL1X;WLS;TLE3;TCF7L2;TLE1;CSNK1A1;EGF;MCC;DKK3;GPRC5B;LATS2;APC;BAMBI;GNAQ;LGR4	anterograde trans-synaptic signaling (GO:0098916)	6.18749e-08	CHRM2;CHRM3;CHRM1;CHRM5;HTR4;RPS6KA3;GPR176;MPZ;KIF5A;BSN;PRKACA;PRKACB;UNC13C;CEL;GABRG3;GABRG2;CACNB1;CACNB3;CACNB4;PRKAR1B;PRKAR1A;AKAP9;KCNQ2;KCNQ3;AMPH;GRIA1;GRIA2;CNP;CHRNA4;CHRNA7;SLC1A1;CACNA1B;CACNA1A;CACNA1E;CPLX1;ATXN3;GRIN2A;HRH3;PRKAR2B;HRH2;PRKAR2A;KCNMB4;MBP;NPTX1;ASIC2;NPTX2;GRIA3;GRIA4;SYT5;HOMER1;HTR1E;SYT1;GRIN2B;DLG1;DLG2;CDK5;DLG4;GIPC1;CALM1;SCN2B;GABRB3;GABRB2;SNAP25;DOC2A;…	rRNA metabolic process (GO:0016072)	4.99387e-17	RPL30;RPL32;RPL31;RPL34;RPLP1;RRP1;RPLP0;RPL11;NOLC1;SNU13;RPL7;DEDD2;RRP7A;EXOSC7;RPS17;RPS16;RPS19;PDCD11;RPL36;DHX37;RPL14;RPL35;RPLP2;RPL13;RPL38;RPL37;RPS2;RPL39;DCAF13;RPL41;NOP58;RPL21;NIFK;RPL23;RPS6;WDR74;RPL35A;RPS25;BOP1;TBL3;DKC1;RPL27A;SBDS;RPL27;RPL28;UBA52;RPS24
			cilium organization (GO:0044782)	0.00165937	CEP126;TTC26;TRAF3IP1;AVIL;IFT172;CEP164;CCP110;FNBP1L;TTC29;PKD1;CDC14A;CDC14B;RPGR;IFT52;NUDCD3;PCM1;CATIP;WDR90;TCTN2;TCTN1;TEKT1;TMEM107;DZIP1L;BBS9;CEP250;NEK1;CFAP43;CEP290;RAB8A;CFAP44;DYNC2H1;OFD1;ABCC4;CFAP52;IFT140;DNAAF1;ARMC9;RFX2;RFX3;CYS1;WDR35;KIF27;IQCG;ARMC2;IFT88;CFAP221;IFT43;RILPL2;IFT81;RILPL1;TMEM138;TMEM216;EXOC4;WDPCP;EXOC5;CFAP54;EXOC2;CFAP61;NOTCH1;ARL3;DNAH5;HDAC6;TTBK2…	response to cadmium ion (GO:0046686)	0.000366911	MT2A;MT1M;AKR1C3;MT1G;MT1H;FOS;MT3;EGFR;MT1E	regulation of neuron projection development (GO:0010975)	5.96902e-07	SCARB2;RET;GSK3A;RETREG3;PTPRS;TENM3;LRRK2;PTPRO;STMN2;PTEN;KNDC1;CX3CL1;ARHGAP44;CFL1;NCS1;KIF13B;EP300;KIF1A;SCN1B;LZTS3;PPFIA2;ZNF365;EPHA4;PRKCI;CDKL5;CAMK1D;DCC;MAGI2;P3H1;RTN4RL2;SRCIN1;TANC2;GAK;STX1B;ARC;MAG;LRRC7;RTN4RL1;IL1RAPL1;RAPGEF2;ROR2;FKBP4;SHANK3;EPHA3;DBN1;RTN4R;CAMK2B;BRSK1;BRSK2;NDRG4;HDAC2;PLPPR5;LPAR1;CAMSAP2;EFNB2;PAK1;BAG5;RAP1A;RELN;CHN1;ABL2;PTK2B;SPOCK1;CSMD3;LRRC4C;DI…	rRNA processing (GO:0006364)	4.91422e-15	RPL30;RPL32;RPL31;RPL34;RPLP1;RRP1;RPLP0;RPL11;NOLC1;SNU13;RPL7;RRP7A;EXOSC7;RPS17;RPS16;RPS19;PDCD11;ERI1;RPL36;DHX37;RPL14;RPL35;RPLP2;RPL13;RPL38;RPL37;RPS2;RPL39;DCAF13;RPL41;NOP58;RPL21;RPL23;RPS6;WDR74;RPL35A;RPS25;BOP1;TBL3;DKC1;RPL27A;SBDS;RPL27;RPL28;UBA52;RPS24
			plasma membrane bounded cell projection assembly (GO:0120031)	0.00165937	CYFIP1;CEP126;TRAF3IP1;AVIL;IFT172;FNBP1L;CDC14A;MYLK;CDC14B;WDR90;TEKT1;DZIP1L;CEP250;NEK1;DYNC2H1;ACTN2;DNAAF1;ARMC9;RFX2;RFX3;CYS1;SHTN1;IFT88;IFT81;TMEM138;FSCN1;WDPCP;VCL;NOTCH1;ARL3;TTBK2;PIP5K1A;SRGAP2;RAB11FIP3;CFAP70;RAB3IP;DCDC2;RABL2B;CPLANE1;AHI1;CEP83;CEP89;TTC26;SPEF1;CEP164;PKD1;RPGR;IFT52;NUDCD3;PCM1;TCTN2;TCTN1;TMEM107;BBS9;RAC1;CFAP43;CEP290;RAB8A;CFAP44;OFD1;ABCC4;CFAP52;IFT140…	regulation of epithelial cell migration (GO:0010632)	0.00108988	MACF1;TGFB2;RHOJ;PLCG2;SOX9;PTN;MCC;GLUL;DOCK1;CLASP1;SASH1	neurotransmitter secretion (GO:0007269)	7.44968e-07	BRSK1;SNAP25;RAB3A;STXBP1;NRXN2;LIN7A;CPLX2;LIN7C;CPLX1;CPLX3;RIMS2;RIMS1;PCLO;HRH3;DVL1;PIP5K1C;PPFIA3;SNCA;PTPRN2;UNC13A;SYT1;GAD1;GAD2;SYN3;SYN2;SYN1;CDK5;SNPH;DNAJC5;NAAA;STX1A	peptide biosynthetic process (GO:0043043)	5.49726e-14	PCSK1;RPL30;RPL32;RPL31;RPL34;MRPL18;RPLP1;RPLP0;RPL11;RPL7;MRPL3;RPS17;RPS16;RPS15A;RPS19;RPL36;RPL14;RPL35;RPLP2;RPL13;RPL38;RPL37;RPS2;RPS27A;RPL39;RPS12;RPL41;RPL21;RPS8;RPL23;RPS6;MRPS21;RPL35A;RPS26;MRPL52;RPS25;RPS29;RPL27A;RPL27;RPS20;RPL28;RPS24;RPS23
			regulation of cellular response to stress (GO:0080135)	0.0416433	YWHAE;DYRK3;NUP107;HSP90AB1;NUP188;HSPB8;HIKESHI;CASP9;RPTOR;CHORDC1;HSP90AA1;SEC13;HSBP1;VASH1;NUP93;DNAJC7;MAPKAPK2;NUP98;NUPR1;MAPT;CRYAB;ATF3;PRKN;CAMK2D;SEH1L;ROCK2;ADCY8;NPAS2;NUP160;DNAJB1;NUAK1;HSPH1;POM121C;DNAJB6;BAG3;TPR;MAPK1;NUP88;USP51;SLC38A2;MCL1;PNPT1;NEK4;AMFR;PTGES3;RPA1;NUP153;ATM;HSPA1B;HSPA1A	nervous system development (GO:0007399)	0.00137727	NOTCH2;YAP1;GPM6A;INTU;NCAN;PTN;TRAK1;FGF2;NPAS2;EDNRB;CDH2;PTPRZ1;OPHN1;DPYSL2;DPF3;NRCAM;SOX6;TEAD1;EPHB1;LGI1;FARP1;GSN;ADGRV1;SCD5;DYRK1A;LSAMP;CRIM1;PAX6;NAV2;MERTK;ARHGAP26;S100B;SMO;APC;NAV3;FABP7;NAIP;ADGRL3	neuron projection development (GO:0031175)	1.50799e-06	APP;CNTNAP2;LRRK2;RASGRF1;STMN2;PTEN;STMN3;BICDL1;PTPRM;STMN4;FRY;PPP1R9B;DOCK10;ATCAY;ZFYVE27;GRM7;STMN1;TMEM108;DIP2A;EPHB2;NEFH;SH3GL2;ZNF365;EPHA4;UNC5A;MAP1S;PRMT1;OMG;NGF;MAPK8IP3;DNM2;GPRIN3;SHTN1;ARC;SLC9A6;ALS2;GPRIN1;RAB35;TBC1D24;RAPGEF2;ULK1;MAPT;KIF20B;SGK1;NBL1;SHANK3;HDGFL3;DBN1;GAS7;SHANK1;NLGN1;ROCK1;NYAP2;CAMSAP1;CAMSAP2;BLOC1S4;PAK1;UBB;FLRT3;MAP2;EPB41L3;NCDN;STX3;SRGAP2;PAK3;…	ncRNA processing (GO:0034470)	8.34967e-14	RPL30;TUT7;RPL32;RPL31;RPL34;RPLP1;RRP1;RPLP0;RPL11;NOLC1;SNU13;RPL7;RRP7A;EXOSC7;RPS17;RPS16;RPS19;PDCD11;RPL36;DHX37;RPL14;RPL35;RPLP2;RPL13;RPL38;RPL37;RPS2;RPL39;DCAF13;RPL41;NOP58;RPL21;RPL23;RPS6;WDR74;RPL35A;DICER1;MRPL44;RPS25;BOP1;TBL3;DKC1;RPL27A;SBDS;RPL27;RPL28;UBA52;RPS24
						positive regulation of osteoblast differentiation (GO:0045669)	0.00137727	YAP1;ZHX3;HGF;PRKD1;BMPR1B;IL6ST;BMP7;FERMT2;BMPR1A;DDR2	signal release from synapse (GO:0099643)	1.54758e-06	BRSK1;SNAP25;RAB3A;STXBP1;NRXN2;LIN7A;CPLX2;LIN7C;CPLX1;CPLX3;RIMS1;PCLO;HRH3;DVL1;PIP5K1C;PPFIA3;SNCA;PTPRN2;UNC13A;SYT1;GAD1;GAD2;SYN3;SYN2;SYN1;CDK5;SNPH;DNAJC5;NAAA;STX1A	ribosome biogenesis (GO:0042254)	2.82293e-13	RPL30;RPL32;RPL31;RPL34;RPLP1;RRP1;RPLP0;RPL11;NOLC1;SNU13;RPL7;RRP7A;EXOSC7;RPS17;RPS16;RPS19;PDCD11;RPL36;DHX37;RPL14;RPL35;RPLP2;RPL13;RPL38;RPL37;RPS2;RPL39;DCAF13;RPL41;NOP58;RPL21;RPL23;RPS6;WDR74;RPL35A;RPS25;BOP1;TBL3;DKC1;RPL27A;SBDS;RPL27;ABCE1;RPL28;UBA52;RPS24
						regulation of apoptotic process (GO:0042981)	0.00137727	FANK1;ZFAND6;ITSN1;HSPB1;FMN2;HMGB1;CLU;SH3RF1;AKAP13;RPS6KA2;SOX9;MAP3K5;VAV3;HSP90AA1;ANXA1;ARHGEF12;HGF;ANO6;LATS2;ARHGEF4;NUPR1;IL6ST;SOS1;CRYAB;SQSTM1;NAIP;CD44;NOTCH2;PHLPP1;ARHGEF26;FSTL1;EGFR;FOXO1;STK3;HSPD1;GNA13;FGD4;BAG3;UBC;TP53BP2;MAP4K4;CREBBP;EGLN3;RHBDD1;ASNS;MT3;AGT;DNAJA1;BCL6;APC;STK17A;BCL2;HSPA1B;HSPA1A	modulation of excitatory postsynaptic potential (GO:0098815)	1.54758e-06	APP;MTMR2;NLGN1;NLGN4X;CHRNA7;LRRK2;PTEN;PRKCZ;SLC8A2;GRIN1;RIMS2;TMEM25;SLC8A3;RIMS1;STX1B;CUX2;RELN;DLG4;TMEM108;PTK2B;SHANK3;SHANK1	cytokine-mediated signaling pathway (GO:0019221)	3.05411e-13	ITGB1;IFITM3;CDKN1A;CIITA;TRAF3IP2;RPLP0;IL1RAP;IFI35;FGF2;CX3CL1;ICAM1;MT2A;MYC;TMSB4X;TRIM25;TIMP1;JUNB;JAK3;B2M;IL6R;HLA-DPA1;EIF5A;IL15RA;ANXA1;ANXA2;TNFRSF12A;IL1R1;IL15;HLA-B;HLA-C;TRAF2;TRAF1;GAB2;OSMR;TNFRSF1A;IL17RA;ADAM17;TXLNA;TRAF3;IRF1;CANX;PELI1;RAPGEF1;IRF7;UBA52;SQSTM1;CRK;BIRC2;CD44;BIRC3;YAP1;NUMBL;SP100;CAMK2D;CEBPD;IFI6;NOD1;FOXO3;HIF1A;SOCS3;UGCG;PSMB4;IRAK1;IRAK2;HMOX1;ABL2;…
						cellular response to unfolded protein (GO:0034620)	0.00137727	HSPA8;BAG3;HSPB8;RHBDD1;HSPA6;HSPA1B;HSPD1;HSPA1A	synapse organization (GO:0050808)	1.69541e-06	APP;CYFIP1;ACHE;PTPRS;LRRK2;LRRC4;PTEN;SLC6A1;ELFN1;CX3CL1;SLC8A2;GRM5;CDH1;DNER;PPFIA4;PPFIA3;PPFIA2;KIRREL3;UNC13C;UNC13A;DSCAM;ANK3;CACNB1;CACNB3;CACNB4;MAPT;SHANK3;SHANK2;NLGN1;CHRNA7;ZC4H2;NRXN2;SEMA3E;FLRT3;SLITRK1;SPOCK2;DVL1;SNCG;APBB2;LRRC4C;PAK3;SNCB;GPC6;LRRC4B;SNCA;NTNG1;NLGN4X;BDNF;RYK;CHCHD10;RAB39B;L1CAM;PTPRD;SLC8A3;SDK1;LRFN5;PPFIBP1;LRFN4;PPFIBP2;CDK5;CNTN2;PIN1;SDK2;CBLN2	translation (GO:0006412)	4.07647e-12	RPL30;RPL32;RPL31;RPL34;MRPL18;RPLP1;RPLP0;RPL11;RPL7;MRPL3;RPS17;RPS16;RPS15A;RPS19;RPL36;RPL14;RPL35;RPLP2;RPL13;RPL38;RPL37;RPS2;RPS27A;RPL39;RPS12;RPL41;RPL21;RPS8;RPL23;RPS6;TMA7;MRPS21;RPL35A;RPS26;MRPL52;RPS25;RPS29;EEF1D;RPL27A;RPL27;RPS20;RPL22L1;ABCE1;RPL28;UBA52;RPS24;RPS23
						regulation of cellular component organization (GO:0051128)	0.00153038	HSPA8;SETD5;HSP90AA1;CAMK2D;SLC2A10;FAM107A;STON2;IL17RB;AGT;GFAP;KIAA1109;OPHN1;NRG3;NEDD4;PLCE1;SGK3;CHPT1;APOE	axon development (GO:0061564)	3.3363e-06	SEMA5A;APP;BRSK1;SPTBN4;BRSK2;RAB3A;AMIGO1;ATL1;PLPPR4;NREP;ACTB;CAMSAP2;GRM7;SLITRK1;SLITRK4;SLITRK5;APBB1;EPHB2;PAK3;NEFH;MARK2;NTNG1;DCC;MAP1S;RYK;LMTK2;RTN4RL2;CCK;ANK3;BAIAP2;L1CAM;MAPK8IP3;DHFR;SHTN1;GAP43;CDK5;RTN4RL1;MAP1B;ADGRB1;MAP1A;PLP1;MAPT;CNTN4;DSCAML1;CDK5R1	gene expression (GO:0010467)	6.64787e-12	RPL30;RPL32;RPL31;RPL34;RPLP1;RPLP0;SCX;RPL7;SMG6;MRPL3;RPS17;RPS16;RPS19;RPL36;RPL35;RPLP2;RPL38;RPL37;RPL39;RPS12;RPL21;RPS8;RPL23;RPS6;MRPS21;THOC7;MRPL44;THOC6;MRPL52;DKC1;RBMS1;RPL27;RPL28;PTMA;SLBP;MRPL18;RPL11;DEDD2;HSPD1;RPS15A;RPL14;TSPAN5;RPL13;RPS2;POLR2H;RPS27A;EIF4E;POLR2L;CPSF4;RPL41;RBPMS;GALNT2;ALYREF;RPL35A;RPS26;RPS25;RPS29;NOVA1;HNRNPF;RPL27A;RPS20;RPS24;RPS23
						protein phosphorylation (GO:0006468)	0.00189103	CAMK2D;MAST4;EGFR;STK3;STK33;EFEMP1;RPS6KA2;TLK1;FYN;STK32A;EPHB1;MARK3;PRKG1;MAP3K5;MAP4K4;NTRK2;TGFB2;CSNK1A1;NEK7;DYRK1A;PRKCA;MERTK;HIPK2;TGFBR3;MAPK10;TBCK;FER;LATS2;TAOK3;STK17A;ABI1;BMP2K;SIK3;SGK3;PRKD1;TNIK;CDK13;BMPR1B;DDR2;BMPR1A	axon guidance (GO:0007411)	3.46979e-06	EPHB6;RET;ROBO2;SEMA5A;CYFIP1;SEMA5B;SH3KBP1;USP33;PTPRO;PTPRM;PIK3CD;VLDLR;PIK3CB;ROBO1;KIF5C;BSG;KIF5A;GRB10;TNR;EMB;RAC1;PLXNC1;EPHB2;SPTAN1;SCN1B;EPHA5;SEMA6B;EPHA4;EPHA7;EPHA6;UNC5A;DSCAM;UNC5B;DCC;SEMA6D;VSTM2L;UNC5C;UNC5D;GFRA2;SPTB;GAP43;DOK4;PIK3CA;DOK6;FEZ2;EVL;DSCAML1;SHANK3;EPHA3;RNF165;SPTBN4;SEMA7A;SHC3;EPHA10;LAMA2;SEMA3C;SRC;NRXN3;NTN4;NEXN;SEMA3E;EFNA5;RAP1GAP;EFNB2;RELN;EFNB3;GP…	cellular protein metabolic process (GO:0044267)	3.50853e-11	RPL30;RPL32;RPL31;RPL34;RPLP1;RPLP0;UBE2D3;TNC;PLOD2;RPL7;LOXL2;MRPL3;RPS17;RPS16;RPS19;RPL36;RPL35;RPLP2;RPL38;RPL37;TIMP1;RPL39;RPS12;RPL21;RPS8;RPL23;RPS6;MRPS21;FBXO11;MRPL52;ADAM17;FAM20C;RPL27;RPL28;UBA52;SCG2;PAPPA2;MRPL18;HM13;RPL11;FSTL1;LTBP1;FSTL3;C3;RPS15A;RPL14;SPP1;RPL13;ABL2;IGFBP7;RPS2;RPS27A;SEC11C;RPL41;ABCA3;FN1;DAB2IP;RPL35A;UBE2G2;RPS26;RPS25;RPS29;RPL27A;NUCB1;RPS20;RPS24;LG…
						regulation of cellular response to heat (GO:1900034)	0.00190102	HSPA8;HSP90AA1;CAMK2D;CREBBP;HSPB8;PTGES3;HSPH1;BAG3;CHORDC1;CRYAB;CAMK2G;HSPA1B;HSPA1A	regulation of NMDA receptor activity (GO:2000310)	4.35447e-06	CAMK2B;GRIA1;APP;GRIA2;NLGN1;MEF2C;ACTN2;CAMK2A;OPRM1;MAPK8IP2;GRIN2B;GRIN1;GRIN2A;DLG1;RELN;DLG2;DLG3;DLG4;LRRC7;NEFL;PTK2B;EPHB2;GRIA3;GRIA4	regulation of apoptotic process (GO:0042981)	4.69037e-11	ANKLE2;TRIO;SCX;UBE2Z;IGF1R;CCND2;MYC;ARHGDIA;PHLDA1;SOX4;ACTN2;ACTN1;DAPK3;RPS6;FBXO10;FBXO11;ATAD3A;THOC6;SHQ1;VDAC1;UBA52;SQSTM1;RNF122;ARHGEF26;FOXO3;KALRN;RTN4;IRAK1;MAP3K20;MCL1;HSPA9;PLK3;CREBBP;XBP1;EGR3;HSPA5;GADD45A;RHBDD1;SIAH1;TNFRSF10B;NFKB1;ACER2;NFKBIA;BMP2;BCL6;MAP3K11;MYD88;FANK1;HRK;ITGB1;TNFAIP8;CX3CL1;AKAP13;OPA1;SIX4;JAK3;CTSB;ARHGEF11;ANXA1;TNFRSF12A;SPHK1;ANXA5;PLAUR;TRAF2;…
						positive regulation of apoptotic process (GO:0043065)	0.00191465	FANK1;ARHGEF26;ITSN1;HMGB1;CLU;FOXO1;STK3;HSPD1;GNA13;AKAP13;FGD4;RPS6KA2;UBC;TP53BP2;MAP3K5;VAV3;TGFB2;ARHGEF12;ANO6;TPD52L1;DNAJA1;LATS2;BCL6;APC;STK17A;ARHGEF4;NUPR1;SOS1;SQSTM1	nervous system development (GO:0007399)	1.78984e-05	CHRM2;SEMA5A;CHRM3;SH3GL3;GMFB;CHRM1;MYT1L;GDA;NAB2;ROGDI;STMN3;CYP46A1;RAPGEFL1;RPS6KA3;RPS6KA6;DPYSL4;DPYSL5;CDH1;MPZ;DPF1;EP300;SOX8;CHAC1;EPHB2;SH3GL2;SH3GL1;SEMA6B;KIRREL3;MEF2C;RBFOX1;SRRM4;RBFOX3;DSCAM;MAP1S;APLP1;TMOD2;HPCAL4;SOX10;ADGRB2;NINJ2;SCN8A;FEZ2;ADGRB1;KCNQ2;TYRO3;MAL;TAGLN3;LY6H;NBL1;UNC119B;IGSF8;ZC4H2;LPAR1;EFNA5;NPAS1;KALRN;ESS2;KLK6;UGT8;ATXN3;NEUROD2;SNTG2;ATXN1;EFNB3;MOBP…	negative regulation of programmed cell death (GO:0043069)	1.2191e-09	FANK1;ANKLE2;TNFAIP8;SCX;UBE2Z;CX3CL1;IGF1R;CCND2;MECOM;OPA1;SIX4;MYC;ARHGDIA;ANXA1;SPHK1;ANXA5;PLAUR;NGF;ATAD3A;THOC6;ARHGAP10;VDAC1;ANGPTL4;UBA52;CRYAB;PTMA;SQSTM1;CD44;BIRC2;RAB7A;BIRC3;PRKAA2;IFI6;FSTL1;THBS1;HSPD1;IRAK1;PDPN;FLNA;BID;RPS27A;MAP4K4;MCL1;HSPA9;PLK3;CD74;XBP1;EGR3;HSPA5;RHBDD1;CFLAR;HYPK;NFKB1;NFKBIA;SH3RF2;AXL;CTNNB1;FAS;SPRY2;MYD88;TPT1
						cellular response to growth factor stimulus (GO:0071363)	0.00197149	NTRK2;WWOX;ANXA1;HGF;HSPB1;BMP7;EGFR;ZFP36L1;ACAP2;GAREM1;MT1G;SOX9;PRKD1;SOX6;BMPR1B;CD44;SOX5;BMPR1A;LIMS1	synaptic vesicle endocytosis (GO:0048488)	2.13696e-05	ITSN2;NLGN1;FCHO2;SNCG;PIP5K1C;SNCB;PACSIN1;SNCA;NLGN4Y;SYT5;NLGN4X;SYT2;SYT1;MX1;CEL;SYNJ2;DNM1;SNAP91;DNM2;GAK;CDK5;SYNJ1;DNAJC6;CANX;AMPH;STX1A	cellular macromolecule biosynthetic process (GO:0034645)	1.2191e-09	RPL30;ALAS1;RPL32;RPL31;RPL34;RPLP1;RPLP0;SCX;RPL7;MRPL3;RPS17;RPS16;RPS19;RPL36;RPL35;RPLP2;RPL38;RPL37;RPL39;RPS12;RPL21;RPS8;RPL23;RPS6;MRPS21;MRPL52;EEF1D;RBMS1;RPL27;RPL28;PTMA;B4GALT5;MRPL18;GCNT1;RPL11;RPS15A;RPL14;RBBP8;RPL13;RPS2;POLR2H;RPS27A;POLR2L;RPL41;RPL35A;CDC7;INHBA;RPS26;RPS25;RPS29;RPL27A;RPS20;RPS24;RPS23
						cellular response to metal ion (GO:0071248)	0.00197149	CLIC4;CAMK2D;ADGRV1;MT1M;AKR1C3;FOS;MT3;RYR3;ADD1;EGFR;SYT17;ITPKB;MT2A;PLCG2;MT1G;MT1H;MT1E	regulation of dendritic spine morphogenesis (GO:0061001)	2.80226e-05	CAMK2B;EPHA4;NLGN1;BHLHB9;LRRK2;PTEN;LRP8;SRCIN1;TANC2;ARHGAP44;ARC;CUX2;RELN;CDK5;CFL1;DHX36;KIF1A;SHANK3;DBN1;NGEF;LZTS3;PPFIA2;CDK5R1	regulation of cell migration (GO:0030334)	5.94466e-08	ITGB1;CLIC4;RIPOR1;SERPINE2;SERPINE1;FGF1;FGF2;SYNE2;CX3CL1;ROBO1;ACTG1;IGF1R;FAM110C;TMSB4X;TMSB10;ANXA1;DUSP3;WNT5B;LMO4;SPHK1;RHOC;PTP4A1;FRMD5;ADAM17;RUFY3;ADAM9;VCL;HBEGF;MACF1;SEMA3C;NEDD9;FOXO3;THBS1;PPM1F;PODXL;MGAT5;LMNA;PDPN;MGAT3;FLNA;SLIT2;RFFL;SRGAP1;MAP4K4;NTNG1;CD74;TCAF2;XBP1;HSPA5;STAT3;SULF1;SOD2;SH3RF2;BMP2;APC;SPRY2;AMOTL2;AMOTL1;FERMT2;BCAR1
						vascular transport (GO:0010232)	0.00302429	SLC15A2;LRP1;SLC2A10;SLC1A2;ATP2B4;SLC1A3;ABCC9;ATP1A2;SLC1A5;SLC4A4;SLC7A2;SLCO1C1;LEPR	regulation of trans-synaptic signaling (GO:0099177)	5.67477e-05	NLGN4Y;NLGN1;PXK;GRID2;NLGN4X;IQSEC2;BDNF;GRID1;GRIK5;CACNA1B;GRIK3;LRRC4;CACNA1A;GRIK1;GRIK2;CEL;BTBD9;NGF;LRP8;SLC4A8;ARC;RELN;FABP5;LRRC4C	cellular response to cytokine stimulus (GO:0071345)	6.07452e-08	ITGB1;CDKN1A;IL1RAP;FGF2;CX3CL1;ICAM1;ZFP36;MT2A;MYC;TIMP1;JUNB;JAK3;IL6R;HLA-DPA1;ANXA1;DUSP1;IL1R1;DAPK3;GAB2;OSMR;TNFRSF1A;TXLNA;IRF1;RAPGEF1;CHI3L1;UBA52;CRK;TLR2;NFAT5;NUMBL;CEBPD;ADAMTS12;FOXO3;HIF1A;TANK;ZFP36L2;ZFP36L1;SOCS3;SBNO2;IFI16;IRAK1;IRAK2;HMOX1;ABL2;CCL2;RPS27A;GBP2;GBP1;GBP4;MCL1;GBP3;EGR1;STAT5B;XBP1;STAT1;STAT3;FN1;DAB2IP;UBE2G2;NFKB1;LRCH1;BCL6;AXL;CLCF1;PTPN9;VIM;NFE2L2
						regulation of MAPK cascade (GO:0043408)	0.00344181	BCAR3;NTRK2;PHLPP1;EGF;WWC1;HMGB1;FGF2;ADRA1A;EGFR;STK3;SOX2;TGFBR3;SPRED1;TAOK3;PLCG2;TNIK;EPHB1;EPHA2;MAP4K4	regulation of nervous system process (GO:0031644)	5.67477e-05	APP;ROCK2;CHRNA7;HTR2C;BEGAIN;SLC8A2;SLC8A3;AKAP9;TMEM108;DLGAP1;NPTX1;DLGAP3;NPTX2;NPTXR;DLGAP2;DLGAP4	negative regulation of apoptotic process (GO:0043066)	7.55854e-08	FANK1;ITGB1;ANKLE2;TNFAIP8;SCX;UBE2Z;CX3CL1;IGF1R;CCND2;OPA1;SIX4;MYC;ARHGDIA;ANXA1;SPHK1;ANXA5;PLAUR;NGF;ATAD3A;THOC6;ARHGAP10;VDAC1;ANGPTL4;ITGA5;UBA52;CRYAB;SQSTM1;PTMA;BIRC2;CD44;BIRC3;YAP1;PRKAA2;IFI6;FSTL1;THBS1;HSPD1;IRAK1;PDPN;FLNA;CCL2;SFN;BID;RPS27A;MCL1;MAP4K4;HSPA9;PLK3;CD74;XBP1;EGR3;HSPA5;RHBDD1;CFLAR;SOD2;NFKB1;HYPK;NFKBIA;SH3RF2;AXL;CLCF1;CTNNB1;FAS;SPRY2;MYD88;TPT1;LGMN
						transport across blood-brain barrier (GO:0150104)	0.00356411	SLC15A2;LRP1;SLC2A10;SLC1A2;ATP2B4;SLC1A3;ABCC9;ATP1A2;SLC1A5;SLC4A4;SLC7A2;SLCO1C1;LEPR	regulation of axonogenesis (GO:0050770)	5.67477e-05	ROBO2;RTN4R;BRSK1;BRSK2;GDI1;AMIGO1;PTEN;THY1;ROBO1;PAK1;EFNB3;SLITRK1;ARHGDIA;CHN1;KIF13B;MAP6;PLXNA1;PLXNC1;SLIT2;LRRC4C;PAK3;MARK2;PLXNA4;EPHA4;LINGO1;MCF2;OMG;NGF;TIAM2;TIAM1;MAG	response to cytokine (GO:0034097)	8.87333e-08	IFITM3;CD274;NFAT5;CIITA;SP100;SHMT2;CALCOCO2;RELB;IRAK1;IRAK2;TIMP2;TIMP1;IL6R;JAK3;MCL1;CD74;ANXA1;GCH1;IL1R1;STAT1;SPHK1;STAT3;ISG15;OSMR;PML;PLSCR1;MAPKAPK2;ADAM9;CHI3L1;PTPN9;MYD88;TRIM56
						negative regulation of apoptotic process (GO:0043066)	0.00392457	FANK1;NOTCH2;YAP1;ZFAND6;HSPB1;FMN2;FSTL1;EGFR;FOXO1;SH3RF1;HSPD1;RNF213;PTPRZ1;BAG3;UBC;SOX9;APOE;MAP4K4;NTRK2;ANXA1;TLE1;HGF;RHBDD1;ASNS;PRKCA;MERTK;MT3;DNAJA1;BCL2;NUPR1;IL6ST;CRYAB;SQSTM1;HSPA1B;NAIP;CD44;CPEB4;HSPA1A	positive regulation of synaptic transmission (GO:0050806)	5.67477e-05	SLC24A2;APP;NLGN1;CLSTN2;RGS14;TSHZ3;CLSTN3;CHRNA7;CLSTN1;GRIK2;ADCY1;AKAP5;PRKCZ;SLC8A2;RIMS2;RIMS1;CACNG7;CACNG8;GRIN2A;RIMS3;RELN;FLOT1;PTK2B;EPHB2;CACNG2;CACNG3;CACNG4;MPP2;SYT1;PLK2;GRIN2B;SHISA7;GRIN2D;SLC8A3;STX1B;ARC;DLG4;SHANK3;SHANK2;LGMN	positive regulation of cell migration (GO:0030335)	1.39176e-06	ITGB1;RIPOR1;SEMA3C;NEDD9;FGF1;HIF1A;THBS1;RTN4;SYNE2;PPM1F;ACTG1;IGF1R;SYDE1;GLIPR2;PODXL;FAM110C;MGAT5;PDPN;S100A11;MAP4K4;TCAF2;XBP1;WNT5B;HSPA5;SPHK1;STAT3;FN1;DAB2IP;RHOC;SOD2;PTP4A1;SH3RF2;ADAM17;BMP2;APC;RUFY3;ADAM9;SPRY2;PFN1;FERMT2;BCAR1;DDR2;HBEGF
						positive regulation of transcription by RNA polymerase II (GO:0045944)	0.00404979	MAML2;WWC1;RORA;RORB;HMGB1;FGF2;GLI3;SOX2;DPF3;SOX9;TEAD1;DDX17;NCOA1;NCOA2;PPP1R12A;HGF;RFX3;PAX6;ETV1;FOS;RGMA;KAT2B;RFX4;PRKD1;SQSTM1;RHOQ;YAP1;NFAT5;CTBP2;KMT2C;GLIS3;NRF1;EGFR;FOXO1;NPAS2;ATAD2B;UBC;TBL1X;RXRG;WWOX;SMAD1;TCF7L2;CREBBP;ZFHX3;TGFB2;PCGF5;SMARCA2;MEIS2;HIPK2;NFKB2;MLLT10;KLF7;NFIA;NFIB;CDK13;BMPR1B;LPIN1;SSBP2;NFE2L2;BMPR1A	synaptic vesicle exocytosis (GO:0016079)	7.69912e-05	SNAP25;SNAP47;RAB3A;DOC2B;CPLX2;CPLX1;CPLX3;RIMS2;RIMS1;PCLO;RIMS3;PIP5K1C;STX3;SNAP29;SNCA;SYT5;UNC13C;SYT2;UNC13A;SYT1;SYT7;STX1B;CDK5;SNPH;DNAJC5;STX1A	regulation of cytokine-mediated signaling pathway (GO:0001959)	1.20115e-05	CD74;CBFB;STAT1;SPHK1;SPPL2A;TNFAIP3;TRAF2;TRAF1;CFLAR;TNFRSF1A;SOCS3;CYLD;IRAK1;IRAK2;AXL;OTULIN;ABCE1;BIRC2;BIRC3
						cellular response to transforming growth factor beta stimulus (GO:0071560)	0.00413547	SMAD1;WWOX;TGFB2;FOS;ZFP36L1;TGFBR3;BAMBI;PARD3;UBC;SOX9;SOX6;FERMT2;SOX5;BMPR1A;LIMS1	ephrin receptor signaling pathway (GO:0048013)	9.67416e-05	EPHB6;EPHA10;ROCK1;ROCK2;SRC;ARHGEF28;AP2A1;EFNA5;AP2A2;KALRN;ACTB;EFNB2;PAK1;EFNB3;CHN1;NCK2;AP2S1;RAC1;ANKS1A;EPHB2;PAK3;AP2M1;GIT1;ANKS1B;EPHA5;ACTR2;EPHA4;EPHA7;EPHA6;PTPN11;AP2B1;GRIN2B;DNM1;VAV2;GRIN1;TIAM1;EFNA3;RASA1;ARHGEF7;CRK;EPHA3;NGEF;CDK5R1	regulation of type I interferon production (GO:0032479)	1.20115e-05	CREBBP;NLRC5;TNFAIP3;ISG15;NFKB1;CYLD;IFI16;IRAK1;RNF216;TRAF3;IRF1;DHX36;G3BP1;IRF7;TRIM25;CTNNB1;LRRFIP1;POLR2H;MYD88;TRIM56;POLR2L
						regulation of endothelial cell migration (GO:0010594)	0.00434457	EGF;PRKCA;PRCP;PTN;FGF2;AGT;RHOJ;PRKD1;APOE;GLUL;RIN2;SASH1;EPHA2	cardiac muscle cell action potential (GO:0086001)	0.000152144	KCNH2;KCND3;KCNIP2;CACNA2D1;CACNA1D;ATP1A1;CACNA1C;ATP1B1;SLC8A1;CACNA1G;KCNQ1;PKP2;DMD;SCN3B;FGF12;SCN4B;KCNJ2;SCN1B;HCN2;SCN1A;SCN2B	interferon-gamma-mediated signaling pathway (GO:0060333)	1.50173e-05	CIITA;CAMK2D;SP100;STAT1;HLA-B;HLA-C;PML;ICAM1;MT2A;IRF1;IRF7;TRIM25;HLA-DRA;GBP2;B2M;GBP1;CD44;HLA-DPA1
						regulation of cell death (GO:0010941)	0.00434457	LRP1;AKR1C3;CLU;FGF2;BMP7;MT3;NPAS2;APC;PRKD1;EPHB1;CRYAB;FERMT2;HSPA1B;HSPA1A	inorganic cation transmembrane transport (GO:0098662)	0.000152144	SLC46A1;SLC8A1;SLC8A2;SCN9A;SLC39A6;SCN1B;SCN1A;KCNH1;KCNH2;KCNH3;SLC30A6;KCNH4;KCNH5;KCNK10;SLC6A17;SLC30A3;KCNH7;KCNK12;SLC6A15;KCNH8;SLC30A5;KCNK13;SLC11A2;SLC30A4;ATP1B1;TRPC4AP;SLC9A2;SLC9A5;SLC9A6;SLC9A7;KCNQ1;SCN8A;KCNQ2;KCNQ3;KCNQ4;KCNQ5;ATP6V0D1;ATP6V1A;CACNA1A;CACNA1D;CACNA1C;NALCN;CACNA1G;SLC9A1;TRPM2;KCNV1;ASIC4;ATP6V1H;KCNN2;TRPM7;SCN3B;ASIC2;SCN3A;TRPM6;ASIC1;ATP6V1F;KCNF1;SLC6A6;SL…	cellular response to growth factor stimulus (GO:0071363)	1.5971e-05	NR3C1;ADAMTS12;ZFP36L2;ZFP36L1;ZFP36;CCL2;NOS1;MAP2K3;STAT5B;EGR3;ANXA1;DUSP3;SPHK1;DAB2IP;TGFBR2;ERN1;BMP2;MAPKAPK2;RAPGEF1;CTNNB1;SPRY2;PRKD2;ITGB1BP1;PRKD1;CD44;BCAR1;LGMN;LIMS1;ZPR1
						ERBB signaling pathway (GO:0038127)	0.0046075	HSP90AA1;EFEMP1;GAREM1;EGF;ERBIN;PLCE1;PRKCA;SOX9;PIK3C2A;SOS1;EGFR	neurotransmitter transport (GO:0006836)	0.000152144	SNAP25;BRSK1;SLC22A3;RAB3A;GLS2;STXBP1;SLC1A1;NRXN2;LIN7A;LIN7C;CPLX1;GLS;RIMS1;HRH3;DVL1;SLC17A6;SLC17A7;PPFIA4;SLC38A2;TSPOAP1;PPFIA3;PPFIA2;SLC38A1;UNC13A;PTPRN2;SYT1;SLC6A15;GAD1;GAD2;SYN3;SYN2;SYN1;SYNJ1;SNPH;DNAJC5;NAAA;APBA1;SLC29A1;STX1A	positive regulation of type I interferon production (GO:0032481)	2.08885e-05	CREBBP;STAT1;ISG15;NFKB1;HSPD1;IFI16;IRAK1;IRF1;DHX36;G3BP1;FLOT1;IRF7;CTNNB1;LRRFIP1;POLR2H;MYD88;TLR2;TRIM56;POLR2L
						cellular response to zinc ion (GO:0071294)	0.0046075	MT2A;MT1M;MT1G;MT1H;MT3;MT1E	regulation of postsynapse organization (GO:0099175)	0.000152144	EPHA4;CDKL5;HOMER1;LRRK2;SRCIN1;TANC2;ARHGAP22;ARHGAP44;ARC;ABHD17B;CDK5;ABHD17A;CFL1;IL1RAPL1;VPS35;KIF1A;SHANK3;LZTS3;PPFIA2;CDK5R1	positive regulation of cell motility (GO:2000147)	3.39451e-05	ITGB1;RIPOR1;SEMA3C;NEDD9;FGF1;NTN1;THBS1;SYNE2;PPM1F;ACTG1;IGF1R;PODXL;FAM110C;MGAT5;PDPN;MAP4K4;TCAF2;XBP1;WNT5B;HSPA5;SPHK1;STAT3;RHOC;SOD2;PTP4A1;SH3RF2;ADAM17;BMP2;APC;RUFY3;ADAM9;SPRY2;FERMT2;BCAR1;HBEGF
						hippo signaling (GO:0035329)	0.00470571	YAP1;MOB1B;LATS2;WWC1;TEAD1;AMOT;STK3	positive regulation of developmental growth (GO:0048639)	0.000325161	CPNE9;ITSN2;SEMA7A;CPNE5;RASAL1;GHR;RIMS2;RNF157;RIMS1;GOLGA4;ZFYVE27;SYT4;SYT3;CDKL5;UNC13A;SYT2;SEMA4D;SYT1;BDNF;INSR;LIMK1;ISLR2;NGF;L1CAM;SHTN1;PLAA;MAPT;PLCB1;PPIB;DBN1	cellular response to interferon-gamma (GO:0071346)	4.04134e-05	CIITA;CAMK2D;SP100;STAT1;DAPK3;HLA-B;HLA-C;CX3CL1;PML;ICAM1;MT2A;IRF1;IRF7;TRIM25;HLA-DRA;CCL2;GBP2;B2M;GBP1;CD44;GBP4;HLA-DPA1;TLR2;GBP3
						regulation of cellular response to stress (GO:0080135)	0.00502455	HSPA8;CREBBP;HSP90AA1;CAMK2D;HSPB8;PTGES3;NPAS2;HSPH1;BAG3;CHORDC1;NUPR1;CRYAB;CAMK2G;HSPA1B;HSPA1A	regulation of neuronal synaptic plasticity (GO:0048168)	0.000344532	CAMK2B;APP;MCTP1;RAB3A;CAMK2A;SLC4A10;GRIK2;SYP;SHISA9;SHISA7;SLC8A2;SHISA6;SYNGR1;ARC;NETO1;DLG4;NCDN;EPHB2;PPFIA3;DBN1	regulation of inflammatory response (GO:0050727)	5.32196e-05	TNFAIP6;CELF1;SERPINE1;TNFAIP3;IFI35;ADAMTS12;ETS1;CX3CL1;SBNO2;TMSB4X;CASP4;NFKBIZ;NLRP1;BRD4;ABCC1;ANXA1;IL1R1;IL15;SPHK1;IL17RA;TNFRSF1A;NFKBIA;CYLD;MFHAS1;LRFN5;FNDC4;BCL6;OTULIN;MYD88;BIRC2;PPARD;TLR2;BIRC3
						negative regulation of Wnt signaling pathway (GO:0030178)	0.00505104	TLE3;TCF7L2;WWOX;TLE1;LRP1;CSNK1A1;CUL3;APCDD1;MCC;GLI3;DKK3;STK3;SOX2;RNF213;LATS2;ZNRF3;APC;SOX9;APOE;VGLL4	presynaptic endocytosis (GO:0140238)	0.000377267	NLGN4Y;SYT5;NLGN1;NLGN4X;SYT2;SYT1;CEL;SYNJ2;CDK5;SYNJ1;FCHO2;CANX;SNCG;AMPH;PIP5K1C;SNCB;STX1A;PACSIN1;SNCA	regulation of integrin-mediated signaling pathway (GO:2001044)	5.61951e-05	CD63;FLNA;ITGB1BP1;PRKD1;TIMP1;LIMS2;LIMS1;PHACTR4
						regulation of epithelial cell proliferation (GO:0050678)	0.00554125	YAP1;TCF7L2;TGFB2;MCC;FGF2;EGFR;ZFP36L1;SOX2;TGFBR3;SOX9;NUPR1;PRKD1;LIMS1	regulation of AMPA receptor activity (GO:2000311)	0.000403459	PRRT1;NLGN1;MEF2C;MAPK8IP2;SHISA9;SHISA7;SHISA6;CACNG7;CACNG8;ARC;RELN;GSG1L;CACNG2;CNIH2;CACNG3;SHANK3;CACNG4;SHANK1	positive regulation of intracellular signal transduction (GO:1902533)	6.37554e-05	ITGB1;GPR89A;TRAF3IP2;WWC1;IFI35;FGF1;FGF2;CX3CL1;IGF1R;AKAP13;FAM110C;TRIM25;ITGAV;RPL37;RPL23;SPHK1;TRAF2;GAB2;RHOC;TNFRSF1A;EEF1D;PELI1;CHI3L1;PRKD2;TRIB3;ITGB1BP1;PRKD1;ALPK1;BIRC2;HBEGF;BIRC3;TLR2;NFAT5;DDX21;NOD1;TXN;THBS1;RTN4;IRAK1;TIFA;DHX36;HMOX1;FLNA;BID;BRD4;CD74;TNFSF14;RYK;SIAH1;FN1;DAB2IP;TNFRSF10B;CFLAR;MFHAS1;BMP2;AXL;NEDD4;SPRY2;RPS20;MAP3K14;FERMT2;MYD88;LIMS1;FGFR1
						cellular response to copper ion (GO:0071280)	0.00555815	MT2A;MT1M;MT1G;MT1H;MT3;MT1E	cell morphogenesis involved in neuron differentiation (GO:0048667)	0.000475044	APP;BRSK1;SPTBN4;BRSK2;RAB3A;ATL1;PLPPR4;CELSR2;ACTB;MAP2;SLITRK1;BTBD3;SLITRK4;DVL1;MAP6;SLITRK5;APBB1;PAK3;NEFH;MEF2A;NTNG1;MEF2C;DCC;MAP1S;RYK;LMTK2;CCK;ANK3;MAPK8IP2;BAIAP2;SHTN1;CDK5;CDHR1;MAP1B;ADGRB1;MAP1A;TMEM106B;CNTN4;DSCAML1	regulation of extrinsic apoptotic signaling pathway via death domain receptors (GO:1902041)	9.87164e-05	SP100;SERPINE1;TNFAIP3;TNFRSF10B;TRAF2;CFLAR;THBS1;ICAM1;LGALS3;PEA15;HMOX1;FAS;RFFL
						positive regulation of epithelial cell migration (GO:0010634)	0.00585403	TGFB2;EGF;PRKCA;FGF2;AGT;PLCG2;SOX9;PRKD1;DOCK1;RIN2;CLASP1;SASH1;MAP4K4	synaptic vesicle recycling (GO:0036465)	0.000475044	NLGN4Y;SYT5;NLGN1;RAB3A;NLGN4X;SYT2;SYT1;CEL;SYNJ2;SYT7;CDK5;SYNJ1;FCHO2;CANX;TBC1D24;SNCG;AMPH;PIP5K1C;SNCB;STX1A;PACSIN1;SNCA	positive regulation of epithelial cell migration (GO:0010634)	0.000104167	NRP2;FGF1;ETS1;FGF2;HIF1A;THBS1;PPM1F;RTN4;EPB41L4B;RRAS;GLIPR2;ADAM9;ITGB1BP1;PRKD2;PRKD1;PFN1;AAMP;BCAR1;ARF6;MAP4K4
						epidermal growth factor receptor signaling pathway (GO:0007173)	0.00589273	EFEMP1;GAREM1;EGF;ERBIN;PLCE1;SOX9;PIK3C2A;SOS1;EGFR	positive regulation of cell projection organization (GO:0031346)	0.000475044	SCARB2;RET;ROBO2;RETREG3;TENM3;STMN2;CX3CL1;ROBO1;GRIP1;ARHGDIA;EP300;PLXNC1;SCN1B;PRKCI;CDKL5;CAMK1D;MAGI2;P3H1;NGF;TIAM2;TIAM1;LRRC7;IL1RAPL1;RAPGEF2;ROR2;EPHA3;CAMK2B;NDRG4;AMIGO1;PLPPR5;RAP1A;CUX2;RELN;CUX1;SLITRK1;DVL1;ABL2;MAP6;PLXNA1;PTK2B;SLIT2;MARK2;PLXNA4;CARMIL2;BDNF;SS18L2;DAB2IP;ZNF804A;PTPRD;RIT2;DLG4;PTK7;SERPINI1;CAMK1	regulation of I-kappaB kinase/NF-kappaB signaling (GO:0043122)	0.000111165	GPR89A;TRAF3IP2;TNFAIP3;DDX21;NOD1;TANK;CX3CL1;AKAP13;IRAK1;DHX36;TIFA;TRIM25;HMOX1;FLNA;BRD4;CD74;STAT1;DAB2IP;TNFRSF10B;TRAF2;TRAF1;CFLAR;RHOC;TNFRSF1A;EEF1D;TRAF3;PELI1;PRKD1;ALPK1;SQSTM1;MAP3K14;MYD88;BIRC2;BIRC3
						eye development (GO:0001654)	0.00589273	SOX2;NIPBL;TGFB2;EFEMP1;LAMA1;SH3PXD2B;PAX6;BMPR1B;MEIS2;HIPK2	membrane depolarization (GO:0051899)	0.00053402	KCNH2;CHRNA4;CACNA1B;CACNA1A;CACNA1E;CACNA1G;ATP5IF1;P2RX7;CACNA1I;CACNB3;CACNB4;SCN8A;SCN9A;CACNG2;SCN3B;SCN2A;SCN3A;CACNG4;SCN1B;SCN1A;YWHAH	regulation of extrinsic apoptotic signaling pathway (GO:2001236)	0.000125866	SP100;TNFRSF12A;TNFRSF10B;TRAF2;TRAF1;CFLAR;THBS1;PML;DEDD2;LGALS3;CYLD;FAS;ITGAV;BID;SCG2;FGFR1
						positive regulation of transcription, DNA-templated (GO:0045893)	0.00600962	FANK1;MAML2;RORA;RORB;HMGB1;FGF2;GLI3;SOX2;DPF3;SOX9;TEAD1;MAP3K5;DDX17;NCOA1;NCOA2;PPP1R12A;HGF;DYRK1A;RFX3;PAX6;ETV1;FOS;RGMB;PARP9;RGMA;KAT2B;RFX4;ZNF516;PRKD1;SQSTM1;RHOQ;YAP1;NFAT5;KDM3A;CTBP2;KMT2C;GLIS3;NRF1;EGFR;FOXO1;NPAS2;NPAS3;ATAD2B;PRDM16;UBC;APOE;TBL1X;RXRG;WWOX;SMAD1;TCF7L2;CREBBP;ZFHX3;PCGF5;EGF;SMARCA2;MT3;BMP7;MEIS2;AGT;HIPK2;NFKB2;MLLT10;KLF7;NFIA;NFIB;BAMBI;BMPR1B;LPIN1;SSBP2;…	regulation of synaptic transmission, glutamatergic (GO:0051966)	0.00053402	NLGN1;TSHZ3;LRRK2;GRIK3;TPRG1L;GRIK1;GRM1;GRM3;CACNG7;CACNG8;GRM5;RELN;GRM7;GRM8;PTK2B;CACNG2;CACNG3;CACNG4;MEF2C;UNC13A;HOMER1;SYT1;MAPK8IP2;DGKZ;CDK5;SHANK3;DGKI	positive regulation of cytokine production (GO:0001819)	0.000176804	CD274;CEBPB;SERPINE1;NOD1;HIF1A;HSPD1;C3;IRAK1;IFI16;DHX36;G3BP1;FLOT1;PDE4B;HMOX1;LRRFIP1;POLR2H;IL6R;HLA-DPA1;POLR2L;EGR1;CD74;CREBBP;XBP1;ANXA1;IL1R1;IL15;SPHK1;STAT3;CYBA;ISG15;TRAF2;SULF1;NFKB1;IL17RA;SULF2;SLC7A5;ADAM17;IRF1;IRF7;CTNNB1;CHI3L1;PRKD2;MYD88;TLR2
						cellular zinc ion homeostasis (GO:0006882)	0.0060943	MT2A;MT1M;MT1G;MT1H;SLC39A12;MT3;MT1E	glutamate receptor signaling pathway (GO:0007215)	0.000705005	APP;GRIA2;GRID2;HOMER1;KCNB1;GRIK3;GRIK1;GRIK2;GRIN2B;GRM1;GRIN1;GRM3;GRIN2A;GRM5;GRIN3A;GRM7;GRM8;PTK2B;DAGLB;PLCB1;GRIA3;GRIA4;CDK5R1	cytoplasmic pattern recognition receptor signaling pathway (GO:0002753)	0.000251146	CYLD;IRAK1;IRAK2;TIFA;TNFAIP3;NOD1;RPS27A;ALPK1;AAMP;UBA52
						regulation of stress-activated MAPK cascade (GO:0032872)	0.00757821	TGFBR3;TGFB2;PHLPP1;TAOK3;EPHB1;MID1;EGFR;FOXO1;MAP4K4	potassium ion transmembrane transport (GO:0071805)	0.000786621	KCNC1;KCNK9;KCNC2;KCNC3;KCNC4;PKD2;KCNT2;SLC12A8;KCNH1;KCNH2;KCNH3;KCNH4;KCNH5;KCNK10;KCND2;KCNH7;ABCC8;KCND3;KCNH8;KCNK12;KCNK13;KCNAB1;KCNAB2;ATP1B1;KCNAB3;SLC9A2;SLC9A5;SLC9A6;SLC9A7;KCNQ1;KCNQ2;KCNQ3;KCNQ4;KCNQ5;SLC24A2;KCNA1;KCNA2;ATP1A1;NALCN;SLC9A1;KCNV1;KCNN2;KCNJ2;KCNJ3;KCNJ4;SLC12A2;KCNF1;KCNJ6;SLC12A5;KCNJ11;KCNB1;KCNIP2;KCNJ9;KCNB2;SLC12A1;KCNS1;KCNS3;KCNK1;KCNK2;HCN2;HCN1	ribonucleoprotein complex biogenesis (GO:0022613)	0.000251146	RPS6;RPL11;WDR74;RPL35A;RPL7;BOP1;RPS25;RPS17;RPS16;SHQ1;RPS19;DHX37;RPL14;RPL38;RPS24
						neuron projection morphogenesis (GO:0048812)	0.00776575	GPM6A;FARP1;CTNND2;SDC2;DOCK7;S100B;BMP7;KLF7;TAOK3;PARD3;NRCAM;PLXNB1;TNIK;CTNNA2;EPHB1;MAP4K4	membrane depolarization during action potential (GO:0086010)	0.000794272	KCNH2;CACNA1D;CACNA1C;SLC8A1;CACNA1G;CACNA1I;SCN8A;SCN9A;SCN3B;SCN2A;SCN3A;SCN4B;KCNJ2;SCN1B;HCN2;SCN1A;YWHAH;SCN2B	positive regulation of programmed cell death (GO:0043068)	0.000252626	FANK1;HRK;ITGB1;TNFAIP8;TRIO;ARHGEF26;UBE2Z;FOXO3;KALRN;HSPD1;PTPA;AKAP13;MAP3K20;SLIT2;BID;RPS27A;PHLDA1;SOX4;ARHGEF11;TNFRSF12A;GADD45A;DAPK3;SIAH1;RPS6;DAB2IP;TNFRSF10B;ANO6;NGF;BMP2;SHQ1;BCL6;APC;ARHGEF3;CTNNB1;FAS;UBA52;SQSTM1;RNF122;MAP3K11
						regulation of cell growth (GO:0001558)	0.00776575	LGI1;TGFB2;CAMK2D;CDKN2C;FAM107A;SMARCA2;MT3;IL17RB;EGFR;AGT;GJA1;KIAA1109;BCL6;NRG3;BCL2;PLCE1;SGK3;CHPT1;VGLL4;HSPA1B;HSPA1A	phosphorylation (GO:0016310)	0.000932751	APP;DGKE;GMFB;DGKD;PANK3;MAML1;DGKB;DGKA;STK11;GNPTAB;PDK3;MAP3K9;PRKACA;EPHB2;PRKACB;XYLB;PDK2;PDK1;PRKCG;CDKL2;PRKCI;MAP2K1;EPHA7;CDKL5;PRKCB;DAPK2;PRKCE;DAPK3;LMTK3;MATK;ADAM10;LMTK2;PRPF4B;VRK1;VRK2;CSNK1E;PASK;DGKZ;NRBP1;CDC25B;PRKAR1B;ULK1;ERG;CSNK1G2;DGKI;CDKL1;DGKH;BRSK1;BRSK2;PXK;CTBP1;PRKDC;STK39;NLK;PRKCZ;TTBK1;NUAK1;GRK3;GRK2;GRK6;MAP3K21;MARK2;MARK1;PRRT1;SRPK2;CDK18;CDK19;PLK2;TNK2;…	cellular response to tumor necrosis factor (GO:0071356)	0.000276602	ADAMTS12;FOXO3;TANK;CX3CL1;ZFP36L2;ZFP36L1;PSMB4;ZFP36;TMSB4X;CCL2;GBP2;GBP1;GBP3;EIF5A;TNFSF14;TNFRSF12A;STAT1;DAB2IP;TRAF2;TRAF1;TNFRSF1A;NFKBIA;ADAM17;TRAF3;CHI3L1;MAP3K14;BIRC2;LIMS1;NFE2L2;BIRC3
						negative regulation of growth (GO:0045926)	0.00776575	NOTCH2;TGFB2;CDKN2C;MT1M;MT3;SMARCA2;GJA1;MT2A;BCL6;MT1G;MT1H;VGLL4;HSPA1B;MT1E;HSPA1A	positive regulation of excitatory postsynaptic potential (GO:2000463)	0.000965127	NLGN1;CHRNA7;PTEN;PRKCZ;GRIN1;RIMS2;RIMS1;STX1B;CUX2;RELN;DLG4;PTK2B;SHANK3;SHANK1	regulation of focal adhesion assembly (GO:0051893)	0.000316754	MACF1;DUSP3;DAPK3;THBS1;PPM1F;ACTG1;PEAK1;ITGB1BP1;PHLDB2;VCL;FERMT2;MAP4K4;S100A10;LIMS1
						neuron projection development (GO:0031175)	0.00809494	LGI1;GPM6A;ADGRV1;WHRN;CTNND2;DOCK7;HMGB1;PPP1R9A;BMP7;OPHN1;TAOK3;NEDD4;PLXNB1;TNIK;APOE;MAP4;EPHB1;MAP4K4	synaptic transmission, glutamatergic (GO:0035249)	0.000965127	NAPA;GRIA2;NAPB;UNC13C;GRID2;UNC13A;GRID1;GRIK5;GRIK3;GRIK1;GRIK2;CDH8;SLC17A6;SLC17A7	cellular response to vascular endothelial growth factor stimulus (GO:0035924)	0.00033156	MAP2K3;ERN1;ANXA1;EGR3;SPHK1;MAPKAPK2;DAB2IP;SPRY2;ITGB1BP1;PRKD2;PRKD1
						zinc ion homeostasis (GO:0055069)	0.0084947	MT2A;MT1M;MT1G;MT1H;SLC39A12;MT3;MT1E	small GTPase mediated signal transduction (GO:0007264)	0.0010115	RERG;CRKL;TRIM28;ARFIP2;RAC1;USP8;RALBP1;KSR1;RRAS2;KSR2;RUNDC3A;TIAM2;SHTN1;TIAM1;RAPGEF2;MAPKAPK5;RAPGEF5;ERAS;DNMT1;SHC2;RALA;SHC3;ARHGAP18;PLD1;RASGRP2;RASGRP1;RASGRP3;NRAS;G3BP2;KRIT1;SHOC2;BRAP;RASL10A;CDKN2A;PLK2;TNK2;IGF1;MAPK14;USP28;ARHGAP32;CCDC88A;MAPK11;RIT2;GNB1;RAB18;NUCB1;GRB2;LAT;NUCB2	I-kappaB kinase/NF-kappaB signaling (GO:0007249)	0.000347742	DAB2IP;TRAF2;TANK;TNFRSF1A;RELB;NFKBIA;IRAK2;NKIRAS2;TIFA;RPS27A;UBA52;MAP3K14;BIRC2;BIRC3;TLR2
						positive regulation of programmed cell death (GO:0043068)	0.00861325	FANK1;ARHGEF26;ITSN1;HMGB1;CLU;FOXO1;STK3;HSPD1;GNA13;AKAP13;FGD4;RPS6KA2;UBC;MAP3K5;VAV3;ARHGEF12;ANO6;DNAJA1;LATS2;BCL6;APC;STK17A;ARHGEF4;SOS1;SQSTM1	calcium ion transmembrane transport (GO:0070588)	0.00113667	SLC24A2;ATP2A2;CACNA1A;CACNA1D;CACNA1C;PHB;SPG7;PKD2;MAIP1;PKD1;NALCN;SLC8A1;SLC8A2;CACNA1G;TMEM165;TRPM2;GRIN2A;PMPCB;PMPCA;TRPM7;SLC25A23;TRPM6;TRPC5;TRPC6;TRPC3;TRPC4;CACNA2D1;TRPC1;ATP2B3;ATP2B1;TRPC4AP;GRIN2B;GRIN1;GRIN2D;P2RX7;SLC8A3;CACNB3;MICU3;MICU2;GAS6;MICU1;MCU	positive regulation of blood vessel endothelial cell migration (GO:0043536)	0.000390468	MAP2K3;ANXA1;ETS1;FGF2;HIF1A;THBS1;HDAC7;ADAM17;TMSB4X;HMOX1;PRKD2;PRKD1;FGFR1
						mesenchymal cell differentiation (GO:0048762)	0.00891983	DDX17;TGFBR3;DDX5;RANBP3L;TGFB2;HGF;SOX9;BMP7;LIMS1	positive regulation of axonogenesis (GO:0050772)	0.00124812	ROBO2;SEMA7A;AMIGO1;ROBO1;GOLGA4;ZFYVE27;SLITRK1;ARHGDIA;MAP6;PLXNA1;PLXNC1;SLIT2;PLXNA4;CDKL5;SEMA4D;BDNF;LIMK1;ISLR2;L1CAM;NGF;TIAM2;SHTN1;TIAM1;MAPT;DBN1	positive regulation of signal transduction (GO:0009967)	0.00047123	YAP1;MACF1;CD63;TNFAIP3;FGF1;HIF1A;CDC73;ROBO1;C3;P2RY6;ADAMTS3;MGAT5;TSPAN5;FLNA;ITGAV;CD74;CREBBP;XBP1;STAT3;DAB2IP;SULF1;SLC39A14;SMARCA4;SULF2;ERN1;BMP2;AXL;AAK1;FAS;PRKD2;ITGB1BP1;ITGA5;LIMS2;TLR2;LIMS1
						integrin-mediated signaling pathway (GO:0007229)	0.00911862	DST;ITGB4;CUL3;ERBIN;ITGB8;ITGAV;PRKD1;PTN;PLPP3;DOCK1;FERMT2	dendritic spine organization (GO:0097061)	0.00153231	PRNP;ARF1;MTMR2;ITGA3;CHRNA7;INSR;PTEN;DOCK10;ARC;DLG4;PICK1;DIP2A;EPHB2;PAK3;SHANK3;ZNF365;LGMN;SHANK1	positive regulation of I-kappaB kinase/NF-kappaB signaling (GO:0043123)	0.000504194	GPR89A;TRAF3IP2;DDX21;NOD1;CX3CL1;AKAP13;IRAK1;DHX36;TIFA;TRIM25;HMOX1;FLNA;BRD4;CD74;TNFRSF10B;TRAF2;CFLAR;RHOC;TNFRSF1A;EEF1D;PELI1;PRKD1;ALPK1;MAP3K14;MYD88;BIRC2;BIRC3
						chaperone-mediated protein complex assembly (GO:0051131)	0.00958457	HSP90AA1;PTGES3;CLU;HOPX;HSPD1;HSPA1A	potassium ion transport (GO:0006813)	0.0015969	KCNC1;KCNK9;KCNC2;KCNC3;KCNC4;PKD2;KCNH1;KCNH2;KCNH3;KCNH4;KCNH5;KCNK10;KCND2;KCNH7;ABCC8;KCND3;KCNH8;KCNK12;KCNK13;KCNAB1;KCNAB2;KCNAB3;SLC9A2;SLC9A5;SLC9A6;SLC9A7;KCNQ1;KCNQ2;KCNQ3;KCNQ4;KCNQ5;SLC24A2;KCNA1;KCNA2;NALCN;SLC9A1;KCNV1;KCNMB4;KCNN2;KCNJ2;KCNJ3;KCNJ4;KCNF1;KCNJ6;KCNJ11;KCNB1;KCNIP2;KCNB2;KCNS1;KCNS3;KCNK1;KCNK2;HCN2;HCN1	positive regulation of apoptotic process (GO:0043065)	0.000622028	FANK1;HRK;ITGB1;TNFAIP8;TRIO;ARHGEF26;UBE2Z;FOXO3;KALRN;HSPD1;PTPA;AKAP13;MAP3K20;SLIT2;BID;RPS27A;PHLDA1;SOX4;ARHGEF11;PRNP;TNFRSF12A;GADD45A;DAPK3;SIAH1;RPS6;DAB2IP;TNFRSF10B;ANO6;NGF;BMP2;SHQ1;BCL6;APC;ARHGEF3;CTNNB1;FAS;UBA52;SQSTM1;RNF122;MAP3K11
						cell junction assembly (GO:0034329)	0.00958457	GPM6A;FARP1;CTNND2;CDH2;OPHN1;CDH20;CDH10;CDHR3;NRCAM;TLN2;FERMT2;ADGRL3;LIMS1	regulation of autophagy (GO:0010506)	0.00192117	USP36;GSK3A;LRRK2;USP33;KEAP1;PRKAG2;PIK3CB;SOGA1;GOLGA2;UCHL1;STK11;CAPNS1;RB1CC1;MLST8;KAT8;PIP4K2A;GPR137;EP300;PIP4K2B;VPS35;PIP4K2C;TRIM27;ATP6V1E1;PRKACA;DNM1L;RNF152;BOK;RUBCN;ATP6V1G1;ATP6V0B;FBXW7;DAPK2;DAPK3;SIRT2;SREBF2;HAX1;RRAGD;EEF1A2;ATP6V1B2;TRIM14;TRIB3;ULK1;VDAC1;SMCR8;MAPT;ATP6V0D1;GAPDH;MET;OPTN;ATP6V1A;USP13;PRKAA2;ROCK1;DAPL1;MTMR8;ITPR1;HTRA2;FOXK2;SNX32;FOXK1;VPS26B;RASIP1…	regulation of tumor necrosis factor-mediated signaling pathway (GO:0010803)	0.000675761	SPHK1;SPPL2A;TNFAIP3;TRAF2;TRAF1;CFLAR;TNFRSF1A;CYLD;ADAM17;CASP4;OTULIN;RFFL;BIRC2;BIRC3
						negative regulation of cell differentiation (GO:0045596)	0.00958457	ABCA1;YAP1;ADGRV1;CRIM1;RORA;RORB;BMP7;MEIS2;FOXO1;HOPX;EGFR;SOX2;SPRED1;RANBP3L;EFEMP1;BAMBI;ITGAV;SOX9;FERMT2	regulation of potassium ion transmembrane transport (GO:1901379)	0.00192117	CAB39;AMIGO1;FHL1;STK39;AKAP6;CACNA1D;DPP6;GNG2;KCNMB4;KCNN2;KCNJ2;KCNJ3;KCNH2;KCNJ4;GABBR2;KCNJ6;KCNIP1;KCNIP2;KCNJ9;KCNIP3;KCNIP4;KCNAB1;KCNAB2;KCNAB3;DLG1;BIN1;KCNQ1;NOS1AP;GNB1	regulation of programmed necrotic cell death (GO:0062098)	0.00106035	CYLD;MLKL;FLOT1;PELI1;FLOT2;CFLAR;BIRC2;BIRC3
						collagen fibril organization (GO:0030199)	0.00958457	TGFB2;DST;P4HA1;ITGB4;P4HA2;COL5A3;SERPINH1;COL21A1;COL4A5;PLOD2;LOXL1;DDR2	heparan sulfate proteoglycan metabolic process (GO:0030201)	0.00215805	B3GAT3;GLCE;XYLT1;SULF1;HS3ST4;HS6ST1;HS6ST2;HS6ST3;SULF2;EXT1;EXT2;UGDH;GPC1;NDST3;EXTL3	regulation of endothelial cell chemotaxis (GO:2001026)	0.00106905	TMSB4X;PRKD2;PRKD1;FGF1;FGF2;THBS1;LGMN
						axonogenesis (GO:0007409)	0.00958457	NOTCH2;LGI1;HSP90AA1;LAMA1;SEMA3D;SEMA3A;DOCK7;PRKCA;S100B;ENAH;KLF7;OPHN1;PALLD;PARD3;ANOS1;NRCAM;FYN;CTNNA2;EZR;SOS1;EPHB1;EPHA2	regulation of macroautophagy (GO:0016241)	0.00223145	GPSM1;USP36;SCOC;LRRK2;PRKAG2;UCHL1;CAPNS1;SESN1;RB1CC1;MLST8;VPS35;QSOX1;ATP6V1E1;PRKACA;LZTS1;BNIP3L;ATP6V1G1;ATP6V0B;TSC2;SIRT1;PIK3CA;RRAGD;ATP6V1B2;TBC1D25;ULK1;SMCR8;ATP6V0D1;GAPDH;PAFAH1B2;ATP6V1A;PRKAA2;MTMR8;SNX32;VPS26B;MAPK8;LARP1;ATG101;ATP6V0A2;ATP6V1H;ATP6V0E2;ATP6V1D;ATP6V0A1;SNX6;UBQLN2;BNIP3;CDK5;ATP13A2;LAMTOR4;LAMTOR3;CDK5R1	positive regulation of transcription by RNA polymerase II (GO:0045944)	0.00106905	CIITA;WWC1;SERPINE1;SCX;PRDM2;NR3C1;FGF1;ETS1;FGF2;CDC73;CX3CL1;ELK3;NKRF;MYC;NAMPT;NOS1;IER5;JUNB;SOX4;ACTR3;EIF5A;KDM6B;LMO2;PPRC1;TNFRSF1A;JMJD6;PLSCR1;RFX4;IRF1;TET3;IRF7;PRKD2;ITGB1BP1;PRKD1;SQSTM1;UBA52;ATF3;PPARD;TLR2;YAP1;NFAT5;ZNF593;CEBPB;CASZ1;EPAS1;DOT1L;GLIS3;NLRC5;FOXO3;RNF4;HIF1A;ARNTL2;FSTL3;GLIS2;SBNO2;IFI16;PCBP1;DHX36;NRIP1;HIVEP1;RPS27A;BRD4;MLXIP;EGR1;STAT5B;WWTR1;CREBBP;ZNF2…
						positive regulation of binding (GO:0051099)	0.0102826	TCF7L2;HMBOX1;LRP1;EGF;BAMBI;HMGB1;APOE;PARP9;MARK3;ADD1;STK3;HIPK2	cardiac muscle cell contraction (GO:0086003)	0.00223145	CACNA2D1;CACNA1D;ATP1A1;CACNA1C;CACNA1G;PIK3CA;PKP2;SCN3B;FGF12;SCN4B;KCNJ2;SCN1B;SCN1A;SCN2B	regulation of cell morphogenesis (GO:0022604)	0.00106905	NTNG1;MACF1;ARC;CAPZB;PDPN;LARP4;WTIP;CD44;FERMT2;MFSD2A
						positive regulation of multicellular organismal process (GO:0051240)	0.0102826	KDM3A;LRP1;PTN;FGF2;ADRA1A;GJA1;PRDM16;LEPR;SOX9;APOE;SOX6;SOX5;DECR1;ABCA1;TGFB2;CADM1;EGF;RFX3;AGT;GATM;SMO;APC;BAMBI;ZNF516;BMPR1B;LPIN1;FERMT2;BMPR1A	glycerophospholipid biosynthetic process (GO:0046474)	0.00223145	SLC44A5;ACHE;DGKE;ARF1;DGKD;SLC44A1;DGKB;CPNE7;DGKA;PTEN;PIK3CD;PIK3CB;PIK3C2B;CPNE1;PIP4K2A;CPNE3;PIP4K2B;PIP4K2C;SBF1;STARD7;PLA2G4C;OCRL;HDHD5;DGKZ;PISD;INPP4A;INPP4B;PIK3CA;PITPNM1;PITPNM3;FAR1;PI4K2A;DGKH;MTMR2;ABHD8;MTMR8;PIK3R3;PLD1;AGPAT1;AGPAT2;MTMR6;AGPAT3;SELENOI;MTMR7;PIK3R5;AGPAT4;PGS1;PTDSS2;PTDSS1;INPP5F;GPAT4;INPP5J;PIP5K1B;GPAT3;PIP5K1C;CDIPT;CHKB;PLEKHA1;MBOAT7;PLEKHA3;SYNJ2;DDH…	positive regulation of endothelial cell migration (GO:0010595)	0.00121781	MAP2K3;NRP2;FGF1;ETS1;FGF2;HIF1A;THBS1;ADAM17;RRAS;TMSB4X;ITGB1BP1;PRKD2;PRKD1;AAMP;BCAR1;FGFR1;LGMN
						cellular response to topologically incorrect protein (GO:0035967)	0.0104524	HSPA8;BAG3;HSPB8;RHBDD1;HSPA6;HSPA1B;HSPA1A	positive regulation of dendrite extension (GO:1903861)	0.00225698	CPNE9;ITSN2;SYT4;SYT3;SYT2;UNC13A;CPNE5;SYT1;RASAL1;RIMS2;RNF157;RIMS1;PLAA	negative regulation of extrinsic apoptotic signaling pathway (GO:2001237)	0.00177863	SERPINE1;IFI6;TNFAIP3;TNFRSF10B;TRAF2;CFLAR;THBS1;ICAM1;LGALS3;PEA15;HMOX1;FAS;ITGAV;RFFL;SCG2;MCL1
						regulation of extracellular matrix organization (GO:1903053)	0.0104524	LRP1;SLC2A10;AEBP1;AGT;DDR2	regulation of synapse assembly (GO:0051963)	0.00232552	ROBO2;APP;NLGN1;BHLHB9;CLSTN2;CLSTN3;CLSTN1;IL1RAP;CUX2;SLITRK1;SLIT1;SYNDIG1;VPS35;EPHB2;GPC6;LRRC4B;SNCA;GRID2;MEF2C;BDNF;LHFPL4;PTPRD;LRFN5;LRFN4;IL1RAPL2;IL1RAPL1	response to interferon-gamma (GO:0034341)	0.00177863	IFITM3;CD74;CIITA;SP100;GCH1;CALCOCO2;STAT1;DAPK3;CX3CL1;CCL2;GBP2;GBP1;GBP4;HLA-DPA1;TLR2;GBP3
						positive regulation of morphogenesis of an epithelium (GO:1905332)	0.0104524	GJA1;SMO;EGF;SOX9;FGF2;AGT	protein dephosphorylation (GO:0006470)	0.00259889	PTPRT;PTPRU;PTPRR;PTPRS;PTPRO;PTEN;PTPRM;PPP2R2A;PTPRK;PTPRG;PPP3CA;PPP6C;STK11;DUSP10;PPP4R2;UBASH3B;PPP2R1A;PPP2R5E;SBF1;DUSP3;SSU72;PPP2R5B;PPP2R5D;DUSP26;DUSP8;CTTNBP2NL;DUSP7;PPM1A;MTMR2;PPM1L;PPM1H;RPAP2;PPM1E;MTMR6;PPM1F;MTMR7;PPM1G;RPRD1A;LHPP;PTPN1;PTPRN2;EYA3;EYA4;PTPN11;PTPN12;SSH2;SSH1;PPP1CA;FAM220A;PTPRD;PDP1;PTPRE;PTPRB;PPP2R2C;PPP2R2D;PTPN6;PTPN5;PTPN2;PTPN3	negative regulation of extrinsic apoptotic signaling pathway via death domain receptors (GO:1902042)	0.00180735	SERPINE1;PEA15;TNFAIP3;HMOX1;TNFRSF10B;FAS;TRAF2;CFLAR;RFFL;ICAM1
						response to copper ion (GO:0046688)	0.0104524	MT2A;MT1M;MT1G;MT1H;MT3;MT1E	cytosolic calcium ion transport (GO:0060401)	0.00262885	RYR2;CACNA2D1;ATP2A2;ATP2B3;CACNA1C;ATP2B1;JPH1;MAIP1;SLC8A1;SLC8A2;JPH4;CACNB3;JPH3;MICU3;MICU2;SLC25A23;MICU1;MCU	nucleotide-binding oligomerization domain containing signaling pathway (GO:0070423)	0.0020565	CYLD;IRAK1;IRAK2;OTULIN;TNFAIP3;NOD1;RPS27A;AAMP;UBA52
						regulation of blood vessel endothelial cell migration (GO:0043535)	0.0123305	ATP2B4;HSPB1;PRKCA;PRCP;HMGB1;PRKD1;APOE;FGF2;EPHA2	nuclear-transcribed mRNA catabolic process, nonsense-mediated decay (GO:0000184)	0.00269456	RPL4;RPL3;RPL31;RPLP0;PPP2R2A;CASC3;RPL10A;RPL8;RPL9;RPL6;RPL7;SMG6;RPS15;RPS14;RPL7A;PPP2R1A;RPL36;RPL37;UPF1;RPS8;NCBP2;RPS5;RPL22;RPL13A;RPSA;RPL37A;RPL27;ETF1;PABPC1;RPL29;RPL28;UBA52;RBM8A;RPL11;CTIF;RPL14;RPS3;RPL13;RPL15;RPS2;RPL18;RPS27A;RPL19;RPL41;UPF3B;MAGOHB;RPS27;RPS29;RNPS1;RPS23	regulation of signal transduction (GO:0009966)	0.00215768	CD63;SP100;PRAG1;CBFB;RGS16;PXN;ZDHHC7;CX3CL1;SNX3;UGCG;RIC8B;UBASH3B;IRAK1;IRAK2;IGFBP7;TIMP1;YWHAG;WWTR1;PRNP;CREBBP;ITGA3;SULF1;PLSCR1;DOK5;ITGB1BP1;PRKD1;SIK2;CRK
						regulation of cardiac conduction (GO:1903779)	0.0123305	AHCYL1;ASPH;ATP2B4;ITPR2;ABCC9;ANK2;ATP1A2;RYR3;AGT	protein phosphorylation (GO:0006468)	0.00289225	APP;GMFB;MAML1;CCNH;RPS6KA3;STK11;RPS6KA6;SLK;PDK3;MAP3K9;PRKACA;EPHB2;PRKACB;STK32B;PDK2;PDK1;PRKCG;CDKL2;CSNK1G3;EPHA4;PRKCI;MAP2K1;CDKL5;PRKCB;DAPK2;PRKCE;DAPK3;LMTK3;MATK;ADAM10;LMTK2;PRPF4B;VRK1;VRK2;CSNK1E;PASK;NRBP1;CDC25B;PRKAR1B;TYRO3;ULK3;MAPKAPK5;ULK1;ERG;CSNK1G2;EPHA3;CDKL1;BRSK1;BRSK2;PXK;CTBP1;PRKDC;STK39;NLK;PRKCZ;TTBK1;NUAK1;GRK3;GRK2;GRK6;ABL2;MAP3K21;MARK2;MAP2K6;MARK1;PRRT1;SRP…	cellular response to type I interferon (GO:0071357)	0.00215768	IFITM3;EGR1;SP100;STAT1;HLA-B;IFI6;HLA-C;ISG15;IFI35;IRAK1;IRF1;IRF7;GBP2;MYD88
						regulation of heart contraction (GO:0008016)	0.0123305	CAMK2D;TGFB2;AHCYL1;ASPH;S100A1;ATP2B4;ITPR2;ABCC9;ANK2;ATP1A2;RYR3;AGT	protein localization to cell periphery (GO:1990778)	0.00313211	RAB3B;RAB3C;C2CD5;RAB3A;ZFYVE27;CDH1;BSG;FLOT1;FLOT2;TMED2;RAB8B;ACTN2;TESC;ANK3;ATP1B1;FAM126B;ANK1;GAK;CACNB3;RAP2A;RABEP1;PACS2;PKP2;RAPGEF2;ITGB1BP1;GAS6;SPTBN4;ROCK1;ROCK2;STXBP1;ZDHHC23;LIN7A;ZDHHC22;LIN7C;SLC9A3R2;DPP6;RAP1A;RAB40B;RAB40C;EPB41L3;FCHO2;MAP7;TSPAN5;SCN3B;PACSIN1;CLASP2;PPIL2;KCNB1;KCNB2;KCNIP3;KCNIP4;WDR19;MYO5A;DLG1;EHD3;RAB15;RAB12;FGF13;MRAP2	type I interferon signaling pathway (GO:0060337)	0.00215768	IFITM3;EGR1;SP100;STAT1;HLA-B;IFI6;HLA-C;ISG15;IFI35;IRAK1;IRF1;IRF7;GBP2;MYD88
						positive regulation of gene expression (GO:0010628)	0.0130564	YAP1;DDX5;CLU;FGF2;EGFR;FXR1;GJA1;UBR5;PLCG2;ITGB8;SOX9;STOX1;NTRK2;SMAD1;GSN;TLE1;CADM1;SLC2A10;EGF;SAMD4A;DYRK1A;PAX6;ANK2;BMP7;MT3;AGT;KAT2B;SMO;VIM;EZR;HSPA1B;TNRC6A;HSPA1A;LIMS1;NFE2L2	protein localization to membrane (GO:0072657)	0.00352184	RAB3B;RAB3C;C2CD5;RAB3A;LRRC4;CYP46A1;ZFYVE27;CDH1;BSG;FLOT1;TMED2;FLOT2;RAB8B;ACTN2;TESC;MAGI2;ANK3;FAM126B;ATP1B1;ANK1;GAK;RAP2A;CACNB3;RABEP1;PACS2;LRRC7;PKP2;PICK1;RAPGEF2;ITGB1BP1;GAS6;SHANK3;SPTBN4;NLGN1;ROCK1;ROCK2;STXBP1;ZDHHC23;NRXN2;LIN7A;THY1;ZDHHC22;LIN7C;SAV1;SLC9A3R2;DPP6;RAP1A;RAB40B;RAB40C;EPB41L3;DVL1;FCHO2;MAP7;TSPAN5;SCN3B;BID;PACSIN1;CLASP2;PPIL2;KCNB1;KCNB2;KCNIP3;RFTN1;WDR19…	cellular response to peptide (GO:1901653)	0.00215768	PRNP;ABCC1;XBP1;CACNA2D1;RPL23;CACNA1A;NOD1;ICAM1;IGF1R;ZFP36L1;CASP4;VIM;LGMN
						positive regulation of intracellular signal transduction (GO:1902533)	0.0164892	ANKRD17;BCAR3;NFAT5;WWC1;HMGB1;ATP2C1;FGF2;ADRA1A;EGFR;SOX2;AKAP13;GJA1;PLCG2;ITGAV;FYN;SOX9;SASH1;WLS;NTRK2;TCF7L2;HSP90AA1;TGFB2;ADGRV1;EGF;HGF;AKR1C3;S100B;AGT;GPRC5B;RHEB;NEDD4;BCL2;PLXNB1;TAB2;PRKD1;NUPR1;FERMT2;LIMS1	negative regulation of synaptic transmission (GO:0050805)	0.00352891	PRRT1;SLC24A2;ACHE;ARF1;MTMR2;NLGN4X;LRRK2;PLK2;STXBP1;GRIK3;PTEN;TMEM25;PNKD;SYT11;PICK1;SHANK2	toll-like receptor signaling pathway (GO:0002224)	0.00225877	COLEC12;SCARA3;UBE2D3;UBE2D1;HSPD1;IRAK1;TRAF3;IRAK2;MAPKAPK2;RPS27A;UBA52;BIRC2;MYD88;CTSB;BIRC3;TLR2;LGMN
						axon guidance (GO:0007411)	0.0166169	NOTCH2;LGI1;LAMA1;SEMA3D;SEMA3A;PRKCA;ENAH;KLF7;OPHN1;SMO;NFIB;PALLD;ANOS1;PLXNB1;FYN;EZR;SOS1;EPHB1;EPHA2	regulation of postsynaptic neurotransmitter receptor activity (GO:0098962)	0.00397035	AKAP9;DLGAP1;NPTX1;DLGAP3;NPTX2;NPTXR;DLGAP2;BEGAIN;DLGAP4	regulation of cellular component movement (GO:0051270)	0.00243704	ADAM17;SP100;PRAG1;RPS19;INPP5F;ACTN1;DAPK3;PDPN;ABL2;ZSWIM4;ETS1;HBEGF
						positive regulation of stem cell differentiation (GO:2000738)	0.017327	TGFB2;PTN;SOX9;SOX6;SOX5	protein localization to plasma membrane (GO:0072659)	0.00473823	RAB3B;RAB3C;C2CD5;RAB3A;ZFYVE27;CDH1;BSG;FLOT1;FLOT2;TMED2;RAB8B;ACTN2;TESC;ANK3;ATP1B1;FAM126B;ANK1;GAK;CACNB3;RAP2A;PACS2;PKP2;RAPGEF2;ITGB1BP1;GAS6;SPTBN4;ROCK1;ROCK2;STXBP1;ZDHHC23;ZDHHC22;SLC9A3R2;DPP6;RAP1A;RAB40B;RAB40C;EPB41L3;FCHO2;MAP7;TSPAN5;SCN3B;PACSIN1;CLASP2;PPIL2;KCNB1;KCNB2;KCNIP3;KCNIP4;MYO5A;CCDC88A;DLG1;EHD3;RAB15;RAB12;FGF13;MRAP2;NECTIN3	regulation of defense response (GO:0031347)	0.0024758	ANXA1;CELF1;IL1R1;ADAMTS12;CYLD;SBNO2;BCL6;TRAF3;TMSB4X;IRF1;CASP4;NLRP1;BIRC2;MYD88;BIRC3;BRD4
						positive regulation of nucleic acid-templated transcription (GO:1903508)	0.017327	FANK1;YAP1;KDM3A;RORA;RORB;FGF2;GLI3;EGFR;FOXO1;NPAS2;NPAS3;SOX2;PRDM16;SOX9;APOE;TBL1X;TEAD1;MAP3K5;NCOA1;CREBBP;ZFHX3;EGF;DYRK1A;RFX3;PAX6;FOS;PARP9;RGMB;SMARCA2;BMP7;MT3;AGT;HIPK2;NFIB;BAMBI;ZNF516	Ras protein signal transduction (GO:0007265)	0.00473823	CYFIP1;RIPOR1;RTKN;GDI1;ARHGDIG;BRK1;RERG;CRKL;TRIM28;ARHGDIA;CFL1;RAC1;USP8;KSR1;PLEKHG5;RRAS2;KSR2;SHTN1;TIAM1;RAP2A;RAP2B;CDC42EP3;ELMO1;CDC42EP2;CDH13;RAPGEF2;MAPKAPK5;KPNB1;ERAS;DNMT1;SHC2;RALA;SHC3;ROCK1;ROCK2;PLD1;RASGRP2;RASGRP1;RASGRP3;NRAS;RAP1A;G3BP2;SHOC2;WASF1;CTNNAL1;BRAP;HACE1;CDKN2A;PLK2;LIMK1;MYO9B;IGF1;MAPK14;USP28;MAPK11;RIT2;GNB1;GRB2;LAT	modification-dependent protein catabolic process (GO:0019941)	0.00262237	RNF11;UBE3C;UBE2D1;HERPUD1;RNF19A;RNF217;LONP1;UBQLN1;TRIM25;FEM1C;RPS27A;RFFL;UBQLN2;XBP1;KLHL25;DTX3L;SIAH1;ISG15;UBE2G2;FBXO10;FBXO11;FBXL14;KCTD6;SPSB1;KCTD10;NEDD4;UBA52;SQSTM1
						cellular response to BMP stimulus (GO:0071773)	0.017327	TGFBR3;SMAD1;DDX5;TGFB2;SOX9;RGMB;BMPR1B;BMP7;RGMA;BMPR1A	calcium ion-regulated exocytosis of neurotransmitter (GO:0048791)	0.00499419	RIMS2;SYT5;RIMS1;UNC13C;RIMS3;SYT2;UNC13A;SYT1;DOC2B;SYT7	regulation of necroptotic process (GO:0060544)	0.00262237	CYLD;MLKL;FLOT1;PELI1;FLOT2;CFLAR;BIRC2;BIRC3
						chaperone cofactor-dependent protein refolding (GO:0051085)	0.017327	HSPA8;PTGES3;HSPA6;HSPE1;HSPA1B;HSPA1A	regulation of dendrite extension (GO:1903859)	0.00499419	CPNE9;ITSN2;SYT4;SYT3;SYT2;UNC13A;CPNE5;SYT1;RASAL1;RIMS2;RNF157;RIMS1;PLAA	platelet aggregation (GO:0070527)	0.00263125	UBASH3B;ACTN1;FN1;FLNA;MYH9;CLIC1;MYL9;ACTB;VCL;ACTG1
						regulation of chondrocyte differentiation (GO:0032330)	0.017327	EFEMP1;TRPS1;SOX9;SOX6;BMPR1B;SOX5	regulation of dendrite development (GO:0050773)	0.00535007	ALK;CAMK1D;CDKL5;SEMA4D;BCL11A;DCC;DAB2IP;COBL;KNDC1;VLDLR;LRP8;CAMSAP2;RAP2A;ADGRB3;HECW2;HECW1;SARM1;CSMD3;LZTS1;DBN1;MARK1;PACSIN1	vascular endothelial growth factor receptor signaling pathway (GO:0048010)	0.00275587	NRP2;PXN;DAB2IP;CYBA;BAIAP2;SULF1;AXL;MAPKAPK2;ITGAV;PRKD2;PRKD1;CRK;AAMP;BCAR1
						negative regulation of programmed cell death (GO:0043069)	0.017327	FANK1;NOTCH2;ZFAND6;HSPB1;FMN2;FSTL1;SH3RF1;EGFR;FOXO1;HSPD1;BAG3;UBC;SOX9;MAP4K4;ANXA1;HGF;RHBDD1;ASNS;MT3;DNAJA1;BCL2;NUPR1;IL6ST;CRYAB;SQSTM1;NAIP;CD44;HSPA1B;HSPA1A	cytoplasmic translation (GO:0002181)	0.00541024	EIF4A2;RPL4;RPL3;RPL31;RPLP0;RPL11;RPL10A;RPL8;RPL9;RPL6;RPL7;RPS15;RPL7A;RPS14;RPL36;RPL14;RPS3;RPL13;RPL37;RPL15;RPS2;RPL18;RPS27A;ZC3H15;RPL19;EIF2B3;RPL41;RPS8;RPS5;RPL22;RPL13A;RPSA;RPS27;RPS29;RPL37A;DRG2;ETF1;RPL27;RPL29;RPL28;UBA52;RPS23	regulation of substrate adhesion-dependent cell spreading (GO:1900024)	0.00275587	PDPN;TESK1;NEDD9;FLNA;AP1AR;ITGB1BP1;CRK;GBP1;FERMT2;LIMS2;S100A10;LIMS1
						dendrite morphogenesis (GO:0048813)	0.017327	FARP1;KLF7;CTNND2;SDC2;PTN;CTNNA2;EPHB1	regulation of vesicle-mediated transport (GO:0060627)	0.00551956	RAB3B;RAB3C;SCARB1;RAB5B;RALA;HIP1;RAB3A;SRC;LRRK2;SNX12;CPLX2;PLD1;CPLX1;RIMS2;RAB21;INPP5F;RNF139;RAB26;AP2S1;ABL2;RAB8B;MAPK3;PACSIN1;NSF;PTPN1;MAP2K1;USP7;MAP2K2;SYK;SYT1;LGI3;TSC2;SYT7;RAB33B;RAB11B;STXBP5L;RIT2;RAB15;RAB12;RUFY2;CDH13;CHMP3;CD22	regulation of angiogenesis (GO:0045765)	0.00294983	ITGB1;SP100;SERPINE1;PTPRM;TNFAIP3;FGF1;HIF1A;ETS1;FGF2;THBS1;RRAS;HMOX1;XBP1;STAT1;CEMIP2;SPHK1;DAB2IP;SULF1;PML;PDCL3;COL4A2;ADAM12;CTNNB1;CHI3L1;SPRY2;PRKD2;PRKD1;ANGPTL4
						epithelial to mesenchymal transition (GO:0001837)	0.017327	DDX17;TGFBR3;DDX5;TGFB2;HGF;SOX9;BMP7;LIMS1	neuron development (GO:0048666)	0.00551956	ALK;APP;CNTNAP2;TENM1;TENM2;ATP8A2;TENM3;TENM4;MYT1L;RASGRF1;STMN2;STMN3;BICDL1;PTPRM;STMN4;FRY;HS6ST1;PPP1R9B;ATCAY;ZFYVE27;STMN1;TMEM108;SH3GL2;EPHA5;MEF2C;SRRM4;UNC5A;ACTL6B;PRMT1;GPRIN3;UGDH;GPRIN1;RAB35;TBC1D24;DCX;RAPGEF2;ULK1;MAPT;B4GALT6;HDGFL3;NLGN1;ROCK1;CAMSAP1;BLOC1S4;FLRT3;MAP2;NCDN;STX3;RYK;LAMB1;PBX4;L1CAM;CDK5;WNK1;PLP1;CNTN4;FRYL;CDK16;CDK5R1	TRIF-dependent toll-like receptor signaling pathway (GO:0035666)	0.00307926	TRAF3;UBE2D3;IRF7;UBE2D1;RPS27A;TANK;UBA52;BIRC2;BIRC3
						positive regulation of MAPK cascade (GO:0043410)	0.017327	NOTCH2;BCAR3;NTRK2;TGFB2;EGF;WWC1;PRKCA;PLA2G5;HMGB1;TPD52L1;FGF2;MID1;MT3;ADRA1A;EGFR;SOX2;GAREM1;TAOK3;PLCG2;ACKR3;APOE;FERMT2;CD44	transmembrane receptor protein tyrosine kinase signaling pathway (GO:0007169)	0.00593677	EPHB6;CYFIP1;IRS1;SLA;SOGA1;ACTB;TIAL1;ZFYVE27;UBASH3B;FGF9;GRB14;STMN1;GRB10;ANKS1A;ATP6V1E1;EPHB2;AP2M1;PDK2;ANKS1B;EPHA5;EPHA4;ATP6V1G1;EPHA7;EPHA6;LMTK2;TSC2;GTF2F1;FRS3;PRLR;TIAM1;TYRO3;ELMO1;ROR2;ATP6V0D1;GPLD1;NGEF;EPHA3;ATP6V1A;SHC2;SHC3;EPHA10;ARHGEF28;PIK3R3;EFNA5;KALRN;EFNB2;EFNB3;FLRT3;PDGFD;ATP6V0A2;ATP6V1H;ATP6V1D;ATP6V0A1;ATP6V1F;NUS1;BDNF;CAV2;TNK2;INSR;EIF2AK3;IGF1;GRIN2B;FGF17;A…	positive regulation of protein localization to nucleus (GO:1900182)	0.00311793	CCT3;YAP1;CCT2;WWTR1;DTX3L;TESK1;PARP9;IPO5;CCT6A;DKC1;SESN2;FLNA;FERMT2;ZPR1
						phosphorylation (GO:0016310)	0.017327	DGKG;CAMK2D;STK3;TLK1;FYN;MARK3;PRKG1;MAP3K5;MAP4K4;TGFB2;CSNK1A1;NEK7;DYRK1A;PRKCA;MERTK;HIPK2;MAPK10;TBCK;FER;LATS2;TAOK3;STK17A;BMP2K;SIK3;SGK3;PRKD1;TNIK;CDK13;BMPR1B;BMPR1A	positive regulation of neuron projection development (GO:0010976)	0.00632665	ALK;RET;SCARB2;CAMK2B;NDRG4;RETREG3;TENM3;BHLHB9;PLPPR5;STMN2;VLDLR;LRP8;CX3CL1;CUX2;RAP1A;RELN;DHX36;EP300;ABL2;PTK2B;SCN1B;MARK2;PACSIN1;PRKCI;CAMK1D;BDNF;MAGI2;DAB2IP;ZNF804A;COBL;P3H1;RIT2;LRRC7;PTK7;RAPGEF2;ROR2;CAMK1;SERPINI1;DBN1;EPHA3	regulation of erythrocyte differentiation (GO:0045646)	0.00313581	HSPA9;STAT5B;ZFP36;STAT1;STAT3;INHBA;FOXO3;ETS1;HIF1A;ZFP36L1
						skeletal system development (GO:0001501)	0.017327	WWOX;TGFB2;NCAN;BMP7;PCSK5;AKAP13;GJA1;PRDX1;TRPS1;SH3PXD2B;ITGB8;SOX9;SOX6;BMPR1B;CD44;SOX5	negative regulation of neuron projection development (GO:0010977)	0.00725973	RTN4R;HDAC2;NLGN1;PTPRS;GDI1;PTPRO;PTEN;STMN2;LPAR1;THY1;EFNB2;BAG5;EFNB3;ARHGDIA;SPOCK1;ZNF365;EPHA4;LINGO1;DCC;BCL11A;MCF2;OMG;RTN4RL2;GAK;STX1B;MAG;RTN4RL1;FKBP4;NGEF	negative regulation of protein metabolic process (GO:0051248)	0.00316151	SNX3;PRNP;FLOT2;FLNA;ITGAV;PTX3;CRYAB;PFDN5;LDLR;AZIN1;NFKB1;BANP
						regulation of Ras protein signal transduction (GO:0046578)	0.0191278	EPS8;NOTCH2;AKAP13;KANK1;STARD13;TGFB2;OPHN1;DENND1A;ERBIN;PLCE1;SQSTM1	protein targeting to ER (GO:0045047)	0.00743514	RPL4;RPL3;RPL31;ZFAND2A;RPLP0;RPL11;RPL10A;RPL8;SRP14;RPL9;RPL6;RPL7;RPS15;RPS14;RPL7A;SEC61A1;RPL36;RPL14;RPS3;RPL13;MAN1A1;RPL37;RPL15;RPS2;RPL18;RPS27A;SEC63;RPL19;RPL41;SGTB;RPS8;RPS5;RPL22;RPL13A;RPSA;SPCS3;SPCS2;RPS27;RPS29;RPL37A;RPL27;RPL29;RPL28;UBA52;RPS23	nucleotide-binding domain, leucine rich repeat containing receptor signaling pathway (GO:0035872)	0.00328725	CYLD;IRAK1;IRAK2;TNFAIP3;NOD1;RPS27A;AAMP;UBA52
						positive regulation of blood vessel endothelial cell migration (GO:0043536)	0.0191278	ANXA1;RHOJ;HSPB1;PRKCA;HMGB1;PRKD1;PIK3C2A;FGF2	synaptic vesicle cycle (GO:0099504)	0.00744254	BRSK1;SNAP25;NLGN1;RAB3A;CPLX2;CPLX1;SYT7;CPLX3;RIMS1;PCLO;CDK5;DNAJC5;SYNDIG1;SLC17A6;SLC17A7;PIP5K1C;STX1A;SNCA	response to interleukin-1 (GO:0070555)	0.00329174	ANXA1;IL1R1;DAB2IP;ADAMTS12;HIF1A;TANK;CX3CL1;NFKB1;IRAK1;IRAK2;CHI3L1;CCL2;GBP2;GBP1;MYD88;GBP3
						regulation of transforming growth factor beta receptor signaling pathway (GO:0017015)	0.0191278	TGFBR3;CREBBP;SPRED1;LATS2;BAMBI;SLC2A10;CD109;PRDM16;UBC;DKK3;HIPK2;HSPA1A	long-term synaptic potentiation (GO:0060291)	0.00872679	SLC24A2;MPP2;RGS14;TSHZ3;PLK2;GRIN2B;PRKCZ;GRIN2D;SLC8A2;SLC8A3;ARC;GRIN2A;PTK2B;SHANK2	pattern recognition receptor signaling pathway (GO:0002221)	0.0036697	NOD1;IRAK1;TRAF3;IRAK2;MAPKAPK2;TIFA;ALPK1;RPS27A;UBA52;MYD88;CTSB;TLR2;LGMN
						regulation of cartilage development (GO:0061035)	0.0198406	TRPS1;SOX9;BMPR1B;SOX6;SOX5	regulation of dendritic spine development (GO:0060998)	0.00872679	CAMK2B;MEF2C;NLGN1;PTPRS;TANC2;SRGAP2C;GRIN3A;NEURL1;CAMK1;KIF1A;SHANK3;ARF6;PPFIA2;SHANK1	MyD88-independent toll-like receptor signaling pathway (GO:0002756)	0.00374457	TRAF3;UBE2D3;IRF7;UBE2D1;RPS27A;TANK;UBA52;BIRC2;BIRC3
						connective tissue development (GO:0061448)	0.02224	SH3PXD2B;ZNF516;ITGB8;SOX9;SOX6;CD44;SOX5	cellular protein modification process (GO:0006464)	0.0105742	APP;GMFB;PGAP1;MAML1;KEAP1;PPP2R2A;DCAF7;UBE2L3;PSMD8;GOLGA2;PPP4R2;PPP2R1A;PDK3;PRKACA;SEPHS1;SKP2;PRKACB;PDK2;CHGB;PDK1;SKP1;PRKCG;PRKCI;WSB2;PRKCB;DAPK2;PRKCE;DAPK3;P3H1;CSNK1E;CEL;PASK;CDC34;PRKAR1B;PSME3;ULK1;ALG10B;UBA52;MTMR2;CTBP1;PRKDC;RPN1;NLK;PRKCZ;MTMR6;ART3;TTBK1;MTMR7;TGOLN2;NUAK1;HLCS;ST8SIA4;ST3GAL4;ST8SIA5;ST3GAL5;ST3GAL6;ST3GAL2;ATG5;LHPP;ST3GAL3;PRRT1;SRPK2;B3GALNT1;CDK18;NUS1;…	cellular response to interleukin-1 (GO:0071347)	0.00388556	EGR1;IL1R1;DAB2IP;NOD1;IL1RAP;ADAMTS12;HIF1A;TANK;NFKB1;CX3CL1;NFKBIA;PSMB4;IRAK1;IRAK2;PELI1;CCL2;GBP2;RPS27A;SQSTM1;UBA52;GBP1;MYD88;GBP3
						L-aspartate transmembrane transport (GO:0070778)	0.02224	SLC1A2;SLC1A3;SLC1A5	SRP-dependent cotranslational protein targeting to membrane (GO:0006614)	0.0105742	RPL4;RPL3;RPL31;RPLP0;RPL11;RPL10A;RPL8;SRP14;RPL9;RPL6;RPL7;RPS15;RPL7A;RPS14;SEC61A1;RPL36;RPL14;RPS3;RPL13;RPL37;RPL15;RPS2;RPL18;RPS27A;SEC63;RPL19;RPL41;RPS8;RPS5;RPL22;RPL13A;RPSA;RPS27;RPS29;RPL37A;RPL27;RPL29;RPL28;UBA52;RPS23	regulation of fibroblast proliferation (GO:0048145)	0.00419769	CD74;CDKN1A;FTH1;MYC;SPHK1;DAB2IP;FN1;S100A6;CTNNB1;CDC73;DDR2
						positive regulation of chondrocyte differentiation (GO:0032332)	0.0231712	SOX9;BMPR1B;SOX6;SOX5	clathrin-dependent endocytosis (GO:0072583)	0.0110884	ITSN2;CLTB;CLTA;AP2A1;AP2B1;AP2A2;SNAP91;GAK;FCHO1;INPP5F;DNAJC6;FCHO2;CANX;AP2S1;PIP5K1C;AP2M1	regulation of fat cell differentiation (GO:0045598)	0.00469143	CCDC71L;YAP1;WWTR1;CEBPB;XBP1;TRIO;ZFP36L2;ZFP36L1;ZFP36;BMP2;NOCT;TRIB3;FERMT2;PPARD;TRPM4
						extracellular matrix organization (GO:0030198)	0.0231712	TGFB2;ECM2;GSN;DST;ITGB4;LAMA1;NCAN;PAPLN;PLOD2;FGF2;LOXL1;FLRT2;P4HA1;P4HA2;COL5A3;SH3PXD2B;SERPINH1;CAPN2;COL21A1;COL4A5;ITGB8;ITGAV;CD44;DDR2	regulation of cellular protein localization (GO:1903827)	0.0110884	ABCA2;PTPN1;HSP90AB1;PRKAA2;PARP1;BDNF;CSNK1E;KCNAB2;SPIDR;PPM1F;RAB11B;MAP2;GPC1;SUMO3;DVL1;MAP1A;TRIM46;CTNNB1;PIN1;ATP13A2;CCDC66;MAPT;GPC6;RAB11FIP5	regulation of endothelial cell migration (GO:0010594)	0.00469143	NRP2;SP100;DAB2IP;PTPRM;FGF1;ETS1;FGF2;THBS1;RRAS;DNAJA4;ITGB1BP1;PRKD2;PRKD1;SLIT2;AAMP;BCAR1
						neuron migration (GO:0001764)	0.0231712	GPM6A;NTRK2;SEMA3A;DDIT4;CEP85L;NRCAM;SH3RF1;ADGRL3	peptidyl-serine phosphorylation (GO:0018105)	0.0113198	MAST3;LRRK2;MAST1;PKD1;RPS6KA3;RPS6KA6;CAMKV;PDK3;PRKACA;STK32B;PRKCG;CSNK1G3;PRKCI;MAP2K2;CAMK1D;CHUK;PRKCB;PRKCE;LMTK2;VRK1;CSNK1E;VRK2;LATS1;ULK3;MAPKAPK5;ULK1;GAS6;SGK1;CSNK1G2;CAMK1G;BRSK1;PNCK;CAB39;ROCK1;PRKDC;ROCK2;CAMK2A;STK39;NLK;PRKCZ;TTBK1;MAPK9;MAPK8;GRK2;MKNK1;RICTOR;MARK2;MARK1;SRPK2;PLK2;EIF2AK3;HIPK1;MAPK14;MAPK13;SBK1;CDK5;RPS6KB1;WNK1;CAMK4;CAMK1;ATR;CDK5R1	response to lipopolysaccharide (GO:0032496)	0.00550472	CD274;XBP1;GCH1;SERPINE1;DAB2IP;TNFAIP3;NFKB1;CDC73;ZFP36;ADAM17;SBNO2;IRAK1;AXL;NOCT;MAPKAPK2;PDE4B;PELI1;ADAM9;CCL2;NOS1;VIM;TRIB1;MYD88
						heart development (GO:0007507)	0.0231712	TGFB2;BMP7;PCSK5;WDR11;TGFBR3;AKAP13;KAT2B;NIPBL;FLRT2;SH3PXD2B;PLCE1;TAB2;SOX9;UTY;PDLIM5;KDM6A	dendrite morphogenesis (GO:0048813)	0.0123474	MEF2A;CHRNA7;PTEN;MAPK8IP2;CELSR2;DOCK10;ARC;MAP2;DLG4;BTBD3;DVL1;MAP6;TMEM106B;DIP2A;PHACTR1;EPHB2;PAK3;SHANK3;ZNF365;SHANK1	cell-matrix adhesion (GO:0007160)	0.00576846	ITGB1;CD63;ACTN2;ITGA3;ACTN1;FN1;ADAMTS12;FBLN5;CTTN;PEAK1;ZYX;ADAM9;ITGAV;ITGB1BP1;VCL;FERMT2;CD44
						transmembrane receptor protein serine/threonine kinase signaling pathway (GO:0007178)	0.0233369	SMAD1;DDX5;TGFB2;FOS;RGMB;BMP7;RGMA;TGFBR3;BAMBI;PARD3;UBC;BMPR1B;FERMT2;BMPR1A	regulation of short-term neuronal synaptic plasticity (GO:0048172)	0.0129165	SYNGR1;RAB3A;SLC4A10;GRIK2;SYP;SHISA9;SHISA7;PPFIA3;SHISA6;SLC8A2	positive regulation of cellular process (GO:0048522)	0.00649179	TENM4;CELF1;SCX;SMC5;FGF1;FGF2;ETS1;CX3CL1;IGF1R;EPB41L4B;ZFP36;CCND2;RPS19;MYC;NAMPT;FLOT1;ITGAV;TIMP1;IER5;IL6R;SOX4;MFSD2A;IL15RA;IL15;RPL23;SPHK1;RPS6;CYBA;DICER1;GAB2;OSMR;TGFBR2;FRMD5;ADAM17;PRKD2;ITGB1BP1;HBEGF;TLR2;COLEC12;PRKAA2;DOT1L;THBS1;ZFP36L1;RPS15A;DHX36;LMNA;PDPN;ROMO1;TRPM4;WWTR1;XBP1;CNBP;FN1;RAB27A;CDC7;FOSL1;ACER2;APC;CLCF1;LGMN;COPS9;FGFR1
						establishment or maintenance of apical/basal cell polarity (GO:0035088)	0.0234453	CRB1;CLIC4;PARD3;ERBIN;PARD3B	homophilic cell adhesion via plasma membrane adhesion molecules (GO:0007156)	0.0133625	PTPRT;ROBO2;TENM3;AMIGO1;PTPRM;NEXN;CELSR2;PKD1;PVR;ROBO1;IGSF21;CDH1;BSG;EMB;KIRREL3;CADM3;DSCAM;CNTN6;VSTM2L;L1CAM;SDK1;PECAM1;CDH13;CNTN2;CNTN4;DSCAML1;NECTIN3;SDK2;NECTIN1	positive regulation of vasculature development (GO:1904018)	0.00724335	ITGB1;XBP1;SPHK1;SERPINE1;FGF1;ETS1;FGF2;HIF1A;THBS1;PDCL3;RRAS;ADAM12;HMOX1;CHI3L1;PRKD2;PRKD1;ANGPTL4
						positive regulation of cellular protein catabolic process (GO:1903364)	0.0234453	HSP90AA1;PTTG1IP;APOE;EZR;VGLL4	cotranslational protein targeting to membrane (GO:0006613)	0.0133625	RPL4;RPL3;RPL31;RPLP0;RPL11;RPL10A;RPL8;SRP14;RPL9;RPL6;RPL7;RPS15;RPL7A;RPS14;SEC61A1;RPL36;RPL14;RPS3;RPL13;SSR1;RPL37;RPL15;RPS2;RPL18;RPS27A;SEC63;RPL19;RPL41;RPS8;RPS5;RPL22;RPL13A;RPSA;RPS27;RPS29;RPL37A;RPL27;RPL29;RPL28;UBA52;RPS23	positive regulation of pri-miRNA transcription by RNA polymerase II (GO:1902895)	0.00740998	FOSL1;EGR1;STAT3;FOXO3;NR3C1;ETS1;FGF2;HIF1A;SMARCA4
						protein-containing complex assembly (GO:0065003)	0.0248548	YAP1;TLE3;TCF7L2;CREBBP;TCF7L1;TLE1;CSNK1A1;CUL3;PDE4DIP;ANO6;PLEKHA7;APC;PARD3;SH3PXD2B;PPP6R3;CD59;SOX9;TEAD1;FBXL7;FERMT2;SH3BGR;WASF3	cellular response to metal ion (GO:0071248)	0.0182067	CPNE9;CDKN1B;CPNE5;CPNE4;CPNE7;LRRK2;PKD2;SUMO1;CDH1;CPNE1;CPNE3;CPNE2;KCNH1;MEF2A;MEF2C;CHUK;ANK3;TFR2;GPLD1;NLGN1;PRKAA2;KCNA1;HPCA;ADCY1;RASGRP2;NEUROD2;TRPM2;MAPK9;GLRA2;MAPK8;MAPK3;SLC25A24;SNCA;SYT5;SLC12A2;PRNP;SYT4;SYT3;TIGAR;SYT2;DMTN;SYT1;BNIP3;SYT13;BMP6;SYT7;TF;DLG2;SYT12;DLG4;SYT11;ATP13A2;LGMN	positive regulation of endothelial cell chemotaxis (GO:2001028)	0.00759701	TMSB4X;PRKD2;PRKD1;FGF2;FGFR1;LGMN
						regulation of JNK cascade (GO:0046328)	0.0255236	TGFBR3;PHLPP1;TAOK3;SEMA3A;HMGB1;TPD52L1;EPHB1;SH3RF1;EGFR;MAP3K5;MAP4K4;HIPK2	negative regulation of insulin receptor signaling pathway (GO:0046627)	0.0189552	PTPN1;GSK3A;PID1;IRS1;PRKCB;TSC2;PRKCZ;PTPRE;GRB14;RPS6KB1;GRB10;PIP4K2A;PIP4K2B;PIP4K2C;PTPN2;SLC27A4	positive regulation of telomerase RNA localization to Cajal body (GO:1904874)	0.00759701	CCT3;CCT6A;CCT2;SHQ1;DKC1;NOP10
						limb development (GO:0060173)	0.0255236	KAT2B;ZNRF3;INTU;BMPR1B;PCSK5;GLI3	MAPK cascade (GO:0000165)	0.0199599	IRS1;PEBP1;PSMD8;FGF9;FNTB;GOLGA7;SKP1;MEN1;MEF2A;MEF2C;MAP2K1;MAP2K2;ACTN2;FRS3;RBX1;PSME3;UBA52;SCG2;PSMD10;SPTBN4;PSMD12;SHC2;PSMD11;SHC3;CUL1;TGFA;RASAL1;RASAL2;CSF2RA;RASGRP1;RASGRP3;UBB;MBP;MAP2K7;SPTBN2;BRAP;ICMT;PSPN;IGF1;GRIN2B;FGF17;DLG1;DLG2;DLG3;DLG4;GRB2;CALM1;FGF13;LAT;BCL2L1;RET;FLT3;YWHAB;LRRK2;RASGRF2;RASGRF1;PIK3CB;RASGEF1A;PEA15;NEFL;PRKG2;JAK2;SPTAN1;LYPLA1;CHUK;KSR1;NRG1;GFRA…	integrin-mediated signaling pathway (GO:0007229)	0.00763206	ITGB1;DST;FN1;NEDD9;ISG15;ZYX;ADAM9;MYH9;ITGAV;ITGB1BP1;ITGA5;PRKD1;BCAR1;FERMT2
						response to zinc ion (GO:0010043)	0.0255236	MT2A;MT1M;MT1G;MT1H;MT3;MT1E	peptidyl-serine modification (GO:0018209)	0.0217947	GALNT13;GALNT16;MAST3;LRRK2;MAST1;PKD1;RPS6KA3;RPS6KA6;CAMKV;PDK3;PRKACA;STK32B;PRKCG;CSNK1G3;PRKCI;CAMK1D;CHUK;PARP1;PRKCB;PARP2;PRKCE;LMTK2;VRK1;CSNK1E;VRK2;LATS1;ULK3;MAPKAPK5;ULK1;GAS6;SGK1;CSNK1G2;CAMK1G;BRSK1;PNCK;CAB39;ROCK1;PRKDC;ROCK2;CAMK2A;STK39;PRKCZ;TTBK1;MAPK9;MAPK8;GRK2;MGAT5B;MKNK1;RICTOR;MARK2;MARK1;SRPK2;PLK2;EIF2AK3;HIPK1;MAPK14;MAPK13;SBK1;CDK5;RPS6KB1;WNK1;CAMK4;CAMK1;ATR;CDK…	defense response to virus (GO:0051607)	0.00800504	IFITM3;MLKL;STAT1;IFI6;NLRC5;ISG15;ATAD3A;LYST;PLSCR1;IFI16;IRF1;G3BP1;IRF7;FLNA;NLRP1;ABCE1;MAP3K14;MYD88;TLR2;TRIM56
						cytoskeleton organization (GO:0007010)	0.0255236	MAST4;DST;RHOBTB3;CECR2;FGD4;FGD6;FMNL2;PALLD;DPYSL2;PLCE1;TNIK;APOE;WASF3	myelination (GO:0042552)	0.0227684	CMTM8;MYRF;PLLP;AMIGO1;ZNF24;SOX10;SIRT2;KLK6;SKI;SLC8A3;NFASC;GPC1;MPZ;SCN8A;EPB41L3;PLP1;MAL2;MAL;MBP;TPPP;B4GALT6;SCN2A;TNFRSF21;BCAS1	regulation of cell motility (GO:2000145)	0.00800504	MACF1;PRAG1;SERPINE2;LMO4;DAPK3;FGF1;FGF2;NTN1;FRMD5;INPP5F;TMSB4X;LMNA;MGAT3;ABL2;FLNA;AMOTL2;AMOTL1;TMSB10;CRK;HBEGF
						positive regulation of ossification (GO:0045778)	0.0264224	TGFB2;ADGRV1;ANO6;PTN;BMPR1B;BMP7;BMPR1A	insulin receptor signaling pathway (GO:0008286)	0.0227684	ATP6V1A;C2CD5;GSK3A;IRS1;PIK3R3;SOGA1;GRB14;GRB10;ATP6V0A2;ATP6V1H;AP3S1;ATP6V1E1;ATP6V0E2;ATP6V1D;PDK2;SH2B2;APPL1;ATP6V0A1;ATP6V1F;ATP6V0B;ATP6V1G1;ATP6AP1;CAV2;INSR;BAIAP2;SLC39A14;PIK3CA;ATP6V1B2;GRB2;ATP6V0D1;GPLD1;BCAR1;PTPN2	membrane raft assembly (GO:0001765)	0.00852137	ANXA2;FLOT1;FLOT2;S100A10
						positive regulation of signal transduction (GO:0009967)	0.0264752	YAP1;MACF1;KANK1;CREBBP;TGFB2;TTC23;MAML2;CTBP2;LMO3;PRKCA;SORBS1;TPD52L1;MT3;KAT2B;SMO;BMP2K;ITGAV;IL6ST;SASH1;WLS;LIMS1	regulation of regulated secretory pathway (GO:1903305)	0.0237549	SYT5;SYT4;SYT3;RAB3A;SYT2;DOC2A;SYT1;LRRK2;SYT13;SYN1;SYT7;RIMS2;RIMS1;RIMS4;PREPL;RIMS3;SYT12;RAB15;SYT11	regulation of cell population proliferation (GO:0042127)	0.00852299	CDKN1A;CELF1;SCX;IFI35;FGF1;FGF2;ETS1;CDC73;CX3CL1;IGF1R;CCND2;SIX4;MYC;FTH1;NAMPT;ITGAV;TIMP1;IER5;JUNB;IL6R;SOX4;KCNH1;IL15;RPL23;RPS6;P3H2;GAB2;NGF;OSMR;TGFBR2;ADAM17;IRF1;ITGB1BP1;BIRC2;HBEGF;YAP1;DOT1L;THBS1;ZFP36L1;RPS15A;LMNA;PDPN;IGFBP7;ROMO1;S100A11;ZBTB7C;TRPM4;STAT5B;WWTR1;CDKN2B;XBP1;STAT1;CNBP;STAT3;FN1;DAB2IP;HMGA1;CDC7;INHBA;SOD2;PML;FOSL1;ACER2;BMP2;BCL6;APC;CLCF1;CTNNB1;LGMN;LIMS…
						positive regulation of protein localization to plasma membrane (GO:1903078)	0.0268679	LGALS3;LRP1;ATP2B4;SORBS1;ATP2C1;SQSTM1;EGFR;EPHA2	regulation of catecholamine secretion (GO:0050433)	0.0241354	CHGA;SYT5;SYT4;SYT3;SYT2;SYT1;CHRNA4;KCNB1;KCNA2;SYT13;SYT7;GRK2;HRH3;SYT12;SYT11;STX1A;SNCA	positive regulation of transcription, DNA-templated (GO:0045893)	0.00852299	SERPINE1;SCX;PRDM2;NR3C1;FGF1;ETS1;FGF2;ELK3;MYC;NAMPT;IER5;JUNB;SOX4;MAP2K3;LMO2;JMJD6;RFX4;PRKD2;PRKD1;SQSTM1;UBA52;ATF3;CASZ1;EPAS1;GLIS3;FOXO3;HIF1A;GLIS2;SBNO2;PCBP1;DHX36;HIVEP1;HIVEP3;EGR1;STAT5B;WWTR1;CREBBP;ZNF263;XBP1;ALYREF;HMGA1;INHBA;NFKB1;SMARCA4;FOSL2;FOSL1;NFKBIA;BMP2;MAFF;NFE2L2;FANK1;CIITA;CX3CL1;PHF8;MECOM;SIX4;NKRF;NOS1;ACTR3;EIF5A;ARHGEF11;KDM6B;DTX3L;PARP9;PPRC1;TNFRSF1A;PLS…
						Wnt signaling pathway (GO:0016055)	0.0272281	TCF7L2;TCF7L1;APC;CSNK1A1;USP34;UBC;PLCG2;CPE;PLPP3;FERMT2;WLS	metal ion transport (GO:0030001)	0.0258552	MRS2;RYR2;TUSC3;CHRNA4;CHRNA7;CAMK2A;CACNA1B;ITPR1;CACNA1A;CACNA1D;CACNA1C;LRP2;PKD2;SELENOK;CACNA1E;SLC8A1;SLC8A2;CACNG7;TRPM2;CACNG8;NIPAL1;NIPAL2;NIPAL3;TRPM7;CACNG3;CNNM4;TRPC5;NDFIP2;TRPC3;TRPC4;CACNA2D1;SLC30A5;TRPC1;NIPA1;ATP2B2;SLC8A3;CACNB3;GRIN3A	defense response to symbiont (GO:0140546)	0.00860137	IFITM3;MLKL;STAT1;IFI6;NLRC5;ISG15;LYST;PLSCR1;IFI16;IRF1;G3BP1;IRF7;FLNA;NLRP1;ABCE1;MAP3K14;MYD88;TLR2;TRIM56
						BMP signaling pathway (GO:0030509)	0.0276225	TGFBR3;SMAD1;DDX5;TGFB2;RGMB;BMPR1B;BMP7;RGMA;BMPR1A	regulation of neurotransmitter transport (GO:0051588)	0.0261919	RIMS1;MEF2C;MCTP1;CAMK2A;FLOT1;KCNMB4;CPLX2;MCTP2;CPLX1;SYN1;CPLX3	histone mRNA metabolic process (GO:0008334)	0.00860562	SLBP;ZNF473;TUT7;ERI1;SNRPG;SNRPE;TENT4B;SNRPB
						visual system development (GO:0150063)	0.0292822	SOX2;TGFB2;SH3PXD2B;PAX6;BMPR1B;MEIS2;HIPK2	cytoskeleton-dependent intracellular transport (GO:0030705)	0.0279157	DYNC1I2;CCDC186;TUBB;HOOK3;CCDC88A;TUBA1B;TUBA1A;HOOK1;KIF5C;KIF5A;KIF1C;MAP6;KIF1A;DYNC1I1	positive regulation of gene expression (GO:0010628)	0.00860562	CELF1;SCX;FGF1;FGF2;ETS1;TENT4B;ACTB;ROBO1;ACTG1;EPB41L4B;MYC;FLOT1;SOX4;IL15;RPL23;NGF;ERN1;PLSCR1;POLR1A;TLR2;YAP1;RPL11;RPS27L;DDX21;HIF1A;THBS1;PPM1F;IFI16;DHX36;POLR2H;POLR2L;EGR1;CD74;STAT3;FN1;SAMD4A;ZNF804A;RAB27A;MSN;INHBA;LARP4;PDCL3;BMP2;DNAJA4;SPRY2;VIM;MYD88;LIMS1;NFE2L2;ZPR1
						regulation of ERK1 and ERK2 cascade (GO:0070372)	0.029716	NOTCH2;NTRK2;LMO3;PRKCA;PLA2G5;HMGB1;FGF2;MT3;ADRA1A;EGFR;TGFBR3;SPRED1;GAREM1;ACKR3;APOE;EZR;EPHB1;FERMT2;CD44;EPHA2	nuclear-transcribed mRNA catabolic process (GO:0000956)	0.0279157	RPL4;RPL3;TUT7;RPL31;RPLP0;PPP2R2A;CASC3;RPL10A;RPL8;RPL9;TENT4B;RPL6;RPL7;SMG6;RPS15;RPS14;RPL7A;PPP2R1A;RPL36;RPL37;UPF1;CNOT6L;RPS8;NCBP2;RPS5;RPL22;RPL13A;RPSA;RC3H2;XRN1;CSDE1;RPL37A;RPL27;ETF1;PABPC1;RPL29;RPL28;UBA52;DCP2;RBM8A;RPL11;EXOSC7;CTIF;EXOSC6;EXOSC9;POLR2D;RPL14;RPS3;RPL13;RPL15;RPS2;RPL18;RPS27A;RPL19;RPL41;UPF3B;MAGOHB;CNOT6;CNOT7;RPS27;RPS29;AGO1;CNOT3;RNPS1;RPS23	positive regulation of angiogenesis (GO:0045766)	0.0103524	ITGB1;XBP1;SPHK1;SERPINE1;FGF1;ETS1;FGF2;HIF1A;THBS1;PDCL3;RRAS;ADAM12;HMOX1;CHI3L1;PRKD2;PRKD1;ANGPTL4;ITGA5
						negative regulation of transmembrane receptor protein serine/threonine kinase signaling pathway (GO:0090101)	0.029716	SMAD1;SPRED1;BAMBI;SLC2A10;CD109;PRDM16;UBC;CRIM1;BMPR1B;BMPR1A;HIPK2;HSPA1A	regulation of neurotransmitter secretion (GO:0046928)	0.0279157	MEF2C;MCTP1;LRRK2;CAMK2A;CPLX2;CPLX1;SYN1;CPLX3;RIMS2;RIMS1;STX1B;RIMS4;PNKD;PREPL;RIMS3;SYT11;KCNMB4;MCTP2	intrinsic apoptotic signaling pathway in response to endoplasmic reticulum stress (GO:0070059)	0.0108743	ERN1;CEBPB;CASP4;DAB2IP;TNFRSF10B;TRAF2;TRIB3;CHAC1
						positive regulation of cell death (GO:0010942)	0.029716	LRP1;APC;DDIT4;AKR1C3;FYN;FOS;CLU;MT3;MAP3K5	synaptic membrane adhesion (GO:0099560)	0.0279157	NTNG1;PTPRD;LRFN5;PTPRS;LRFN4;SLITRK1;LRRC4;LRRC4C;GPC6;LRRC4B	positive regulation of extrinsic apoptotic signaling pathway (GO:2001238)	0.0108743	CYLD;TNFRSF12A;TRAF2;INHBA;BID;THBS1;PML;DEDD2
						negative regulation of cellular response to growth factor stimulus (GO:0090288)	0.0307694	SMAD1;BAMBI;NEDD4;ATP2B4;CRIM1;BMPR1B;FGF2;AGT;HIPK2;BMPR1A	peptidyl-tyrosine dephosphorylation involved in inactivation of protein kinase activity (GO:1990264)	0.0279157	PTPRT;PTPN1;PTPRB;DUSP10;DUSP3;PTPRQ;PTPRO	homotypic cell-cell adhesion (GO:0034109)	0.0108743	UBASH3B;ACTN1;FN1;FLNA;MYH9;CLIC1;MYL9;ACTB;VCL;ACTG1
						regulation of protein localization to plasma membrane (GO:1903076)	0.0307694	LGALS3;LRP1;NUMB;ATP2B4;PPP2R5A;SORBS1;SQSTM1;RHOQ;EGFR;EPHA2	regulation of collateral sprouting (GO:0048670)	0.0279157	PTPRS;SEMA4D;BDNF;DCC;ULK1;FGF13;NGF	ubiquitin-dependent protein catabolic process (GO:0006511)	0.0120935	RNF11;UBE3C;UBE2D3;UBE2D1;TNFAIP3;TNFAIP1;RNF4;HERPUD1;ZNRF1;PSMB4;RNF216;RNF19A;RNF217;UBQLN1;TRIM25;FEM1C;RFFL;UBQLN2;XBP1;KLHL25;DTX3L;SIAH1;VPS37C;UBE2G2;FBXO10;FBXO11;FBXL14;KCTD6;PML;SPSB1;KCTD10;NEDD4;PELI1;CTNNB1;UBAP1;SQSTM1;RNF122;BIRC2;NFE2L2
						transmembrane receptor protein tyrosine kinase signaling pathway (GO:0007169)	0.0308185	BCAR3;SDC2;ITSN1;PIK3C2A;FGF2;EGFR;FOXO1;SPRED1;FLRT2;ITGAV;FYN;EPHB1;VAV3;NTRK2;HSP90AA1;HGF;SORBS1;MERTK;FER;APC;DDIT4;ABI1;ANOS1;PRKD1;SOS1;DOCK1;RHOQ;EPHA2;DDR2	calcium ion import (GO:0070509)	0.0279157	TRPC4;CACNA1B;ATP2A2;CACNA1A;CACNA1D;CACNA1C;CACNA1E;MAIP1;SLC8A1;CACNA1G;CACNA1I;MICU3;MICU2;SLC25A23;MICU1;MCU	regulation of pri-miRNA transcription by RNA polymerase II (GO:1902893)	0.0129705	FOSL1;EGR1;STAT3;FOXO3;NR3C1;ETS1;FGF2;HIF1A;SMARCA4;PPARD
						regulation of cell population proliferation (GO:0042127)	0.0316943	YAP1;CTBP2;CUL3;PTN;CLU;FGF2;ADRA1A;EGFR;ZFP36L1;FTH1;RPS6KA2;IGFBP7;ITGAV;SOX9;ARID2;STOX1;NTRK2;TCF7L2;EGLN3;TGFB2;CDKN2C;EGF;AKR1C3;LIFR;S100B;SMARCA2;MEIS2;AGT;KAT2B;FER;GAREM1;BCL6;APC;DDAH1;BAMBI;FABP7;ABI1;BCL2;SGK3;NUPR1;CDK13;IL6ST;HSPA1B;PLPP1;HSPA1A;LIMS1;BMPR1A	negative regulation of axonogenesis (GO:0050771)	0.0279157	RTN4R;LINGO1;PTPRS;GDI1;DCC;MCF2;PTEN;OMG;THY1;MAG;EFNB3;MAP2;ARHGDIA;TRIM46;ULK1;FGF13	negative regulation of cellular response to growth factor stimulus (GO:0090288)	0.0131888	UBE2D3;CRIM1;DAB2IP;UBE2D1;ADAMTS12;SULF1;FGF2;THBS1;FSTL3;SULF2;BMP2;NEDD4;SPRY2;SLIT2
						'de novo' posttranslational protein folding (GO:0051084)	0.0319226	HSPA8;PTGES3;HSPA6;HSPE1;HSPA1B;HSPA1A	negative regulation of cellular response to insulin stimulus (GO:1900077)	0.0279157	PTPN1;GSK3A;PID1;IRS1;PRKCB;TSC2;PRKCZ;PTPRE;GRB14;RPS6KB1;GRB10;PIP4K2A;PIP4K2B;PIP4K2C;PTPN2;SLC27A4	stress-activated MAPK cascade (GO:0051403)	0.0131888	MAP2K3;ZFP36;IRAK1;IRAK2;MAP3K20;NOD1;TRIB1;RPS27A;UBA52;NFKB1;MAP3K11;ZFP36L1
						cellular heat acclimation (GO:0070370)	0.0319226	HSPA6;HSPA1B;HSPA1A	positive regulation of synapse assembly (GO:0051965)	0.0279157	SEMA4A;NLGN1;GRID2;BHLHB9;CLSTN2;SEMA4D;CLSTN3;BDNF;CLSTN1;IL1RAP;PTPRD;CUX2;IL1RAPL1;SYNDIG1;EPHB2;LRRC4B	regulation of cellular response to growth factor stimulus (GO:0090287)	0.014099	ITGA3;DOK5;SLIT2;SULF1;FSTL1;FSTL3
						heat acclimation (GO:0010286)	0.0319226	HSPA6;HSPA1B;HSPA1A	plasma membrane bounded cell projection organization (GO:0120036)	0.0293287	APP;CYFIP1;CNTNAP2;RASGRF1;STMN2;STMN3;BICDL1;PTPRM;STMN4;FRY;PKD2;PPP1R9B;ATCAY;ZFYVE27;STMN1;TMEM108;ARFIP2;RAC1;KIFAP3;SH3GL2;UNC5A;PRMT1;GPRIN3;FAM161A;GPRIN1;RAB35;TBC1D24;RAPGEF2;ULK1;MAPT;MNS1;HDGFL3;CFAP61;NLGN1;ROCK1;CAMSAP1;BLOC1S4;FLRT3;MAP2;NCDN;STX3;PLEKHA1;RYK;LAMB1;L1CAM;CDK5;PLP1;CNTN4;FRYL;CDK16;CDK5R1	cell cycle G1/S phase transition (GO:0044843)	0.0151141	KHDRBS1;PLK3;CDKN1A;MYC;EIF4EBP1;RCC1;CDC7;INHBA;BCAT1;EIF4E;MAP3K11;PHF8
						regulation of nucleotide-binding oligomerization domain containing 2 signaling pathway (GO:0070432)	0.0319226	ERBIN;HSPA1B;HSPA1A	C-terminal protein amino acid modification (GO:0018410)	0.02987	AGBL4;AGTPBP1;FOLH1;ICMT;LCMT1;TTL;ATG12;GPLD1;ATG5	modulation by symbiont of host defense response (GO:0052031)	0.0156151	RPS27A;B2M;UBA52;TLR2
						cellular transition metal ion homeostasis (GO:0046916)	0.0340552	MT2A;HEPH;FTH1;MT1M;MT1G;MT1H;SLC39A12;CP;MT3;FTL;MT1E	response to calcium ion (GO:0051592)	0.030504	CPNE9;RYR2;NLGN1;PRKAA2;CPNE5;CPNE4;PEF1;CPNE7;HPCA;ADCY1;RASGRP2;PKD2;NEUROD2;TRPM2;PPP3CA;CPNE1;KCNMB4;CPNE3;CPNE2;KCNH1;SLC25A24;MEF2A;SYT5;SYT4;MEF2C;SYT3;SYT2;DMTN;HOMER1;SYT1;TRPC3;KCNIP2;TRPC1;ANXA11;SYT13;SYT7;SYT12;SYT11;TNNT2;CALM3;CALM1;SLC25A12;GPLD1;LGMN	positive regulation of ER-associated ubiquitin-dependent protein catabolic process (GO:1903071)	0.0156151	UBQLN1;HERPUD1;NFE2L2;UBQLN2
						cellular divalent inorganic cation homeostasis (GO:0072503)	0.0342783	MT2A;STIM2;MT1M;ATP2B4;ATP13A4;MT1G;ANK2;MT1H;SLC39A12;ATP2C1;MT3;MT1E	plasma membrane bounded cell projection morphogenesis (GO:0120039)	0.0306254	CNTNAP2;LRRK2;NYAP2;PAK1;SNX1;UBB;EPB41L3;SRGAP2;WASF1;PACSIN1;MAP1S;BDNF;DAB2IP;NGF;DCLK1;MYO16;DNM2;SHTN1;ALS2;SLC9A6;KIF20B;SGK1;NBL1;DBN1;GAS7	positive regulation of integrin-mediated signaling pathway (GO:2001046)	0.0156151	CD63;FLNA;LIMS2;LIMS1
						cell-cell junction organization (GO:0045216)	0.0343878	CDH4;TGFB2;CDH2;CADM1;CDH20;CTNND2;CDH10;CDHR3;TLN2;LIMS1	regulation of exocytosis (GO:0017157)	0.0306254	RAB3B;RAB3C;RALA;RAB3A;CPLX2;CPLX1;RIMS2;RAB21;RAB26;STXBP6;RAB8B;CLASP2;SNCA;NSF;CADPS2;ATP6AP1;SYT1;LGI3;CADPS;RAB27B;STXBP5L;RAB15;RAB12;IL1RAPL1;CHMP3	regulation of lens fiber cell differentiation (GO:1902746)	0.0156151	SPRED3;SPRED2;SPRY2;FGF2
						ERBB2 signaling pathway (GO:0038128)	0.0355815	HSP90AA1;EGF;ERBIN;PRKCA;SOS1;EGFR	calcium ion transport into cytosol (GO:0060402)	0.0310295	RYR2;CACNA2D1;CACNA1C;GRIN2B;JPH1;SLC8A1;GRIN1;GRIN2D;JPH4;TRPM2;CACNB3;GRIN2A;JPH3	response to host defenses (GO:0052200)	0.0156151	RPS27A;B2M;UBA52;TLR2
						establishment or maintenance of epithelial cell apical/basal polarity (GO:0045197)	0.0355815	CRB1;OPHN1;PARD3;ERBIN;EZR;PARD3B	cellular response to calcium ion (GO:0071277)	0.0314633	CPNE9;NLGN1;PRKAA2;CPNE5;CPNE4;CPNE7;HPCA;ADCY1;PKD2;RASGRP2;NEUROD2;TRPM2;CPNE1;CPNE3;CPNE2;KCNH1;SLC25A24;MEF2A;SYT5;SYT4;MEF2C;SYT3;DMTN;SYT2;SYT1;SYT13;SYT7;SYT12;SYT11;GPLD1;LGMN	phospholipid translocation (GO:0045332)	0.0156151	ABCA1;ABCC1;PLSCR1;ABCB1;ATP10A;ANO6;ATP11A;MFSD2A
						cellular response to calcium ion (GO:0071277)	0.0361794	ITPKB;CLIC4;CAMK2D;ADGRV1;PLCG2;AKR1C3;RYR3;ADD1;SYT17	cardiac muscle cell action potential involved in contraction (GO:0086002)	0.0329115	KCNH2;RYR2;CACNA2D1;CACNA1D;ATP1A1;CACNA1C;CACNA1G;KCNQ1;PKP2;GPD1L;SCN3B;FGF12;SCN4B;KCNJ2;SCN1B;SCN1A;SCN2B	regulation of blood vessel endothelial cell migration (GO:0043535)	0.0156151	MAP2K3;ADAM17;GADD45A;TMSB4X;PRKD2;PRKD1;ETS1;FGF2;HIF1A;THBS1;FGFR1
						limb morphogenesis (GO:0035108)	0.0364071	TGFB2;NIPBL;BMPR1B;PCSK5;GLI3	regulation of calcium ion-dependent exocytosis (GO:0017158)	0.0329115	SYT5;SYT4;SYT3;SYT2;DOC2A;SYT1;KCNB1;STXBP1;DOC2B;SYT13;SYT7;CACNA1G;SCAMP5;CACNA1I;SYT12;SYT11;STX1A	positive regulation of cell-substrate junction organization (GO:0150117)	0.0156151	DUSP3;PPM1F;FERMT2;ARF6;LIMS1;MAP4K4;S100A10
						intracellular steroid hormone receptor signaling pathway (GO:0030518)	0.0379771	YAP1;DDX17;DDX5;KDM3A;NEDD4;UBR5;PLPP1	regulation of potassium ion transport (GO:0043266)	0.0329115	KCNH2;KCNIP1;ACTN2;KCNIP2;KCNIP3;FHL1;KCNIP4;CACNA1D;KCNAB1;ANK3;KCNAB2;KCNAB3;DPP6;DLG1;PTK2B;KCNN2;NOS1	protein alpha-1,2-demannosylation (GO:0036508)	0.0156151	EDEM3;EDEM1;MAN1C1;MAN1A1;RPS27A;UGGT2;UBA52
						cellular response to insulin stimulus (GO:0032869)	0.0392828	BCAR3;SORBS1;PIK3C2A;FOXO1;ZFP36L1;KAT2B;FER;RAB31;APC;SOS1;LPIN1;RHOQ;PCK2	sodium ion transmembrane transport (GO:0035725)	0.0353743	SLC24A2;ATP1A1;PKD2;SLC6A1;NALCN;SLC8A1;SLC8A2;SLC9A1;ASIC4;SCN9A;ASIC2;SCN3B;SCN3A;SCN1B;SCN1A;ASIC1;SLC12A2;SLC6A17;SLC6A15;SLC12A1;ATP1B1;SLC9A2;SLC8A3;SLC4A8;SLC6A6;SLC6A7;SLC9A5;SLC6A8;SLC9A6;SLC9A7;SCN8A;KCNK1;SCN2A;SCN4B;HCN2;HCN1;SCN2B	wound healing, spreading of cells (GO:0044319)	0.0156151	ADAM17;COL5A1;PDPN;FLNA;ITGA5;RHOC;CD44
						regulation of bone mineralization (GO:0030500)	0.0399893	ADGRV1;BMP2K;ANO6;PTN;BMPR1B;BMP7;DDR2;BMPR1A	negative regulation of protein kinase activity (GO:0006469)	0.0353958	CDKN1C;PTPRT;CDKN1B;PTPRQ;GSTP1;PRKRIP1;PTPRO;DUSP19;TESK1;PRKAG2;ADARB1;THY1;PPM1E;SLC8A1;PPM1F;CORO1C;DEPTOR;DUSP10;UBASH3B;CAMK2N1;CAMK2N2;DVL1;SH3BP5;TRIM27;YWHAG;SNCA;PTPN1;DUSP3;DAB2IP;TSC2;DUSP26;SRCIN1;SLC8A3;PTPRB;ITGB1BP1;SMCR8;TRIB3;PPIA	cellular response to fibroblast growth factor stimulus (GO:0044344)	0.0161181	EGR3;FGF1;FGF2;ZFP36L2;ZFP36L1;SPRED2;ZFP36;HNRNPF;CCL2;ITGB1BP1;SHOC2;POLR2H;CD44;POLR2L;FGFR1
						positive regulation of Notch signaling pathway (GO:0045747)	0.0418746	YAP1;KAT2B;CREBBP;TGFB2;MAML2;BMP2K;IL6ST	cell-cell adhesion via plasma-membrane adhesion molecules (GO:0098742)	0.0353958	PTPRT;ROBO2;TENM1;TENM2;PTPRS;TENM3;TENM4;LRRC4;PTPRM;CDH9;CELSR2;PVR;PKD1;CDH8;CDH7;ROBO1;CDH6;CDH3;MMP24;CDH1;MPZ;BSG;EMB;KIRREL3;GRID2;CXADR;DSCAM;VSTM2L;UNC5D;MAG;CDH10;IL1RAPL1;CDH12;PECAM1;CDH13;DSCAML1;CDH18;CDH19;NLGN1;AMIGO1;NEXN;IGSF21;FLRT3;SLITRK1;CDH22;LRRC4C;GPC6;LRRC4B;NTNG1;CD164;CADM3;CNTN6;L1CAM;PTPRD;SDK1;LRFN5;LRFN4;CNTN2;ADGRL1;CNTN4;FAT4;NECTIN3;SDK2;NECTIN1	intrinsic apoptotic signaling pathway (GO:0097193)	0.0163428	CDKN1A;CEBPB;IFI6;DAB2IP;TNFRSF10B;TRAF2;PPM1F;PML;ERN1;IFI16;CASP4;TRIB3;SFN;CHAC1;FNIP2;MCL1
						regulation of pri-miRNA transcription by RNA polymerase II (GO:1902893)	0.0418746	DDX5;TGFB2;NFIB;SOX9;FOS;FGF2;TEAD1	gene expression (GO:0010467)	0.0353958	RPL4;RPL3;RPL31;ADARB1;CASC3;ADARB2;RPL8;RPL10A;RPL9;RPL6;RPL7;RPS15;RPS14;ALKBH5;RPL36;RPL37;MEF2A;NUP210;RPS8;RPS5;RPL22;RPSA;THOC3;THOC5;CDC40;THOC7;SRRM1;NUP93;HNRNPUL1;EEF1A2;SRSF3;RPL27;NUP98;RPL29;SRSF6;RPL28;SRSF7;SRSF9;SLBP;POM121;SEH1L;RBM8A;BAZ2A;ATXN1;POM121C;SYMPK;TSPAN5;TASP1;NUP88;RPL41;CPSF1;UPF3B;MAGOHB;HNRNPL;RPS27;FUBP3;RPS29;NOX4;RNPS1;FARSB;RPS23;HBS1L;THRB;MRPS11;CELF2;MRPS1…	nuclear body organization (GO:0030575)	0.0163428	DYRK3;USPL1;ETS1;PML;ZPR1
						regulation of gene expression (GO:0010468)	0.0418746	BNC2;WWC1;RORA;RORB;SOX21;CLU;FGF2;AFF1;SOX2;GJA1;EFEMP1;GPBP1;ITGB8;UTY;SOX9;SOX6;KDM6A;NCOA2;MBNL2;TLE1;ZNF680;SLC2A10;SFMBT2;RFX3;ZNF98;PAX6;ANK2;PARP9;SMO;ZNF516;EZR;NOTCH2;YAP1;ZFP36L1;UBR5;PLCG2;APOE;STOX1;NTRK2;SMAD1;CREBBP;ZFHX3;TGFB2;TCF7L1;GSN;EGF;ATP2B4;FOXN3;SMARCA2;MT3;BMP7;NFKB2;NFIA;BCL6;SSBP2;HSPA1B;TNRC6A;HSPA1A;LIMS1;NFE2L2;BMPR1A	heparan sulfate proteoglycan biosynthetic process (GO:0015012)	0.0356449	EXT1;EXT2;UGDH;B3GAT3;GLCE;NDST4;NDST3;XYLT1;HS6ST1;EXTL3;HS6ST2;HS6ST3	protein polyubiquitination (GO:0000209)	0.0164425	TRAF3IP2;UBE3C;CBFB;UBE2D3;UBE2D1;TNFAIP3;UBE2J2;RNF4;ZNRF1;PSMB4;RNF216;HECTD2;RNF19A;RNF217;TRIM69;RPS27A;LONRF1;RFFL;DTX3L;SIAH1;UBE2E2;TRAF2;UBE2G2;TRAF1;FBXO10;FBXO11;FBXL14;SPSB1;TRAF3;NEDD4;PELI1;CTNNB1;UBA52;BIRC2;TRIM56
						ERK1 and ERK2 cascade (GO:0070371)	0.0418746	EGF;ITGAV;SOX9;MT3;ZFP36L1	N-glycan processing (GO:0006491)	0.0356449	GNPTAB;MAN2A2;PRKCSH;MAN1A2;MAN2A1;MGAT4A;ST8SIA3;MGAT4B;MAN1C1;ST8SIA4;ST8SIA5;MAN1A1	regulation of telomerase RNA localization to Cajal body (GO:1904872)	0.0174871	CCT3;CCT6A;CCT2;SHQ1;DKC1;NOP10
						negative regulation of extrinsic apoptotic signaling pathway in absence of ligand (GO:2001240)	0.0418746	EYA1;EYA2;BCL2;HSPA1B;HSPA1A	negative regulation of amyloid precursor protein catabolic process (GO:1902992)	0.0356449	RTN2;PRNP;RTN3;RTN1;GGA3;ROCK1;BIN1;CHRNA7;FLOT2;PIN1;ABCA7;IGF1	positive regulation of NF-kappaB transcription factor activity (GO:0051092)	0.0178796	SPHK1;STAT3;TRAF2;NOD1;IL1RAP;TRAF1;CFLAR;NFKB1;CX3CL1;NFKBIA;IRAK1;IRAK2;FLOT1;TRIM25;FLOT2;PRKD2;PRKD1;RPS27A;UBA52;MYD88;TLR2
						negative regulation of signal transduction in absence of ligand (GO:1901099)	0.0418746	EYA1;EYA2;BCL2;HSPA1B;HSPA1A	regulation of amyloid-beta formation (GO:1902003)	0.0377499	RTN2;RTN3;ABCA2;EPHA4;PRNP;GSK3A;RTN1;ROCK1;ROCK2;CHRNA7;SLC2A13;ABCA7;IGF1;GGA3;LRRTM3;BIN1;PIN1;ABCG1	negative regulation of cell-substrate adhesion (GO:0010812)	0.0191126	ACER2;SPOCK1;AP1AR;ITGB1BP1;THBS1;GBP1;CORO2B;CX3CL1;MAP4K4
						regulation of lamellipodium organization (GO:1902743)	0.0420774	CARMIL1;FER;CD44;EPHA2	negative regulation of protein phosphorylation (GO:0001933)	0.0398502	PID1;LRRK2;TESK1;DUSP19;PTEN;PRKAG2;LDLRAD4;CRKL;DEPTOR;RASSF2;UBASH3B;NCK2;PMEPA1;TRIM27;EPHB2;SH3GL2;YWHAG;MEN1;PDE4D;TSC2;SIRT2;GREM1;SFRP1;CNKSR3;FKBP8;TERF2IP;TRIB3;ITGB1BP1;SMCR8;CACTIN;PPIA;PRKDC;PRKRIP1;GSTP1;THY1;PRKCZ;PPM1E;PPM1F;CORO1C;CAMK2N1;CAMK2N2;SNX25;DVL1;INPP5J;DMD;SLIT2;SNCA;PRNP;DMTN;SEMA4D;DAB2IP;SMAD7;MLXIPL;IBTK;CALM3;PTPN6;GPD1L;CALM1	ribosomal small subunit biogenesis (GO:0042274)	0.0191126	RRP7A;RPS25;RPS17;RPS16;RPS19;RPS6;RPS27L;SNU13;RPS24
						positive regulation of protein binding (GO:0032092)	0.0420774	TCF7L2;LRP1;BAMBI;APOE;MARK3;ADD1;STK3;HIPK2	action potential (GO:0001508)	0.04207	KCNH2;KCND2;CHRNA4;KCNB1;KCNA1;KCNA2;AKAP6;ANK3;CACNA1G;CACNA1I;GNA11;KCNQ1;SCN8A;SCN9A;KCNMB4;DMD;SCN3B;SCN2A;SCN3A;KCNJ2;SCN1A;YWHAH	cellular response to hexose stimulus (GO:0071331)	0.0191126	ERN1;XBP1;PRKAA2;TRA2B;SLC39A14;SOX4;IGF1R
						positive regulation of endothelial cell migration (GO:0010595)	0.043538	EGF;HSPB1;PRKCA;HMGB1;PRKD1;PLPP3;FGF2;RIN2;SASH1;AGT	histone H2A monoubiquitination (GO:0035518)	0.04207	PCGF6;RYBP;KDM2B;RING1;PCGF2;TRIM37;BCOR;BMI1;RNF2;CUL4B;SKP1	protein K48-linked ubiquitination (GO:0070936)	0.0195849	ZNRF1;DTX3L;RNF216;UBE2D3;PELI1;TNFAIP3;UBE2D1;UBE2E2;UBE2G2;RNF4;RFFL
						negative regulation of supramolecular fiber organization (GO:1902904)	0.0437598	KANK1;HSPA8;NAV3;APC;DYRK1A;APOE;CLU;CRYAB;CLASP1	membrane depolarization during cardiac muscle cell action potential (GO:0086012)	0.04207	CACNA2D1;CACNA1D;CACNA1C;SCN3B;SCN4B;SLC8A1;HCN2;KCNJ2;SCN1B;CACNA1G;SCN2B	transmembrane receptor protein tyrosine kinase signaling pathway (GO:0007169)	0.0195849	NRP2;MVP;PXN;NEDD9;FGF1;FGF2;KALRN;ACTB;ACTG1;IGF1R;SPRED2;UBASH3B;NAMPT;ITGAV;SHOC2;POLR2H;AAMP;MPZL1;POLR2L;ACTR3;EPHA5;RYK;STAT3;CYBA;SULF1;NGF;BAIAP2;SLC39A14;SULF2;APC;COL4A2;AXL;HNRNPF;MAPKAPK2;RAPGEF1;ATP6V1B2;PRKD2;PRKD1;CRK;BCAR1;DDR2;FGFR1
						positive regulation of cell migration (GO:0030335)	0.0437598	CARMIL1;TGFB2;SEMA3D;EGF;HGF;SEMA3A;FAM107A;PRKCA;EGFR;NIPBL;FER;SMO;APC;PLCG2;NUMB;SOX9;DOCK1;FERMT2;CLASP1;DDR2;MAP4K4	negative regulation of amyloid-beta formation (GO:1902430)	0.04207	RTN2;PRNP;RTN3;RTN1;GGA3;ROCK1;BIN1;CHRNA7;PIN1;ABCA7;IGF1	cellular response to molecule of bacterial origin (GO:0071219)	0.0206957	CD274;XBP1;SERPINE1;DAB2IP;TNFAIP3;NFKB1;CDC73;ZFP36;SBNO2;IRAK1;AXL;PDE4B;ADAM9;CCL2;VIM;MYD88;TLR2
						negative regulation of canonical Wnt signaling pathway (GO:0090090)	0.0442982	TLE3;TCF7L2;TLE1;CSNK1A1;CUL3;MCC;GLI3;DKK3;STK3;SOX2;LATS2;ZNRF3;APC;SOX9;APOE	positive regulation of regulated secretory pathway (GO:1903307)	0.04207	SCAMP5;SYT4;CACNA1I;SLC4A8;NLGN1;RAB3A;KCNB1;RAB15;DOC2B;STX1A;CACNA1G	cellular response to mechanical stimulus (GO:0071260)	0.0211336	TNFSF14;GADD45A;IRF1;PIEZO1;TNFRSF10B;FAS;MAP3K14;NFKB1;MYD88;TNFRSF1A
						establishment of centrosome localization (GO:0051660)	0.0442982	PARD3;EZR;PARD3B	regulation of microtubule cytoskeleton organization (GO:0070507)	0.0421614	PRKAA2;ROCK1;STMN2;STMN3;STMN4;EFNA5;CAMSAP3;CYLD;STMN1;CDK2AP2;MAP6;TRIM36;MAPRE3;TPPP;MAPT;PHLDB2;MARK2;EPHA3;CLASP2	inner mitochondrial membrane organization (GO:0007007)	0.0211336	HSPA9;LETM1;APOO;ATP5PF;ATP5PD;OPA1;TIMM9;ROMO1;ATP5MG;ATP5F1E
						regulation of mesenchymal stem cell differentiation (GO:2000739)	0.0442982	SOX9;SOX6;SOX5	regulation of sodium ion transmembrane transporter activity (GO:2000649)	0.0478774	PRKCE;STK39;ANK3;FGF14;NETO1;WNK1;HECW2;WNK2;HECW1;FXYD7;DMD;GPD1L;SCN3B;FGF13;FGF12;SCN4B;SCN1B;YWHAH;PTPN3;SCN2B	regulation of epithelial to mesenchymal transition (GO:0010717)	0.0212221	WWTR1;DAB2IP;LOXL2;TGFBR2;SPRED3;SPRED2;BMP2;GLIPR2;PDPN;CTNNB1;SPRY2;PHLDB2;FERMT2
						regulation of transforming growth factor beta activation (GO:1901388)	0.0442982	ITGB8;ITGAV;LTBP1	positive regulation of axon extension (GO:0045773)	0.0486986	SEMA5A;SEMA7A;CDKL5;DSCAM;LIMK1;ISLR2;L1CAM;SHTN1;GOLGA4;ZFYVE27;MAPT;MEGF8;DBN1	tumor necrosis factor-mediated signaling pathway (GO:0033209)	0.0222161	EIF5A;TNFSF14;TNFRSF12A;STAT1;TRAF2;TRAF1;FOXO3;TNFRSF1A;NFKBIA;ADAM17;PSMB4;TRAF3;TMSB4X;MAP3K14;BIRC2;BIRC3;LIMS1
						cytokine-mediated signaling pathway (GO:0019221)	0.0450853	IFITM3;YAP1;CAMK2D;MAOA;RORA;CXCL3;FGF2;CXCL2;FOXO1;SOX2;MT2A;PTPRZ1;UBC;LEPR;FYN;CAMK2G;HSPA8;HSP90AA1;ANXA1;HGF;LIFR;FOS;MID1;MT3;IL17RB;FER;BCL6;IL3RA;HNRNPA2B1;BCL2;ACKR3;TAB2;VIM;IL6ST;XAF1;SOS1;SQSTM1;CD44;LIMS1	RNA processing (GO:0006396)	0.0498551	TCERG1;TUT7;PDCD7;CELF1;CELF2;AKAP8L;CELF3;ELAVL4;ADARB1;ADARB2;TENT4A;TENT4B;PPP1R9B;RBM4;ALKBH5;SNRPD2;PPP2R1A;KHSRP;SNRPD3;PRKACA;SRRM4;SNRPN;NCBP2;DDX54;PRPF4B;SRRM1;MRPL44;HNRNPUL1;RBMS1;RP9;PPIG;SNRPF;HNRNPH3;AURKAIP1;SRSF7;PRMT9;SLU7;SRSF9;SF3B4;NUFIP1;SF3B3;RBM8A;NOL9;ATXN1;U2AF2;SRSF11;HNRNPA0;IVNS1ABP;SRPK2;ZRSR2;CPSF6;RNGTT;FUS;NONO;YJU2;MAGOHB;LSM4;SRPK1;HNRNPL;NUDT21;LIN28B;SNRNP40;N…	cellular response to interleukin-15 (GO:0071350)	0.022476	IL15RA;STAT5B;IL15;STAT3;JAK3
						cellular response to cytokine stimulus (GO:0071345)	0.0475816	NFAT5;MAOA;ZFAND6;RORA;AQP4;FGF2;CXCL2;FOXO1;ZFP36L1;SOX2;MT2A;PTPRZ1;UBC;LEPR;FYN;SOX9;HSPA8;HSP90AA1;ANXA1;HGF;ERBIN;LIFR;FOS;PTPN13;FER;BCL6;IL3RA;BCL2;VIM;IL6ST;SOS1;NFE2L2				interleukin-15-mediated signaling pathway (GO:0035723)	0.022476	IL15RA;STAT5B;IL15;STAT3;JAK3
						cellular protein modification process (GO:0006464)	0.0479792	PLOD2;HIF3A;LOXL1;PTAR1;CDH2;TLK1;PRKG1;MAP3K5;ANXA1;PPP1R12A;DYRK1A;PPP2R5A;PRKCA;PARP9;LATS2;GAN;BMP2K;SIK3;SPARCL1;SGK3;PRKD1;TNIK;CAMK2D;CUL3;SDC2;DCUN1D1;FSTL1;LTBP1;STK3;CST3;PTPRZ1;FUT9;IGFBP7;FYN;APOE;MARK3;MAP4K4;EGLN3;TGFB2;CSNK1A1;RHBDD1;NEK7;B3GALT5;PTPN13;MERTK;CP;MT3;HIPK2;MAPK10;TBCK;FER;TAOK3;STK17A;CPE;CDK13;BMPR1B;FBXL7;BMPR1A				hippo signaling (GO:0035329)	0.0229962	YAP1;TEAD4;WWTR1;WWC1;NPHP4;AMOTL2;AMOTL1
						positive regulation of neuron death (GO:1901216)	0.0479792	TGFB2;DDIT4;FYN;FOS;NUPR1;CLU;MAP3K5				ribosome assembly (GO:0042255)	0.0239122	RRP7A;BOP1;RPS19;RPLP0;RPL11;SBDS;DHX37;RPS27L;BRIX1;NLE1
												integrin activation (GO:0033622)	0.0242446	FN1;ITGB1BP1;CX3CL1;FERMT2
												phospholipid transport (GO:0015914)	0.0242567	SCARB2;ABCA1;ABCC1;ABCB1;PITPNB;ABCA3;APOC1;ATP10A;ATP11A;LDLR;MFSD2A
												selective autophagy (GO:0061912)	0.0242567	MAP1LC3B;CALCOCO2;UBQLN1;AUP1;VIM;DYNLL1;RPS27A;SQSTM1;UBA52;RAB7A;ATG5
												positive regulation of cell population proliferation (GO:0008284)	0.0245571	YAP1;CDKN1A;DOT1L;SCX;FGF1;FGF2;THBS1;CX3CL1;IGF1R;RPS15A;CCND2;MYC;NAMPT;HMOX1;ITGAV;ROMO1;TIMP1;IL6R;SOX4;TRPM4;WWTR1;CD74;XBP1;STAT1;IL15;RPL23;SPHK1;CNBP;RPS6;FN1;CDC7;GAB2;OSMR;TGFBR2;FOSL1;ACER2;ADAM17;BMP2;CLCF1;S100A6;ITGB1BP1;NES;LGMN;HBEGF;COPS9;DDR2;FGFR1
												extracellular matrix organization (GO:0030198)	0.0252465	ITGB1;SERPINE1;TNC;SCX;PLOD2;ADAMTS12;FGF2;THBS1;FBLN5;ICAM1;LOXL2;ADAMTS3;TIMP2;SPP1;FLOT1;ITGAV;TIMP1;A2M;COL27A1;DST;ITGA3;P3H2;FN1;MMP16;COL4A2;COL5A1;COL4A1;P4HA2;PXDN;ADAM12;ITGA5;CD44;DDR2
												regulation of intracellular signal transduction (GO:1902531)	0.0256413	TRIO;PRKAA2;ARHGEF26;MAPKAP1;WWC1;RPL11;WWC2;FGF1;KALRN;AKAP12;AKAP13;SYDE1;RRAS;TMSB4X;ARHGDIA;RBBP8;PIP4K2A;ITGAV;PIP5K1C;RFFL;A2M;SRGAP1;GBP1;BANP;MAP4K4;ARHGEF11;PLK3;DAB2IP;ARAP3;TRAF2;TRAF1;RHOC;PML;NFKBIA;CYLD;BOP1;ARHGAP10;TRAF3;ARHGEF3;PRKD2;SQSTM1;CRK;BIRC2;BIRC3
												negative regulation of transport (GO:0051051)	0.0267912	SNX3;LGALS3;YRDC;PLSCR1;ITGAV;PRKD1;CRYAB;PPM1F;RAB7A;TLR2
												positive regulation of erythrocyte differentiation (GO:0045648)	0.0268277	STAT5B;STAT1;STAT3;INHBA;FOXO3;ETS1;HIF1A
												regulation of toll-like receptor signaling pathway (GO:0034121)	0.0268277	IRF1;FLOT1;IRF7;FLOT2;BIRC2;BIRC3;TLR2
												response to glucocorticoid (GO:0051384)	0.0268277	ZFP36;ANXA1;ADAM9;SLIT2;NR3C1;ZFP36L2;ZFP36L1
												supramolecular fiber organization (GO:0097435)	0.0268277	SCX;PLOD2;RND3;FBLN5;LOXL2;RND1;ADAMTS3;MPRIP;TSPAN5;RPS27A;B2M;TMOD1;PLK3;COL27A1;TPM4;DST;ACTN1;TMOD3;SIAH1;P3H2;RHOC;OOEP;MYO1E;CLIP1;BIN3;COL4A2;COL5A1;COL4A1;P4HA2;RUFY3;CCDC88C;PXDN;VIM;FGF13;UBA52;BCAR1;DDR2
												negative regulation of lipid storage (GO:0010888)	0.0268277	ABCA1;NFKBIA;ITGAV;ABHD5;TTC39B;PPARD
												regulation of fibroblast growth factor receptor signaling pathway (GO:0040036)	0.0268277	SPRY2;PRKD2;SULF1;FGF2;THBS1;SULF2
												actin filament organization (GO:0007015)	0.0284369	TMOD1;SVIL;TPM4;ACTN1;TMOD3;NEDD9;RHOC;BAIAP2;RND3;OOEP;RND1;MYO1E;BAIAP2L1;BIN3;MPRIP;RUFY3;PLS3;FLNA;MCU;BCAR1
												cellular response to amyloid-beta (GO:1904646)	0.0285631	PRNP;ABCC1;CACNA2D1;CASP4;CACNA1A;ICAM1;IGF1R;LGMN
												maturation of LSU-rRNA from tricistronic rRNA transcript (SSU-rRNA, 5.8S rRNA, LSU-rRNA) (GO:0000463)	0.0289987	BOP1;NIFK;RPL35;URB1;RPL7
												negative regulation of fibroblast growth factor receptor signaling pathway (GO:0040037)	0.0289987	SPRY2;SULF1;FGF2;THBS1;SULF2
												regulation of cell projection organization (GO:0031344)	0.0289987	NTNG1;MACF1;FAM110C;SPRY2;MFSD2A
												cartilage development (GO:0051216)	0.029004	BMP2;SNX19;WNT5B;SCX;CHI3L1;SULF1;FGF2;SLC39A14;CD44;SULF2
												response to tumor necrosis factor (GO:0034612)	0.0290237	GCH1;SPHK1;DAB2IP;ADAMTS12;TANK;ZFP36L2;CX3CL1;ZFP36L1;ZFP36;ADAM9;CHI3L1;CCL2;GBP2;GBP1;NFE2L2;GBP3
												Ras protein signal transduction (GO:0007265)	0.0293255	ARHGEF11;RIPOR1;CDKN1A;GDI1;RRAS2;FGF2;NTN1;RRAS;ARHGDIA;G3BP1;GNB1;PDPN;ARHGEF3;RAPGEF1;CDC42EP1;SHOC2;PRKD1;CTNNAL1;PHACTR4
												negative regulation of intracellular signal transduction (GO:1902532)	0.0294464	MAP2K3;DUSP3;PRKAA2;DUSP1;STAT1;WWC1;NPRL3;WWC2;DAB2IP;PLAUR;TNFAIP3;IFI35;WTIP;TANK;THBS1;HERPUD1;HDAC7;CYLD;TMSB4X;TNFAIP8L1;TRIB3;SLIT2;RFFL;MCL1
												negative regulation of protein kinase activity (GO:0006469)	0.0294464	WWTR1;CDKN1A;DUSP3;GADD45A;MVP;TESK1;DAB2IP;PPM1F;UBASH3B;ITGB1BP1;TRIB3;SFN;TRIB1;YWHAG
												negative regulation of epidermal growth factor receptor signaling pathway (GO:0042059)	0.0307462	ZFYVE28;DUSP3;MVP;DAB2IP;SPRY2;CBLB;STAM;HBEGF;RAB7A
												protein K63-linked ubiquitination (GO:0070534)	0.0307462	TRAF3IP2;TRAF3;NEDD4;PELI1;UBE2E2;TRAF2;TRAF1;RNF4;TRIM56
												cellular response to epidermal growth factor stimulus (GO:0071364)	0.0307462	STAT5B;ZFP36;DUSP3;DAB2IP;ZFP36L2;ZFP36L1;ZPR1
												cellular response to interleukin-6 (GO:0071354)	0.0307462	YAP1;SOCS3;SBNO2;STAT1;STAT3;IL6R;NFKB1
												positive regulation of fibroblast proliferation (GO:0048146)	0.0307462	CD74;CDKN1A;MYC;SPHK1;FN1;S100A6;DDR2
												positive regulation of DNA-binding transcription factor activity (GO:0051091)	0.0307813	FANK1;NOD1;IL1RAP;CX3CL1;IRAK1;IRAK2;FLOT1;TRIM25;FLOT2;RPS27A;EPHA5;SPHK1;STAT3;ARID5B;TRAF2;TRAF1;CFLAR;PPRC1;NFKB1;SMARCA4;NFKBIA;CTNNB1;PRKD2;PRKD1;UBA52;MYD88;DDR2;TLR2
												positive regulation of cell differentiation (GO:0045597)	0.0307813	YAP1;CCDC71L;CEBPB;LOXL2;ZFP36L1;ZFP36;RRAS;GLIPR2;NOCT;DHX36;PDPN;CTNNA1;NRCAM;IL6R;TRPM4;BEND6;WWTR1;XBP1;NGF;NFKB1;TGFBR2;BMP2;CTNNB1;KCTD11;PRKD1;FERMT2;DDR2;PPARD;FGFR1
												activation of cysteine-type endopeptidase activity involved in apoptotic process (GO:0006919)	0.0309984	RPS27L;TNFRSF10B;TRAF2;NOD1;CFLAR;NGF;ROBO1;HSPD1;ACER2;CASP4;FAS;NLRP1;BID
												positive regulation of substrate adhesion-dependent cell spreading (GO:1900026)	0.0313231	TESK1;NEDD9;FLNA;CRK;FERMT2;LIMS2;S100A10;LIMS1
												regulation of cell-substrate junction assembly (GO:0090109)	0.0313231	MACF1;DUSP3;PEAK1;DAPK3;VCL;ACTG1
												regulation of fibroblast migration (GO:0010762)	0.0313231	ITGB1;ITGB1BP1;RFFL;FGF2;THBS1;DDR2
												extrinsic apoptotic signaling pathway (GO:0097191)	0.0327057	DAB2IP;TNFRSF10B;FAS;ITGAV;TRAF2;INHBA;NGF;BID;IL6R;TNFRSF1A;DEDD2;MCL1
												cellular response to interleukin-9 (GO:0071355)	0.0327057	STAT5B;STAT1;STAT3;JAK3
												interleukin-9-mediated signaling pathway (GO:0038113)	0.0327057	STAT5B;STAT1;STAT3;JAK3
												regulation of ER-associated ubiquitin-dependent protein catabolic process (GO:1903069)	0.0327057	UBQLN1;HERPUD1;NFE2L2;UBQLN2
												response to type I interferon (GO:0034340)	0.0327057	SP100;SHMT2;ISG15;TRIM56
												positive regulation of chemotaxis (GO:0050921)	0.0336539	ADAM17;TMSB4X;PRKD2;PRKD1;FGF2;THBS1;IL6R;PPM1F;LGMN
												aggrephagy (GO:0035973)	0.0350916	UBQLN1;VIM;RPS27A;DYNLL1;SQSTM1;UBA52;ATG5
												MyD88-dependent toll-like receptor signaling pathway (GO:0002755)	0.0350916	IRAK1;IRAK2;RPS27A;UBA52;MYD88;HSPD1;TLR2
												positive regulation of myeloid cell differentiation (GO:0045639)	0.0350916	STAT5B;STAT1;STAT3;INHBA;FOXO3;ETS1;HIF1A;MTURN
												regulation of p38MAPK cascade (GO:1900744)	0.0350916	CYLD;MFHAS1;BMP2;DUSP1;GADD45A;SPHK1;DAB2IP;RELL1
												membrane raft organization (GO:0031579)	0.0350916	ANXA2;NPC1;FLOT1;FLOT2;S100A10
												negative regulation of protein processing (GO:0010955)	0.0350916	PRNP;SERPINE2;SERPINE1;CHAC1;THBS1
												regulation of epithelial cell proliferation (GO:0050678)	0.0355006	YAP1;CDKN2B;DAB2IP;FGF1;FGF2;CDC73;ZFP36L1;EPB41L4B;ZFP36;SIX4;MYC;PRKD1;B2M;LIMS1
												response to lipid (GO:0033993)	0.036267	STAT5B;ANXA1;GCH1;STAT3;FOXO3;ACER2;ADAM17;IRAK1;NOCT;MAPKAPK2;PELI1;SPP1;CTNNB1;NOS1;TRIB1;PPARD
												membrane protein intracellular domain proteolysis (GO:0031293)	0.0372158	ADAM17;HM13;RHBDD1;SPPL2A;ADAM9;NFKB1
												negative regulation of phosphate metabolic process (GO:0045936)	0.0372158	ANKLE2;CDKN1A;CDKN2B;TESK1;INHBA;DYNLL1
												positive regulation of signal transduction by p53 class mediator (GO:1901798)	0.0372158	EIF5A;SPRED3;SPRED2;RPL23;RPS20;RPL37
												regulation of stress fiber assembly (GO:0051492)	0.0381798	PXN;TESK1;ASAP3;ITGB1BP1;RHPN2;RHOC;PFN1;PHLDB2;PPM1F;FERMT2;ACTG1;S100A10
												interleukin-1-mediated signaling pathway (GO:0070498)	0.0381798	EGR1;IL1R1;NOD1;IL1RAP;NFKB1;NFKBIA;PSMB4;IRAK1;IRAK2;PELI1;RPS27A;SQSTM1;UBA52;MYD88
												connective tissue development (GO:0061448)	0.0400503	XBP1;NAMPT;SCX;ARID5B;CHI3L1;SULF1;CD44;SULF2
												negative regulation of endothelial cell migration (GO:0010596)	0.0400503	SP100;GADD45A;DNAJA4;DAB2IP;PTPRM;SLIT2;FGF2;THBS1
												regulation of protein localization to nucleus (GO:1900180)	0.042348	YAP1;WWTR1;MFHAS1;DTX3L;SESN2;TESK1;CTNNA1;PARP9;FERMT2
												regulation of wound healing (GO:0061041)	0.042348	ITGB1;ANXA1;TNFRSF12A;SERPINE1;TNFAIP3;FGF2;CRK;ACTG1;HBEGF
												histone H3-K27 demethylation (GO:0071557)	0.0432759	KDM6B;KDM7A;PHF8
												mannose trimming involved in glycoprotein ERAD pathway (GO:1904382)	0.0432759	EDEM3;EDEM1;MAN1A1
												negative regulation of plasminogen activation (GO:0010757)	0.0432759	SERPINE2;SERPINE1;THBS1
												p38MAPK cascade (GO:0038066)	0.0432759	MAP2K3;ZFP36;ZFP36L1
												protein deglycosylation involved in glycoprotein catabolic process (GO:0035977)	0.0432759	EDEM3;EDEM1;MAN1A1
												ubiquitin-dependent glycoprotein ERAD pathway (GO:0097466)	0.0432759	EDEM3;EDEM1;MAN1A1
												cellular response to corticosteroid stimulus (GO:0071384)	0.0432759	ZFP36;ANXA1;NR3C1;ZFP36L2;ZFP36L1
												regulation of monocyte differentiation (GO:0045655)	0.0432759	CD74;MYC;IRF7;ACIN1;ZFP36L1
												membrane protein ectodomain proteolysis (GO:0006509)	0.0432759	BACE2;ADAM17;HM13;SPPL2A;ADAM9;MYH9
												adherens junction assembly (GO:0034333)	0.0432759	CTNNB1;PIP5K1C;ACTB;VCL
												modification-dependent macromolecule catabolic process (GO:0043632)	0.0432759	TUT7;ISG15;RPS27A;UBA52
												modulation by symbiont of host process (GO:0044003)	0.0432759	RPS27A;B2M;UBA52;TLR2
												positive regulation of establishment of protein localization to telomere (GO:1904851)	0.0432759	CCT3;CCT6A;CCT2;DKC1
												positive regulation of keratinocyte migration (GO:0051549)	0.0432759	EPB41L4B;ADAM9;ARF6;MAP4K4
												regulation of protein neddylation (GO:2000434)	0.0432759	EPAS1;RPL11;HIF1A;COPS9
												renal filtration (GO:0097205)	0.0432759	MYO1E;ITGA3;SULF1;SULF2
												membrane protein proteolysis (GO:0033619)	0.0432759	BACE2;ADAM17;HM13;RHBDD1;SPPL2A;ADAM9;MYH9;NFKB1
												regulation of receptor-mediated endocytosis (GO:0048259)	0.0432759	C3;RAB21;SERPINE1;APOC1;FLOT1;AAK1;B2M;ARF6
												ribosomal large subunit biogenesis (GO:0042273)	0.044128	BOP1;RPLP0;RPL11;WDR74;RPL14;RPL35A;SNU13;BRIX1;NLE1;RPL7
												regulation of interleukin-2 production (GO:0032663)	0.0445766	PRNP;ZFP36;ANXA1;PDE4B;TNFAIP3;TRAF2;PRKD2;GBP1;HDAC7
												positive regulation of leukocyte cell-cell adhesion (GO:1903039)	0.0445766	NFAT5;IRAK1;CCL2;ETS1;CD44;HSPD1;HLA-DPA1
												receptor signaling pathway via JAK-STAT (GO:0007259)	0.0445766	STAT5B;IL15;STAT1;CLCF1;STAT3;CCL2;JAK3
												positive regulation of macromolecule biosynthetic process (GO:0010557)	0.0450118	XBP1;CIITA;NLRC5;SAMD4A;RPS27L;LARP4;FGF2;THBS1;NFKB1;SLC25A37;MYC;NAMPT;CCL2;PRKD2;VIM;SOX4;TLR2
												positive regulation of endothelial cell proliferation (GO:0001938)	0.0469863	PDCL3;NRP2;ADAM17;BMP2;EGR3;HMOX1;PRKD2;PRKD1;FGF2;SCG2;HIF1A;FGFR1
												positive regulation of cysteine-type endopeptidase activity involved in apoptotic process (GO:0043280)	0.04811	TNFRSF10B;RPS27L;TRAF2;NOD1;CFLAR;NGF;PPM1F;ROBO1;HSPD1;ACER2;MYC;CASP4;FAS;BLID;NLRP1;BID
												regulation of response to external stimulus (GO:0032101)	0.0482345	ANXA1;IL1R1;CELF1;ADAMTS12;CX3CL1;CYLD;SBNO2;BCL6;TRAF3;TMSB4X;IRF1;CASP4;NLRP1;MYD88;BIRC2;BIRC3;BRD4
												positive regulation of macromolecule metabolic process (GO:0010604)	0.048736	YAP1;CD63;CELF1;RPL11;SCX;FGF1;HIF1A;ETS1;FGF2;PPM1F;ROBO1;ACTG1;EPB41L4B;INPP5F;MYC;DHX36;EGR1;CD74;ANXA2;DTX3L;RPL23;STAT3;FN1;ZNF804A;RAB27A;MSN;INHBA;NGF;PDCL3;PLSCR1;BMP2;DNAJA4;SPRY2;MYD88;TLR2;LIMS1;NFE2L2;ZPR1
												negative regulation of ERBB signaling pathway (GO:1901185)	0.048736	ZFYVE28;DUSP3;MVP;DAB2IP;SPRY2;STAM;HBEGF;LGMN
												positive regulation of wound healing (GO:0090303)	0.048736	ITGB1;XBP1;ANXA1;SERPINE1;THBS1;FERMT2;ACTG1;HBEGF
												regulation of interferon-beta production (GO:0032648)	0.0496346	RNF216;TRAF3;IRF1;FLOT1;IRF7;ISG15;TLR2;TRIM56;RELB

## Sheet: c. Mic KEGG
mic.0			mic.1			mic.3			mic.4			mic.5			mic.6			mic.7
Term	Adjusted.P.value	Genes	Term	Adjusted.P.value	Genes	Term	Adjusted.P.value	Genes	Term	Adjusted.P.value	Genes	Term	Adjusted.P.value	Genes	Term	Adjusted.P.value	Genes	Term	Adjusted.P.value	Genes
Coronavirus disease	1.93762e-27	RPL5;RPL3;RPL32;RPL34;RPLP1;PIK3CD;RPL8;RPL10A;RPL6;RPL7;RPS15;RPS4X;RPS14;RPL7A;RPS16;RPS19;RPS18;RPL35;RPS11;RPS13;SYK;RPS7;RPS8;RPL23;RPS6;RPL13A;PRKCA;RPL27;RPL29;IL6ST;RPL28;C1QB;C1QA;RPL10;RPL11;C3;PLCG2;RPL14;RPS3;RPL13;RPL15;RPL18;RPS27A;RPL19;RPL41;RPL23A;RPS25;TAB2;RPS24;RPS23;C1QC	Lysosome	1.21492e-09	SCARB2;CD63;ASAH1;HEXB;GBA;LIPA;GNS;LITAF;CTSS;GGA2;CLN3;GGA1;CTSL;PSAP;AP1S2;SLC17A5;AP3S1;ATP6V0A1;CTSB;HGSNAT;MANBA;ATP6AP1;SLC11A1;GAA;AP3B1;MCOLN1;IGF2R;SUMF1;GALC;PPT1;TPP1;CD68;LGMN	Osteoclast differentiation	2.32955e-08	TGFB1;NCF1;NFATC2;LILRB1;GAB2;NFKB1;TGFBR1;FOSL2;NFKB2;RELB;SOCS3;IL1A;FCGR3A;IL1B;GRB2;LCP2;RAC1;FCGR1A;IFNAR1	MAPK signaling pathway	0.0136726	ATF2;TGFA;HSPB1;ARRB2;NLK;ELK1;RELA;MKNK2;PRKACB;MAP2K5;HSPA8;DUSP2;HSPA1L;PRKCB;HSPA6;NFATC3;TRAF2;TGFBR2;MAPK13;MRAS;TAOK3;TRAF6;SOS1;HSPA1B;HSPA1A;FGFR1	Steroid biosynthesis	0.0023582	SQLE;EBP;NSDHL;DHCR24;MSMO1;DHCR7;HSD17B7;LIPA;LSS;FDFT1	Axon guidance	4.44968e-12	EPHB6;SEMA5A;ROBO2;SEMA5B;ROBO1;PPP3CA;DPYSL5;BOC;EPHB1;NEO1;EPHA5;EPHA4;EPHA7;TRPC5;EPHA6;SEMA6A;ARHGEF12;TRPC6;UNC5A;TRPC3;DCC;TRPC4;SEMA6D;TRPC1;PRKCA;UNC5C;UNC5D;RGMA;ENAH;SMO;PARD3;EPHA3;NGEF;CAMK2B;SEMA3A;CAMK2A;NTN4;SEMA3E;EFNA5;ABLIM1;NRAS;ABLIM2;ABLIM3;PLXNA2;SLIT1;FYN;SLIT3;SLIT2;LRRC4C;PAK3;CAMK2G;PLXNA4;PAK5;NTNG1;NTNG2;FZD3;PTCH1;SEMA4B;SEMA4F;L1CAM;BMP7;PLXNB1;BMPR1B	DNA replication	1.1679e-15	PRIM2;RNASEH2B;PCNA;MCM7;PRIM1;POLD3;POLD1;POLD2;POLE;RFC5;RFC3;RFC4;LIG1;RFC1;RFC2;RPA1;RPA2;POLA1;POLA2;POLE2;MCM3;MCM4;MCM5;DNA2;MCM6
Ribosome	3.2925e-26	RPL5;RPL3;RPL32;RPL10;RPL34;RPLP1;RPL11;RPL10A;RPL8;RPL6;RPL7;RPS15;MRPL4;RPS4X;RPS14;RPL7A;RPS16;RPS19;RPS18;RPL14;RPS3;RPL35;RPL13;RPL15;RPS11;RPL18;RPS27A;RPS13;RPL19;RPL41;RPS7;RPS8;RPL23;RPS6;RPL13A;RPL23A;RPS25;RPL27;RPL29;RPL28;RPS24;RPS23	Autophagy	6.71755e-06	RAB1A;MTMR3;IRS2;PIK3R1;HIF1A;TANK;IGF1R;CTSL;ATG7;CTSB;RUBCN;GABARAPL1;DAPK1;EIF2AK3;WIPI1;WIPI2;CFLAR;ERN1;VMP1;ATG16L2;DDIT4;RRAGD;ATG2A;BCL2;SMCR8;RAF1;RAB7B;SQSTM1	Kaposi sarcoma-associated herpesvirus infection	2.2242e-06	RB1;CCR1;LYN;ATG3;CDKN1A;NFATC2;ITPR2;TICAM1;NFKB1;ICAM1;C3;HCK;ZFP36;CCND1;TRAF3;GNB4;E2F3;RAC1;BID;IFNAR1	Shigellosis	0.0136726	ITGB1;RIPK2;CALCOCO2;ARPC1B;UBE2D1;CGAS;TRAF2;BCL10;RELA;MAPK13;ACTR3C;TRAF6;RRAGD;UBC;TRAF5;CASP1;VDAC1;PFN1;SQSTM1;CD44;PLCD1;ATG5	Axon guidance	0.0100908	SEMA5A;SEMA3C;SEMA3B;PARD6G;PRKCZ;GNAI1;ROBO1;EFNB2;RGS3;DPYSL5;CFL2;DPYSL2;FYN;PLCG1;SLIT2;LRRC4C;NEO1;PAK5;NTNG2;TRPC5;SEMA6A;SEMA4D;DCC;SEMA6D;PTCH1;TRPC1;SEMA4B;UNC5C;PTPN11;BMP7;PTK2;EFNA1;ENAH;PLXNB1;MET;EPHA3	Glutamatergic synapse	4.44968e-12	GRIA1;GRIA2;GRIK5;SLC1A1;SLC1A2;GRIK3;GRIK4;ADCY3;GRIK1;ADCY2;CACNA1C;GRIK2;ADCY1;ADCY8;GRM1;ADCY5;GRM3;PPP3CA;GRIN2A;GRM5;GNG3;GRM7;GRM8;DLGAP1;SLC17A7;GRIA3;GRIA4;KCNJ3;SLC38A1;HOMER1;HOMER2;TRPC1;PRKCA;GNG12;GRIN2C;GRIN2B;GRIN1;GNAO1;ADCY9;GRIN3A;PLCB4;DLG4;GNB5;PLCB1;SHANK3;SHANK2;SHANK1	Cell cycle	8.15729e-15	RB1;HDAC2;PCNA;MCM7;PRKDC;HDAC1;BUB1B;SMC3;FZR1;ORC6;CDC45;ORC1;YWHAQ;CHEK2;ORC3;RAD21;CDC27;CHEK1;E2F1;E2F3;BUB3;SKP2;BUB1;CDKN2D;CDKN2C;ANAPC7;CDKN2A;PLK1;CDC7;CDC25C;SMC1A;SMC1B;CCNA2;STAG1;WEE1;DBF4;RBL1;TFDP1;CCNE2;TFDP2;CDK2;MCM3;MCM4;MCM5;MCM6;ATR
Fc gamma R-mediated phagocytosis	4.87223e-09	ACTR2;GSN;NCF1;SYK;PRKCD;PIK3CD;PLA2G4A;PRKCA;VAV1;FCGR3A;PAK1;PTPRC;ARPC2;BIN1;ARPC3;INPP5D;PLCG2;PIP5K1B;FCGR1A	Phagosome	0.00144023	COLEC12;SCARB1;TFRC;NCF2;STX18;CTSS;FCAR;CTSL;MRC1;OLR1;ITGAV;RILP;ATP6V1C1;ATP6V0A1;MSR1;ATP6AP1;STX7;MARCO;FCGR2A;ATP6V1B2;RAB7B;SEC22B;FCGR2B;HLA-DQB1;TLR2	Lipid and atherosclerosis	2.2242e-06	LYN;XBP1;CD40;NCF1;NFATC2;PRKCA;TICAM1;POU2F2;VAV1;NFKB1;ICAM1;TRAF3;IL1B;TNFSF10;CCL3;CCL2;CD14;RAC1;BID;ATF6;TLR2	Estrogen signaling pathway	0.0136726	ATF2;HSPA8;HSP90AA1;HSP90AB1;HSPA1L;HSPA6;TGFA;ADCY7;GNAQ;GNAS;FKBP4;SOS1;PRKACB;HSPA1B;HSPA1A				Circadian entrainment	4.76326e-11	GRIA1;CAMK2B;GRIA2;RYR2;ADCYAP1R1;GUCY1B1;CAMK2A;ADCY3;ADCY2;CACNA1C;ADCY1;ADCY8;RYR3;ADCY5;CACNA1I;GRIN2A;GNG3;RASD1;NOS1;CAMK2G;GRIA3;PRKG1;GRIA4;KCNJ3;GUCY1A2;KCNJ6;KCNJ9;PRKCA;GNG12;GRIN2C;GRIN2B;GRIN1;GNAO1;ADCY9;PLCB4;PER3;NOS1AP;CALM3;GNB5;CALM1;PLCB1	Fanconi anemia pathway	2.38441e-13	BLM;BRCA1;BRCA2;BRIP1;SLX4;USP1;ATRIP;POLH;FANCI;CENPX;FANCM;RMI1;FANCL;TOP3A;REV1;FANCA;RPA1;RPA2;FANCC;FANCB;MLH1;PALB2;FANCG;RAD51C;FANCD2;UBE2T;TELO2;ATR
Regulation of actin cytoskeleton	9.72231e-06	CYFIP1;ACTR2;GSN;ITGAM;MSN;PIK3CD;SSH2;ACTB;PTK2;VAV1;ACTG1;SSH1;FGD3;TIAM1;PAK1;DIAPH2;LPAR5;ARPC2;ARPC3;TMSB4X;NCKAP1L;PIP5K1B;ITGA9	Cholesterol metabolism	0.00376613	CYP27A1;ABCA1;SCARB1;NCEH1;SOAT1;LRP1;VAPA;APOC1;LPL;APOE;LIPA;PLTP	NF-kappa B signaling pathway	5.5624e-06	LYN;CD40;BCL2A1;TNFAIP3;TICAM1;NFKB1;ICAM1;NFKB2;RELB;TRAF3;IL1B;CCL4;CD14;LTBR	Legionellosis	0.0136726	CLK1;HSPA8;CASP7;HSPA1L;HSPA6;CASP1;RELA;HSPA1B;HSPA1A				Morphine addiction	4.09707e-08	GABRB3;GABRB2;GABRB1;PDE1C;PDE1A;CACNA1B;ADCY3;ADCY2;ADCY1;ADCY8;ADCY5;GNG3;GRK4;PDE8B;KCNJ3;GABRA2;GABBR2;GABRA1;GABBR1;KCNJ6;KCNJ9;PDE4D;GABRA4;PDE2A;PRKCA;GNG12;GABRG3;GABRG2;GABRG1;GNAO1;ADCY9;PDE10A;PDE3A;GNB5;PDE7B	Mismatch repair	1.39144e-11	RFC5;RFC3;PCNA;RFC4;LIG1;RFC1;RFC2;RPA1;RPA2;MLH1;MLH3;MSH6;POLD3;MSH2;MSH3;POLD1;POLD2
Proteoglycans in cancer	4.38551e-05	CAMK2D;TGFB1;WNT2B;RPS6;WNT5A;ITPR1;ITPR2;MSN;PIK3CD;PRKCA;IGF1;ACTB;PTK2;VAV1;ACTG1;TIAM1;PAK1;CCND1;PLCG2;GRB2;HPSE	Fluid shear stress and atherosclerosis	0.00376613	JUN;HSP90AA1;BMPR2;NCF2;DUSP1;IL1R2;SDC2;PDGFB;PIK3R1;TXN;FOS;ACVR2A;KLF2;VEGFA;CTSL;TRPV4;BCL2;PECAM1;CTNNB1;ITGAV;SQSTM1;NFE2L2	Toll-like receptor signaling pathway	5.5624e-06	CD40;TICAM1;NFKB1;TRAF3;IL1B;CCL4;CCL3;SPP1;MAP3K8;CD14;RAC1;TLR5;IFNAR1;TLR2	Protein processing in endoplasmic reticulum	0.0136726	EDEM3;PPP1R15A;HSPA8;HSP90AA1;HSP90AB1;HSPA1L;PRKCSH;HSPA6;UBE2D1;TRAF2;DNAJA1;DNAJB1;HSPH1;UBQLN1;SEC31B;HSPA1B;HSPA1A				GABAergic synapse	3.01045e-07	GABRB3;GABRB2;GABRB1;CACNA1B;ADCY3;ABAT;ADCY2;ADCY1;CACNA1C;SLC6A1;ADCY8;GPHN;ADCY5;GNG3;GABRA2;GABBR2;GABRA1;SLC38A1;GABBR1;KCNJ6;SLC12A5;GABRA4;GAD1;GAD2;PRKCA;SLC6A11;GNG12;GABRG3;GABRG2;GABRG1;GNAO1;ADCY9;GNB5	Homologous recombination	6.0823e-10	BARD1;BLM;MRE11;XRCC2;TOP3A;XRCC3;RPA1;RPA2;BRCA1;BRCA2;PALB2;RAD54B;POLD3;RAD51B;BRIP1;RAD51C;POLD1;POLD2;RBBP8;RAD54L;TOPBP1
Leishmaniasis	0.000112524	EEF1A1;C3;FCGR3A;ITGAM;TGFB1;NCF1;IFNGR1;CYBA;TAB2;JAK2;FCGR1A;HLA-DPA1	Measles	0.00376613	STAT5A;JUN;DDX58;STAT1;MX2;MX1;STAT3;EIF2AK3;EIF2AK2;TNFAIP3;CBLB;PIK3R1;FOS;CCND3;OAS1;OAS2;TRAF3;OAS3;IL2RA;BCL2;FCGR2B;TLR2	Epstein-Barr virus infection	9.31224e-06	RB1;LYN;CD40;CDKN1A;TNFAIP3;NFKB1;ICAM1;RELB;NFKB2;CCND1;TRAF3;E2F3;RAC1;CD58;BID;JAK3;HLA-DRB1;TLR2;IFNAR1	Longevity regulating pathway	0.0189915	ATF2;HSPA8;SESN3;HSPA1L;HSPA6;SOD2;PRKACB;ADCY7;RELA;HSPA1B;ATG5;HSPA1A				Nicotine addiction	6.77324e-07	GABRB3;GRIA1;GABRA2;GABRB2;GRIA2;GABRA1;GABRB1;GABRA4;CACNA1B;GRIN2C;GABRG3;GRIN2B;GABRG2;GABRG1;GRIN1;GRIN2A;GRIN3A;SLC17A7;GRIA3;GRIA4	Nucleotide excision repair	4.7029e-06	RFC5;RFC3;PCNA;RFC4;LIG1;RFC1;RFC2;RPA1;RPA2;GTF2H1;RAD23A;DDB2;POLD3;ERCC3;POLD1;POLE2;POLD2;POLE
Osteoclast differentiation	0.000202894	CSF1R;TGFB1;NCF1;SYK;IFNGR1;NFATC2;PIK3CD;CYBA;FOSL1;FCGR3A;PLCG2;BLNK;GRB2;TAB2;FCGR1A	Endocytosis	0.00376613	WASHC4;TFRC;WIPF3;CXCR4;CBLB;VPS26A;ASAP1;AP2A2;EGFR;IGF1R;PLD2;CYTH3;GRK3;PSD3;EPS15;CYTH1;SNX6;ARFGEF1;IQSEC1;WWP1;AP2B1;ARAP1;IGF2R;PML;SPART;RAB10;ZFYVE16;RAB31;IL2RA;CHMP2B;SMAP1;SPG21;ARF6	Fc gamma R-mediated phagocytosis	1.19291e-05	LYN;VASP;NCF1;LIMK2;PRKCA;GAB2;VAV1;HCK;FCGR3A;PTPRC;BIN1;RAC1;FCGR1A	NOD-like receptor signaling pathway	0.0189915	HSP90AA1;HSP90AB1;RIPK2;STAT2;TRAF2;TANK;RELA;MAPK13;TRAF6;TRAF5;CASP1;VDAC1;TRPM7;SUGT1;MCU;ATG5;GBP3				Arrhythmogenic right ventricular cardiomyopathy	1.18217e-06	RYR2;ITGB4;CACNA1C;SLC8A2;CACNG7;GJA1;CACNG8;SGCD;CDH2;LMNA;DAG1;ITGB8;DMD;CTNNA2;CACNG2;CACNG3;TCF7L1;ACTN2;ITGA3;CACNA2D1;ITGA1;CACNA2D3;CACNA2D2;SLC8A3;CACNB2;CACNB4;ITGA8;PKP2;ITGA7	RNA transport	7.61506e-06	NUP205;NUP107;NXT1;NUP188;GEMIN2;DDX20;NUP160;GLE1;XPO1;NUP85;TGS1;TPR;SUMO2;NUP88;NUP43;NUP214;NDC1;UPF2;EIF5B;EIF2B3;UBE2I;NUP210;NUP155;FUS;ALYREF;THOC1;THOC3;NUP153;UPF3A;RANGAP1;SNUPN;NUP50;TACC3;NUP54;NUP98;PABPC1L;KPNB1;NUP58;EIF3A;EIF4G1;NUP37
Yersinia infection	0.000406699	ACTR2;FYB1;NFATC2;PIK3CD;ACTB;PTK2;VAV1;ACTG1;ARPC2;ARPC3;RPS6KA1;PIP5K1B;TAB2;PKN2;SKAP2	Parathyroid hormone synthesis, secretion and action	0.00542148	GNAI3;ADCY3;FOS;EGFR;PLD2;NR4A2;GNA13;AKAP13;MAFB;RXRA;GNAQ;GNA12;BCL2;PDE4B;PDE4A;RAF1;MEF2D;HBEGF	Transcriptional misregulation in cancer	1.52816e-05	CD40;CDKN1A;CEBPB;BCL2A1;LMO2;DOT1L;PDGFA;MLLT1;RUNX2;NFKB1;RUNX1;ETV6;BCL6;ID2;NFKBIZ;BMP2K;CD14;FCGR1A	Endocytosis	0.0195179	HSPA8;HSPA1L;SMURF2;ARPC1B;CLTC;HSPA6;NEDD4L;ARAP3;CBLB;VPS26B;ARRB2;ARAP1;TGFBR2;SNX3;ACTR3C;SNX1;SNX2;GRK2;TRAF6;HSPA1B;HSPA1A				Calcium signaling pathway	1.18217e-06	CHRM2;RYR2;CHRM3;HTR2C;HTR2A;ADRA1B;FGF2;ADRA1A;RYR3;GRM1;MYLK;SLC8A2;PPP3CA;GRM5;EDNRB;FGF9;PLCE1;NOS1;PDGFRB;PDGFRA;PHKA1;PRKCA;ITPKB;ADCY9;PLCB4;ASPH;ITPKA;PLCB1;SLC25A4;CAMK1G;CAMK2B;PDE1C;PDE1A;CAMK2A;CACNA1B;ADCY3;ADCY2;ADCY1;CACNA1C;ADCY8;CACNA1E;EGFR;CACNA1I;GNA14;GRIN2A;ERBB4;CAMK2G;NTRK2;NTRK3;VEGFD;ATP2B2;ATP2B1;GRIN2C;GRIN1;SLC8A3;FGF17;GNAL;CAMK4;CALM3;CALM1;FGFR3;FGFR2	Pyrimidine metabolism	7.18355e-05	DTYMK;DUT;RRM1;CANT1;ENTPD5;CAD;CTPS2;CTPS1;NME4;TYMS;DCK;NT5C3A;UCK2;UCK1;CMPK1;NT5M;TK1;UMPS
Oxytocin signaling pathway	0.000406699	RYR1;MEF2C;CAMK2D;CAMK1D;ITPR1;ITPR2;NFATC2;PLA2G4A;PRKCA;CACNA1D;ADCY7;ACTB;ACTG1;TRPM2;CCND1;GNAS	Ferroptosis	0.00723865	MAP1LC3B;GCLC;TFRC;ACSL1;FTH1;SAT2;ACSL4;SAT1;ATG7;FTL	Human cytomegalovirus infection	3.25643e-05	RB1;CCR1;CDKN1A;PXN;NFATC2;ITPR2;PRKCA;NFKB1;CCND1;IL1B;CCL4;GNB4;CCL3;CCL2;GRB2;ITGAV;E2F3;RAC1;BID	Platelet activation	0.021925	ITGB1;GUCY1A1;ARHGEF12;SNAP23;ADCY7;ARHGAP35;MYLK3;MAPK13;PPP1CC;FCGR2A;GNAQ;GNAS;PRKACB				Dilated cardiomyopathy	1.44911e-06	RYR2;ITGB4;ADCY3;ADCY2;ADCY1;CACNA1C;ADCY8;SLC8A2;ADCY5;TTN;CACNG7;CACNG8;SGCD;LMNA;DAG1;ITGB8;DMD;CACNG2;CACNG3;TGFB2;ITGA3;CACNA2D1;ITGA1;TPM1;CACNA2D3;CACNA2D2;AGT;SLC8A3;CACNB2;ADCY9;CACNB4;ITGA8;ITGA7	Base excision repair	0.000804441	POLD3;PCNA;LIG1;PARP1;PARP2;OGG1;POLD1;POLE2;POLD2;POLE;UNG;MUTYH
Platelet activation	0.000488168	P2RY12;SYK;ITPR1;ITPR2;PIK3CD;PLA2G4A;ADCY7;ACTB;ACTG1;APBB1IP;TBXAS1;PLCG2;GNAS;TLN2	PPAR signaling pathway	0.00729186	SLC27A1;CPT1A;GK;ACSL1;LPL;ACSL4;CYP27A1;RXRA;UBC;ME1;OLR1;PLIN2;PPARG;PLTP	AGE-RAGE signaling pathway in diabetic complications	7.47681e-05	THBD;IL1A;TGFB1;CCND1;IL1B;PIM1;CCL2;PRKCA;RAC1;NFKB1;TGFBR1;ICAM1	Ubiquitin mediated proteolysis	0.021925	PIAS4;UBE2H;SMURF2;UBE2B;UBE2D1;UBE2E2;UBE4A;NEDD4L;CBLB;UBE2Z;PIAS2;HERC4;TRAF6;UBC				Long-term potentiation	9.24439e-06	CAMK2B;GRIA1;GRIA2;CAMK2A;ADCY1;CACNA1C;ADCY8;GRM1;PPP3CA;GRM5;RPS6KA6;GRIN2A;NRAS;RPS6KA2;CAMK2G;MAP2K2;PRKCA;GRIN2C;GRIN2B;GRIN1;PLCB4;CAMK4;CALM3;PLCB1;CALM1	Cellular senescence	0.00139578	RB1;LIN54;MRE11;PIK3CD;ITPR3;PIK3CB;LIN9;FOXM1;RBBP4;CHEK2;CHEK1;E2F1;TRPM7;E2F3;HRAS;LIN52;MAP2K1;CDKN2A;TSC2;MTOR;CCNA2;RBL1;CCNE2;RHEB;CDK2;VDAC3;RAD1;RAF1;MCU;ATR;RAD9A
Fc epsilon RI signaling pathway	0.000706081	SYK;ALOX5;INPP5D;ALOX5AP;PLCG2;PIK3CD;PLA2G4A;PRKCA;GRB2;VAV1	Focal adhesion	0.0155183	FLT1;PDGFB;PIK3R1;EGFR;IGF1R;PPP1CB;RAP1B;CCND3;RAP1A;PDGFC;SPP1;FLNA;ITGAV;VAV3;JUN;ITGA4;ACTN1;HGF;PARVB;VEGFA;PARVG;RAPGEF1;BCL2;CTNNB1;RAF1;DOCK1	Human T-cell leukemia virus 1 infection	7.47681e-05	RB1;CD40;CDKN1A;TGFB1;NFATC2;ETS2;NFKB1;TGFBR1;ICAM1;RELB;NFKB2;ZFP36;CCND1;E2F3;TLN2;LTBR;JAK3;HLA-DRB1	Necroptosis	0.024166	STAT5B;HSP90AA1;HSP90AB1;MLKL;USP21;STAT2;TRAF2;CFLAR;TRAF5;CASP1;VDAC1;TRPM7;PGAM5;BID;SQSTM1				Retrograde endocannabinoid signaling	9.24439e-06	GRIA1;GABRB3;GRIA2;GABRB2;GABRB1;NDUFB4;CACNA1B;ADCY3;ABHD6;ADCY2;CACNA1C;ADCY1;ADCY8;GRM1;ADCY5;RIMS1;GRM5;GNG3;CNR1;SLC17A7;GRIA3;GRIA4;KCNJ3;GABRA2;GABRA1;KCNJ6;KCNJ9;GABRA4;PRKCA;GNG12;GABRG3;GABRG2;GABRG1;GNAO1;MAPK10;MAPK11;ADCY9;PLCB4;NAPEPLD;GNB5;PLCB1;MGLL	Progesterone-mediated oocyte maturation	0.00914933	MAP2K1;HSP90AA1;ANAPC7;PLK1;PIK3CD;ADCY3;PIK3CB;KIF22;CDC25C;ADCY6;AURKA;CCNA2;MAPK9;FZR1;ADCY9;CDC27;CDK2;SPDYA;RAF1;CPEB3;BUB1
Inflammatory mediator regulation of TRP channels	0.000706875	CAMK2D;PRKCD;ITPR1;PLCG2;GNAS;ITPR2;PIK3CD;PLA2G4A;PRKCA;IL1RAP;IGF1;ADCY7	Non-small cell lung cancer	0.0160165	STAT5A;GADD45B;CDKN2A;HGF;STAT3;PIK3R1;FOXO3;FHIT;EGFR;GADD45G;RXRA;RASSF5;RAF1	Hepatitis B	0.000106691	RB1;CDKN1A;TGFB1;NFATC2;PRKCA;TICAM1;NFKB1;TGFBR1;TRAF3;GRB2;E2F3;BID;JAK3;IFNAR1;TLR2	Lipid and atherosclerosis	0.0295443	HSPA8;HSP90AA1;HSP90AB1;HSPA1L;HSPA6;NFATC3;TRAF2;SOD2;TANK;RELA;MIB1;MAPK13;CASP7;TRAF6;CASP1;BID;HSPA1B;HSPA1A				Dopaminergic synapse	2.03878e-05	GRIA1;CAMK2B;GRIA2;MAOB;MAOA;CAMK2A;CACNA1B;CACNA1C;ADCY5;PPP3CA;GRIN2A;GNG3;KIF5C;AKT2;KIF5A;CAMK2G;GRIA3;SCN1A;GRIA4;KCNJ3;KCNJ6;KCNJ9;PRKCA;GNG12;GRIN2B;GNAO1;MAPK10;MAPK11;GNAL;PLCB4;CALY;PPP2R2C;PPP2R2B;PPP1R1B;CALM3;GNB5;CALM1;PLCB1	Biosynthesis of unsaturated fatty acids	0.0132758	FADS2;ACOT7;ELOVL5;TECR;SCD5;ELOVL6;HACD3;HACD2;FADS1
Shigellosis	0.000957148	ACTR2;PRKCD;ITPR1;ITPR2;PIK3CD;ACTB;PTK2;ACTG1;HK1;C3;CYTH4;ARPC2;ARPC3;PLCG2;ATM;TAB2;TLN2;CD14;RPS27A;NAIP	Proteoglycans in cancer	0.0177083	CD63;SDC2;IQGAP1;PIK3R1;HIF1A;EGFR;IGF1R;PPP1CB;CTSL;PLAU;FLNA;ITGAV;VAV3;TGFB2;HGF;STAT3;PLAUR;ESR1;VEGFA;PDCD4;HCLS1;CTNNB1;RAF1;CD44;HBEGF;TLR2	Chronic myeloid leukemia	0.000175029	RB1;CDKN1A;TGFB1;CCND1;E2F3;GRB2;GAB2;TGFBR1;NFKB1;RUNX1	Regulation of actin cytoskeleton	0.0305657	ITGB1;ARHGEF12;ARPC1B;RDX;ITGA1;LPAR2;MSN;ARHGAP35;MYLK3;PPP1CC;ACTR3C;MRAS;ABI2;ITGA10;MYH9;PFN1;SOS1;FGFR1				Adrenergic signaling in cardiomyocytes	3.14835e-05	CAMK2B;RYR2;CAMK2A;ADCY3;ADCY2;ATP1A2;CACNA1C;ADCY1;ADRA1B;ADCY8;ADRA1A;SLC8A2;ADCY5;CACNG7;CACNG8;AKT2;CACNG2;CACNG3;CAMK2G;CACNA2D1;TPM1;CACNA2D3;CACNA2D2;PRKCA;ATP2B2;ATP1B2;ATP2B1;AGT;SLC8A3;CACNB2;MAPK11;ADCY9;CACNB4;PLCB4;PPP2R2C;PPP2R2B;CALM3;CALM1;PLCB1;SCN4B;RAPGEF4	Spliceosome	0.0166467	SF3B3;DHX8;DDX46;DDX23;HNRNPU;SNRPD1;U2AF2;TRA2B;DHX15;SNRPD3;SRSF10;RBM17;SF3A2;FUS;ALYREF;THOC1;CDC5L;THOC3;LSM4;SNRNP40;SNRPG;PPIH;SRSF4;HNRNPA1L2;RBMX;SNRPA;SNRPB
Glioma	0.0013137	RB1;CAMK2D;CAMK1D;CCND1;PTEN;PLCG2;PIK3CD;PRKCA;GRB2;IGF1	Mitophagy	0.025528	BNIP3L;GABARAPL1;JUN;RHOT1;UBC;TAX1BP1;EIF2AK3;MITF;RAB7B;FOXO3;SQSTM1;HIF1A	Leishmaniasis	0.000183016	C3;IL1A;FCGR3A;TGFB1;NCF1;IL1B;FCGR1A;NFKB1;HLA-DRB1;TLR2	Spliceosome	0.0305657	ISY1-RAB43;HSPA8;DDX5;HSPA1L;HSPA6;PRPF40A;HNRNPK;PCBP1;TRA2B;TRA2A;ACIN1;BCAS2;HSPA1B;HSPA1A				Insulin secretion	3.3536e-05	CAMK2B;CHRM3;RYR2;SNAP25;ADCYAP1R1;CAMK2A;ADCY3;ADCY2;ATP1A2;ADCY1;CACNA1C;ADCY8;ADCY5;RIMS2;PCLO;KCNN1;KCNN2;KCNN3;CAMK2G;ABCC8;PRKCA;CCK;ATP1B2;ADCY9;PLCB4;PLCB1;STX1A;RAPGEF4	Oocyte meiosis	0.0183498	MAP2K1;ANAPC7;PLK1;ADCY3;ITPR3;SMC3;CDC25C;SMC1A;ADCY6;REC8;SMC1B;AURKA;SGO1;ADCY9;PPP2R1B;CCNE2;STAG3;YWHAQ;CDC27;CDK2;SPDYA;FBXO5;CPEB3;BUB1
Pathogenic Escherichia coli infection	0.00145259	CYFIP1;ACTR2;ACTB;ACTG1;TUBA1B;PAK1;BAIAP2L1;CYTH4;LPAR5;ARPC2;ARPC3;RPS3;NCK2;NCKAP1L;TAB2;NAIP;MYO1F	Osteoclast differentiation	0.025528	JUN;TGFB2;NCF2;STAT1;MITF;PIK3R1;FOS;LILRB2;LILRB3;LILRA4;FOSL2;CALCR;FCGR2A;TEC;PPARG;FCGR2B;JUNB;SQSTM1	Cellular senescence	0.000239461	RB1;CDKN1A;TGFB1;FBXW11;ITPR2;NFATC2;NFKB1;TGFBR1;HIPK3;HIPK2;IL1A;CCND1;RASSF5;E2F3	Proteoglycans in cancer	0.035135	ITGB1;DDX5;ARHGEF12;WNT5B;PRKCB;RDX;TWIST2;MSN;NUDT16L1;ELK1;MAPK13;PPP1CC;MRAS;SOS1;PRKACB;CD44;FGFR1				Oxytocin signaling pathway	5.67018e-05	CAMK2B;RYR2;GUCY1B1;PRKAA2;CAMK2A;ADCY3;MYL6B;ADCY2;CACNA1C;ADCY1;ADCY8;RYR3;EGFR;MYLK;ADCY5;PPP3CA;CACNG7;CACNG8;NRAS;CACNG2;CACNG3;CAMK2G;KCNJ3;GUCY1A2;KCNJ6;MAP2K2;KCNJ9;CACNA2D1;CACNA2D3;CACNA2D2;PRKCA;GNAO1;CACNB2;ADCY9;CACNB4;PLCB4;CAMK4;CALM3;CALM1;PLCB1;CAMK1G	Glioma	0.0273174	RB1;MAP2K1;CAMK1D;PRKCB;CDKN2A;PIK3CD;PRKCA;PIK3CB;MTOR;DDB2;E2F1;E2F3;PLCG1;CAMK1;RAF1;HRAS
Pathways in cancer	0.00207548	RB1;CSF1R;CAMK2D;CSF3R;WNT2B;PTEN;PIK3CD;MGST2;ADCY7;GNG3;MECOM;CCND1;PLCG2;JAK2;IL12RB1;JAK3;GSTM4;IL4R;TGFB1;IFNGR1;PLEKHG5;NCOA3;WNT5A;PRKCA;IGF1;PTK2;RUNX1;LPAR5;LPAR6;GNAS;GRB2;IL6ST	Epstein-Barr virus infection	0.025528	TNFAIP3;PIK3R1;RBPJ;CCND3;CD58;JUN;GADD45B;STAT1;DDX58;STAT3;EIF2AK2;RUNX3;GADD45G;SAP30;TAPBP;OAS1;OAS2;TRAF3;OAS3;BCL2;CD247;VIM;CD44;HLA-DQB1;TLR2	Pathways in cancer	0.000239461	RB1;CDKN1A;CUL1;PDGFA;CSF2RB;CCND1;RASSF5;PIM1;ITGAV;E2F3;ELOC;RAC1;BID;JAK3;FZD2;IL4R;TGFB1;TPM3;PRKCA;NFKB1;TGFBR1;NFKB2;RUNX1;EML4;TRAF3;GNB4;GRB2;PPARD;IFNAR1	Human cytomegalovirus infection	0.0366957	ATF2;ARHGEF12;PRKCB;IL10RB;NFATC3;CGAS;TRAF2;ELK1;ADCY7;RELA;MAPK13;GNG5;GNAQ;TRAF5;GNAS;BID;SOS1;PRKACB				Hypertrophic cardiomyopathy	8.02059e-05	RYR2;PRKAA2;ITGB4;CACNA1C;SLC8A2;TTN;CACNG7;CACNG8;SGCD;LMNA;DAG1;ITGB8;DMD;CACNG2;CACNG3;TGFB2;ITGA3;CACNA2D1;ITGA1;TPM1;CACNA2D3;CACNA2D2;AGT;SLC8A3;CACNB2;CACNB4;ITGA8;ITGA7	RNA degradation	0.0420229	BTG3;PARN;CNOT10;ENO1;TENT4A;LSM4;HSPD1;EXOSC7;XRN1;CNOT1;EXOSC9;EXOSC8;PABPC1L;DCPS;EXOSC2;CNOT9
B cell receptor signaling pathway	0.00209148	SYK;INPP5D;BLNK;PLCG2;PIK3CD;NFATC2;GRB2;PIK3AP1;VAV1;CARD11	Pathways in cancer	0.0327021	IGF1R;CCND3;RASSF5;ITGAV;IL6R;HSP90AA1;DAPK1;IL15;HGF;MITF;FOS;TRAF3;PPARG;RAF1;NOTCH2;PTGER4;PDGFB;GNAI3;ADCY3;CXCR4;PIK3R1;PTGS2;HIF1A;EGFR;PLD2;RASGRP3;GNA13;RXRA;GNA12;IL12RB2;STAT5A;JUN;CDKN2B;TGFB2;GADD45B;CDKN2A;STAT1;ZBTB16;TXNRD1;STAT3;GNG12;ESR1;PML;EPOR;GADD45G;VEGFA;IL2RA;GNAQ;BCL2;GNB4;CTNNB1;NFE2L2	Inflammatory bowel disease	0.000239461	IL1A;IL4R;TGFB1;IL1B;IL21R;TLR5;NFKB1;HLA-DRB1;TLR2	Salmonella infection	0.0450712	TCF7L2;HSP90AA1;HSP90AB1;MLKL;RIPK2;ARPC1B;TRAF2;RELA;MAPK13;TUBA1C;ACTR3C;CASP7;TRAF6;ABI1;VPS41;CASP1;PFN1;S100A10;ARL8B				Amphetamine addiction	0.000140332	CAMK2B;GRIA1;GRIA2;MAOB;MAOA;CAMK2A;PRKCA;CACNA1C;GRIN2C;GRIN2B;ADCY5;GRIN1;PPP3CA;GRIN2A;GRIN3A;CAMK4;PPP1R1B;CALM3;CALM1;CAMK2G;STX1A;GRIA3;GRIA4	Non-small cell lung cancer	0.0420229	RB1;MAP2K1;PRKCB;CDKN2A;PIK3CD;PRKCA;PIK3CB;DDB2;RASSF1;KIF5B;E2F1;E2F3;PLCG1;RAF1;HRAS
Hepatocellular carcinoma	0.0021382	RB1;GSTM4;TGFB1;WNT2B;WNT5A;PTEN;MGST2;PIK3CD;PRKCA;ARID1A;ACTB;ACTG1;CCND1;PLCG2;GRB2	Rheumatoid arthritis	0.0420051	JUN;TGFB2;FLT1;ATP6AP1;IL15;FOS;TNFSF13B;VEGFA;CTSL;ATP6V1B2;ATP6V1C1;HLA-DQB1;TLR2;ATP6V0A1	Cytokine-cytokine receptor interaction	0.000239461	CCR1;CD40;IL4R;TGFB1;EBI3;CSF2RB;IL1RAP;ACVR1B;TGFBR1;IL17RA;TNFRSF10D;IL1A;IL1B;CCL4;TNFSF10;CCL3;IL21R;CCL2;LTBR;IFNAR1	Pathogenic Escherichia coli infection	0.0463428	ITGB1;ARHGEF12;ARPC1B;LPAR2;TRAF2;RELA;MAPK13;TUBA1C;ACTR3C;CASP7;FCGR2A;CLDN15;TRAF6;ABI1;CASP1;MYH9				ECM-receptor interaction	0.000140332	LAMA5;TNXB;SDC4;ITGB4;LAMA4;LAMA3;TNC;LAMC1;THBS4;RELN;SV2B;SV2A;DAG1;ITGB8;TNR;ITGA3;ITGA1;LAMB1;FRAS1;COL4A2;COL4A1;COL4A3;COL6A1;ITGA8;ITGA7;CD47;CD44	Fatty acid elongation	0.0420229	HADHA;ACOT7;ELOVL5;TECR;ELOVL6;HACD3;HADH;HACD2
Rap1 signaling pathway	0.00245387	CSF1R;FYB1;ITGAM;PIK3CD;PRKCA;IGF1;SIPA1L2;ADCY7;ACTB;VAV1;ACTG1;APBB1IP;TIAM1;LPAR5;GNAS;EVL;TLN2	Hepatitis C	0.0441968	SCARB1;RSAD2;DDX58;STAT1;MX2;MX1;STAT3;EIF2AK3;EIF2AK2;PIK3R1;CFLAR;YWHAZ;EGFR;RXRA;OAS1;OAS2;TRAF3;OAS3;CTNNB1;RAF1	Tuberculosis	0.000241002	PLK3;CEBPB;TGFB1;KSR1;NFKB1;C3;IL1A;FCGR3A;IRAK2;IL1B;CD14;BID;FCGR1A;HLA-DRB1;TLR2	Toxoplasmosis	0.0463428	ITGB1;HSPA8;LAMA5;HSPA1L;IL10RB;TRAF6;HSPA6;RELA;HSPA1B;MAPK13;HSPA1A				Aldosterone synthesis and secretion	0.000401604	CAMK2B;CAMK2A;ADCY3;ADCY2;ATP1A2;CACNA1C;ADCY1;ADCY8;ADCY5;CACNA1I;CAMK2G;PRKCE;PDE2A;PRKCA;ATP2B2;ATP1B2;ATP2B1;AGT;NR4A1;ADCY9;PLCB4;CAMK4;PRKD2;CALM3;PRKD1;CALM1;PLCB1;CAMK1G
Chemokine signaling pathway	0.00245387	CX3CR1;NCF1;PRKCD;PIK3CD;ADCY7;PTK2;VAV1;PREX1;TIAM1;GNG3;PAK1;PLCG2;GRB2;JAK2;DOCK2;JAK3				Acute myeloid leukemia	0.000270005	CCND1;BCL2A1;PIM1;GRB2;CD14;FCGR1A;NFKB1;RUNX1;PPARD							Rap1 signaling pathway	0.00055655	ADCY3;ADCY2;ADCY1;ADCY8;EFNA5;FGF2;EGFR;RAP1GAP;ADCY5;IGF1R;GRIN2A;NRAS;FGF9;CNR1;AKT2;PLCE1;VAV3;MAGI1;PDGFRB;PDGFRA;MAP2K2;ANGPT1;MAGI2;PRKCA;VEGFD;GRIN2B;GRIN1;ENAH;FGF17;GNAO1;AFDN;MAPK11;KITLG;ADCY9;MRAS;PLCB4;PARD3;PRKD2;CALM3;PRKD1;CALM1;PLCB1;RAPGEF5;FGFR3;FGFR2;BCAR1;PFN2;RAPGEF4
Transcriptional misregulation in cancer	0.00245387	CD86;CSF1R;MEF2C;ITGAM;LMO2;IGF1;RUNX2;FLI1;PTK2;ETV5;RUNX1;LYL1;BMP2K;ATM;CD14;FCGR1A				Th17 cell differentiation	0.000421905	IL4R;TGFB1;IL1B;IL21R;NFATC2;IL1RAP;JAK3;NFKB1;HLA-DRB1;TGFBR1;RUNX1							cAMP signaling pathway	0.00055655	CHRM2;RYR2;GLI3;AKT2;PLCE1;SOX9;VAV3;MAP2K2;PDE4D;ATP1B2;SSTR2;ADCY9;CNGB3;RAPGEF4;GRIA1;CAMK2B;GRIA2;ADCYAP1R1;CAMK2A;ADCY3;ADCY2;ATP1A2;ADCY1;CACNA1C;ADCY8;ADCY5;GRIN2A;CAMK2G;GRIA3;GRIA4;GABBR2;GABBR1;HTR1E;PTCH1;ATP2B2;ATP2B1;GRIN2C;GRIN2B;GRIN1;MAPK10;AFDN;GRIN3A;PDE10A;CAMK4;FXYD1;PPP1R1B;PDE3A;CALM3;CALM1
Kaposi sarcoma-associated herpesvirus infection	0.00245387	RB1;CD86;SYK;IFNGR1;ITPR1;NFATC2;ITPR2;PIK3CD;C3;PREX1;GNG3;CCND1;PLCG2;JAK2;RPS27A;IL6ST				Non-small cell lung cancer	0.000441688	RB1;EML4;CDKN1A;CCND1;RASSF5;PRKCA;E2F3;GRB2;JAK3							Salivary secretion	0.000976541	CHRM3;GUCY1B1;ADCY3;ADCY2;ATP1A2;ADCY1;ADRA1B;ADCY8;ADRA1A;RYR3;PRH1;ADCY5;PRB2;NOS1;PRKG1;SLC12A2;GUCY1A2;PRKCA;ATP2B2;ATP1B2;ATP2B1;ADCY9;PLCB4;CALM3;PLCB1;CALM1
Growth hormone synthesis, secretion and action	0.00245387	ITPR1;PLCG2;GNAS;ITPR2;PIK3CD;PRKCA;CACNA1D;GRB2;IGF1;JAK2;ADCY7;PTK2				Legionellosis	0.000489159	C3;IL1B;CD14;TLR5;NAIP;NFKB1;TLR2;NFKB2							Gap junction	0.000976541	GUCY1B1;HTR2C;ADCY3;ADCY2;HTR2A;ADCY1;ADCY8;GRM1;EGFR;ADCY5;GJA1;GRM5;NRAS;PRKG1;PDGFRB;GUCY1A2;PDGFRA;MAP2K2;PRKCA;TJP1;TUBB2B;ADCY9;PLCB4;PLCB1;TUBA8
Th17 cell differentiation	0.00360499	IL4R;TGFB1;IFNGR1;NFATC2;IL1RAP;IL6ST;JAK2;IL12RB1;JAK3;RUNX1;HLA-DPA1				TNF signaling pathway	0.000564456	SOCS3;CEBPB;MLKL;TRAF3;IL1B;IRF1;TNFAIP3;CCL2;MAP3K8;NFKB1;ICAM1							Cell adhesion molecules	0.00108368	NLGN3;CNTNAP2;CNTNAP1;NLGN1;NLGN2;SDC4;SDC2;NRXN1;NRXN3;NRXN2;PTPRF;CDH4;CDH3;CDH2;ITGB8;NRCAM;NCAM1;NCAM2;LRRC4C;NEO1;LRRC4B;JAM3;NTNG1;NTNG2;CADM3;NLGN4X;CADM1;NEGR1;L1CAM;IGSF11;CLDN10;VCAN;NFASC;CNTN1;ITGA8;NECTIN1
Axon guidance	0.00368459	EPHA4;CAMK2D;SEMA4D;WNT5A;NFATC2;PIK3CD;PRKCA;SSH2;PTK2;SSH1;PAK1;DPYSL2;PLCG2;NCK2;SRGAP2				Viral myocarditis	0.000656305	CD40;CCND1;ABL2;RAC1;BID;EIF4G3;HLA-DRB1;ICAM1							GnRH secretion	0.00108368	GABBR2;TRPC5;GABBR1;KCNJ6;MAP2K2;TRPC4;KCNJ9;TRPC1;PRKCA;CACNA1C;CACNA1I;NRAS;PLCB4;AKT2;KCNN1;KCNN2;KCNN3;PLCB1;KCNJ3;HCN1
Gastric acid secretion	0.0040196	CAMK2D;KCNQ1;ITPR1;GNAS;ITPR2;PRKCA;ADCY7;ACTB;ACTG1				Viral carcinogenesis	0.00071086	RB1;LYN;HDAC4;CDKN1A;SP100;PXN;NFKB1;NFKB2;C3;CCND1;TRAF3;GRB2;RAC1;LTBR;JAK3							Cholinergic synapse	0.00178567	CHRM2;CAMK2B;CHRM3;ACHE;CAMK2A;CACNA1B;ADCY3;ADCY2;CACNA1C;ADCY1;ADCY8;ADCY5;GNG3;NRAS;AKT2;FYN;CAMK2G;KCNJ3;KCNJ6;PRKCA;GNG12;GNAO1;ADCY9;PLCB4;CAMK4;KCNQ2;KCNQ5;GNB5;PLCB1
GnRH signaling pathway	0.00412557	CAMK2D;PRKCD;ITPR1;GNAS;PLA2G4A;ITPR2;PRKCA;CACNA1D;GRB2;ADCY7				NOD-like receptor signaling pathway	0.000725869	ITPR2;TNFAIP3;TICAM1;NFKB1;CASP5;IFI16;TRAF3;IL1B;NAMPT;CASP4;CCL2;GBP1;NAIP;IFNAR1							Phospholipase D signaling pathway	0.00223051	DGKG;SHC2;SHC3;DGKB;ADCY3;ADCY2;ADCY1;ADCY8;GRM1;EGFR;ADCY5;AGPAT4;GRM3;GRM5;NRAS;GRM7;AKT2;GRM8;FYN;PDGFRB;PDGFRA;MAP2K2;PRKCA;DGKZ;DNM1;AGT;DNM3;KITLG;ADCY9;MRAS;PLCB4;PLPP3;PLCB1;DGKI;RAPGEF4
Phospholipase D signaling pathway	0.0043653	SYK;PIK3CD;PLA2G4A;PRKCA;ADCY7;AGPAT3;CYTH4;LPAR5;LPAR6;PLCG2;GNAS;PIP5K1B;GRB2				Neutrophil extracellular trap formation	0.00111137	HDAC4;SIGLEC9;NCF1;FPR1;PRKCA;NFKB1;C3;FCGR3A;HAT1;CASP4;PPIF;RAC1;FCGR1A;TLR2							Serotonergic synapse	0.00399712	GABRB3;APP;GABRB2;GABRB1;MAOB;MAOA;CACNA1B;HTR2C;CACNA1C;HTR2A;ADCY5;GNG3;NRAS;CYP4X1;KCNN2;KCNJ3;CYP2J2;KCNJ6;HTR1E;KCND2;KCNJ9;TRPC1;PRKCA;GNG12;GNAO1;PLCB4;GNB5;PLCB1
Staphylococcus aureus infection	0.00455728	C1QB;C3;C1QA;FCGR3A;ITGAM;SELPLG;PTAFR;FCGR1A;HLA-DPA1;C1QC				Chemokine signaling pathway	0.00126724	CCR1;LYN;NCF1;PXN;NFKB1;VAV1;HCK;CCL4;GNB4;CCL3;CCL2;GRB2;RAC1;JAK3							Gastric acid secretion	0.00428126	CAMK2B;CHRM3;KCNJ10;KCNK10;CAMK2A;ADCY3;PRKCA;ADCY2;ATP1A2;ATP1B2;ADCY1;SSTR2;ADCY8;MYLK;ADCY5;ADCY9;PLCB4;CALM3;PLCB1;CALM1;CAMK2G
Cholinergic synapse	0.00461452	CAMK2D;GNG3;KCNQ1;KCNQ3;ITPR1;ITPR2;PIK3CD;PRKCA;CACNA1D;JAK2;ADCY7				Fc epsilon RI signaling pathway	0.00129374	LYN;ALOX5;PRKCA;LCP2;GRB2;RAC1;GAB2;VAV1							Focal adhesion	0.0081821	LAMA5;SHC2;TNXB;SHC3;ITGB4;LAMA4;RASGRF1;LAMA3;TNC;LAMC1;EGFR;THBS4;MYLK;IGF1R;RELN;AKT2;CAPN2;TNR;ITGB8;FYN;PAK3;PAK5;VAV3;PDGFRB;PDGFRA;ITGA3;ACTN1;ITGA1;PRKCA;PARVA;VEGFD;LAMB1;MAPK10;COL4A2;COL4A1;COL4A3;COL6A1;ZYX;ITGA8;ITGA7;DOCK1;BCAR1
Leukocyte transendothelial migration	0.00481321	ITGAM;NCF1;PLCG2;MSN;PIK3CD;CYBA;PRKCA;ACTB;PTK2;VAV1;ACTG1				Cell adhesion molecules	0.00129374	CD274;CD40;PTPRC;SELL;ITGAV;PDCD1LG2;CD58;HLA-DRB1;MPZL1;NECTIN2;ICAM1;ITGA9							Cocaine addiction	0.0081821	GPSM1;GRIA2;MAOB;MAOA;GRIN2C;GRIN2B;ADCY5;GRIN1;GRM3;GRIN2A;GRIN3A;DLG4;PPP1R1B;RGS9;CDK5R1
Lipid and atherosclerosis	0.00574309	HSPA8;CAMK2D;NCF1;ITPR1;NFATC2;PIK3CD;PRKCA;CYBA;POU2F2;PTK2;VAV1;TAB2;CD14;JAK2;ATF6;MAP3K5				MAPK signaling pathway	0.00129374	TGFB1;PDGFA;PRKCA;IL1RAP;NFKB1;TGFBR1;RELB;STK3;NFKB2;IL1A;MAPKAPK3;IL1B;MKNK1;RAPGEF2;GRB2;MAP3K8;CD14;RAC1							Synaptic vesicle cycle	0.014575	SNAP25;UNC13C;UNC13A;SYT1;STXBP1;SLC1A1;CACNA1B;SLC1A2;SLC6A11;SLC6A1;CPLX2;CPLX1;DNM1;DNM3;RIMS1;STX1B;SLC6A7;SLC17A7;ATP6V0E2;STX1A
Acute myeloid leukemia	0.00623377	CSF1R;ITGAM;CCND1;PIK3CD;GRB2;CD14;FCGR1A;RUNX1				Influenza A	0.00133911	PRKCA;TICAM1;NFKB1;ICAM1;SOCS3;IL1A;TRAF3;IL1B;TNFSF10;CCL2;BID;HLA-DRB1;IFNAR1							Inflammatory mediator regulation of TRP channels	0.0233254	CYP2J2;CAMK2B;PRKCE;CAMK2A;HTR2C;ADCY3;PRKCA;ADCY2;HTR2A;ADCY1;ADCY8;ADCY5;MAPK10;MAPK11;ADCY9;PLCB4;CALM3;ASIC2;CALM1;PLCB1;ASIC3;CAMK2G;ASIC1
Tuberculosis	0.00745449	CD74;CAMK2D;TGFB1;ITGAM;SYK;IFNGR1;CORO1A;C3;TLR1;FCGR3A;CD14;JAK2;FCGR1A;HLA-DPA1				Shigellosis	0.00140763	FBXW11;PXN;CUL1;ITPR2;U2AF1;NFKB1;C3;CYTH4;IL1B;CASP4;TIFA;TLN2;CD14;RAC1;TLR5;NAIP							Long-term depression	0.024665	GRIA1;GUCY1A2;GNAZ;GRIA2;GUCY1B1;MAP2K2;PRKCA;GRM1;IGF1R;GNAO1;NRAS;PLCB4;NOS1;PLCB1;PRKG1;GRIA3
MAPK signaling pathway	0.00964658	MAP4K1;CSF1R;HSPA8;MEF2C;TGFB1;PLA2G4A;PRKCA;CACNA1D;IGF1;IL1RAP;PAK1;MECOM;MKNK1;RPS6KA1;GRB2;TAB2;CD14;MAP4K4;MAP3K5				Phagosome	0.00148588	C3;STX12;FCGR3A;NCF1;TFRC;ITGAV;CD14;RAC1;FCGR1A;HLA-DRB1;FCAR;TLR2							Mineral absorption	0.024665	MT1M;MT1X;ATP1A2;ATP2B2;ATP1B2;ATP2B1;ATOX1;SLC8A2;SLC8A3;MT2A;HEPH;MT1F;MT1G;STEAP2;SLC26A3;MT1E
Neutrophil extracellular trap formation	0.0112288	ITGAM;SELPLG;NCF1;SYK;PIK3CD;CYBA;PRKCA;HDAC9;ACTB;ACTG1;C3;FCGR3A;PLCG2;FCGR1A				Natural killer cell mediated cytotoxicity	0.00154344	FCGR3A;TNFSF10;NFATC2;PRKCA;GRB2;LCP2;RAC1;BID;VAV1;ICAM1;IFNAR1							Relaxin signaling pathway	0.02687	SHC2;SHC3;ADCY3;ADCY2;ADCY1;ADCY8;RXFP1;EGFR;ADCY5;GNG3;NRAS;EDNRB;AKT2;NOS1;MAP2K2;PRKCA;VEGFD;GNG12;GNAO1;MAPK10;MAPK11;ADCY9;PLCB4;COL4A2;COL4A1;COL4A3;GNB5;PLCB1
Long-term depression	0.0132106	RYR1;ITPR1;GNAS;PLA2G4A;ITPR2;PRKCA;IGF1				Pancreatic cancer	0.00231356	RB1;CDKN1A;TGFB1;CCND1;E2F3;RAC1;TGFBR1;NFKB1							cGMP-PKG signaling pathway	0.0309656	OPRD1;GUCY1B1;IRS1;ADCY3;ADCY2;ATP1A2;CACNA1C;ADCY1;ADRA1B;ADCY8;ADRA1A;MYLK;SLC8A2;ADCY5;PPP3CA;EDNRB;AKT2;PRKG1;GUCY1A2;MAP2K2;TRPC6;PRKCE;PDE2A;ATP2B2;ATP1B2;ATP2B1;SLC8A3;ADCY9;PLCB4;PDE3A;CALM3;CALM1;PLCB1;SLC25A4
Phagosome	0.0132106	C3;FCGR3A;TUBA1B;ITGAM;NCF1;CYBA;CD14;FCGR1A;CORO1A;ACTB;ACTG1;HLA-DPA1				Pertussis	0.00231356	C3;IL1A;IL1B;IRF1;IRF8;CD14;TICAM1;NFKB1							Pancreatic secretion	0.0345846	SLC12A2;CHRM3;RYR2;RAB3D;TRPC1;ADCY3;PRKCA;RAB27B;ADCY2;ATP1A2;ATP2B2;CCK;ATP1B2;ADCY1;ATP2B1;ADCY8;SLC4A4;ADCY5;ADCY9;PLCB4;PRSS3;PLCB1;SLC26A3
Glutamatergic synapse	0.0137719	GNG3;ITPR1;GNAS;ITPR2;PLA2G4A;PRKCA;CACNA1D;GRIK1;ADCY7;GLS				Rap1 signaling pathway	0.00234068	VASP;FYB1;CTNND1;FPR1;PDGFA;PRKCA;SIPA1L2;VAV1;PRKD3;RASSF5;RAPGEF2;LCP2;TLN2;RAC1							Protein digestion and absorption	0.0382499	COL28A1;COL26A1;COL16A1;COL27A1;COL24A1;ELN;COL11A1;COL12A1;COL23A1;SLC1A1;ATP1A2;ATP1B2;COL19A1;SLC8A2;SLC8A3;COL4A2;COL4A1;COL5A3;COL4A3;COL5A2;COL6A1;COL21A1;PRSS3
PI3K-Akt signaling pathway	0.0137719	CSF1R;CSF3R;IL4R;SYK;RPS6;PTEN;PIK3CD;PRKCA;IGF1;PTK2;GNG3;LPAR5;CCND1;LPAR6;GRB2;PKN2;JAK2;PIK3AP1;JAK3;YWHAH;ITGA9				JAK-STAT signaling pathway	0.00234068	SOCS3;CDKN1A;IL4R;CCND1;PIM1;IL21R;PDGFA;CSF2RB;GRB2;JAK3;PTPN2;IFNAR1							Glioma	0.0417888	PDGFRB;CAMK2B;PDGFRA;SHC2;MAP2K2;SHC3;GADD45B;CAMK2A;PRKCA;EGFR;IGF1R;NRAS;AKT2;CAMK4;CALM3;CALM1;CAMK2G;CAMK1G
Dilated cardiomyopathy	0.0137719	TGFB1;GNAS;CACNA1D;IGF1;ADCY7;ACTB;SLC8A1;ACTG1;ITGA9				B cell receptor signaling pathway	0.0033119	LYN;NFATC2;LILRB1;GRB2;RAC1;PIK3AP1;VAV1;NFKB1							Purine metabolism	0.0452589	GUCY1B1;PDE1C;GDA;PDE1A;AK3;GMPR;ADCY3;AK4;ADCY2;AK5;ADCY1;ADCY8;ADCY5;GUK1;PDE8B;GUCY1A2;ENTPD3;PDE4D;PDE2A;PAICS;ADCY9;PDE10A;NME7;IMPDH1;PDE3A;PDE7B;ITPA
Phosphatidylinositol signaling system	0.014439	INPP5D;ITPR1;PLCG2;PTEN;ITPR2;PIK3CD;PRKCA;PIP5K1B;MTMR4				Chagas disease	0.00340531	C3;TGFB1;IL1B;CCL3;CCL2;TICAM1;NFKB1;TGFBR1;TLR2							Butanoate metabolism	0.0452589	ALDH5A1;BDH1;OXCT1;GAD1;GAD2;ABAT;L2HGDH;HMGCLL1;AACS
Cellular senescence	0.0145077	RB1;TGFB1;CCND1;ITPR1;PTEN;ITPR2;NFATC2;PIK3CD;CACNA1D;ATM;ZFP36L2;ZFP36L1				C-type lectin receptor signaling pathway	0.00383312	PLK3;KSR1;IL1B;IRF1;ITPR2;NFATC2;NFKB1;NFKB2;RELB							Adherens junction	0.0496458	TCF7L1;ACTN1;SORBS1;BAIAP2;PTPRF;EGFR;IGF1R;TJP1;AFDN;PTPRB;PARD3;FYN;CTNNA2;WASF1;SSX2IP;WASF3;NECTIN1
Focal adhesion	0.0162539	PTEN;PIK3CD;PRKCA;IGF1;ACTB;PTK2;VAV1;ACTG1;PAK1;CCND1;PIP5K1B;GRB2;TLN2;ITGA9				HIF-1 signaling pathway	0.00525919	CDKN1A;PFKFB3;TFRC;MKNK1;PGK1;PRKCA;ELOC;LTBR;NFKB1
Fluid shear stress and atherosclerosis	0.0166228	MEF2A;GSTM4;MEF2C;NCF1;MGST2;PIK3CD;CYBA;ACTB;PTK2;ACTG1;MAP3K5				Malaria	0.00537624	CD40;TGFB1;IL1B;CCL2;ICAM1;TLR2
Salmonella infection	0.0181015	CYFIP1;ACTR2;PIK3CD;ACTB;ACTG1;TUBA1B;PAK1;PTPRC;CYTH4;ARPC2;ARPC3;RPS3;NCKAP1L;TAB2;CD14;NAIP				Hepatitis C	0.00561082	RB1;SOCS3;CDKN1A;CCND1;TRAF3;GRB2;E2F3;TICAM1;BID;NFKB1;IFNAR1
Vibrio cholerae infection	0.0190873	KCNQ1;PLCG2;GNAS;PRKCA;ACTB;ACTG1				Yersinia infection	0.00657205	FYB1;IL1B;PXN;NFATC2;CCL2;LCP2;RAC1;TICAM1;NFKB1;VAV1
Complement and coagulation cascades	0.0194924	C1QB;C3;PROCR;C1QA;ITGAM;VSIG4;A2M;C1QC				Leukocyte transendothelial migration	0.00657205	VASP;NCF1;RASSF5;CTNND1;PXN;PRKCA;RAC1;VAV1;ICAM1
ErbB signaling pathway	0.0194924	CAMK2D;PAK1;NCK2;PLCG2;PIK3CD;PRKCA;GRB2;PTK2				Human immunodeficiency virus 1 infection	0.00657205	FBXW11;LIMK2;PXN;CUL1;NFATC2;ITPR2;PRKCA;NFKB1;GNB4;ELOC;RAC1;BID;TLR2
Insulin secretion	0.0205289	SNAP25;CAMK2D;RAB3A;KCNMB1;GNAS;PRKCA;CACNA1D;ADCY7				Rheumatoid arthritis	0.00677936	IL1A;TGFB1;IL1B;CCL3;CCL2;HLA-DRB1;ICAM1;TLR2
Human immunodeficiency virus 1 infection	0.0225836	ITPR1;NFATC2;ITPR2;PIK3CD;PRKCA;SAMHD1;PTK2;PAK1;GNG3;TRIM5;PLCG2;ATM;TAB2;B2M				Fluid shear stress and atherosclerosis	0.00681191	THBD;IL1A;NCF1;IL1B;PDGFA;CCL2;ITGAV;RAC1;NFKB1;ICAM1
Tight junction	0.0229899	TIAM1;ACTR2;TUBA1B;CCND1;ARPC2;ARPC3;MSN;CACNA1D;ACTB;ACTG1;MAP3K5;RUNX1				Measles	0.00681191	IL1A;CCND1;TRAF3;IL1B;TNFAIP3;BID;JAK3;NFKB1;IFNAR1;TLR2
HIF-1 signaling pathway	0.0250118	CAMK2D;IFNGR1;MKNK1;RPS6;PLCG2;PIK3CD;PRKCA;IGF1;HK1				IL-17 signaling pathway	0.00685369	CEBPB;TRAF3;IL1B;TNFAIP3;CCL2;S100A8;NFKB1;IL17RA
Non-small cell lung cancer	0.0258919	RB1;CCND1;PLCG2;PIK3CD;PRKCA;GRB2;JAK3				Glioma	0.00776512	RB1;CDKN1A;CCND1;PDGFA;PRKCA;E2F3;GRB2
Natural killer cell mediated cytotoxicity	0.0266944	FCGR3A;PAK1;SYK;IFNGR1;PLCG2;NFATC2;PIK3CD;PRKCA;GRB2;VAV1				Salmonella infection	0.00880021	MLKL;FHOD1;NFKB1;PTPRC;CYTH4;CASP5;IL1B;CASP4;TNFSF10;CD14;RAC1;TLR5;NAIP;TLR2
Th1 and Th2 cell differentiation	0.0275779	IL4R;IFNGR1;NFATC2;MAML3;JAK2;IL12RB1;JAK3;HLA-DPA1				Bladder cancer	0.0107015	RB1;CDKN1A;CCND1;E2F3;TYMP
Legionellosis	0.0302118	EEF1A1;C3;HSPA8;ITGAM;CD14;NAIP				Focal adhesion	0.0107149	VASP;CCND1;PXN;SPP1;PDGFA;PRKCA;GRB2;ITGAV;TLN2;RAC1;VAV1;ITGA9
Chronic myeloid leukemia	0.0317965	RB1;TGFB1;CCND1;MECOM;PIK3CD;GRB2;RUNX1				T cell receptor signaling pathway	0.0118958	PTPRC;NCK2;NFATC2;MAP3K8;GRB2;LCP2;NFKB1;VAV1
Pertussis	0.0317965	C1QB;C3;C1QA;ITGAM;IRF8;CD14;C1QC				Proteoglycans in cancer	0.0121698	CDKN1A;FZD2;TGFB1;CCND1;PXN;ITPR2;PRKCA;GRB2;ITGAV;RAC1;VAV1;TLR2
Apelin signaling pathway	0.032302	MEF2A;RYR1;MEF2C;GNG3;CCND1;RPS6;ITPR1;ITPR2;ADCY7;SLC8A1				Necroptosis	0.0158097	IL1A;MLKL;IL1B;TNFSF10;TNFAIP3;PYGL;TICAM1;BID;JAK3;IFNAR1
Estrogen signaling pathway	0.032302	HSPA8;NCOA3;PRKCD;ITPR1;GNAS;ITPR2;PIK3CD;GRB2;OPRM1;ADCY7				PD-L1 expression and PD-1 checkpoint pathway in cancer	0.0181744	EML4;CD274;NFATC2;TICAM1;NFKB1;TLR2;BATF
Bacterial invasion of epithelial cells	0.032302	ACTR2;ARPC2;ARPC3;PIK3CD;ACTB;PTK2;ACTG1				Wnt signaling pathway	0.0207161	TLE3;FZD2;CCND1;FBXW11;SERPINF1;CUL1;NFATC2;PRKCA;RAC1;PPARD
VEGF signaling pathway	0.032302	PLCG2;PIK3CD;PLA2G4A;NFATC2;PRKCA;PTK2				Small cell lung cancer	0.0211099	RB1;CDKN1A;CCND1;TRAF3;ITGAV;E2F3;NFKB1
Circadian entrainment	0.0329771	RYR1;CAMK2D;GNG3;ITPR1;GNAS;PRKCA;CACNA1D;ADCY7				Adherens junction	0.0228003	PTPN1;CTNND1;PTPRJ;RAC1;TGFBR1;NECTIN2
Viral myocarditis	0.0339378	CD86;CCND1;EIF4G3;ACTB;ACTG1;HLA-DPA1				Staphylococcus aureus infection	0.0243512	C3;FCGR3A;FPR1;FCGR1A;FCAR;HLA-DRB1;ICAM1
Aldosterone synthesis and secretion	0.0339439	CAMK2D;CAMK1D;ITPR1;GNAS;ITPR2;PRKCA;CACNA1D;ADCY7				Prostate cancer	0.0268225	RB1;CDKN1A;CCND1;PDGFA;GRB2;E2F3;NFKB1
JAK-STAT signaling pathway	0.0348863	CSF3R;IL4R;CCND1;IFNGR1;PIK3CD;GRB2;IL6ST;SOCS6;JAK2;IL12RB1;JAK3				Glycosaminoglycan biosynthesis	0.027394	EXT1;B4GALT1;CHST11;CHSY1;UST
Thyroid hormone signaling pathway	0.0379047	CCND1;TBC1D4;NCOA3;PLCG2;PIK3CD;PRKCA;ACTB;MED12L;ACTG1				Hematopoietic cell lineage	0.0290254	IL1A;IL4R;TFRC;IL1B;CD14;FCGR1A;HLA-DRB1
Amoebiasis	0.040281	TGFB1;ITGAM;GNAS;PIK3CD;PRKCA;SERPINB9;CD14;PTK2				PI3K-Akt signaling pathway	0.0293451	CDKN1A;IL4R;PDGFA;PRKCA;NFKB1;CCND1;SPP1;GNB4;GRB2;ITGAV;RAC1;PIK3AP1;JAK3;TLR2;IFNAR1;ITGA9
Chagas disease	0.040281	C3;C1QB;C1QA;TGFB1;IFNGR1;GNAS;PIK3CD;C1QC				Viral protein interaction with cytokine and cytokine receptor	0.0297384	CCR1;CCL4;TNFSF10;CCL3;CCL2;LTBR;TNFRSF10D
cGMP-PKG signaling pathway	0.0407871	MEF2A;MEF2C;KCNMB1;ITPR1;ITPR2;NFATC2;CACNA1D;ADRB2;ADCY7;SLC8A1;GTF2I				Amoebiasis	0.0325433	TGFB1;IL1B;PRKCA;SERPINB9;CD14;NFKB1;TLR2
C-type lectin receptor signaling pathway	0.0421697	PAK1;SYK;PRKCD;ITPR1;PLCG2;ITPR2;NFATC2;PIK3CD				Non-alcoholic fatty liver disease	0.0339227	SOCS3;MLXIPL;IL1A;XBP1;TGFB1;IL1B;RAC1;BID;NFKB1
NF-kappa B signaling pathway	0.0421697	SYK;PLCG2;BLNK;ATM;TAB2;CD14;CARD11;EDA2R				Human papillomavirus infection	0.034069	RB1;CDKN1A;FZD2;MAML2;PXN;TICAM1;NFKB1;CCND1;TRAF3;IRF1;SPP1;GRB2;ITGAV;IFNAR1;ITGA9
T cell receptor signaling pathway	0.0421697	PAK1;PTPRC;NCK2;NFATC2;PIK3CD;GRB2;CARD11;VAV1				FoxO signaling pathway	0.0368657	PLK3;CDKN1A;TGFB1;CCND1;BCL6;TNFSF10;GRB2;TGFBR1
Chemical carcinogenesis	0.0421697	RB1;GSTM4;MGST2;PIK3CD;PRKCA;CACNA1D;ADRB2;ADCY7;HPGDS;CCND1;RPS6KA1;GNAS;GRB2;JAK2				VEGF signaling pathway	0.0382054	MAPKAPK3;PXN;NFATC2;PRKCA;RAC1
Parathyroid hormone synthesis, secretion and action	0.0460913	MEF2A;MEF2C;ITPR1;GNAS;ITPR2;PRKCA;ADCY7;RUNX2				Colorectal cancer	0.0474308	CDKN1A;TGFB1;CCND1;GRB2;RAC1;TGFBR1
Human T-cell leukemia virus 1 infection	0.0468165	RB1;TGFB1;PTEN;NFATC2;PIK3CD;ADCY7;FOSL1;CCND1;ATM;TLN2;B2M;JAK3;HLA-DPA1				Toxoplasmosis	0.0485582	CD40;TGFB1;ALOX5;PPIF;NFKB1;HLA-DRB1;TLR2

## Sheet: d. Mic GO BP
mic.0			mic.1			mic.2			mic.3			mic.4			mic.5			mic.6			mic.7			mic.8
Term	Adjusted.P.value	Genes	Term	Adjusted.P.value	Genes	Term	Adjusted.P.value	Genes	Term	Adjusted.P.value	Genes	Term	Adjusted.P.value	Genes	Term	Adjusted.P.value	Genes	Term	Adjusted.P.value	Genes	Term	Adjusted.P.value	Genes	Term	Adjusted.P.value	Genes
SRP-dependent cotranslational protein targeting to membrane (GO:0006614)	3.31934e-35	RPL5;RPL3;RPL32;RPL10;RPL34;RPLP1;RPL11;RPL10A;RPL8;RPL6;RPL7;RPS15;RPS4X;RPL7A;RPS14;RPS16;RPS19;RPS18;RPL14;RPS3;RPL35;RPL13;RPL15;RPS11;RPL18;RPS27A;RPS13;RPL19;RPL41;RPS7;RPS8;RPL23;RPS6;RPL13A;RPL23A;RPS25;RPL27;RPL29;RPL28;RPS24;RPS23	neutrophil mediated immunity (GO:0002446)	4.56988e-13	B4GALT1;DDX3X;HEXB;LPCAT1;SLC2A3;MAGT1;AP2A2;FCAR;CTSS;STK10;LGALS3;PLAU;FTH1;CLEC5A;TIMP2;TOM1;ITGAX;OLR1;ITGAV;CTSB;HGSNAT;HSP90AA1;MANBA;CR1;FCER1G;ANXA2;DYNLT1;NFAM1;SLC11A1;GAA;ATP6AP2;PLAUR;KCNAB2;TNFRSF1B;SERPINB6;FGR;ADAM17;RAB31;RAP2B;TMBIM1;PECAM1;PADI2;ADAM8;CD44;FTL;TLR2;KMT2E;CD63;ASAH1;GRN;PDXK;CLEC12A;C5AR1;FPR1;UBR4;IQGAP1;IQGAP2;GNS;AGPAT2;RAP1B;SDCBP;RAP1A;CREG1;ALDH3B1;PSAP;LTA…	positive regulation of GTPase activity (GO:0043547)	0.000879578	RAP1GAP2;BCAR3;DOCK8;GMIP;ARHGAP24;TIAM2;ARHGAP22;TIAM1;SNX18;TBC1D5;NF1;RGS10;SRGAP2;TBC1D22A;RAPGEF6;GARNL3;MAP4K4;PICALM	cellular response to cytokine stimulus (GO:0071345)	7.48364e-11	CDKN1A;CD40;EBI3;FPR1;PTPRJ;CSF2RB;IL1RAP;ICAM1;SOCS3;ZFP36;SBNO2;IFI16;CCND1;IRAK2;ALOX5;CCL4;PIM1;CCL3;ABL2;CCL2;CD58;JAK3;GBP1;CCR1;XBP1;IL4R;TGFB1;GAB2;NFKB1;VAV1;BATF;HCK;IL1A;BCL6;IL1B;IRF1;CHI3L1;IRF8;GRB2;GAS6;PTPN2;IFNAR1;TLR2	response to unfolded protein (GO:0006986)	4.61502e-08	HSPA9;HSPA8;HSP90AA1;HSP90AB1;HSPA1L;RHBDD1;HSPA6;HSPB1;HSPE1;DNAJA1;DNAJB1;HSPH1;BAG3;SERPINH1;HSPA1B;HSPA1A	neuron projection morphogenesis (GO:0048812)	3.03276e-05	APP;NCKAP1;BRSK1;CNTNAP2;NLGN1;CTNND2;ATL1;LRP4;IQGAP1;LRP2;CELSR2;DOCK10;ALCAM;SLITRK2;SLITRK1;BTBD3;FLRT1;SLITRK5;APBB1;ZNF365;MAP4K4;NTNG2;DCC;ANK3;DICER1;S100B;BMP7;SHTN1;CTTN;MAP1B;MAP1A;PLXNB1;TNIK;SGK1;DSCAML1;SHANK3;LLGL1;FGFR2	nervous system development (GO:0007399)	3.80434e-23	CHRM2;SEMA5A;CNTFR;NCKAP1;CHRM3;SH3GL3;MYT1L;GDA;STMN3;CYP46A1;FGF2;RAPGEFL1;RPS6KA6;EDNRB;DPYSL4;CDH2;OPHN1;DPYSL5;DPF1;DPF3;NRCAM;SOX6;EPHB1;SH3GL2;KIRREL3;RBFOX1;SRRM4;RBFOX2;SEMA6A;RBFOX3;DSCAM;HPCAL4;POU3F2;POU3F3;BCAN;BTD;SMO;ADGRB2;FEZ1;SCN8A;ADGRB1;KCNQ2;TYRO3;WDPCP;TAGLN3;LY6H;GPM6A;IGSF8;NUMBL;INTU;EFNA5;NPAS1;KALRN;NPAS2;NEUROD2;SNTG2;NPTX1;ASIC2;MARK4;GPM6B;WWTR1;CNTN6;POU6F2;RITA1;CR…	DNA metabolic process (GO:0006259)	2.90295e-35	SMARCB1;MRE11;RIF1;GMNN;TRIM28;CHEK1;SMARCAD1;KPNA2;GEN1;WDHD1;LIG1;KMT5C;RECQL;CHD1L;MSH6;MSH2;MSH3;TIMELESS;DNA2;BLM;DNMT1;PRKDC;PDS5B;PDS5A;RAD51AP1;ORC6;ORC1;RAD21;ORC3;ATRIP;BARD1;ZRANB3;XRCC5;FANCL;XRCC2;XRCC3;FANCA;CDC7;FANCC;FANCG;POLA1;POLA2;TDP1;UBE2T;CDK2;RAD18;ATR;RAD9A;TOP2A;MCM7;MCM8;OGG1;HMGB2;MCM10;BRCA1;TOPBP1;POLE;POLH;RFC5;HELLS;RFC3;RFC4;PARP1;RFC1;PARP2;RFC2;TOP3A;SMC1A;DDB2;…	nervous system development (GO:0007399)	3.01476e-05	SEMA5A;SH3GL3;NLGN1;ROBO1;HAPLN2;UGT8;RELN;ACVR1C;MOBP;ERBB3;DPYSL5;ERBB4;DNER;SPOCK1;GPM6B;KIRREL3;TRPC5;SEMA6A;MOG;SCD5;APLP1;SOX10;POU3F3;ALDH3A2;DNM3;NFASC;FEZ1;NINJ2;TYRO3;PMP22;MAL;WDPCP;FAT4;RAPGEF5;DSCAML1;SHANK3;ADGRL3
cytoplasmic translation (GO:0002181)	8.97703e-35	RPL5;RPL3;RPL32;RPL10;RPL34;RPLP1;RPL11;RPL10A;RPL8;RPL6;RPL7;RPS15;RPS4X;RPL7A;RPS14;RPS16;RPS19;RPS18;RPL14;RPS3;RPL35;RPL13;RPL15;RPS11;RPL18;RPS27A;RPS13;RPL19;RPL41;RPS7;RPS8;RPL23;RPS6;RPL13A;RPL23A;RPS25;RPL27;RPL29;RPL28;RPS24;RPS23	neutrophil degranulation (GO:0043312)	9.53942e-13	B4GALT1;DDX3X;HEXB;LPCAT1;SLC2A3;MAGT1;AP2A2;FCAR;CTSS;STK10;LGALS3;PLAU;FTH1;CLEC5A;TIMP2;TOM1;ITGAX;OLR1;ITGAV;CTSB;HGSNAT;HSP90AA1;MANBA;CR1;FCER1G;ANXA2;DYNLT1;NFAM1;SLC11A1;GAA;ATP6AP2;PLAUR;KCNAB2;TNFRSF1B;SERPINB6;FGR;RAB31;RAP2B;TMBIM1;PECAM1;PADI2;ADAM8;CD44;FTL;TLR2;CD63;ASAH1;GRN;PDXK;CLEC12A;C5AR1;FPR1;UBR4;IQGAP1;IQGAP2;GNS;AGPAT2;RAP1B;SDCBP;RAP1A;CREG1;ALDH3B1;PSAP;LTA4H;CD58;ATG7;…	regulation of small GTPase mediated signal transduction (GO:0051056)	0.00667188	ARHGAP15;GMIP;ARHGAP24;TIAM2;ARHGAP22;PREX1;TIAM1;FGD4;SRGAP3;SRGAP2;SRGAP1;CGNL1;ARHGEF6	cytokine-mediated signaling pathway (GO:0019221)	9.6514e-10	CDKN1A;CD40;SP100;EBI3;FPR1;CUL1;PTPRJ;CSF2RB;IL1RAP;ICAM1;LMNB1;SOCS3;UGCG;CCND1;IRAK2;ALOX5;CCL4;PIM1;IL21R;CCL3;ABL2;CCL2;MAP3K8;FCGR1A;JAK3;GBP1;CCR1;IL4R;TGFB1;FBXW11;GAB2;NFKB1;VAV1;IL17RA;BATF;HCK;IL1A;BCL6;TRAF3;IL1B;IRF1;IRF8;GRB2;TRIM38;LTBR;HLA-DRB1;IFNAR1	regulation of cellular response to heat (GO:1900034)	7.28304e-06	HSPA8;HSP90AA1;HSP90AB1;HSPA1L;HSBP1;PTGES3;HIKESHI;DNAJC2;DNAJB1;HSPH1;DNAJC7;BAG3;CHORDC1;FKBP4;IER5;HSPA1B;HSPA1A	axonogenesis (GO:0007409)	3.03276e-05	SEMA5A;APP;ROBO1;RPS6KA5;KIF5C;DAG1;GRB10;HSP90AA1;SEMA6A;DCC;SEMA6D;GAB1;UNC5C;ANK3;ENAH;SHTN1;FEZ1;MAP1B;MAP1A;PRKCQ;DSCAML1;SHANK3;EPHA3;LLGL1;NLGN3;BRSK1;EPHA10;LAMA2;SEMA3C;ATL1;SEMA3B;NRXN3;EFNB2;RELN;SLITRK2;SLITRK1;GPC1;SLITRK5;FYN;NCAM1;PLCG1;APBB1;SLIT2;SPTBN1;NTNG2;SEMA4D;SEMA4B;PTPN11;S100B;PTK2;EFNA1;CNTN2;FGFR2;CDK5R1	chemical synaptic transmission (GO:0007268)	9.10891e-23	CHRM2;CHRM3;CDH8;RIMS1;GPR176;RPS6KA2;KIF5A;BSN;PPFIA3;UNC13C;UNC13A;GABRG3;GABRG2;GABRG1;SHISA6;CACNB2;CACNB4;PRKAR1B;KCNQ2;AMPH;STX1A;GRIA1;BRSK1;GRIA2;STXBP1;SLC1A1;CACNA1B;SLC1A2;LIN7A;CACNA1E;CPLX1;GRIN2A;HRH3;PRKAR2B;KCNN1;NPTX1;ASIC2;GRIA3;GRIA4;SYT5;DTNA;PTPRN2;HOMER1;HTR1E;SYT1;GRIN2C;GRIN2B;DLG2;DLG4;GIPC1;CALM1;SCN2B;GABRB3;GABRB2;SNAP25;GABRB1;GRIK5;GRIK3;GRIK4;HTR2C;GRIK1;GRIK2;HTR2A…	DNA repair (GO:0006281)	9.6258e-31	MDC1;DCLRE1C;MRE11;NUCKS1;HERC2;TRIM28;CHEK2;CHEK1;KPNA2;WDHD1;LIG1;KMT5C;RECQL;CHD1L;TRAIP;MSH6;MSH2;FANCD2;MSH3;TIMELESS;DNA2;FTO;BLM;PRKDC;PDS5B;PDS5A;RAD51AP1;BRIP1;RAD21;ATRIP;BARD1;ZRANB3;FANCI;XRCC4;FANCM;XRCC5;FANCL;XRCC2;XRCC3;FANCA;FANCC;FANCB;FANCG;FAM111A;POLA1;PPP5C;TDP1;UBE2T;RAD18;ATR;RAD9A;OGG1;BRCA1;BRCA2;TENT4A;HPF1;EXO5;TOPBP1;POLE;POLH;RFC5;RFC3;RFC4;PARP1;PARP2;RFC2;RAD23A;BA…	synapse organization (GO:0050808)	0.00385524	KIRREL3;NLGN1;PTPRS;CTNND2;RAB39B;LRP4;ANK3;PTPRD;DNM3;DNER;CNTN2;APBB2;MAPT;SHANK3;ADGRL3
cotranslational protein targeting to membrane (GO:0006613)	1.03278e-34	RPL5;RPL3;RPL32;RPL10;RPL34;RPLP1;RPL11;RPL10A;RPL8;RPL6;RPL7;RPS15;RPS4X;RPL7A;RPS14;RPS16;RPS19;RPS18;RPL14;RPS3;RPL35;RPL13;RPL15;RPS11;RPL18;RPS27A;RPS13;RPL19;RPL41;RPS7;RPS8;RPL23;RPS6;RPL13A;RPL23A;RPS25;RPL27;RPL29;RPL28;RPS24;RPS23	neutrophil activation involved in immune response (GO:0002283)	1.04004e-12	B4GALT1;DDX3X;HEXB;LPCAT1;SLC2A3;MAGT1;AP2A2;FCAR;CTSS;STK10;LGALS3;PLAU;FTH1;CLEC5A;TIMP2;TOM1;ITGAX;OLR1;ITGAV;CTSB;HGSNAT;HSP90AA1;MANBA;CR1;FCER1G;ANXA2;DYNLT1;NFAM1;SLC11A1;GAA;ATP6AP2;PLAUR;KCNAB2;TNFRSF1B;SERPINB6;FGR;RAB31;RAP2B;TMBIM1;PECAM1;PADI2;ADAM8;CD44;FTL;TLR2;CD63;ASAH1;GRN;PDXK;CLEC12A;C5AR1;FPR1;UBR4;IQGAP1;IQGAP2;GNS;AGPAT2;RAP1B;SDCBP;RAP1A;CREG1;ALDH3B1;PSAP;LTA4H;CD58;ATG7;…	regulation of cell migration (GO:0030334)	0.00804423	CSF1R;CARMIL1;CD74;SORL1;VSIR;TMIGD3;IGSF10;TIAM1;PAK1;FER;CXCL12;STK24;NAV3;TP53INP1;NF1;MYADM;ATM;SRGAP3;SRGAP2;SRGAP1;APPL2;SRGAP2B;MAP4K4	positive regulation of intracellular signal transduction (GO:1902533)	1.76188e-09	ANKRD17;CD40;USP15;SEH1L;TFRC;NCF1;SLC20A1;PDGFA;DDX21;PTPRJ;TIFA;CCL4;CCL3;TNFSF10;ITGAV;CD14;RAC1;BID;LYN;TGFB1;KSR1;NEK6;SHISA5;NMI;GAB2;TICAM1;VAV1;TGFBR1;TRAF7;GOLPH3;PTPRC;IL1B;RAPGEF2;CHI3L1;GRB2;TRIM38;LTBR;GAS6;PIK3AP1;ALPK1;HLA-DRB1;S100A8;TLR2	'de novo' posttranslational protein folding (GO:0051084)	8.9774e-06	HSPA9;DNAJB1;CCT2;HSPA8;HSPA1L;DNAJC7;PTGES3;HSPA6;HSPE1;HSPA1B;HSPA1A	synapse organization (GO:0050808)	9.8117e-05	NLGN3;APP;NLGN1;PTPRS;NLGN2;CTNND2;LRP4;PSEN1;SLC6A1;GPHN;PTPRF;SLC8A2;CDH2;SLITRK2;SLITRK1;DNER;APBB2;LRRC4C;PPFIA4;PPFIA2;LRRC4B;KIRREL3;FZD5;ANK3;PTPRD;DNM3;SLC8A3;PPFIBP1;MYOT;CNTN2;MAPT;AGRN;SHANK3;ADGRL3	axonogenesis (GO:0007409)	1.25706e-22	EPHB6;ROBO2;SEMA5A;APP;SEMA5B;PTPRO;GLI2;ROBO1;OPHN1;KIF5C;BSG;KIF5A;DAG1;GRB10;TNR;NRCAM;EPHB1;SPTAN1;EPHA5;EPHA4;EPHA7;EPHA6;SEMA6A;UNC5A;DSCAM;DCC;SEMA6D;LMTK2;VSTM2L;PRKCA;UNC5C;GFRA1;ANK3;UNC5D;GFRA2;ZDHHC17;SPTB;ENAH;AFG3L2;DOK5;PALLD;FEZ1;MAP1B;PARD3;DOK6;ADGRB1;MAP1A;DSCAML1;SHANK3;EPHA3;NLGN3;SPTBN4;BRSK1;LAMA5;BRSK2;SHC3;EPHA10;ATL1;PLPPR4;NRXN1;SEMA3A;LAMA3;NRXN3;NTN4;SEMA3E;EFNA5;RAP1…	mitotic spindle organization (GO:0007052)	1.33769e-30	GPSM2;ERCC6L;NUP107;ZWILCH;BUB1B;KIF11;SMC3;XPO1;CHEK2;STMN1;NUF2;RCC1;KNTC1;SPDL1;NUDC;SPICE1;KIF23;KNL1;DYNLL1;RANGAP1;SMC1A;TUBG1;CKAP5;RHOA;SGO1;SGO2;KIF2A;INCENP;KIFC1;KIF2C;NUP98;MAPRE1;KPNB1;ITGB3BP;PAFAH1B1;CDCA8;WDR62;CENPA;NUP160;NSL1;SKA2;AURKA;CENPC;PTPA;DSN1;NUP85;CEP192;NUP43;MAP4;BUB3;PCNT;BUB1;CENPU;STIL;NDE1;PLK1;NDC80;TPX2;CENPE;KIF18A;STAG1;CENPF;CENPH;CENPI;KIF4A;CENPK;CENPL;C…	regulation of neuron projection development (GO:0010975)	0.00385524	KANK1;PTPRS;MAGI2;SRCIN1;CCDC88A;MAG;RELN;FUT9;LRRC7;IL1RAPL1;KIF13B;SPOCK1;ROR1;PRKD1;CTNNA2;SHANK3;ZNF365
protein targeting to ER (GO:0045047)	3.14823e-34	RPL5;RPL3;RPL32;RPL10;RPL34;RPLP1;RPL11;RPL10A;RPL8;RPL6;RPL7;RPS15;RPS4X;RPS14;RPL7A;RPS16;RPS19;RPS18;RPL14;RPS3;RPL35;RPL13;RPL15;RPS11;RPL18;RPS27A;RPS13;RPL19;RPL41;RPS7;RPS8;RPL23;RPS6;RPL13A;RPL23A;RPS25;SPCS2;RPL27;RPL29;RPL28;RPS24;RPS23	cytokine-mediated signaling pathway (GO:0019221)	5.82068e-06	SLC27A1;EDA;TRAF3IP2;F13A1;SLA;IRS2;IFIT3;TNFSF13B;IFIT2;MT2A;LEPR;ITGAX;TNFRSF8;MAP3K8;JUNB;IL6R;HSP90AA1;ANXA1;FCER1G;ANXA2;RSAD2;RIPK2;IL15;IL1R2;HGF;TALDO1;FOS;TNFRSF1B;YWHAZ;ADAM17;OAS1;TRAF3;OAS2;OAS3;PSME4;PELI1;RAPGEF1;SQSTM1;CD44;HLA-DQB1;CEBPD;FPR1;PDGFB;IFI6;PIK3R1;PTGS2;FOXO3;ADIPOR1;HIF1A;RAP1B;UGCG;UBC;PTK2B;STX4;TNFRSF14;STX3;SH2B3;IL12RB2;MCL1;STAT5A;STAT1;IL10RA;MX2;STAT3;MX1;OSM…	regulation of intracellular signal transduction (GO:1902531)	0.0480335	SLC15A2;PRDM11;GMIP;ARHGAP15;ARHGAP24;TIAM2;ARHGAP22;PREX1;FGD4;TIAM1;PAK1;PPP1R13L;TP53INP1;MDM2;PIP5K1B;GPAT3;ATM;SRGAP3;SRGAP2;SRGAP1;ARHGEF6;MAP4K4	cellular response to lipopolysaccharide (GO:0071222)	1.97314e-07	LYN;CD274;XBP1;TGFB1;TNFAIP3;LILRB1;PDCD1LG2;TICAM1;NFKB1;HCK;IL1A;ZFP36;SBNO2;IL1B;CCL3;ADAM9;CCL2;CD14	chaperone cofactor-dependent protein refolding (GO:0051085)	1.30991e-05	HSPA9;DNAJB1;HSPA8;HSPA1L;DNAJC7;PTGES3;HSPA6;HSPE1;HSPA1B;HSPA1A	nervous system development (GO:0007399)	0.000168187	SEMA5A;NCKAP1;SH3GL3;ROGDI;PKD1;ROBO1;HAPLN2;CDH2;DPYSL5;DPYSL2;SMPD1;DNER;ZIC1;ADORA1;DPF3;SOX8;TEAD1;KIRREL3;MYLIP;TRPC5;RBFOX2;SEMA6A;APLP1;NAV1;PROX1;NAV2;SOX10;POU3F2;SREBF2;POU3F3;ALDH3A2;DNM3;BTD;FEZ1;NINJ2;TYRO3;MAL;WDPCP;RAPGEF5;DSCAML1;MET;SHANK3;NLGN3;IGSF8;NLGN1;NLGN2;ADAM22;LPAR1;PTN;VXN;KLK6;UGT8;RELN;ACVR1C;MOBP;ERBB3;SLITRK1;ERBB4;BTBD3;SPOCK1;MBP;GPM6B;FKTN;WWTR1;ARNT2;MARCKSL1;F…	modulation of chemical synaptic transmission (GO:0050804)	4.78871e-21	APP;MCTP1;CLSTN2;CLSTN3;GRIK5;CLSTN1;GRIK3;GRIK4;GRIK1;GRIK2;GRM1;SLC8A2;RIMS2;GRM3;RIMS1;GRM5;RIMS3;CDH2;OPHN1;GRM7;GRM8;TMEM108;DLGAP1;DLGAP3;DLGAP2;DLGAP4;UNC13A;GRID1;MAPK8IP2;SYN3;DGKZ;SYN1;BCR;STX1B;NRG3;NPTXR;DGKI;CNTNAP4;NLGN3;NLGN1;NLGN2;CAMK2A;CACNA1B;ATP1A2;CPLX2;CPLX1;BEGAIN;RELN;NPTX1;LRRC4C;LGI1;SLC12A2;NLGN4X;HOMER1;SYT1;BAIAP3;SLC8A3;DLG4	microtubule cytoskeleton organization involved in mitosis (GO:1902850)	4.5224e-30	GPSM2;ERCC6L;NUP107;ZWILCH;BUB1B;KIF11;XPO1;STMN1;NUF2;NUSAP1;RCC1;KNTC1;SPDL1;NUDC;KNL1;DYNLL1;RANGAP1;TUBG1;CKAP5;SGO1;SGO2;KIF2A;INCENP;KIF2C;NUP98;MAPRE1;KPNB1;ITGB3BP;PAFAH1B1;CDCA8;WDR62;CENPA;NUP160;NSL1;SKA2;AURKA;CENPC;PTPA;DSN1;NUP85;NUP43;MAP4;BUB3;PCNT;BUB1;CENPU;STIL;NDE1;PLK1;NDC80;CENPE;KIF18A;CENPF;CENPH;CENPI;KIF4A;CENPK;CENPL;TACC3;CENPN;CENPO;CENPP;CENPQ;NUP37;SPC25	presynaptic membrane organization (GO:0097090)	0.00385524	PTPRD;NLGN1;IL1RAPL1;CNTN2;LRP4
nuclear-transcribed mRNA catabolic process, nonsense-mediated decay (GO:0000184)	5.27528e-31	RPL5;RPL3;RPL32;RPL10;RPL34;RPLP1;RPL11;RPL10A;RPL8;RPL6;RPL7;RPS15;RPS4X;RPS14;RPL7A;RPS16;RPS19;RPS18;RPL14;RPS3;RPL35;RPL13;RPL15;RPS11;RPL18;RPS27A;RPS13;RPL19;RPL41;RPS7;RPS8;RPL23;RPS6;RPL13A;RPL23A;RPS25;RPL27;RPL29;RPL28;RPS24;RPS23	receptor-mediated endocytosis (GO:0006898)	6.68395e-06	SCARB2;COLEC12;SCARB1;TFRC;LRP1;AP2A2;CXCL16;CLN3;GRK3;CTSL;MRC1;STAB1;FCHO2;SNX9;APOE;EPS15;MSR1;CD163;HSP90AA1;FCER1G;MX2;MX1;AP2B1;IGF2R;MARCO;RAB31;PPT1;CD9;FCGR2B;RAMP1	negative regulation of cell motility (GO:2000146)	0.0480335	TMIGD3;CD74;STK24;NAV3;TP53INP1;NF1;SRGAP3;SRGAP2;SRGAP1;SRGAP2B	positive regulation of cytokine production (GO:0001819)	2.15046e-06	CD274;CD40;CEBPB;EBI3;C3;IFI16;FLOT1;CD14;CD58;XBP1;TGFB1;XRCC5;LILRB1;TICAM1;POU2F2;NFKB1;RUNX1;IL17RA;BATF;NFKB2;IL1A;SLC7A5;PTPRC;IL1B;IRF1;CHI3L1;TLR5;TLR2	cellular response to heat (GO:0034605)	0.000356288	HSP90AA1;HSP90AB1;BAG3;HSBP1;HSPA6;HMOX1;HIKESHI;IER5;HSPA1B;HSPA1A	myelination (GO:0042552)	0.000370513	GAL3ST1;MYRF;PLLP;FAM126A;SOX10;SIRT2;KLK6;SLC8A3;NFASC;GPC1;ACER3;PLP1;PMP22;MAL;MBP;ACSBG1;TPPP;BCAS1	regulation of neurotransmitter receptor activity (GO:0099601)	1.06745e-17	CAMK2B;GRIA1;APP;GRIA2;NLGN1;NLGN2;CAMK2A;BEGAIN;CACNG7;CACNG8;GRIN2A;RELN;NETO1;GSG1L;DLGAP1;NPTX1;DLGAP3;CACNG2;DLGAP2;CACNG3;GRIA3;DLGAP4;GRIA4;PRRT1;ACTN2;DAPK1;MAPK8IP2;SHISA9;GRIN2B;SHISA6;GRIN1;DLG2;DLG3;LRRC7;DLG4;NPTXR;CNIH3;SHANK1	DNA replication (GO:0006260)	2.0476e-27	MRE11;MCM7;MCM8;MCM9;MCM10;BRCA1;PTMS;CHEK1;TOPBP1;POLE;RFC5;WDHD1;RFC3;RFC4;RFC1;RFC2;RMI1;TOP3A;REV1;DBF4;TIMELESS;MCM3;MCM4;MCM5;DNA2;MCM6;BLM;RECQL4;BRIP1;WRN;ORC6;CDC45;ORC1;ORC3;POLD1;POLD2;RBBP8;MCMBP;NT5M;CLSPN;ATRIP;BARD1;DUT;DONSON;RPA1;RPA2;CDC7;NAP1L1;FAM111B;FAM111A;POLA1;POLA2;POLE2;CDK2;RAD1;ATR;RAD9A	myelination (GO:0042552)	0.00385524	NFASC;MYRF;PLP1;PMP22;MAL;TPPP;SOX10;SIRT2;BCAS1
nuclear-transcribed mRNA catabolic process (GO:0000956)	3.36713e-25	RPL5;RPL3;RPL32;RPL10;RPL34;RPLP1;RPL11;RPL10A;RPL8;RPL6;RPL7;ZFP36L1;RPS15;RPS4X;RPS14;RPL7A;RPS16;RPS19;RPS18;RPL14;RPS3;RPL35;RPL13;RPL15;RPS11;RPL18;RPS27A;RPS13;RPL19;RPL41;RPS7;RPS8;RPL23;RPS6;RPL13A;RPL23A;RPS25;RPL27;ATM;RPL29;RPL28;RPS24;RPS23	protein transport (GO:0015031)	1.01835e-05	TFRC;TOM1;ARFIP1;RAB8B;ARRDC4;ATP6AP1;ARRDC2;TANGO2;STX7;AP3B1;FAM91A1;ARL4C;TBC1D2;RAB31;ATP6V1B2;PICK1;PPARG;TSNARE1;ABCG1;ARF6;RAB1A;COPA;RABGAP1;LRP1;UNC93B1;VPS26C;VPS26A;LTBP2;GGA2;GGA1;RAB20;STX6;SNX9;STX4;APOE;STX3;TBC1D12;STX2;SNX8;RILP;ATP6V1C1;ATP6V0A1;SEC31A;SNX6;TBC1D16;ABCA1;IL10RA;MCOLN1;VMP1;RAB10;CHMP2B;PPT1;RAB3GAP2;RAMP1				response to lipopolysaccharide (GO:0032496)	2.15046e-06	CD274;XBP1;GCH1;TNFAIP3;LILRB1;PDCD1LG2;TICAM1;NFKB1;IL1A;ZFP36;SBNO2;MAPKAPK3;IL1B;NOCT;ADAM9;CCL2;CD14;S100A8;IFNAR1	regulation of protein ubiquitination (GO:0031396)	0.00166732	HSP90AA1;HSP90AB1;RIPK2;PRMT3;UBE2D1;BCL10;ARRB2;DNAJA1;UFL1;TRAF6;UBQLN1;SPOPL;SQSTM1;OGT;HSPA1B;HSPA1A	glial cell differentiation (GO:0010001)	0.00114627	MYRF;METRN;SOX10;SOX2;SLC8A3;RELN;CDH2;ERBB3;NFIB;GPC1;PICK1;SOX8;TPPP	anterograde trans-synaptic signaling (GO:0098916)	2.6164e-17	GABRB3;CHRM2;GABRB2;CHRM3;SNAP25;GABRB1;GRIK4;HTR2C;GRIK1;GRIK2;HTR2A;SLC6A1;GRM1;NRGN;GRM3;GPR176;GRM5;GRM7;RPS6KA2;KIF5A;DLGAP1;BSN;UNC13C;KCND2;GABRG3;SYN2;GABRG2;SYN1;GABRG1;CACNB2;CACNB4;PRKAR1B;KCNQ2;AMPH;GRIA1;NLGN3;GRIA2;NLGN1;NLGN2;KCNA1;NRXN1;SLC1A1;CACNA1B;SLC1A2;NRXN2;AKAP5;CACNA1E;CPLX1;CAMKK1;GRIN2A;GLRA2;GLRA3;PTCHD1;HRH3;PRKAR2B;KCNN1;NPTX1;ASIC2;SNCB;GRIA3;GRIA4;GABRA2;SYT5;GABBR…	cellular response to DNA damage stimulus (GO:0006974)	3.75973e-27	MRE11;RIF1;SMC5;SMC6;YY1;HERC2;TRIM28;CHEK2;CHCHD6;CHEK1;MACROD1;WDHD1;LIG1;KMT5C;DDX11;RECQL;CHD1L;WDR76;TRAIP;MSH6;SLFN11;MSH2;MSH3;TIMELESS;BLM;PRKDC;PDS5B;PDS5A;CDKN2AIP;RAD51AP1;ATRIP;BARD1;ZRANB3;CBX5;NEK4;XRCC5;FANCL;XRCC2;XRCC3;FANCA;FANCC;FANCG;ACER2;FAM111A;POLA1;TDP1;UBE2T;SPDYA;BCL2;RAD18;ATR;RAD9A;TOP2A;MCM7;MCM8;OGG1;MCM9;CGAS;ASH2L;MCM10;BRCA1;AATF;PIDD1;HPF1;PAXX;CASP2;TOPBP1;POLH…	establishment or maintenance of apical/basal cell polarity (GO:0035088)	0.00385524	CRB1;DLG1;DLG2;LRRC7;ERBIN;SCRIB
peptide biosynthetic process (GO:0043043)	3.36713e-25	RPL5;RPL3;RPL32;RPL10;RPL34;RPLP1;RPL11;RPL10A;RPL8;RPL6;RPL7;RPS15;RPS4X;RPS14;RPL7A;RPS16;RPS19;RPS18;RPL14;RPS3;RPL35;RPL13;RPL15;RPS11;RPL18;RPS27A;RPS13;RPL19;RPL41;RPS7;RPS8;RPL23;RPS6;RPL13A;RPL23A;EEF1A1;RPS25;RPL27;RPL29;RPL28;RPS24;RPS23	response to cytokine (GO:0034097)	5.6247e-05	NFAT5;PID1;CXCR4;CXCL16;KYNU;TIMP2;LGALS9;IL6R;MAP4K3;MCL1;ANXA1;STAT1;SLC11A1;MX2;MX1;STAT3;EIF2AK2;IFNLR1;PTPN12;PML;PLSCR1;ALDH1A2;BCL2;REL;ADAM9;HCLS1;XAF1;TRIM32;IL18R1				lipopolysaccharide-mediated signaling pathway (GO:0031663)	2.90658e-06	LYN;HCK;TGFB1;IL1B;CCL3;CCL2;CD14;TICAM1	cellular response to unfolded protein (GO:0034620)	0.00186033	HSPA9;HSPA8;HSPA1L;BAG3;RHBDD1;HSPA6;HSPA1B;HSPA1A	regulation of neuron projection development (GO:0010975)	0.00168281	BRSK1;KANK1;PTPRS;LPAR1;PSEN1;PTN;EFNB2;RELN;CDH2;FUT9;KIF13B;SPOCK1;KIF1A;LRRC4C;FBXO7;PPFIA2;MARK1;ZNF365;MYLIP;NTNG2;NTRK2;CDKL5;DCC;MAGI2;CBFA2T2;SRCIN1;CCDC88A;MAG;LRRC7;IL1RAPL1;ROR1;PRKD1;SERPINI1;SHANK3;EPHA3;ITM2C;CDK5R1	axon guidance (GO:0007411)	4.7984e-17	EPHB6;ROBO2;SEMA5A;SEMA5B;PTPRO;GLI2;ROBO1;OPHN1;KIF5C;BSG;KIF5A;DAG1;GRB10;TNR;EPHB1;SPTAN1;EPHA5;EPHA4;EPHA7;EPHA6;SEMA6A;UNC5A;DSCAM;DCC;SEMA6D;VSTM2L;PRKCA;UNC5C;GFRA1;UNC5D;GFRA2;SPTB;ENAH;GAP43;SMO;DOK5;PALLD;FEZ1;DOK6;DSCAML1;SHANK3;EPHA3;RNF165;SPTBN4;LAMA5;SHC3;EPHA10;NRXN1;SEMA3A;LAMA3;NRXN3;NTN4;SEMA3E;EFNA5;RAP1GAP;RELN;GPC1;CHN1;PLXNA2;SLIT1;FYN;NCAM1;SLIT3;SLIT2;SPTBN1;PLXNA4;SPTBN2…	ciliary basal body-plasma membrane docking (GO:0097711)	6.83249e-23	CEP57;C2CD3;CCP110;TCTN2;CNTRL;CEP250;CEP97;CDK5RAP2;HSP90AA1;TUBB;CEP131;KIF24;HAUS6;HAUS5;RPGRIP1L;DYNLL1;TUBG1;CKAP5;HAUS2;HAUS1;MAPRE1;SFI1;PAFAH1B1;FBF1;HAUS8;PRKAR2B;CEP70;CEP72;CEP192;NPHP4;PCNT;CEP76;CEP78;PLK4;ODF2;CEP152;NDE1;PLK1;SCLT1;TUBB4B;AHI1;NEDD1;CENPJ;ALMS1;MKS1;CEP162;CEP83;CEP41;CEP89	receptor clustering (GO:0043113)	0.00385524	NLGN1;DLG1;DLG2;LRRC7;MAGI2;LRP4;SCRIB
translation (GO:0006412)	3.88622e-20	RPL5;RPL3;RPL32;RPL10;RPL34;RPLP1;RPL11;RPL8;RPL10A;RPL6;RPL7;RPS15;RPS4X;RPS14;RPL7A;RPS16;RPS19;RPS18;RPL14;RPS3;RPL35;RPL13;RPL15;RPS11;RPL18;RPS27A;RPS13;RPL19;RPL41;RPS7;RPS8;RPL23;RPS6;RPL13A;RPL23A;EEF1A1;RPS25;RPL27;RPL29;RPL28;RPS24;RPS23	positive regulation of epithelial cell migration (GO:0010634)	0.000237204	SCARB1;NRP2;GRN;TGFB2;BMPR2;IQSEC1;PRKCE;HIF1A;FOXP1;RHOB;VEGFA;CAPN7;ATOH8;ADAM9;PTK2B;DOCK1;MAPRE2;AAMP;RREB1;SASH1;ARF6				neutrophil degranulation (GO:0043312)	8.49926e-06	SIGLEC9;B4GALT1;FPR1;PTPRJ;SLC2A3;PYGL;SLC2A5;FCAR;C3;STK10;ALOX5;STOM;ITGAV;CD14;RAC1;CD58;CTSC;SERPINB1;GCA;CD93;XRCC5;CD300A;CMTM6;ATP11A;NFKB1;TSPAN14;PTPRC;DOK3;SELL;CHI3L1;S100A8;KPNB1;TLR2	regulation of RNA splicing (GO:0043484)	0.00186033	SRPK2;KHDRBS1;MBNL2;YTHDC1;DYRK1A;CLK3;JMJD6;CLK1;HNRNPK;FASTK;TRA2B;HNRNPF;HSPA1A	central nervous system development (GO:0007417)	0.00179041	NCKAP1;SH3GL3;CNTNAP2;ROGDI;AATK;PKD1;HAPLN2;CDH2;DNER;ZIC1;SOX8;PHGDH;CIC;PROX1;SOX10;POU3F3;SHROOM4;ALDH3A2;BTD;MAL;DSCAML1;MYRF;ADAM22;DLL1;KLK6;UGT8;RELN;SPOCK1;APOD;MBP;TPPP;NKX2-2;BPTF;ARNT2;MARCKSL1;ZFHX2;MOG;PTCH1;WWP1;PTPN11;SYNJ2;S100B;MEIS2;PBX1;POU6F1;SLC8A3;AHI1;MEIS1;NFIB;SERPINI1;ADGRL3;CDK5R1	regulation of cation channel activity (GO:2001257)	7.29724e-17	CAMK2B;GRIA1;APP;GRIA2;NLGN1;NLGN2;CAMK2A;JPH1;JPH4;CACNG7;CACNG8;GRIN2A;JPH3;RELN;NETO1;GSG1L;DMD;NOS1;CACNG2;CACNG3;GRIA3;GRIA4;PRRT1;HOMER1;ACTN2;DAPK1;PDE4D;ANK2;KCNAB1;ANK3;MAPK8IP2;SHISA9;GRIN2B;SHISA6;GRIN1;CACNB2;CACNB4;DLG2;FGF14;DLG3;LRRC7;DLG4;CALM1;FGF13;CNIH3;FGF12;SHANK1	double-strand break repair (GO:0006302)	8.92125e-22	MDC1;DCLRE1C;MRE11;RIF1;MCM8;MCM9;TONSL;HMGB2;NUCKS1;SMC5;SMC6;BRCA1;BRCA2;TENT4A;YY1;HPF1;HERC2;PAXX;CHEK2;SMARCAD1;KPNA2;GEN1;PARP1;PARP2;RMI1;NSMCE2;RECQL;BAZ1B;SPIDR;RAD51B;RNF168;MMS22L;RAD51C;DNA2;BLM;PAXIP1;PSMD14;PRKDC;ATP23;RNF8;RAD54B;RAD51AP1;RECQL4;BRIP1;WRN;MTA1;SLX4;RNF138;RAD21;NSD2;RBBP8;BARD1;POLQ;XRCC4;XRCC5;XRCC2;XRCC3;RPA1;RPA2;PALB2;POLA1;PPP5C;TDP1;RFWD3	central nervous system development (GO:0007417)	0.00385524	SH3GL3;MYRF;MOG;AATK;SYNJ2;SOX10;DLL1;MEIS2;POU3F3;SHROOM4;HAPLN2;ALDH3A2;UGT8;RELN;NFIB;DNER;MAL;SPOCK1;PHGDH;TPPP;DSCAML1;ADGRL3
rRNA metabolic process (GO:0016072)	4.69683e-17	RPL5;RPL3;RPL32;RPL10;RPL34;RPLP1;RPL11;RPL10A;RPL8;RPL6;RPL7;RPS15;RPS14;RPL7A;RPS16;RPS19;RPL14;RPL35;RPL13;RPL15;RPL18;RPL19;RPL41;RPS7;RPL23;RPS6;DDX10;RPL13A;RPL23A;RPS25;RPL27;RPL29;RPL28;RPS24	cellular response to cytokine stimulus (GO:0071345)	0.000377118	PID1;F13A1;SLA;YBX3;ZFP36;MT2A;LEPR;ITGAX;LGALS9;JUNB;IL6R;HSP90AA1;ANXA1;DAPK1;DUSP1;IL1R2;HGF;FOS;OXSR1;TNFRSF1B;YWHAZ;OAS1;RAPGEF1;HCLS1;TLR2;NFAT5;ASAH1;CEBPD;SHMT1;GBA;FPR1;CXCR4;PIK3R1;PTGS2;FOXO3;HIF1A;TANK;UBC;STX4;STX3;CD58;SH2B3;IL12RB2;MCL1;STAT5A;STAT1;IL10RA;STAT3;OSM;IFNLR1;PTPN12;VEGFA;TEC;AXL;IL2RA;BCL2;VIM;IL18R1;GSDME;NFE2L2				neutrophil activation involved in immune response (GO:0002283)	8.73302e-06	SIGLEC9;B4GALT1;FPR1;PTPRJ;SLC2A3;PYGL;SLC2A5;FCAR;C3;STK10;ALOX5;STOM;ITGAV;CD14;RAC1;CD58;CTSC;SERPINB1;GCA;CD93;XRCC5;CD300A;CMTM6;ATP11A;NFKB1;TSPAN14;PTPRC;DOK3;SELL;CHI3L1;S100A8;KPNB1;TLR2	regulation of cellular response to stress (GO:0080135)	0.00316767	HSPA8;HSP90AA1;HSP90AB1;HSPA1L;HSBP1;PTGES3;HIKESHI;DNAJC2;DNAJB1;HSPH1;DNAJC7;BAG3;CHORDC1;FKBP4;HSPA1B;HSPA1A	axon development (GO:0061564)	0.0036814	SEMA5A;APP;BRSK1;NTNG2;DCC;ATL1;ANK3;S100B;RTN4;SHTN1;SLITRK2;SLITRK1;MAP1B;MAP1A;PLP1;SLITRK5;MAPT;APBB1;DSCAML1;LLGL1;FGFR2;CDK5R1	synapse organization (GO:0050808)	1.37228e-16	APP;ACHE;PTPRS;CTNND2;ARHGAP39;SLC6A1;CX3CL1;GPHN;PTPRF;SLC8A2;GRM5;CDH2;DNER;NRCAM;PPFIA4;PPFIA3;PPFIA2;KIRREL3;UNC13C;UNC13A;DSCAM;ANK3;DNM3;CACNB2;CACNB4;MAPT;PDZRN3;SHANK3;SHANK2;NLGN3;GPM6A;NLGN1;NLGN2;NRXN1;LRP4;NRXN2;SEMA3E;SLITRK1;SPOCK2;APBB2;LRRC4C;PAK3;SNCB;GPC6;LRRC4B;NTNG1;FARP1;NLGN4X;L1CAM;PTPRD;SLC8A3;LRFN5;PPFIBP1;PIN1;SDK2;CBLN2;ADGRL3	double-strand break repair via homologous recombination (GO:0000724)	1.79792e-21	BLM;MRE11;PSMD14;MCM7;MCM8;MCM9;TONSL;NUCKS1;SMC5;SMC6;BRCA1;BRCA2;RAD54B;YY1;RAD51AP1;RECQL4;WRN;CDC45;SLX4;RNF138;RAD21;RBBP8;RAD54L;GEN1;POLQ;FANCM;PARP1;RMI1;XRCC2;NSMCE2;XRCC3;GINS4;RECQL;RPA1;RPA2;CDC7;FANCB;PALB2;SPIDR;REC8;RAD51B;MMS22L;RAD51C;RFWD3;MCM3;MCM4;MCM5;MCM6	negative regulation of transport (GO:0051051)	0.00385524	MTMR2;PXK;NDFIP2;ERBB3;SYT11;DYSF;PRKD1;SNX33;CRYAB
rRNA processing (GO:0006364)	3.75559e-16	RPL5;RPL3;RPL32;RPL10;RPL34;RPLP1;RPL11;RPL10A;RPL8;RPL6;RPL7;RPS15;RPS14;RPL7A;RPS16;RPS19;RPL14;RPL35;RPL13;RPL15;RPL18;RPL19;RPL41;RPS7;RPL23;RPS6;DDX10;RPL13A;RPL23A;RPS25;RPL27;RPL29;RPL28;RPS24	defense response to symbiont (GO:0140546)	0.000428174	BNIP3L;RSAD2;DDX58;STAT1;MX2;MX1;IFI6;EIF2AK2;IFNLR1;RNASE1;LYST;IFI44L;IFIT3;IFIT2;PLSCR1;OAS1;OAS2;OAS3;DDIT4;BCL2;FLNA;ATG7;SERINC5;TLR2				regulation of ERK1 and ERK2 cascade (GO:0070372)	8.73302e-06	CCR1;LYN;PTPN1;TGFB1;PDGFA;RANBP9;PRKCA;ICAM1;TRAF7;SPRED1;GAREM1;PTPRC;IL1B;CCL4;CCL3;RAPGEF2;CHI3L1;CCL2;GAS6;GBP1;HLA-DRB1;PTPN2	positive regulation of telomerase RNA localization to Cajal body (GO:1904874)	0.00330143	CCT6A;CCT2;SHQ1;RUVBL2;TCP1;CCT8	sterol biosynthetic process (GO:0016126)	0.00447945	IDI1;MVK;FAXDC2;INSIG1;MSMO1;DHCR24;HSD17B7;LSS;ACAT2;SQLE;EBP;NSDHL;DHCR7;FDFT1	neuron projection morphogenesis (GO:0048812)	4.81958e-14	APP;NCKAP1;CNTNAP2;CNTNAP1;CTNND2;NRCAM;EPHB1;ZNF365;DCC;LMTK2;ANK3;MAPK8IP2;ZDHHC17;AFG3L2;ALS2;CTTN;MAP1B;PARD3;ADGRB1;MAP1A;TNIK;DSCAML1;SHANK3;DBN1;SHANK1;BRSK1;GPM6A;SPTBN4;BRSK2;NLGN1;SDC2;ATL1;PLPPR4;LRP4;NYAP2;MAP2;SLITRK1;SLITRK4;MAP6;SLITRK5;APBB1;CTNNA2;PAK3;PACSIN1;NTNG1;NTNG2;FARP1;CCK;BAIAP2;BMP7;DCLK1;MYO16;DLG4;PLXNB1;CNTN4;ZNF335;FGFR2	mitotic cell cycle phase transition (GO:0044772)	6.22831e-21	RB1;CEP57;USP37;CCNF;CCP110;FOXM1;PPME1;CHEK2;CDC27;CNTRL;RCC1;CEP250;SKP2;ZNF324;POLE;CDK5RAP2;HSP90AA1;BORA;ANAPC7;TUBB;CEP131;HAUS6;HAUS5;DYNLL1;TUBG1;CDC25C;MASTL;CKAP5;HAUS2;HAUS1;CCNA2;MELK;DBF4;CCNE2;MAPRE1;PPP1R12B;SFI1;PAFAH1B1;KHDRBS1;ARPP19;AURKA;HAUS8;PRKAR2B;CEP70;E2F1;CEP72;CEP192;E2F3;PCNT;CEP76;LCMT1;CEP78;PLK4;CDKN2D;CDKN2C;CDKN2A;ODF2;NDE1;CEP152;PLK1;CDC7;TUBB4B;NEDD1;WEE1;NASP…	glial cell differentiation (GO:0010001)	0.00385524	SOX2;RELN;MYRF;ERBB3;NFIB;TPPP;SOX10
ribosome biogenesis (GO:0042254)	1.31274e-15	RPL5;RPL3;RPL32;RPL10;RPL34;RPLP1;RPL11;RPL10A;RPL8;RPL6;RPL7;RPS15;RPS14;RPL7A;RPS16;RPS19;RPL14;RPL35;RPL13;RPL15;RPL18;RPL19;RPL41;RPS7;RPL23;RPS6;DDX31;DDX10;RPL13A;RPL23A;RPS25;RPL27;RPL29;RPL28;RPS24	phosphorylation (GO:0016310)	0.000428174	DGKD;BMPR2;CERK;LRRK2;PRKAG2;LIMD1;STK10;PDK4;PDK3;MAP3K9;PRKCH;DAPK1;PRKCE;MINK1;CSNK1D;OXSR1;RUNX3;YWHAZ;ERN1;FGR;LATS2;PEAK1;PICK1;FAM20C;SGK3;FAM20A;SGK1;DGKH;TXK;PDGFB;GRK3;FGGY;STK38;MKNK2;PTK2B;MAPK6;FNIP2;MARK3;MAP4K3;TGFB2;MAP3K1;GK;RYK;STAT3;EIF2AK3;EIF2AK2;MERTK;ACVR2A;TEC;STK17B;AAK1;CDK14				neutrophil mediated immunity (GO:0002446)	8.73302e-06	SIGLEC9;B4GALT1;FPR1;PTPRJ;SLC2A3;PYGL;SLC2A5;FCAR;C3;STK10;ALOX5;STOM;ITGAV;CD14;RAC1;CD58;CTSC;SERPINB1;GCA;CD93;XRCC5;CD300A;CMTM6;ATP11A;NFKB1;TSPAN14;PTPRC;DOK3;SELL;CHI3L1;S100A8;KPNB1;TLR2	protein stabilization (GO:0050821)	0.00411071	ATF7IP;CCT2;MORC3;HSP90AA1;HSP90AB1;UBE2B;PTGES3;NLK;RTN4;CCT6A;BAG3;GNAQ;TCP1;FLOT2;NAA16;CCT8;SUGT1;PFN1;HSPA1B;HSPA1A	secondary alcohol biosynthetic process (GO:1902653)	0.00525404	IDI1;MVK;INSIG1;MSMO1;DHCR24;HSD17B7;LSS;ACAT2;SQLE;EBP;NSDHL;DHCR7;FDFT1	regulation of neuron projection development (GO:0010975)	3.42277e-12	PTPRS;TENM3;PTPRO;STMN2;KNDC1;CX3CL1;ARHGAP44;CDH2;DPYSL3;NCS1;KIF1A;LZTS3;PPFIA2;ZNF365;EPHA4;CDKL5;DCC;MAGI2;ATP1B2;SRCIN1;ZDHHC15;STX1B;LRRC7;RTN4RL1;IL1RAPL1;ROR1;PRKD1;TOX;SHANK3;EPHA3;DBN1;RTN4R;CAMK2B;BRSK1;KANK1;BRSK2;NDRG4;SEMA3A;PLPPR5;CRMP1;PTN;RELN;FUT9;CHN1;SPOCK1;CSMD3;CTNNA2;LRRC4C;PAK3;CAMK2G;MARK1;NTNG1;NTNG2;NTRK2;NTRK3;MT3;RIT2;PTK7;SERPINI1;CDK5R1	regulation of cell cycle G2/M phase transition (GO:1902749)	1.08514e-20	CEP57;KIF14;CCP110;HMMR;AURKA;HAUS8;PRKAR2B;CNTRL;CEP70;CEP250;CEP72;CEP192;PCNT;GTSE1;CEP76;CDK5RAP2;CEP78;PLK4;HSP90AA1;ATAD5;ODF2;TUBB;CEP152;NDE1;CEP131;PLK1;HAUS6;HAUS5;DYNLL1;TUBG1;TUBB4B;CKAP5;HAUS2;HAUS1;NEDD1;TPX2;CENPF;CENPJ;ALMS1;CDK2;CEP41;MAPRE1;SFI1;PAFAH1B1	cell-cell adhesion via plasma-membrane adhesion molecules (GO:0098742)	0.00871865	KIRREL3;CRB1;NLGN1;PTPRS;ROBO1;IGSF11;PTPRD;MAG;CDH20;IL1RAPL1;CNTN2;FAT4;DSCAML1;CDH19;ADGRL3;NECTIN1
gene expression (GO:0010467)	1.73594e-15	RPL5;RPL3;RPL32;RPL10;RPL34;RPLP1;RPL11;RPL8;RPL10A;RPL6;RPL7;RPS15;RPS4X;RPS14;RPL7A;RPS16;RPS19;RPS18;RPL14;RPS3;RPL35;RPL13;RPL15;RPS11;RPL18;RPS27A;RPS13;RPL19;MEF2A;RPL41;RPS7;RPS8;GALNT2;RPL23;RPS6;RPL13A;RPL23A;SORL1;SETX;EEF1A1;RPS25;TSPAN14;RPL27;RPL29;RPL28;RPS24;RPS23	defense response to virus (GO:0051607)	0.000428174	IFI6;LYST;IFI44L;IFIT3;IFIT2;RNF135;FLNA;ATG7;BNIP3L;RSAD2;DDX58;STAT1;MX2;MX1;EIF2AK2;IFNLR1;RNASE1;PLSCR1;OAS1;OAS2;OAS3;DDIT4;BCL2;SERINC5;TLR2				cellular response to molecule of bacterial origin (GO:0071219)	1.41391e-05	CD274;XBP1;TNFAIP3;LILRB1;PDCD1LG2;TICAM1;NFKB1;IL1A;ZFP36;SBNO2;IL1B;ADAM9;CCL2;CD14;TLR2	cellular response to topologically incorrect protein (GO:0035967)	0.00482802	HSPA9;HSPA8;HSPA1L;BAG3;RHBDD1;HSPA6;HSPA1B;HSPA1A	adherens junction organization (GO:0034332)	0.00529736	CADM1;JUP;CADM2;CDH8;TJP1;AFDN;CDH4;CDH2;CDH20;CDH11;CDH13;NECTIN3;FERMT2;CDH19;JAM3;NECTIN1	axon development (GO:0061564)	7.85353e-12	SEMA5A;APP;BRSK1;SPTBN4;BRSK2;ATL1;PLPPR4;NREP;GRM7;SLITRK1;SLITRK4;SLITRK5;NRCAM;APBB1;CTNNA2;PAK3;NTNG1;NTNG2;DCC;LMTK2;CCK;ANK3;BAIAP2;L1CAM;ZDHHC17;DHFR;AFG3L2;GAP43;RTN4RL1;MAP1B;PARD3;ADGRB1;MAP1A;MAPT;CNTN4;DSCAML1;FGFR2;CDK5R1	G2/M transition of mitotic cell cycle (GO:0000086)	3.46064e-18	CEP57;CCP110;FOXM1;PPME1;CHEK2;CNTRL;CEP250;SKP2;CDK5RAP2;HSP90AA1;BORA;TUBB;CEP131;HAUS6;HAUS5;CDC25C;DYNLL1;MASTL;TUBG1;CKAP5;HAUS2;HAUS1;CCNA2;MELK;MAPRE1;PPP1R12B;SFI1;PAFAH1B1;KHDRBS1;ARPP19;AURKA;HAUS8;PRKAR2B;CEP70;CEP72;CEP192;PCNT;CEP76;LCMT1;CEP78;PLK4;ODF2;CEP152;NDE1;PLK1;TUBB4B;NEDD1;WEE1;CENPJ;CDK2;ALMS1;CEP41	protein localization to membrane (GO:0072657)	0.0115395	NLGN1;KCNIP3;MAGI2;ANK2;SCRIB;ANK3;EFR3B;DPP6;DLG1;DLG2;RAB40B;LRRC7;MAP7;TSPAN5;SHANK3;SPTBN1;CLASP2
cellular protein metabolic process (GO:0044267)	1.73594e-15	RPL5;RPL3;RPL32;RPL34;RPLP1;RPL8;RPL10A;RPL6;RPL7;RPS15;RPS4X;RPL7A;RPS14;RPS16;RPS19;RPS18;RPL35;RPS11;RPS13;RPS7;RPS8;RPL23;RPS6;RPL13A;ADAM10;EEF1A1;SPARCL1;RPL27;RPL29;GAS6;RPL28;RPL10;RPL11;DENND3;C3;CST3;RPL14;RPS3;RPL13;RPL15;RPL18;RPS27A;RPL19;RPL41;RPL23A;IGF1;RPS25;SPCS2;MGAT4A;RPS24;RPS23	regulation of cell migration (GO:0030334)	0.000699011	FLT1;MCTP1;PLXND1;SERPINE1;ADARB1;CXCL16;IGF1R;DUSP10;PLAU;ITGAX;PLXNC1;ANXA1;DDX58;HGF;MINK1;MITF;RHOB;FGR;ADAM17;RAP2B;RUFY3;PECAM1;ADAM9;SGK3;ROR2;SGK1;HBEGF;GRN;PDGFB;NEDD9;PRKX;FOXO3;EGFR;CORO1C;SDCBP;CLN3;GPNMB;PDGFC;GNA12;FLNA;PLXNA1;PTK2B;STX4;SASH1;PLXNA3;SPAG9;STAT3;ALOX15B;VEGFA;CASS4;TRIM32;FERMT3				inflammatory response (GO:0006954)	8.34549e-05	CCR1;HDAC4;CD40;CEBPB;TGFB1;FPR1;NFKB1;RELB;IL1A;IL1B;CCL4;CCL3;CHI3L1;CCL2;CD14;RAC1;TLR5;NAIP;S100A8;TLR2	cellular heat acclimation (GO:0070370)	0.00635648	HSBP1;HSPA6;HSPA1B;HSPA1A	cholesterol biosynthetic process (GO:0006695)	0.00641773	IDI1;MVK;INSIG1;MSMO1;DHCR24;HSD17B7;LSS;ACAT2;SQLE;EBP;NSDHL;DHCR7;FDFT1	cell morphogenesis involved in neuron differentiation (GO:0048667)	6.32294e-11	APP;BRSK1;SPTBN4;BRSK2;ATL1;PLPPR4;SDC2;LRP4;OPHN1;MAP2;SLITRK1;SLITRK4;MAP6;SLITRK5;NRCAM;APBB1;CTNNA2;PAK3;NTNG1;FARP1;NTNG2;DCC;LMTK2;CCK;ANK3;MAPK8IP2;BAIAP2;ZDHHC17;AFG3L2;MAP1B;PARD3;ADGRB1;MAP1A;CNTN4;DSCAML1;FGFR2	cell cycle G2/M phase transition (GO:0044839)	4.82011e-18	CEP57;CCP110;FOXM1;PPME1;CHEK2;CNTRL;CEP250;SKP2;CDK5RAP2;HSP90AA1;BORA;TUBB;CEP131;HAUS6;HAUS5;CDC25C;DYNLL1;MASTL;TUBG1;CKAP5;HAUS2;HAUS1;CCNA2;MELK;MAPRE1;PPP1R12B;SFI1;PAFAH1B1;KHDRBS1;ARPP19;AURKA;HAUS8;PRKAR2B;CEP70;CEP72;CEP192;PCNT;CEP76;LCMT1;CEP78;PLK4;ODF2;CEP152;NDE1;PLK1;TUBB4B;NEDD1;WEE1;CENPJ;CDK2;ALMS1;CEP41	neuron projection morphogenesis (GO:0048812)	0.0115395	NLGN1;CTNND2;ATL1;LRP4;ANK3;LRP2;CTTN;MAP1A;CTNNA2;SGK1;DSCAML1;SHANK3;FGFR2;ZNF365
cellular macromolecule biosynthetic process (GO:0034645)	1.87749e-15	RPL5;RPL3;RPL32;RPL10;RPL34;RPLP1;RPL11;RPL8;RPL10A;RPL6;RPL7;RPS15;RPS4X;RPS14;RPL7A;RPS16;RPS19;RPS18;RPL14;RPS3;RPL35;RPL13;RPL15;RPS11;RPL18;RPS27A;RPS13;RPL19;MEF2A;RPL41;RPS7;RPS8;RPL23;RPS6;RPL13A;RPL23A;EEF1A1;RPS25;RPL27;ATM;RPL29;RPL28;RPS24;RPS23	regulation of epithelial cell migration (GO:0010632)	0.000840801	TGFB2;BMPR2;PRKCE;EMP2;ADIPOR1;HIF1A;PTPRG;CORO1C;DUSP10;CAPN7;GLUL;DOCK1;RREB1;SASH1				cellular response to oxygen-containing compound (GO:1901701)	9.95882e-05	LYN;CD274;XBP1;NCF1;TESC;PXN;ATP2B4;TNFAIP3;LILRB1;PDCD1LG2;TICAM1;NFKB1;SSH1;IL1A;ZFP36;SBNO2;IL1B;RAPGEF2;ADAM9;ABL2;CCL2;CD14;CPEB4;TLR2	heat acclimation (GO:0010286)	0.00635648	HSBP1;HSPA6;HSPA1B;HSPA1A	presynaptic membrane organization (GO:0097090)	0.00699426	NLGN3;PTPRD;NLGN1;NLGN2;IL1RAPL1;CNTN2;LRP4	positive regulation of synaptic transmission (GO:0050806)	8.05638e-11	NLGN3;SLC24A2;APP;NLGN1;NLGN2;CLSTN2;CLSTN3;NRXN1;CLSTN1;GRIK2;ADCY1;AKAP5;ADCY8;ADRA1A;SLC8A2;RIMS2;RIMS1;CACNG7;CACNG8;GRIN2A;RIMS3;RELN;CACNG2;CACNG3;LGI1;MPP2;SYT1;GRIN2C;GRIN2B;BAIAP3;SLC8A3;STX1B;DLG4;SHANK3;SHANK2	DNA-dependent DNA replication (GO:0006261)	1.29216e-17	MCM7;MCM8;GMNN;MCM10;PSMD1;TOPBP1;POLE;RFC5;WDHD1;RFC3;RFC4;RFC1;RFC2;RECQL;DBF4;MCM3;MCM4;MCM5;DNA2;MCM6;PRIM2;BLM;PSMD14;PRIM1;DDX23;PRIMPOL;POLD3;RECQL4;WRN;ORC6;CDC45;PSMB5;ORC1;ORC3;POLD1;POLD2;MCMBP;GINS1;MGME1;GINS3;GINS4;HMGA1;RPA1;RPA2;CDC7;PSMB9;POLA1;POLA2;PSMC3;POLE2;CDK2	peripheral nervous system development (GO:0007422)	0.0118528	ALDH3A2;UGT8;NFASC;ERBB3;PMP22;SOX10
ncRNA processing (GO:0034470)	3.16775e-14	RPL5;RPL3;RPL32;RPL10;RPL34;RPLP1;RPL11;RPL8;RPL10A;RPL6;RPL7;RPS15;RPS14;RPL7A;RPS16;RPS19;RPL14;RPL35;RPL13;RPL15;RPL18;RPL19;RPL41;RPS7;RPL23;RPS6;DDX10;RPL13A;RPL23A;RPS25;RPL27;RPL29;RPL28;RPS24	positive regulation of cytokine production (GO:0001819)	0.00166528	PTGER4;RAB1A;TXK;SERPINE1;LPL;PTPN22;PTGS2;HIF1A;AGPAT2;MALT1;C5;PDE4B;TNFRSF14;LGALS9;CD58;LRRFIP1;IL6R;LURAP1;HAVCR2;IL12RB2;ANXA1;FCER1G;CADM1;IL15;RIPK2;DDX58;SLC11A1;NFAM1;STAT3;EIF2AK3;OSM;EIF2AK2;LILRB2;ALOX15B;SULF2;FOXP1;FGR;SLC7A5;ADAM17;RGCC;CTNNB1;RAB7B;IL18R1;TLR2				cellular response to interferon-gamma (GO:0071346)	0.000139859	SP100;ICAM1;HCK;IRF1;CCL4;CCL3;IRF8;CCL2;CD58;TRIM38;FCGR1A;GBP1;HLA-DRB1;TLR2	regulation of telomerase RNA localization to Cajal body (GO:1904872)	0.00740908	CCT6A;CCT2;SHQ1;RUVBL2;TCP1;CCT8	negative regulation of axon extension (GO:0030517)	0.00699426	SEMA5A;CDKL3;MAG;PTPRS;SEMA6A;SEMA3C;SEMA4D;SEMA4B;SEMA6D;SEMA3B;DIP2B;RTN4	regulation of synaptic transmission, glutamatergic (GO:0051966)	6.54839e-10	NLGN3;NLGN1;NLGN2;NRXN1;GRIK3;ATP1A2;GRIK1;GRM1;GRM3;CACNG7;CACNG8;GRM5;RELN;CDH2;GRM7;OPHN1;GRM8;CACNG2;CACNG3;UNC13A;HOMER1;SYT1;MAPK8IP2;DGKZ;SHANK3;DGKI	regulation of G2/M transition of mitotic cell cycle (GO:0010389)	1.84159e-17	CEP57;FHL1;KIF14;CCP110;CNTRL;CEP250;PSMD1;FBXO5;CDK5RAP2;HSP90AA1;TUBB;CEP131;HAUS6;HAUS5;CDC25C;DYNLL1;TUBG1;CKAP5;HAUS2;HAUS1;RAD51B;RAD51C;MAPRE1;DTL;SFI1;PAFAH1B1;PSMD14;HMMR;DBF4B;AURKA;PSMB5;HAUS8;PRKAR2B;CEP70;CEP72;CEP192;PCNT;CEP76;CEP78;PLK4;ODF2;CEP152;NDE1;PLK1;CDC7;TUBB4B;PSMB9;TPX2;NEDD1;CENPF;PSMC3;CENPJ;CDK2;ALMS1;CEP41	negative regulation of developmental process (GO:0051093)	0.0127569	GREM1;KANK1;SFRP1;PTPRS;NFIB;HEY2;MAPT;IL17D;DLL1;RAPGEF3
Fc-gamma receptor signaling pathway involved in phagocytosis (GO:0038096)	3.94816e-08	CYFIP1;ACTR2;SYK;PRKCD;ACTB;VAV1;PTK2;ACTG1;FCGR3A;PAK1;ARPC2;ARPC3;PLCG2;NCKAP1L;GRB2;FCGR1A	cellular response to insulin stimulus (GO:0032869)	0.0021155	SLC27A1;ATP6AP1;INSIG1;SYAP1;DENND4C;PDE3B;MYO5A;IRS2;ZDHHC7;PIK3R1;IGF1R;RAB10;RAB31;NAMPT;PDK4;ATP6V1B2;PPARG;AP3S1;ATP6V1C1;RHOQ;LPIN3;ATP6V0A1;RAB8B				regulation of immune response (GO:0050776)	0.000149477	LYN;CD40;SIGLEC9;CD300A;LILRB1;ICAM1;C3;IL4I1;FCGR3A;PLSCR1;BCL6;SELL;TRAF3;IRF1;FCGR1A;HLA-DRB1;NECTIN2	cellular response to interleukin-12 (GO:0071349)	0.0127965	HSPA9;HNRNPF;HNRNPA2B1;TCP1;SIRPA;MSN;LCP1;SOD2;IL12RB2	regulation of axonogenesis (GO:0050770)	0.00699426	CHODL;BRSK1;LINGO1;NTRK2;METRN;OMG;LRP4;RTN4;ROBO1;MAG;CDH2;SLITRK1;KIF13B;PLXNB1;SLIT2;LRRC4C	glutamate receptor signaling pathway (GO:0007215)	7.18831e-10	APP;GRIA2;HOMER1;HOMER2;KCNB1;GRIK3;GRIK4;GRIK1;GRIK2;GRIN2C;GRIN2B;GRM1;GRIN1;GRM3;GRIN2A;GRM5;GRIN3A;GRM7;GRM8;PLCB1;GRIA3;GRIA4;CDK5R1	mitotic sister chromatid segregation (GO:0000070)	5.37278e-16	RB1;NCAPG2;KIF14;CDCA8;NCAPG;PDS5B;PDS5A;TENT4A;SMC4;NCAPH;NSL1;SMC2;DSN1;RAD21;POGZ;NUSAP1;KMT5A;SPDL1;CEP55;NAA50;NUDC;PLK1;KLHL22;KIF23;KIF22;SMC1A;TUBG1;KNSTRN;NDC80;REC8;SGO1;SGO2;CENPE;KIF18A;KIF18B;PSRC1;KIFC1;CENPK;KIF2C;NCAPD2;NCAPD3;KPNB1;MCPH1	axonogenesis (GO:0007409)	0.0127569	SEMA5A;SEMA6A;SEMA3C;ATL1;UNC5C;ANK3;ROBO1;RELN;KIF5C;FEZ1;MAP1A;GRB10;CNTN2;NCAM1;CTNNA2;DSCAML1;SHANK3;SPTBN1;FGFR2
Fc-gamma receptor signaling pathway (GO:0038094)	4.64822e-08	CYFIP1;ACTR2;SYK;PRKCD;ACTB;VAV1;PTK2;ACTG1;FCGR3A;PAK1;ARPC2;ARPC3;PLCG2;NCKAP1L;GRB2;FCGR1A	cellular protein localization (GO:0034613)	0.0021155	CD63;RAB1A;COPA;RABGAP1;UNC93B1;LRRK2;ITSN1;VPS26C;VPS26A;BICD1;EGFR;GGA2;GGA1;RAB20;EPB41L3;SH3PXD2B;STX6;FLNA;ARFIP1;SNX9;STX4;STX3;TBC1D12;STX2;SNX8;SEC31A;SNX6;TBC1D16;STX7;AP3B1;EMP2;WIPI1;WIPI2;FAM91A1;ARL4C;TBC1D2;RAB31;RRAGD;PICK1;CTNNB1;RAB3GAP2;TSNARE1;ARF6				positive regulation of transcription, DNA-templated (GO:0045893)	0.000176591	CD40;MAML2;NCF1;KDM1B;FHOD1;ETS2;IL4I1;NAMPT;NCK2;IER2;KDM6B;FBXW11;TESC;LMO2;RUNX2;TGFBR1;RUNX1;PLSCR1;KAT6A;IL1B;IRF1;IRF8;ATF5;ATF6;PPARD;TLR2;HDAC4;CEBPB;SP100;DOT1L;NLRC5;SBNO2;IFI16;SPP1;HIVEP1;E2F3;HIVEP3;XBP1;FZD2;TGFB1;NFATC2;LILRB1;POU2F2;TRERF1;NFKB1;FOSL2;HIPK2;NFKB2;ASXL1;MLXIPL;KLF6;ID2;HLA-DRB1;SSBP4	regulation of protein modification by small protein conjugation or removal (GO:1903320)	0.0127965	EGR1;HSP90AA1;HSP90AB1;UBQLN1;HSPA1B;HSPA1A	axon guidance (GO:0007411)	0.00749867	SEMA5A;EPHA10;LAMA2;SEMA3C;SEMA3B;NRXN3;ROBO1;EFNB2;ALCAM;RPS6KA5;RELN;KIF5C;GPC1;DAG1;GRB10;FYN;NCAM1;PLCG1;SLIT2;SPTBN1;SEMA6A;SEMA4D;DCC;SEMA6D;SEMA4B;GAB1;UNC5C;PTPN11;PTK2;ENAH;EFNA1;NFIB;FEZ1;CNTN2;PRKCQ;PLXNB1;DSCAML1;SHANK3;EPHA3;CDK5R1	cell-cell adhesion via plasma-membrane adhesion molecules (GO:0098742)	1.82901e-09	PTPRT;ROBO2;TENM1;TENM2;PTPRS;TENM3;CDH9;PKD1;CDH8;PTPRF;CDH7;ROBO1;CDH6;CDH4;CDH3;CDH2;BSG;KIRREL3;DSCAM;VSTM2L;UNC5D;CLDN10;PALLD;CDH10;CDH11;CLDN12;IL1RAPL1;CDH12;CDHR3;CDH13;DSCAML1;CDH18;CRB2;CRB1;NLGN1;CDH20;SLITRK1;CDH22;LRRC4C;GPC6;LRRC4B;NTNG1;CADM3;TGFB2;CADM1;CNTN6;L1CAM;IGSF11;PTPRD;LRFN5;ADGRL1;CNTN4;FAT4;SDK2;ADGRL3;NECTIN1	regulation of mitotic cell cycle phase transition (GO:1901990)	1.29258e-15	CEP57;KIF14;BUB1B;CCP110;PKD1;CDC27;CNTRL;CEP250;PSMD1;KNTC1;FBXO5;CDK5RAP2;HSP90AA1;ANAPC7;TUBB;CEP131;HAUS6;HAUS5;DYNLL1;TUBG1;CKAP5;HAUS2;HAUS1;MAPRE1;SFI1;PAFAH1B1;PSMD14;HMMR;AURKA;FZR1;PSMB5;HAUS8;PRKAR2B;CEP70;E2F1;CEP72;CEP192;BUB3;PCNT;CEP76;CEP78;PLK4;ODF2;CEP152;NDE1;PLK1;TUBB4B;PSMB9;ANLN;TPX2;CENPE;NEDD1;CENPF;ERCC3;PSMC3;UBE2S;CENPJ;CDK2;ALMS1;CEP41	membrane organization (GO:0061024)	0.0134077	GLTP;SUN2;HIP1;SGIP1;DYSF;HIP1R;ATP10B;ANK2;ANK3;SYNJ2;LRP2;SYT9;DNM3;CCDC88A;TF;CTTN;DNAJC6;CNTN2;SPTBN1
Fc receptor mediated stimulatory signaling pathway (GO:0002431)	6.78998e-08	CYFIP1;ACTR2;SYK;PRKCD;ACTB;VAV1;PTK2;ACTG1;FCGR3A;PAK1;ARPC2;ARPC3;PLCG2;NCKAP1L;GRB2;FCGR1A	regulation of cytokine production (GO:0001817)	0.00267276	PTGER4;TXK;AGPAT2;PLD3;GPNMB;LGALS9;LURAP1;N4BP1;SRGN;ANXA1;CADM1;DDX58;IL15;SLC11A1;NFAM1;EIF2AK2;TNFRSF1B;FOXP1;FGR;PER1;TWSG1;RGCC;TRAF3;FCGR2B;TRIM32				regulation of T cell proliferation (GO:0042129)	0.000193978	IL4I1;CD274;CEBPB;PTPRC;TFRC;IL1B;NCK2;LILRB1;PDCD1LG2;JAK3;HLA-DRB1	receptor-mediated endocytosis (GO:0006898)	0.0173913	ITGB1;LMBR1L;SCARB1;HSP90AA1;CALCRL;CLTC;DNAJC13;ARRB2;SORL1;SNX1;GRK2;HSPH1;INPP5F;FCHO1;STAB1;SNCA	regulation of anatomical structure morphogenesis (GO:0022603)	0.00759585	CRB2;BRSK1;PHLDB1;RNH1;DLL1;CDH2;DAG1;KIF13B;KIF1A;LRRC4C;PPFIA2;HTATIP2;SH3D19;CLASP2;SEMA4D;SRCIN1;SFRP1;INF2;FMNL2;ADGRB3;HECW2;TNIK;MAPT;SHANK3;FERMT2;FGFR2;ZNF135;CDK5R1	central nervous system development (GO:0007417)	1.83251e-09	ROBO2;NCKAP1;SH3GL3;CNTNAP2;NCAN;MAST1;AATK;GRIK1;PKD1;AFF2;RPS6KA6;CDH2;DNER;ZIC1;NRCAM;SOX9;SOX6;SH3GL2;EPHA7;SLC6A17;SHROOM2;PAX6;HPCAL4;POU3F3;BCAN;VCAN;BTD;ALDH5A1;CYP26C1;SMO;COL4A1;IL1RAPL2;DCX;TAGLN3;DSCAML1;NDRG4;FOXG1;ADAM22;NPAS1;NPAS2;GRIN2A;SNTG2;RELN;PTPRZ1;ADAM23;NNAT;SPOCK1;JHY;NPTX1;TPPP;ASIC2;NKX2-2;ARNT2;CA10;MARCKSL1;ZFHX2;CNTN6;PTCH1;POU6F2;PBX4;GRIN2C;MEIS3;GRIN2B;MEIS2;DCLK…	DNA-dependent DNA replication maintenance of fidelity (GO:0045005)	3.47444e-14	BLM;PCNA;MCM9;TONSL;NUCKS1;PRIMPOL;WRN;POLD1;POLE;GEN1;ZRANB3;CENPX;FANCM;ALYREF;DDX11;DONSON;THOC1;TRAIP;ETAA1;FAM111A;MMS22L;SLFN11;MSH3;RFWD3;TIMELESS;ATR	supramolecular fiber organization (GO:0097435)	0.0143405	COLGALT2;HIP1;DST;HIP1R;PLOD3;FIGN;SHROOM1;ERMN;RHOBTB1;SHROOM4;GREM1;MYO1D;CCDC88A;NCSTN;DLG1;MYO6;CLIP4;TSPAN5;COL4A5;TLL2;MAPT;TPPP;NCKAP5;BCAR1
cellular response to cytokine stimulus (GO:0071345)	2.57428e-06	CD86;CSF1R;CSF3R;ITGAM;SELPLG;DOCK8;PTAFR;PIK3CD;PTPRJ;IL1RAP;LRP8;ZFP36L2;ZFP36L1;CCND1;ALOX5;INPP5D;RPS3;CSK;JAK2;IL12RB1;RPS27A;SOCS6;JAK3;HLA-DPA1;PTPN18;HSPA8;IL4R;TGFB1;SYK;IFNGR1;WNT5A;RPL13A;OPRM1;VAV1;FSCN1;IRF8;GRB2;GAS6;IL6ST	regulation of cell adhesion (GO:0030155)	0.00298049	PLXND1;DSCAM;DUSP1;PDE3B;MINK1;CXCR4;PRKX;VEGFA;PPP1CB;PLAU;RASA1;PLXNA1;PTK2B;ADAM8;ITGAV;STX4;PLXNC1;RSU1;TGFBI;STX3;CYTIP;CYTH1;PLXNA3				regulation of inflammatory response (GO:0050727)	0.000203593	RB1;TNFAIP3;NMI;IL17RA;HCK;SBNO2;BCL6;CASP5;IL1B;ALOX5;CASP4;NFKBIZ;CCL3;PIK3AP1;S100A8;PTPN2;PPARD;TLR2	negative regulation of protein ubiquitination (GO:0031397)	0.0177452	DNAJA1;UFL1;PRMT3;SPOPL;ARRB2;SQSTM1;OGT;HSPA1B;HSPA1A	negative regulation of neuron projection development (GO:0010977)	0.00892128	MYLIP;KANK1;LINGO1;NLGN1;PTPRS;DCC;OMG;LPAR1;LRP4;CBFA2T2;RTN4;EFNB2;EFNA1;MAG;SPOCK1;ZNF365;ITM2C	modulation of excitatory postsynaptic potential (GO:0098815)	1.85142e-09	NLGN3;APP;NLGN1;NLGN2;NLGN4X;NRXN1;SLC8A2;GRIN1;RIMS2;TMEM25;SLC8A3;RIMS1;STX1B;CUX2;RELN;DLG4;TMEM108;SHANK3;SHANK1	centromere complex assembly (GO:0034508)	4.6956e-14	CENPU;HELLS;CENPX;KNL1;CENPA;CENPC;CENPE;CENPF;MIS18A;RBBP4;CENPH;NASP;MIS18BP1;CENPI;POGZ;CENPK;CENPL;OIP5;CENPN;RBBP7;CENPO;CENPP;CENPQ;ITGB3BP	myelin assembly (GO:0032288)	0.0165482	ABCA2;PMP22;CD9;TPPP
cytokine-mediated signaling pathway (GO:0019221)	5.36252e-06	CD86;CSF1R;SP100;CAMK2D;CSF3R;ITGAM;PTAFR;PIK3CD;PTPRJ;IL1RAP;SAMHD1;LRP8;EDA2R;CCND1;TRIM5;TMSB4X;ALOX5;INPP5D;CSK;JAK2;RPS27A;IL12RB1;SOCS6;FCGR1A;JAK3;B2M;APPL2;TRIM22;HLA-DPA1;HSPA8;IL4R;TGFB1;SYK;IFNGR1;PRKCD;MSN;OPRM1;VAV1;IL17RA;FSCN1;IRF8;TNFRSF25;GRB2;TAB2;IL6ST	regulation of p38MAPK cascade (GO:1900744)	0.00298049	MFHAS1;PER1;DUSP10;GADD45B;DUSP1;MINK1;PTPN22;LGALS9;SASH1;GADD45G;VEGFA				mononuclear cell differentiation (GO:1903131)	0.000205656	LYN;IFI16;IRF8;LILRB1;IKZF1;GAS6;RELB	regulation of mRNA splicing, via spliceosome (GO:0048024)	0.0217868	FXR1;SRPK2;KHDRBS1;DDX5;MBNL2;HNRNPK;WTAP;YTHDC1;TRA2B;TRA2A;PRDX6;JMJD6	positive regulation of synapse assembly (GO:0051965)	0.00984206	NLGN3;PTPRD;NLGN1;BHLHB9;NLGN2;SLITRK2;SEMA4D;DLG5;IL1RAPL1;AGRN;LRRC4B	synapse assembly (GO:0007416)	5.94936e-08	GABRB3;NLGN3;ACHE;GABRB2;GPM6A;NLGN1;NLGN2;NRXN1;NRXN2;CDH2;LRRTM3;SLITRK1;SPOCK2;DNER;NRCAM;KIRREL3;GABRA2;FARP1;GABRA1;NLGN4X;DSCAM;GABRG2;DNM3;PLXNB1;CBLN4;FGF13;SHANK3;SHANK2;SDK2;ADGRL3	recombinational repair (GO:0000725)	9.56757e-14	BLM;MRE11;PSMD14;MCM8;MCM9;TONSL;NUCKS1;SMC5;BRCA1;SMC6;BRCA2;RAD54B;YY1;RAD51AP1;RECQL4;WRN;SLX4;RNF138;RBBP8;GEN1;POLQ;PARP1;RMI1;XRCC2;NSMCE2;XRCC3;RECQL;RPA1;RPA2;SPIDR;PALB2;RAD51B;MMS22L;RAD51C;RFWD3	presynaptic membrane assembly (GO:0097105)	0.0165482	PTPRD;NLGN1;IL1RAPL1;LRP4
synapse pruning (GO:0098883)	7.52092e-06	C1QB;C3;CX3CR1;C1QA;ITGAM;C1QC	transmembrane receptor protein tyrosine kinase signaling pathway (GO:0007169)	0.00327928	NRP2;FLT1;NCF2;ITSN1;SLA;IRS2;AP2A2;PTPRG;IGF1R;SIPA1L1;UBASH3B;NAMPT;PDK4;ITGAV;AP3S1;VAV3;HSP90AA1;ATP6AP1;HGF;MTSS1;FGR;RASA1;DDIT4;RAPGEF1;ATP6V1B2;ROR2;DOCK1;RHOQ;SDC2;PDGFB;NEDD9;PIK3R1;EGFR;SDCBP;PDGFC;PTK2B;AAMP;ATP6V1C1;ATP6V0A1;RYK;STAT3;EIF2AK3;AP2B1;MERTK;SULF2;VEGFA;NR4A3;AXL;CASS4				response to cytokine (GO:0034097)	0.000263628	HDAC4;CD274;CD40;SP100;GCH1;PRKCA;RELB;PLSCR1;MAPKAPK3;IRAK2;IL1B;ADAM9;CHI3L1;JAK3;PTPN2	negative regulation of apoptotic process (GO:0043066)	0.0280083	FANK1;ITGB1;NOTCH1;BHLHB9;MAZ;HSPB1;UBE2Z;RELA;OPA1;BAG3;UBC;CTSH;BID;MAP2K5;HTATIP2;SNCA;HSPA9;DFFA;RIPK2;RHBDD1;CFLAR;SOD2;THOC6;DNAJA1;SFPQ;HNRNPK;TRAF6;VDAC1;NAA38;NAA16;SQSTM1;HSPA1B;TPT1;CD44;HSPA1A	cell morphogenesis involved in neuron differentiation (GO:0048667)	0.00984206	APP;BRSK1;NTNG2;DCC;ATL1;LRP4;ANK3;S100B;CELSR2;SHTN1;SLITRK2;SLITRK1;MAP1B;BTBD3;MAP1A;SLITRK5;APBB1;DSCAML1;LLGL1;FGFR2	cell junction assembly (GO:0034329)	6.27268e-08	NLGN3;GPM6A;ACHE;NLGN1;NLGN2;CTNND2;NRXN1;NRXN2;CDH9;CDH8;CDH7;CDH6;CDH2;OPHN1;CDH20;SLITRK1;SPOCK2;CDH22;DNER;NRCAM;KIRREL3;FARP1;DSCAM;MYO9A;DNM3;TJP1;CDH10;CDH11;PKP2;CDH12;CDHR3;PKP4;SHANK3;FERMT2;SDK2;CDH18;SHANK2;ADGRL3	DNA replication initiation (GO:0006270)	1.05036e-13	PRIM2;MCM7;MCM8;PRIM1;GMNN;RPA1;RPA2;MCM10;CDC7;POLA1;POLA2;CDC45;ORC6;DBF4;ORC1;ORC3;POLE2;CDK2;MCM3;MCM4;MCM5;TOPBP1;MCM6;POLE	central nervous system myelination (GO:0022010)	0.0241986	ABCA2;MYRF;PLP1;SOX10
ribonucleoprotein complex biogenesis (GO:0022613)	2.19423e-05	RPS15;RPL5;RPS25;RPS16;RPS19;RPS7;RPS6;RPL11;RPL14;DDX31;RPS24;RPL7	negative regulation of autophagy (GO:0010507)	0.00338267	USP36;RUBCN;LRRK2;HGF;IL10RA;STAT3;PTPN22;LEPR;BCL2;SMCR8;BMF;NUPR1;ATG7;MCL1				cellular protein modification process (GO:0006464)	0.000283691	RPN2;CUL1;PTPRJ;ACVR1B;STK3;C3;STK10;SOCS3;UGCG;FCGR3A;MKNK1;SPP1;PIM1;ABL2;CCL2;PIM3;FBXO6;ELOC;LARGE1;JAK3;DCAF13;LYN;ATG3;PTPN1;TGFB1;FBXW11;NEK6;LIMK2;SHISA5;UBE2E2;KLHL2;PRKCA;HIPK3;TGFBR1;HIPK2;SSH1;PTPRE;HCK;PTPRC;KLHL5;NEURL2;MGAT4A;B3GNT5;UST;BMP2K;GAS6;FBXL5;B4GALT5	negative regulation of protein modification by small protein conjugation or removal (GO:1903321)	0.0280083	DNAJA1;UFL1;PRMT3;SPOPL;ARRB2;SQSTM1;OGT;HSPA1B;HSPA1A	neuron cell-cell adhesion (GO:0007158)	0.0127464	NLGN3;NLGN1;NLGN2;NINJ2;NRXN3;NCAM2;ASTN2;CDK5R1	neurotransmitter secretion (GO:0007269)	6.97411e-08	BRSK1;SNAP25;PTPRN2;UNC13A;SYT1;NRXN1;STXBP1;GAD1;NRXN2;GAD2;LIN7A;CPLX2;SYN3;CPLX1;SYN2;SYN1;RIMS2;RIMS1;PCLO;HRH3;SNPH;PPFIA3;STX1A	DNA replication-independent nucleosome assembly (GO:0006336)	2.37449e-13	CENPU;CENPX;KNL1;CENPA;CABIN1;CENPC;MIS18A;RBBP4;CENPH;NASP;MIS18BP1;CENPI;UBN1;CENPK;HAT1;CENPL;OIP5;CENPN;RBBP7;CENPO;CENPP;CENPQ;ITGB3BP;ASF1B	regulation of anatomical structure morphogenesis (GO:0022603)	0.0286581	PHLDB1;SFRP1;HECW2;KIF13B;MAPT;SRCIN1;SHANK3;DLL1;FGFR2;ZNF135;SH3D19;CLASP2
B cell receptor signaling pathway (GO:0050853)	5.99862e-05	LAT2;MEF2C;PTPRC;SYK;BLNK;PLCG2;PIK3CD;NFATC2;NCKAP1L	regulation of toll-like receptor 7 signaling pathway (GO:0034155)	0.00386527	DDX3X;RSAD2;PTPN22;SLC15A4;LILRA4				negative regulation of lymphocyte proliferation (GO:0050672)	0.000294831	LYN;CD274;IL4I1;CEBPB;CD300A;LILRB1;PDCD1LG2;HLA-DRB1	positive regulation of tumor necrosis factor-mediated signaling pathway (GO:1903265)	0.0295825	CASP1;CPNE1;HSPA1B;HSPA1A	cell junction organization (GO:0034330)	0.0131975	NLGN3;APP;NLGN2;TGFB3;CTNND2;LRP4;PSEN1;SLC6A1;SLC8A2;SLC8A3;TJP1;PPFIBP1;MYOT;APBB2;MAPT;AGRN;PPFIA4;FERMT2;PPFIA2	regulation of NMDA receptor activity (GO:2000310)	1.2603e-07	CAMK2B;GRIA1;APP;GRIA2;NLGN1;ACTN2;DAPK1;CAMK2A;MAPK8IP2;GRIN2B;GRIN1;GRIN2A;RELN;DLG2;DLG3;DLG4;LRRC7;GRIA3;GRIA4	cilium assembly (GO:0060271)	4.00347e-13	CEP57;GALNT11;C2CD3;CCP110;SNX10;PKD1;PTPDC1;HSPB11;WDR90;TCTN2;CNTRL;TMEM107;DZIP1L;CEP250;BBS7;CEP97;CDK5RAP2;CFAP44;HSP90AA1;TUBB;CEP131;RFX2;KIF24;HAUS6;RPGRIP1L;HAUS5;DYNLL1;TUBG1;CKAP5;HAUS2;HAUS1;FAM161A;RP2;EXOC4;EXOC6;MAPRE1;SFI1;PAFAH1B1;UNC119B;FBF1;ASAP1;SPATA6;HDAC6;ARL13B;HAUS8;PRKAR2B;RAB23;CEP70;CEP72;CEP192;NPHP4;PCNT;CEP76;RAB11FIP3;CEP78;PLK4;ODF2;NDE1;CEP152;PLK1;GBF1;SCLT1;IF…	establishment or maintenance of epithelial cell apical/basal polarity (GO:0045197)	0.0310703	CRB1;DLG1;DLG2;LRRC7;ERBIN;SCRIB
neutrophil activation involved in immune response (GO:0002283)	6.09968e-05	CYFIP1;SNAP25;RAB3A;ITGAM;GMFG;PTAFR;PTPRJ;SLC2A5;C3;PLAC8;CST3;TRPM2;ALOX5;COTL1;STOM;NCKAP1L;CD14;B2M;S100A11;CTSC;CD53;ACTR2;HSPA8;ATP8B4;GSN;SYK;PRKCD;ADAM10;CYBA;EEF1A1;TSPAN14;PTPRC;BIN2;HPSE;DOCK2;FTL	regulation of toll-like receptor 9 signaling pathway (GO:0034163)	0.00441631	RSAD2;PTPN22;RAB7B;GRAMD4;SLC15A4;LILRA4				cellular response to lipid (GO:0071396)	0.000386862	LYN;CD274;XBP1;TESC;TNFAIP3;LILRB1;PDCD1LG2;TICAM1;NFKB1;IL1A;ZFP36;SBNO2;IL1B;SPP1;ADAM9;ABL2;CCL2;CD14	peptidyl-tyrosine modification (GO:0018212)	0.0295825	TPST2;FER;EFEMP1;PKDCC;ABI2;ABI1;DYRK1A;DDR2;FGFR1	cell-cell adhesion via plasma-membrane adhesion molecules (GO:0098742)	0.014879	CRB2;CRB1;NLGN1;PTPRS;CELSR2;PKD1;CDH8;PTPRF;ROBO1;CDH4;ALCAM;CDH2;SLITRK2;CDH20;SLITRK1;LRRC4C;LRRC4B;KIRREL3;CADM1;IGSF11;PTPRD;MAG;MYOT;CDH11;IL1RAPL1;CNTN2;CDH13;ADGRL1;FAT4;DSCAML1;NECTIN3;CDH19;ADGRL3;NECTIN1	neuron development (GO:0048666)	2.2734e-07	ALK;APP;GPM6A;CNTNAP2;TENM1;TENM2;NLGN1;ATP8A2;TENM3;MYT1L;RASGRF1;STMN2;STMN3;BICDL1;HMGB1;FRY;PPP1R9A;GLI2;ATCAY;OPHN1;MAP2;TMEM108;MICALL2;NCDN;SH3GL2;GPM6B;EPHA5;LGI1;NTRK2;SRRM4;TGFB2;UNC5A;ACTL6B;PRMT1;LGI4;ETV1;LAMB1;PBX4;L1CAM;POU3F2;PBX1;UGDH;DCX;CNTN4;MAPT;CDK5R1	chromatin remodeling at centromere (GO:0031055)	2.02089e-12	CENPU;HELLS;CENPX;KNL1;CENPA;CENPC;MIS18A;RBBP4;CENPH;NASP;MIS18BP1;CENPI;CENPK;CENPL;OIP5;CENPN;RBBP7;CENPO;CENPP;CENPQ;ITGB3BP	regulation of endocytosis (GO:0030100)	0.0391167	MTMR2;HIP1;SYT11;HIP1R;PRKD1;SNX33;DLL1;CD22
regulation of cell migration (GO:0030334)	7.73568e-05	CSF1R;PTEN;PIK3CD;PTPRJ;LDLRAD4;VSIR;ACTG1;DOCK10;SRGAP2C;PAK1;TMSB4X;GCNT2;SRGAP2;TMSB10;APPL2;SRGAP2B;MAP4K4;EPHA4;CD74;TGFB1;SEMA4D;ADAM10;PRKCA;IGF1;SORL1;PTK2;TMIGD3;TIAM1;NAV3;ATM;SINHCAF;RECK	vacuolar acidification (GO:0007035)	0.00479273	CLN3;GRN;SLC11A1;DMXL1;ATP6AP2;DMXL2;PPT1;ATP6V0A1				response to interleukin-1 (GO:0070555)	0.000485814	HDAC4;CD40;IRAK2;IL1B;CCL4;CCL3;CHI3L1;CCL2;PRKCA;GBP1;NFKB1	positive regulation of NF-kappaB transcription factor activity (GO:0051092)	0.0321165	PRKCB;RIPK2;TRAF2;BCL10;CFLAR;RELA;FER;TRAF6;UBC;TRAF5;FLOT2;PRKD2;RHEBL1;CLOCK;HSPA1B;HSPA1A	myelin assembly (GO:0032288)	0.0253327	ABCA2;GPC1;PMP22;CD9;DICER1;TPPP	neurotransmitter transport (GO:0006836)	2.44174e-07	SNAP25;BRSK1;NRXN1;STXBP1;SLC1A1;SLC1A2;NRXN2;ATP1A2;LIN7A;CPLX1;RIMS1;HRH3;SLC17A7;PPFIA4;TSPOAP1;PPFIA3;PPFIA2;GABRA2;SLC38A1;UNC13A;PTPRN2;SYT1;SLC6A15;GAD1;GAD2;SYN3;SYN2;SYN1;SNPH;STX1A	replication fork processing (GO:0031297)	3.07473e-12	GEN1;ZRANB3;BLM;MRE11;PCNA;CENPX;FANCM;ZGRF1;ALYREF;DDX11;TONSL;THOC1;NUCKS1;BRCA2;PRIMPOL;TRAIP;ETAA1;FAM111A;MMS22L;WRN;RFWD3;DNA2;ATR	regulation of resting membrane potential (GO:0060075)	0.0442062	KCNK1;NALCN;KCNJ2
interferon-gamma-mediated signaling pathway (GO:0060333)	7.78444e-05	CAMK2D;SP100;TRIM5;IFNGR1;PRKCD;PTAFR;IRF8;JAK2;FCGR1A;B2M;TRIM22;HLA-DPA1	positive regulation of protein phosphorylation (GO:0001934)	0.00577702	BMPR2;DDX3X;TFRC;LRRK2;DOCK7;PDGFB;PRKAG2;CREBL2;IQGAP1;TXN;CAMKK1;EGFR;SDCBP;CCND3;CALCR;RAP1A;GPNMB;PDGFC;LEPR;PTK2B;SNX9;TNFRSF14;IL6R;PDE8A;FNIP2;TGFB2;HSP90AA1;IL15;RIPK2;HGF;OSM;PLAUR;CSNK1D;ACVR2A;VEGFA;MARCO;TWSG1;ADAM17;TEC;PECAM1;HCLS1;FAM20A;RAF1;CACUL1;CD44				positive regulation of immune effector process (GO:0002699)	0.00071876	ANKRD17;XBP1;PTPRC;IL1B;PTPRJ;LILRB1;HLA-DRB1	interleukin-12-mediated signaling pathway (GO:0035722)	0.0334466	HSPA9;HNRNPF;HNRNPA2B1;TCP1;MSN;LCP1;SOD2;IL12RB2	presynaptic membrane assembly (GO:0097105)	0.0253327	NLGN3;PTPRD;NLGN1;NLGN2;IL1RAPL1;LRP4	signal release from synapse (GO:0099643)	2.44174e-07	BRSK1;SNAP25;PTPRN2;UNC13A;SYT1;NRXN1;STXBP1;GAD1;NRXN2;GAD2;LIN7A;CPLX2;SYN3;CPLX1;SYN2;SYN1;RIMS1;PCLO;HRH3;SNPH;PPFIA3;STX1A	CENP-A containing chromatin organization (GO:0061641)	4.93498e-12	CENPU;CENPX;KNL1;CENPA;CENPC;MIS18A;RBBP4;CENPH;NASP;MIS18BP1;CENPI;CENPK;CENPL;OIP5;CENPN;RBBP7;CENPO;CENPP;CENPQ;ITGB3BP	axon development (GO:0061564)	0.0442062	SEMA5A;ATL1;MAP1A;PLP1;ANK3;MAPT;CTNNA2;DSCAML1;FGFR2
neutrophil degranulation (GO:0043312)	0.000123015	CYFIP1;SNAP25;RAB3A;ITGAM;GMFG;PTAFR;PTPRJ;SLC2A5;C3;PLAC8;CST3;TRPM2;ALOX5;COTL1;STOM;NCKAP1L;CD14;B2M;S100A11;CTSC;CD53;ACTR2;HSPA8;ATP8B4;GSN;PRKCD;ADAM10;CYBA;EEF1A1;TSPAN14;PTPRC;BIN2;HPSE;DOCK2;FTL	positive regulation of pri-miRNA transcription by RNA polymerase II (GO:1902895)	0.00599484	JUN;TGFB2;ATOH8;STAT3;PDGFB;PPARG;FOS;FOXO3;NR3C1;HIF1A				negative regulation of T cell activation (GO:0050868)	0.000780174	CD274;IL4I1;CEBPB;LILRB1;PDCD1LG2;JAK3;PAG1;HLA-DRB1	protein modification by small protein removal (GO:0070646)	0.0334466	MBD5;USPL1;INO80D;USP49;SMURF2;USP20;USP21;USP22;USP45;UBE2D1;TRAF2;ARRB2;SENP1;SNX3;YY1;POLB;CCNA2;KAT2A;PSMB4;TRAF6;UBC;OGT;OTUD1	modulation of excitatory postsynaptic potential (GO:0098815)	0.0281506	NLGN3;SLC8A3;APP;MTMR2;NLGN1;NLGN2;RELN;PRKCZ;SHANK3;SLC8A2	regulation of AMPA receptor activity (GO:2000311)	5.1793e-07	NLGN3;PRRT1;NLGN1;NLGN2;MAPK8IP2;SHISA9;SHISA6;CACNG7;CACNG8;RELN;GSG1L;CACNG2;CACNG3;CNIH3;SHANK3;SHANK1	CENP-A containing nucleosome assembly (GO:0034080)	4.93498e-12	CENPU;CENPX;KNL1;CENPA;CENPC;MIS18A;RBBP4;CENPH;NASP;MIS18BP1;CENPI;CENPK;CENPL;OIP5;CENPN;RBBP7;CENPO;CENPP;CENPQ;ITGB3BP	regulation of ion transport (GO:0043269)	0.0442062	NKAIN2;NKAIN1;PXK;TF;CA2;SYT11;ANK3;SYT9;KCNJ2
positive regulation of intracellular signal transduction (GO:1902533)	0.000123015	CX3CR1;CD86;USP15;NCF1;PIK3CD;DDX21;PTPRJ;ADRB2;ATP2C1;EDA2R;RPS15;TRIM5;PLCG2;GCNT2;RPS3;CD14;JAK2;TRIM22;P2RY12;CD74;TGFB1;SEMA4D;RPL23;PLEKHG5;WNT5A;LAPTM5;IGF1;PTK2;VAV1;PTPRC;S100A4;GRB2;TAB2;HPSE;GAS6;PIK3AP1;ALPK1;CARD11	positive regulation of intracellular signal transduction (GO:1902533)	0.00599484	FLT1;DDX3X;TFRC;RNF13;TRAF3IP2;IRS2;LITAF;IGF1R;AKAP13;ITGAV;TNFAIP8L3;LGALS9;HSP90AA1;RIPK2;HGF;FGR;RRAGD;PELI1;HCLS1;TRIM14;ADAM8;SMCR8;ROR2;NUPR1;HBEGF;TLR2;NFAT5;PDGFB;IQGAP1;PIK3R1;TXN;DDX60;EGFR;MALT1;PIK3R5;CALCR;PDGFC;FLNA;BMF;LURAP1;SASH1;OSBPL8;TGFB2;RYK;OSM;EIF2AK2;CFLAR;ESR1;EPOR;VEGFA;MFHAS1;VAPA;AXL;REL;BCL2;PDCD4;CASS4;TRIM32;GSDME;LIMS1				positive regulation of T cell activation (GO:0050870)	0.000813086	CD274;XBP1;PTPRC;TFRC;IL1B;NCK2;FLOT2;CCL2;PDCD1LG2;JAK3	cellular response to leucine (GO:0071233)	0.0334466	SESN3;RRAGD;UBR2;UBR1	neural crest cell migration (GO:0001755)	0.0281506	SEMA5A;SEMA6A;SEMA3C;SEMA4D;ERBB4;SEMA4B;SEMA6D;SEMA3B;FN1;SOX8;RADIL;SOX10	cell junction organization (GO:0034330)	7.27177e-07	NLGN3;APP;NLGN2;CTNND2;LRP4;SEMA3E;SLC6A1;SLC8A2;PKHD1;GRM5;OPHN1;APBB2;PAK3;SNCB;PPFIA4;PPFIA3;PPFIA2;TGFB2;NLGN4X;L1CAM;MYO9A;SLC8A3;TJP1;PPFIBP1;PIN1;MAPT;CBLN2;FERMT2;SDK2	interstrand cross-link repair (GO:0036297)	6.71833e-12	DCLRE1C;MCM8;MCM9;RNF8;NUCKS1;RAD51AP1;SLX4;USP1;EXO5;ATRIP;FANCI;CENPX;FANCM;FANCL;XRCC3;FANCA;RPA1;RPA2;FANCC;FANCB;FANCG;MSH6;RNF168;FANCD2;RFWD3;UBE2T;ATR	membrane assembly (GO:0071709)	0.0497256	PTPRD;NLGN1;IL1RAPL1;LRP4;ANK3;SPTBN1
neutrophil mediated immunity (GO:0002446)	0.000160582	CYFIP1;SNAP25;RAB3A;ITGAM;GMFG;PTAFR;PTPRJ;SLC2A5;C3;PLAC8;CST3;TRPM2;ALOX5;COTL1;STOM;NCKAP1L;CD14;B2M;S100A11;CTSC;CD53;ACTR2;HSPA8;ATP8B4;GSN;PRKCD;ADAM10;CYBA;EEF1A1;TSPAN14;PTPRC;BIN2;HPSE;DOCK2;FTL	regulation of protein localization to plasma membrane (GO:1903076)	0.00648809	PID1;PRKCH;LRP1;PRKCE;STX7;ZDHHC7;PIK3R1;EGFR;LGALS3;CLN3;TMBIM1;STX4;STX3;SQSTM1;RHOQ;ARF6				pattern recognition receptor signaling pathway (GO:0002221)	0.000962532	MAPKAPK3;TRAF3;IRAK2;TIFA;CD14;ALPK1;TLR5;S100A8;TLR2	negative regulation of inclusion body assembly (GO:0090084)	0.0334466	DNAJB1;SORL1;HSPA1B;HSPA1A	synaptic membrane adhesion (GO:0099560)	0.0282895	PTPRD;PTPRS;SLITRK2;SLITRK1;LRRC4C;PTPRF;LRRC4B	adherens junction organization (GO:0034332)	8.04704e-07	CADM3;CADM1;CADM2;CDH9;CDH8;CDH7;CDH6;TJP1;AFDN;CDH4;CDH3;CDH2;CDH20;CDH10;CDH11;CDH22;CDH12;CDHR3;CDH13;CDH18;FERMT2;JAM3;NECTIN1	sister chromatid segregation (GO:0000819)	9.98909e-12	RB1;TOP2A;NCAPG2;PLK1;CDCA8;KLHL22;SMC1A;TUBG1;SMC4;KNSTRN;NSL1;NDC80;SGO1;SGO2;DSN1;KIF18A;KIF18B;KIFC1;CENPK;CHAMP1;NUSAP1
antigen receptor-mediated signaling pathway (GO:0050851)	0.000276084	MEF2C;FYB1;SYK;NFATC2;PIK3CD;PTPRJ;PRAM1;LAT2;PAK1;PTPRC;INPP5D;PLCG2;BLNK;NCKAP1L;TAB2;CSK;CARD11;PAG1;HLA-DPA1	sphingolipid metabolic process (GO:0006665)	0.0071443	B3GALNT1;ASAH1;CERK;PPM1L;HEXB;GBA;ORMDL1;TEX2;SUMF1;GALC;UGCG;SGPL1;VAPA;SPTLC3;ALDH3B1;PSAP;ACER3;PPT1;ESYT2;NSMAF				regulation of interleukin-2 production (GO:0032663)	0.0011575	IL1A;ZFP36;PTPRC;NAV3;IL1B;TNFAIP3;GBP1;RUNX1	negative regulation of transcription from RNA polymerase II promoter in response to stress (GO:0097201)	0.0334466	DNAJB1;BAG3;HIF1AN;HSPA1A	protein dephosphorylation (GO:0006470)	0.0425368	PTPRU;MTMR2;PTPRS;PPM1H;PTPN21;PPP2R2A;PTPRK;MTMR4;PPM1E;PTPRF;CDC14B;MTMR7;PPP4R2;SBF1;TNS2;LHPP;EYA4;PTPN11;PPP2R3A;DUSP26;PTPN13;DUSP7;PTPRD;PPM1B;PPP2R2C;PPP2R2B;TAB1;PPEF1	positive regulation of cell projection organization (GO:0031346)	1.05084e-06	ROBO2;CAMK2B;NDRG4;TENM3;PLPPR5;STMN2;PTN;CX3CL1;ROBO1;GRIP1;CUX2;RELN;FUT9;SLITRK1;DPYSL3;PLXNA2;MAP6;SLIT2;PLXNA4;CARMIL1;NTRK2;CDKL5;METRN;NTRK3;MAGI2;ATP1B2;PTPRD;RIT2;DLG4;PTK7;LRRC7;IL1RAPL1;ROR1;PLXNB1;PRKD1;SERPINI1;TOX;MAP3K13;EPHA3	histone exchange (GO:0043486)	1.62699e-11	CENPU;CENPX;RNF8;KNL1;CENPA;CENPC;MIS18A;RBBP4;CENPH;NASP;MIS18BP1;CENPI;CENPK;ANP32E;CENPL;OIP5;CENPN;RBBP7;CENPO;CENPP;CENPQ;ITGB3BP
cellular response to interferon-gamma (GO:0071346)	0.000296316	CAMK2D;SP100;IFNGR1;PRKCD;WNT5A;PTAFR;RPL13A;TRIM5;IRF8;JAK2;FCGR1A;IL12RB1;B2M;TRIM22;HLA-DPA1	negative regulation of gene expression (GO:0010629)	0.00759145	PTGER4;NOTCH2;DDX3X;SHMT1;PDGFB;PTPN22;HIF1A;ZFP36;GPNMB;ATOH8;LGALS9;APOE;JARID2;N4BP1;HAVCR2;SRGN;MSR1;TGFB2;DAPK1;TIPARP;SLC2A10;FBXW7;SFMBT2;SLC11A1;EIF2AK3;SAMD4A;EIF2AK2;PARP14;ESR1;VEGFA;FOXP1;PTBP3;ERN1;SLC7A5;TWSG1;RGCC;REL;SMCR8;FCGR2B;LGMN				protein kinase B signaling (GO:0043491)	0.00123347	PLK3;TGFB1;IL1B;CCL3;CCL2;GAS6	positive regulation of establishment of protein localization to telomere (GO:1904851)	0.0334466	CCT6A;CCT2;TCP1;CCT8	enzyme linked receptor protein signaling pathway (GO:0007167)	0.0465594	SHC4;DDR1;PTPRU;SHC2;CSF1;EPHA10;PTN;PTPRF;IGF1R;EFS;ERBB3;ERBB4;FYN;NTRK2;YES1;INSR;LIFR;PTK2;PTPRD;AHI1;CNKSR1;TYRO3;ROR1;MET;EPHA3;FGFR2;BCAR1;FRK	extracellular structure organization (GO:0043062)	1.05322e-06	DDR1;APP;SPARC;COL16A1;ITGB4;ELN;NCAN;TNC;ICAM5;LAMC1;FGF2;ADAMTSL1;ADAMTS3;ADAMTS1;ADAMTSL3;BSG;MMP28;DAG1;TNR;ITGB8;ADAMTS9;ADAMTS6;COL27A1;ITGA3;COL23A1;ITGA1;ADAM19;BCAN;VCAN;MMP16;COL4A2;COL4A1;MMP17;ADAM12;COL4A3;COL6A1;ITGA8;ITGA7;CD47;CD44;DDR2;LAMA5;COL11A1;LAMA4;PAPLN;LAMA3;COL19A1;ADAMTS16;ADAMTS19;SPOCK2;JAM3;COL28A1;COL24A1;LAMB1;SMOC1;COL5A3;COL5A2;ST7;FBN1	protein sumoylation (GO:0016925)	5.55352e-11	NUP205;NUP107;NUP188;NUP160;TRIM28;NUP85;SUMO2;TPR;NUP43;NUP88;NDC1;NUP214;UBE2I;NUP210;NUP155;NSMCE2;NUP153;RANGAP1;PIAS2;NUP50;UBA2;NUP54;NUP98;SAE1;NUP58;NUP37
positive regulation of T cell proliferation (GO:0042102)	0.000332234	CD86;PTPRC;SYK;NCK2;RPS3;NCKAP1L;IGF1;IL6ST;IL12RB1;JAK3;HLA-DPA1	positive regulation of cell migration (GO:0030335)	0.00822809	GRN;BMPR2;FLT1;PDGFB;NEDD9;HIF1A;EGFR;CXCL16;IGF1R;SDCBP;GPNMB;CAPN7;PLAU;PDGFC;ITGAX;PTK2B;STX4;RREB1;SPAG9;TGFB2;PRKCE;HGF;STAT3;VEGFA;FGR;ADAM17;RUFY3;CASS4;PECAM1;ADAM9;ROR2;DOCK1;TRIM32;FERMT3;HBEGF				regulation of fat cell differentiation (GO:0045598)	0.00123757	ASXL1;ZFP36;CEBPB;XBP1;TGFB1;ALOX5;NOCT;CARM1;ID2;PPARD	regulation of tau-protein kinase activity (GO:1902947)	0.0334466	EGR1;HSP90AA1;HSP90AB1;SORL1	neural crest cell development (GO:0014032)	0.0489687	SEMA5A;SEMA6A;SEMA3C;SEMA4D;SEMA4B;SEMA6D;SEMA3B;SOX10;CDH2;TCOF1;ERBB4;SOX8;RADIL	regulation of dendrite development (GO:0050773)	1.05322e-06	ALK;CDKL5;BCL11A;DCC;SDC2;COBL;KNDC1;PTN;BMP7;ZDHHC15;ADGRB3;HECW2;HECW1;SARM1;CSMD3;TNIK;KIAA0319;DBN1;MARK1;PACSIN1	mitotic nuclear division (GO:0140014)	1.27755e-10	NCAPG2;CDCA8;KIF11;SMC3;SMC4;NSL1;DSN1;CHEK2;NUSAP1;CEP192;NDE1;PLK1;SPICE1;KLHL22;SMC1A;TUBG1;KNSTRN;RHOA;NDC80;SGO1;SGO2;TPX2;KIF18A;STAG1;KIF18B;KIF2A;KIFC1;UBE2S;CENPK;KPNB1
positive regulation of cell migration (GO:0030335)	0.000539398	CSF1R;TGFB1;SEMA4D;ADAM10;PIK3CD;PRKCA;IGF1;PTK2;VSIR;RAB11A;ACTG1;SRGAP2C;SHTN1;TIAM1;ZNF609;PAK1;PTPRC;PLCG2;GCNT2;NCKAP1L;ATM;S100A11;MAP4K4	carbohydrate derivative transport (GO:1901264)	0.010025	SCARB1;CLN3;SLC15A3;PLTP;SLC15A4;ABCG1;MFSD2A				response to interferon-gamma (GO:0034341)	0.00123757	CD40;SP100;GCH1;CCL4;CCL3;IRF8;CCL2;CD58;GBP1;TLR2	response to leucine (GO:0043201)	0.0334466	SESN3;RRAGD;UBR2;UBR1				external encapsulating structure organization (GO:0045229)	1.18202e-06	DDR1;APP;SPARC;COL16A1;ITGB4;ELN;NCAN;TNC;ICAM5;LAMC1;FGF2;ADAMTSL1;ADAMTS3;ADAMTS1;ADAMTSL3;BSG;MMP28;DAG1;TNR;ITGB8;ADAMTS9;ADAMTS6;COL27A1;ITGA3;COL23A1;ITGA1;ADAM19;BCAN;VCAN;MMP16;COL4A2;COL4A1;MMP17;ADAM12;COL4A3;COL6A1;ITGA8;ITGA7;CD47;CD44;DDR2;LAMA5;COL11A1;LAMA4;PAPLN;LAMA3;COL19A1;ADAMTS16;ADAMTS19;SPOCK2;JAM3;COL28A1;COL24A1;LAMB1;SMOC1;COL5A3;COL5A2;ST7;FBN1	cellular macromolecule biosynthetic process (GO:0034645)	2.41798e-10	MRPS16;MRE11;MCM7;MCM8;MRPS11;MCM9;MCM10;BRCA1;PTMS;CHEK1;TOPBP1;LARGE1;POLE;RFC5;RFC3;RFC4;RMI1;RFC2;TOP3A;MRPS18B;REV1;DBF4;EEF1D;TIMELESS;MCM3;MCM4;MCM5;DNA2;MCM6;PTMA;BLM;TYMS;RECQL4;POLD3;BRIP1;WRN;ORC6;CDC45;ORC1;POLR2A;TAF1B;ORC3;POLD1;POLD2;POLR2D;ST3GAL4;E2F1;RBBP8;NT5M;CLSPN;POLR2H;ATRIP;BARD1;DUT;RPA1;DONSON;RPA2;CDC7;NAP1L1;FAM111B;FAM111A;POLA1;POLA2;PPP5C;POLE2;CDK2;RAD1;ATR;FARSB;E…
ribosomal large subunit biogenesis (GO:0042273)	0.000539398	RPL5;RPL7A;RPL3;RPL10;RPL11;RPL14;RPL23A;RPL10A;RPL6;RPL7	positive regulation of transcription from RNA polymerase II promoter in response to hypoxia (GO:0061419)	0.010049	RBPJ;HIF1A;NFE2L2;VEGFA				regulation of I-kappaB kinase/NF-kappaB signaling (GO:0043122)	0.00145936	ANKRD17;CD40;TFRC;SLC20A1;NEK6;SHISA5;TNFAIP3;DDX21;TICAM1;TRAF3;IL1B;TIFA;TNFSF10;LTBR;TRIM38;ALPK1;HLA-DRB1	protein deubiquitination (GO:0016579)	0.0454831	MBD5;INO80D;USP49;SMURF2;USP20;USP21;USP22;USP45;UBE2D1;TRAF2;ARRB2;SNX3;YY1;POLB;CCNA2;KAT2A;PSMB4;TRAF6;OTULIN;UBC;OGT;OTUD1				neuron projection development (GO:0031175)	1.18202e-06	APP;NCKAP1;CNTNAP2;CNTNAP1;CTNND2;RASGRF1;STMN2;STMN3;BICDL1;HMGB1;FRY;PPP1R9A;ATCAY;OPHN1;GRM7;TMEM108;EPHB1;SH3GL2;ZNF365;EPHA4;ADGRV1;UNC5A;PRMT1;ALS2;CTTN;TNIK;MAPT;SHANK3;DBN1;SHANK1;GPM6A;NLGN1;NYAP2;MAP2;MICALL2;NCDN;PAK3;GPM6B;PACSIN1;LGI1;LAMB1;L1CAM;BMP7;DCLK1;MYO16;DLG4;PLXNB1;CNTN4;ZNF335;CDK5R1	import into nucleus (GO:0051170)	4.09496e-10	NUP107;NXT1;NUP188;CSE1L;GEMIN2;DDX20;IPO7;PHB2;IPO5;IPO9;SNRPD1;NUP85;TPR;E2F3;NUP88;SNRPD3;TNPO2;TNPO3;NUP214;SYK;NUP155;RANBP17;TSC2;NUP153;SNUPN;NUP50;SNRPG;NUP62CL;KPNB1;SNRPB
regulation of interleukin-2 production (GO:0032663)	0.00087058	CD86;PTPRC;NAV3;PLCG2;RPS3;LAPTM5;VSIG4;CARD11;RUNX1	negative regulation of hydrogen peroxide-induced cell death (GO:1903206)	0.010049	NR4A3;HGF;LRRK2;TXN;PDE8A;NFE2L2				regulation of angiogenesis (GO:0045765)	0.00149141	XBP1;CD40;SP100;CEMIP2;SERPINF1;ATP2B4;TNFAIP3;PRKCA;RUNX1;HIPK2;IL1A;SPRED1;IL1B;ALOX5;PGK1;CHI3L1	positive regulation of protein localization to Cajal body (GO:1904871)	0.0454831	CCT6A;CCT2;TCP1;CCT8				positive regulation of excitatory postsynaptic potential (GO:2000463)	1.35468e-06	NLGN3;NLGN1;NLGN2;NRXN1;GRIN1;RIMS2;RIMS1;STX1B;CUX2;RELN;DLG4;SHANK3;SHANK1	mRNA export from nucleus (GO:0006406)	4.7418e-10	SLBP;NUP205;NUP107;NXT1;NUP188;DDX25;POLDIP3;NUP160;SMG5;SMG6;GLE1;NUP85;U2AF2;TPR;POLR2D;NUP88;NUP43;NUP214;NDC1;UPF2;PCID2;CHTOP;NUP210;NUP155;ALYREF;CPSF3;THOC1;THOC3;NUP153;DDX39A;NUP50;SRSF4;NUP54;NUP98;NUP58;NUP37
cell junction disassembly (GO:0150146)	0.000930872	C1QB;CX3CR1;C1QA;C1QC	regulation of autophagy (GO:0010506)	0.0105713	USP36;MTMR3;LRRK2;GBA;PRKAG2;VPS26A;PTPN22;FOXO3;DRAM1;PSAP;LEPR;BMF;ATP6V1C1;ATP6V0A1;SNX6;MCL1;RUBCN;DAPK1;FBXW7;IL10RA;HGF;STAT3;GPR137B;TPCN1;ERN1;RRAGD;BCL2;ATP6V1B2;TRIM14;SMCR8;NUPR1				positive regulation of response to external stimulus (GO:0032103)	0.00149141	ANKRD17;USP15;TGFB1;PRKCA;NMI;IL17RA;THBD;PLSCR1;IL1B;NFKBIZ;CCL3;S100A8;TLR2	regulation of establishment of protein localization to telomere (GO:0070203)	0.0454831	CCT6A;CCT2;TCP1;CCT8				plasma membrane bounded cell projection organization (GO:0120036)	1.35468e-06	CFAP61;APP;GPM6A;CNTNAP2;NLGN1;RASGRF1;STMN2;STMN3;BICDL1;HMGB1;FRY;PPP1R9A;SLC9A3R1;ATCAY;OPHN1;MAP2;TMEM108;MICALL2;NCDN;KIFAP3;MARK4;SH3GL2;GPM6B;CEP78;LGI1;CARMIL1;UNC5A;ODF2;PRMT1;TPM1;LAMB1;ATP1B2;L1CAM;ARMC2;FAM161A;CTTN;WDPCP;CNTN4;MAPT;MNS1;CDK5R1	mRNA-containing ribonucleoprotein complex export from nucleus (GO:0071427)	9.41292e-10	SLBP;NUP205;NUP107;NXT1;NUP188;DDX25;POLDIP3;NUP160;SMG5;SMG6;GLE1;NUP85;U2AF2;TPR;NUP88;NUP43;NUP214;NDC1;UPF2;CHTOP;NUP210;NUP155;ALYREF;CPSF3;THOC1;THOC3;NUP153;DDX39A;NUP50;SRSF4;NUP54;NUP98;NUP58;NUP37
ribosome assembly (GO:0042255)	0.00116705	RPS15;RPL5;RPS14;RPL3;RPS19;RPL10;RPL11;RPL23A;RPL6	cellular protein modification process (GO:0006464)	0.0106566	ERO1A;F13A1;DCAF5;PPP1CB;STK10;PDK4;PDK3;MAP3K9;PRKCH;FBXW7;DAPK1;PRKCE;CSNK1D;RUNX3;ERN1;PSME4;MTMR3;SDC2;TXK;PDGFB;HIF1A;UGCG;GRK3;COP1;STK38;ST8SIA4;ST3GAL5;APOE;ATG7;ST3GAL1;MARK3;B3GALNT1;TGFB2;TIPARP;ZBTB16;EIF2AK3;EIF2AK2;PARP14;MSRA;AAK1;STT3B;CDK14;BMPR2;LRRK2;NGLY1;PRKAG2;PTPRM;PTPN22;DUSP16;TRIOBP;PTPRG;DUSP10;DUSP4;MANBA;ANXA1;PARP4;DUSP1;MINK1;SIRT5;WIPI1;WIPI2;OXSR1;PPP2R5C;YWHAZ;SU…				positive regulation of fat cell differentiation (GO:0045600)	0.00149141	ZFP36;CEBPB;XBP1;NOCT;CARM1;ID2;PIM1;PPARD	regulation of protein localization to Cajal body (GO:1904869)	0.0454831	CCT6A;CCT2;TCP1;CCT8				inorganic cation transmembrane transport (GO:0098662)	1.95107e-06	KCNC1;KCNC2;SLC6A1;SLC4A4;PKD1;RYR3;SLC9C2;SLC8A2;SCN9A;SCN1A;KCNH1;KCNH3;TRPC5;KCNH5;TRPC6;KCNK10;SLC6A17;KCND2;SLC30A3;TRPC3;KCND3;KCNH7;ABCC8;TRPC4;KCNK12;SLC6A15;TRPC1;SLC39A11;SLC6A11;ABCC9;KCNAB1;SLC39A14;SCN8A;KCNQ2;KCNQ5;SCN4B;SLC24A2;SLC24A4;SLC24A3;KCNA1;HVCN1;KCNA2;ATP1A2;CACNA1C;SLC30A10;NALCN;KCNV1;KCNN1;KCNN2;KCNN3;SCN3B;ATP6V0E2;ASIC2;SCN3A;ASIC3;TRPM3;ASIC1;SLC12A2;KCNJ10;KCNB1;KC…	DNA strand elongation involved in DNA replication (GO:0006271)	9.74012e-10	GINS1;RFC3;PCNA;RFC4;LIG1;MCM7;GINS3;GINS4;POLD3;POLA1;POLD2;MCM3;MCM4;POLE
regulation of tumor necrosis factor production (GO:0032680)	0.00148788	CX3CR1;SYK;IFNGR1;WNT5A;CYBA;PTPRJ;IGF1;VSIR;TLR1;PTPRC;PLCG2;CD14;JAK2;GAS6	positive regulation of endothelial cell migration (GO:0010595)	0.0122591	STAT5A;SCARB1;NRP2;GRN;BMPR2;PDGFB;HIF1A;FOXP1;RHOB;VEGFA;ADAM17;ATOH8;PTK2B;AAMP;SASH1;LGMN				myeloid cell differentiation (GO:0030099)	0.00164252	LYN;IFI16;KAT6A;IKZF1;JAK3;PTPN2;RUNX1;HIPK2	positive regulation of actin filament bundle assembly (GO:0032233)	0.0491166	PLEK;SERPINF2;TPM1;TESK1;ARHGEF10L;ITGB1BP1;PFN1;S100A10				chloride transport (GO:0006821)	2.29367e-06	GABRB3;CLIC5;GABRB2;CLIC4;GABRB1;TTYH1;SLC1A1;SLC6A1;GLRA2;GLRA3;LRRC8A;GABRA2;SLC12A2;GABRA1;SLC12A5;GABRA4;SLC12A1;ANO8;SLC4A10;ANO4;ANO5;GABRG3;ANO2;GABRG2;ANO3;GABRG1;CLCN4;GLRB;FXYD1	RNA export from nucleus (GO:0006405)	1.59346e-09	SLBP;NUP205;NUP107;NXT1;NUP188;DDX25;POLDIP3;NUP160;SMG5;SMG6;GLE1;NUP85;U2AF2;TPR;NUP88;NUP43;NUP214;NDC1;UPF2;CHTOP;NUP210;NUP155;ALYREF;CPSF3;THOC1;THOC3;NUP153;DDX39A;NUP50;SRSF4;NUP54;NUP98;NUP62CL;NUP58;NUP37
ribosomal small subunit biogenesis (GO:0042274)	0.00148788	RPS15;RPS14;RPS25;RPS16;RPS19;RPS7;RPS6;RPS24	positive regulation of chemokine production (GO:0032722)	0.0122591	ADAM17;C5;DDX3X;OAS1;OAS3;LPL;EIF2AK2;LGALS9;IL6R;HIF1A;ALOX15B;TLR2				positive regulation of signal transduction (GO:0009967)	0.00164252	XBP1;MAML2;TNFAIP3;PRKCA;TGFBR1;C3;ASXL1;TRAF7;TSPAN14;PTPRC;IL1B;MGAT5;BMP2K;ITGAV;GAS6;DISC1;TLR2;DACT1							neuron cell-cell adhesion (GO:0007158)	2.31636e-06	NLGN3;NLGN1;NLGN2;NLGN4X;NRXN1;NRXN3;NRXN2;CNTN4;NCAM2;ASTN2;ASTN1;CDK5R1	mRNA splicing, via spliceosome (GO:0000398)	1.66043e-09	DDX46;GEMIN2;HNRNPU;HNRNPR;YBX1;PTBP1;METTL14;RAVER1;SNRPD1;RSRC1;DHX15;SNRPD3;RBM17;PRMT7;RBM15;USP49;DDX39A;HNRNPUL1;HNRNPH1;PSPC1;SNRPG;PPIH;SRSF4;SNRNP25;SNRPA;SNRPB;ZCCHC8;SF3B3;DHX8;DHX9;SRRT;DDX23;WBP4;DDX20;POLR2A;U2AF2;DHX35;TGS1;TRA2B;PCBP2;POLR2D;RALY;POLR2H;DCPS;SRSF10;RBM10;SPEN;SF3A2;FUS;ALYREF;CPSF3;NONO;CDC5L;LSM4;SNUPN;SRPK1;HNRNPL;NUDT21;SNRNP40;HNRNPF;HNRNPD;BUD13;RBMX
regulation of small GTPase mediated signal transduction (GO:0051056)	0.00151001	PLEKHG5;ARHGAP26;ARHGAP25;VAV1;ARHGAP12;FGD2;ARHGAP22;FGD3;PREX1;TIAM1;ABR;MCF2L;ARHGDIB;A2M;SRGAP2	cellular response to peptide hormone stimulus (GO:0071375)	0.0152889	INSIG1;SYAP1;DENND4C;PDE3B;MYO5A;ADCY3;IRS2;PIK3R1;NR4A2;RAB10;NR4A1;RAB31;NR4A3;PRKAR1A;PPARG;RHOQ;LPIN3;RAB8B				interferon-gamma-mediated signaling pathway (GO:0060333)	0.00172141	HCK;SP100;IRF1;IRF8;TRIM38;FCGR1A;GBP1;HLA-DRB1;ICAM1							sodium ion transmembrane transport (GO:0035725)	4.68419e-06	SLC24A2;SLC24A4;SLC24A3;ATP1A2;SLC6A1;SLC4A4;NALCN;SLC9C2;SLC8A2;SCN9A;ASIC2;SCN3B;ASIC3;SCN3A;SCN1A;ASIC1;SLC12A2;SLC6A17;SLC6A15;SLC12A1;SLC6A11;ATP1B2;SLC8A3;SLC6A7;SLC6A8;SCN8A;KCNK1;SCN2A;SCN4B;HCN1;SCN2B	regulation of signal transduction by p53 class mediator (GO:1901796)	1.66043e-09	BLM;HDAC2;PRKAA1;MRE11;HDAC1;BRCA1;AURKA;BRIP1;ING2;WRN;RBBP4;CHEK2;CHEK1;MLST8;RBBP8;PIP4K2A;KMT5A;TOPBP1;RBBP7;MTA2;ATRIP;BARD1;RFC5;MBD3;SUPT16H;RFC3;RFC4;TAF15;TAF12;RFC2;RMI1;TOP3A;RPA1;RPA2;SSRP1;MTOR;TPX2;CDK2;MAPKAPK5;RAD1;DNA2;TAF5;ATR;RAD9A
hemopoiesis (GO:0030097)	0.00160721	LYL1;CSF1R;WNT2B;SELPLG;TGFB1;PTPRC;MECOM;TAL1;WNT5A;RUNX2;ZFP36L2;RUNX1	glycosphingolipid metabolic process (GO:0006687)	0.0162985	GALC;UGCG;B3GALNT1;ASAH1;CERK;HEXB;GBA;PSAP;ST3GAL5;ESYT2;SUMF1				positive regulation of transcription by RNA polymerase II (GO:0045944)	0.00203014	HDAC4;CEBPB;CD40;MAML2;KDM1B;FHOD1;DOT1L;NLRC5;IL4I1;SBNO2;IFI16;NAMPT;NCK2;HIVEP1;E2F3;IER2;KDM6B;XBP1;TGFB1;LMO2;LILRB1;POU2F2;TRERF1;NFKB1;RUNX2;FOSL2;HIPK2;NFKB2;RUNX1;ASXL1;MLXIPL;PLSCR1;KLF6;KAT6A;IRF1;IRF8;ATF5;ATF6;SSBP4;PPARD;TLR2							chloride transmembrane transport (GO:1902476)	5.30734e-06	GABRB3;GABRA2;SLC12A2;GABRB2;GABRA1;GABRB1;SLC12A5;GABRA4;SLC1A1;SLC12A1;SLC6A1;ANO4;ANO5;GABRG3;ANO2;GABRG2;ANO3;GABRG1;GLRA2;GLRA3;GLRB;LRRC8A	mRNA transport (GO:0051028)	3.92736e-09	SLBP;NUP205;NUP107;NXT1;NUP188;DDX25;POLDIP3;NUP160;SMG5;SMG6;GLE1;NUP85;U2AF2;TPR;NUP88;NUP43;NUP214;NDC1;UPF2;CHTOP;NUP210;NUP155;ALYREF;CPSF3;THOC1;THOC3;NUP153;DDX39A;NUP50;SRSF4;NUP54;NUP98;NUP58;NUP37
positive regulation of phagocytosis (GO:0050766)	0.00168028	C3;CAMK1D;PTPRC;PTPRJ;CYBA;NCKAP1L;DOCK2;GAS6;APPL2	regulation of GTPase activity (GO:0043087)	0.0210761	RABGAP1;PLXND1;LRRK2;RGS16;FGD4;FGD5;RAP1A;SIPA1L1;FGD6;RGS1;PLXNA1;SNX9;PLXNC1;RSU1;PLXNA3;NDEL1;VAV3;ARFGEF1;ARAP1;GPR137B;TBC1D2;TBC1D20;RAPGEF1;RAB3GAP2;MAPRE2;LIMS1				regulation of type I interferon production (GO:0032479)	0.00250041	IFI16;TRAF3;XRCC5;IRF1;NLRC5;TNFAIP3;IRF8;CD14;NFKB1;NFKB2							protein localization to membrane (GO:0072657)	5.34605e-06	DPP10;RAB3C;RAB3D;CYP46A1;BSG;ACTN2;TESC;MAGI2;ANK2;ANK3;ANK1;ZDHHC15;CACNB2;LRRC7;PKP2;TNIK;SHANK3;SPTBN4;NLGN1;NLGN2;STXBP1;NRXN1;NRXN2;LIN7A;THY1;PTN;ZDHHC22;SLC9A3R2;SLC9A3R1;DPP6;RAB40C;MAP7;INPP5K;TSPAN5;SCN3B;SPTBN1;PACSIN1;KCNB1;KCNB2;PTCH1;KCNIP3;WDR19;KCNIP4;EFR3B;EHD3;DLG2;DLG3;DLG4;RAB15;CPE;FGF13;MRAP2;FERMT2	mRNA processing (GO:0006397)	4.09923e-09	DDX46;GEMIN2;HNRNPU;HNRNPR;YBX1;PTBP1;METTL14;RAVER1;SNRPD1;RSRC1;DHX15;SNRPD3;CMTR1;RBM17;RBM15;USP49;THOC1;THOC3;DDX39A;HNRNPUL1;HNRNPH1;PSPC1;SNRPG;PPIH;SRSF4;SNRNP25;SNRPA;SNRPB;ZCCHC8;SF3B3;DHX8;DHX9;POLDIP3;SRRT;DDX23;WBP4;POLR2A;U2AF2;DHX35;TRA2B;PCBP2;POLR2D;RPRD1B;RALY;POLR2H;SRSF10;RBM10;SPEN;CHTOP;SF3A2;RNGTT;FUS;ALYREF;CPSF3;NONO;CDC5L;GTF2H1;LSM4;HNRNPL;NUDT21;SNRNP40;ERCC3;HNRNPF;HN…
positive regulation of cytokine production (GO:0001819)	0.00175456	CD86;CSF1R;PIK3CD;CLEC9A;C3;PLCG2;RPS3;CD14;IL12RB1;HLA-DPA1;CD74;TGFB1;SYK;WNT5A;LAPTM5;CYBA;POU2F2;SORL1;RUNX1;IL17RA;TLR1;PTPRC;HPSE;IL6ST;CARD11	positive regulation of focal adhesion disassembly (GO:0120183)	0.0210761	IQSEC1;PIK3R1;MAPRE2;ARF6				positive regulation of I-kappaB kinase/NF-kappaB signaling (GO:0043123)	0.0027691	ANKRD17;CD40;TFRC;SLC20A1;NEK6;SHISA5;DDX21;TICAM1;TIFA;TNFSF10;LTBR;TRIM38;ALPK1;HLA-DRB1							regulation of neuronal synaptic plasticity (GO:0048168)	6.50268e-06	CAMK2B;APP;MCTP1;CAMK2A;SLC4A10;GRIK2;SYP;SHISA9;SLC8A2;SHISA6;SYNGR1;NETO1;DLG4;NCDN;PPFIA3;DBN1	tRNA transport (GO:0051031)	9.35012e-09	NDC1;NUP214;NUP205;NUP107;NUP188;NUP155;NUP210;NUP153;YBX1;NUP160;NUP85;NUP50;TPR;NUP43;NUP88;NUP54;NUP98;NUP58;NUP37
negative regulation of cell migration (GO:0030336)	0.00176426	EPHA4;CD74;PTEN;PTPRJ;LDLRAD4;TMIGD3;SRGAP2C;ADGRG1;NAV3;ARHGDIB;EVL;SINHCAF;SRGAP2;RECK;SRGAP2B	positive regulation of toll-like receptor 7 signaling pathway (GO:0034157)	0.0210761	DDX3X;RSAD2;PTPN22;SLC15A4				positive regulation of ERK1 and ERK2 cascade (GO:0070374)	0.00283202	CCR1;TGFB1;PDGFA;PRKCA;ICAM1;GAREM1;PTPRC;CCL4;CCL3;CHI3L1;RAPGEF2;CCL2;GAS6;HLA-DRB1							extracellular matrix organization (GO:0030198)	6.68417e-06	DDR1;APP;COLGALT2;SPARC;COL16A1;ITGB4;ELN;NCAN;COL12A1;TNC;PLOD2;ICAM5;LAMC1;FGF2;ADAMTSL1;ADAMTS3;ADAMTS1;ADAMTSL3;BSG;MMP28;DAG1;CAPN2;TNR;ITGB8;ADAMTS9;ADAMTS6;COL27A1;DST;ITGA3;COL23A1;ITGA1;ADAM19;BCAN;VCAN;MMP16;COL4A2;COL4A1;MMP17;ADAM12;COL4A3;COL6A1;ITGA8;COL21A1;ITGA7;CD47;CD44;DDR2;LAMA5;COL11A1;LAMA4;PAPLN;LAMA3;COL19A1;ADAMTS16;SCUBE3;FLRT2;ADAMTS19;SPOCK2;GPM6B;JAM3;COL28A1;TGFB2;CO…	tRNA export from nucleus (GO:0006409)	1.4425e-08	NDC1;NUP214;NUP205;NUP107;NUP188;NUP155;NUP210;NUP153;NUP160;NUP85;NUP50;TPR;NUP43;NUP88;NUP54;NUP98;NUP58;NUP37
positive regulation of tumor necrosis factor superfamily cytokine production (GO:1903557)	0.00178509	CD86;TLR1;PTPRC;SYK;IFNGR1;WNT5A;PLCG2;PTPRJ;CYBA;CD14;JAK2	regulation of focal adhesion disassembly (GO:0120182)	0.0210761	IQSEC1;PIK3R1;MAPRE2;ARF6				toll-like receptor signaling pathway (GO:0002224)	0.00283202	MAPKAPK3;TRAF3;IRAK2;CD14;NMI;TICAM1;TLR5;PIK3AP1;S100A8;TLR2							regulation of synapse assembly (GO:0051963)	7.01382e-06	NLGN3;ROBO2;APP;NLGN1;NLGN2;CLSTN2;CLSTN3;NRXN1;CLSTN1;LHFPL4;PTPRD;LRFN5;CUX2;SLITRK1;DLG5;IL1RAPL2;IL1RAPL1;SLIT1;EPHB1;GPC6;LRRC4B	tRNA-containing ribonucleoprotein complex export from nucleus (GO:0071431)	1.4425e-08	NDC1;NUP214;NUP205;NUP107;NUP188;NUP155;NUP210;NUP153;NUP160;NUP85;NUP50;TPR;NUP43;NUP88;NUP54;NUP98;NUP58;NUP37
regulation of ubiquitin-dependent protein catabolic process (GO:2000058)	0.00183765	RPL5;RPS7;SMURF1;RPL23;RPL11;PTEN;LAPTM5;PTK2	regulation of interferon-beta production (GO:0032648)	0.0210761	RNF135;HSP90AA1;DDX3X;OAS1;DDX58;RIPK2;OAS2;TRAF3;OAS3;REL;TLR2				positive regulation of protein phosphorylation (GO:0001934)	0.00316859	LYN;CD40;CDKN1A;TGFB1;TFRC;XRCC5;LIMK2;ATP2B4;PDGFA;PTPRJ;TGFBR1;C3;PTPRC;CCND1;IL1B;FLOT1;RAPGEF2;CHI3L1;LCP2;RAC1;GAS6;HLA-DRB1							sodium ion transport (GO:0006814)	9.9715e-06	SLC24A2;SLC24A4;SLC24A3;ATP1A2;SLC6A1;SLC4A4;NALCN;SLC8A2;SCN9A;ASIC2;SCN3B;ASIC3;SCN3A;SCN1A;ASIC1;SLC12A2;SLC6A17;SLC6A15;SLC12A1;SLC6A11;SLC9B2;SLC8A3;SLC6A7;SLC6A8;SCN8A;FGF13;KCNK1;SCN2A;SCN4B;HCN1;SCN2B	regulation of cellular response to heat (GO:1900034)	2.17851e-08	NUP205;NUP107;NUP188;NUP160;DNAJB1;HSPH1;NUP85;TPR;MLST8;NUP43;NUP88;IER5;NDC1;NUP214;HSP90AA1;NUP210;NUP155;PTGES3;RPA1;RPA2;NUP153;MTOR;NUP50;NUP54;NUP98;NUP58;ATR;NUP37
ephrin receptor signaling pathway (GO:0048013)	0.00192188	ACTR2;EPHA4;TIAM1;PAK1;ARPC2;ARPC3;NCK2;ANKS1A;ACTB;PTK2;ACTG1	positive regulation of immune system process (GO:0002684)	0.0210761	TGFB2;ANXA1;RSAD2;IL15;LILRB2;LGALS9;VEGFA				positive regulation of lymphocyte proliferation (GO:0050671)	0.00324185	CD274;CD40;PTPRC;TFRC;IL1B;NCK2;NFATC2;PDCD1LG2;JAK3							cell-cell junction organization (GO:0045216)	1.29963e-05	NLGN2;CTNND2;CDH9;CDH8;CDH7;CDH6;PKHD1;CDH4;CDH3;CDH2;CDH20;CDH22;CADM3;TGFB2;NLGN4X;CADM1;CADM2;TJP1;AFDN;CDH10;CDH11;CDH12;CDHR3;PKP2;CDH13;PKP4;CDH18;SDK2;NECTIN1	telomere maintenance (GO:0000723)	2.82319e-08	BLM;MRE11;PCNA;RIF1;PARP1;PRKDC;XRCC5;PTGES3;NSMCE2;XRCC3;RPA1;TPRKB;RPA2;SMC5;SMC6;POLD3;RECQL4;WRN;POLD1;POLD2;POT1;DNA2;ATR
regulation of cellular amide metabolic process (GO:0034248)	0.00218916	CYFIP1;TIGAR;RPL10;PRKCD;PUM3;METAP1;PICALM	Fc receptor mediated stimulatory signaling pathway (GO:0002431)	0.0210761	VAV3;HSP90AA1;FCER1G;MYO10;PRKCE;WIPF3;PIK3R1;PLD2;FGR;FCGR2A;NR4A3;CD247;FCGR2B;DOCK1				positive regulation of nucleic acid-templated transcription (GO:1903508)	0.00328641	HDAC4;CEBPB;SP100;NCF1;ETS2;SPP1;HIVEP3;FZD2;TGFB1;FBXW11;TESC;NFATC2;TRERF1;NFKB1;RUNX2;TGFBR1;HIPK2;RUNX1;MLXIPL;KLF6;KAT6A;ID2;IL1B;IRF1;ATF5;HLA-DRB1;PPARD							potassium ion transmembrane transport (GO:0071805)	1.34654e-05	SLC24A2;SLC24A4;SLC24A3;KCNC1;KCNC2;KCNA1;KCNA2;ATP1A2;NALCN;SLC9C2;KCNV1;KCNT2;KCNN1;KCNN2;KCNN3;KCNH1;KCNJ3;SLC12A2;KCNH3;KCNJ6;KCNH5;KCNJ10;SLC12A5;KCNK10;KCND2;KCNH7;ABCC8;KCND3;KCNB1;KCNIP2;KCNJ9;KCNK12;KCNB2;SLC12A1;ABCC9;KCNAB1;ATP1B2;KCNQ2;KCNQ5;KCNK1;HCN1	RNA splicing, via transesterification reactions with bulged adenosine as nucleophile (GO:0000377)	6.11204e-08	DDX46;HNRNPU;HNRNPR;YBX1;PTBP1;METTL14;RAVER1;SNRPD1;RSRC1;DHX15;SNRPD3;RBM17;RBM15;USP49;DDX39A;HNRNPUL1;HNRNPH1;PSPC1;SNRPG;PPIH;SRSF4;SNRNP25;SNRPA;SNRPB;ZCCHC8;SF3B3;DHX8;DHX9;SRRT;DDX23;WBP4;POLR2A;U2AF2;DHX35;TRA2B;PCBP2;POLR2D;RALY;POLR2H;SRSF10;RBM10;SPEN;SF3A2;FUS;ALYREF;CPSF3;NONO;CDC5L;LSM4;HNRNPL;NUDT21;SNRNP40;HNRNPF;HNRNPD;BUD13;RBMX
regulation of macrophage cytokine production (GO:0010935)	0.00225704	CD74;TGFB1;WNT5A;LAPTM5;PLCG2	cellular response to chemical stress (GO:0062197)	0.0210761	ERO1A;G6PD;DDX3X;NCF2;GPX3;LRRK2;TXNRD1;FOXO3;SERPINB6;MSRA;ALDH3B1;TRPV4;STX4;STX2;ATG7;NFE2L2;SLC25A24				positive regulation of DNA-binding transcription factor activity (GO:0051091)	0.0033291	HDAC4;CD40;FZD2;TFRC;IL1RAP;TICAM1;NFKB1;HIPK2;STK3;NFKB2;IRAK2;IL1B;FLOT1;FLOT2;TRIM38;S100A8;TLR2							regulation of nervous system process (GO:0031644)	3.44727e-05	SLC8A3;APP;TMEM108;HTR2C;DLGAP1;NPTX1;DLGAP3;NPTXR;DLGAP2;BEGAIN;SLC8A2;DLGAP4	regulation of intracellular signal transduction (GO:1902531)	7.4894e-08	ARHGAP11A;TRIO;MRE11;ULK4;PTPN22;BRCA1;PIDD1;ING2;CHEK2;ARHGDIA;CHEK1;RAC2;MLST8;PIP4K2A;RAC3;KMT5A;TOPBP1;RFC5;ARHGEF11;SUPT16H;RFC3;RFC4;RMI1;RFC2;ENTPD5;TOP3A;TRAF2;RHOA;VAV2;TTI1;TIAM1;ARHGAP10;DEPDC1B;ARHGEF9;CEACAM1;MAPKAPK5;DNA2;EZR;TELO2;BLM;HDAC2;PRKAA1;PHLPP1;HDAC1;ARHGAP15;FGD1;AURKA;RHOT2;WRN;BRIP1;PAK1;ARHGAP20;RBBP4;RACGAP1;PRKAR2B;RBBP8;PIP5K1A;ANKRD54;RBBP7;ECT2;MTA2;ATRIP;PAK4;BA…
B cell activation (GO:0042113)	0.00254067	CD86;LAT2;LYL1;MEF2C;PTPRC;BLNK;PLCG2;PIK3CD;PTPRJ;JAK3;HDAC9	regulation of peptidyl-tyrosine phosphorylation (GO:0050730)	0.0211738	IL15;RIPK2;HGF;PDGFB;OSM;SAMSN1;EGFR;VEGFA;RAP2B;TEC;PECAM1;HCLS1;PTK2B;TNFRSF14;IL6R;CD44				negative regulation of MAPK cascade (GO:0043409)	0.00334082	LYN;PTPN1;SPRED1;PTPRC;CD300A;IL1B;RANBP9;PTPRJ;GBP1;PTPN2							regulation of axonogenesis (GO:0050770)	3.44727e-05	ROBO2;RTN4R;EPHA4;BRSK1;LINGO1;NTRK2;BRSK2;METRN;LRP4;THY1;ROBO1;CDH2;SLITRK1;CHN1;PLXNA2;MAP6;PLXNB1;SLIT2;LRRC4C;PAK3;PLXNA4	regulation of gene silencing by RNA (GO:0060966)	1.15399e-07	NDC1;NUP214;NUP205;NUP107;NUP188;NUP210;NUP155;NUP153;NUP160;POLR2A;NUP85;NUP50;POLR2D;TPR;NUP54;NUP43;NUP88;NUP98;POLR2H;NUP58;EIF4G1;NUP37
positive regulation of peptidyl-tyrosine phosphorylation (GO:0050731)	0.0027223	EPHA4;CSF1R;CD74;TGFB1;SEMA4D;PTPRJ;IGF1;LRP8;PTPRC;PLCG2;IL6ST;JAK2;GAS6;FCGR1A	cellular response to nutrient levels (GO:0031669)	0.0218561	KLF10;CDKN2B;BMPR2;LRRK2;LPL;WIPI1;WIPI2;MAP1LC3B;RRAGD;PDK4;CD68;ATG7;MFSD2A				cellular response to interleukin-1 (GO:0071347)	0.00334082	CD40;FBXW11;CUL1;IL1RAP;NFKB1;IL1A;IRAK2;IL1B;CCL4;CCL3;CCL2;MAP3K8;GBP1							regulation of sodium ion transmembrane transporter activity (GO:2000649)	4.65351e-05	PRKCE;STK39;ANK3;SLC9A3R1;FGF14;NETO1;HECW2;WNK2;FXYD1;HECW1;FXYD7;DMD;SCN3B;FGF13;FGF12;SCN4B;PTPN3;SCN2B	regulation of posttranscriptional gene silencing (GO:0060147)	1.15399e-07	NDC1;NUP214;NUP205;NUP107;NUP188;NUP210;NUP155;NUP153;NUP160;POLR2A;NUP85;NUP50;POLR2D;TPR;NUP54;NUP43;NUP88;NUP98;POLR2H;NUP58;EIF4G1;NUP37
protein kinase B signaling (GO:0043491)	0.00332738	SETX;TGFB1;PTEN;IGF1;GAS6;ZFP36L1	regulation of chemokine production (GO:0032642)	0.0218561	C5;ADAM17;LPL;EIF2AK2;LGALS9;HIF1A;IL6R;ALOX15B;FOXP1;TLR2				positive regulation of NF-kappaB transcription factor activity (GO:0051092)	0.00334082	CD40;TFRC;IL1RAP;TICAM1;NFKB1;NFKB2;IRAK2;IL1B;FLOT1;FLOT2;TRIM38;S100A8;TLR2							cellular response to metal ion (GO:0071248)	5.56828e-05	CLIC4;NLGN1;PRKAA2;CPNE5;CPNE4;HVCN1;KCNA1;MT1M;MT1X;ADCY1;ADCY8;RYR3;EGFR;AQP1;NEUROD2;MT2A;GLRA2;KCNH1;SYT5;SLC12A2;SYT4;ADGRV1;DMTN;SYT1;ANK3;SYT13;SYT9;MT3;SYT7;ITPKB;DLG2;SYT12;DLG4;SYT11;MT1F;MT1G;GPLD1;MT1E	positive regulation of cell cycle process (GO:0090068)	1.27697e-07	GPSM2;NUMA1;KIF14;DBF4B;AURKA;RACGAP1;CSPP1;RAD21;TPR;NUSAP1;MAP3K20;ECT2;GEN1;PLK4;RANBP1;SVIL;PCID2;DDX11;INSR;CEP295;XRCC3;CDC7;KIF23;NDC80;RHOA;CIT;NSFL1C;DBF4;PHIP;PKP4;KIF20B
positive regulation of lymphocyte proliferation (GO:0050671)	0.00396406	CD86;CD74;MEF2C;PTPRC;NCK2;NFATC2;NCKAP1L;IL6ST;JAK3;HLA-DPA1	regulation of small GTPase mediated signal transduction (GO:0051056)	0.0223974	VAV3;STARD13;TRIO;ITSN1;ARHGAP18;MYO9B;ARAP1;ARHGAP6;MYO9A;ARHGAP24;RHOB;GNA13;AKAP13;ARHGAP10;FGD4;OBSCN;RHOT1;ARHGAP30;ITGAV;SQSTM1;RHOQ				positive regulation of MAPK cascade (GO:0043410)	0.00362156	CCR1;CD40;TGFB1;KSR1;PDGFA;PRKCA;PTPRJ;ICAM1;TRAF7;GAREM1;PTPRC;CCL4;CCL3;RAPGEF2;CHI3L1;CCL2;GAS6;HLA-DRB1							response to calcium ion (GO:0051592)	6.25748e-05	RYR2;CLIC4;NLGN1;AHCYL1;PRKAA2;CPNE5;CPNE4;ADCY1;ADCY8;RYR3;TTN;NEUROD2;PPP3CA;KCNH1;SYT5;SYT4;ADGRV1;DMTN;HOMER1;SYT1;TRPC3;KCNIP2;TRPC1;SYT13;SYT9;SYT7;ITPKB;SYT12;SYT11;CALM3;CALM1;SLC25A12;GPLD1	ncRNA export from nucleus (GO:0097064)	1.27697e-07	NDC1;NUP214;NUP205;NUP107;NUP188;NUP155;NUP210;NUP153;NUP160;NUP85;NUP50;TPR;NUP43;NUP88;NUP54;NUP98;NUP58;NUP37
ribosomal large subunit assembly (GO:0000027)	0.00396406	RPL5;RPL3;RPL10;RPL11;RPL23A;RPL6	negative regulation of cytokine production (GO:0001818)	0.0223974	PTGER4;CD84;GBA;TNFAIP3;PTPN22;RNF135;ZFP36;GPNMB;LGALS9;N4BP1;HAVCR2;CHID1;SRGN;ANXA1;CR1;DDX58;SLC2A10;SLC11A1;TWSG1;CD200R1;RGCC;AXL;TAX1BP1;PDCD4;FCGR2B				MAPK cascade (GO:0000165)	0.00414186	TGFB1;KSR1;FBXW11;CUL1;PDGFA;RANBP9;CSF2RB;NFKB1;ZFP36;SPRED1;IL1B;CCL3;RAPGEF2;CCL2;GRB2;MAP3K8;ITGAV;CCM2;JAK3							positive regulation of neuron projection development (GO:0010976)	6.25748e-05	ALK;CAMK2B;NDRG4;TENM3;PLPPR5;STMN2;PTN;CX3CL1;CUX2;RELN;FUT9;DPYSL3;PACSIN1;NTRK2;NTRK3;MAGI2;COBL;ATP1B2;BMP7;ZDHHC15;RIT2;LRRC7;PTK7;ROR1;PRKD1;SERPINI1;TOX;DBN1;EPHA3	G1/S transition of mitotic cell cycle (GO:0000082)	1.27697e-07	RB1;KHDRBS1;USP37;PCNA;TYMS;NPAT;CDC45;ORC1;E2F1;RCC1;E2F3;FBXO5;ZNF324;POLE;CDKN2D;CDKN2C;CDKN2A;CDC7;DHFR;POLA1;DBF4;TFDP1;CCNE2;TFDP2;NASP;CDK2;SPDYA;CDK16
negative regulation of actin filament polymerization (GO:0030837)	0.00396406	GSN;TMSB4X;PRKCD;SSH2;TMSB10;SSH1	regulation of phosphatidylinositol 3-kinase activity (GO:0043551)	0.0223974	FGR;RUBCN;FLT1;PIK3IP1;WDR91;PDGFB;PTK2B;TNFAIP8L3;PIK3R1				regulation of dendritic cell apoptotic process (GO:2000668)	0.00414186	LYN;RAPGEF2;LILRB1;GAS6							potassium ion transport (GO:0006813)	6.5269e-05	SLC24A2;SLC24A4;SLC24A3;KCNC1;KCNC2;KCNA1;KCNA2;ATP1A2;NALCN;SLC9C2;AQP1;KCNV1;KCNN1;KCNN2;KCNN3;KCNH1;KCNJ3;KCNH3;KCNJ6;KCNH5;KCNJ10;KCNK10;KCND2;KCNH7;ABCC8;KCND3;KCNB1;KCNIP2;KCNK12;KCNB2;ABCC9;KCNAB1;KCNQ2;KCNQ5;KCNK1;HCN1	DNA duplex unwinding (GO:0032508)	1.34243e-07	BLM;MRE11;ANXA1;MCM7;PARP1;DHX9;MCM9;DDX11;RECQL;HMGA1;RPA1;GTF2H1;CHD1L;DDB2;RECQL4;WRN;ERCC3;MCM4;POT1;MCM6;ASCC3
negative regulation of sequestering of calcium ion (GO:0051283)	0.00396406	RYR1;TRPM2;PTPRC;ITPR1;PLCG2;ITPR2	negative regulation of immune effector process (GO:0002698)	0.0239026	LGALS3;GRN;CR1;SLAMF8;CD55;HAVCR2				negative regulation of cytokine production (GO:0001818)	0.00419242	SRGN;CD274;NLRC5;TNFAIP3;LILRB1;PDCD1LG2;ZFP36;PTPRC;NAV3;RAC1;GAS6;JAK3;GBP1;HLA-DRB1							regulation of anatomical structure morphogenesis (GO:0022603)	7.95785e-05	CRB2;BRSK1;PHLDB1;BRSK2;PID1;SPARC;SDC2;KNDC1;EFNA5;FGF2;ARHGAP44;BMPER;CDH2;ZMYM3;CHN1;DAG1;KIF1A;LRRC4C;PAK3;LZTS3;PPFIA2;SH3D19;EPHA4;SRCIN1;ZDHHC15;BCL6;ADGRB3;HECW2;HECW1;SARM1;TNIK;MAPT;SHANK3;FERMT2;FGFR2;CDK5R1	DNA synthesis involved in DNA repair (GO:0000731)	1.80462e-07	CDKN2D;RFC5;RFC3;PCNA;RFC4;RFC1;RFC2;REV1;RPA1;RPA2;PRIMPOL;POLD3;POLA1;WRN;POLD1;POLD2;POLE;DTL;POLH
macrophage activation (GO:0042116)	0.00412541	TLR1;C1QA;ITGAM;SYK;IFNGR1;PLCG2;JAK2	regulation of cholesterol storage (GO:0010885)	0.0239026	ABCA1;MSR1;SCARB1;LPL;PPARG;ABCG1				negative regulation of dendritic cell differentiation (GO:2001199)	0.00524591	TMEM176B;TMEM176A;LILRB1							negative regulation of neuron projection development (GO:0010977)	8.66097e-05	RTN4R;EPHA4;KANK1;LINGO1;NLGN1;PTPRS;DCC;BCL11A;SEMA3A;PTPRO;STMN2;CRMP1;LRP4;THY1;MT3;STX1B;RTN4RL1;DPYSL3;SPOCK1;KIAA0319;NGEF;ZNF365	regulation of carbohydrate catabolic process (GO:0043470)	1.80462e-07	NDC1;NUP214;NUP205;NUP107;NUP188;NUP155;NUP210;PGAM1;NUP153;NUP160;NUP85;NUP50;TPR;NUP43;NUP88;NUP54;NUP98;NUP58;NUP37
transmembrane receptor protein tyrosine kinase signaling pathway (GO:0007169)	0.00423146	CYFIP1;CSF1R;NCF1;PTPRJ;ADRB2;ACTB;ACTG1;PAK1;SPRED1;NCK2;BLNK;NCKAP1L;ANKS1A;JAK2;MPZL1;ACTR2;EPHA4;SYK;CYBA;IGF1;PTK2;VAV1;SETX;TIAM1;ARPC2;ARPC3;GRB2	phospholipid transport (GO:0015914)	0.0239026	SCARB2;ABCA1;SCARB1;OSBPL8;APOC1;TNFAIP8L3;ATP10A;APOE;ATP9B;PLTP;ABCG1;MFSD2A				negative regulation of leukocyte differentiation (GO:1902106)	0.00524591	TMEM176B;TMEM176A;LILRB1							neuron migration (GO:0001764)	9.72481e-05	GPM6A;NTRK2;CDKL5;SEMA3A;NAV1;CCK;TUBB2B;RELN;MAP1B;DNER;DCX;SPOCK1;NRCAM;ASTN2;FGF13;KIAA0319;ASTN1;MARK1;ADGRL3;CDK5R1	regulation of purine nucleotide metabolic process (GO:1900542)	1.80462e-07	NDC1;NUP214;NUP205;NUP107;NUP188;NUP155;NUP210;PGAM1;NUP153;NUP160;NUP85;NUP50;TPR;NUP43;NUP88;NUP54;NUP98;NUP58;NUP37
regulation of aspartic-type endopeptidase activity involved in amyloid precursor protein catabolic process (GO:1902959)	0.00429707	EPHA4;BIN1;SORL1;PICALM	negative regulation of lymphocyte activation (GO:0051250)	0.0239026	IL4I1;LGALS3;GPNMB;TNFAIP3;PTPN22;FCGR2B;SAMSN1				regulation of defense response (GO:0031347)	0.00524591	HCK;SBNO2;CASP5;BCL6;TRAF3;IRF1;ALOX5;CASP4;PIK3AP1							brain development (GO:0007420)	0.000100435	ROBO2;CNTNAP2;NDRG4;SPEF2;FOXG1;MAST1;AATK;AFF2;GRIN2A;RELN;CDH2;ZIC1;NNAT;JHY;CTNNA2;SOX6;NKX2-2;BBS2;ARNT2;EPHA7;CA10;ZFHX2;SLC6A17;PTCH1;SHROOM2;PBX4;GRIN2C;MEIS3;GRIN2B;MEIS2;PBX1;GRIN1;COL4A1;NFIB;CNTN4;ZNF335;DSCAML1;SHANK3;ADGRL2;ADGRL3;CDK5R1	base-excision repair, gap-filling (GO:0006287)	2.02883e-07	RFC5;RFC3;PCNA;RFC4;LIG1;PARP1;RFC1;RFC2;OGG1;RPA1;RPA2;UNG;POLD3;POLD1;POLD2;POLE;MUTYH
negative regulation of ubiquitin protein ligase activity (GO:1904667)	0.00429707	RPL5;RPS7;RPL23;RPL11	nitrogen compound transport (GO:0071705)	0.0241571	SCARB2;ARRDC4;SLC22A4;SLC36A1;SLC43A2;ARRDC2;SLC11A1;AQP9;SLC16A10;SLC7A5;SEC14L1;SLC7A8;CHMP2B;TOM1;PPT1;PICK1;SLC15A3;SLC15A4;RILP;RAMP1;SLC19A2				regulation of platelet activation (GO:0010543)	0.00524591	LYN;THBD;PLEK;PDGFA;PRKCA							protein localization to synapse (GO:0035418)	0.000100435	NLGN1;NLGN2;PCLO;DLG4;NRXN1;NRXN2;BSN;SHANK1;ZDHHC15	base-excision repair (GO:0006284)	2.33684e-07	RFC5;POLQ;RFC3;PCNA;RFC4;LIG1;PARP1;RFC1;RFC2;OGG1;RPA1;RPA2;UNG;POLD3;WRN;POLD1;POLD2;DNA2;POLE;MUTYH
positive regulation of macrophage cytokine production (GO:0060907)	0.00429707	CD74;WNT5A;LAPTM5;PLCG2	positive regulation of interferon-beta production (GO:0032728)	0.0241571	RNF135;HSP90AA1;DDX3X;OAS1;DDX58;RIPK2;OAS2;OAS3;TLR2				negative regulation of B cell activation (GO:0050869)	0.00524591	LYN;CD300A;ID2;TNFAIP3;SAMSN1							synaptic transmission, glutamatergic (GO:0035249)	0.000140705	GRIA2;UNC13C;UNC13A;GRID1;GRIK5;GRIK3;GRIK4;GRIK1;SLC17A7;GRIK2;CDH8	response to ionizing radiation (GO:0010212)	2.40134e-07	BLM;PRKAA1;PAXIP1;RNF8;BRCA1;RAD51AP1;MTA1;FIGNL1;TOPBP1;ECT2;ANXA1;XRCC4;AEN;SPIDR;RNF168;NET1;MSH2;EEF1D;FANCD2;RFWD3;TRIM13;INTS7;RAD1;CLOCK;RAD9A
positive regulation of tumor necrosis factor production (GO:0032760)	0.0044187	TLR1;PTPRC;SYK;IFNGR1;WNT5A;PLCG2;PTPRJ;CYBA;CD14;JAK2	lipoprotein biosynthetic process (GO:0042158)	0.0241571	UGCG;WIPI1;APOE;WIPI2;ATG7				negative regulation of biomineral tissue development (GO:0070168)	0.00524591	CCR1;SRGN;TGFB1;CCL3;GAS6							homophilic cell adhesion via plasma membrane adhesion molecules (GO:0007156)	0.000155162	PTPRT;ROBO2;KIRREL3;CADM3;TENM3;DSCAM;CADM1;CNTN6;VSTM2L;L1CAM;PKD1;ROBO1;IGSF11;CDH4;CDH2;PALLD;BSG;CDH13;CNTN4;DSCAML1;SDK2;NECTIN1	regulation of gene silencing by miRNA (GO:0060964)	2.40134e-07	NDC1;NUP214;NUP205;NUP107;NUP188;NUP210;NUP155;DHX9;NUP153;LIMD1;NUP160;POLR2A;NUP85;NUP50;POLR2D;TPR;NUP54;NUP43;NUP88;NUP98;POLR2H;NUP58;EIF4G1;NUP37
positive regulation of interleukin-2 production (GO:0032743)	0.00446657	CD86;PTPRC;PLCG2;RPS3;CARD11;RUNX1	positive regulation of phosphatidylinositol 3-kinase signaling (GO:0014068)	0.0241571	TGFB2;FLT1;HGF;PDGFB;OSM;IRS2;PIK3R1;EPOR;IGF1R;PIK3R5;FGR;PDGFC;HCLS1;ROR2				negative regulation of interleukin-2 production (GO:0032703)	0.00524591	ZFP36;PTPRC;NAV3;TNFAIP3;GBP1							regulation of dendritic spine morphogenesis (GO:0061001)	0.000176804	CAMK2B;EPHA4;NLGN1;SRCIN1;ZDHHC15;ARHGAP44;CUX2;RELN;KIF1A;SHANK3;DBN1;NGEF;LZTS3;PPFIA2;CDK5R1	DNA strand elongation (GO:0022616)	3.32616e-07	GINS1;POLD3;POLA1;RFC3;MRE11;RFC4;MCM7;GINS3;GINS4;POLD2;MCM3;MCM4
positive regulation of muscle hypertrophy (GO:0014742)	0.00496073	MEF2A;CAMK2D;PRKCA;IGF1;IL6ST	regulation of Ras protein signal transduction (GO:0046578)	0.0241571	NOTCH2;STARD13;TGFB2;DENND1A;MAPKAP1;DENND4C;IRS2;MYO9B;EPOR;AKAP13;RAPGEF1;RAF1;FBP1;SQSTM1;ARF6				negative regulation of lymphocyte activation (GO:0051250)	0.00524591	IL4I1;TNFAIP3;SAMSN1;JAK3;PAG1							dendrite morphogenesis (GO:0048813)	0.000194048	FARP1;CTNND2;SDC2;LRP4;PTN;MAPK8IP2;MAP2;DLG4;MAP6;PHACTR1;CTNNA2;PAK3;EPHB1;SHANK3;ZNF365;SHANK1	protein import (GO:0017038)	3.47018e-07	NUP107;NXT1;NUP188;CSE1L;IPO7;PHB2;IPO5;TOMM22;IPO9;NUP85;TPR;E2F3;NUP88;TNPO2;TNPO3;NUP214;PEX16;HSP90AA1;SYK;NUP155;RANBP17;TSC2;NUP153;SLC25A17;NUP50;PXMP4;NUP62CL;KPNB1
release of sequestered calcium ion into cytosol (GO:0051209)	0.00542743	RYR1;TRPM2;PTPRC;ITPR1;PLCG2;ITPR2	regulation of response to biotic stimulus (GO:0002831)	0.0241571	RNF135;FGR;TRAF3;PTPN22;FCGR2B;CD55;N4BP1;FOXP1				cellular response to mechanical stimulus (GO:0071260)	0.00524591	CD40;CASP5;IL1B;IRF1;LTBR;TLR5;NFKB1							regulation of kinase activity (GO:0043549)	0.000235952	ALK;DDR1;EPHB6;EPHA10;LDB2;EGFR;IGF1R;TTN;SLC9A3R1;ERBB4;PLCE1;EPHB1;EPHA5;PDGFRB;TSPYL2;EPHA4;PDGFRA;NTRK2;EPHA7;EPHA6;NTRK3;LMTK2;TYRO3;ROR1;MAPT;FGFR3;EPHA3;FGFR2;DDR2	nuclear membrane reassembly (GO:0031468)	3.91193e-07	NDC1;ANKLE2;NUP205;NUP107;UBE2I;NUP188;NUP155;UBXN2A;VRK1;RANGAP1;LEMD2;NUP160;NSFL1C;NUP85;REEP3;RCC1;BANF1;NUP43;NUP98;KPNB1;NUP37
regulation of intracellular signal transduction (GO:1902531)	0.00558525	RPL5;RPL11;WWC2;PTEN;PRDM11;FGD2;ARHGAP12;FGD3;ARHGAP22;PREX1;ABR;PAK1;SPRED1;TMSB4X;MCF2L;ARHGDIB;PLCG2;PIP5K1B;SRGAP2;A2M;MAP4K4;PLEKHG5;WNT5A;ARHGAP26;ARHGAP25;VAV1;TIAM1;ATM	positive regulation of protein kinase activity (GO:0045860)	0.0241571	PTPN1;SLC27A1;TGFB2;HSP90AA1;DDX3X;SLC11A1;NAB2;SYAP1;MINK1;PDGFB;PRKAG2;NEDD9;EMP2;IQGAP1;CAMKK1;VEGFA;RAP1A;CASS4;PTK2B;SNX9;IL6R;CACUL1				positive regulation of T cell proliferation (GO:0042102)	0.00556051	CD274;PTPRC;TFRC;IL1B;EBI3;NCK2;PDCD1LG2;JAK3							postsynaptic membrane organization (GO:0001941)	0.000273007	NLGN3;NLGN1;NLGN2;NLGN4X;DLG4;NRXN1;LHFPL4;LRP4;NRXN2;SHANK3;GPHN	error-free translesion synthesis (GO:0070987)	6.04681e-07	RFC5;RFC3;PCNA;RFC4;POLDIP2;RFC1;RFC2;REV1;RPA1;RPA2;POLD1;UFD1;POLH
positive regulation of cellular process (GO:0048522)	0.00558525	CD86;CSF1R;TENM4;PTEN;PTPRJ;ZFP36L1;RPS4X;PAK1;ADGRG1;RPS19;CCND1;RPS6KA1;GCNT2;EPHA4;ZFHX3;TGFB1;CAMK1D;RPL23;PRKCD;RPS6;WNT5A;ADAM10;PRKCA;CYBA;IGF1;PTK2;FOSL1;MLXIPL;TIAM1;GAREM1;TAL1;ATM;SINHCAF;GAS6;IL6ST;DOCK2	positive regulation of protein localization to plasma membrane (GO:1903078)	0.0255368	LGALS3;CLN3;PRKCH;LRP1;PRKCE;STX4;PIK3R1;STX3;SQSTM1;EGFR;ARF6				negative regulation of T cell proliferation (GO:0042130)	0.00556051	CD274;IL4I1;CEBPB;LILRB1;PDCD1LG2;HLA-DRB1							protein localization to plasma membrane (GO:0072659)	0.000321826	DPP10;RAB3C;SPTBN4;RAB3D;STXBP1;ZDHHC22;SLC9A3R2;SLC9A3R1;DPP6;RAB40C;BSG;MAP7;INPP5K;TSPAN5;SCN3B;SPTBN1;PACSIN1;ACTN2;KCNB1;PTCH1;TESC;KCNB2;KCNIP3;KCNIP4;ANK2;ANK3;ANK1;EFR3B;CACNB2;AFDN;EHD3;RAB15;PKP2;TNIK;FGF13;MRAP2;ASB3	translesion synthesis (GO:0019985)	7.44502e-07	RFC5;RFC3;PCNA;RFC4;POLDIP2;RFC1;RFC2;REV1;RPA1;RPA2;PRIMPOL;POLD3;POLD1;POLE2;POLD2;UFD1;DTL;POLH
positive regulation of cell adhesion (GO:0045785)	0.00558525	P2RY12;EPHA4;ADGRG1;ZFHX3;SYK;PTPRJ;PRKCA;NCKAP1L;ATM;JAK2	negative regulation of cellular catabolic process (GO:0031330)	0.0255368	RUBCN;HGF;IL10RA;STAT3;PTPN22;APOC1;LEPR;TIMP2;BCL2;BMF;NUPR1;MFSD2A;MCL1				negative regulation of ERK1 and ERK2 cascade (GO:0070373)	0.00571716	LYN;PTPN1;SPRED1;PTPRC;RANBP9;GBP1;PTPN2							cation transport (GO:0006812)	0.00035134	SLC47A1;KCNC1;KCNA1;SLC1A1;KCNA2;ATP1A2;SLC4A4;SLC7A1;AQP1;SLC8A2;KCNV1;SLC25A29;SCN9A;KCNN1;KCNN2;SCN3B;SCN3A;TRPM3;KCNH1;SCN1A;ASIC1;KCNJ3;SLC12A2;KCNH3;NDFIP2;KCNJ6;TRPC6;KCNJ10;SLC6A17;ABCC8;KCND3;KCNIP2;KCNB2;ABCC9;KCNAB1;SLC9B2;GRIN1;SLC8A3;SCN8A;CNGB3;FGF13;SCN2A;KCNK1;SCN4B	protein import into nucleus (GO:0006606)	7.74447e-07	NUP107;NXT1;NUP188;CSE1L;IPO7;PHB2;IPO5;IPO9;NUP85;TPR;E2F3;NUP88;KPNA2;TNPO2;TNPO3;NUP214;SYK;NUP155;RANBP17;TSC2;NUP153;NUP50;NUP54;NUP62CL;KPNB1
regulation of protein tyrosine kinase activity (GO:0061097)	0.00581402	CSF1R;EPHA4;PTPRC;NCK2;FCGR1A;GAS6;LRP8	platelet degranulation (GO:0002576)	0.0255368	CHID1;SRGN;TOR4A;CD63;TGFB2;APOOL;ACTN1;HGF;SERPINE1;ANXA5;PDGFB;F13A1;VEGFA;SELENOP;PSAP;PECAM1;FLNA;CD9;FERMT3				positive regulation of myeloid leukocyte differentiation (GO:0002763)	0.00635509	CCR1;TESC;ID2;PRKCA;HLA-DRB1;RUNX1							synaptic vesicle endocytosis (GO:0048488)	0.000425582	NLGN3;SYT5;NLGN1;NLGN2;NLGN4X;SYT1;STON2;DNM1;SNAP91;DNM3;OPHN1;DNAJC6;AMPH;SNCB;STX1A;PACSIN1	DNA geometric change (GO:0032392)	7.96154e-07	ZRANB3;BLM;MRE11;ANXA1;DHX9;MCM9;DDX11;HMGB2;RECQL;RECQL4;WRN;POT1;ASCC3;DNA2
positive regulation of cardiac muscle hypertrophy (GO:0010613)	0.00610554	MEF2A;CAMK2D;PRKCA;IGF1;IL6ST	positive regulation of MAPK cascade (GO:0043410)	0.0255368	NOTCH2;FLT1;LRRK2;C5AR1;PDGFB;PTPN22;IQGAP1;EGFR;PIK3R5;IGF1R;CALCR;RAP1A;GPNMB;PDGFC;PTK2B;TNFAIP8L3;LGALS9;APOE;PDE8A;TGFB2;ATP6AP1;RYK;FBXW7;OSM;EIF2AK2;VEGFA;MARCO;MFHAS1;GPR183;ADAM8;ROR2;CD44;GSDME				regulation of interferon-gamma production (GO:0032649)	0.00638574	SLC7A5;CD274;IL1B;EBI3;LILRB1;PDCD1LG2;CD14;GAS6;HLA-DRB1							inhibitory synapse assembly (GO:1904862)	0.000501268	GABRA2;GABRB3;GABRA1;GABRB2;PLXNB1;CBLN4;FGF13;GABRG2	negative regulation of G0 to G1 transition (GO:0070317)	8.23649e-07	SUZ12;PCGF6;L3MBTL2;CBX5;EED;MGA;CDC7;BRCA1;TFDP1;RBBP4;TFDP2;CHEK1;E2F1;RBBP8;RBBP7;YAF2;EZH2
cellular response to metal ion (GO:0071248)	0.00610554	MEF2A;RYR1;MEF2C;CAMK2D;TIGAR;NCF1;WNT5A;ADCY7;SYT17;TRPM2;ALOX5AP;PLCG2;B2M	regulation of phosphatidylinositol 3-kinase signaling (GO:0014066)	0.0261784	TGFB2;FLT1;HGF;PDGFB;OSM;IRS2;PIK3R1;PPP2R5C;EGFR;EPOR;IGF1R;PIK3R5;FGR;PIK3IP1;PDGFC;HCLS1;ROR2				regulation of antigen receptor-mediated signaling pathway (GO:0050854)	0.0066098	LYN;PTPRC;CD300A;RUNX1							regulation of long-term neuronal synaptic plasticity (GO:0048169)	0.000501268	CAMK2B;APP;SYNGR1;NETO1;DLG4;NEURL1;SYP;SHANK3	protein localization to chromosome (GO:0034502)	8.82043e-07	RB1;SLF1;SLF2;XRCC4;MCM8;XRCC5;MCM9;PLK1;RPA1;RPA2;CTCF;CENPA;LEMD2;MSH2;RAD21;ATR
cellular response to transforming growth factor beta stimulus (GO:0071560)	0.00610554	SKI;MEF2C;USP15;TGFB1;SMURF1;WNT5A;GCNT2;RPS27A;ZFP36L2;PTK2;APPL2;ZFP36L1	regulation of B cell receptor signaling pathway (GO:0050855)	0.0265947	ELF1;PRKCH;ELF2;NFAM1;PTPN22;FCGR2B;FOXP1				regulation of receptor signaling pathway via STAT (GO:1904892)	0.0066098	PTPRC;MGAT5;DOT1L;JAK3							chondroitin sulfate proteoglycan biosynthetic process (GO:0050650)	0.00050283	CHST9;NCAN;B3GAT2;B3GAT1;XYLT2;XYLT1;BCAN;UGDH;VCAN;CHST12;CSPG5;PXYLP1;CHST3	double-strand break repair via nonhomologous end joining (GO:0006303)	1.12703e-06	BARD1;MDC1;POLQ;DCLRE1C;MRE11;PAXIP1;RIF1;PSMD14;XRCC4;ATP23;PRKDC;XRCC5;NSMCE2;HMGB2;RNF8;SMC5;BRCA1;RNF168;POLA1;HERC2;PAXX;NSD2
negative regulation of cell motility (GO:2000146)	0.00610554	TMIGD3;SRGAP2C;EPHA4;CD74;NAV3;PTEN;PTPRJ;LDLRAD4;SINHCAF;SRGAP2;RECK;SRGAP2B	membrane organization (GO:0061024)	0.0268102	SCARB2;TFRC;UBXN2B;ITSN1;STX18;AP2A2;EGFR;CORO1C;CLN3;BAIAP2L2;SYNGR2;UBC;FCHO2;REPS2;SNX9;EPS15;AGFG1;CR1;MX2;MX1;AP2B1;IGF2R;NECAP1;VAPA;CHMP2B;PPT1;AAK1;PICK1;TMCC1;HBEGF				regulation of cytokine production (GO:0001817)	0.00709391	LYN;SRGN;IL1A;PTPRC;BCL6;IFI16;TRAF3;ALOX5;FLOT1;IRF8;HLA-DRB1;BATF							synaptic membrane adhesion (GO:0099560)	0.000577059	NTNG1;PTPRD;LRFN5;PTPRS;SLITRK1;LRRC4C;GPC6;PTPRF;LRRC4B	DNA integrity checkpoint signaling (GO:0031570)	1.24337e-06	DONSON;CDC5L;BRIP1;CDC45;CHEK2;CHEK1;E2F1;MAP3K20;TIMELESS;INTS7;RAD1;CLSPN;DNA2;ATRIP;CLOCK;ATR;RAD9A
positive regulation of B cell activation (GO:0050871)	0.00644288	CD74;MEF2C;PTPRC;SYK;SH3KBP1;NFATC2;KMT5B;NCKAP1L	negative regulation of viral process (GO:0048525)	0.0268102	RSAD2;STAT1;MX1;EIF2AK2;PML;ZFP36;PLSCR1;OAS1;OAS2;OAS3;TRIM14;TRIM32;N4BP1				dendritic cell differentiation (GO:0097028)	0.00709391	LYN;IRF8;LILRB1;GAS6;BATF							inorganic anion transmembrane transport (GO:0098661)	0.000577059	GABRB3;GABRA2;SLC12A2;GABRB2;GABRA1;GABRB1;SLC12A5;GABRA4;SLC1A1;SLC12A1;SLC6A1;ANO4;ANO5;GABRG3;ANO2;GABRG2;ANO3;GABRG1;GLRA2;GLRA3;GLRB;LRRC8A	DNA recombination (GO:0006310)	1.24337e-06	GEN1;BLM;MRE11;XRCC2;XRCC3;RECQL;RPA1;RAD54B;RECQL4;RAD51B;WRN;RAD51C;MSH2;MSH3;RAD21;DMC1;RAD54L
lymphocyte differentiation (GO:0030098)	0.00763935	LYL1;PTPRC;CHD7;BLNK;PLCG2;PIK3CD;PTPRJ;IKZF1;JAK3;HDAC9	positive regulation of cell-substrate adhesion (GO:0010811)	0.0268102	PLEKHA2;PDGFB;NEDD9;EMP2;TRIOBP;CASS4;FLNA;PTK2B;RSU1;UTRN;DOCK1;RREB1;LIMS1				regulation of cell population proliferation (GO:0042127)	0.00709391	HDAC4;CDKN1A;BTG2;TFRC;DOT1L;PDGFA;PTPRJ;ADGRG1;NAMPT;NCK2;ITGAV;LYN;XBP1;TGFB1;KSR1;XRCC5;TESC;TBC1D8;NMI;GAB2;TGFBR1;RUNX1;MLXIPL;HCK;IL1A;GAREM1;BCL6;ID2;IL1B;IRF1;ACER3;RAPGEF2;ATF5;PTPN2							regulation of regulated secretory pathway (GO:1903305)	0.000577059	SYT5;SYT4;SYT1;RAB3D;SYT13;SYT9;SYN1;SYT7;RIMS2;RIMS1;PREPL;RIMS3;SYT12;RAB15;SYT11	nucleotide-excision repair, DNA incision (GO:0033683)	1.24337e-06	RFC5;RFC3;PCNA;RFC4;PARP1;RFC1;RFC2;OGG1;RPA1;RPA2;GTF2H1;CHD1L;DDB2;POLD3;ERCC3;POLD1;POLD2
cellular response to calcium ion (GO:0071277)	0.00779829	RYR1;MEF2A;TRPM2;MEF2C;CAMK2D;WNT5A;ALOX5AP;PLCG2;SYT17	positive regulation of multicellular organismal process (GO:0051240)	0.0268102	PTGER4;SLC27A1;KDM3A;BMPR2;TFRC;LRP1;TXK;SERPINE1;PDGFB;CXCR4;ADIPOR1;AGPAT2;IGF1R;SDCBP;PDGFC;LEPR;ITGAX;APOE;RREB1;LURAP1;ABCA1;KDM6B;TGFB2;PRKCH;CADM1;ACSL1;IL15;SLC11A1;NFAM1;ZBTB16;EIF2AK2;G0S2;LILRB2;GADD45G;VEGFA;FGR;RGCC;ZNF516;CTNNB1				negative regulation of innate immune response (GO:0045824)	0.00786758	USP15;IFI16;NLRC5;TNFAIP3;NMI;PTPN2							regulation of trans-synaptic signaling (GO:0099177)	0.000577059	NLGN3;NLGN1;NLGN2;NLGN4X;GRID1;GRIK5;CACNA1B;GRIK3;GRIK4;GRIK1;GRIK2;BCR;RELN;NRG3;LRRC4C	regulation of DNA replication (GO:0006275)	1.40578e-06	USP37;BLM;PCNA;ATAD5;DHX9;DSCC1;FAF1;GMNN;NUCKS1;ESCO2;SMC3;PDS5A;CCNA2;CCDC88A;SLFN11;CDAN1;ORC3;FBXO5;DNA2;ATR
calcium ion transmembrane import into cytosol (GO:0097553)	0.00830576	RYR1;TRPM2;PTPRC;ITPR1;PLCG2;ITPR2;SLC8A1	regulation of pri-miRNA transcription by RNA polymerase II (GO:1902893)	0.0268102	JUN;TGFB2;ATOH8;STAT3;PDGFB;PPARG;FOS;FOXO3;NR3C1;HIF1A				regulation of G1/S transition of mitotic cell cycle (GO:2000045)	0.0079301	RB1;ANKRD17;CDKN1A;CCND1;ID2;UBE2E2;CCL2;DACT1							protein localization to cell periphery (GO:1990778)	0.000577534	DPP10;RAB3C;SPTBN4;RAB3D;STXBP1;LIN7A;ZDHHC22;SLC9A3R2;SLC9A3R1;DPP6;RAB40C;BSG;MAP7;INPP5K;TSPAN5;SCN3B;SPTBN1;PACSIN1;ACTN2;KCNB1;PTCH1;TESC;KCNB2;KCNIP3;KCNIP4;WDR19;ANK2;ANK3;ANK1;EFR3B;CACNB2;EHD3;RAB15;PKP2;TNIK;FGF13;MRAP2	protein modification by small protein conjugation (GO:0032446)	1.53984e-06	NUP107;NUP188;UBE2D2;CCNF;KEAP1;BRCA1;RNF157;HERC5;ANKRD9;HERC2;TRIM28;SUMO2;CDC27;FBXO4;TRIM24;TRIM26;NUP214;NDC1;NUP210;ANAPC7;EIPR1;NSMCE2;ATG10;LMO7;RANGAP1;PIAS2;TRAIP;RNF168;NUP50;TRIM13;SDE2;NUP54;NUP98;TRIM11;NUP58;NUP205;PCNA;UHRF2;PRKDC;UHRF1;DCUN1D4;RNF8;NEDD4L;DCUN1D2;RTF1;NUP160;DCAF15;CAND2;ZNRF3;CAND1;NUP85;RNF138;TPR;HLTF;LEO1;NUP88;NUP43;BARD1;HACE1;UBE2I;NUP155;RNF26;PLK1;NUP153…
hematopoietic stem cell proliferation (GO:0071425)	0.00830576	WNT2B;MECOM;WNT5A;RUNX1	positive regulation of cell motility (GO:2000147)	0.027128	GRN;FLT1;PDGFB;NEDD9;EGFR;CXCL16;IGF1R;SDCBP;GPNMB;PLAU;PDGFC;ITGAX;PTK2B;STX4;SPAG9;HGF;STAT3;VEGFA;FGR;ADAM17;RUFY3;CASS4;PECAM1;ADAM9;ROR2;TRIM32;FERMT3;HBEGF				Fc-gamma receptor signaling pathway involved in phagocytosis (GO:0038096)	0.0079301	LYN;HCK;FCGR3A;GRB2;RAC1;FCGR1A;VAV1;MYO1G							cell-cell junction assembly (GO:0007043)	0.000736633	CNTNAP1;PATJ;CTNND2;PRKCA;CDH9;CDH8;CDH7;CDH6;TJP1;GJA1;CDH2;CDH20;CDH10;CDH11;CLDN12;CDH22;CDH12;CDHR3;PKP2;PKP4;CDH18;JAM3	cilium organization (GO:0044782)	1.53984e-06	GALNT11;CCP110;SNX10;PKD2;PKD1;PTPDC1;HSPB11;WDR90;TCTN2;TMEM107;DZIP1L;CEP250;RTTN;BBS7;CFAP44;CEP131;RFX2;KIF24;DYNLL1;FAM161A;RP2;EXOC4;EXOC6;MNS1;UNC119B;FBF1;ASAP1;HDAC6;ARL13B;RAB23;PCNT;RAB11FIP3;CEP78;PLK4;ODF2;GBF1;SCLT1;IFT122;CPLANE1;TTC39C;AHI1;TMEM237;KIAA0586;CENPJ;MKS1;CEP83;CEP162;CEP41;CEP89
plasma membrane invagination (GO:0099024)	0.00830576	ITGAM;GSN;BIN2;FCGR1A;ARHGAP25;ARHGAP12	amino sugar catabolic process (GO:0046348)	0.0272823	AMDHD2;ALDH1A1;NPL;RENBP				response to tumor necrosis factor (GO:0034612)	0.00800513	ZFP36;CD40;GCH1;CCL4;CCL3;ADAM9;CHI3L1;CCL2;CD58;GBP1							positive regulation of cell communication (GO:0010647)	0.000736633	LGI1;CLSTN2;HOMER1;SYT1;CLSTN3;CLSTN1;GRIK2;ANK3;RIMS2;RIMS1;RIMS3;DLG4;WLS	DNA biosynthetic process (GO:0071897)	1.89647e-06	CDKN2D;POLD3;POLA1;RFC3;WRN;POLD1;POLD2;TYMS;POLE;PPIA;POLH
regulation of Fc-gamma receptor signaling pathway involved in phagocytosis (GO:1905449)	0.00949331	PTPRC;PTPRJ;APPL2	positive regulation of integrin-mediated signaling pathway (GO:2001046)	0.0272823	CD63;FLNA;EMP2;LIMS1				regulation of immature T cell proliferation in thymus (GO:0033084)	0.00818737	IL1A;IL1B;TMEM131L							positive regulation of synapse assembly (GO:0051965)	0.000736633	NLGN3;NLGN1;NLGN2;CLSTN2;CLSTN3;NRXN1;CLSTN1;PTPRD;CUX2;DLG5;IL1RAPL1;EPHB1;LRRC4B	nucleotide-excision repair, DNA gap filling (GO:0006297)	2.08932e-06	RFC5;RFC3;PCNA;RFC4;LIG1;RFC1;RFC2;RPA1;RPA2;POLD3;POLD1;POLD2;POLE
regulation of cellular component size (GO:0032535)	0.00979528	RAP1GAP2;PTEN;MSN;RIN3;VAV1;PICALM	negative regulation of neuron death (GO:1901215)	0.0272823	GRN;LRRK2;GBA;TNFRSF1B;CLN3;CD200R1;INPP5A;GPNMB;RASA1;BCL2;PPT1;PTK2B;ADAM8;APOE;SNX6;LGMN				Fc-epsilon receptor signaling pathway (GO:0038095)	0.00830108	LYN;FBXW11;CUL1;NFATC2;GRB2;LCP2;RAC1;GAB2;NFKB1;VAV1							regulation of postsynapse organization (GO:0099175)	0.000736633	EPHA4;CDKL5;HOMER1;ABHD17C;SRCIN1;ZDHHC15;ARHGAP44;IL1RAPL1;KIF1A;SHANK3;LZTS3;PPFIA2;CDK5R1	regulation of generation of precursor metabolites and energy (GO:0043467)	2.57519e-06	NDC1;NUP214;NUP205;NUP107;NUP188;NUP210;NUP155;PGAM1;NUP153;NUP160;NUP85;NUP50;TPR;NUP54;NUP43;NUP88;NUP98;NUP58;NUP37
regulation of actin filament polymerization (GO:0030833)	0.0111494	BAIAP2L1;BIN1;PRKCD;COTL1;NCK2;EVL;NCKAP1L;SSH2;SSH1	cellular response to growth factor stimulus (GO:0071363)	0.0275169	BMPR2;FLT1;ANXA1;HGF;SYAP1;PDGFB;IQGAP1;PTPN12;NR3C1;EGFR;ACVR2A;VEGFA;ERN1;NR4A1;ZFP36;RAP1A;RAPGEF1;CTNNB1;PDE8A;CD44;LGMN;LIMS1				Fc-gamma receptor signaling pathway (GO:0038094)	0.00830108	LYN;HCK;FCGR3A;GRB2;RAC1;FCGR1A;VAV1;MYO1G							calcium ion transport into cytosol (GO:0060402)	0.000801508	JPH4;RYR2;GRIN2A;JPH3;CACNA2D1;CACNA1C;GRIN2C;ADRA1A;GRIN2B;JPH1;GRIN1	regulation of G0 to G1 transition (GO:0070316)	2.81286e-06	SUZ12;PCGF6;L3MBTL2;CBX5;EED;MGA;CDC7;BRCA1;TFDP1;RBBP4;TFDP2;CHEK1;E2F1;RBBP8;RBBP7;YAF2;EZH2
regulation of ubiquitin protein ligase activity (GO:1904666)	0.0114013	RPL5;RPS7;RPL23;RPL11;PTEN	regulation of immune response (GO:0050776)	0.0275169	COLEC12;DENND1B;TGFB2;RSAD2;ITGA4;IL15;PTPN22;PILRA;LILRB2;TREM1;FOXP1;FGR;RNF135;IL4I1;CD200R1;PLSCR1;CLEC2B;FCGR2A;JAML;TRAF3;KLRD1;CD247;FCGR2B;N4BP1				positive regulation of supramolecular fiber organization (GO:1902905)	0.00830108	RB1;VASP;HCK;NAV3;BIN1;PLEK;NCK2;RAC1;COLGALT1							postsynaptic membrane assembly (GO:0097104)	0.000829651	NLGN3;NLGN1;NLGN2;NLGN4X;NRXN1;LRP4;NRXN2	establishment of protein localization to organelle (GO:0072594)	3.01088e-06	NUP214;NUP107;NXT1;NUP188;SYK;NUP155;CSE1L;RANBP17;TSC2;NUP153;IPO7;PHB2;IPO5;NEURL1B;IPO9;NUP85;NUP50;TPR;E2F3;NUP88;NUP62CL;TNPO2;TNPO3;KPNB1
positive regulation of supramolecular fiber organization (GO:1902905)	0.0131973	RB1;PAK1;BAIAP2L1;NAV3;BIN1;STMN2;NCK2;RPS3;EVL;NCKAP1L	regulation of endothelial cell migration (GO:0010594)	0.0275169	SCARB1;NRP2;GRN;BMPR2;PTPRM;EMP2;FOXP1;RHOB;VEGFA;ATOH8;PTK2B;APOE;GLUL;AAMP;SASH1				negative regulation of immune response (GO:0050777)	0.00832973	LYN;CD300A;RHBDF2;TNFAIP3;LILRB1;NMI;SAMSN1;HCK;FCGR3A;IFI16;HRH2;FCGR1A;HLA-DRB1							positive regulation of synaptic transmission, glutamatergic (GO:0051968)	0.000971172	NLGN3;CACNG7;NLGN1;CACNG8;NLGN2;RELN;NRXN1;CACNG2;CACNG3;SHANK3	error-prone translesion synthesis (GO:0042276)	3.01567e-06	RFC5;RFC3;PCNA;RFC4;RFC1;RFC2;POLE2;REV1;RPA1;RPA2;POLH;PRIMPOL
erythrocyte differentiation (GO:0030218)	0.0137291	RPS14;RPS19;TAL1;NCKAP1L;IKZF1;JAK2;JAK3	protein autophosphorylation (GO:0046777)	0.0290172	FLT1;DAPK1;TXK;LRRK2;MINK1;EIF2AK3;EIF2AK2;PRKX;OXSR1;EGFR;IGF1R;ERN1;FGR;STK10;TEC;PEAK1;STK17B;MKNK2;AAK1;PTK2B;MAP3K9;MARK3				Fc receptor signaling pathway (GO:0038093)	0.00862191	LYN;FBXW11;CUL1;NFATC2;GRB2;LCP2;RAC1;GAB2;NFKB1;VAV1							presynapse assembly (GO:0099054)	0.000971172	NLGN3;PTPRD;NLGN1;NLGN2;NLGN4X;PCLO;LRRTM3;IL1RAPL1;LRP4;BSN	postreplication repair (GO:0006301)	3.19685e-06	RFC5;RFC3;PCNA;RFC4;RFC1;RFC2;REV1;RPA1;RPA2;BRCA1;PRIMPOL;POLD3;MSH2;POLD1;POLD2;DTL;POLH;RAD18
microglial cell activation (GO:0001774)	0.0137352	CX3CR1;C1QA;ITGAM;IFNGR1;JAK2	negative regulation of cellular process (GO:0048523)	0.0290172	TES;BTG1;BMPR2;DDX3X;PLXND1;PDE3B;ADARB1;IFIT3;FTH1;TNFRSF8;PLXNC1;PDE8A;KLF10;BNIP3L;CR1;DSCAM;DUSP1;ACTN1;PPP2R5C;TNFRSF1B;RUNX3;RHOB;PLSCR1;ALDH1A2;RASA1;ROR2;NUPR1;RAF1;FBP1;TLR2;SCIN;GPNMB;SERTAD2;TMEM127;PLXNA1;PTK2B;SH2B3;PLXNA3;CDKN2B;TGFB2;CDKN2A;EIF2AK3;OSM;EIF2AK2;IFNLR1;ALOX15B;PML;NR4A1;RGCC;PPT1;BCL2;PDCD4;CTNNB1;CD9;TGFBI;FCGR2B;GSDME				response to molecule of bacterial origin (GO:0002237)	0.00873279	MAPKAPK3;GCH1;IL1B;NOCT;TNFAIP3;CD14;S100A8;IFNAR1							regulation of potassium ion transmembrane transport (GO:1901379)	0.00107696	DPP10;GABBR2;GABBR1;KCNJ6;KCNJ10;KCNIP2;KCNJ9;KCNIP3;FHL1;KCNIP4;STK39;KCNAB1;AKAP6;DPP6;NOS1AP;KCNN1;KCNN2;KCNN3;KCNJ3	regulation of glycolytic process (GO:0006110)	3.19685e-06	NDC1;NUP214;NUP205;PFKFB4;PRKAA1;NUP107;NUP188;NUP210;NUP155;ENTPD5;PGAM1;INSR;NUP153;NUP160;NUP85;NUP50;TPR;NUP54;NUP43;NUP88;NUP98;NUP58;NUP37
positive regulation of signal transduction by p53 class mediator (GO:1901798)	0.0137352	RPS15;SPRED1;RPS7;RPL23;ATM	protein mono-ADP-ribosylation (GO:0140289)	0.0290172	PARP11;PARP4;TIPARP;PARP14;PARP12				regulation of regulatory T cell differentiation (GO:0045589)	0.00904525	IL4I1;BCL6;IRF1;NFATC2;RUNX1							calcium ion-regulated exocytosis of neurotransmitter (GO:0048791)	0.00108872	RIMS2;SYT5;RIMS1;UNC13C;RIMS3;UNC13A;SYT1;SYT7	nucleotide-excision repair, DNA incision, 5'-to lesion (GO:0006296)	3.19685e-06	RFC5;RFC3;PCNA;RFC4;PARP1;RFC1;RFC2;RPA1;RPA2;GTF2H1;CHD1L;DDB2;POLD3;ERCC3;POLD1;POLD2
regulation of peptidyl-tyrosine phosphorylation (GO:0050730)	0.0137657	CD74;TGFB1;PTPRC;SEMA4D;PRKCD;PLCG2;PTPRJ;IGF1;JAK2;LRP8	positive regulation of neuron apoptotic process (GO:0043525)	0.0290172	GRN;TGFB2;FBXW7;CTNNB1;NUPR1;FOXO3;MCL1				regulation of cytokine-mediated signaling pathway (GO:0001959)	0.00927493	SOCS3;PTPN1;PTPRC;IRAK2;TNFAIP3;GAS6;PTPN2;RUNX1							enzyme linked receptor protein signaling pathway (GO:0007167)	0.00126399	EPHB6;ALK;DDR1;PTPRT;SHC2;SHC3;EPHA10;GUCA1B;PTN;ACVR1B;PTPRF;EGFR;IGF1R;ERBB4;FYN;EPHB1;EPHA5;PDGFRB;EPHA4;PDGFRA;NTRK2;EPHA7;EPHA6;NTRK3;LMTK2;LIFR;GFRA2;PTPRD;AHI1;TYRO3;ROR1;FGFR3;EPHA3;FGFR2;BCAR1;DDR2	mitotic nuclear membrane organization (GO:0101024)	3.40682e-06	NDC1;ANKLE2;NUP205;NUP107;UBE2I;NUP188;NUP155;VRK1;RANGAP1;LEMD2;NUP160;NUP85;REEP3;RCC1;BANF1;NUP43;NUP98;KPNB1;NUP37
pattern recognition receptor signaling pathway (GO:0002221)	0.0144644	TLR1;PLCG2;TLR10;TAB2;CNPY3;CD14;ALPK1;RPS27A	regulation of macrophage derived foam cell differentiation (GO:0010743)	0.0292211	ABCA1;MSR1;PRKCH;LPL;ITGAV;PPARG;ALOX15B;ABCG1				Fc receptor mediated stimulatory signaling pathway (GO:0002431)	0.00927493	LYN;HCK;FCGR3A;GRB2;RAC1;FCGR1A;VAV1;MYO1G							protein localization to cell junction (GO:1902414)	0.00130602	TJP1;NLGN1;NLGN2;PCLO;DLG4;KIF3A;BSN;FERMT2;JAM3;NECTIN1;SHANK1	mitotic nuclear membrane reassembly (GO:0007084)	3.40682e-06	NDC1;ANKLE2;NUP205;NUP107;UBE2I;NUP188;NUP155;VRK1;RANGAP1;LEMD2;NUP160;NUP85;REEP3;RCC1;BANF1;NUP43;NUP98;KPNB1;NUP37
regulation of amyloid-beta formation (GO:1902003)	0.0148223	EPHA4;IFNGR1;BIN1;IGF1;SORL1;PICALM	Fc-gamma receptor signaling pathway (GO:0038094)	0.0301118	VAV3;HSP90AA1;FCER1G;MYO10;PRKCE;WIPF3;PIK3R1;PLD2;FGR;FCGR2A;CD247;FCGR2B;DOCK1				response to lipid (GO:0033993)	0.00940389	ASXL1;TGFB1;MAPKAPK3;GCH1;IL1B;NOCT;SPP1;S100A8;IFNAR1;PPARD							cellular response to calcium ion (GO:0071277)	0.00140678	SYT5;SYT4;CLIC4;NLGN1;ADGRV1;PRKAA2;DMTN;CPNE5;SYT1;CPNE4;ADCY1;SYT13;ADCY8;SYT9;RYR3;SYT7;ITPKB;NEUROD2;SYT12;SYT11;GPLD1;KCNH1	regulation of ATP metabolic process (GO:1903578)	3.49456e-06	NDC1;NUP214;NUP205;NUP107;NUP188;NUP210;NUP155;UQCC2;PGAM1;NUP153;NUP160;NUP85;NUP50;TPR;NUP54;NUP43;NUP88;NUP98;NUP58;NUP37
regulation of MAPK cascade (GO:0043408)	0.0148223	CD74;SYK;LAPTM5;PTPRJ;ADRB2;IGF1;PRDM11;SPRED1;PAK1;PTPRC;TRIM5;PLCG2;NEK10;MAP4K4	protein phosphorylation (GO:0006468)	0.0328428	BMPR2;FLT1;LRRK2;PRKAG2;IGF1R;STK10;PDK4;PDK3;MAP3K9;PRKCH;DAPK1;PRKCE;MINK1;CSNK1D;OXSR1;RUNX3;YWHAZ;ERN1;FGR;LATS2;PEAK1;PICK1;FAM20C;SGK3;FAM20A;SGK1;TLR2;PKDCC;TXK;PDGFB;PRKX;EGFR;GRK3;STK38;MKNK2;PTK2B;MAPK6;FNIP2;MARK3;MAP4K3;TGFB2;MAP3K1;RYK;EIF2AK3;EIF2AK2;MERTK;ACVR2A;TEC;STK17B;AAK1;CDK14				positive regulation of pattern recognition receptor signaling pathway (GO:0062208)	0.00962719	ANKRD17;USP15;TLR5;TLR2							collagen fibril organization (GO:0030199)	0.00153999	COLGALT2;COL16A1;ITGB4;COL11A1;COL12A1;LAMA3;PLOD2;COL19A1;ADAMTS3;COL28A1;COL26A1;TGFB2;COL27A1;DST;COL24A1;COL23A1;COL4A2;COL4A1;P4HA2;COL5A3;COL4A3;COL6A1;COL5A2;COL21A1;TLL1;DDR2	mismatch repair (GO:0006298)	3.69244e-06	PCNA;LIG1;MCM9;RPA1;RPA2;MLH1;MLH3;POLD3;MSH6;MSH2;MSH3;POLD1;POLD2;MUTYH
positive regulation of signal transduction (GO:0009967)	0.0184373	CD74;LY86;PTEN;PRKCA;IGF1;SORL1;C3;SKI;TSPAN14;SALL1;PTPRC;RPS3;BMP2K;MAML3;JAK2;GAS6;DISC1;IL6ST	regulation of hydrolase activity (GO:0051336)	0.033754	SCARB2;VAV3;RABGAP1;PLXND1;GPR137B;FGD4;FGD5;SIPA1L1;FGD6;PLXNA1;RAB3GAP2;PLXNC1;PLXNA3				regulation of toll-like receptor signaling pathway (GO:0034121)	0.0101909	IRF1;FLOT1;FLOT2;TLR5;TLR2							regulation of axon extension (GO:0030516)	0.00154178	RTN4R;MACF1;PTPRS;CDKL5;SEMA3A;L1CAM;MT3;OLFM1;CTTN;MAP2;NRCAM;MAPT;MAP3K13;KIAA0319;DBN1	ATP-dependent chromatin remodeling (GO:0043044)	3.80195e-06	MBD3;HDAC2;SMARCC1;SMARCB1;SMARCC2;HDAC1;CHD8;ACTL6A;MBD2;RNF8;SMARCA2;SMARCA4;RBBP4;NASP;ANP32E;SMARCAD1;MTA2
positive regulation of reactive oxygen species metabolic process (GO:2000379)	0.0186527	ITGAM;TGFB1;SYK;PRKCD;PLCG2;CYBA;GRB2	negative regulation of apoptotic process (GO:0043066)	0.0340269	DDX3X;TFRC;IFIT3;IGF1R;CLEC5A;PDK4;BNIP3L;PRKCH;ANXA1;RIPK2;HGF;ANXA5;PLAUR;YWHAZ;RNF144B;ARHGAP10;RASA1;TAX1BP1;HCLS1;ADAM8;NUPR1;RAF1;SQSTM1;CD44;NOTCH2;GRN;IFI6;PIK3R1;EGFR;MALT1;CLN3;RNF213;DNAJB6;UBC;FLNA;PTK2B;APOE;MCL1;SNX6;SIAH2;CFLAR;MERTK;VEGFA;NR4A2;GCLC;AXL;PPT1;BCL2;CTNNB1;LGMN				stress-activated protein kinase signaling cascade (GO:0031098)	0.0101909	FBXW11;CUL1;MAP3K8;CCM2;NFKB1							cellular response to brain-derived neurotrophic factor stimulus (GO:1990416)	0.00154178	NTRK2;TMEM108;MAPT;WASF1;SH3GL2	regulation of DNA recombination (GO:0000018)	3.80195e-06	ZRANB3;BLM;MRE11;ALYREF;THOC1;RPA2;SPIDR;RAD51AP1;MSH6;PPP4C;MSH2;MSH3;FIGNL1;SHLD2;CHEK1;SMARCAD1;KPNA2
regulation of cardiac muscle hypertrophy (GO:0010611)	0.0192698	MEF2A;CAMK2D;PRKCA;IGF1;IL6ST	negative regulation of MAP kinase activity (GO:0043407)	0.0377375	PTPN1;RGS2;DUSP10;DUSP1;GBA;STK38;PDCD4;PTPN22;APOE;SH2B3				positive regulation of protein kinase B signaling (GO:0051897)	0.0105267	TGFB1;CCL3;PDGFA;CHI3L1;GRB2;PTPRJ;RAC1;GAB2;GAS6;PIK3AP1;TGFBR1;VAV1							gamma-aminobutyric acid metabolic process (GO:0009448)	0.00154178	ALDH5A1;GAD1;ALDH1A1;GAD2;ABAT	regulation of cellular response to stress (GO:0080135)	4.13428e-06	NUP205;NUP107;NUP188;ROCK2;NUP160;DNAJB1;ING2;HSPH1;NUP85;TPR;MLST8;NUP88;NUP43;NUP214;NDC1;HSP90AA1;NUP210;NEK4;NUP155;PTGES3;RPA1;RPA2;NUP153;MTOR;NUP50;NUP54;NUP98;NUP58;ATR;EIF4G1;NUP37
substrate-dependent cell migration (GO:0006929)	0.0192698	P2RY12;SHTN1;PTPRC;ANKS1A	carboxylic acid transport (GO:0046942)	0.0395421	SLC36A1;SLC7A5;CLN3;SLC7A8;AQP9;PSAP;SLC16A6;SLC17A5;SLC38A6;SLC16A3;SLC15A4				regulation of phagocytosis (GO:0050764)	0.0105267	HCK;PLSCR1;PTPRC;IL1B;ITGAV;GAS6;TLR2							cardiac muscle cell action potential (GO:0086001)	0.00154178	KCND3;KCNIP2;CACNA2D1;ATP1A2;ANK2;CACNA1C;PKP2;DMD;SCN3B;FGF12;SCN4B;SCN1A;SCN2B	telomere organization (GO:0032200)	4.28418e-06	BLM;MRE11;PCNA;RIF1;PARP1;PRKDC;XRCC5;PTGES3;RPA1;RPA2;POLD3;RECQL4;WRN;POLD1;POLD2;POT1;DNA2;ATR
positive regulation of superoxide anion generation (GO:0032930)	0.0192698	ITGAM;TGFB1;SYK;PRKCD	response to insulin (GO:0032868)	0.0395421	SLC27A1;INSIG1;PDE3B;SYAP1;DENND4C;MYO5A;IRS2;PIK3R1;RAB10;RAB31;PPARG;RHOQ;LPIN3;RAB8B				negative regulation of apoptotic process (GO:0043066)	0.0111221	RB1;PLK3;PRELID1;XBP1;TFRC;BCL2A1;PRKCA;SERPINB9;HIPK3;NFKB1;TNFRSF10D;BABAM2;HCK;RNF144B;GOLPH3;PIM1;PPIF;CCL2;PIM3;ATF5;GAS6;BID;NAIP;CPEB4							regulation of catecholamine secretion (GO:0050433)	0.00154178	CHGA;SYT5;SYT4;SYT1;KCNB1;KCNA2;SYT13;SYT9;SYT7;HRH3;SYT12;SYT11;STX1A	regulation of phosphorylation (GO:0042325)	4.86622e-06	NRP1;ANKLE2;NUP205;NUP107;NUP188;MCM7;NUP160;NUP85;TPR;NUP88;NUP43;NUP214;BARD1;NDC1;CDKN2D;CDKN2C;NUP210;NUP155;CDKN2A;PGAM1;PTGES3;GLMN;NUP153;DYNLL1;BMP7;CCDC88A;NUP50;PHIP;NUP54;NUP98;NUP58;NUP37
negative regulation of multicellular organismal process (GO:0051241)	0.0213835	RB1;TLE3;MEF2C;TGFB1;IFNGR1;WWC2;PLCL2;PTEN;LDLRAD4;HDAC9;PROCR;SPRED1;RPS19;ARHGDIB;EVL;GAS6	negative regulation of autophagosome assembly (GO:1902902)	0.0395421	LRRK2;SMCR8;TMEM39A;NUPR1;SEC22B				positive regulation of type I interferon production (GO:0032481)	0.0111934	IFI16;XRCC5;IRF1;FLOT1;CD14;NFKB1;TLR2;NFKB2							cell-substrate junction assembly (GO:0007044)	0.00154178	DST;ITGB4;ACTN2;ACTN1;LAMA3;LAMC1;PTPRK;THY1;SORBS1;THSD1;BCR;CTTN;DLC1;FERMT2	spindle assembly (GO:0051225)	5.07451e-06	NUMA1;KIF11;SMC3;HAUS8;CHEK2;RCC1;CEP192;SAC3D1;STARD9;SPICE1;HAUS6;HAUS5;SMC1A;GOLGA8N;HAUS2;RHOA;HAUS1;TPX2;STAG1;KIF2A;KIFC1;TUBGCP5;TUBGCP3;MAPRE1;KPNB1
positive regulation of nucleic acid-templated transcription (GO:1903508)	0.0217074	CD86;SP100;NCF1;PRDM11;LYL1;SALL1;MECOM;NSD1;RPS6KA1;HIVEP3;MAP3K5;YWHAH;CD74;MEF2C;ZFHX3;TGFB1;WNT5A;TFEB;NFATC2;IGF1;ARID1A;FLI1;RUNX2;RUNX1;MLXIPL;TAL1;TBL1XR1;CRLF3;PICALM	regulation of lysosomal lumen pH (GO:0035751)	0.0395421	CLN3;GRN;LRRK2;ATP6AP2;PPT1				regulation of MAP kinase activity (GO:0043405)	0.0112457	LYN;PTPN1;CD40;TGFB1;KSR1;CD300A;IL1B;PDGFA;PTPRJ							establishment or maintenance of apical/basal cell polarity (GO:0035088)	0.00157399	CRB2;CRB1;CLIC4;PATJ;DLG2;DLG3;MTCL1;LRRC7;PARD3;PARD3B	mitotic DNA damage checkpoint signaling (GO:0044773)	8.65802e-06	MDC1;BLM;MRE11;PRKDC;PLK1;DONSON;RPA2;BRCA1;FZR1;FANCD2;CHEK2;RFWD3;CHEK1;CDK2;TAOK2;SDE2;TOPBP1;CLSPN;DTL;RAD9A
phagocytosis, engulfment (GO:0006911)	0.021766	ITGAM;GSN;BIN2;FCGR1A;ARHGAP25;ARHGAP12	semaphorin-plexin signaling pathway involved in neuron projection guidance (GO:1902285)	0.0395421	NRP2;PLXND1;PLXNA1;PLXNC1;PLXNA3				regulation of natural killer cell chemotaxis (GO:2000501)	0.0112457	CCL4;CCL3;CCL2							positive regulation of axonogenesis (GO:0050772)	0.00188461	ROBO2;MACF1;NTRK2;CDKL5;METRN;L1CAM;ROBO1;SLITRK1;PLXNA2;MAP6;PLXNB1;SLIT2;MAPT;MAP3K13;PLXNA4;DBN1	mitotic DNA replication (GO:1902969)	9.62335e-06	GINS1;POLA1;CDC45;LIG1;GINS3;MCM3;MCM4;MCM6
regulation of apoptotic process (GO:0042981)	0.0237592	RPL10;LRP8;FGD2;FGD3;PREX1;ABR;MCF2L;RPS6KA1;RPS3;NCKAP1L;JAK2;RPS27A;JAK3;MAP3K5;MAP4K4;CD74;MEF2C;SEMA4D;PLEKHG5;RPS6;WNT5A;ADAM10;SERPINB9;IGF1;PTK2;VAV1;TNFRSF10D;SETX;OLFM1;TIAM1;BIN1;STK17A;TNFRSF25;ATM;GAS6;IL6ST;ATF6;NAIP	regulation of apoptotic process (GO:0042981)	0.0395421	USP36;TRIO;DDX3X;TFRC;ITSN1;IFIT3;IFIT2;IGF1R;AKAP13;FAM162A;CLEC5A;TNFRSF8;TP63;CTSB;UNC13B;VAV3;BNIP3L;HSP90AA1;ANXA1;DAPK1;RIPK2;ACTN1;HGF;ANXA5;PLAUR;YWHAZ;RHOB;RNF144B;ARHGAP10;OBSCN;LATS2;RASA1;KCNMA1;TAX1BP1;NUPR1;SGK1;RAF1;SQSTM1;CD44;NOTCH2;IFI6;PIK3R1;FOXO3;EGFR;MALT1;GNA13;FGD4;CLN3;SCIN;UBC;FLNA;PTK2B;HS1BP3;BMF;ATG7;MCL1;JUN;GADD45B;STAT1;SIAH2;CFLAR;GADD45G;VEGFA;GCLC;AXL;STK17B;JMY…				carbohydrate derivative biosynthetic process (GO:1901137)	0.0112457	GOLPH3;GK;B3GNT5;LARGE1;B4GALT5							presynaptic membrane assembly (GO:0097105)	0.0020153	NLGN3;PTPRD;NLGN1;NLGN2;NLGN4X;IL1RAPL1;LRP4	mitotic chromosome condensation (GO:0007076)	1.01955e-05	RB1;NCAPG2;PLK1;NCAPG;TENT4A;SMC4;NCAPH;SMC2;NUSAP1;NCAPD2;KMT5A;NCAPD3;MCPH1
regulation of superoxide anion generation (GO:0032928)	0.0237592	ITGAM;TGFB1;SYK;PRKCD	lytic vacuole organization (GO:0080171)	0.0395421	ABCA1;CLN3;GRN;LRRK2;GAA;GBA;TPP1;HOOK3				phosphorylation (GO:0016310)	0.0112457	LYN;TGFB1;GK;NEK6;LIMK2;PRKCA;ACVR1B;HIPK3;TGFBR1;HIPK2;STK3;STK10;HCK;MKNK1;PIM1;PGK1;BMP2K;CCL2;PIM3;GAS6;JAK3							regulation of postsynaptic neurotransmitter receptor activity (GO:0098962)	0.0020153	DLGAP1;NPTX1;DLGAP3;NPTXR;DLGAP2;BEGAIN;DLGAP4	positive regulation of double-strand break repair (GO:2000781)	1.01955e-05	SLF1;SLF2;RIF1;PARP1;PRKDC;FUS;KMT5C;MGMT;DDX11;FANCB;FOXM1;SPIDR;RAD51AP1;SMCHD1;SHLD2;TIMELESS
icosanoid biosynthetic process (GO:0046456)	0.0237592	ALOX5;ALOX5AP;MGST2;PLA2G4A	negative regulation of response to reactive oxygen species (GO:1901032)	0.0395421	LRRK2;TXN;PDE8A;NFE2L2				regulation of mast cell degranulation (GO:0043304)	0.0112457	LYN;ADGRE2;CD300A;GAB2							regulation of ion transmembrane transporter activity (GO:0032412)	0.0020153	CHRM3;TCAF2;AHCYL1;TRPC6;HOMER1;FHL1;STK39;ANK2;FXYD1;FXYD7;SCN3B;FGF12;SCN4B;PTPN3;SCN2B	mitotic sister chromatid cohesion (GO:0007064)	1.01955e-05	NAA50;RB1;SGO1;DSCC1;RAD21;POGZ;PDS5B;PDS5A;SMC1A;REC8
negative regulation of ubiquitin-protein transferase activity (GO:0051444)	0.0237592	RPL5;RPS7;RPL23;RPL11	positive regulation of vascular associated smooth muscle cell migration (GO:1904754)	0.0395421	DOCK4;NR4A3;DOCK7;PDGFB				regulation of small GTPase mediated signal transduction (GO:0051056)	0.0115137	ARHGAP31;PLEKHG2;STARD8;ITGAV;SRGAP3;RAC1;ARHGAP26;SRGAP1;ARHGAP25;VAV1;ARHGAP12							regulation of short-term neuronal synaptic plasticity (GO:0048172)	0.00209715	SYNGR1;SLC4A10;GRIK2;SYP;SHISA9;PPFIA3;SHISA6;SLC8A2	nucleotide-excision repair (GO:0006289)	1.1112e-05	PCNA;OGG1;BRCA2;POLD3;BRIP1;SLX4;POLR2A;POLD1;POLD2;POLR2D;POLR2H;POLE;RFC5;RFC3;RFC4;LIG1;PARP1;RFC1;RFC2;RPA1;RPA2;FANCC;RAD23A;GTF2H1;CHD1L;DDB2;POLA1;ERCC3
negative regulation of innate immune response (GO:0045824)	0.0237592	USP15;RPS19;NLRC5;VSIG4;SAMHD1;A2M	acylglycerol metabolic process (GO:0006639)	0.0395421	DGKD;GK;ABHD2;APOC1;LPL;APOBR;APOE;MGLL;DGKH				negative regulation of interferon-gamma production (GO:0032689)	0.01291	CD274;LILRB1;PDCD1LG2;GAS6;HLA-DRB1							positive regulation of cell junction assembly (GO:1901890)	0.00209715	NLGN3;CNTNAP2;NLGN1;COL16A1;NLGN2;CLSTN2;CLSTN3;NRXN1;CLSTN1;THY1;AGT;PTPRD;CUX2;DLG5;IL1RAPL1;NPHP1;EPHB1;FERMT2;LRRC4B	peptidyl-lysine modification (GO:0018205)	1.34964e-05	NUP205;NUP107;NUP188;NUP160;HDAC6;TRIM28;NUP85;TPR;SUMO2;NUP88;NUP43;NUP214;NDC1;UBE2I;NUP210;NUP155;NSMCE2;NUP153;RANGAP1;PIAS2;SENP1;NUP50;UBA2;NUP54;NUP98;SAE1;NUP58;NUP37
myeloid cell differentiation (GO:0030099)	0.0237592	RPS14;RPS19;TAL1;IKZF1;JAK2;JAK3;RUNX1	cortical cytoskeleton organization (GO:0030865)	0.0395421	FMNL1;FMNL2;TRPV4;EPB41L3;RHOBTB3;RND3;RHOQ;RHOB;ARF6				cellular response to DNA damage stimulus (GO:0006974)	0.0135056	LYN;PLK3;BTG2;CDKN1A;BCL2A1;XRCC5;DOT1L;NFATC2;UBE2E2;BACH1;BATF;BABAM2;CCND1;BCL6;NABP1;FBXO6;GRB2;SUSD6;BID							presynaptic endocytosis (GO:0140238)	0.00209715	NLGN3;SYT5;NLGN1;NLGN2;NLGN4X;OPHN1;SYT1;AMPH;STON2;SNCB;STX1A;PACSIN1	protein localization to nucleus (GO:0034504)	1.34964e-05	NUP107;NXT1;NUP188;CSE1L;HNRNPU;IPO7;PHB2;IPO5;WRN;IPO9;NUP85;TPR;NUP88;E2F3;TNPO2;TNPO3;NUP214;NUP155;SYK;PLK1;RANBP17;TSC2;ABCA7;NUP153;BMP7;NUP50;NUP62CL;KPNB1
intermediate filament bundle assembly (GO:0045110)	0.0237592	NEFL;NEFM;NEFH	endosome organization (GO:0007032)	0.0395421	WASHC4;CHMP2B;RAB27A;SNX10;HOOK3;TMCC1;RILP;SQSTM1;CORO1C				negative regulation of interleukin-10 production (GO:0032693)	0.0137771	CD274;LILRB1;PDCD1LG2;JAK3							negative regulation of axon extension (GO:0030517)	0.00211555	RTN4R;SEMA5A;SEMA5B;PTPRS;SEMA6A;SEMA3A;SEMA4B;SEMA6D;SEMA3E;SEMA4F;MT3;MAP2;KIAA0319	DNA damage checkpoint signaling (GO:0000077)	1.46811e-05	DONSON;CDC5L;BRIP1;CHEK2;CHEK1;E2F1;MAP3K20;INTS7;RAD1;CLSPN;ATRIP;CLOCK;ATR;RAD9A
negative regulation of cell cycle phase transition (GO:1901988)	0.0237592	PTEN;ZFP36L2;ZFP36L1	import into cell (GO:0098657)	0.0395421	SLC22A4;SLC36A1;SLC7A5;SLC27A1;SLC47A1;SLC7A8;IL10RA;SLC1A3;GLUL				regulation of intracellular signal transduction (GO:1902531)	0.0137771	LYN;PRR5;PLK3;PLEKHG2;STARD8;ARHGAP26;ARHGAP25;VAV1;HIPK2;ARHGAP12;STK3;ARHGAP31;SPRED1;TRAF3;KAT6A;IL1B;ITGAV;SRGAP3;RAC1;SRGAP1;GBP1;IER3							regulation of calcium ion-dependent exocytosis (GO:0017158)	0.00211555	SYT5;SYT4;SYT1;KCNB1;STXBP1;SYT13;SYT9;SYT7;SCAMP5;CACNA1I;SYT12;SYT11;STX1A	regulation of double-strand break repair via homologous recombination (GO:0010569)	1.5744e-05	POLQ;PARPBP;RIF1;PARP1;KLHL15;FUS;CGAS;RPA2;FANCB;SPIDR;RAD51AP1;SMCHD1;PPP4C;FIGNL1;SHLD2;CHEK1;TIMELESS
T cell receptor signaling pathway (GO:0050852)	0.0243826	FYB1;PIK3CD;PTPRJ;PRAM1;PAK1;PTPRC;INPP5D;PLCG2;TAB2;CSK;CARD11;PAG1;HLA-DPA1	negative regulation of macroautophagy (GO:0016242)	0.0395421	USP36;RUBCN;LRRK2;SMCR8;TMEM39A;NUPR1;SEC22B				stress-activated MAPK cascade (GO:0051403)	0.0140028	ZFP36;FBXW11;IRAK2;CUL1;MAP3K8;CCM2;NFKB1							positive regulation of potassium ion transmembrane transport (GO:1901381)	0.00239419	GABBR2;GABBR1;KCNJ6;KCNJ10;ACTN2;KCNIP2;KCNJ9;AKAP6;ANK2;ATP1B2;WNK2;NOS1AP;KCNN1;KCNN2;KCNN3;KCNJ3	RNA processing (GO:0006396)	1.92829e-05	ZCCHC8;SF3B3;DHX8;GEMIN2;DDX23;WBP4;DDX20;HNRNPU;HNRNPR;TENT4A;BICD1;TSEN54;PTBP1;SNRPD1;RSRC1;U2AF2;DHX15;SNRPD3;RNGTT;SF3A2;FUS;NONO;THOC1;DDX54;LSM4;SRPK1;HNRNPL;NUDT21;SNRNP40;HNRNPUL1;DKC1;HNRNPH1;HNRNPF;SNRPG;HNRNPD;SRSF4;PPIG;SNRNP25;SNRPB
negative regulation of transforming growth factor beta receptor signaling pathway (GO:0030512)	0.0243826	SKI;SPRED1;TGFB1;SMURF1;ADAMTSL2;LDLRAD4;MTMR4;RPS27A	positive regulation of G1/S transition of mitotic cell cycle (GO:1900087)	0.0395421	KMT2E;CCND3;ADAM17;DDX3X;ANXA1;RGCC;EGFR				negative regulation of programmed cell death (GO:0043069)	0.0142849	PLK3;PRELID1;XBP1;TFRC;BCL2A1;SERPINB9;HIPK3;NFKB1;TNFRSF10D;BABAM2;HCK;RNF144B;GOLPH3;PIM1;PPIF;PIM3;ATF5;GAS6;BID;NAIP							synaptic vesicle exocytosis (GO:0016079)	0.00266237	SYT5;SNAP25;UNC13C;UNC13A;SYT1;CPLX2;CPLX1;SYT7;RIMS2;RIMS1;STX1B;PCLO;RIMS3;SNPH;STX1A	RNA metabolic process (GO:0016070)	1.96788e-05	FTO;RNASEH2B;DHX8;DHX9;DDX20;PARN;HNRNPU;HNRNPR;BICD1;EXOSC7;PTBP1;METTL14;PCBP3;POLR2A;PCBP2;POLR2D;PPP1R8;POLR2H;RBFOX2;RNGTT;THOC1;DDX54;RNASE2;SND1;HNRNPL;SNRNP40;HNRNPUL1;DKC1;HNRNPH1;HNRNPF;HNRNPD;RBMX
mononuclear cell differentiation (GO:1903131)	0.0243826	CSF1R;TRPM2;IRF8;IKZF1;GAS6	response to lipid (GO:0033993)	0.0395421	ANXA1;GPX3;SLC11A1;STAT3;PTPN22;FOXO3;CYP19A1;ESR1;FOXP1;ADAM17;RXRA;PELI1;SPP1;CTNNB1;PPARG;LGALS9;ABCG1				regulation of tumor necrosis factor production (GO:0032680)	0.0150183	IL1A;ZFP36;PTPRC;CCL3;TNFAIP3;PTPRJ;LILRB1;CD14;GAS6;TLR2							negative regulation of cell projection organization (GO:0031345)	0.00277555	RTN4R;EPHA4;KANK1;PTPRS;DCC;SEMA3A;PTPRO;STMN2;CRMP1;GRIN2B;MT3;STX1B;RTN4RL1;DPYSL3;SPOCK1;FYN;ZNF365	organelle assembly (GO:0070925)	2.3558e-05	GALNT11;TMEM41B;UBXN2A;ATP2A2;SNX10;LIMD1;BICD1;PKD1;PTPDC1;HSPB11;WDR90;TCTN2;POGZ;TMEM107;DZIP1L;CEP250;RCC1;BBS7;CFAP44;TMOD3;STARD9;CEP131;RFX2;KIF24;HAUS6;HAUS5;DYNLL1;GOLGA8N;HAUS2;HAUS1;FAM161A;RP2;GORASP2;EXOC4;EXOC6;MAPRE1;VPS28;UNC119B;FBF1;ASAP1;CENPA;HDAC6;CENPC;ARL13B;HAUS8;RAB23;G3BP1;PCNT;RAB11FIP3;SAC3D1;PLK4;GBF1;SCLT1;IFT122;CPLANE1;TTC39C;LSM4;CENPE;NSFL1C;ANLN;AHI1;CENPF;KIAA0…
negative regulation of proteolysis involved in cellular protein catabolic process (GO:1903051)	0.0243826	RPL5;EPHA4;RPS7;RPL23;RPL11	regulation of phagocytosis (GO:0050764)	0.0409578	FGR;SCARB1;PLSCR1;FCER1G;IL15;SLC11A1;RAB27A;ITGAV;MERTK;FCGR2B;TLR2				cell cycle G1/S phase transition (GO:0044843)	0.0150183	RB1;PLK3;CDKN1A;CCND1;CUL1;E2F3;ACVR1B							cyclic-nucleotide-mediated signaling (GO:0019935)	0.00281537	EPHA5;GUCY1B1;PDE4D;PDE2A;HTR2C;ADCY2;AKAP6;ADCY1;AQP1;RIMS2;PDE3A;SOX9;PDE7B;CAP2	establishment of mitotic spindle localization (GO:0040001)	2.6073e-05	GPSM2;NUMA1;NDE1;PLK1;HTT;CENPA;NDC80;NSFL1C;NUSAP1;SPDL1;KPNB1;CDK5RAP2;PAFAH1B1
phosphorylation (GO:0016310)	0.0250637	MAP4K1;CAMK2D;TGFB1;SYK;GMFG;PRKCD;PIK3CD;ADAM10;PRKCA;HK1;PAK1;GNPTAB;STK17A;MKNK1;BMP2K;NEK10;PKN2;CSK;ATM;JAK2;GAS6;JAK3;MAP3K5;MAP4K4	vascular endothelial growth factor receptor signaling pathway (GO:0048010)	0.0415658	VAV3;NRP2;HSP90AA1;FLT1;NCF2;AXL;PTK2B;ITGAV;PIK3R1;DOCK1;AAMP;VEGFA				regulation of B cell proliferation (GO:0030888)	0.0150183	LYN;CD40;PTPRC;TFRC;CD300A;NFATC2							regulation of sodium ion transport (GO:0002028)	0.00281537	SPTBN4;AHCYL1;ANK3;NKAIN2;NKAIN1;NKAIN3;WNK2;CNKSR3;PKP2;NOS1;SCN3B;FGF12;SCN4B;SNTA1	cellular response to ionizing radiation (GO:0071479)	3.03898e-05	BLM;XRCC5;NUCKS1;SPIDR;RAD51AP1;NET1;WRN;EEF1D;FIGNL1;MAP3K20;INTS7;RAD1;ECT2;HRAS;CLOCK;ATR;RAD9A
protein phosphorylation (GO:0006468)	0.0250637	CSF1R;CAMK2D;USP15;GMFG;PIK3CD;PAK1;MKNK1;RPS6KA1;CSK;JAK2;JAK3;MAP3K5;MAP4K4;MAP4K1;EPHA4;TGFB1;CAMK1D;SYK;PRKCD;ADAM10;PRKCA;PTK2;STK17A;BMP2K;NEK10;PKN2;ATM;GAS6	cellular response to oxidative stress (GO:0034599)	0.0420952	ERO1A;G6PD;JUN;NCF2;DAPK1;GPX3;LRRK2;TXNRD1;FOS;FOXO3;HIF1A;EGFR;MSRA;ALDH3B1;STX4;STX2;NFE2L2;SLC25A24				erythrocyte differentiation (GO:0030218)	0.0150183	LYN;ID2;IKZF1;JAK3;PTPN2;HIPK2							regulation of heart contraction (GO:0008016)	0.00281537	RYR2;AHCYL1;ATP1A2;RYR3;SLC8A2;NOS1;CYP2J2;TGFB2;DMPK;KCNIP2;PDE4D;TRPC1;TPM1;ABCC9;ANK2;ATP2B2;ATP1B2;ATP2B1;AGT;SLC8A3;ASPH;FXYD1;FXYD7;CALM3;CALM1;ASB3	negative regulation of cell cycle process (GO:0010948)	3.32663e-05	SUZ12;PCGF6;L3MBTL2;CBX5;EED;MGA;CCP110;CDC7;BRCA1;BMP7;TFDP1;TFDP2;RBBP4;CHEK1;E2F1;RBBP8;FBXO5;RBBP7;YAF2;EZH2
membrane organization (GO:0061024)	0.0252324	HSPA8;ACTR2;SH3KBP1;MYOF;WNT5A;ADRB2;ATP2C1;ACTB;ACTG1;GAK;ARPC2;BIN1;ARPC3;LPCAT2;GRB2;RPS27A;PICALM	positive regulation of type I interferon production (GO:0032481)	0.0456604	HSP90AA1;DDX3X;DDX58;RIPK2;STAT1;PTPN22;RNF135;OAS1;OAS2;OAS3;CTNNB1;LRRFIP1;TLR2				regulation of protein secretion (GO:0050708)	0.0150183	KCNG2;IL1A;GOLPH3;TGFB1;IL1B;ALOX5;RHBDF2;ADAM9;ITPR2;PRKCA							positive regulation of kinase activity (GO:0033674)	0.00281537	EPHB6;ALK;DDR1;EPHA10;CAMKK1;EGFR;IGF1R;RELN;ERBB4;EPHB1;EPHA5;PDGFRB;EPHA4;PDGFRA;NTRK2;EPHA7;EPHA6;NTRK3;LMTK2;MMD2;ALS2;EEF1A2;TYRO3;ROR1;MAPRE3;MAPT;FGFR3;EPHA3;FGFR2;DDR2	microtubule depolymerization (GO:0007019)	4.17601e-05	KIF18A;KIF18B;KIF2A;STMN1;KIF14;KATNB1;KIF24;KIF2C;CCSAP;CKAP5
positive regulation of protein polymerization (GO:0032273)	0.0258466	PAK1;BAIAP2L1;NAV3;BIN1;NCK2;RPS3;EVL;NCKAP1L	regulation of programmed necrotic cell death (GO:0062098)	0.0466689	SDCBP;ASAH1;HSP90AA1;PELI1;CFLAR;NUPR1				regulation of lymphocyte apoptotic process (GO:0070228)	0.0150183	LYN;CD274;JAK3							establishment or maintenance of epithelial cell apical/basal polarity (GO:0045197)	0.0029283	CRB2;CRB1;MTCL1;LIN7A;ANK1;MYO9A;PARD3B;SLC9A3R1;DLG2;OPHN1;DLG3;LRRC7;PARD3	regulation of cell cycle process (GO:0010564)	4.32524e-05	NUMA1;CCP110;TXLNG;KIF11;DBF4B;MKI67;TTL;AURKA;RACGAP1;CHEK1;CEP250;RCC1;RPRD1B;FBXO5;ECT2;RAB11FIP3;BUB1;PLK4;BORA;PLK1;CDC25C;KNSTRN;MYO19;SND1;DBF4;CEP85;KIF20B
positive regulation of protein kinase B signaling (GO:0051897)	0.0274225	CD86;CX3CR1;P2RY12;TGFB1;PIK3CD;PTPRJ;PTK2;VAV1;GCNT2;GRB2;HPSE;GAS6;PIK3AP1	cellular response to starvation (GO:0009267)	0.0477232	KLF10;GABARAPL1;MTMR3;BMPR2;LRRK2;EIF2AK3;EIF2AK2;PRKAG2;WIPI1;WIPI2;FOXO3;MAP1LC3B;SESN1;RRAGD;PDK4;ATP6V1B2;PICK1;ATG7;XPR1;ATP6V1C1;MFSD2A				regulation of toll-like receptor 3 signaling pathway (GO:0034139)	0.0150183	FLOT1;FLOT2;TNFAIP3							action potential (GO:0001508)	0.00305077	KCND2;KCNB1;KCNA1;KCNA2;AKAP6;ANK3;CACNA1I;GNA14;SCN8A;SCN9A;MYH14;DMD;SCN3B;SCN2A;SCN3A;SCN1A	gene expression (GO:0010467)	5.16812e-05	NUP107;MRPS16;NXT1;NUP188;MRPS11;HNRNPU;BICD1;SMG5;SMG6;GLE1;NUP214;NDC1;UPF2;NUP210;MRPS18B;THOC1;DDX54;THOC3;DDX39A;HNRNPUL1;HNRNPH1;DKC1;NUP50;SRSF4;NUP54;NUP98;PTMA;NUP58;SLBP;NUP205;DHX8;DDX25;POLDIP3;DDX20;NUP160;LMF2;HSPD1;POLR2A;TAF1B;NUP85;U2AF2;TPR;POLR2D;E2F1;TSPAN5;NUP88;NUP43;POLR2H;CHTOP;RNGTT;NUP155;ALYREF;CPSF3;NUP153;HNRNPL;PPP5C;SNRNP40;HNRNPF;HNRNPD;FARSB;EIF4G1;NUP37
positive regulation of myeloid leukocyte cytokine production involved in immune response (GO:0061081)	0.0274225	CD74;WNT5A;LAPTM5;PLCG2	regulated exocytosis (GO:0045055)	0.048171	CHID1;SRGN;TOR4A;CD63;TGFB2;APOOL;ACTN1;HGF;SERPINE1;ANXA5;PDGFB;F13A1;VEGFA;RAB10;RAB31;SCIN;SYNGR2;SELENOP;PSAP;PECAM1;FLNA;CD9;FERMT3				regulation of vascular wound healing (GO:0061043)	0.0150183	XBP1;ALOX5;TNFAIP3							positive regulation of cation transmembrane transport (GO:1904064)	0.0034514	GABBR2;GABBR1;KCNJ6;KCNJ10;ACTN2;KCNJ9;AKAP6;ANK2;ANK3;NOS1AP;KCNN1;KCNN2;KCNN3;NOS1;KCNJ3	chromosome condensation (GO:0030261)	5.75532e-05	RB1;TOP2A;NCAPG2;PLK1;NCAPG;TENT4A;SMC4;NCAPH;SMC2;INCENP;NUSAP1;BANF1;NCAPD2;KMT5A;NCAPD3;MCPH1
positive regulation of transcription, DNA-templated (GO:0045893)	0.028286	CD86;NCF1;KDM1B;DCAF6;LYL1;ZNF609;SALL1;MECOM;RPS6KA1;NCK2;MAP3K5;YWHAH;MEF2A;LMO1;ACTR2;MEF2C;NCOA3;WNT5A;LMO2;TFEB;ARID1A;RUNX2;ETV5;RUNX1;TAL1;TBL1XR1;MTF2;IRF8;MAML3;ATF6;SP100;NLRC5;PRDM11;PLAC8;ZNF507;NSD1;HIVEP3;RPS27A;MLXIP;CD74;DR1;ZFHX3;TGFB1;NFATC2;IGF1;POU2F2;FLI1;SETX;FOSL1;SKI;MLXIPL;ATM;CRLF3;PICALM	cellular response to low-density lipoprotein particle stimulus (GO:0071404)	0.048171	ABCA1;FCER1G;LPL;CD9;PPARG				negative regulation of glial cell apoptotic process (GO:0034351)	0.0150183	CCL2;PRKCA;GAS6							neurotransmitter receptor diffusion trapping (GO:0099628)	0.00351335	CACNG7;CACNG8;DLG4;CACNG2;CACNG3;GPHN	mitotic recombination (GO:0006312)	5.91173e-05	GEN1;MSH3;NSMCE2;XRCC3;DMC1;TPRKB;SMC5;SMC6;RAD54B
regulation of neuron migration (GO:2001222)	0.0320815	SRGAP2C;SHTN1;ADGRG1;ZNF609;SRGAP2	regulation of integrin-mediated signaling pathway (GO:2001044)	0.048171	CD63;SLC2A10;FLNA;EMP2;LIMS1				negative regulation of peptidyl-tyrosine phosphorylation (GO:0050732)	0.0153702	SOCS3;PTPRC;CD300A;SAMSN1;PTPN2							postsynaptic density organization (GO:0097106)	0.00351335	NLGN1;NLGN2;NRXN1;TMEM108;NRXN2;SHANK3	positive regulation of DNA-directed DNA polymerase activity (GO:1900264)	6.79149e-05	RFC5;RFC3;PCNA;RFC4;RFC2;DSCC1;CHTF18
positive regulation of gene expression (GO:0010628)	0.0320815	RPL5;RPL11;PIK3CD;DDX21;CLEC9A;VSIR;ACTB;ACTG1;RPS4X;PLCG2;RPS3;CD74;MEF2C;GSN;TGFB1;RPS7;IFNGR1;RPL23;WNT5A;MSN;SERPINB9;IGF1;SETX;OLFM1;POLR1B;ATM;GAS6	regulation of MAP kinase activity (GO:0043405)	0.048171	PTPN1;FLT1;DUSP1;LRRK2;GBA;PDGFB;EGFR;PIK3R5;VEGFA;RGS2;PDGFC;STK38;ADAM8;APOE;SH2B3				positive regulation of extracellular matrix organization (GO:1903055)	0.0153702	RB1;TGFB1;COLGALT1;RUNX1							postsynaptic neurotransmitter receptor diffusion trapping (GO:0098970)	0.00351335	CACNG7;CACNG8;DLG4;CACNG2;CACNG3;GPHN	regulation of DNA-directed DNA polymerase activity (GO:1900262)	6.79149e-05	RFC5;RFC3;PCNA;RFC4;RFC2;DSCC1;CHTF18
negative regulation of supramolecular fiber organization (GO:1902904)	0.0320815	HSPA8;NAV3;PRKCD;STMN2;SSH2;CORO1A;HDGFL3;SSH1	negative regulation of multicellular organismal process (GO:0051241)	0.0489015	PTGER4;GRN;BMPR2;DOCK7;RBPJ;ADIPOR1;EGFR;PTPRG;CORO1C;RGS2;DUSP10;ZNF706;GPNMB;SLAMF8;N4BP1;SRGN;IL15;SLC11A1;ACOT11;KLF7;TWSG1;ADAM17;RGCC;ALDH1A1;FCGR2B;IL18R1				programmed necrotic cell death (GO:0097300)	0.0153702	MLKL;PPIF;CD14;TICAM1							regulation of cardiac conduction (GO:1903779)	0.00370009	RYR2;AHCYL1;DMPK;TRPC1;ABCC9;ANK2;ATP1A2;ATP2B2;ATP1B2;ATP2B1;RYR3;AGT;SLC8A2;SLC8A3;ASPH;FXYD1;FXYD7;NOS1	chromatin assembly or disassembly (GO:0006333)	7.22202e-05	SUV39H2;CHAF1B;SUPT16H;CDAN1;CHAF1A;HIRIP3;RBBP4;MTA2
response to calcium ion (GO:0051592)	0.0320815	MEF2A;RYR1;TRPM2;MEF2C;CAMK2D;KCNMB1;WNT5A;ALOX5AP;PLCG2;SYT17	positive regulation of protein modification process (GO:0031401)	0.0489015	DDX3X;TFRC;LRRK2;GBA;TXN;SPPL3;EGFR;CCND3;GPNMB;LEPR;ATG7;PDE8A;HSP90AA1;HGF;PLAUR;CSNK1D;LILRB2;ACVR2A;VEGFA;MARCO;ADAM17;CNEP1R1;PECAM1;RAB3GAP2;FAM20A;RAMP1				lymphocyte differentiation (GO:0030098)	0.0160463	HDAC4;KLF6;PTPRC;PTPRJ;IKZF1;JAK3;PTPN2;RELB							regulation of microtubule cytoskeleton organization (GO:0070507)	0.00370009	PHLDB1;PRKAA2;TRAF3IP1;FAM107A;STMN2;STMN3;EFNA5;BICD1;MAP6;MAPRE3;TPPP;MAPT;GAS2L1;EPHA3	double-strand break repair via break-induced replication (GO:0000727)	7.22202e-05	CDC45;MCM7;GINS4;MCM3;MCM4;CDC7;MCM5;MCM6
negative regulation of glial cell apoptotic process (GO:0034351)	0.0320815	PRKCD;PRKCA;GAS6	cellular response to virus (GO:0098586)	0.0489015	HSP90AA1;DDX3X;OAS1;DDX58;IFI6;LGALS9;HIF1A;GSDME				G1/S transition of mitotic cell cycle (GO:0000082)	0.0172246	RB1;PLK3;CDKN1A;CCND1;CUL1;E2F3;ACVR1B;BACH1							focal adhesion assembly (GO:0048041)	0.00372288	BCR;CTTN;ACTN2;ACTN1;DLC1;PTPRK;SORBS1;THY1;THSD1;FERMT2	regulation of centriole replication (GO:0046599)	7.47965e-05	PLK4;STIL;CEP295;CENPJ;ALMS1;SPICE1;TRIM37;BRCA1;CEP76;CDK5RAP2
positive regulation of membrane invagination (GO:1905155)	0.0320815	C3;NCKAP1L;APPL2	intracellular pH reduction (GO:0051452)	0.0489015	RAB20;SLC11A1;DMXL1;DMXL2;SLAMF8;ATP6V1B2;ATP6V1C1;ATP6V0A1				negative regulation of MAP kinase activity (GO:0043407)	0.017676	LYN;PTPN1;CD300A;IL1B;PTPRJ;HIPK3							regulation of dendritic spine development (GO:0060998)	0.00372288	CAMK2B;NLGN1;PTPRS;GRIN3A;DLG5;NEURL1;KIF1A;SHANK3;PPFIA2;SHANK1	plasma membrane bounded cell projection assembly (GO:0120031)	8.76558e-05	NRP1;GALNT11;SNX10;PKD1;PTPDC1;HSPB11;WDR90;TCTN2;TMEM107;DZIP1L;CEP250;BBS7;CFAP44;CEP131;RFX2;KIF24;ANO6;DYNLL1;FAM161A;RP2;EXOC4;EXOC6;EZR;UNC119B;FBF1;ASAP1;FGD1;HDAC6;ABLIM2;ARL13B;RAB23;PIP5K1A;PCNT;RAB11FIP3;PLK4;GBF1;SCLT1;IFT122;CPLANE1;TTC39C;CCDC88A;AHI1;TMEM237;KIAA0586;CENPJ;STK26;MKS1;CEP83;CEP162;CEP41;CEP89
positive regulation of protein tyrosine kinase activity (GO:0061098)	0.0343232	CSF1R;EPHA4;NCF1;FCGR1A;GAS6;LRP8	peptidyl-tyrosine dephosphorylation (GO:0035335)	0.0489015	DUSP4;PTPN1;DUSP10;UBASH3B;DUSP1;PTPN22;PTPN12;DUSP16				response to cholesterol (GO:0070723)	0.0185073	GRAMD1A;TGFB1;CCL3;TGFBR1							postsynapse assembly (GO:0099068)	0.003927	NLGN3;NLGN1;NLGN2;NLGN4X;NRXN1;LRP4;NRXN2	regulation of transcription involved in G1/S transition of mitotic cell cycle (GO:0000083)	9.04586e-05	RB1;PCNA;TYMS;DHFR;NPAT;POLA1;CDC45;TFDP1;ORC1;TFDP2;E2F1;FBXO5;CDK16
actin filament polymerization (GO:0030041)	0.0357559	PREX1;PSTPIP1;GSN;JAK2;TTC17	regulation of autophagosome assembly (GO:2000785)	0.0489015	MTMR3;LRRK2;RAB3GAP2;SMCR8;TMEM39A;TBC1D12;NUPR1;SEC22B				vascular endothelial growth factor receptor signaling pathway (GO:0048010)	0.0192447	NCF1;MAPKAPK3;PXN;NCK2;ITGAV;RAC1;VAV1							presynaptic membrane organization (GO:0097090)	0.003927	NLGN3;PTPRD;NLGN1;NLGN2;NLGN4X;IL1RAPL1;LRP4	regulation of cellular macromolecule biosynthetic process (GO:2000112)	0.000104719	RB1;LIN54;USP37;NUP107;SPIN4;OGG1;NAB1;DSCC1;GMNN;HP1BP3;JMJD1C;NUCKS1;YBX1;SMC3;BRCA2;LIMD1;ING2;RPS6KA5;POFUT1;ZNF280B;CHEK2;ZNF85;ZNF724;FBXO5;YAF2;MYBL1;FADS1;ZNF682;ZNF680;ZNF282;ESCO2;CCNA2;TAF6L;ZNF90;ZNF718;ZNF519;PSPC1;ZNF714;MAPKAPK5;CLOCK;USP13;DDX25;SRRT;CXXC1;ZNF66;ARNTL2;TAF5L;NSD3;SBNO1;TCOF1;POLR2A;ORC3;NSD2;E2F1;SRSF10;ZNF141;FUS;NFYB;INSR;NONO;HMGA1;SMARCA2;CCDC88A;NFIA;SP1;SP3;…
MyD88-dependent toll-like receptor signaling pathway (GO:0002755)	0.0357559	TLR1;TAB2;TLR10;CD14;RPS27A							regulation of interferon-beta production (GO:0032648)	0.019292	TRAF3;IRF1;FLOT1;LILRB1;TLR2;RELB							synaptic transmission, GABAergic (GO:0051932)	0.003927	GABRA2;GABRA1;GABRB2;GABRA4;GABRG3;GABRG2;GABRG1	regulation of double-strand break repair (GO:2000779)	0.000105008	SLF1;SLF2;MGMT;DDX11;RPA2;DEK;FOXM1;SPIDR;RAD51AP1;PPP4C;FIGNL1;SHLD2;CHEK1;TIMELESS;POT1
toll-like receptor signaling pathway (GO:0002224)	0.0360428	TLR1;ITGAM;PLCG2;TLR10;TAB2;CNPY3;CD14;RPS27A;PIK3AP1							regulation of CD8-positive, alpha-beta T cell activation (GO:2001185)	0.0201011	CD274;IRF1;LILRB1							cAMP-mediated signaling (GO:0019933)	0.00397083	RIMS2;EPHA5;PDE4D;PDE2A;PDE3A;ADCY2;AKAP6;ADCY1;SOX9;PDE7B;CAP2	DNA unwinding involved in DNA replication (GO:0006268)	0.000113239	RECQL4;BLM;WRN;MCM7;HMGA1;RECQL;RPA1;MCM4;MCM6
regulation of GTPase activity (GO:0043087)	0.0371906	USP6NL;EPHA4;SEMA4D;DOCK8;PTK2;VAV1;ARHGAP12;FGD2;DOCK10;FGD3;RGS10;SRGAP2;PICALM;MAP4K4							negative regulation of alpha-beta T cell activation (GO:0046636)	0.0201011	CD274;CD300A;LILRB1							positive regulation of potassium ion transport (GO:0043268)	0.00489221	GABBR2;GABBR1;KCNJ6;KCNJ10;ACTN2;KCNJ9;FHL1;AKAP6;ANK2;NOS1AP;KCNN1;KCNN2;KCNN3;KCNJ3	protein localization to microtubule organizing center (GO:1905508)	0.000113239	NEDD1;STIL;C2CD3;CCDC14;CEP131;KIAA0753;CEP83;SNX10;CEP192
regulation of interleukin-6 production (GO:0032675)	0.0377447	TLR1;CD74;SYK;WNT5A;PLCG2;CYBA;NCKAP1L;POU2F2;GAS6;IL17RA							negative regulation of leukocyte proliferation (GO:0070664)	0.0201011	LYN;TNFAIP3;LILRB1							cellular response to zinc ion (GO:0071294)	0.00495705	GLRA2;MT2A;HVCN1;MT1M;MT1F;MT1G;MT1X;MT3;MT1E	nucleic acid phosphodiester bond hydrolysis (GO:0090305)	0.000113833	RFC5;RFC3;MRE11;RFC4;PCNA;PARP1;RFC1;RFC2;OGG1;RPA1;RPA2;GTF2H1;CHD1L;RNASE2;DDB2;PNRC2;POLD3;ERCC3;POLD1;POLD2;DNA2
positive regulation of T cell activation (GO:0050870)	0.0386937	CD86;PTPRC;DOCK8;NCK2;NCKAP1L;IL6ST;JAK3;HLA-DPA1							apoptotic process (GO:0006915)	0.020506	PLK3;STK3;IL1A;TRAF7;PLSCR1;CASP5;IL1B;IRF1;CASP4;CD14;BID;IER3;PPARD;TLR2							synaptic vesicle recycling (GO:0036465)	0.00535988	NLGN3;SYT5;NLGN1;NLGN2;NLGN4X;SYT1;STON2;SYT7;OPHN1;AMPH;SNCB;STX1A;PACSIN1	establishment of mitotic spindle orientation (GO:0000132)	0.000123584	GPSM2;NSFL1C;NUMA1;NDE1;PLK1;HTT;SPDL1;CENPA;NDC80;CDK5RAP2;PAFAH1B1
regulation of B cell differentiation (GO:0045577)	0.0386937	SYK;NCKAP1L;ZFP36L2;ZFP36L1							regulation of protein kinase activity (GO:0045859)	0.021127	RB1;CDKN1A;SPRED1;PTPRC;XRCC5;DTNBP1;RAPGEF2;LCP2;GAS6							neuronal action potential (GO:0019228)	0.00567783	CACNA1I;KCNA1;SCN8A;KCNA2;SCN9A;MYH14;ANK3;SCN2A;SCN3A;SCN1A	kinetochore organization (GO:0051383)	0.000157956	CENPE;CENPF;CENPH;NUF2;POGZ;CENPA;NDC80;CENPC
positive regulation of extracellular matrix organization (GO:1903055)	0.0386937	RB1;TGFB1;FSCN1;RUNX1							growth hormone receptor signaling pathway (GO:0060396)	0.0213521	LYN;PTPN1;PXN;JAK3							membrane depolarization during action potential (GO:0086010)	0.00586079	CACNA1I;SCN8A;SCN9A;ATP1A2;CACNA1C;SCN3B;SCN2A;SCN3A;SCN4B;SCN1A;SCN2B	negative regulation of DNA-dependent DNA replication (GO:2000104)	0.000157956	ZRANB3;BLM;SLFN11;MSH3;GMNN;DONSON;TIMELESS;FBXO5
regulation of response to external stimulus (GO:0032101)	0.039081	P2RY12;TRIM5;TMSB4X;ALOX5;WNT5A;JAK2;SAMHD1;PIK3AP1;LRP8;APPL2;METAP1							regulation of gene expression (GO:0010468)	0.022886	RB1;HDAC4;CEBPB;TFRC;ACVR1B;BACH1;SBNO2;IFI16;NOCT;NFKBIZ;CCL3;FLOT2;LYN;CCR1;KDM6B;TGFB1;TESC;DTNBP1;ATP2B4;NFATC2;SERPINB9;LILRB1;TICAM1;NFKB1;TGFBR1;NFKB2;RUNX1;SLC7A5;MLXIPL;IL1A;PLSCR1;PTPRC;BCL6;TRAF3;ID2;IL1B;CARM1;TRIM38;ATF5;GAS6;TLR2							cell morphogenesis involved in differentiation (GO:0000904)	0.00592268	NTNG1;LAMA5;NTNG2;ATRNL1;ACTN1;NTN4;LAMB1;PARVA;LAMC1;ANTXR1;SRCIN1;PKHD1;TMEFF2;RELN;OPHN1;RILPL1;ITGA8;TYRO3;MICALL2;FERMT2;MEGF9	mitotic G1 DNA damage checkpoint signaling (GO:0031571)	0.000159051	PCNA;PRKDC;RPA2;CNOT10;CDC25C;AURKA;PIDD1;TFDP1;TFDP2;CNOT1;CHEK2;PLAGL1;RFWD3;CDK2;SDE2;E2F1;CASP2;GTSE1;CNOT9
cell projection organization (GO:0030030)	0.0391027	P2RY12;CYFIP1;GSN;NCKAP1L;NEFH							regulation of T cell receptor signaling pathway (GO:0050856)	0.0242892	CD300A;PTPRJ;GBP1;NECTIN2;PTPN2							positive regulation of neurogenesis (GO:0050769)	0.00592268	ROBO2;NTRK2;NUMBL;FZD3;CDKL5;SMARCD3;METRN;CX3CL1;ROBO1;PTPRD;CUX2;SLITRK1;IL1RAPL1;NEURL1;PLXNA2;MAP6;PLXNB1;SLIT2;ZNF335;SHANK3;PLXNA4	regulation of G1/S transition of mitotic cell cycle (GO:2000045)	0.000168082	RB1;KANK2;CDKN2D;ANXA1;CDKN2C;CDKN2A;FHL1;RDX;JADE1;KIF14;PKD2;PKD1;DLG1;WEE1;RBL1;SLFN11;TFDP1;E2F1;CDK2AP2;EIF4G1
positive regulation of B cell proliferation (GO:0030890)	0.0391027	CD74;MEF2C;PTPRC;NFATC2;NCKAP1L							protein phosphorylation (GO:0006468)	0.0247424	LYN;USP15;TGFB1;NEK6;LIMK2;PRKCA;ACVR1B;HIPK3;TGFBR1;HIPK2;STK3;STK10;HCK;MAPKAPK3;MKNK1;PIM1;BMP2K;ABL2;CCL2;PIM3;GAS6;JAK3;TLR2							substrate adhesion-dependent cell spreading (GO:0034446)	0.00622928	NTNG1;LAMA5;NTNG2;ATRNL1;NTN4;LAMB1;PARVA;LAMC1;ANTXR1;SRCIN1;TMEFF2;MICALL2;ITGA8;TYRO3;FERMT2;MEGF9	mitotic spindle assembly (GO:0090307)	0.000190603	SPICE1;KIF23;KIF11;SMC3;SMC1A;RHOA;TPX2;STAG1;RACGAP1;KIF2A;KIFC1;CHEK2;KIF4A;CEP192;KPNB1
neuron projection development (GO:0031175)	0.0402629	RB1;EPHA4;STMN2;PTEN;RAB11A;DOCK10;SHTN1;PAK1;NCKAP1L;SRGAP2;NEFH;HDGFL3;MAP4K4							protein localization to plasma membrane (GO:0072659)	0.0247424	TSPAN14;FYB1;EHD4;SEC16A;TESC;EPB41L3;FLOT1;FLOT2;RAPGEF2;GAS6							G protein-coupled glutamate receptor signaling pathway (GO:0007216)	0.006283	GRM3;GRM5;HOMER1;GRM7;HOMER2;GRM8;GRIK3;GRM1	protein localization to chromosome, centromeric region (GO:0071459)	0.0002076	RB1;MTBP;ZWILCH;CHAMP1;CTCF;KNL1;BUB3;SPDL1;CENPA
regulation of T cell proliferation (GO:0042129)	0.0402629	CD86;PTPRC;NCK2;NCKAP1L;VSIG4;IL6ST;JAK3;HLA-DPA1							myeloid leukocyte differentiation (GO:0002573)	0.0248496	CDKN1A;SBNO2;IFI16;GAB2;HLA-DRB1;RUNX1;BATF							calcium ion transport (GO:0006816)	0.00680955	SLC24A2;RYR2;SLC24A4;SLC24A3;CAMK2A;CACNA1B;CACNA1C;CACNA1E;NALCN;PKD1;RYR3;SLC8A2;CACNA1I;CACNG7;CACNG8;FYN;CACNG3;TRPM3;TRPC5;TRPC6;TRPC3;TRPC4;CACNA2D1;TRPC1;ANK2;ATP2B2;SLC8A3;CACNB2;GRIN3A	positive regulation of DNA biosynthetic process (GO:2000573)	0.000234993	RFC5;HSP90AA1;RFC3;RFC4;PCNA;NVL;RFC2;XRCC5;DSCC1;PTGES3;PARN;CHTF18;DKC1;FBXO4;POT1;MAPKAPK5;MAP3K4;ATR
positive regulation of interleukin-6 production (GO:0032755)	0.0402629	TLR1;CD74;SYK;WNT5A;PLCG2;CYBA;POU2F2;IL17RA							regulation of mast cell activation (GO:0033003)	0.0263183	LYN;PLSCR1;NECTIN2							cellular component assembly (GO:0022607)	0.00681799	SPAG16;NCKAP1;FAM107A;LAMC1;RIMS1;PCLO;OPHN1;LRRTM3;DPYSL3;PLS3;CFAP46;SOX9;BSN;KIFAP3;TEAD1;MAGI1;SHROOM2;PAWR;ANK3;AFG3L2;PARD3;RHOJ;PKP2;DCX;GAS8;SHANK1;YAP1;NLGN3;RTN3;NLGN1;NLGN2;LIN7A;ADD2;SLC9A3R2;SLC9A3R1;CALD1;JHY;WASF1;PPARGC1A;GPM6B;SPTBN1;SH3BGR;WASF3;DMTN;NLGN4X;ABCA3;WDR19;PARVA;BAIAP2;MYO9A;MYO1B;DLG4;QRICH2;FERMT2	establishment of spindle orientation (GO:0051294)	0.000239377	GPSM2;NSFL1C;NUMA1;NDE1;PLK1;HTT;MAP4;SPDL1;CENPA;NDC80;CDK5RAP2;PAFAH1B1
positive regulation of GTPase activity (GO:0043547)	0.0405286	USP6NL;RAP1GAP2;SEMA4D;DOCK8;SIPA1L2;ARHGAP25;DOCK10;ARHGAP22;TIAM1;ABR;TBC1D4;RGS10;SRGAP2;MAP4K4;PICALM							positive regulation of phagocytosis (GO:0050766)	0.0263183	C3;PTPRC;IL1B;CCL2;PTPRJ;GAS6							regulation of postsynaptic membrane potential (GO:0060078)	0.00705028	NLGN3;GABRA2;GABRA1;MPP2;GABRA4;GRIN2C;MAPK8IP2;GABRG3;GRIN2B;GABRG2;GABRG1;GRIN1;GRIN2A	negative regulation of cellular macromolecule biosynthetic process (GO:2000113)	0.00025234	RB1;CREBZF;SUV39H2;GSK3A;NAB1;CHD8;GMNN;HMGB2;ENO1;CTCF;BRCA1;YBX1;FOXM1;LIMD1;PHB2;SCML2;RPS6KA5;SCML1;TRIM28;BCL7A;YWHAQ;SIN3A;SCMH1;KMT5A;YAF2;RBFOX2;SMARCC2;RBM15;ZNF282;SFMBT1;EED;PASK;ILF3;SLFN11;TFDP2;ZNF93;PSPC1;ZNF318;TIMELESS;ZMYND11;CLOCK;KHDRBS1;HDAC2;L3MBTL2;SPINDOC;HDAC1;TYMS;PDS5A;HDAC6;E2F1;SPEN;PCGF6;CBX5;POU2F1;UBE2I;PHF10;CDKN2A;XRCC5;VDR;EIF2AK1;NONO;MBD2;EIF2AK3;HMGA1;EIF2AK2…
regulation of fibroblast apoptotic process (GO:2000269)	0.0405286	STK17A;GAS6;PRDM11							positive regulation of cellular process (GO:0048522)	0.0263183	ANKRD17;HDAC4;DOT1L;PDGFA;PTPRJ;ZFP36;ADGRG1;CCND1;NAMPT;FLOT1;ITGAV;RAC1;LYN;XBP1;TGFB1;TBC1D8;PRKCA;GAB2;TGFBR1;MLXIPL;HCK;GAREM1;IL1B;ACER3;GAS6;S100A8;TLR2							negative regulation of vascular permeability (GO:0043116)	0.00754858	ANGPT1;DDAH1;PDE2A;PDE3A;SLIT2;FERMT2;SH3GL2	negative regulation of cell cycle G1/S phase transition (GO:1902807)	0.000260268	KANK2;RB1;CDKN2D;CDKN2C;CDKN2A;FHL1;JADE1;PKD2;DLG1;WEE1;RBL1;SLFN11;CDK2AP2
complement activation, classical pathway (GO:0006958)	0.0405286	C1QB;C1QA;C1QC							negative regulation of toll-like receptor signaling pathway (GO:0034122)	0.0263183	LYN;CD300A;TNFAIP3;CD14;TICAM1							cardiac muscle cell action potential involved in contraction (GO:0086002)	0.00763531	RYR2;GJA1;CACNA2D1;PKP2;ANK2;CACNA1C;SCN3B;FGF12;SCN4B;SCN1A;SNTA1;SCN2B	mitotic metaphase plate congression (GO:0007080)	0.000304889	NUDC;KIF14;CDCA8;KIF22;NDC80;CENPC;CENPE;KIF18A;PSRC1;KIFC1;NUF2;CHAMP1;KIF2C;SPDL1;CEP55;KPNB1
mast cell mediated immunity (GO:0002448)	0.0405286	MILR1;PIK3CD;SERPINB9							hemopoiesis (GO:0030097)	0.0283908	TGFB1;PTPRC;IFI16;KAT6A;PLEK;RUNX2;ETV6;RUNX1							regulation of potassium ion transport (GO:0043266)	0.00763531	DPP10;DPP6;ACTN2;KCNIP2;KCNIP3;FHL1;KCNIP4;KCNN2;ANK2;KCNAB1;NOS1;ANK3	negative regulation of DNA recombination (GO:0045910)	0.00034453	ZRANB3;POLQ;BLM;PARPBP;RIF1;KLHL15;CGAS;FANCB;MSH6;SMCHD1;MSH2;POLR2A;MSH3;SHLD2;POLR2D;POT1;POLR2H
positive regulation of phagocytosis, engulfment (GO:0060100)	0.0405286	C3;NCKAP1L;APPL2							interleukin-1-mediated signaling pathway (GO:0070498)	0.0283908	IL1A;FBXW11;IRAK2;IL1B;CUL1;MAP3K8;IL1RAP;NFKB1							positive regulation of synapse maturation (GO:0090129)	0.00782702	CAMK2B;NEUROD2;RELN;NRXN1;NEURL1;ADGRL1	protein localization to centrosome (GO:0071539)	0.000361958	NEDD1;STIL;C2CD3;CCDC14;CEP131;KIAA0753;CEP83;SNX10;CEP192
negative regulation of T cell activation (GO:0050868)	0.0423841	CD86;LAPTM5;NCKAP1L;VSIG4;JAK3;PAG1							regulation of lipid storage (GO:0010883)	0.0283908	C3;ITGAV;NFKB1;PTPN2							calcium-ion regulated exocytosis (GO:0017156)	0.00802755	RIMS2;SYT5;RIMS1;SYT4;RIMS3;SYT1;SYT12;SYT11;SYT13;SYT9;SYT7	cell cycle G1/S phase transition (GO:0044843)	0.000367538	RB1;CDKN2D;KHDRBS1;USP37;CDKN2C;CDKN2A;CDC7;CCNA2;DBF4;CCNE2;NASP;CDK2;E2F1;SPDYA;RCC1;E2F3;ZNF324;POLE
positive regulation of proteolysis involved in cellular protein catabolic process (GO:1903052)	0.0423841	SMURF1;PTEN;LAPTM5;CTSC;PTK2							positive regulation of cell migration (GO:0030335)	0.0283908	CCR1;SEMA6B;XBP1;TGFB1;PDGFA;PRKCA;ACVR1B;TGFBR1;PTPRC;IL1B;MGAT5;NUMB;CCL3;RAPGEF2;ADAM9							glycosaminoglycan metabolic process (GO:0030203)	0.00809095	CHST9;HPSE2;SDC4;SDC2;B3GAT2;B3GAT1;XYLT2;XYLT1;HS3ST5;HS6ST2;HS3ST2;EXT1;UGDH;GPC1;PXYLP1;GPC5;GPC6	signal transduction in response to DNA damage (GO:0042770)	0.000391151	PAXIP1;DONSON;CDC5L;ACER2;BRIP1;CHEK2;CHEK1;E2F1;MAP3K20;INTS7;RAD1;CLSPN;CLOCK;ATRIP;ATR;RAD9A
leukotriene biosynthetic process (GO:0019370)	0.0427325	ALOX5;ALOX5AP;MGST2;PLA2G4A							protein localization to cell periphery (GO:1990778)	0.0286549	TSPAN14;FYB1;EHD4;SEC16A;TESC;EPB41L3;FLOT1;FLOT2;RAPGEF2;GAS6							positive regulation of nervous system development (GO:0051962)	0.0090644	NLGN3;NLGN1;NUMBL;NLGN2;CLSTN2;CLSTN3;NRXN1;CLSTN1;PTPRD;CUX2;DLG5;IL1RAPL1;ZNF335;EPHB1;LRRC4B	nuclear DNA replication (GO:0033260)	0.000428498	MCM7;ORC3;DONSON;MCM3;MCM4;MCM5;MCM6
negative regulation of amyloid precursor protein catabolic process (GO:1902992)	0.0427325	BIN1;IGF1;SORL1;PICALM							negative regulation of G1/S transition of mitotic cell cycle (GO:2000134)	0.0286549	RB1;PLK3;CDKN1A;CCL2;DACT1							calcium-dependent cell-cell adhesion via plasma membrane cell adhesion molecules (GO:0016339)	0.00922493	NLGN1;CDH9;CDH8;CDH7;CDH6;CDH20;CDH10;CDH22;CDH11;CDH12;CDHR3;CDH13;CDH18	pre-replicative complex assembly involved in nuclear cell cycle DNA replication (GO:0006267)	0.000455044	MCM7;ORC3;MCM3;MCM4;MCM5;MCM6
prostaglandin biosynthetic process (GO:0001516)	0.0427325	CD74;HPGDS;TBXAS1;PLA2G4A							DNA damage response, signal transduction by p53 class mediator (GO:0030330)	0.029372	PLK3;BTG2;CDKN1A;SP100;CARM1;BATF;HIPK2							regulation of cytoskeleton organization (GO:0051493)	0.00937043	PHLDB1;CLIC4;PRKAA2;TRAF3IP1;FAM107A;RHOBTB3;STMN3;EFNA5;BICD1;ARHGAP44;IQCJ-SCHIP1;CAPN2;MLST8;MAP6;TPPP;PAK3;GPM6B;EPHA5;PDGFRB;DMTN;HIP1R;BAIAP2;CORO2B;TJP1;DLC1;PLXNB1;MAPT;EPHA3	protein localization to microtubule (GO:0035372)	0.000455044	DIAPH1;CHAMP1;HNRNPU;KIF20B;MAPRE1;MID1
activation of protein kinase activity (GO:0032147)	0.0427452	CD86;PAK1;PRKCD;WNT5A;ADRB2;IGF1;JAK2;GAS6;ADCY7;MAP4K4							negative regulation of DNA-binding transcription factor activity (GO:0043433)	0.0317985	RB1;HDAC4;SP100;IRAK2;TRAF3;ID2;PIM1;NLRC5;TNFAIP3;GAS6							adenylate cyclase-inhibiting G protein-coupled receptor signaling pathway (GO:0007193)	0.0102744	CHRM2;CHRM3;GABBR1;HTR1E;PDE2A;ADCY3;ADCY2;GPR37L1;ADCY1;AKAP5;ADCY8;ADCY5;AKAP12;ADCY9;GNAL;GRM7;HRH3;GRM8	negative regulation of G1/S transition of mitotic cell cycle (GO:2000134)	0.000493353	KANK2;RB1;CDKN2D;CDKN2C;CDKN2A;FHL1;JADE1;PKD2;DLG1;WEE1;RBL1;SLFN11;CDK2AP2
B cell differentiation (GO:0030183)	0.0429899	LYL1;PTPRC;BLNK;PLCG2;PTPRJ;JAK3;HDAC9							regulation of mast cell activation involved in immune response (GO:0033006)	0.0317985	LYN;ADGRE2;CD300A							cytosolic calcium ion transport (GO:0060401)	0.011163	JPH4;RYR2;AFG3L2;JPH3;CACNA2D1;CACNA1C;ATP2B1;SLC25A23;ADRA1A;JPH1;SLC8A2	chromatin organization (GO:0006325)	0.000519434	RB1;SETD5;SUV39H2;HDAC2;SMARCB1;HDAC1;HP1BP3;HMGB2;NUCKS1;PAK1;CHRAC1;HIRIP3;RBBP4;RUVBL2;SMARCAD1;HMGN2;MTA2;SMARCC1;SMARCC2;DDX11;ACTL6A;CHD1L;BAZ1B;SMARCA2;SMARCA4;TAF6L;CDAN1;TADA2A;EZH2;PHF19
positive regulation of protein kinase activity (GO:0045860)	0.0437417	EPHA4;CSF1R;PAK1;PTPRC;PRKCD;TAB2;ADRB2;GAS6;FCGR1A;LRP8;PTK2;MAP4K4							regulation of T cell apoptotic process (GO:0070232)	0.0317985	CD274;PRELID1;JAK3							receptor clustering (GO:0043113)	0.011163	NLGN1;DLG2;DLG3;DLG4;LRRC7;NRXN1;MAGI2;LRP4;NRXN2;PTN;THY1	positive regulation of DNA repair (GO:0045739)	0.000564641	SLF1;PCNA;SLF2;PARP1;DHX9;MGMT;DDX11;RNF8;BRCA1;FOXM1;SPIDR;RNF168;SMCHD1;TRIM28;TIMELESS
regulation of B cell proliferation (GO:0030888)	0.045314	CD74;MEF2C;PTPRC;NFATC2;NCKAP1L;ATM							response to sterol (GO:0036314)	0.0317985	TGFB1;CCL3;TGFBR1							actomyosin structure organization (GO:0031032)	0.01184	FHOD3;TMOD1;ACTN2;TPM1;SORBS1;CDC42BPA;MYOM2;CIT;TTN;TJP1;EPB41L4B;FAM171A1;EPB41L4A;FRMD5;FRMD6;CSRP1;EPB41L1;ZYX;MYH14;PHACTR1;MYH10	nucleic acid metabolic process (GO:0090304)	0.000565817	RBFOX2;HNRNPU;DDX54;HNRNPR;HNRNPL;PTBP1;METTL14;WRN;POLR2A;HNRNPH1;HNRNPF;PCBP2;POLR2D;HNRNPD;TOPBP1;DNA2;POLR2H;KPNA2;RBMX
positive regulation of programmed cell death (GO:0043068)	0.0458826	SYK;PLEKHG5;RPS6;LAPTM5;VAV1;FGD2;FGD3;PREX1;TIAM1;ABR;OLFM1;BIN1;STK17A;MCF2L;ATM;RPS27A;ATF6;MAP3K5							positive regulation of macrophage differentiation (GO:0045651)	0.0317985	TGFB1;ID2;PRKCA							calcium ion transmembrane transport (GO:0070588)	0.0128492	SLC24A2;TRPC5;SLC24A4;TRPC6;SLC24A3;TRPC3;TRPC4;CACNA2D1;TRPC1;CACNA1C;ATP2B1;GRIN2C;PKD1;NALCN;GRIN2B;RYR3;SLC8A2;GRIN1;SLC8A3;AFG3L2;GRIN2A;SLC25A23;TRPM3	DNA double-strand break processing (GO:0000729)	0.0005893	BARD1;BLM;MRE11;SLX4;RNF138;RBBP8;SMARCAD1;BRCA1;DNA2
chondrocyte differentiation (GO:0002062)	0.0458826	MEF2C;WNT2B;TGFB1;RUNX2;RUNX1							positive regulation of nitric-oxide synthase biosynthetic process (GO:0051770)	0.0317985	NAMPT;CCL2;TLR2							atrial cardiac muscle cell action potential (GO:0086014)	0.0131485	CACNB2;GJA1;ANK2;KCNN2;CACNA1C;SCN3B;KCNJ3	mitotic cytokinesis (GO:0000281)	0.000729032	ROCK2;PLK1;CKAP2;KIF23;CENPA;CIT;ANLN;RACGAP1;INCENP;KIF4A;STMN1;NUSAP1;CNTROB;ECT2;CEP55
positive regulation of immune effector process (GO:0002699)	0.0458826	PTPRC;RPS19;PTPRJ;IL12RB1;APPL2							protein kinase C signaling (GO:0070528)	0.0317985	ADGRG1;PLEK;FLOT1							positive regulation of sodium ion transport (GO:0010765)	0.0131485	AHCYL1;CNKSR3;PKP2;ANK3;NOS1;SCN3B;SCN4B	nuclear transport (GO:0051169)	0.00103927	NUP205;NXT1;XPO1;RSRC1;HMGA1;PSIP1;BANF1;NUP98
regulation of cell differentiation (GO:0045595)	0.0471578	TIAM1;ZFHX3;TGFB1;BIN1;ALOX5;RPS6KA1;SINHCAF;RUNX2;PTK2;RUNX1;ZFP36L1;YWHAH							cytoskeleton organization (GO:0007010)	0.0327577	BIN1;EPB41L3;PACSIN2;CCL3;TNFAIP3;CCL2;RANBP9;RAC1;NECTIN2							ephrin receptor signaling pathway (GO:0048013)	0.0133195	EPHB6;EPHA5;VAV3;EPHA4;EPHA7;EPHA6;EPHA10;ARHGEF28;SDC2;EFNA5;KALRN;GRIN2B;DNM1;GRIN1;CHN1;FYN;PAK3;EPHB1;EPHA3;NGEF;ANKS1B;CDK5R1	astral microtubule organization (GO:0030953)	0.00117677	DLG1;NUMA1;CENPJ;LIMK2;EZR;KPNB1
protein targeting to lysosome (GO:0006622)	0.0485386	HSPA8;GNPTAB;LAPTM5;SORL1							positive regulation of defense response (GO:0031349)	0.033701	PLSCR1;IL1B;NFKBIZ;CCL3;NMI;S100A8;IL17RA;TLR2							negative chemotaxis (GO:0050919)	0.0135046	EPHA7;SEMA6A;SEMA3A;SEMA4B;SEMA6D;SLIT1;SEMA3E;SLIT3;SEMA4F;UNC5C;SLIT2;ROBO1	exonucleolytic trimming involved in rRNA processing (GO:0000459)	0.00117677	EXOSC7;ERI1;ERI2;EXOSC9;EXOSC8;EXOSC2
amyloid fibril formation (GO:1990000)	0.0485386	CST3;TSPAN14;GSN;ADAM10;RPS27A;B2M;SORL1							protein localization to membrane (GO:0072657)	0.033701	TSPAN14;FYB1;EHD4;TESC;SEC16A;EPB41L3;FLOT1;RAPGEF2;FLOT2;GAS6;BID;TM9SF4							regulation of neurotransmitter secretion (GO:0046928)	0.0135046	RIMS2;RIMS1;STX1B;PREPL;MCTP1;RIMS3;SYT11;CAMK2A;CPLX2;CPLX1;SYN1;BAIAP3	exonucleolytic trimming to generate mature 3'-end of 5.8S rRNA from tricistronic rRNA transcript (SSU-rRNA, 5.8S rRNA, LSU-rRNA) (GO:0000467)	0.00117677	EXOSC7;ERI1;ERI2;EXOSC9;EXOSC8;EXOSC2
positive regulation of Ras protein signal transduction (GO:0046579)	0.0485386	ADGRG1;LPAR6;GRB2;IGF1;JAK2;VAV1;MAP4K4							regulation of protein tyrosine kinase activity (GO:0061097)	0.0337238	PTPN1;PTPRC;NCK2;FCGR1A;GAS6							metal ion transport (GO:0030001)	0.0146653	RYR2;TRPC5;NDFIP2;TRPC3;TUSC3;TRPC4;CACNA2D1;TRPC1;CAMK2A;CACNA1B;ATP2B2;CACNA1C;CACNA1E;MT3;RYR3;SLC8A2;SLC8A3;CACNG7;CACNG8;GRIN3A;NIPAL2;FYN;CACNG3	RNA-dependent DNA biosynthetic process (GO:0006278)	0.00130036	HSP90AA1;MRE11;SHQ1;RFC1;DKC1;PTGES3;CDK2;RPA1;POT1;PPIA;TELO2
positive regulation of cell motility (GO:2000147)	0.0485386	CSF1R;TGFB1;SEMA4D;ADAM10;PIK3CD;PRKCA;IGF1;PTK2;VSIR;ACTG1;TIAM1;PAK1;GCNT2;ATM;MAP4K4							regulation of bone mineralization (GO:0030500)	0.0338696	SRGN;CCR1;TGFB1;ALOX5;BMP2K;CCL3							plasma membrane bounded cell projection morphogenesis (GO:0120039)	0.0146653	CNTNAP2;NCKAP1;GPM6A;CNTNAP1;NYAP2;BMP7;DCLK1;MYO16;ALS2;CTTN;PLXNB1;TNIK;WASF1;ZNF335;DBN1;PACSIN1	regulation of gene expression, epigenetic (GO:0040029)	0.00141675	CREBZF;SUZ12;PHF2;DNMT1;PRMT7;EED;GLMN;CTCF;DEK;BAZ1B;PPM1D;HDAC6;MTA1;RBBP4;TAF1B;DNMT3B;POLR2H;RBBP7;EZH2;PHF19
positive regulation of macromolecule metabolic process (GO:0010604)	0.0485386	RPL5;CD74;MEF2C;GSN;TGFB1;RPS7;IFNGR1;RPL23;RPL11;WNT5A;LAPTM5;MSN;PIK3CD;SERPINB9;IGF1;VSIR;ACTG1;OLFM1;PLCG2;RPS3;ATM;GAS6							negative regulation of ossification (GO:0030279)	0.0357633	CCR1;SRGN;CHSY1;CCL3							limb development (GO:0060173)	0.0148456	ZNRF3;INTU;PTCH1;SMOC1;RSPO2;IQCE;KREMEN1;LRP4;BMPR1B;PCSK5;GLI3	protein-DNA complex assembly (GO:0065004)	0.00146255	PSMD14;MCM7;MCM8;GMNN;HMGB2;CHAF1B;ORC6;CHAF1A;PSMB5;ORC1;ORC3;PSMD1;PARP1;RPA1;RPA2;GTF2H1;NAP1L1;CHD1L;DDB2;NAP1L4;PSMB9;ERCC3;PSMC3;DMC1;MCM3;MCM4;MCM5;ANP32B;MCM6
B cell homeostasis (GO:0001782)	0.0485386	DOCK10;MEF2C;NCKAP1L							regulation of signal transduction (GO:0009966)	0.037344	UGCG;PTPN1;PLSCR1;SP100;TGFB1;IRAK2;RGS16;PXN;NCK2;DTNBP1;PTPN2;RUNX1							response to zinc ion (GO:0010043)	0.0148456	GLRA2;MT2A;SLC30A3;HVCN1;MT1M;MT1F;MT1G;MT1X;MT3;PAM;MT1E	positive regulation of mitotic cell cycle phase transition (GO:1901992)	0.00156918	RB1;ANXA1;ANAPC7;NSMCE2;RDX;CDC7;DBF4B;CDC25C;PHB2;RAD51B;RAD51C;TFDP1;CDC27;FBXO5;DTL;EIF4G1
cellular response to purine-containing compound (GO:0071415)	0.0485386	RYR1;TRPM2;SLC8A1							positive regulation of phosphorylation (GO:0042327)	0.0385583	LYN;CD40;PFKFB3;TGFB1;TFRC;LIMK2;C3;MLXIPL;CCND1;IL1B;FLOT1;RAC1;GAS6;HLA-DRB1							excitatory chemical synaptic transmission (GO:0098976)	0.0148623	GRIN2A;GRIN2C;GRIN2B;GRIN1;SHISA6	DNA replication-independent nucleosome organization (GO:0034724)	0.00167461	SUPT16H;NASP;RBBP4;HAT1;UBN1;CABIN1;ASF1B
regulation of phagocytosis, engulfment (GO:0060099)	0.0485386	C3;NCKAP1L;APPL2							defense response to symbiont (GO:0140546)	0.0385583	CD40;PLSCR1;PTPRC;MLKL;IFI16;IRF1;NLRC5;LILRB1;TLR2							regulation of mesenchymal stem cell differentiation (GO:2000739)	0.0148623	PDGFRA;LTBP3;SOX9;SOX6;SOX5	regulation of mitotic cell cycle spindle assembly checkpoint (GO:0090266)	0.00167461	GEN1;PCID2;XRCC3;TPR;LCMT1;NDC80;CDK5RAP2
ectoderm development (GO:0007398)	0.0485386	ITGAM;SMURF1;EDA2R							adipose tissue development (GO:0060612)	0.0385583	XBP1;SPTLC2;NAMPT							regulation of neurotrophin TRK receptor signaling pathway (GO:0051386)	0.0148623	DOK5;NTRK3;TMEM108;ZDHHC17;AGT	purine-containing compound biosynthetic process (GO:0072522)	0.00172008	PRPS2;PRPSAP1;MTHFD1;ADK;GMPS;GMPR;HPRT1;DCK;PAICS;GART
sequestering of actin monomers (GO:0042989)	0.0485386	GSN;TMSB4X;TMSB10							regulation of dendritic cell differentiation (GO:2001198)	0.0385583	TMEM176B;TMEM176A;LILRB1							synaptic vesicle docking (GO:0016081)	0.0148623	SNAP25;STX1B;UNC13C;UNC13A;SNPH	chromatin remodeling (GO:0006338)	0.00173871	RB1;MBD3;SUV39H2;SMARCC1;HDAC2;SMARCB1;SMARCC2;HDAC1;CHD8;ACTL6A;MBD2;CHD1L;BAZ1B;SMARCA2;SMARCA4;TAF6L;PAK1;TADA2A;CHRAC1;RBBP4;RUVBL2;SMARCAD1;MTA2
neuron remodeling (GO:0016322)	0.0485386	C3;C1QA;ANKS1A							positive regulation of endoplasmic reticulum unfolded protein response (GO:1900103)	0.0385583	PTPN1;XBP1;ATF6							positive regulation of signaling (GO:0023056)	0.0148623	LGI1;CLSTN2;HOMER1;SYT1;CLSTN3;CLSTN1;ECE1;GRIK2;RIMS2;RIMS1;RIMS3;DLG4;WLS	nuclear export (GO:0051168)	0.0019553	NUP214;CHTOP;NUP188;NUP155;POLDIP3;CSE1L;ALYREF;RANBP17;THOC1;THOC3;NUP153;PKD1;XPO1;DDX39A;XPO4;U2AF2;TPR;SRSF4;CCHCR1;NUP62CL
									positive regulation of apoptotic signaling pathway (GO:2001235)	0.0385583	TRAF7;TNFSF10;LTBR;BID;TGFBR1;S100A8							cAMP biosynthetic process (GO:0006171)	0.0148623	ADCY9;ADCY3;ADCY2;ADCY1;ADCY8;ADCY5	regulation of mRNA stability (GO:0043488)	0.00207383	FTO;PSMD14;ROCK2;PARN;HNRNPU;YBX1;EXOSC7;METTL14;XPO1;PSMB5;EXOSC9;NOCT;EXOSC8;E2F1;PSMD1;EXOSC2;NUP214;PCID2;TAF15;FUS;PRKCA;PSMB9;CARHSP1;XRN1;PSMC3;THRAP3;HNRNPD;VIM;EIF4G1
									regulation of release of cytochrome c from mitochondria (GO:0090199)	0.0391551	PRELID1;TNFSF10;PPIF;MFF;BID							activation of protein kinase A activity (GO:0034199)	0.014908	ADCY9;PRKAR1B;PRKAR2B;ADCY3;ADCY2;ADCY1;ADCY8;ADCY5	negative regulation of mitotic metaphase/anaphase transition (GO:0045841)	0.00221336	CENPF;PLK1;TPR;BUB1B;KLHL22;KNTC1;BUB3;FBXO5;BUB1
									negative regulation of antigen receptor-mediated signaling pathway (GO:0050858)	0.0391551	CD300A;PTPRJ;GBP1;PTPN2							membrane depolarization during cardiac muscle cell action potential (GO:0086012)	0.014908	CACNB2;CACNA2D1;ANK2;ATP1A2;CACNA1C;SCN3B;SCN4B;SCN2B	RNA splicing (GO:0008380)	0.00222516	SF3B3;DHX8;FUS;GEMIN2;NONO;DDX23;WBP4;LSM4;SRPK1;PTBP1;SNRNP40;SNRPD1;RSRC1;TRA2B;SNRPG;DHX15;SRSF4;SNRPD3;PPIG;SNRNP25;SRSF10;SNRPB
									positive regulation of release of cytochrome c from mitochondria (GO:0090200)	0.0391551	TNFSF10;PPIF;MFF;BID							positive regulation of regulated secretory pathway (GO:1903307)	0.014908	SCAMP5;SYT4;CACNA1I;NLGN1;KCNB1;RAB15;RAB3D;STX1A	microtubule polymerization or depolymerization (GO:0031109)	0.00241505	KIF18A;KIF18B;KIF2A;CENPJ;STMN1;KIF14;KATNB1;KIF24;KIF2C;CKAP5
									positive regulation of vascular endothelial growth factor production (GO:0010575)	0.0391551	C3;IL1A;TGFB1;IL1B							heparan sulfate proteoglycan metabolic process (GO:0030201)	0.0157042	EXT1;UGDH;GPC1;NDST3;XYLT2;XYLT1;HS3ST5;HS6ST2;HS6ST3	DNA replication-dependent nucleosome assembly (GO:0006335)	0.00243138	CHAF1B;CHAF1A;NASP;RBBP4;HAT1;ASF1B
									negative regulation of extrinsic apoptotic signaling pathway (GO:2001237)	0.0394176	IL1A;IL1B;TNFSF10;TNFAIP3;ITGAV;TGFBR1;ICAM1							cAMP metabolic process (GO:0046058)	0.0208561	ADCY9;PDE4D;ADCY3;ADCY2;ADCY1;ADCY8;ADCY5	DNA replication-dependent nucleosome organization (GO:0034723)	0.00243138	CHAF1B;CHAF1A;NASP;RBBP4;HAT1;ASF1B
									positive regulation of vasculature development (GO:1904018)	0.0394176	IL1A;XBP1;CD40;IL1B;CHI3L1;PRKCA;RUNX1;HIPK2							manganese ion transport (GO:0006828)	0.0208561	TRPC5;TRPC6;TRPC3;TRPC4;TRPC1;SLC30A10;SLC39A14	nuclear pore complex assembly (GO:0051292)	0.00243138	NDC1;NUP205;NUP107;TPR;NUP153;NUP98
									regulation of interleukin-8 production (GO:0032677)	0.041921	PTPRC;IL1B;CHI3L1;CD14;CD58;TLR5;TLR2							positive regulation of dendritic spine development (GO:0060999)	0.0227777	CAMK2B;NLGN1;CUX2;RELN;DLG5;NEURL1;SHANK3;DBN1;SHANK1	rRNA 3'-end processing (GO:0031125)	0.00243138	EXOSC7;ERI1;ERI2;EXOSC9;EXOSC8;EXOSC2
									transmembrane receptor protein tyrosine kinase signaling pathway (GO:0007169)	0.0424972	LYN;NCF1;PXN;PDGFA;PTPRJ;VAV1;HCK;SPRED1;MAPKAPK3;NAMPT;NCK2;RAPGEF2;ITGAV;LCP2;GRB2;RAC1;ANKS1A;PTPN2;MPZL1							acidic amino acid transport (GO:0015800)	0.0227777	SLC9A3R1;GJA1;SLC25A18;GIPC1;SLC1A1;SLC1A2;SLC6A1;SLC25A12	telomeric loop disassembly (GO:0090657)	0.00243138	RECQL4;BLM;WRN;SLX4;XRCC3;POT1
									B cell differentiation (GO:0030183)	0.0431777	HDAC4;KLF6;PTPRC;PTPRJ;JAK3;PTPN2							positive regulation of CREB transcription factor activity (GO:0032793)	0.0227777	EPHA5;OPRD1;RELN;CRTC1;PRKD2;ADCY1;PRKD1;ADCY8	negative regulation of double-strand break repair via homologous recombination (GO:2000042)	0.00260691	POLQ;SMCHD1;PARPBP;RIF1;KLHL15;SHLD2;CGAS;FANCB
									positive regulation of interleukin-8 production (GO:0032757)	0.0431777	IL1B;CHI3L1;CD14;CD58;TLR5;TLR2							regulation of presynapse assembly (GO:1905606)	0.0227777	PTPRD;APP;LRFN5;SLITRK1;IL1RAPL2;IL1RAPL1;GPC6;LRRC4B	nuclear pore organization (GO:0006999)	0.00282037	NDC1;NUP205;NUP107;TPR;NUP153;NUP54;NUP98
									regulation of biomineral tissue development (GO:0070167)	0.0434385	CEBPB;TGFB1;BMP2K;GAS6							regulation of presynapse organization (GO:0099174)	0.0227777	PTPRD;APP;LRFN5;SLITRK1;IL1RAPL2;IL1RAPL1;GPC6;LRRC4B	regulation of chromatin organization (GO:1902275)	0.00282037	SETD5;HPF1;SETD1A;METTL4;HNRNPU;SSRP1;MKI67
									positive regulation of interleukin-2 production (GO:0032743)	0.0434385	IL1A;PTPRC;IL1B;RUNX1							cytoskeleton organization (GO:0007010)	0.0250266	CNTNAP1;MAST4;MAST1;RHOBTB3;THY1;FGD1;STRIP2;PCLO;FGD6;ZMYM3;PLCE1;PAK5;WASF3;MARK1;PACSIN1;SH3D19;SEMA6A;DMTN;DST;TPM1;MICAL3;MICAL2;ANK1;ARHGAP10;PALLD;CSPG5;WDPCP;TNIK	G-quadruplex DNA unwinding (GO:0044806)	0.00288003	BLM;WRN;DHX9;DDX11;DNA2
									entry into host (GO:0044409)	0.0449197	CTNND1;GRB2;ITGAV							proteoglycan biosynthetic process (GO:0030166)	0.0253691	EXT1;CHST9;UGDH;CHST12;B3GAT2;NDST3;B3GAT1;XYLT2;XYLT1;PXYLP1;BMPR1B	mitochondrial DNA metabolic process (GO:0032042)	0.00288003	MGME1;PARP1;TOP3A;DNA2;PRIMPOL
									response to interleukin-6 (GO:0070741)	0.0449197	SBNO2;CHI3L1;NFKB1							renal water homeostasis (GO:0003091)	0.0253691	ADCY9;PRKAR1B;PRKAR2B;WFS1;ADCY3;ADCY2;AQP4;ADCY1;ADCY8;ADCY5;AQP1	nucleobase biosynthetic process (GO:0046112)	0.00288003	GMPS;CTPS2;CTPS1;UMPS;PAICS
									pathway-restricted SMAD protein phosphorylation (GO:0060389)	0.0449197	USP15;TGFB1;TGFBR1							positive regulation of ion transport (GO:0043270)	0.0253785	AHCYL1;TRPC6;ACTN2;WFS1;FHL1;CAMK2A;ANK2;ANK3;ATP2B1;MYLK;CACNB2;CNKSR3;PKP2;SCN3B;SCN4B	positive regulation of helicase activity (GO:0051096)	0.00288003	MSH6;CHTOP;MSH2;MSH3;POT1
									positive regulation of protein exit from endoplasmic reticulum (GO:0070863)	0.0449197	SEC16A;EDEM2;TM9SF4							actin filament network formation (GO:0051639)	0.0263495	FHOD3;CARMIL1;ACTN1;COBL;PLS3;SPIRE1	positive regulation of mitotic cell cycle spindle assembly checkpoint (GO:0090267)	0.00288003	GEN1;PCID2;TPR;XRCC3;NDC80
									I-kappaB kinase/NF-kappaB signaling (GO:0007249)	0.045049	IRAK2;TIFA;CD14;TICAM1;TLR2;RELB							positive regulation of dendrite development (GO:1900006)	0.0263495	ALK;COBL;PTN;BMP7;PACSIN1;ZDHHC15	positive regulation of spindle checkpoint (GO:0090232)	0.00288003	GEN1;PCID2;TPR;XRCC3;NDC80
									positive regulation of macromolecule biosynthetic process (GO:0010557)	0.045049	SLC25A37;XBP1;IL1B;NAMPT;NLRC5;CCL2;LARP4B;NFKB1;TLR2							regulation of synapse maturation (GO:0090128)	0.0263495	CAMK2B;NEUROD2;RELN;NRXN1;NEURL1;ADGRL1	pyrimidine ribonucleotide biosynthetic process (GO:0009220)	0.00288003	CAD;CMPK1;CTPS2;CTPS1;UMPS
									negative regulation of cell population proliferation (GO:0008285)	0.0462349	LYN;BTG2;CDKN1A;TGFB1;CD300A;TESC;TNFAIP3;PTPRJ;NMI;IL1A;ADGRG1;IL1B;IRF1;NCK2;RAPGEF2;E2F3;ATF5;PTPN2							regulation of signal transduction (GO:0009966)	0.0266876	SEMA5A;APP;INTU;YJEFN3;ZFAND2B;GSKIP;DTX1;RORA;CLU;CX3CL1;SLC8A2;FRRS1L;GRK4;ZIC1;TMEM108;PLCE1;RGS20;IGFBP7;FYN;NCAM1;RGS6;TSPYL2;WWTR1;TCF7L1;HOMER1;IGFBP5;ITGA3;PTCH1;LIFR;MAPK8IP2;ZDHHC17;SLC8A3;KCTD8;MDFIC;IFT81;CASTOR2;DOK5;PRKD1;PLCB1;MGLL;FGFR2	regulation of fat cell proliferation (GO:0070344)	0.00288003	PER2;PID1;TFDP1;E2F1;E2F3
									regulation of protein kinase B signaling (GO:0051896)	0.0464176	TGFB1;CCL3;PDGFA;CHI3L1;GRB2;PTPRJ;RAC1;GAB2;GAS6;PIK3AP1;VAV1;TGFBR1							response to metal ion (GO:0010038)	0.0270254	AHCYL1;SLC30A3;TRPC3;HOMER1;TRPC1;HVCN1;MT1X;ATP5F1D;MT3;GPHN;TTN;PPP3CA;MT2A;CALM3;MAPT;SLC25A12;SNCB;CALM1;PAM	somatic recombination of immunoglobulin gene segments (GO:0016447)	0.00288003	MSH6;MSH2;XRCC4;MSH3;PRKDC
									regulation of response to external stimulus (GO:0032101)	0.0466969	HCK;SBNO2;BCL6;CASP5;TRAF3;IRF1;ALOX5;CASP4;PIK3AP1							axon choice point recognition (GO:0016198)	0.0270381	ROBO2;APP;GAP43;ROBO1	regulation of cell cycle (GO:0051726)	0.00291536	RB1;LIN54;UHRF2;GMNN;HNRNPU;TXLNG;IQGAP1;BRCA1;LIN9;FOXM1;PKD2;PKD1;CKS1B;TTC28;RASSF1;RBBP4;FIGNL1;PLAGL1;CHEK1;MAP3K20;RPRD1B;FBXO5;SKP2;HRAS;LIN52;PHACTR4;BARD1;CDKN2D;MAP2K1;CDKN2C;CDKN2A;PLK1;GBF1;TSC2;RAD23A;PPP2R3B;MASTL;BMP7;SND1;PER2;MED25;CENPF;CKS2;TTLL12;NF2;KIF20B;PRR11;DTL
									cytoplasmic pattern recognition receptor signaling pathway (GO:0002753)	0.0469223	IRAK2;TIFA;TNFAIP3;ALPK1							postsynaptic density protein 95 clustering (GO:0097119)	0.0270381	NLGN1;NLGN2;NRXN1;NRXN2	mitotic G2 DNA damage checkpoint signaling (GO:0007095)	0.00296024	BLM;FZR1;MRE11;CHEK1;PLK1;TAOK2;DONSON;BRCA1;CLSPN;TOPBP1;DTL
									regulation of vascular endothelial growth factor production (GO:0010574)	0.0469223	C3;IL1A;TGFB1;IL1B							regulation of synapse structural plasticity (GO:0051823)	0.0270381	CAMK2B;FRMPD4;CTNNA2;SHANK3	protein depolymerization (GO:0051261)	0.0030829	KIF18A;KIF18B;KIF2A;STMN1;KIF14;MICAL3;KATNB1;KIF24;KIF2C;CKAP5
									negative regulation of insulin receptor signaling pathway (GO:0046627)	0.0469223	PTPN1;PTPRE;IL1B;PTPN2							membrane assembly (GO:0071709)	0.0270381	NLGN3;PTPRD;NLGN1;NLGN2;NLGN4X;NRXN1;IL1RAPL1;LRP4;NRXN2;ANK3;CHMP7;SPTBN1	ribonucleoprotein complex assembly (GO:0022618)	0.00316581	DHX9;PRKDC;GEMIN2;MRPS11;DDX23;DDX20;SNRPD1;TGS1;POLR2D;KHDC4;SNRPD3;SRSF10;MDN1;HSP90AA1;PRMT7;SF3A2;XRCC5;PTGES3;LSM4;SNUPN;SRPK1;NUDT21;SHQ1;SNRPG;LUC7L2;EIF3A;SNRPB
									negative regulation of endopeptidase activity (GO:0010951)	0.0469223	SERPINB1;IFI16;BIN1;SERPINF1;SERPINB9;RECK							regulation of microtubule-based process (GO:0032886)	0.0270381	MACF1;PHLDB1;PRKAA2;TRAF3IP1;FAM107A;MAP6;TPPP;MAPT;EFNA5;MARK4;BICD1;EPHA3	regulation of nucleic acid-templated transcription (GO:1903506)	0.00331969	RB1;LIN54;NUP107;SPIN4;OGG1;NAB1;HP1BP3;JMJD1C;YBX1;BRCA2;LIMD1;ING2;RPS6KA5;POFUT1;ZNF280B;CHEK2;ZNF85;ZNF724;YAF2;MYBL1;FADS1;ZNF682;ZNF680;ZNF282;ACTN4;TAF6L;ZNF90;ZNF718;ZNF519;PSPC1;ZNF714;CLOCK;USP13;SRRT;CXXC1;ZNF66;ARNTL2;TAF5L;NSD3;SBNO1;POLR2A;NSD2;E2F1;RALY;SRSF10;ZNF141;FUS;NFYB;INSR;NONO;HMGA1;SMARCA2;NFIA;SP1;SP3;ZNF736;HNRNPD;GTF2IRD1;TAF5;ZNF257;ZNF730;SLC2A4RG;EZH2;PHF19
									regulation of endothelial cell apoptotic process (GO:2000351)	0.0472066	CD40;TNFAIP3;CCL2;GAS6;ICAM1							dendritic spine organization (GO:0097061)	0.0273781	ITGA3;DLG4;CTNND2;FYN;PAK3;EPHB1;SHANK3;IGF1R;ZNF365;SHANK1	pore complex assembly (GO:0046931)	0.00377183	GSDMD;NDC1;NUP205;NUP107;TPR;ANO6;NUP153;NUP98
									lymphocyte chemotaxis (GO:0048247)	0.0472066	CH25H;CCL4;CCL3;CCL2;GAS6							regulation of filopodium assembly (GO:0051489)	0.0286831	PPP1R16B;GPM6A;RIPOR2;TENM1;NLGN1;TENM2;DMTN;PLPPR5;ARHGAP44;GAP43;DPYSL3;PALM;NEURL1	telomere maintenance via telomerase (GO:0007004)	0.00422285	HSP90AA1;MRE11;SHQ1;RFC1;DKC1;PTGES3;CDK2;RPA1;POT1;TELO2
									positive regulation of cell population proliferation (GO:0008284)	0.0472066	LYN;HDAC4;CDKN1A;XBP1;TGFB1;DOT1L;TBC1D8;PDGFA;GAB2;TGFBR1;MLXIPL;HCK;PTPRC;GAREM1;ID2;IL1B;NAMPT;ACER3;PIM1;ITGAV;GAS6							anterograde axonal protein transport (GO:0099641)	0.0292905	DLG2;KIF5C;KIF5A;MAP1A;RAB27B	nucleocytoplasmic transport (GO:0006913)	0.00447805	NUP205;NXT1;XPO1;RSRC1;SNRPD1;GEMIN2;DDX20;SNRPG;SNRPD3;NUP98;SNUPN;SNRPB
									regulation of cell differentiation (GO:0045595)	0.0472066	CEBPB;TGFB1;BCL6;BIN1;ID2;ALOX5;FLOT2;RUNX2;TGFBR1;RUNX1							axo-dendritic protein transport (GO:0099640)	0.0292905	DLG2;KIF5C;KIF5A;MAP1A;RAB27B	regulation of mitotic spindle organization (GO:0060236)	0.00516038	GPSM2;TPX2;BORA;PSRC1;NUMA1;TPR;PLK1;TACC3;HNRNPU;CEP97;CCSAP
									B cell activation (GO:0042113)	0.0483634	HDAC4;CD40;KLF6;PTPRC;PTPRJ;JAK3;PTPN2							negative regulation of neuron projection regeneration (GO:0070571)	0.0292905	RTN4R;EPHA4;PTPRS;RTN4RL1;THY1	nucleobase-containing compound biosynthetic process (GO:0034654)	0.00565343	POLD3;POLD1;POLD2;ADK;GMPR;HPRT1;TYMS;DCK
									negative regulation of defense response (GO:0031348)	0.0483634	RB1;IFI16;ALOX5;TNFAIP3;NMI;PTPN2;PPARD							protein localization to presynapse (GO:1905383)	0.0292905	DLG2;KIF5C;KIF5A;MAP1A;RAB27B	ncRNA catabolic process (GO:0034661)	0.00565916	TRIR;ZCCHC8;EXOSC7;SLFN13;XRN1;EXOSC9;EXOSC8;PARN;EXOSC2;SND1
									regulation of extrinsic apoptotic signaling pathway (GO:2001236)	0.0483634	SP100;TNFSF10;ITGAV;LTBR;BID;TGFBR1							regulation of cysteine-type endopeptidase activity (GO:2000116)	0.0292905	SOX2;BEX3;EPHA7;PCID2;FYN;GRIN2B;MT3;TTBK1;GRIN1	negative regulation of gene expression, epigenetic (GO:0045814)	0.00565916	CREBZF;SUZ12;DNMT1;RBBP4;EED;DNMT3B;RBBP7;PPM1D;EZH2;PHF19
									regulation of innate immune response (GO:0045088)	0.0483634	PTPN1;PLSCR1;IFI16;IRF1;TNFAIP3;NMI							regulation of release of sequestered calcium ion into cytosol by sarcoplasmic reticulum (GO:0010880)	0.0292905	RYR2;PDE4D;AKAP6;ANK2;ATP1A2;CALM3;DMD;CACNA1C;CALM1	negative regulation of mitotic cell cycle phase transition (GO:1901991)	0.00609303	RB1;KANK2;CDKN2D;CDKN2C;PSMD14;CDKN2A;FHL1;JADE1;PKD2;AURKA;PSMB9;DLG1;WEE1;RBL1;SLFN11;PSMB5;PSMC3;CDK2AP2;PSMD1;FBXO5
									regulation of protein phosphorylation (GO:0001932)	0.0483634	LYN;CD40;CEBPB;TGFB1;TFRC;LIMK2;PDGFA;C3;CCND1;IL1B;FLOT1;RAC1;GAS6;HLA-DRB1							response to copper ion (GO:0046688)	0.0292905	MT2A;MT1M;MT1F;MT1G;MT1X;ATP5F1D;MT3;AQP1;MT1E	response to UV (GO:0009411)	0.00618929	ZRANB3;CDKN2D;PCNA;PARP1;REV1;DDB2;PRIMPOL;YY1;MSH6;WRN;MSH2;ERCC3;RUVBL2;POLD1;NEDD4;SDE2;USP1;DTL;MAP3K4;POLH;ATR
									positive regulation of response to biotic stimulus (GO:0002833)	0.0483634	ANKRD17;USP15;PLSCR1;PRKCA;NMI							regulation of neuron projection arborization (GO:0150011)	0.0295412	NTNG1;MACF1;NTNG2;GRIP1;DLG4;MAP3K13;MYO9A	meiotic sister chromatid cohesion (GO:0051177)	0.00649777	SGO1;SGO2;BUB1B;BUB1;REC8
									T cell receptor signaling pathway (GO:0050852)	0.0483634	FYB1;PTPRC;FBXW11;NFKBIZ;CUL1;PTPRJ;LCP2;PAG1;NFKB1;HLA-DRB1							regulation of synaptic transmission, GABAergic (GO:0032228)	0.0295412	NLGN1;NLGN2;STXBP1;SYN3;ADRA1A;BAIAP3;CNTNAP4	protein localization to microtubule cytoskeleton (GO:0072698)	0.00649777	DIAPH1;CHAMP1;KIF20B;MAPRE1;MID1
									defense response to virus (GO:0051607)	0.0483634	CD40;PLSCR1;PTPRC;MLKL;IFI16;IRF1;NLRC5;LILRB1;TLR2							membrane depolarization (GO:0051899)	0.0295412	CACNA1I;CACNB4;SCN8A;SCN9A;CACNA1B;CACNG2;SCN3B;SCN2A;CACNA1E;SCN3A;SCN1A	telomeric D-loop disassembly (GO:0061820)	0.00649777	RECQL4;BLM;WRN;SLX4;POT1
									regulation of cell cycle (GO:0051726)	0.0483634	RB1;ANKRD17;CDKN1A;TGFB1;NEK6;LILRB1;TGFBR1;HIPK2;MLXIPL;PTPRC;CCND1;BIN1;ID2;IRF1;PIM3							negative regulation of chemotaxis (GO:0050922)	0.0295412	ROBO2;SEMA5A;SEMA5B;SEMA6A;SEMA3A;SEMA4B;SEMA6D;SEMA3E;SEMA4F;SLIT2;ROBO1	transcription-coupled nucleotide-excision repair (GO:0006283)	0.00695266	RFC5;RFC3;RFC4;PCNA;LIG1;RFC1;RFC2;RPA1;RPA2;GTF2H1;POLD3;POLR2A;ERCC3;POLD1;POLD2;POLR2D;POLR2H
									regulation of calcium-mediated signaling (GO:0050848)	0.0483634	PLEK;CCL4;CCL3;GBP1							negative regulation of developmental growth (GO:0048640)	0.0295412	RTN4R;BBS2;PTPRS;MAP2;DCC;WWC1;PTCH1;FGF13;KIAA0319;MT3;FGFR3	DNA replication, synthesis of RNA primer (GO:0006269)	0.00695266	POLA1;PRIM2;POLA2;PRIM1
									negative regulation of cellular response to insulin stimulus (GO:1900077)	0.0483634	PTPN1;PTPRE;IL1B;PTPN2							regulation of dendrite morphogenesis (GO:0048814)	0.0295412	PTPRD;CUX2;CDKL5;ADGRB3;SDC2;HECW2;HECW1;IL1RAPL1;SARM1;KNDC1;TNIK	double-strand break repair via synthesis-dependent strand annealing (GO:0045003)	0.00695266	FANCM;DMC1;XRCC3;RAD54L
									regulation of nitric-oxide synthase biosynthetic process (GO:0051769)	0.0483634	NAMPT;CCL2;TLR2							cardiac muscle cell contraction (GO:0086003)	0.0295412	CACNA2D1;PKP2;CACNA1C;SCN3B;FGF12;SCN4B;SCN1A;SCN2B	histone-threonine phosphorylation (GO:0035405)	0.00695266	DCAF1;PRKCB;PRKCA;VRK1
									growth hormone receptor signaling pathway via JAK-STAT (GO:0060397)	0.0483634	LYN;PTPN1;JAK3							cellular response to copper ion (GO:0071280)	0.0295412	MT2A;MT1M;MT1F;MT1G;MT1X;MT3;AQP1;MT1E	mitochondrial DNA repair (GO:0043504)	0.00695266	MGME1;PARP1;DNA2;PRIMPOL
									immune response-regulating cell surface receptor signaling pathway (GO:0002768)	0.0483634	LYN;CD40;LILRB1							cellular response to glucagon stimulus (GO:0071377)	0.0295412	ADCY9;PRKAR1B;PRKAR2B;ADCY3;ADCY2;ADCY1;ADCY8;ADCY5	positive regulation of maintenance of mitotic sister chromatid cohesion (GO:0034184)	0.00695266	SLF1;SLF2;NSMCE2;SMC5
									negative regulation of bone mineralization (GO:0030502)	0.0483634	CCR1;SRGN;CCL3							heparan sulfate proteoglycan biosynthetic process (GO:0015012)	0.0295412	EXT1;UGDH;NDST3;XYLT2;XYLT1;HS3ST5;HS6ST2;HS6ST3	positive regulation of maintenance of sister chromatid cohesion (GO:0034093)	0.00695266	SLF1;SLF2;NSMCE2;SMC5
									negative regulation of T cell mediated immunity (GO:0002710)	0.0483634	IL4I1;PTPRC;LILRB1							cellular divalent inorganic cation homeostasis (GO:0072503)	0.0295705	SLC24A2;RYR2;SLC24A4;SLC24A3;MT1M;HTR2C;MT1X;HTR2A;SLC30A10;SLC8A2;PKHD1;MT2A;DMPK;RMDN3;ANK2;ATP2B2;SLC39A12;ATP2B1;MT3;SLC39A14;SLC8A3;MT1F;RGN;ATP13A4;MT1G;MT1E	pyrimidine nucleobase biosynthetic process (GO:0019856)	0.00695266	CAD;CTPS2;CTPS1;UMPS
									positive regulation of regulatory T cell differentiation (GO:0045591)	0.0483634	IL4I1;BCL6;HLA-DRB1							cell-matrix adhesion (GO:0007160)	0.03092	DDR1;ACTN2;ITGB4;ITGA3;ACTN1;ITGA1;THY1;PTPRK;SORBS1;L1CAM;PKD1;THSD1;BCR;SGCE;CTTN;DLC1;ITGA8;ZYX;ITGB8;ITGA7;ADAMTS9;FERMT2;CD44;PPFIA2	regulation of maintenance of mitotic sister chromatid cohesion (GO:0034182)	0.00695266	SLF1;SLF2;NSMCE2;SMC5
									antigen receptor-mediated signaling pathway (GO:0050851)	0.0490194	FYB1;PTPRC;FBXW11;NFKBIZ;CUL1;NFATC2;PTPRJ;LCP2;PAG1;NFKB1;HLA-DRB1							calcium ion transmembrane import into cytosol (GO:0097553)	0.0327201	SLC24A2;RYR2;CACNA2D1;HTR2C;HTR2A;GRIN2C;FGF2;GRIN2B;RYR3;SLC8A2;GRIN1;SLC8A3;GRIN2A	RNA phosphodiester bond hydrolysis, exonucleolytic (GO:0090503)	0.00695266	TOE1;TRIR;XRN1;PARN
									negative regulation of inflammatory response (GO:0050728)	0.0490194	RB1;LYN;HCK;FCGR3A;HRH2;ALOX5;RHBDF2;TNFAIP3;FCGR1A;HLA-DRB1;PTPN2;PPARD							heterophilic cell-cell adhesion via plasma membrane cell adhesion molecules (GO:0007157)	0.0327201	CRB2;CRB1;TENM1;NLGN1;TENM2;CADM3;TENM3;CADM1;PTPRD;IL1RAPL1;ADGRL1;FAT4;NECTIN1	attachment of mitotic spindle microtubules to kinetochore (GO:0051315)	0.00735577	CENPE;NUF2;CHAMP1;KIF2C;NDC80;CENPC
									positive regulation of peptidyl-tyrosine phosphorylation (GO:0050731)	0.0498017	LYN;SOCS3;PTPN1;CD40;TGFB1;PTPRC;PTPRJ;GAS6;FCGR1A							positive regulation of developmental growth (GO:0048639)	0.0327201	MACF1;SYT4;CDKL5;UNC13A;CPNE5;SYT1;L1CAM;GHR;RIMS2;RNF157;RIMS1;MAPT;PLCB1;MAP3K13;DBN1	protein localization to condensed chromosome (GO:1903083)	0.00735577	MTBP;ZWILCH;CHAMP1;BUB3;KNL1;SPDL1
									regulation of apoptotic process (GO:0042981)	0.0499418	TFRC;BCL2A1;STK3;BABAM2;PIM1;TNFSF10;PIM3;BID;JAK3;PLK3;PRELID1;XBP1;PLEKHG2;SERPINB9;LILRB1;HIPK3;NFKB1;VAV1;TNFRSF10D;HCK;RNF144B;GOLPH3;BCL6;BIN1;PPIF;ATF5;GAS6;ATF6;NAIP							regulation of exocytosis (GO:0017157)	0.0327201	RAB3C;CADPS2;SYT1;RAB3D;CADPS;RAB27B;CPLX2;SYTL4;CPLX1;STXBP5L;RIMS2;RAB15;IL1RAPL1;STXBP5;STXBP6	mitotic spindle assembly checkpoint signaling (GO:0007094)	0.00752408	CENPF;PLK1;TPR;BUB1B;KLHL22;KNTC1;BUB3;BUB1
																		sprouting angiogenesis (GO:0002040)	0.0327201	SEMA5A;CCBE1;ANGPT1;YJEFN3;SEMA3E;PARVA;VEGFD;FGF2;ROBO1;JMJD6;NR4A1;BMPER;CDH13;SLIT2;GPLD1	mitotic spindle checkpoint signaling (GO:0071174)	0.00752408	CENPF;PLK1;TPR;BUB1B;KLHL22;KNTC1;BUB3;BUB1
																		regulation of hydrolase activity (GO:0051336)	0.0327201	EPHA5;VAV3;EPHA4;NTRK2;CAMK2A;STMN3;EFNA5;FGD1;RAP1GAP;ARHGAP44;FGD6;CHN1;PLXNA2;PLXNB1;NOS1;PRKG1;EPHA3;NGEF;PLXNA4	spindle assembly checkpoint signaling (GO:0071173)	0.00752408	CENPF;PLK1;TPR;BUB1B;KLHL22;KNTC1;BUB3;BUB1
																		cellular zinc ion homeostasis (GO:0006882)	0.0327201	MT2A;MT1M;MT1F;MT1G;MT1X;SLC39A12;SLC30A10;MT3;SLC39A14;MT1E	regulation of mitotic metaphase/anaphase transition (GO:0030071)	0.00752408	RB1;CENPE;ANAPC7;CDC27;NSMCE2;PLK1;FBXO5;LCMT1;CDK5RAP2
																		negative regulation of axonogenesis (GO:0050771)	0.0327201	RTN4R;LINGO1;PTPRS;MAP2;DCC;LRP4;THY1;FGF13;KIAA0319;MT3	DNA damage response, signal transduction by p53 class mediator (GO:0030330)	0.00776474	PAXIP1;PCNA;CNOT10;FOXM1;CDC25C;AURKA;ACER2;PIDD1;TFDP1;TFDP2;CNOT1;CHEK2;PLAGL1;E2F1;CASP2;GTSE1;CNOT9
																		regulation of neuron migration (GO:2001222)	0.0327201	CAMK2B;NTNG1;NTNG2;SEMA6A;NEXMIF;SEMA3A;CAMK2A;PHACTR1;CTNNA2;CX3CL1	negative regulation of nucleic acid-templated transcription (GO:1903507)	0.00835307	RB1;CREBZF;SUV39H2;NAB1;CHD8;GMNN;HMGB2;ENO1;CTCF;BRCA1;FOXM1;LIMD1;PHB2;SCML2;RPS6KA5;SCML1;TRIM28;BCL7A;YWHAQ;SIN3A;SCMH1;KMT5A;YAF2;RBFOX2;SMARCC2;RBM15;ZNF282;SFMBT1;EED;ILF3;TFDP2;ZNF93;PSPC1;ZNF318;TIMELESS;ZMYND11;CLOCK;KHDRBS1;HDAC2;L3MBTL2;SPINDOC;HDAC1;HDAC6;E2F1;SPEN;PCGF6;CBX5;POU2F1;UBE2I;PHF10;CDKN2A;XRCC5;VDR;NONO;MBD2;HMGA1;PA2G4;SMARCA2;BMP7;GATAD2A;SMARCA4;PER2;CENPF;SP3;TRIM33;…
																		regulation of plasma membrane bounded cell projection organization (GO:0120035)	0.0327201	NTNG1;BRSK1;NTNG2;BRSK2;HOMER1;NCS1;IL1RAPL1;CTNNA2;CAMK2G;MARK1	transcription by RNA polymerase II (GO:0006366)	0.00840107	GMEB2;TTF2;TRIM24;NELFB;SNRPD3;TEAD1;MED1;PCID2;SUPT16H;PARP1;MED4;TFDP1;SNRPG;SNRPB;SLBP;CBFB;HDAC1;SRRT;MAZ;RTF1;NR2C1;TAF5L;POLR2A;NOCT;POLR2D;LEO1;RPRD1B;E2F3;POLR2H;NR2C2AP;ZNF141;POU2F1;RNGTT;TAF15;TAF12;VDR;CPSF3;INTS2;EAF2;GTF2H1;DEK;SSRP1;NUDT21;ERCC3;SP1;NFIC;INTS7;TAF5;RBMX
																		vascular transport (GO:0010232)	0.0328401	SLC12A2;SLC13A3;SLC38A1;SLC24A3;ATP8A1;SLC6A17;SLC1A1;SLC1A2;ABCC9;ATP1A2;ATP1B2;SLC6A1;SLC4A4;SLC7A1;SLC7A2;SLC8A2;SLCO1C1;SLC9A3R1;SLCO3A1;SLC16A7;SLC16A2	proteasome-mediated ubiquitin-dependent protein catabolic process (GO:0043161)	0.00898933	RB1;GSK3A;UBXN2A;FAF1;CCNF;KIF14;BUB1B;ANKRD9;CDC27;FBXO4;UBXN8;PSMD1;UFD1;FBXO5;SKP2;ANAPC7;RAD23A;KLHL42;TRIM13;CLOCK;RNF121;PSMD14;DMAC2;KLHL15;DERL3;NEDD4L;DERL2;RNF4;AURKA;FOXRED2;FZR1;PSMB5;MTA1;PCBP2;BUB3;DCAF12;HACE1;PLK1;ERLIN1;KLHL22;PSMB9;NSFL1C;PSMC3;UBXN11;UBE2S;NEDD4;CDK2;STT3B;FBXL5
																		generation of neurons (GO:0048699)	0.0329308	YAP1;GPM6A;BRSK1;BRSK2;MYT1L;SEMA3A;VXN;CX3CL1;NEUROD2;RELN;OPHN1;FUT9;DNER;SPOCK1;NRCAM;KIAA0319;MARK1;NTRK2;FZD3;TGFB2;CDKL5;NLGN4X;NAV1;ATP2B2;CCK;POU3F2;CIT;PTPRD;TUBB2B;LHX2;SNPH;MAP1B;IL1RAPL1;DCX;PIN1;MAPT;ASTN2;FGF13;ASTN1;ADGRL3;CDK5R1	regulation of centrosome duplication (GO:0010824)	0.00899473	GEN1;STIL;CEP295;CENPJ;CCNF;CEP131;XRCC3;ALMS1;SPICE1;CEP76
																		regulation of ion transport (GO:0043269)	0.0352417	SYT5;SPTBN4;SYT4;KCNJ6;KCNJ10;SYT1;KCNJ9;KCNA2;ANK3;SYT13;SYT9;SYT7;NKAIN2;CLDN10;NKAIN1;NKAIN3;SYT12;SYT11;NOS1;KCNJ3	RNA biosynthetic process (GO:0032774)	0.00899473	PRIM2;POLA1;POLA2;POLR2A;BRF1;TAF12;NCOA6;PRIM1;TTF2;TAF5
																		actin filament bundle organization (GO:0061572)	0.0363497	MYO1B;DMTN;CALD1;DPYSL3;FAM107A;SHROOM2;PLS3;PAWR;BAIAP2;ADD2;RFLNA	DNA damage response, signal transduction by p53 class mediator resulting in cell cycle arrest (GO:0006977)	0.00965425	PCNA;CNOT10;CDC25C;AURKA;PIDD1;TFDP1;TFDP2;CNOT1;CHEK2;PLAGL1;E2F1;CASP2;GTSE1;CNOT9
																		negative regulation of synaptic transmission (GO:0050805)	0.0363942	PRRT1;SLC24A2;TMEM25;ACHE;NLGN4X;SYT11;STXBP1;GRIK3;SHANK2	DNA replication checkpoint signaling (GO:0000076)	0.00970467	CDC45;ORC1;TIMELESS;CLSPN;DNA2;TOPBP1;RAD9A
																		neuromuscular junction development (GO:0007528)	0.0363942	UNC13C;CACNB2;PPFIBP1;UNC13A;CACNB4;LRP4;ANK3;PDZRN3;GPHN	spliceosomal snRNP assembly (GO:0000387)	0.00979644	PRMT7;SNRPD1;GEMIN2;TGS1;DDX20;SNRPG;SNRPD3;SRSF10;LSM4;SNUPN;SNRPB
																		regulation of axon extension involved in axon guidance (GO:0048841)	0.0363942	SEMA5A;SEMA5B;SEMA6A;DSCAM;SEMA3A;SEMA4B;SEMA6D;SEMA3E;SEMA4F	nucleobase-containing small molecule interconversion (GO:0015949)	0.00986192	DTYMK;DUT;RRM1;AK2;CMPK1;CTPS2;CTPS1;NME4;TYMS
																		axonal fasciculation (GO:0007413)	0.0375657	SEMA5A;EPHA4;NRCAM;CNTN4;EPHA3;CDK5R1	regulation of transcription elongation from RNA polymerase II promoter (GO:0034243)	0.00986192	RNF168;SUPT16H;RNF8;LEO1;EAF2;HNRNPU;LARP7;NELFB;ZMYND11
																		positive regulation of sodium ion transmembrane transport (GO:1902307)	0.0375657	WNK2;FXYD1;DMD;ANK3;ATP1B2;NOS1	regulation of mitotic cell cycle (GO:0007346)	0.0101896	RB1;BTG3;PSMD14;BUB1B;HNRNPU;IQGAP1;MKI67;TTL;CKS1B;TTC28;FZR1;PSMB5;CDC27;PSMD1;RCC1;FBXO5;BUB3;BORA;ANAPC7;PLK1;GBF1;PRKCA;SCRIB;CDC25C;PSMB9;ERCC3;PSMC3;UBE2S;CKS2;TTLL12;KIF20B
																		lipid modification (GO:0030258)	0.0388493	DGKG;PLPPR1;PLPPR2;DGKB;PLPPR4;PLPPR5;MBOAT2;DGKZ;SGPP2;PORCN;PLPP4;PLPP3;DGKI	RNA transport (GO:0050658)	0.010245	NUP214;SLBP;CHTOP;NUP188;NUP155;POLDIP3;ALYREF;THOC1;THOC3;NUP153;YBX1;CKAP5;DDX39A;U2AF2;TPR;SRSF4;NUP62CL
																		peptidyl-tyrosine phosphorylation (GO:0018108)	0.0393261	DDR1;PDGFRB;EPHA4;PDGFRA;AATK;PRLR;EGFR;TTBK1;IGF1R;GHR;EFEMP1;RELN;ERBB4;FYN;FGFR3;EPHA3;FGFR2;DDR2	regulation of mitotic nuclear division (GO:0007088)	0.0113571	BORA;INSR;MKI67;CDC25C;BMP7;AURKA;CHEK1;NUSAP1;RCC1;PHIP;FBXO5;KIF20B;LCMT1;CDK5RAP2
																		negative regulation of axon extension involved in axon guidance (GO:0048843)	0.0393261	SEMA5A;SEMA5B;SEMA6A;SEMA3A;SEMA4B;SEMA6D;SEMA3E;SEMA4F	histone phosphorylation (GO:0016572)	0.0115263	CCNA2;RPS6KA5;INCENP;CDK2;BAZ1B
																		dendrite self-avoidance (GO:0070593)	0.0403274	DSCAM;CNTN6;PALLD;BSG;VSTM2L;CNTN4;DSCAML1	kinetochore assembly (GO:0051382)	0.0115263	CENPE;CENPF;POGZ;CENPA;CENPC
																		dendritic spine morphogenesis (GO:0060997)	0.0403274	DLG4;CTNND2;PAK3;EPHB1;SHANK3;SHANK1;ZNF365	protein K6-linked ubiquitination (GO:0085020)	0.0115263	BARD1;UBE2S;UBE2T;BRCA1;RNF4
																		regulated exocytosis (GO:0045055)	0.0403902	APP;SNAP25;ECM1;SPARC;STXBP1;ENDOD1;CPLX2;CLU;CPLX1;TTN;RIMS2;RIMS1;SYNGR1;RIMS3;PCLO;TIMP3;RAB11FIP5;SYT5;SYT4;TGFB2;SYT1;ACTN2;ACTN1;PCDH7;RAB27B;VEGFD;SYT13;SYT9;SYNGR3;SYTL4;SYT7;SYT12;SYT11;SCG3;CALM1;STEAP2;STX1A	regulation of helicase activity (GO:0051095)	0.0115263	MSH6;CHTOP;MSH2;MSH3;POT1
																		glycosaminoglycan biosynthetic process (GO:0006024)	0.0404683	B4GALT2;CHST9;CEMIP;SDC4;ANGPT1;SDC2;NCAN;XYLT2;XYLT1;HS3ST5;HS6ST2;HS3ST2;EXT1;BCAN;UGDH;VCAN;CHST12;GPC1;CSPG5;PXYLP1;GPC5;GPC6;CHST3	regulation of mitotic centrosome separation (GO:0046602)	0.0115263	NSFL1C;RANBP1;CHEK1;CEP85;KIF11
																		glial cell differentiation (GO:0010001)	0.0408328	SOX2;SLC8A3;RELN;CDH2;PTPRZ1;METRN;NFIB;GPC1;SOX9;TPPP	cellular response to radiation (GO:0071478)	0.0120035	RAD51AP1;NET1;BLM;OPN3;EEF1D;FIGNL1;INTS7;RAD1;ECT2;SPIDR;CLOCK;RAD9A
																		lamellipodium organization (GO:0097581)	0.0408328	CARMIL1;ABLIM1;ABLIM2;DMTN;ABLIM3;CTTN;PTPRO;ARHGEF4;CDH13;WASF1	mitotic G2/M transition checkpoint (GO:0044818)	0.0120035	BLM;FZR1;MRE11;ORC1;CHEK1;PLK1;TAOK2;DONSON;BRCA1;CLSPN;TOPBP1;DTL
																		regulation of calcium ion transmembrane transporter activity (GO:1901019)	0.0408328	JPH4;CACNB2;JPH3;CACNB4;PDE4D;DMD;ANK2;NOS1;CALM1;JPH1	pre-replicative complex assembly (GO:0036388)	0.0121564	MCM7;PSMD14;MCM8;GMNN;PSMB9;ORC6;PSMB5;ORC1;PSMC3;ORC3;MCM3;PSMD1;MCM4;MCM5;MCM6
																		transport across blood-brain barrier (GO:0150104)	0.0413777	SLC12A2;SLC13A3;SLC38A1;SLC24A3;ATP8A1;SLC6A17;SLC1A1;SLC1A2;ABCC9;ATP1A2;ATP1B2;SLC6A1;SLC4A4;SLC7A1;SLC7A2;SLC8A2;SLCO1C1;SLC9A3R1;SLCO3A1;SLC16A7;SLC16A2	cytosolic calcium ion transport (GO:0060401)	0.0126771	CACNB3;JPH3;MCUB;ATP2A3;ATP2A2;ITPR3;MICU1;SLC8A1;MCU
																		central nervous system neuron differentiation (GO:0021953)	0.0443141	NTRK2;OPHN1;MAP2;CEND1;CHD5;SPOCK1;FAIM2;KNDC1;MAPT;MDGA2;TOX	chromosome organization (GO:0051276)	0.0133179	TOP2A;HDAC2;NUP155;PARP1;HDAC1;HMGB2;CDCA8;NUCKS1;NDC80;SMARCA4;DDB2;MSH6;CDAN1;MSH2;CENPH;MSH3;RFWD3;NUF2;HMGN2;EZH2;PHF19
																		aminoglycan biosynthetic process (GO:0006023)	0.0457314	SDC4;SDC2;XYLT2;XYLT1;HS3ST5;HS6ST2;HS3ST2;EXT1;UGDH;B3GALT2;GPC1;PXYLP1;GPC5;GPC6	transcription, DNA-templated (GO:0006351)	0.0133991	GTF3C1;GMEB2;CBFB;GTF3C5;RTF1;TTF2;TAF5L;POLR2A;TAF1B;NOCT;POLR2D;TRIM24;LEO1;E2F1;NELFB;POLR2H;SUPT16H;ZNF141;RNGTT;TAF15;PARP1;BRF1;TAF12;NCOA6;EAF2;GTF2H1;DEK;SSRP1;MED4;PPP5C;TFDP1;ERCC3;NFIC;TAF5;PTMA;RBMX
																		regulation of insulin secretion (GO:0050796)	0.0468459	EPHA5;CHGA;SNAP25;BRSK2;NLGN2;IRS1;KCNC2;ABCC8;KCNB1;CACNA2D2;PRKCA;CACNA1C;NR1D1;MYRIP;EFNA5;CACNA1E;SYT7;AACS;ADCY5;ENSA;NNAT;LRRC8A;STX1A;RAPGEF4	regulation of chromosome segregation (GO:0051983)	0.0134288	NUMA1;SMC5;KIF2C;SMC6;MKI67;BUB1;RAD18
																		regulation of dopamine secretion (GO:0014059)	0.0468459	SYT5;SYT4;SYT1;SYT12;SYT11;KCNA2;SYT13;SYT9;SYT7	regulation of spindle organization (GO:0090224)	0.0134288	GPSM2;TPX2;BORA;PSRC1;NUMA1;TACC3;RNF4
																		regulation of ryanodine-sensitive calcium-release channel activity (GO:0060314)	0.0468459	JPH4;JPH3;PDE4D;AKAP6;DMD;CALM3;NOS1;CALM1;JPH1	rRNA catabolic process (GO:0016075)	0.0134288	TRIR;EXOSC7;SLFN13;XRN1;EXOSC9;EXOSC8;EXOSC2
																		regulation of cell migration (GO:0030334)	0.0471071	SEMA5A;PTPRT;SEMA5B;CLIC4;MCTP1;SERPINE2;FAM107A;PTPRK;LDB2;FGF2;CX3CL1;MYLK;ROBO1;IGF1R;PPP3CA;DACH1;FGF9;AKT2;DPYSL3;DAG1;PHACTR1;PDGFRB;EPHA4;PDGFRA;SEMA6A;IGFBP5;LIMCH1;SEMA6D;MAGI2;TPM1;PRKCA;F3;SRCIN1;TMEFF2;FRMD5;SMO;NAV3;CDH13;CAMK2B;KANK1;MACF1;CEMIP;SEMA3A;CAMK2A;SEMA3E;THY1;EGFR;ERBB4;LMNA;PLXNA2;MGAT3;CTNNA2;SLIT2;PLXNA4;SASH1;NTNG1;CARMIL1;NTNG2;TCAF2;NTRK3;SEMA4B;SEMA4F;LAMB1;TJP1;F…	positive regulation of cell cycle G2/M phase transition (GO:1902751)	0.0134421	RAD51B;RAD51C;ATAD5;CDC7;DBF4B;FBXO5;CDC25C;DTL
																		associative learning (GO:0008306)	0.0471071	BRSK1;MAP1A;ADCY3;SLC6A1;SHANK1	regulation of protein export from nucleus (GO:0046825)	0.0134421	BARD1;XPO4;TPR;ANP32B;CAMK1;RANGAP1;PTPN14;GTSE1
																		cellular response to forskolin (GO:1904322)	0.0471071	ADCY3;ADCY2;ADCY1;ADCY8;ADCY5	centromeric sister chromatid cohesion (GO:0070601)	0.0158478	NAA50;SGO1;BUB1B;BUB1
																		response to forskolin (GO:1904321)	0.0471071	ADCY3;ADCY2;ADCY1;ADCY8;ADCY5	maintenance of DNA methylation (GO:0010216)	0.0158478	HELLS;DNMT1;UHRF2;UHRF1
																					mitotic DNA replication initiation (GO:1902975)	0.0158478	POLA1;GINS3;MCM3;MCM4
																					negative regulation of fat cell proliferation (GO:0070345)	0.0158478	PER2;TFDP1;E2F1;E2F3
																					negative regulation of histone H3-K9 methylation (GO:0051573)	0.0158478	DNMT1;SMARCB1;DNMT3B;BRCA1
																					nuclear cell cycle DNA replication initiation (GO:1902315)	0.0158478	POLA1;GINS3;MCM3;MCM4
																					nuclear polyadenylation-dependent ncRNA catabolic process (GO:0071046)	0.0158478	EXOSC7;EXOSC9;EXOSC8;EXOSC2
																					nuclear polyadenylation-dependent rRNA catabolic process (GO:0071035)	0.0158478	EXOSC7;EXOSC9;EXOSC8;EXOSC2
																					nuclear polyadenylation-dependent tRNA catabolic process (GO:0071038)	0.0158478	EXOSC7;EXOSC9;EXOSC8;EXOSC2
																					regulation of cell cycle checkpoint (GO:1901976)	0.0158478	ETAA1;RFWD3;RPA2;WDR76
																					tRNA surveillance (GO:0106354)	0.0158478	EXOSC7;EXOSC9;EXOSC8;EXOSC2
																					covalent chromatin modification (GO:0016569)	0.0165407	HELLS;SETD5;HDAC1;PARP2;HLCS;MBD2
																					protein localization to kinetochore (GO:0034501)	0.0165407	MTBP;ZWILCH;CHAMP1;KNL1;BUB3;SPDL1
																					pyrimidine nucleoside biosynthetic process (GO:0046134)	0.0165407	UCK2;UCK1;CAD;TK1;UMPS;DCK
																					response to X-ray (GO:0010165)	0.0165407	BLM;ANXA1;XRCC4;MSH2;XRCC5;NUCKS1
																					response to gamma radiation (GO:0010332)	0.0174085	PRKAA1;WRN;XRCC5;FANCD2;MAP3K20;TRIM13;HRAS;ATR
																					nuclear mRNA surveillance (GO:0071028)	0.0189127	EXOSC7;PCID2;XRN1;EXOSC9;EXOSC8
																					positive regulation of transcription of nucleolar large rRNA by RNA polymerase I (GO:1901838)	0.0189127	SMARCB1;DDX11;NOL11;MTOR;SMARCA4
																					regulation of DNA damage checkpoint (GO:2000001)	0.0189127	ETAA1;RFWD3;THOC1;RPA2;WDR76
																					positive regulation of DNA recombination (GO:0045911)	0.0199047	RAD51AP1;PAXIP1;RIF1;PARP1;FUS;KMT5C;SHLD2;TIMELESS;FANCB
																					positive regulation of ATPase activity (GO:0032781)	0.02076	MSH6;DNAJB1;CHTOP;MSH2;DHX9;UHRF1;MSH3;HNRNPU;POT1;DNAJC9;DYNLL1
																					telomere maintenance via telomere lengthening (GO:0010833)	0.0208147	HSP90AA1;MRE11;SHQ1;RFC1;DKC1;PTGES3;CDK2;RPA1;POT1;TELO2
																					regulation of cyclin-dependent protein serine/threonine kinase activity (GO:0000079)	0.021612	CDKN2D;BLM;CDKN2C;CDKN2A;CCNF;PLK1;GTF2H1;PKD2;CDC25C;IPO7;PKD1;IPO5;HERC5;CCNA2;PSRC1;CCNE2;SPDYA
																					regulation of spindle assembly (GO:0090169)	0.022828	GPSM2;NUMA1;TPR;PLK1;HNRNPU;RNF4;CEP97;CCSAP
																					negative regulation of mRNA processing (GO:0050686)	0.0244678	BARD1;PTBP1;U2AF2;SRSF4;RBMX;SRSF10
																					regulation of RNA splicing (GO:0043484)	0.0246197	KHDRBS1;FUS;LARP7;RRP1B;HNRNPLL;PTBP2;SRPK1;HNRNPL;PTBP1;POLR2A;HNRNPH1;U2AF2;TRA2B;HNRNPF;METTL4;SRSF10
																					positive regulation of G2/M transition of mitotic cell cycle (GO:0010971)	0.0246855	RAD51B;RAD51C;CDC7;DBF4B;FBXO5;CDC25C;DTL
																					positive regulation of peptidyl-lysine acetylation (GO:2000758)	0.0246855	PRKAA1;PAXIP1;RPS6KA5;TADA2A;RUVBL2;BRCA1;GLYR1
																					phosphorylation (GO:0016310)	0.0249846	GSK3A;MAST2;PIK3CD;PIK3CB;LIMD1;PPP4R1;RPS6KA5;CHEK2;CHEK1;PIM1;MAP3K6;XYLB;MAP2K1;SYK;PRKCB;LMTK2;PRKCA;VRK1;TYK2;PASK;ILF3;MELK;SIK2;CDKL1;DGKH;PRKAA1;PRKDC;PKN3;ROCK2;STK39;CAMKK2;AURKA;MAPK9;PAK1;GRK6;MAP3K20;MAP3K21;PAK4;PLK4;CDK19;NEK4;INSR;LIMK2;PLK1;EIF2AK3;EIF2AK2;MTOR;SRPK1;STK24;STK26;TAOK2;CDK2;PI4KA;CAMK1;CDK16;BMPR1A
																					positive regulation of cytokinesis (GO:0032467)	0.0254088	SVIL;RACGAP1;CSPP1;KIF14;KIF23;PKP4;ECT2;KIF20B;RHOA;CIT
																					anaphase-promoting complex-dependent catabolic process (GO:0031145)	0.0276611	RB1;ANAPC7;PSMD14;PLK1;BUB1B;AURKA;PSMB9;FZR1;PSMB5;PSMC3;UBE2S;CDC27;CDK2;PSMD1;FBXO5;BUB3;SKP2
																					positive regulation of histone methylation (GO:0031062)	0.0294309	DNMT1;CHTOP;PAXIP1;RIF1;DNMT3B;WDR5;BRCA1;PHF19
																					histone modification (GO:0016570)	0.0297955	NAA50;HDAC2;PRMT7;PARP2;HDAC1;UHRF1;BAZ1B;HDAC6;CCNA2;NSD3;TAF6L;RPS6KA5;MTA1;HLCS;SIN3A;INCENP;RUVBL2;MORF4L2;CDK2;MTA2;EZH2
																					formation of extrachromosomal circular DNA (GO:0001325)	0.0297955	BLM;WRN;SLX4;XRCC3;DNA2
																					isotype switching (GO:0045190)	0.0297955	MSH6;RNF168;MSH2;RNF8;HSPD1
																					t-circle formation (GO:0090656)	0.0297955	BLM;WRN;SLX4;XRCC3;DNA2
																					telomere maintenance via recombination (GO:0000722)	0.0297955	NSMCE2;XRCC3;TPRKB;SMC5;SMC6
																					telomere maintenance via telomere trimming (GO:0090737)	0.0297955	BLM;WRN;SLX4;XRCC3;DNA2
																					V(D)J recombination (GO:0033151)	0.0297955	DCAF1;LIG1;XRCC4;PRKDC;HMGB2
																					negative regulation of double-strand break repair (GO:2000780)	0.0306026	POLQ;SMCHD1;PARPBP;RIF1;KLHL15;OGG1;SHLD2;CGAS;FANCB
																					DNA ligation (GO:0006266)	0.0306107	TOP2A;LIG1;XRCC4;MGMT
																					pyrimidine-containing compound biosynthetic process (GO:0072528)	0.0306107	CAD;CTPS2;CTPS1;UMPS
																					histone acetylation (GO:0016573)	0.0308372	NAA50;TAF12;ACTL6A;JADE1;BRCA2;TAF5L;TAF6L;TADA2A;RUVBL2;MORF4L2;HAT1;WDR5;EP400;TAF5;KAT14
																					peptidyl-serine modification (GO:0018209)	0.0313068	PRKDC;PKN3;ROCK2;MAST2;STK39;PKD1;AURKA;MAPK9;HPF1;RPS6KA5;CLSPN;STK32B;CAMK1D;PARP1;PRKCB;PARP2;PLK1;EIF2AK3;LMTK2;PRKCA;VRK1;CDC7;MASTL;MTOR;CDK2;MAPKAPK5;CAMK1;ATR
																					regulation of primary metabolic process (GO:0080090)	0.0314622	MED1;FDPS;MVK;PSMD14;CHD9;NCOA6;ROCK2;NFYB;ABCA7;ELOVL6;ACACB;ACACA;SREBF2;PSMB9;HELZ2;PSMB5;PSMC3;SP1;SIN3A;TGS1;PSMD1;LDLR;PLPP1
																					nucleotide-excision repair, DNA incision, 3'-to lesion (GO:0006295)	0.0317796	PARP1;ERCC3;RPA1;RPA2;GTF2H1;CHD1L;DDB2
																					nucleotide-excision repair, preincision complex stabilization (GO:0006293)	0.0317796	PARP1;ERCC3;RPA1;RPA2;GTF2H1;CHD1L;DDB2
																					protein localization to chromatin (GO:0071168)	0.0317796	MSH2;MCM8;MCM9;RAD21;RUVBL2;PLK1;LEMD2
																					regulation of mitotic sister chromatid separation (GO:0010965)	0.0331792	CENPE;ANAPC7;PLK1;CDC27;TPR;TACC3
																					regulation of RNA metabolic process (GO:0051252)	0.0345119	MED1;FUS;RRP1B;HNRNPLL;PTBP2;HNRNPL;PTBP1;PCBP3;HNRNPH1;OAS3;TRA2B;HNRNPF;PCBP2;METTL4
																					cytoskeleton-dependent cytokinesis (GO:0061640)	0.0345874	ROCK2;PLK1;CKAP2;KIF23;CENPA;RHOA;CIT;ANLN;RACGAP1;INCENP;KIF4A;STMN1;NUSAP1;ECT2;CEP55
																					protein phosphorylation (GO:0006468)	0.0345874	GSK3A;MAST2;PIK3CD;PKD1;PPP4R1;RPS6KA5;CHEK2;CHEK1;PIM1;MAP3K6;STK32B;MAP2K1;CAMK1D;SYK;PRKCB;CAD;LMTK2;PRKCA;VRK1;TYK2;PASK;BAZ1B;MASTL;CIT;CCNA2;ILF3;MELK;INCENP;MAPKAPK5;SIK2;CDKL1;PRKAA1;PRKDC;PKN3;ROCK2;STK39;CAMKK2;AURKA;MAPK9;PAK1;GRK6;MAP3K20;MAP3K21;CLSPN;PAK4;PLK4;CDK19;NEK4;EIF2AK1;INSR;LIMK2;PLK1;EIF2AK3;EIF2AK2;CDC7;GTF2H1;MTOR;SRPK1;STK24;STK26;TAOK2;CDK2;CAMK1;CDK16;ATR;BMPR1A
																					regulation of cellular component organization (GO:0051128)	0.0348148	ARHGEF11;SETD5;HSP90AA1;HIP1;ROCK2;SETD1A;KIF14;HNRNPU;TSC2;TRAF2;TMEM97;SSRP1;MKI67;ATAD3A;MTOR;AURKA;RUFY1;NET1;CEACAM1;NEDD4;TAOK2;METTL4;MELTF;PAK4
																					cellular senescence (GO:0090398)	0.0355381	MAP2K1;CDKN2A;NSMCE2;HMGA1;SMC5;MAPKAPK5;SMC6;HRAS
																					protein export from nucleus (GO:0006611)	0.0355381	NUP214;XPO1;XPO4;CSE1L;TPR;RANBP17;CCHCR1;PKD1
																					regulation of histone acetylation (GO:0035065)	0.036491	SETD5;PAXIP1;RPS6KA5;TADA2A;RUVBL2;CHEK1;BRCA1;CAMK1;GLYR1
																					RNA stabilization (GO:0043489)	0.036491	TAF15;FUS;DKC1;THRAP3;NOCT;PARN;E2F1;HNRNPU;YBX1
																					positive regulation of transferase activity (GO:0051347)	0.0383183	GSK3A;MRE11;PCNA;NVL;DSCC1;DCUN1D4;PARN;DCUN1D2;CHTF18;MAP3K4;RFC5;HSP90AA1;RFC3;UBE2I;RFC4;XRCC5;RFC2;INSR;PTGES3;PLK1;LMTK2;DKC1;HNRNPD;POT1;MAPKAPK5
																					positive regulation of cellular protein metabolic process (GO:0032270)	0.0384658	HSP90AA1;HDAC2;PRKDC;POLDIP3;UHRF1;FAF1;PLK1;RDX;ATG10;UPF3A;PASK;MTOR;METTL14;ASPH;HNRNPD;VIM;EZR;CPEB3;EIF4G1
																					positive regulation of nucleocytoplasmic transport (GO:0046824)	0.0397842	KHDRBS1;TRIM28;XPO4;DHX9;NEDD4;TPR;ANP32B;CAMK1;ECT2;GTSE1;IPO5
																					regulation of DNA metabolic process (GO:0051052)	0.0397842	XRCC5;ALYREF;USP1;THOC1;HNRNPD;SMARCAD1;NUCKS1;KPNA2;SMG5;POLH;SMG6
																					negative regulation of cell-substrate adhesion (GO:0010812)	0.0428167	ACER2;ADAM15;CDKN2A;NEXMIF;TBCD;CASK;ACTN4;MELTF;NF2;RHOA
																					dosage compensation by inactivation of X chromosome (GO:0009048)	0.0428698	SMCHD1;RBM15;PCGF5;HNRNPU;BRCA1
																					mitotic G1/S transition checkpoint signaling (GO:0044819)	0.0428698	PRKDC;RFWD3;CDK2;SDE2;RPA2
																					negative regulation of transcription elongation from RNA polymerase II promoter (GO:0034244)	0.0428698	RNF168;RNF8;HNRNPU;LARP7;NELFB
																					nucleoside salvage (GO:0043174)	0.0428698	UCK2;UCK1;HPRT1;TK1;DCK
																					purine nucleotide biosynthetic process (GO:0006164)	0.0428698	PRPS2;PRPSAP1;MTHFD1;HPRT1;GART
																					regulation of sister chromatid cohesion (GO:0007063)	0.0428698	RB1;DDX11;RAD21;CTCF;BUB1
																					positive regulation of telomerase activity (GO:0051973)	0.0438457	HSP90AA1;NVL;XRCC5;DKC1;PTGES3;PARN;POT1;MAPKAPK5;MAP3K4

## Sheet: e. EN KEGG
EN.1			EN.2			EN.3
Term	Adjusted.P.value	Genes	Term	Adjusted.P.value	Genes	Term	Adjusted.P.value	Genes
Pathways of neurodegeneration	3.01185e-07	CHRM3;APP;CHRM5;NDUFA10;PARK7;ZFYVE1;PSMD8;TUBB8;PSMD4;PSMD2;KIF5B;PSMD3;KIF5A;PSMD1;MAP3K5;PRKCG;MAP2K3;GABARAPL2;DAXX;GABARAPL1;MAP2K1;MAP2K2;CSNK2A1;WNT5B;PRKCB;TPTEP2-CSNK1E;WNT5A;PRKCA;SDHA;ATG13;DKK1;SDHB;DKK2;TUBA4A;ATXN2L;COX7A2L;DDIT3;ULK2;VDAC2;VDAC1;SQSTM1;OPTN;ATF4;GRIA2;PSMD12;PSMD11;UQCRB;PSMD13;CHRNA7;ITPR1;CACNA1B;CACNA1D;CACNA1C;PSEN1;KLC1;UBE2J2;ATXN2;KLC2;UBB;ATG101;DVL1;UBC;WN…	Oxytocin signaling pathway	2.56438e-07	GUCY1B1;ELK1;ACTB;MYLK4;PPP1CB;PPP3CA;PPP3CB;EEF2K;PRKACB;PRKCG;GUCY1A2;GUCY1A1;MAP2K1;CAMK1D;PRKCB;CACNA2D1;PLA2G4C;CACNA2D3;PRKCA;PRKAB1;CACNB1;CACNB2;CACNB3;ADCY9;PLCB4;PLCB1;CAMK2B;PRKAA2;ROCK1;ROCK2;SRC;CAMK2A;ITPR1;ADCY3;CACNA1D;CACNA1C;ADCY1;EGFR;CAMKK2;CACNG8;MAPK1;CACNG2;CACNG3;MAP2K5;CACNG4;KCNJ3;MAPK3;KCNJ4;JUN;KCNJ6;KCNJ12;KCNJ9;RCAN1;GNAQ;CAMK4;GNAS;CALM3;CAMK1;CALM1	Axon guidance	0.00339853	SEMA5A;ITGB1;ROBO2;SEMA5B;NRP1;ROBO3;BMPR2;PIK3CD;ROBO1;PPP3CB;NCK2;EPHB2;NCK1;EPHA5;SEMA6C;EPHA7;TRPC6;WNT5B;EPHA8;TRPC1;WNT5A;PRKCA;RGMA;ENAH;PARD3;RASA1;NGEF;CAMK2D;SEMA3D;SEMA3A;PARD6G;SEMA3E;NTN1;ABLIM1;ABLIM3;SLIT1;SLIT3;LRRC4C;SRGAP2;PAK3;SRGAP1;CAMK2G;PAK5;PLXNA3;WNT4;SEMA4A;PTCH1;LIMK2;LIMK1;SSH2;BMP7
Endocytosis	3.96185e-07	VPS29;SH3GL3;TFRC;WIPF2;WIPF3;ARPC5L;KIF5B;KIF5A;VPS35;WASHC1;AP2M1;SH3GL1;SH3GLB2;PRKCI;HLA-A;RUFY1;ACAP3;BIN1;HGS;PARD3;RAB35;CHMP4B;VPS28;AGAP2;AGAP1;VPS26A;AGAP3;VPS26B;ACTR3B;PRKCZ;SNX3;SNX1;RAB11FIP1;GRK2;GRK4;CLTCL1;PIP5K1A;PIP5K1B;PIP5K1C;RAB11FIP3;SNX6;HSPA8;SMAD3;IQSEC2;CAV2;IGF2R;EHD2;EHD3;ARPC2;ARPC3;RNF103-CHMP3;FGFR2;ARF1;CLTC;CLTB;SNX12;CLTA;AP2A1;AP2A2;CAPZB;CHMP1A;PSD3;LDLRAP1;HR…	Circadian entrainment	1.75648e-06	GRIA1;CAMK2B;GRIA2;GUCY1B1;CAMK2A;ITPR1;ADCY3;CACNA1D;CACNA1C;ADCY1;RPS6KA5;GNG2;RASD1;GNG5;PRKG2;MAPK1;PRKACB;GRIA3;PRKG1;GRIA4;KCNJ3;MAPK3;PRKCG;GUCY1A2;GUCY1A1;KCNJ6;PRKCB;KCNJ9;PRKCA;GRIN2B;GRIN1;PER2;ADCYAP1;ADCY10;ADCY9;PLCB4;GNAQ;GNAS;CALM3;CALM1;PLCB1	Glutamatergic synapse	0.00500705	GRIA1;GRIK5;SLC1A2;GRIK3;CACNA1A;ITPR2;GRIK4;GRIK1;ADCY2;GRIK2;ADCY1;ADCY8;ADCY7;ADCY6;GRM3;GRK3;GRM5;PPP3CB;GRM4;GNG7;GRM8;GRIA3;PRKCG;SLC38A1;HOMER2;TRPC1;PRKCA;GNG12;GRIN2D;GRIN3A;PLCB4;GNAQ;GNB4;PLCB1;SHANK1
Protein processing in endoplasmic reticulum	7.15055e-06	ERO1A;HSP90AB1;UBXN1;UBE2D2;UBE2D1;HERPUD1;UBXN8;SEC61B;SEC62;SIL1;UBXN6;MAP3K5;PDIA3;HSP90AA1;SEC13;SSR4;FBXO2;SSR2;DNAJB12;MOGS;TRAF2;RAD23B;CKAP4;DDIT3;DNAJC5;CANX;ERP29;PLAA;PREB;MAN1B1;ATF4;PPP1R15A;RPN2;SAR1B;SEL1L;RRBP1;UBE2J2;HSPBP1;HSP90B1;DNAJB2;DNAJB1;ERLEC1;MAPK9;GANAB;HSPH1;BAG2;MAN1C1;UBQLN1;UGGT2;UGGT1;EDEM3;BCAP31;HSPA8;XBP1;HSPA5;WFS1;EDEM1;AMFR;UBE2G1;DNAJA1;NPLOC4;DNAJC10;DNAJA…	Gap junction	1.97419e-06	GUCY1B1;SRC;ITPR1;PDGFB;ADCY3;ADRB1;ADCY1;GRM1;EGFR;TUBB8;GRM5;GNA11;PDGFD;PRKG2;MAPK1;DRD1;PRKACB;PRKG1;MAP2K5;MAPK3;PDGFRB;PRKCG;MAP3K2;GUCY1A2;GUCY1A1;MAP2K1;PRKCB;CSNK1D;PRKCA;TUBB4A;TJP1;ADCY9;PLCB4;GNAQ;GNAS;GRB2;PLCB1;TUBA8	Calcium signaling pathway	0.0453381	CHRM2;RYR2;HTR2C;HTR4;FGF2;ADRA1A;RYR3;SLC8A1;EDNRA;PPP3CB;GRM5;PLCE1;NOS1;PRKCG;PDGFRA;PHKA1;PRKCA;TACR1;NGF;TRDN;PLCB4;STIM1;STIM2;PLCB1;PTGFR;CAMK2D;PDE1A;CHRNA7;PTGER3;CACNA1A;ITPR2;ADCY2;ADCY1;ADCY8;CACNA1F;ADCY7;CACNA1E;EGFR;CACNA1H;GNA14;ERBB4;PDGFC;CAMK2G;NTSR1;NTRK2;EGF;ATP2B4;VEGFC;VEGFD;PHKB;GRIN2D;SLC8A3;GNAL;CAMK4;GNAQ;MCU;FGFR1
Glutamatergic synapse	7.15055e-06	GRIK5;GRIK1;GRM1;GLS;PPP3CB;DLGAP1;PRKACA;GLUL;PRKCG;SLC38A1;PRKCB;PLA2G4C;PLA2G4A;PRKCA;ADCY9;PLCB4;PLCB1;PLCB2;SHANK3;SHANK2;SHANK1;GRIA2;SLC1A1;ITPR1;SLC1A3;ADCY3;CACNA1D;CACNA1C;ADCY1;SLC1A6;ADCY8;ADCY5;GNG3;GRK2;GNG2;GNG4;GNG7;MAPK1;SLC17A7;SLC38A2;GRIA3;GRIA4;MAPK3;HOMER1;GNG12;GRIN2C;GRIN2B;GRIN1;GNAO1;DLG4;GNB2;GNB1;GNB4	Glutamatergic synapse	2.17503e-06	GRIA1;GRIA2;GRIK5;SLC1A1;ITPR1;GRIK4;ADCY3;CACNA1D;CACNA1C;GRIK2;ADCY1;GRM1;GLS;PPP3CA;GRK3;GRM5;PPP3CB;GRK2;GNG2;GNG5;MAPK1;SLC17A6;DLGAP1;SLC17A7;PRKACB;GRIA3;GRIA4;KCNJ3;MAPK3;PRKCG;HOMER1;PRKCB;PLA2G4C;PRKCA;GRIN2B;GRIN1;ADCY9;PLCB4;DLG4;GNAQ;GNAS;PLCB1;SHANK3;SHANK2;SHANK1	Circadian entrainment	0.0453381	GRIA1;RYR2;ADCYAP1R1;CAMK2D;ADCY2;ADCY1;ADCY8;ADCY7;CACNA1H;RYR3;ADCY6;GNG7;PRKG2;NOS1;CAMK2G;GRIA3;PRKG1;PRKCG;GUCY1A2;KCNJ6;PRKCA;GNG12;GRIN2D;PLCB4;GNAQ;NOS1AP;GNB4;PLCB1
Endocrine and other factor-regulated calcium reabsorption	7.31487e-05	CLTC;CLTB;CLTA;AP2A1;ATP1A2;ATP1A1;AP2A2;SLC8A2;CALB1;CLTCL1;AP2S1;PRKACA;AP2M1;PRKCG;PRKCB;ATP2B3;ATP1B3;PRKCA;AP2B1;ATP2B1;ATP1B1;DNM1;RAB11A;DNM2;DNM3;ADCY9;PLCB4;PLCB1;PLCB2	Long-term potentiation	1.37737e-05	CAMK2B;GRIA1;GRIA2;CAMK2A;ITPR1;ADCY1;CACNA1C;GRM1;PPP1CB;PPP3CA;GRM5;PPP3CB;RPS6KA6;RPS6KA2;MAPK1;PRKACB;MAPK3;PRKCG;MAP2K1;PRKCB;PRKCA;BRAF;GRIN2B;GRIN1;PLCB4;CAMK4;GNAQ;CALM3;PLCB1;CALM1
Synaptic vesicle cycle	7.31487e-05	ATP6V1A;NAPA;SNAP25;CLTC;SLC1A1;CLTB;CACNA1B;CLTA;SLC1A3;AP2A1;CPLX2;SLC1A6;AP2A2;CLTCL1;AP2S1;ATP6V1H;SLC17A7;ATP6V1E1;ATP6V0E2;STX2;AP2M1;ATP6V1C1;ATP6V0A1;ATP6V1F;NSF;ATP6V0B;ATP6V1G1;ATP6V0E1;UNC13A;SLC6A13;AP2B1;DNM1;DNM2;DNM3;SLC6A7;SLC6A9;ATP6V1B2;ATP6V0D1	GnRH signaling pathway	5.97067e-05	CAMK2B;SRC;CAMK2A;ITPR1;ADCY3;CACNA1D;ADCY1;CACNA1C;ELK1;EGFR;GNA11;MAPK1;PTK2B;PRKACB;MAP3K4;MAPK3;MAP2K3;MAP3K2;MAP2K4;EGR1;MAP2K1;JUN;PRKCB;PLA2G4C;PRKCD;PRKCA;MAPK14;MAPK11;ADCY9;PLCB4;GNAQ;GNAS;CALM3;GRB2;PLCB1;CALM1
MAPK signaling pathway	0.000103111	ATF2;FGF1;ELK1;FGF2;FGF5;RPS6KA6;MYC;PRKACA;MAP3K7;MAP3K4;MAP3K5;PRKCG;MAP2K3;DAXX;MAP2K1;MAP2K2;PRKCB;CACNA2D1;HGF;CACNA2D3;PRKCA;MAPK8IP1;CDC25B;CACNB1;CACNB2;CACNB3;DDIT3;ATF4;CSF1R;MAX;PDGFB;CACNA1B;PDGFA;CACNA1D;CACNA1C;NLK;EFNA5;STK4;CACNA1E;RASGRP1;CACNA1G;RAP1A;IRAK1;PDGFD;MAP2K5;HSPA8;JUN;TGFB2;JUND;GADD45B;BDNF;GNG12;MAP3K14;FGFR2;MAP3K12;FLT3;RASGRF2;HSPB1;ECSIT;DUSP16;IKBKB;PPP3CB;CAS…	Adrenergic signaling in cardiomyocytes	9.8928e-05	ATF2;ATP2A2;PPP2R2A;ADRA1B;ADRA1A;SLC8A2;PPP1CB;RPS6KA5;PPP2R1A;PPP2R5E;PRKACB;CACNA2D1;TPM2;TPM1;CACNA2D3;ATP1B3;PRKCA;CACNB1;CACNB2;CACNB3;ADCY9;PLCB4;PLCB1;MYH7;CAMK2B;CAMK2A;CREM;ADCY3;ADRB1;CACNA1D;CACNA1C;ADCY1;ATP1A1;PPP2CB;CACNG8;MAPK1;CACNG2;CACNG3;CACNG4;MAPK3;ATP2B4;ATP2B3;ATP2B1;MAPK14;MAPK11;GNAQ;BCL2;GNAS;CALM3;CALM1
Spinocerebellar ataxia	0.000103111	KCNC3;ATP2A2;VLDLR;GRM1;PSMD8;PSMD4;OPA1;PSMD2;RB1CC1;PSMD3;PSMD1;MAP3K5;PRKCG;PRKCB;PRKCA;TRAF2;WIPI2;ATG13;ATXN2L;PSMA5;PLCB4;TBPL1;ULK2;VDAC2;VDAC1;PLCB1;PLCB2;SLC25A4;SLC25A6;GRIA2;BECN1;PSMD12;PSMD11;PSMD13;ITPR1;PIK3R1;AMBRA1;SLC1A6;PSMA7;PSMB6;MAPK9;ATXN2;PSMB2;ATG101;PSMB3;PSMB1;GRIA3;SPTBN2;NOP56;XBP1;ADRM1;GRIN2C;GRIN2B;GRIN1;PSMC5;DAB1;PSMC6;CYCS;ATXN10	Long-term depression	0.000116307	GRIA1;GRIA2;GUCY1B1;ITPR1;GRM1;PPP2CB;PPP2R1A;GNA11;PRKG2;MAPK1;PRKG1;GRIA3;MAPK3;PRKCG;GUCY1A2;GRID2;GUCY1A1;MAP2K1;PRKCB;PLA2G4C;PRKCA;BRAF;PLCB4;GNAQ;GNAS;PLCB1
Phospholipase D signaling pathway	0.000148811	DGKG;ARF1;DGKB;DGKA;GRM1;PIK3CG;HRAS;MAP2K1;MAP2K2;SPHK2;PLA2G4C;GAB1;PLA2G4A;RRAS2;PRKCA;DGKZ;DNM1;RHOA;DNM2;DNM3;ADCY9;MRAS;PLCB4;DGKQ;PLCB1;PLPP2;PLCB2;RAPGEF3;SHC2;RALA;SHC3;LPAR1;PDGFB;PDGFA;ADCY3;PIK3R1;ADCY1;ADCY8;AGPAT1;AGPAT3;EGFR;ADCY5;CYTH3;PDGFD;GNA12;PLCG2;PIP5K1A;MAPK1;PTK2B;PIP5K1B;FYN;PIP5K1C;CYTH1;MAPK3;EGF;PTPN11;AGT;KITLG;LPAR6;RHEB	Phosphatidylinositol signaling system	0.00012661	DGKG;IPPK;MTMR2;DGKB;DGKA;ITPR1;MTM1;MTMR7;INPP5A;PPIP5K1;IMPA1;PPIP5K2;IMPA2;INPP5D;PIP5K1A;PIP4K2B;PIP5K1B;PIP4K2C;IP6K2;PRKCG;PRKCB;SACM1L;OCRL;PRKCA;SYNJ2;INPP4A;ITPKC;PLCB4;SYNJ1;ITPKA;PI4KA;CALM3;PI4KB;CALM1;PLCB1;PI4K2A
Long-term potentiation	0.000153795	CAMK2B;GRIA2;CAMK2A;ITPR1;ADCY1;CACNA1C;ADCY8;GRM1;PPP1CB;PPP3CB;RPS6KA6;RAP1A;MAPK1;PRKACA;HRAS;MAPK3;PRKCG;MAP2K1;MAP2K2;PRKCB;PRKCA;GRIN2C;GRIN2B;GRIN1;PPP1CA;PLCB4;PPP1R1A;CALM3;PLCB1;CALM1;PLCB2;RAPGEF3;ATF4	cGMP-PKG signaling pathway	0.000876606	ATF2;GUCY1B1;ATP2A2;IRS2;ADRA1B;ADRA1A;MYLK4;SLC8A2;PPP1CB;PPP3CA;PPP3CB;PRKG2;PRKG1;GTF2I;MEF2A;GUCY1A2;GUCY1A1;MAP2K1;TRPC6;ATP1B3;ADRA2C;ADCY9;PLCB4;KCNMA1;PLCB1;CNGB1;MYH7;OPRD1;ROCK1;ROCK2;ITPR1;ADCY3;ADRB1;CACNA1D;CACNA1C;ADCY1;ATP1A1;GNA11;KCNMB2;MAPK1;MEF2D;MAPK3;INSR;PDE2A;ATP2B4;ATP2B3;ATP2B1;GNAQ;CALM3;GTF2IRD1;CALM1
Epithelial cell signaling in Helicobacter pylori infection	0.000153795	ATP6V1A;IGSF5;NOD1;EGFR;IKBKB;MAPK9;PAK1;CASP3;PLCG2;ATP6V1H;CSK;RAC1;ATP6V1E1;ATP6V0E2;GIT1;ATP6V1C1;JAM2;ATP6V0A1;ATP6V1F;JAM3;ATP6V0B;ATP6V1G1;JUN;ATP6V0E1;ATP6AP1;PTPN11;MAPK14;MAPK12;TJP1;MAPK11;ADAM17;ATP6V1B2;ATP6V0D1;MAP3K14	Aldosterone synthesis and secretion	0.000911378	CAMK2B;ATF2;SCARB1;CAMK2A;ITPR1;ADCY3;CACNA1D;CACNA1C;ADCY1;ATP1A1;GNA11;PRKACB;PRKCG;CAMK1D;PRKCB;PDE2A;ATP2B4;ATP2B3;ATP1B3;PRKCA;ATP2B1;ADCY9;PLCB4;GNAQ;CAMK4;GNAS;PRKD2;CALM3;PRKD1;CAMK1;CALM1;DAGLB;PLCB1;KCNK3
Axon guidance	0.000350151	EPHB6;NRP1;ROBO1;PPP3CB;DPYSL2;RAC1;HRAS;NCK1;SEMA6B;TRPC5;EPHA6;SEMA6A;TRPC6;UNC5A;WNT5B;UNC5B;SEMA6D;WNT5A;PRKCA;UNC5C;RHOA;RGMA;ENAH;MYL5;PARD3;NGEF;CAMK2B;SEMA7A;ROCK1;SEMA3C;ROCK2;SEMA3A;CAMK2A;SEMA3B;CXCR4;PIK3R1;EFNA5;PRKCZ;EFNB2;EFNB1;ABLIM1;PAK1;ABLIM2;PARD6A;PLCG2;PLXNA2;PLXNA1;MAPK1;PAK6;FYN;SLIT3;SRGAP3;LRIG2;SLIT2;PLXNA4;MAPK3;NTNG1;NTNG2;SEMA4D;NFATC2;PTPN11;SEMA4F;L1CAM;SSH2;BMP7;P…	Adherens junction	0.000911378	SRC;WASL;NLK;ACTB;PTPRF;EGFR;MAPK1;FYN;WASF1;MAP3K7;MAPK3;PTPN1;SMAD4;SMAD3;ACTN1;INSR;LMO7;ACTN4;SORBS1;BAIAP2;TJP1;PTPRB;PARD3;SNAI2;SSX2IP;NECTIN3;VCL
Lysosome	0.000376102	SCARB2;HEXB;CLTC;CLTB;CLTA;NAGPA;CTSS;AP4M1;LAPTM4A;GNPTAB;LAMP1;NAGLU;AP1G1;LAMP3;HYAL2;HYAL3;AP1S2;AP1S1;AP1S3;AP3S1;CTSF;GUSB;CTSB;ARSA;HGSNAT;ATP6V0B;ATP6AP1;SLC11A1;AP3B2;DNASE2;ATP6V0D1;CD63;IDUA;GBA;ABCB9;GGA1;CLTCL1;NEU1;PSAP;ATP6V1H;AGA;AP1M1;ATP6V0A1;ABCA2;SORT1;M6PR;MCOLN1;IGF2R;GALNS;GNPTG;TPP1;LGMN	Regulation of actin cytoskeleton	0.00214648	CYFIP2;CYFIP1;NCKAP1;CHRM3;CHRM1;ARPC5L;WASL;ACTB;MYLK4;PPP1CB;FGF9;TMSB4X;ITGB8;PIP4K2B;ITGAV;PIP4K2C;GIT1;PDGFRB;MAP2K1;ITGA4;ITGA3;ACTN1;RRAS2;ACTN4;ENAH;TIAM1;MRAS;ITGA7;MYH9;ARHGEF7;VCL;ITGA9;ROCK1;ROCK2;SRC;PXN;PDGFB;ACTR3B;EGFR;FGD1;ACTR3C;PAK1;PDGFD;PIP5K1A;PAK6;MAPK1;PIP5K1B;PAK3;WASF1;PAK4;MAPK3;BRAF;ARPC5;BAIAP2;SSH3;PTK2;DIAPH1;DIAPH2;ABI2;ARPC2;FGFR2
Circadian entrainment	0.000376102	CAMK2B;GRIA2;CAMK2A;ITPR1;ADCY3;CACNA1D;CACNA1C;ADCY1;ADCY8;CACNA1G;ADCY5;GNG3;GNG2;RASD1;GNG4;GNG7;PRKG2;MAPK1;PRKACA;GRIA3;GRIA4;MAPK3;PRKCG;PRKCB;PRKCA;GNG12;GRIN2C;GRIN2B;GRIN1;GNAO1;PER2;ADCYAP1;PER1;ADCY9;PLCB4;GNB2;GNB1;GNB4;CALM3;CALM1;PLCB1;PLCB2	MAPK signaling pathway	0.00293685	ATF2;PTPRR;RASGRF2;HSPB1;ELK1;DUSP16;ELK4;PPP3CA;RPS6KA6;PPP3CB;RPS6KA5;MECOM;FGF9;MYC;RPS6KA2;CASP3;PRKACB;MAP3K7;MAP3K4;MAP3K5;PRKCG;DUSP4;MAP2K3;PDGFRB;DUSP5;MAP2K4;MAP2K1;PRKCB;CACNA2D1;PLA2G4C;CACNA2D3;RRAS2;PRKCA;DUSP8;DUSP9;TNFRSF1A;CACNB1;CACNB2;CACNB3;MRAS;RAPGEF2;MAPT;PDGFB;CACNA1B;CACNA1D;CACNA1C;NLK;STK4;CACNA1E;EGFR;PAK1;CACNG8;PDGFD;FLNA;MAPK1;CACNG2;CACNG3;MAP2K5;CACNG4;MAPK3;MAP3K…
Huntington disease	0.000376102	NDUFA10;PSMD8;TUBB8;PSMD4;PSMD2;KIF5B;PSMD3;KIF5A;PSMD1;AP2M1;MAP3K5;SDHA;ATG13;SDHB;TUBA4A;COX7A2L;TBPL1;ULK2;VDAC2;VDAC1;GRIA2;PSMD12;PSMD11;UQCRB;PSMD13;CACNA1B;ITPR1;SLC1A3;KLC1;KLC2;ATG101;CLTCL1;PPARGC1A;GRIA3;GRIA4;DNAH11;DNAH10;BDNF;GRIN2B;DLG4;UQCRQ;CYCS;MAP3K10;RCOR1;HIP1;COX4I1;CLTC;CLTB;CLTA;AP2A1;AP2A2;ACTR1A;ACTR1B;TUBA1A;CASP3;RB1CC1;UQCRFS1;IFT57;GPX3;TRAF2;WIPI2;PSMA5;PLCB4;NDUFS…	Axon guidance	0.00326114	ROBO2;SEMA5B;NRP1;RND1;ROBO1;PPP3CA;PPP3CB;PLXNC1;EPHA7;EPHA6;TRPC6;UNC5A;PDPK1;TRPC4;PRKCA;RGMA;ENAH;PARD3;NGEF;CAMK2B;SEMA7A;ROCK1;SEMA3C;ROCK2;SEMA3D;SRC;CAMK2A;EFNB1;ABLIM1;PAK1;ABLIM2;PLXNA2;PLXNA1;MAPK1;PAK6;FYN;SLIT3;SRGAP3;SLIT2;PAK3;PLXNA4;MAPK3;PAK4;FZD3;SEMA4D;RYK;PTCH1;SEMA4F;SSH3;PTK2;FES;BMPR1B
Amyotrophic lateral sclerosis	0.000456049	NDUFA10;ACTB;ACTG1;PSMD8;TUBB8;PSMD4;PSMD2;KIF5B;PSMD3;KIF5A;PSMD1;MAP3K5;MAP2K3;GABARAPL2;DAXX;GABARAPL1;ANXA11;SDHA;ATG13;SDHB;TUBA4A;NUP93;ATXN2L;COX7A2L;DDIT3;ULK2;SRSF3;VDAC1;NUP98;PFN1;SQSTM1;SRSF7;OPTN;ATF4;GRIA2;POM121;PSMD12;PSMD11;UQCRB;PSMD13;KLC1;ATXN2;KLC2;POM121C;ATG101;DNAH11;XBP1;DNAH10;HSPA5;CHCHD10;GRIN2C;GRIN2B;SETX;UQCRQ;CYCS;NXT1;COX4I1;ACTR1A;PPP3CB;ACTR1B;TUBA1A;CASP3;RB1CC…	Amphetamine addiction	0.00326114	CAMK2B;GRIA1;ATF2;GRIA2;CAMK2A;CACNA1D;CACNA1C;PPP1CB;PPP3CA;PPP3CB;DRD1;PRKACB;GRIA3;GRIA4;PRKCG;JUN;PRKCB;PRKCA;GRIN2B;GRIN1;CAMK4;GNAS;FOSB;CALM3;CALM1
Rap1 signaling pathway	0.000621209	FGF1;SIPA1L3;FGF2;ACTB;ACTG1;FGF5;SIPA1L1;CDH1;RAC1;HRAS;PRKCG;MAP2K3;PRKCI;MAP2K1;MAP2K2;PRKCB;HGF;MAGI3;MAGI2;PRKCA;RHOA;APBB1IP;ENAH;TIAM1;ADCY9;MRAS;PLCB4;PRKD3;ADORA2B;PARD3;RAPGEF2;PRKD2;LCP2;PRKD1;TLN2;PFN1;PLCB1;RAPGEF5;PLCB2;RAPGEF3;CSF1R;RALA;RGS14;LPAR1;PDGFB;PDGFA;ADCY3;PIK3R1;ADCY1;ADCY8;EFNA5;PRKCZ;THBS1;EGFR;ADCY5;RAP1A;PARD6A;PDGFD;MAPK1;MAPK3;VASP;FYB1;ANGPT2;EGF;VEGFC;MAPK14;GRI…	Morphine addiction	0.00508158	GABRB3;GABRB1;PDE1B;PDE1A;CACNA1B;ADCY3;ADCY1;GRK3;GNG2;GRK2;GNG5;GRK5;DRD1;PDE8B;PRKACB;KCNJ3;PRKCG;GABRA2;GABBR2;GABBR1;KCNJ6;PRKCB;KCNJ9;GABRA4;GABRA3;PDE2A;PRKCA;ADCY9;GNAS;PDE7B
Salmonella infection	0.000729751	CYFIP2;CYFIP1;NCKAP1;ARF1;HSP90AB1;ARPC5L;BRK1;PIK3C2G;ACTB;PIK3CG;ACTG1;IKBKB;TUBB8;ACTR1A;ACTR1B;TUBA1A;MYC;KIF5B;CASP3;KIF5A;KPNA4;RAC1;HRAS;KPNA3;MAP3K7;KPNA1;MAP2K3;ACTR2;MAP2K1;HSP90AA1;MAP2K2;RIPK2;DYNLT3;RHOG;TRAF2;DYNLL1;RHOA;TUBA4A;DNM2;TNFRSF1A;MYL5;DYNC1LI2;ELMO1;ELMO2;EXOC5;PFN1;RAB7B;GAPDH;RAB7A;ARL8B;DCTN5;RALA;AHNAK;DCTN2;ROCK2;NOD1;KLC1;ACTR3B;HSP90B1;CYTH3;MAPK9;PAK1;KLC2;IRAK1;…	Dilated cardiomyopathy	0.00579126	ATP2A2;ADCY3;ADRB1;CACNA1D;ADCY1;CACNA1C;ACTB;SLC8A2;CACNG8;SGCD;ITGB8;ITGAV;DMD;CACNG2;PRKACB;CACNG3;CACNG4;ITGA4;ITGA3;CACNA2D1;TPM2;TPM1;CACNA2D3;CACNB1;CACNB2;CACNB3;ADCY9;GNAS;ITGA7;ITGA9;MYH7
Alzheimer disease	0.000729751	APP;CHRM3;CHRM5;NDUFA10;IRS2;PSMD8;TUBB8;PSMD4;PSMD2;KIF5B;PSMD3;KIF5A;PSMD1;MAP3K5;MAP2K1;MAP2K2;CSNK2A1;WNT5B;TPTEP2-CSNK1E;WNT5A;SDHA;ATG13;DKK1;SDHB;DKK2;TUBA4A;COX7A2L;ADAM17;DDIT3;ULK2;VDAC2;VDAC1;ATF4;RTN3;PSMD12;PSMD11;UQCRB;PSMD13;CHRNA7;ITPR1;LPL;CACNA1D;GPR83;PIK3R1;CACNA1C;PSEN1;KLC1;RTN4;APH1B;KLC2;ATG101;DVL1;APOE;WNT2;WNT3;WNT10B;XBP1;GRIN2C;GRIN2B;CDK5;UQCRQ;CYCS;CALM3;CALM1;WNT2B…	Cholinergic synapse	0.00579126	CAMK2B;CHRM3;CHRM1;CHRNA7;CAMK2A;CACNA1B;ITPR1;ADCY3;CACNA1D;CACNA1C;ADCY1;GNG2;GNG5;GNA11;MAPK1;FYN;JAK2;PRKACB;KCNJ3;MAPK3;PRKCG;KCNJ4;MAP2K1;KCNJ6;PRKCB;KCNJ12;PRKCA;ADCY9;PLCB4;GNAQ;CAMK4;KCNQ2;BCL2;KCNQ5;PLCB1
Shigellosis	0.000729751	ARF1;CALCOCO2;UBE2D2;ARPC5L;UBE2D1;ACTB;ACTG1;HK1;IKBKB;RPTOR;CAPNS1;RAC1;BTRC;MAP3K7;CAST;GABARAPL2;ACTR2;GABARAPL1;FNBP1;RIPK2;ACTN1;PRKCE;TRAF2;ACTN4;WIPI2;ATG12;RHOA;TNFRSF1A;MYL5;RRAGA;PLCB4;RRAGC;CTTN;RRAGD;TRAF5;ELMO1;UBE2V2;ELMO2;VDAC1;TLN2;ARHGEF2;PFN1;PLCB1;PLCB2;SQSTM1;DOCK1;VCL;BECN1;ROCK1;ROCK2;ITPR1;NOD1;BCL10;PIK3R1;ACTR3B;EGFR;MALT1;CYTH3;MAPK9;SHARPIN;UBB;UBC;PLCG2;MAPK1;WASF1;CY…	Salivary secretion	0.0065794	CHRM3;GUCY1B1;ITPR1;ADCY3;ADRB1;ADCY1;ATP1A1;ADRA1B;ADRA1A;PRB1;PRKG2;PRKACB;PRKG1;PRKCG;GUCY1A2;GUCY1A1;PRKCB;ATP2B4;ATP2B3;ATP1B3;PRKCA;ATP2B1;ADCY9;PLCB4;GNAQ;KCNMA1;GNAS;CALM3;PLCB1;CALM1
Vibrio cholerae infection	0.000752642	ERO1A;ATP6V1A;ARF1;ADCY3;ACTB;ACTG1;PLCG2;ATP6V1H;SEC61B;ATP6V1E1;PRKACA;ATP6V0E2;ATP6V1C1;ATP6V0A1;ATP6V1F;SLC12A2;ATP6V0B;ATP6V1G1;ATP6V0E1;ATP6AP1;PRKCA;TJP1;ADCY9;ATP6V1B2;ATP6V0D1	Inositol phosphate metabolism	0.00675006	IPPK;MTMR2;MTM1;MTMR7;INPP5A;IMPA1;IMPA2;INPP5D;PIP5K1A;PIP4K2B;PIP5K1B;PIP4K2C;TPI1;SACM1L;OCRL;SYNJ2;INPP4A;ITPKC;PLCB4;SYNJ1;ITPKA;PI4KA;PI4KB;PLCB1;PI4K2A
Aldosterone synthesis and secretion	0.000819929	CAMK2B;ATF2;SCARB1;CAMK2A;ITPR1;ADCY3;CACNA1D;ATP1A2;CACNA1C;ADCY1;ATP1A1;ADCY8;CACNA1G;ADCY5;PRKACA;PRKCG;PRKCB;PRKCE;PDE2A;ATP2B3;ATP1B3;PRKCA;ATP2B1;ATP1B1;AGT;NR4A2;ADCY9;PLCB4;PRKD3;PRKD2;CALM3;PRKD1;CAMK1;CALM1;DAGLB;PLCB1;PLCB2;CAMK1G;KCNK3;ATF4;CREB5	Insulin secretion	0.00775036	CAMK2B;ATF2;CHRM3;SNAP25;CAMK2A;ADCY3;CACNA1D;ADCY1;ATP1A1;CACNA1C;GNA11;KCNMB2;KCNN1;KCNN2;KCNN3;PRKACB;PRKCG;ABCC8;PRKCB;ATP1B3;PRKCA;ADCYAP1;ADCY9;PLCB4;GNAQ;KCNMA1;GNAS;PLCB1
Bacterial invasion of epithelial cells	0.000898066	SHC2;SHC3;CLTC;ARPC5L;CLTB;CLTA;PIK3R1;CBL;ACTR3B;ACTB;ACTG1;CDH1;CLTCL1;CTNNA3;RAC1;WASF1;ACTR2;CAV2;GAB1;RHOG;DNM1;RHOA;PTK2;DNM2;DNM3;MAD2L2;CTTN;ARPC2;ARPC3;ELMO1;ELMO2;DOCK1;VCL;BCAR1	Calcium signaling pathway	0.0111479	CHRM3;CHRM1;ATP2A2;HTR4;ADRA1B;ADRA1A;GRM1;MYLK4;SLC8A2;PPP3CA;PPP3CB;GRM5;FGF9;PRKACB;PRKCG;PDGFRB;CAMK1D;PRKCB;TACR3;PRKCA;ITPKC;ADCY9;PLCB4;STIM1;ITPKA;CASQ1;PLCB1;CAMK2B;PDE1B;PDE1A;CHRNA7;CAMK2A;PDGFB;CACNA1B;ITPR1;ADCY3;ADRB1;CACNA1D;ADCY1;CACNA1C;CACNA1E;EGFR;HRH2;PDGFD;GNA11;PTK2B;DRD1;NTRK3;ATP2B4;ATP2B3;ATP2B1;GRIN1;P2RX7;GNAL;P2RX4;CAMK4;GNAQ;GNAS;CALM3;CAMK1;CALM1;FGFR2
Autophagy	0.000898066	IRS2;HMGB1;ZFYVE1;RPTOR;STK11;LAMP1;RB1CC1;MLST8;PRKACA;MAP3K7;HRAS;SNAP29;CTSB;GABARAPL2;GABARAPL1;MAP2K1;MAP2K2;DAPK1;DAPK3;RRAS2;WIPI2;ATG13;ATG12;RRAGA;MRAS;RRAGC;DDIT4;RRAGD;ULK2;ATG4B;SMCR8;RAB7B;SQSTM1;ATG4D;RAB7A;BECN1;RAB1A;ITPR1;PIK3R1;AMBRA1;CAMKK2;MAPK9;PPP2CB;ATG101;MAPK1;ATG5;MAPK3;BAD;CFLAR;RPS6KB1;ATG16L1;RHEB;RPS6KB2	GnRH secretion	0.0119605	PRKCG;GABBR2;MAP2K1;GABBR1;KCNJ6;PRKCB;TRPC4;KCNJ9;ITPR1;PRKCA;CACNA1D;CACNA1C;PLCB4;GNA11;GNAQ;KCNN1;MAPK1;KCNN2;KCNN3;PLCB1;KCNJ3;MAPK3
Oxytocin signaling pathway	0.000979013	CDKN1A;PRKAG2;ELK1;ACTB;PIK3CG;ACTG1;PPP1CB;PPP3CB;PRKACA;HRAS;PRKCG;MAP2K1;MAP2K2;PPP1R12A;PRKCB;CACNA2D1;PLA2G4C;CACNA2D3;PLA2G4A;PRKCA;PRKAB1;RHOA;CACNB1;CACNB2;CACNB3;ADCY9;PLCB4;PLCB1;PLCB2;CAMK1G;CAMK2B;ROCK1;ROCK2;CAMK2A;ITPR1;ADCY3;CACNA1D;CACNA1C;ADCY1;ADCY8;PTGS2;EGFR;ADCY5;CAMKK2;CACNG8;MAPK1;CACNG3;MAP2K5;MAPK3;KCNJ4;JUN;NFATC2;EEF2;PPP1CA;GNAO1;CALM3;CAMK1;CALM1	Dopaminergic synapse	0.0122939	GRIA1;CAMK2B;ATF2;GRIA2;CAMK2A;CACNA1B;ITPR1;PPP2R2A;CACNA1D;CACNA1C;PPP1CB;PPP3CA;PPP2CB;PPP3CB;GNG2;GNG5;PPP2R1A;PPP2R5E;DRD1;PRKACB;GRIA3;GRIA4;KCNJ3;PRKCG;KCNJ6;PRKCB;KCNJ9;PRKCA;MAPK14;GRIN2B;MAPK11;GNAL;PLCB4;GNAQ;GNAS;CALM3;CALM1;PLCB1
Ferroptosis	0.00154342	PRNP;STEAP3;TFRC;GPX4;SAT2;SLC3A2;ACSL4;SLC7A11;ACSL3;SAT1;SLC39A14;MAP1LC3B;GCLC;TF;MAP1LC3A;FTH1;PCBP1;HMOX1;VDAC2;ATG5;FTL	Endocrine and other factor-regulated calcium reabsorption	0.0128045	PRKCG;PRKCB;CLTB;ATP2B4;ATP2B3;ATP1B3;PRKCA;ATP1A1;AP2B1;ATP2B1;AP2A2;DNM1;SLC8A2;ADCY9;PLCB4;GNAQ;GNAS;PLCB1;PRKACB
Adrenergic signaling in cardiomyocytes	0.00154342	ATF2;ATP2A2;PPP2R2A;ADRA1B;PIK3CG;SLC8A2;PPP1CB;PRKACA;TPM3;CACNA2D1;TPM2;TPM1;CACNA2D3;ATP1B3;PRKCA;PPP2R5C;ATP1B1;CACNB1;CACNB2;CACNB3;ADCY9;PLCB4;PLCB1;PLCB2;SCN4B;RAPGEF3;ATF4;CREB5;CAMK2B;CAMK2A;CREM;ADCY3;ADRB1;CACNA1D;ATP1A2;CACNA1C;ADCY1;ATP1A1;ADCY8;ADCY5;PPP2CB;CACNG8;MAPK1;CACNG3;MAPK3;ATP2B3;ATP2B1;MAPK14;AGT;MAPK12;PPP1CA;MAPK11;PPP1R1A;PPP2R2D;CALM3;CALM1	Focal adhesion	0.0128045	ELK1;ACTB;MYLK4;PPP1CB;CCND2;ITGB8;ITGAV;PRKCG;PDGFRB;MAP2K1;ITGA4;VWF;PRKCB;ITGA3;PDPK1;ACTN1;PRKCA;ACTN4;COL4A2;COL4A1;COL4A4;ITGA7;TLN2;VCL;ITGA9;SHC3;ROCK1;ROCK2;SRC;PXN;PDGFB;THBS1;EGFR;THBS3;PAK1;PDGFD;CHAD;PIP5K1A;FLNA;PAK6;MAPK1;PIP5K1B;FYN;PAK3;PAK4;MAPK3;JUN;BRAF;LAMB1;PTK2;DIAPH1;BCL2;GRB2
Regulation of actin cytoskeleton	0.00154342	CYFIP2;CYFIP1;NCKAP1;CHRM3;CHRM5;ARPC5L;BRK1;ITGAE;FGF1;FGF2;ACTB;ARHGAP35;ACTG1;FGF5;PPP1CB;TMSB4X;PIP4K2A;ITGB8;RAC1;HRAS;GIT1;ACTR2;MAP2K1;MAP2K2;PPP1R12A;ACTN1;RRAS2;ACTN4;RHOA;ENAH;MYL5;TIAM1;MRAS;ITGA7;MYH9;EZR;PFN1;ARHGEF7;DOCK1;VCL;ITGA9;ROCK1;ROCK2;LPAR1;PDGFB;PDGFA;CXCR4;IQGAP1;PIK3R1;IQGAP2;ACTR3B;EGFR;PAK1;PDGFD;GNA12;PIP5K1A;PAK6;MAPK1;PIP5K1B;PIP5K1C;WASF1;MYH10;MAPK3;EGF;GNG12;SSH2…	Vascular smooth muscle contraction	0.0128045	GUCY1B1;CALCRL;ROCK1;ROCK2;ITPR1;ADCY3;CACNA1D;CACNA1C;ADCY1;ADRA1B;ADRA1A;MYLK4;PPP1CB;GNA11;KCNMB2;MAPK1;PRKACB;PRKG1;MAPK3;PRKCG;GUCY1A2;GUCY1A1;MAP2K1;PRKCB;PRKCD;PLA2G4C;PRKCA;BRAF;ADCY9;PLCB4;GNAQ;KCNMA1;GNAS;MYH9;CALM3;CALM1;PLCB1;RAMP1
Mitophagy	0.00192716	BECN1;CALCOCO2;CITED2;AMBRA1;BCL2L13;MAPK9;RHOT2;RHOT1;UBB;UBC;MFN2;HRAS;ATG5;BNIP3L;GABARAPL2;GABARAPL1;JUN;CSNK2A1;TFEB;RRAS2;MITF;PINK1;MRAS;NBR1;TAX1BP1;RAB7B;SQSTM1;OPTN;ATF4;RAB7A	Gastric acid secretion	0.0226009	PRKCG;CAMK2B;CHRM3;PRKCB;CAMK2A;ITPR1;ADCY3;KCNJ16;ATP1B3;PRKCA;ADCY1;ATP1A1;ACTB;MYLK4;ATP4A;ADCY9;PLCB4;HRH2;GNAQ;GNAS;CALM3;PLCB1;CALM1;PRKACB
GnRH signaling pathway	0.0019966	CAMK2B;CAMK2A;ITPR1;ADCY3;CACNA1D;ADCY1;CACNA1C;ADCY8;ELK1;EGFR;ADCY5;MAPK9;MAPK1;PTK2B;PRKACA;HRAS;MAP3K4;MAPK3;MAP2K3;MAP3K2;EGR1;MAP2K1;JUN;MAP2K2;PRKCB;PLA2G4C;PLA2G4A;PRKCA;MAPK14;MAPK12;MAPK11;ADCY9;PLCB4;CALM3;PLCB1;CALM1;PLCB2;ATF4	Nicotine addiction	0.0228447	GABRB3;GRIA1;GABRA2;GRIA2;GABRB1;CHRNA7;GABRA4;GABRA3;CACNA1B;GRIN2B;GRIN1;SLC17A6;SLC17A7;GRIA3;GRIA4
Dopaminergic synapse	0.00201276	ATF2;PPP2R2A;COMT;PPP1CB;PPP3CB;KIF5B;KIF5A;PRKACA;PRKCG;PRKCB;PRKCA;PPP2R5C;PLCB4;PLCB1;PLCB2;ATF4;CREB5;CAMK2B;GRIA2;MAOB;CAMK2A;CACNA1B;ITPR1;CACNA1D;CACNA1C;ADCY5;MAPK9;PPP2CB;GNG3;GNG2;GNG4;GNG7;DRD1;GRIA3;GRIA4;GNG12;MAPK14;GRIN2B;MAPK12;PPP1CA;GNAO1;MAPK11;GNAL;GNB2;GNB1;PPP1R1B;PPP2R2D;GNB4;CALM3;CALM1	Hedgehog signaling pathway	0.0239134	MGRN1;CSNK1A1;CUL3;PTCH1;TPTEP2-CSNK1E;IQCE;CUL1;CSNK1D;MOSMO;HHAT;GRK3;CCND2;GRK2;KIF3A;BCL2;BTRC;PRKACB;CDON;CSNK1G1
Neurotrophin signaling pathway	0.00201276	YWHAE;CAMK2B;BEX3;SHC2;SHC3;CAMK2A;ARHGDIG;PIK3R1;PSEN1;IKBKB;MAPK9;RPS6KA6;RAP1A;IRAK1;ARHGDIA;ARHGDIB;PLCG2;MAPK1;RAC1;HRAS;SH2B3;MAP2K5;MAP3K5;MAPK3;SH2B1;MAP2K1;JUN;MAP2K2;BDNF;RIPK2;BAD;SORT1;NTRK3;GAB1;FRS2;IRAK3;PTPN11;MAPK14;RHOA;MAPK12;MAPK11;BAX;CALM3;CALM1;ATF4;NFKBIB	Hypertrophic cardiomyopathy	0.0253204	PRKAA2;ATP2A2;CACNA1D;CACNA1C;ACTB;SLC8A2;CACNG8;SGCD;ITGB8;ITGAV;DMD;CACNG2;CACNG3;CACNG4;ITGA4;ITGA3;CACNA2D1;TPM2;TPM1;CACNA2D3;PRKAB1;CACNB1;CACNB2;CACNB3;ITGA7;ITGA9;MYH7
Gap junction	0.00257355	ITPR1;LPAR1;PDGFB;ADCY3;PDGFA;ADRB1;ADCY1;ADCY8;GRM1;EGFR;ADCY5;TUBB8;GJA1;TUBA1A;PDGFD;PRKG2;MAPK1;DRD1;PRKACA;HRAS;MAP2K5;MAPK3;PRKCG;MAP3K2;MAP2K1;MAP2K2;PRKCB;EGF;CSNK1D;PRKCA;TUBA4A;TJP1;ADCY9;PLCB4;PLCB1;PLCB2	Retrograde endocannabinoid signaling	0.0253204	GRIA1;GABRB3;GRIA2;FAAH;GABRB1;CACNA1B;ITPR1;ADCY3;CACNA1D;CACNA1C;ADCY1;GRM1;GRM5;GNG2;GNG5;CNR1;MAPK1;SLC17A6;SLC17A7;PRKACB;GRIA3;GRIA4;KCNJ3;MAPK3;PRKCG;GABRA2;KCNJ6;PRKCB;KCNJ9;GABRA4;NDUFA3;GABRA3;PRKCA;MAPK14;MAPK11;ADCY9;PLCB4;GNAQ;DAGLB;PLCB1
Human cytomegalovirus infection	0.00384446	ATF2;CDKN1A;ELK1;IKBKB;AKAP13;PPP3CB;MYC;CASP3;RAC1;PRKACA;B2M;HRAS;IL6R;PRKCG;PDIA3;ARHGEF11;MAP2K1;MAP2K2;PRKCB;PRKCA;TRAF2;HLA-A;RHOA;TAPBP;TNFRSF1A;ADCY9;PLCB4;TRAF5;PLCB1;PLCB2;ATF4;CREB5;ROCK1;ROCK2;PTGER3;ITPR1;ADCY3;CXCR4;PIK3R1;ADCY1;ADCY8;PTGS2;EGFR;ADCY5;GNG3;GNG2;GNG4;GNG7;GNA12;EIF4EBP1;MAPK1;PTK2B;E2F3;MAPK3;IL10RA;STAT3;NFATC2;GNG12;MAPK14;PTK2;MAPK12;GNAO1;MAPK11;CDK6;RPS6KB1;RHEB…	Renin secretion	0.0253204	GUCY1A2;GUCY1A1;GUCY1B1;PDE1B;PDE1A;ITPR1;ADRB1;CACNA1D;CACNA1C;PPP3CA;ADCYAP1;PPP3CB;PLCB4;GNAQ;KCNMA1;GNAS;PRKG2;CALM3;PLCB1;CALM1;PRKACB;CTSB
cGMP-PKG signaling pathway	0.00444255	ATF2;ATP2A2;IRS2;ADRA1B;PIK3CG;SLC8A2;PPP1CB;PPP3CB;EDNRB;PRKG2;MEF2A;MAP2K1;MAP2K2;PPP1R12A;TRPC6;PRKCE;ATP1B3;ATP1B1;ADRA2C;RHOA;ADCY9;PLCB4;VDAC2;VDAC1;PLCB1;PLCB2;SLC25A4;ATF4;CNGB1;CREB5;SLC25A6;OPRD1;ROCK1;ROCK2;ITPR1;ADCY3;ADRB1;CACNA1D;ATP1A2;CACNA1C;ADCY1;ATP1A1;ADCY8;ADCY5;KCNMB2;GNA12;MAPK1;MEF2D;MAPK3;VASP;BAD;PDE2A;NFATC2;ATP2B3;ATP2B1;PPP1CA;CALM3;GTF2IRD1;CALM1	Serotonergic synapse	0.0279845	GABRB3;APP;GABRB1;CACNA1B;ITPR1;CACNA1D;CACNA1C;HTR4;GNG2;GNG5;CASP3;MAPK1;KCNN2;PRKACB;KCNJ3;MAPK3;PRKCG;MAP2K1;KCNJ6;HTR1E;KCND2;PRKCB;KCNJ9;PLA2G4C;PRKCA;BRAF;HTR3A;HTR3B;PLCB4;GNAQ;GNAS;PLCB1
Apelin signaling pathway	0.00474193	SERPINE1;PRKAG2;PLAT;PIK3CG;SLC8A2;CDH1;PRKACA;HRAS;MEF2A;GABARAPL2;GABARAPL1;MAP2K1;MAP2K2;SPHK2;PRKCE;RPS6;RRAS2;PRKAB1;ADCY9;MRAS;PLCB4;PLCB1;PLCB2;BECN1;ITPR1;ADCY3;ADCY1;ADCY8;ADCY5;GNG3;GNG2;GNG4;GNG7;SPP1;MAPK1;PPARGC1A;MEF2D;MAPK3;EGR1;JAG1;SMAD3;NOS2;GNG12;RPS6KB1;GNB2;GNB1;RPS6KB2;GNB4;CALM3;CALM1	Cushing syndrome	0.0317254	CAMK2B;ATF2;SCARB1;KMT2A;CAMK2A;ITPR1;ADCY3;KCNA4;CACNA1D;CACNA1C;ADCY1;EGFR;CRHR2;RASD1;GNA11;DVL1;DVL2;E2F1;MAPK1;E2F3;PDE8B;PRKACB;WNT2;WNT3;MAPK3;WNT10B;MAP2K1;FZD3;WNT7B;WNT9B;WNT7A;BRAF;PBX1;ADCY9;CDK6;NCEH1;PLCB4;GNAQ;GNAS;PLCB1;KCNK3
mTOR signaling pathway	0.00474193	WNT2B;IKBKB;RPTOR;RPS6KA6;STK11;SESN2;GRB10;MLST8;ATP6V1E1;HRAS;PRKCG;ATP6V1G1;MAP2K1;SEC13;MAP2K2;WNT5B;MIOS;PRKCB;RPS6;WNT5A;PRKCA;RHOA;TNFRSF1A;TTI1;SLC7A5;CLIP1;RRAGA;RRAGC;DDIT4;RRAGD;ATP6V1B2;ULK2;ATP6V1A;CAB39;MAPKAP1;NPRL3;SLC3A2;PIK3R1;WDR24;LRP6;DVL1;EIF4EBP1;ATP6V1H;MAPK1;WNT2;FNIP2;ATP6V1C1;WNT3;ATP6V1F;MAPK3;WNT10B;RPS6KB1;RHEB;RPS6KB2;LAMTOR4	Glioma	0.0328337	PDGFRB;PRKCG;CAMK2B;MAP2K1;CAMK1D;SHC3;GADD45B;PRKCB;CAMK2A;PDGFB;PRKCA;BRAF;EGFR;CDK6;CAMK4;E2F1;MAPK1;E2F3;CALM3;GRB2;CAMK1;CALM1;MAPK3
Amphetamine addiction	0.00503956	CAMK2B;ATF2;GRIA2;MAOB;CAMK2A;CACNA1D;CACNA1C;ADCY5;PPP1CB;PPP3CB;DRD1;PRKACA;GRIA3;GRIA4;PRKCG;JUN;PRKCB;PRKCA;GRIN2C;GRIN2B;GRIN1;PPP1CA;ARC;PPP1R1B;FOSB;CALM3;CALM1;ATF4;CREB5	GABAergic synapse	0.0382118	GABRB3;GABRB1;SRC;CACNA1B;ADCY3;CACNA1D;ADCY1;CACNA1C;GLS;TRAK2;GNG2;GNG5;PRKACB;NSF;PRKCG;GABRA2;GABBR2;GABBR1;KCNJ6;SLC12A5;PRKCB;GABRA4;GABRA3;PRKCA;SLC6A11;ADCY9
Insulin secretion	0.00662701	CAMK2B;ATF2;CHRM3;SNAP25;CAMK2A;SLC2A1;ADCY3;ATP1A2;CACNA1D;ADCY1;ATP1A1;CACNA1C;ADCY8;ADCY5;KCNMB2;KCNN1;KCNN2;KCNN3;PRKACA;TRPM4;PRKCG;ABCC8;PRKCB;ATP1B3;PRKCA;CCK;ATP1B1;ADCYAP1;ADCY9;PLCB4;PLCB1;PLCB2;ATF4;CREB5	Arrhythmogenic right ventricular cardiomyopathy	0.0445993	DSP;ITGA4;ITGA3;CACNA2D1;CACNA2D3;ATP2A2;CACNA1D;CACNA1C;ACTB;SLC8A2;CACNB1;CACNB2;CACNB3;CACNG8;SGCD;ITGB8;ITGA7;ITGAV;DMD;CACNG2;CACNG3;CACNG4;ITGA9
HIF-1 signaling pathway	0.00662701	CAMK2B;CDKN1A;PFKFB3;TFRC;SERPINE1;CUL2;CAMK2A;SLC2A1;ENO1;PIK3R1;ENO2;EGFR;HK1;LDHB;MKNK2;EIF4EBP1;PLCG2;HMOX1;MAPK1;ELOC;TIMP1;IL6R;MAPK3;PRKCG;MAP2K1;MAP2K2;ANGPT2;NOS2;PRKCB;IFNGR1;EGF;IFNGR2;RPS6;STAT3;PRKCA;TF;PFKL;RPS6KB1;RPS6KB2;LTBR;GAPDH	Mucin type O-glycan biosynthesis	0.0480009	GALNT11;GALNT6;GALNT13;GALNT3;GALNT2;GALNT18;GALNT17;GALNTL5;GALNTL6;ST3GAL1;GALNT9;ST3GAL2;B4GALT5
Cholinergic synapse	0.00744128	CAMK2B;CHRM3;CHRNA7;CHRM5;CAMK2A;CACNA1B;ITPR1;ADCY3;CACNA1D;CACNA1C;PIK3R1;ADCY1;ADCY8;PIK3CG;ADCY5;GNG3;GNG2;GNG4;GNG7;MAPK1;FYN;PRKACA;JAK2;HRAS;MAPK3;PRKCG;KCNJ4;MAP2K1;PRKCB;PRKCA;GNG12;GNAO1;ADCY9;PLCB4;GNB2;KCNQ2;GNB1;GNB4;PLCB1;PLCB2;ATF4;CREB5
Parkinson disease	0.00748835	COX4I1;NDUFA10;PARK7;PSMD8;TUBB8;UCHL1;TUBA1A;PSMD4;PSMD2;KIF5B;CASP3;PSMD3;KIF5A;PSMD1;UQCRFS1;PRKACA;MAP3K5;DAXX;GPR37;DUSP1;SDHA;SDHB;TUBA4A;PSMA5;COX7A2L;NDUFS8;NDUFS7;DDIT3;NDUFS5;NDUFS3;VDAC2;VDAC1;MAPT;SLC25A4;ATF4;SLC25A6;CAMK2B;PSMD12;PSMD11;NDUFB7;MAOB;UQCRB;NDUFB6;PSMD13;CAMK2A;ITPR1;NDUFB1;UBE2J2;COX5B;KLC1;PSMA7;ADCY5;PSMB6;MAPK9;KLC2;PSMB2;UBB;PSMB3;PSMB1;UBC;MFN2;DRD1;TRAP1;XBP1;HS…
Yersinia infection	0.00764113	WIPF2;WIPF3;ARPC5L;ACTB;ACTG1;IKBKB;RPS6KA6;RAC1;MAP3K7;MAP2K3;ACTR2;MAP2K1;MAP2K2;RHOG;TRAF2;TICAM1;RHOA;ELMO1;ELMO2;LCP2;ARHGEF7;DOCK1;SKAP2;ROCK1;ROCK2;ARHGEF28;PIK3R1;ACTR3B;MAPK9;IRAK1;PIP5K1A;MAPK1;PTK2B;PIP5K1B;PIP5K1C;MAPK3;GIT2;JUN;FYB1;NFATC2;BAIAP2;MAPK14;PTK2;MAPK12;MAPK11;ARPC2;ARPC3;PKN1;BCAR1
Phosphatidylinositol signaling system	0.00782691	DGKG;IPPK;MTMR2;DGKB;DGKA;INPPL1;ITPR1;PIK3C2G;PIK3R1;INPP5B;IMPA1;INPP5D;PLCG2;PIP4K2A;PIP5K1A;PIP5K1B;PIP5K1C;IP6K2;PRKCG;PRKCB;SACM1L;PRKCA;SYNJ2;DGKZ;ITPKB;INPP4B;PLCB4;SYNJ1;DGKQ;ITPKA;PI4KA;CALM3;PI4KB;CALM1;PLCB1;PLCB2;PI4K2A
Retrograde endocannabinoid signaling	0.00830392	GABRB3;FAAH;NDUFA10;GRM1;PRKACA;PRKCG;PRKCB;PRKCA;ADCY9;NDUFS8;PLCB4;NDUFS7;NDUFS5;NDUFS3;DAGLB;PLCB1;PLCB2;GRIA2;NDUFB7;NDUFB6;CACNA1B;ITPR1;ADCY3;NDUFB1;ABHD6;CACNA1D;CACNA1C;ADCY1;ADCY8;PTGS2;ADCY5;MAPK9;GNG3;GNG2;GNG4;GNG7;MAPK1;SLC17A7;GABRD;GRIA3;GRIA4;MAPK3;NDUFA4;NDUFA3;GNG12;MAPK14;MAPK12;GNAO1;MAPK11;GNB2;GNB1;GNB4
Prion disease	0.00921138	ATF2;COX4I1;NDUFA10;LAMC1;PSMD8;TUBB8;PPP3CB;TUBA1A;PSMD4;PSMD2;KIF5B;CASP3;PSMD3;KIF5A;PSMD1;UQCRFS1;RAC1;PRKACA;CSNK2A1;SDHA;SDHB;TUBA4A;PSMA5;COX7A2L;NDUFS8;NDUFS7;DDIT3;NDUFS5;NDUFS3;VDAC2;VDAC1;SLC25A4;ATF4;CREB5;SLC25A6;C1QA;PSMD12;PSMD11;NDUFB7;UQCRB;NDUFB6;PSMD13;CACNA1B;ITPR1;NDUFB1;CACNA1D;PIK3R1;CACNA1C;COX5B;KLC1;PSMA7;PSMB6;STIP1;MAPK9;KLC2;PSMB2;PSMB3;PSMB1;MAPK1;FYN;NCAM1;NCAM2;MAP…
GABAergic synapse	0.0110882	GABRB3;CACNA1B;ADCY3;CACNA1D;ADCY1;CACNA1C;ADCY8;GLS;ADCY5;TRAK2;GNG3;GNG2;GNG4;GNG7;PRKACA;GLUL;GABRD;SLC38A2;NSF;PRKCG;GABARAPL2;GABARAPL1;SLC38A1;GABBR1;PRKCB;PLCL1;SLC6A13;PRKCA;GNG12;GNAO1;ADCY9;GNB2;GNB1;GNB4
[truncated: 16 more rows]

## Sheet: f. EN GO BP
EN.1			EN.2			EN.3
Term	Adjusted.P.value	Genes	Term	Adjusted.P.value	Genes	Term	Adjusted.P.value	Genes
[truncated: 137 more rows]

## Sheet: IN KEGG
IN.0			IN.1			IN.2
Term	Adjusted.P.value	Genes	Term	Adjusted.P.value	Genes	Term	Adjusted.P.value	Genes
[truncated: 26 more rows]

## Sheet: IN GO BP
IN.0			IN.1			IN.2
[truncated: 55 more rows]

## Sheet: g. Oligo KEGG
oligo.0			oligo.1			oligo.2			oligo.3			oligo.4			oligo.6			oligo.7			oligo.8
[truncated: 35 more rows]

[truncated: 3 more sheets: h. Oligo GO BP, i. OPC KEGG, j. OPC GO BP]
