# Supplementary material for: Single-nucleus RNA-sequencing of autosomal dominant Alzheimer disease and risk variant carriers
Source: Nat Commun. 2023 Apr 21;14:2314. doi: 10.1038/s41467-023-37437-5 (PMC10121712; doi:10.1038/s41467-023-37437-5)
Supplement: Supplementary file 21 — Supplementary Dataset 18 [file 41467_2023_37437_MOESM21_ESM.xlsx]

## Sheet: Microglia Hypergeometric
Supplementary Table: Hypergeometric analysis comparing upregulated microglia cell state genes to published microglia expression signatures
Where possible the expression signatures were split into their up and down regulated parts.
Gene Set	Mic0	Mic1	Mic2	Mic3	Mic4	Mic5	Mic6	Mic7	Mic8		Gene Set	Mic0	Mic1	Mic2	Mic3	Mic4	Mic5	Mic6	Mic7	Mic8
ageDown	4.38e-08	0.687084	0.0054	0.388461	0.091321	0.02699	2.46e-08	0.995336	5.81e-05		ageDown	8.67e-07	1	0.039601	1	0.322883	0.135096	5.41e-07	1	0.000677
ageUp	0.945906	4.6e-25	0.401963	0.853111	0.953821	0.023956	0.130459	0.661789	0.714817		ageUp	1	4.56e-23	1	1	1	0.13176	0.414475	1	1
armDown	0.001538	1	0.052897	0.059713	1	0.250685	1	1	1		armDown	0.013843	1	0.213747	0.227369	1	0.736741	1	1	1
armUp	0.381637	1.02e-06	0.278335	0.308952	1	1	1	0.797517	1		armUp	1	1.84e-05	0.798701	0.861583	1	1	1	1	1
damDown	0.69906	0.002282	0.33845	0.449261	0.785051	0.019023	0.529949	0.211571	0.24065		damDown	1	0.019642	0.905583	1	1	0.11078	1	0.644478	0.721951
damUp	0.058543	3.87e-12	0.644549	0.011418	0.832558	0.714055	0.908836	0.303572	0.051524		damUp	0.227283	1.92e-10	1	0.072925	1	1	1	0.858675	0.212538
GRNdown	1	0.039072	1	1	1	1	0.524037	1	1		GRNdown	1	0.164603	1	1	1	1	1	1	1
GRNup	1	0.039072	1	1	1	1	0.524037	1	1		GRNup	1	0.164603	1	1	1	1	1	1	1
hamDown	0.451688	1	0.006844	0.074231	1	0.131878	0.02941	0.864202	1		hamDown	1	1	0.046729	0.277317	1	0.414475	0.142029	1	1
hamUp	0.456154	5.29e-09	1	1	0.585615	0.91067	0.915972	0.733148	1		hamUp	1	1.31e-07	1	1	1	1	1	1	1
injuryIRMdown	1.01e-09	0.101845	6.01e-06	0.027292	0.857047	0.770144	0.905492	1	0.774499		injuryIRMdown	2.86e-08	0.34274	9.16e-05	0.135096	1	1	1	1	1
injuryIRMup	3.91e-21	8.4e-05	0.955377	0.002432	0.505319	1	1	0.999996	1		injuryIRMup	2.58e-19	0.000924	1	0.020068	1	1	1	1	1
interferonIRMup	1	0.039072	1	1	1	1	0.524037	1	1		interferonIRMup	1	0.164603	1	1	1	1	1	1	1
ldamDown	0.000277	5.59e-05	0.08934	0.01022	0.253022	0.926036	0.999954	0.11596	0.998773		ldamDown	0.002882	0.000677	0.322883	0.067451	0.736741	1	1	0.376395	1
ldamUp	0.113111	1.3e-05	0.022539	0.159664	0.025042	0.781393	1	0.729545	0.097727		ldamUp	0.373265	0.000184	0.127509	0.49396	0.13227	1	1	1	0.339473
mgndDown	1.42e-10	0.005705	3.77e-05	0.002621	0.603239	0.856675	0.744781	0.999743	0.912148		mgndDown	4.67e-09	0.040346	0.000498	0.020761	1	1	1	1	1
mgndUp	1	8.17e-12	1	0.018689	1	0.745582	1	1	1		mgndUp	1	3.23e-10	1	0.11078	1	1	1	1	1
pamDown	0.000674	0.003976	0.090859	0.018689	0.621671	0.935644	0.856761	0.920291	1		pamDown	0.006351	0.030279	0.322883	0.11078	1	1	1	1	1
pamUp	0.102129	8.96e-32	0.055294	0.032504	0.025385	0.982977	0.999858	0.996652	0.324858		pamUp	0.34274	1.77e-29	0.218965	0.153232	0.13227	1	1	1	0.893361
restingMicroglia	2.26e-06	0.338425	0.000377	1	0.707118	1	0.598451	0.959056	1		restingMicroglia	3.73e-05	0.905583	0.00373	1	1	1	1	1	1
TREM2down	1	0.039072	1	1	1	1	0.524037	1	1		TREM2down	1	0.164603	1	1	1	1	1	1	1
TREM2up	1	0.039072	1	1	1	1	0.524037	1	1		TREM2up	1	0.164603	1	1	1	1	1	1	1
nominal p-values											p-values are FDR corrected

## Sheet: Age
Down	Up
KLHL33	DDO
CKB	SLC5A5
OLFML3	THRB
LRIG1	A1BG-AS1
CECR2	AP000476.1
C2	P2RX1
DNALI1	CLEC2B
MOV10L1	VENTX
MCF2L	C22ORF34
FSTL5	CEACAM1
CMYA5	CPNE8
GAK	PSTPIP1
GPN3	CLIC2
MRC2	FRMD4B
APOC4-APOC2	EMP2
ZNF586	OBSL1
ALPK3	ESR1
MSLN	PLXNC1
FAM166B	PRKCZ
PLPP7	A1BG
NFAM1	GBP5
CNN3	TNFRSF14
NEFH	IL15
MLC1	PTH2R
MAP2	HOOK1
HTRA1	CCDC149
MEIS1	FPR3
RIMS2	DOCK5
CLIP2	GPR141
C1ORF54	ZNF804A
SERPINF1	SLC9A7
RIMS1	SARM1
EIF5A2	CYP27A1
SELENBP1	C10ORF10
PSD3	SH3PXD2A
RASSF10	ZNF334
NTRK2	CHST13
CLEC17A	ALOX15B
SLC1A2	NXF3
CCDC89	RUNX3
CD180	NME8
CNTNAP4	DOCK1
APBA2	ABI3BP
CFB	SPATA9
IGF2BP3	SLC4A8
ACSL6	GSAP
C1ORF21	C10ORF35
AARS	TMEM71
TYK2	NFIX
DPP9	TNFAIP2
C9ORF66	TRPS1
VDAC1	TCF4
PARP1	RP11-142C4.6
EPB41	MIR3137
U2AF2	ADGRG6
KIAA1211L	SULT1A1
GTF2I	RHOBTB3
SLC16A8	PMFBP1
PLVAP	AGAP2
RHOBTB2	LINC00923
FBXO17	ATP2B4
PIH1D1	TAC3
OLFM1	MT-ATP6
RP11-392P7.6	MT-ATP8
CROCC	PPP1R1C
TANC1	LZTS2
LILRA4	PNMA6A
FGL1	PCDHGA8
RP4-740C4.5	SMARCD3
AFAP1	NRP2
SOGA3	PTK6
MEIKIN	PCDHGB4
ARAP3	APOL3
ATF7IP2	ADAMTS15
DPYS	MCTP1
EMILIN1	VWCE
CYTH3	ENPP4
LRRC7	SOX13
APP	STARD13
TELO2	TDRD15
VSTM2A-OT1	TEC
BROX	PBX3
CNPY4	ARL4C
CACNB4	ADAM21
PRICKLE2	KDM3A
STK17A	GBP2
PINLYP	HOXB2
ME2	BAHCC1
RILPL1	CLEC5A
MORN1	EPS15
DENND4B	CTD-2292P10.4
C7ORF43	DMKN
LINC00477	TMEM65
ARHGEF17	B3GALNT1
PPARG	MS4A4A
NAA20	TNIP3
KIF5A	SNAPC1
LIPA	DISC1FP1
ATP2B2	GPRC5C
IL6R	ARAP2
DSCAM	LINC00506
CACNA1D	IRF4
RP11-54O7.3	GALNT6
PPP2R2C	PPIL3
RTTN	AIM2
AGMAT	NLGN2
RASGEF1C	MS4A6A
CECR7	CRACR2B
MIR572	NRP1
MLIP	LTBP2
ZNF418	AC096670.3
TLR10	TFAP4
TLN2	DSCAS
COTL1	CYP4V2
EFEMP2	PGM1
SLC4A1	RP1-93H18.1
CFD	CACNA1F
MAST3	MT1X
FIGN	GPR155
ROBO2	AHNAK
SCG3	CD163
JAKMIP2	SLC2A10
PAK3	ADGRB3
IL18BP	TXNRD3
HIST1H1A	IGF2R
PLPP1	TMEM204
STAG3	PCDHGA5
COLGALT1	TEX41
MAP1A	RIC3
LIX1	GNG12
TLN1	NAALADL2
PEX6	SPON1
PLPPR4	SULT1C4
SAMSN1	FOXP1
SNTG1	PTK7
MEF2C	LINC01344
SPTB	ASAP3
IFNGR1	GGT1
FAT3	KCNN4
TRIM58	CES3
LAT2	GAS2L2
FGF1	LTBP3
KHSRP	NFE2L3
ORMDL3	TBC1D10C
RASAL2	PPT2
PDPN	RP11-933H2.4
KIAA1549L	PCDHGA2
STXBP2	FBXO16
PSAT1	DDHD2
CPLX2	CHML
ITGAL	PTPN22
PPP1CA	TMEM26
RP11-578F21.10	NFIA
CHST1	SEMA4A
ATG4B	ZNF391
ACP2	MYO1D
KALRN	NDST1
APBB1IP	PCDHGA4
ASS1	ST6GALNAC2
PLSCR4	ADGRA3
ZNF536	CPAMD8
DHCR24	ZNF660
LINC00987	CRTC3
MILR1	LINC01591
CNKSR3	CERS1
BVES	CALHM2
EDC4	PCDHGB2
CCT3	HEATR4
RNPEP	RP11-379B18.5
NEGR1	PCDHGA7
PRPH2	PCDHGA6
HECW1	ROBO4
VSTM2A	PLEKHG3
SIRT2	PPP1R3C
NACC1	GYPE
RASAL3	FAM168A
CHL1	RBP7
HGS	CDH3
CAP1	UGCG
PLEK	PCDHGB3
INPPL1	TMCO6
DLG4	CFI
NRXN1	LINC01091
KIAA1211	USP43
SEMA7A	MEGF9
GPR17	IQGAP1
NAPSB	HLA-DMB
GLYR1	TGFBI
RP11-298I3.1	MIR100HG
CAMK1	UACA
DHRS9	AC026348.1
IRF9	SCML1
TES	MT-ND4
SLC15A4	CCDC85C
HSPA4	MIR4688
NCKAP1	ACCS
CCM2L	EWSAT1
MIR6766	ACAP1
E2F6	FAM189A2
LAPTM4B	PARP3
SEMA3C	RNF144B
ARAF	VEGFA
PARP16	CXCR4
CTNNA2	B3GNT7
FAM81A	DUSP22
LINC00649	HOXB7
HBA1	TVP23A
GNAS	GCNT4
SH3GL2	TPBG
SRRT	RBPJ
RBM19	SPATS2L
JPH3	PATL2
2022-09-04
KCNA2
ZCCHC2
RCN3
MEX3A
CTLA4
RP11-436K8.1
MIR4767
RP11-1018N14.2
CACNB2
BCAS1
SLC12A4
C8ORF4
UPF1
CACNG4
ADAM23
ILDR2
IST1
MIR1250
PRRT3
ZIM2
MOBP
ARPC1B
RHOXF1
TRPM4
BRINP2
TBK1
ASNA1
LONRF2
HSPB8
RGS7BP
FTL
TMEM132B
PKN1
KCNB1
SIRT7
PDLIM7
TREML4
MED12L
PRRG4
GDI1
STEAP1
GPCPD1
PPP2R2B
CORO1A
KIF5C
ALAS1
PHGDH
TADA3
ZSWIM8
CCAR2
ACRC
DSCAM-IT1
CCT5
CBFB
SNX3
GNB4
ABR
PTPRD
C19ORF24
CAMTA2
RP11-483P21.2
KANK2
HDAC5
TSR2
PNPO
QRFP
PI4KB
TMEM200C
PSMD8
ERICH5
RPH3A
CAMSAP1
PRLHR
TAF6
P2RY12
TARS
GLO1
VASP
CNPY3
CDH19
SHANK3
ADGRE5
ACIN1
CSK
NEFL
ARID3A
DLC1
TEX30
FUT1
ICAM3
CDH12
IPCEF1
ZBTB8B
ZNF385B
MIGA2
SHMT2
RGS10
PAQR5
FAM13C
ALDH16A1
EVL
NAP1L1
PDZD4
DOT1L
CHTF8
CYP4F11
GFPT2
MST1R
LPAR5
GPSM1
ZNF454
CCDC182
LASP1
LY6K
CD53
MADD
ETS1
PFN1
PTBP1
MEA1
GAREM2
UTP6
HBA2
PDZRN4
PGAM2
TFPI
IKZF3
PLP1
RBM10
SNHG19
E2F4
RP11-1079K10.3
ARPC1A
ADAMTS4
FTCD
MESDC1
ARL6IP5
GPR137B
MFSD6
LPIN2
SEPW1
LPAR1
ADAM17
TMC7
KLRD1
GNAO1
MIR5682

## Sheet: ARM
Down	Up
SIGLECH	APLP2
INPP5D	APOE
BIN1	CTSB
MS4A6B	CTSD
	H2-EB1
	PLD3
	TREM2
	TYROBP
	CST7
	CLEC7a
	ITGAX
	CD74
	H2-AB1
	H2-AA
	SPP1
	GPNMB
	DKK2
	LPL

## Sheet: DAM
Down	Up
CSPP1	ITGAX
3110062M04RIK	MAMDC2
NSUN6	CST7
TCFAP4	FAM20C
TGM2	CCL4
RMND5B	LMBRD2
CCL24	EGR2
PIGZ	CSF1
BC024479	5430435G22RIK
ZFP763	CCL3
SLCO4A1	CLEC7A
GGT5	BAIAP2L2
MTM1	TMEM154
ZFP398	LPL
A830080D01RIK	ANK
9130011E15RIK	ZFP692
TUT1	SIGLEC1
MEX3B	ITGA5
RQCD1	TCF19
ZFP358	COX6A2
TPPP	SPP1
CLEC4A2	AXL
LSM11	IGF1
ZFP707	GPNMB
ECSCR	ILDR2
IL7R	FXYD6
SZT2	PSAT1
FILIP1L	IL1B
KLF2	ST14
ZFP141	ARHGAP26
GIMAP6	4632427E13RIK
RCAN2	BIRC5
A630033H20RIK	METTL15
DIEXF	GPR65
MEX3D	CDCA8
INPP5E	H2-Q7
SCARNA16	ETL4
HLF	IFIT2
PDLIM5	CAPG
DBP	TMEM8
NARS2	LYZ2
FUT4	APOE
DGAT1	SLC1A2
GGTA1	PYCRL
HIST1H2BE	IFI27L2A
KLHL23	LGI2
BC005561	ERO1LB
RASGRP4	NCEH1
OCEL1	CH25H
DTWD1	ZFP189
PPFIBP2	GOT1
C85492	NLRC5
MRPL37	R3HCC1
TFDP2	KIF5A
GORASP1	H2-D1
RDH13	ENPP1
GNB4	S1PR1
MTSS1	ELL2
E230001N04RIK	MMU-MIR-2134-2
WDR60	CHST1
OVCA2	TTR
MED12L	ACHE
RASSF1	ASB10
SDCCAG3	CD22
COQ3	CRIP1
GNL3L	MICAL2
ZFP407	IFIT1
GM5918	MIER2
FTSJ2	CD83
BEND6	FXYD5
GM10492	WDR35
CEP68	FGL2
FAM110A	CYBB
C1RL	LGALS3
IPPK	SREBF2
CRYBA4	APBB2
2700081O15RIK	MICAL3
4930402H24RIK	DPP7
KCTD3	CPD
DCUN1D2	LYZL4
RBM7	IFI27L2B
ARL10	CD63-PS
CRYBB1	TSPO
GM10110	MIF
ZFP963	CADM1
GP9	SPARCL1
S100A4	MBLAC2
ARHGAP19	IFI204
FBXO32	LIN54
GBP7	ST8SIA6
CRIM1	NRGN
MTX3	SPEG
SLC5A6	CENPE
FYCO1	CCL6
CCDC77	SULF2
E2F3	2700023E23RIK
GPAM	GM12341
ITGA4	2010002N04RIK
SNHG5	CD52
TMEM44	ACACA
SLC35D1	ENPP2
SNX29	HOMER1
AI987944	P2RY2
STAMBPL1	ANKRD16
MEX3A	CD63
D14ABB1E	PYGL
FAM84B	KCNJ2
TRNT1	MYO1E
CEBPD	SCPEP1
PLXNA4	DHCR7
ZFP46	TTF1
CASS4	RAMP1
FAM26F	APLP2
ZW10	RPS24-PS3
ALKBH8	LGALS3BP
2810046L04RIK	9130401M01RIK
5730455O13RIK	STIM2
ZFP867	EPM2A
ARHGAP18	CDC42EP3
RAB39	CD34
FAM160B2	SLAMF9
PLD2	H2-K1
SMPD2	CRLF2
CDC14B	DPCD
RBL1	TRIM32
TEAD3	PEX16
ATG16L1	FTL1
NUDT22	2810468N07RIK
ZFP952	GNAS
GATAD2B	AL928935.1
NKRF	DHX32
QPCTL	TBCD
DAPP1	POGK
RWDD3	BCL2A1B
STAM	GM6030
GAN	GM4902
TAF1D	2210403K04RIK
DDX10	UPP2
JMJD6	NFS1
SSBP3	CD9
NDUFAF1	SIKE1
RAPGEF5	DNAJC15
SPATA24	NAT8L
KCNK12	RPS18
RGL1	CTSB
MDM4	ARAP2
CCDC111	1700112E06RIK
SDCCAG8	CD74
SETD1B	SERPINE2
PCYOX1L	FCGR4
FAM161B	SNX16
FAM199X	4921513D23RIK
SH3BP5	NUP205
NUDCD2	GLIPR1
ZFP68	GM8129
KIF13A	CXCL16
WDR5B	2310010J17RIK
SLC39A13	CDK10
GM2237	RTTN
BCL7A	UBA6
GM9769	COX6C
RPAP3	ADCK1
ZFYVE28	CSF2RA
RNF185	GM16247
STARD9	CCDC88A
GOLIM4	RAP2B
ARHGEF10L	ABHD11
ROGDI	GM20518
BRCA2	IQGAP2
LRBA	PGCP
KPNA1	PHC1
MAPK1IP1	RABL3
LIPE	SNORD104
A130010J15RIK	GM11353
TERF1	LZIC
ZFP874A	SLC23A2
CHD6	GUSB
2610008E11RIK	MRPL27
F13A1	ECHS1
GM14048	ZDHHC21
CAMKK1	PLD3
CBY1	GM7331
IER3	EGR1
TEX10	NDUFV3
2810422O20RIK	GGNBP1
BC016423	ADARB1
TET1	SLC44A1
ZFP142	ATF3
SNTA1	RINL
NCOA2	GM7363
SP4	GM5239
TRIM11	RPL36A-PS1
KLF7	CXX1C
METTL10	TSTA3
1200014J11RIK	ZC4H2
STAB1	1500012F01RIK
HS6ST1	TCEA2
RB1CC1	TUBA1C
SPATA7	FRRS1
ZFP760	APRT
ORC5	TPD52
KLRAQ1	CTSZ
CRTC1	SYNGR1
PTPN9	SCD2
FIZ1	GM11810
CHD9	RRAS
IGHMBP2	NPC2
PEO1	GM5805
GRAP	THBS1
D1ERTD622E	BOLA2
LIFR	PKIB
AK3	ITFG3
DDX49	GM10136
ACVR2B	MRPL28
GRPEL2	ADCK5
2410002I01RIK	CD300LD
TMEM119	FGGY
GTF2F2	GM9493
RPAP2	GM15772
TADA2B	APBB3
USP24	SDC3
EEF2K	GM10186
LARP7	TYROBP
NEURL1A	MIR682
3110057O12RIK	NAGLU
MRPL44	GM13192
TSPAN9	MT1
FAM179B	ARRDC4
HELZ	ATP11C
TMEM110	PYHIN1
ETS1	XAF1
ACADS	0610012G03RIK
TAGAP	DUSP3
MOAP1	EIF2C4
MRC1	HAGHL
SNRPA1	RPL23
BC035044	GM10443
B230354K17RIK	PARD6A
ZHX3	SSR4
BANP	SIGLEC5
FAM176A	GM13826
KDM6A	ADAMTS1
ELP4	GNG12
FBXO34	CCDC41
PLD1	0610037P05RIK
YLPM1	ATP6V0C
MYO1B	GM10279
CCR5	SSH1
MYO18B	PPAN
RBMX	2610021A01RIK
SLC31A2	SIAH2
KDM6B	GM5963
BCL9	TTF2
D830025C05RIK	FTH1
POP5	PDXK
GM9392	MYEOV2
KLHDC8B	GM5244
RG9MTD1	BIN3
KCNIP3	HIF1A
ZXDB
MTF1
RNF138
IKZF5
DTX2
HPS3
EPT1
MAP3K12
DCUN1D3

## Sheet: GRN
Down	Up
APOE	KHDRBS3
CSF1	PTPRM
LAG3	UPK1B
CTSD	GPR165
OLFR110	CSMD3
LDHB	SLC7A8
LIPH	B4GALT4
CCL4	SMAD3
C3AR1	TLR3
CADM1	CCND1
HPS4	SLC2A5
SERPINE2	TANC2
MYC	ECSCR
FAM46C	ENG
CCL3	TLR5
TAGAP	GP9
CXCL16	CCR5
CTSL	OLFML3
SALL3	KCND1
LY96	SERPINF1
NPL	SALL1
ADAMTS1	PTGS1
TNF	PLXDC2
CABLES1	GTF2H2
TSPAN7	CSF1R
DNAJB4	MEF2C
C1QB	LGMN
CEBPB	GRAP
1810011O10RIK	LRRC3
VEGFR	ITGA6
BHLHE41	MYO1B
STAB1	OLFML2B
PTGFRN	RAPGEF5
KLHL38	TGFB1
PTMS	NPNT
HAVCR2	P2RY12
CLEC7A	GOLM1
CCL2	GAL3ST4
C1QA	LOC100038847
ATF3	ZFP691
	CD34
	PDGFB
	P2RY13
	SNN
	EPB4.1L2
	ARHGAP5
	TSPAN4
	SMAD
	LDLRAD4
	SLCO2B1
	CX3CR1
	HPGDS
	NAV2
	ENSMUSG079376
	AK1

## Sheet: HAM
Down	Up
NIN	ADAM8
ZNF662	SMIM3
ZNF532	APOE
TLN2	PLXNC1
ASTN1	CHCHD5
RIMS2	SECTM1
SERPINF1	FOXP1
SELENBP1	ACD
MEIS1	S100A4
GRIA2	TGFBI
IGSF10	STEAP3
PTPRZ1	LOC100507639
PDCD6IPP2	GYPC
CECR2	CLDN15
TNFRSF21	DPYD
GLT1D1	RFX2
ZBTB8B	LSR
HIST2H2BA	VENTX
MOV10L1	FAM109A
ANKRD26P3	A1BG
LOC102724661	TSHZ3
	LOC100133445
	SMAD7
	ZNF703
	PTPRG
	IL15
	ARSA
	GAS2L1
	CTBP1 AS
	TTYH3
	ULK3
	FBRSL1
	CBX6
	LOC102724549
	LOC102725328
	SLC38A7
	ATOH8
	ZNF843
	TM9SF1
	KCNJ5
	ADAMTS13
	ZNF696
	EMP2
	RUNX3
	PSTPIP1
	CD44

## Sheet:  IRM(injury)
Down	Up
CX3CR1	APOE
F11R	IFI27L2A
NRIP1	IFITM3
MALAT1	CCL12
FAM212A	CCL4
GLUL	LGALS3BP
TMEM173	CST7
CST3	CD52
YWHAH	BST2
TSPAN13	H2-D1
CD164	LPL
RNASE4	CCL3
ADRB2	IFIT3
ABI3	ISG15
GOLM1	IFI204
GM26917	H2-K1
CAMK2N1	IRF7
TGFBR1	CXCL10
CALM2	OASL2
SUSD3	RTP4
RHOB	CCL5
ELMO1	B2M
CMTM6	LYZ2
GPR34	RPS28
HPGD	RPS29
PTGS1	RPL41
SOX4	CTSB
JUND	SPP1
RGS2	CH25H
VSIR	GM10076
FSCN1	SLFN2
IVNS1ABP	H2-Q7
BIN2	ZFOS1
LRBA	TSPO
P2RY13	STAT1
JUN	CD72
SELPLG	RPL32
TUBA1A	RPL10A
GFM2	RPL37A
ECSCR	USP18
TMEM119	CCL2
SLC2A5	RPL38
P2RY12	AXL
	CD63
	TOR3A
	RPS19
	RPL36
	PHF11B
	RPL35
	RPL39
	RPL23
	MIF
	RPS16
	OAS1A
	UBA52
	IFIT2
	ZBP1
	RPS26
	RSAD2
	CD83
	GM4951
	RPL37
	TRIM30A
	RPS18
	SP100
	RPS20
	LY6E
	RPS24
	FAU
	FCGR4
	RPS12
	LY6A
	PARP14
	RPL19
	RPS15A
	RPS27A
	IFIT1
	RPL24
	GRN
	RPSA
	RPS27RT
	NPC2
	GM9843
	RPS27
	XAF1
	RPL12
	RPL26
	RPS2
	WDR89
	RPL28
	RPS21
	CCL6
	RPL35A
	RPLP2
	RPL22L1
	GM2000
	RPS11
	RPL36A
	CXCL13
	APOC1
	H2-Q4
	SDC3
	FTH1
	RPL29
	FTL1
	CTSL
	RPS5
	RPL31
	RPS25
	STAT2
	RPS8
	RPS15
	RPL27A
	RPS10
	RPL34
	GNAS
	AI607873
	RPS14
	MNDA
	RPLP0
	CXCL16
	CTSZ
	RPS13
	RPL18A
	RPS23
	RPL9
	MX1
	RPL21
	PYHIN1
	RPL17
	RPL22
	RPS7
	PSME1
	TPT1
	RPL15
	PHF11D
	GM4955
	RPL27
	RPS6
	RPL7A
	FGL2
	MS4A4C
	RPS17
	RPL13A
	GAPDH
	RPL6
	GNB2L1
	SEPW1
	IFIT3B
	RPL30
	RPL13
	RPL23A
	RPL18
	TAP1

## Sheet: IRM(interferon)
Down	Up
	IFIT2
	IFIT3
	IFITM3
	IRF7
	OASL2

## Sheet: LDAM
Down	Up
GPR165	PDE2A
MACF1	LDHB
WNK1	CD63
AXL	DAZAP2
ZFP69	RBBP4
CYBB	2900026A02RIK
CD74	CAT
BOD1L	NPL
PHIP	SLC25A5
CDKN1A	KL
CHD7	E430025E21RIK
DST	ADIPOR1
GM1966	RAPSN
PRPF38B	HSD17B4
4632427E13RIK	GPD1L
ADRB2	HNRNPK
USP34	SEPP1
HERC1	SDCBP
DDX5	ANGPTL7
TCIRG1	CNDP2
KCNA3	PPP1CB
MALAT1	ARHGAP19
ASH1L	GLTP
KMT2A	RAB7
CHD2	FAM21
ATRX	RAB5B
CH25H	UBE2J1
TET2	ACLY
VAMP1	LAG3
CLEC7A	ACE
BPTF	SMIM14
LILRB4	RNF7
ZFP36	DUSP27
PDCD1	TMOD3
GOLGA4	MYH9
MAP4K4	ANKFY1
TAOK1	RAB11FIP5
PNISR	ZFP706
APOBEC3	ATP6V1A
MMP14	NUP214
H2-EB1	NEK6
IGFBP4	RCBTB2
WSB1	DOCK2
BHLHE41	CNOT1
H2-AB1	RASSF4
BC005561	GHITM
NSD1	IPMK
KMT2D	CAB39
TRIP6	EMR1
NOL8	TLN1
2810474O19RIK	HP1BP3
CCL12	TUBA1A
LPAR6	ADD3
ACRBP	SLC13A4
LRRC45	FNIP2
KMT2C	MAP1LC3B
D730005E14RIK	NXT2
EIF4ENIF1	SERP1
SMG1	MSN
SAMD9L	WDR1
TET3	BZW1
BAZ2B	MOB1A
PEAR1	EIF5A
MYCBP2	ITPR3
4932438A13RIK	MTPN
SH3PXD2A	EIF4G2
RSAD2	2510009E07RIK
EIF3A	ALDH3A2
CHST12	RAP1B
MYSM1	CALM2
GP49A	CLTC
ZC3H13	PRPS2
2810055G20RIK	RAB31
CXCL13	PSAT1
KMT2E	ABHD4
NEAT1	CREG1
ROCK1	ARPC5
ADRB1	MORF4L1
HNRNPH1	ATP6V1G1
RGL2	S1PR1
4933439C10RIK	RAB8B
SAP130	PAFAH1B2
SLC16A6	GNPDA1
MAU2	BNIP3
NUFIP2	RCAN3
HCAR2	AHCYL2
RPS6KB1	FUNDC1
PRRC2C	TEF
TMF1	ATP6V1C1
ZGPAT	TIMP2
ADAM8	VPS35
SLC25A37	VWA5A
FAM193B	YWHAB
ARHGAP30	GAB1
TMEM176B	PFKFB3
BC037034	MFF
TMEM176A	FECH
KCTD10	LY9
RAB24	FBXW11
FUS	CD22
IL7R	PLS3
PANK4	SIRT2
NLRP1C-PS	SCP2
9330151L19RIK	ABCA9
HP	NUCKS1
KCNQ1OT1	CHCHD2
C3	CYFIP1
SLC35E2	ISOC1
HTRA3	ABCA2
TGFBI	FAM172A
ADAMTS16	OXCT1
NOS1AP	CAMK1
SETD5	SNAP29
IFITM3	ABCC3
CD52	RGS10
SAFB2	CAD
FGD3	4833439L19RIK
COL27A1	TNKS2
ATP8B2	COPA
GM20605	JAK1
CLK2	SLC40A1
RBM25	AKR1A1
CYP27A1	PPP2R5C
SLC20A1	PPP1CA
LIME1	FCGR3
E4F1	FNDC3A
IIGP1	CAPZA2
GM15760	BNIP3L
NAV2	VAPA
SLFN10-PS	H3F3A
CDK13	SNAP23
RAMP1	MBNL1
GM16023	HADHB
H2-T24	FAM102B
APBB3	ATG3
TRAF3IP3	VPS29
KLF7	UBE2H
WNK4	TPP1
GIGYF1	D15ERTD621E
SLC39A7	VPS4B
SLC2A6	GFPT1
GP9	DDB1
NXF1	PLEKHB2
CCNT2	ABHD17C
SUGP2	KPNA3
XDH	ARSG
SNX29	UBQLN1
DIDO1	GNPDA2
GADD45G	NBL1
CHD9	CRYBB1
UBN2	UBE2D3
ANP32B	ANXA6
PPOX	CDC42
DOLPP1	ADD1
HNRNPH3	PEX7
NIPBL	BTBD7
FAM203A	DSTN
ANO7	CAPZB
INSR	ZFP507
ZRSR2	ARL5A
ACVR2B	LAMP1
TNIP2	KCNJ9
GSK3B	RENBP
ZFHX3	DHRS1
IFFO1	SPTSSA
TRIM26	SDHA
C920021L13RIK	CNBP
A530088E08RIK	PRDX1
RANBP6	PRKCI
DDX31	PARP12
CHIL1	ODC1
NRP1	DPYSL2
SYT6	OSTF1
CD44	POLR2B
IRF7	NUMA1
HDGFRP2	AP1B1
SREK1	FCGRT
MGAT1	SUMO3
RICTOR	C330007P06RIK
CDK11B	MAN1C1
RASA4	PSMA1
INO80D	SPG11
PCM1	ANK2
SLK	NDFIP1
ZW10	TOLLIP
ANKRD11	ANXA3
KLF4	MROH1
FTX	VAMP3
9930111J21RIK1	MAN1A
UTRN	SCD2
CSF2RA	YWHAQ
GAB2	NEURL1A
CCDC134	SKP1A
NRD1	PLD3
ZBTB20	PHYHD1
THBS2	UQCRC1
MIIP	PITPNA
BRF1	EIF5A2
CCDC88A	PJA2
CHST7	LYZ2
KLF2	CTSS
RASGRP4	TGFA
TRIM12C	ZFR
VPS13D	ANXA5
TTC14	SULF1
PDE1B	GDI2
FNBP4	MDH1
MORC2A	CAPZA1
ADAMTS10	CTSB
PVR	HNRNPUL1
GNA11	FIS1
MAP2K7	GM2A
BHLHE40	HDHD2
GM20257	GPT2
HAGHL	ALDH2
1700011I03RIK	ACAP2
DDX6	RAB2A
E330033B04RIK	SPAG9
ZBTB48	IDH3A
RNF215	CLNS1A
5031425E22RIK	SNX10
MYO5A	SDK1
HDC	RAB6B
LAT2	TPRGL
LYL1	UBL3
APC	LYPLA1
HDAC10	CNP
TRIM41	TEX2
CCNL2	SUMO1
2610008E11RIK	ABR
PADI4	CD9
RFNG	CRYZ
FLT1	PSMA6
IL10RA	LIPH
GAL3ST4	1700021K19RIK
SERPINB1A	FLNB
BACH2	MYL12B
CX3CR1	SLC25A39
SON	GOSR2
TMEM179B	SLC38A3
ZCCHC7	CHMP2B
ZFP276	CTSA
GPR183	WDFY4
VASH1	DNM2
PLXNC1	ARF3
DTYMK	PEBP1
HYAL3	RSU1
HTATSF1	ADI1
IFIT1	AVL9
NLRP1B	GNAI3
PDGFA	AP1S2
DDX60	ULK2
PTGER4	UGP2
FAM212A	MAT2B
CYP4F18	ATP6V0D1
ARHGEF12	CD2AP
KLHDC8B	CETN2
GM17066	UAP1L1
IL2RG	OXR1
OAS3	HPRT
TMEM173	LRP11
CDK5R1	RPE
TRAK2	GSTO1
PTCHD1	KCNJ13
SNRNP70	PIP4K2A
CCDC142	RNF187
PAXBP1	MYL12A
LUC7L3	CSTF2
CHUK	HADH
D330023K18RIK	ASB13
PISD-PS2	PRDX5
REEP4	PAK2
WDR83	GABARAPL2
EPC1	TBC1D8
ZEB1	HCFC1
SPPL2B	VCP
4931431C16RIK	MAP2K1
ZDHHC12	TLE1
MKI67	MTCH1
PGLYRP1	PAIP2
DHX9	MAG
CITED2	RAB18
HNRNPDL	TNFAIP2
9430008C03RIK	NUP133
PLXNA4	MPC1
TNRC6B	STARD7
STX5A	RAB11A
SFI1	ALDH4A1
MAP4	CMTM6
2010015L04RIK	FAM210B
RPS6KB2	FBLIM1
ATAT1	SGPL1
ULK3	PAICS
FBXL20	GALK2
SPEN	UBA1
GAS5	ATF2
9430015G10RIK	USP22
0610037L13RIK	PRKAR1A
THOC2	HIF1A
ZFP398	DOCK11
FAM65B	PLIN3
JRKL	TRF
CD72	PSMB2
JMY	TMEM9B
ZFP579	SUCLG2
KLRD1	IMMP1L
GM9958	RAC1
EVL	PSPC1
ARHGAP11A	LGALS9
	COMMD10
	RPS3
	HIBADH
	USP8
	SDHD
	MED28
	SLC7A10
	VAMP7
	NECAP2
	GM1821
	GNG10
	PPP2R1B
	MLEC
	CLDN25
	SLC25A4
	ITCH
	PRKACB
	ANXA7
	RBL2
	EFEMP2
	NCOA2
	PRDX3
	SPG21
	MAN2A1
	ANKRD13A
	FSCN1
	ACADL
	BRK1
	LYPD6
	ATXN10
	VDAC2
	FAM195B
	PTGR2
	DYNLT3
	ARHGAP31
	NSF
	HSBP1
	PRDX2
	FAM174A
	RNF5
	PCMTD2
	TJP2
	MTRR
	TMEM8B
	2022-09-15
	PPP2CA
	IFIH1
	GBE1
	PPP3R1
	WDR7
	INPP5D
	SKAP2
	RAB32
	IKBKG
	YWHAZ
	ARRDC3
	TMEM65
	TDRD7
	ATP5C1
	NPLOC4
	BFSP1
	UBE2G1

## Sheet: MGnD
Down	Up
USP2	APOE
HEXB	AXL
IL21R	CCL2
ITGA6	TLR2
BIN1	SPP1
TGFBR2	CYBB
PLA2G15	MSR1
RGMB	ITGAX
PLXDC2	CLEC7A
CSF1R	CHI3L3
MEF2A	ARG1
CMKLR1	SIGLEC1
RAP1GDS1	CFP
NUAK1	CXCL10
HPGDS	ALCAM
F11R	FER1L3
GPR34	LILRB4
ABCC3	GPX3
BASP1	GAS7
CST3	CCRL2
LAIR1	CXCL16
ST3GAL6	CXCR4
X99384	GPNMB
CKB	LGALS3
CXXC5	IFI202B
GOLM1	CSF1
ABI3	LIRB4
PDE3B	LAG3
CX3CR1
SCAMP5
SLCO2B1
PMEPA1
IL10RA
NR3C1
GTF2H2
SIGLECH
RAB3IL1
LRRC3
SALL1
INPP4B
NRIP1
NFKB1
ATP8A2
MAFB
OLFML3
ARHGAP5
LTC4S
TGFBR1
CTTNBP2NL
FGD2
OPHN1
TMEM119
P2RY13
FSCN1
CCR5
MERTK
KCTD12
TJP1
GPR56
SLC2A5
P2RY12
CRYBB1
RHOB
JUN
EGR1
FCRLS
TGFB1
IL10RB

[truncated: 3 more sheets: PAM, Resting, TREM2]
