# Supplementary material for: Single-nucleus RNA-sequencing of autosomal dominant Alzheimer disease and risk variant carriers
Source: Nat Commun. 2023 Apr 21;14:2314. doi: 10.1038/s41467-023-37437-5 (PMC10121712; doi:10.1038/s41467-023-37437-5)
Supplement: Supplementary file 22 — Supplementary Dataset 19 [file 41467_2023_37437_MOESM22_ESM.xlsx]

## Sheet: Sheet1
Supplementary Table: Replication of pySCENIC regulons in the ROSMAP cohort
						Hypergeometric Analysis Details
Regulon TF	Pvalue	BH	Overlapping targets	Discovery Specific	ROSMAP Specific	Total Genes	Total Discovery	Total ROSMAP	Overlap
SOX8	0.000158784	0.0050811	SUN2, PLP1, PTMA, NFASC, NKX6-2, SOX8	JUND, CNP, ACTG1, BOK, TPPP, VWA1, PLPP2, TMEM98, HSP90B1, ABHD17A, TMEM132C, VSTM2B, DHCR7, AMER2, PRR18, ITPK1, SLC48A1, BIN1, KIAA0930, TSC22D4, MAL, RALGDS, SLC38A2, RASAL1, NFIX, GJC2, EEF1A1, EDIL3, OLIG1, EIF1, FSCN1, CAMK2N1, ARHGAP22, TTYH1, EPN2, RPL10, SH3GL3, APP, CSNK1E, KLF13, BNIP3, BCAR1, RNASE1, SFRP1, PLXDC2, PIK3R1, CFL1, NDUFS7, SKP1, FTL, CYLD, C4orf48, CARHSP1, TRIM8, SCD, I…	ANKRD36, MAT2A, GPM6B, SORT1, PREX1, QKI, ANKRD10, TTYH2, C19orf66, APBB1, THRA, ANK3, ZNF384, SSPN, SGTA, ERBB3, STXBP6, AGO3, LYRM1, MDM2, SPTLC2, SCD5, XPOT, NCOA6, PDE4B, STK40, CPD, RABGAP1L, SIL1, PFKFB3, CDK19, PHYHIPL, LMF1, H6PD, DBNL, FRMD5, MTSS1, CHD1L, TNIP1, FAM19A4, KMT5B, ZNF451, TXNL4B, NADK2, PHLPP1, SLC25A37, FAM19A5, RHOT2, FAM69C, S100B, PDS5B, RABL2A, CCDC152, WDR35, KLHL21,…	8571	77	93	6	TRUE
NFE2L2	0.000601955	0.00642085	RSRP1, NFE2L2, TTC14, CRTC3	SPATA6, KIAA1841, AKAP9, ASAP1, FAM171A1, EPHB2, FEZ1, RPS6KA2, GRIA2, PADI2, TENM4, KCNQ1OT1, PLCH2, UBN1, ACTN2, MATN2	SEPT2, SREBF2, ZNRF2, LIG4, SLC25A3, CPSF7, PTP4A2, ANKRD11, DDX58, RPS11, MYO6, RNF141, CPSF6, ACACA, EPB41L3, CXXC5, ADGRB3, EXOC7, SYT11, DNAJC13, DTX3, ZNF708, AVL9, CORO2B, SYT1, CBFA2T2, BNIP3L, BAZ2B, TPD52, TRIM24, PIK3R1, SBDS, CUL1, DOCK10, RPS14, SNX6, APP, UBN2, ATF3, PTPRD, PTK2, PRKAR1A, NTM, APBB2, SIRT5, MAP3K4, SEMA6A, SMARCA2, ZNF652, RPL24, RAB11B, SLC39A11, LPAR1, OCLN, YWHAB,…	8571	20	176	4	TRUE
NKX6-2	0.00102766	0.0082213	PTPRF, BOK, JUND, CDK18, NKX6-2	FTL, TSC22D4, ATP1B1, TUBA1A, PMP22, CBR1, VWA1, HSP90AB1, HTRA1, CNP, SLC38A2, EIF1, LINGO1, SLC22A17, NDRG2, PEBP1, CKB, RGCC, CD81, PTMA, PLPP2, DDR1, LGALS3BP, KLK6, KCNQ1, CALM1, MTCH1, ENO4, CXXC5, PHLDA3, RHOU, SRP14, COMT, CARHSP1, C4orf48, TMEM151A, NDRG1, ACTG1, GGCX, TPPP, CTSL, RPL28, CFL1, NFIB, SOX8, FAM196A, CAMK2N1, BIN1, SEPT4, TFEB, KLF13, TPRN, UNC5B, RAB33A, ARHGAP23, C1orf56,…	PHLDB1, MYRF, SGTA, DNAJB2, AATK, PHIP, HIP1R, SEMA3B, PRRC2C, PLXND1, LDB3, SIK3, GSN, FAM222A, ANKH, MCM3AP, ZIC1, INF2, SOGA1, TOB2, FKBP8, SEH1L, TIMP2, METRN, MBD5, AGK, MAST3, EVI5L, ZXDC, DGKZ, NBPF3, BCL6, PKD1, NKX2-2, CPSF2, GREM1, ATAD2B, ARID1A, NOL11, PRKACA, PTDSS2, TNPO2, SPPL3, ZNF92, CREB3L2, TRIM8, GIGYF1, LLGL2, CAMKK2, ZNF431, MAST2, ARFGAP1, AHCYL1, PTPRT, ZDHHC11, CDIP1, ZDH…	8571	99	69	5	TRUE
SREBF1	0.000559492	0.00895187	GLUL, BNIP3L, SUN2, FSCN1, ELF2, ASAP2, BNIP3	RABL6, DNAJB1, SLC22A23, LURAP1L-AS1, UBE2B, BCL6, CREB5, ATF3, CXXC5, CDK2AP2, QDPR, CDH19, RALGDS, INSIG1, MYRF, PIM3, CLU, ACTB, AMER2, RPS27A, DUSP16, EPB41L1, P4HA1, DHFR, CORO1C, CAST, ABCA2, JUN, HSPA1B, MAPT, ENO1, SREBF1, S1PR5, AGO2, SOGA1, OCLN, EEF2, FN3K, TTYH1, DGKD, SEMA6D, FAM178B, CDC42EP1, ZNF536, MCAM, WBP2, CCNI, PDK1, NTM, HLA-A, CSMD2, RHOQ, PPP2R5A, ARG2, STARD9, APLP2, BSD…	PDE4B, PARN, NIPBL, QKI, CSRP1, NDUFB7, STXBP3, PYGB, APBB1, UBE4B, GTF2I, SORT1, UBE3C, DHX35, DYNC1LI1, HACE1, CHKA, SGCE, ADD3, CORO2B, GNB2, CPEB4, CHMP2A, BICC1, ATIC, HBP1, PSPH, ANKRD28, SFSWAP, CLASP2, NCAM1, UGP2, BEND6, ATG4B, CDK19, DOCK10, HP1BP3, ELOVL7, UBL3, UBA6-AS1, HCN1, SNUPN, RPL5, ZNF292, WDFY3, ARHGAP21, STXBP5, LRIF1, PPP2R2A, ERRFI1, SPEN, GINM1, SLTM, KIF2A, HEXB, UBE2E1,…	8571	66	193	7	TRUE
ZNF518A	0.00165686	0.0106039	C1GALT1, GRIA2, ABCA5, RAB28, GOLGA8A, FBXO32, ZNF518A	FGD4, JAKMIP3, CCDC7, SRSF6, ATP9B, ZDHHC21, PDE4D, CRYBG3, AIG1, COL18A1, USP40, UGGT2, DTNA, EPS8, GLDN, RBL2, FBXL17, GNB1, SPIN1, MYO5A, EPG5, NUDCD3, TDRD3, LRP2, ARMC8, PSD3, TTC14, MCF2L, EIF4EBP2, ARHGEF3, TRIP12, VPS41, GTDC1, ANAPC4, SPECC1, PHTF2, COMMD10, MTSS1, NBR1, TRAPPC9, TBCK, ZKSCAN1, ERCC6L2, GATAD1, ATP11B, ZC2HC1A, XIST, DOCK3, UBE2Q2, SMIM14, TMEM135, WDFY3, RNF180, KATNBL1…	PROX1, POGZ, ELMOD2, OGT, ANKRD12, PTPRS, CMAS, ARHGEF2, PKP4, PABPC1, ATP6V1B2, USP34, DCAF8, LMBRD2, CLTC, HNRNPLL, ARFGEF3, RTN4, DPYD, BPTF, NEK7, PPM1B, TRPS1, XRCC4, ZNF496, ATXN1, CADM1, SESTD1, THUMPD3-AS1, LDAH, FMNL2, CKAP5, RHOB, CTTN, C20orf194, ACTR10, ZNF706, ZMYM5, SGIP1, MEF2A, IBTK, PPP1R13B, CEP350, LINC00877, ARID5B, SETD5, RSF1, TAOK3, ATF2, KIAA1324L, CTPS1, SDCBP, MAP7, ACAP…	8571	128	120	7	FALSE
TCF7L2	0.00876811	0.0400828	TCF7L2, NFATC3	CTNNA3, TCF4, GREM1, CKB, MAPT, FMNL3, RANGAP1, DIAPH1, FRYL, FTCDNL1, SSH2, MEMO1, LRRC1, SLC8A3, SAMD8, SLC38A1, MAGI1, COL4A3BP, MYRIP, EPB41L2, AGAP1, PTPRK, KIZ, WWOX, CLSTN1, CBWD1, KIF6	LPGAT1, PXMP4, ASH2L, MPHOSPH8, WSB1, TSC2, MEIS1, NDST1, CPNE1, PPP1R12B, HELB, PTCH1, CENPP, PIKFYVE, JADE3, ZNF138, PCMTD1, ZNF292, RBM17, KANSL1L, HSPA8, DNAJC13, ABCA8, USF2, SPATA6, MFF, LINC01004, PLPP1, SLC6A15, PATZ1, LGR5, PLXNC1, FAM20C, SYCP2L, EFNB2, SKA2, SHANK3, OSTC, MAP9, PPP2R2D, INPP5A	8571	29	43	2	FALSE
MEIS2	0.00754132	0.0402204	MEIS2	PHLPP1, CHRM5, LURAP1L-AS1, PDE1A, BCO2, IL6ST, RABGAP1, AK5, CDK19, FOLH1, GRB10, KBTBD6	PHIP, EHD1, RCN2, RAB11A	8571	13	5	1
KLF13	0.0177812	0.0711247	B3GAT1, PHACTR3	TPPP, CDKN1C, BIN1, RHOBTB3, RALGDS, STAT3, DHFR, SARAF, CALM1, YWHAZ, RIF1, KIAA0930, IQSEC1, PRNP, PLP1, RBM4B, RAB14, P4HA1, S1PR5, SEC62, TMTC4, CRYAB, ACTB, PLCG2, MAG, LIMCH1, PALM2, LRP4, CSRP1, ARPP19, MYO10, CADM4, RRBP1, GOLGA7, CLMN, CFL2, PARP1, ELOVL5, PDIA3, FAM102A, CAMK2N1, SLC38A2, RPL15, SFRP1, HBP1, THOC2, BCL6, BNIP3, NFIX, PROX1, KCNMB4, TMPRSS5, OLIG1, PTMA, NBR1, FSCN1, CDC…	ZNF384, KANSL1, KMT2A, ANKRD12, KMT2E, FAM169A, ZCCHC2, SERTAD2, HSPA8, ZNF462, RCBTB1, PHF3, APP, SLC44A1, TMEFF2, YARS	8571	102	18	2
LCORL	0.0438962	0.156075	LCORL	PTPRM, CADM2, KLHL5, ARAP2, RUFY3, PRKACB, TMX4, CDC42SE2, DLEU2, GUCY1A2, STAG2, BMPR1A, FZD3	MGA, GNB5, PSMD7, SGMS1, CCDC91, ELF2, EIF3E, CEP350, ZNF546, MKRN1, ABHD18, THSD4, CSTF3, C2CD5, ING4, TSPAN5, HERC3, TFG, SIK2, OSBPL8, R3HCC1L, MIA3, NLGN1, DR1, NLGN4Y, TPD52L1, RSU1	8571	14	28	1
SOX2	0.0760247	0.221163	ADAM10	TANC1, CDK6, ACTN2, PLCL1, QKI, FAM19A5, NEK1, SEC14L5, MAPT, OTUD7B, FRMD5, PRKX	DMTF1, UBE2K, NIPA1, SLC25A36, PARP4, C19orf66, DIP2A, IFT27, DAZAP2, PUDP, BOK, MOBP, TBL1XR1, FOXN2, NPHP4, ACAD9, MCM7, CDK5RAP2, PLXNB1, UNKL, RAD23B, TMEM248, GAB2, PUM2, SOX2, RPP30, AFF4, RBBP4, SNX29, KLHL23, B4GAT1, GFOD1, MICAL3, CHD2, FEZ1, ARHGAP5, SRSF3, POGZ, MYO6, CIC, MAGI2, SIK2, ZNF135, SUMO2, SYNE1, CCDC88A, PEX5L, SCD5, CLIP4, UBE3A, GNAS, OCLN, MRPS25	8571	13	54	1
ELF1	0.0751549	0.240496	SIAH1, NCKAP1, DOCK3, FAM49B	FMO5, SYNJ2, CUX1, ZNF652, ACTN2, ATP6V0A1, FKBP5, PCLO, PRKX, KLHL42, ZDHHC14, NAP1L4, FGD4, AMPD3, CPOX, FAM135B, G3BP2, CCSER2, CTBP2, NBEAL1, DLG1, MLH1, PLEKHG1, DTNA, RNF180, CRYBG3, HECTD4, MSI2, USP31, LINGO1, OLMALINC, P2RX7, PIEZO2, ZNF566, BORCS5, RAD23B, NEK1, TRAF3IP1, TDRD3, USP40, SLC6A9, ADD1, KCTD8, MYO1E, PTPN11, NCKAP5, CHST3, PRELID3A, SORT1, SPP1, NASP, SLC25A29, PLCL1, SLC25…	SLC38A2, HSPA1A, HSPA1B, SLC22A17, MAPRE2, CHDH, PTPN4, GOPC, IFI16, ZFAND4, CARNMT1, HSD17B7, AP2A2, ETV5, STAM2, GLUL, HACD1, TMEM135, MAML2, TLE4, DNAJB6, ERBB4, LYST, ACSL4, ERLIN1, DPY19L3, MTCH2, AFF4, UBTD2, APP, KLHL2, GTF2H1, ZBTB20, TAF1B, ZNF397, MORC4, WDR13, LHFPL2, FAM161A, RAB3IP, ANO10, N4BP2L2, RHOU, POT1, GPSM2, HDAC4, SH3RF1, CDK14, WDSUB1, CEMIP, FAM184B, ACVR2A, STMN1, JMJD1C…	8571	124	127	4
BCL6	0.113382	0.279095	IRF2BP2	ERBIN, DNM3, CLMN, QDPR, ELF2, BAALC, GPR155, PTPN13, PTPRM, LRP4, NFASC, KLF6, SIK3, BIN1, TPST1, KLF9, KCNMB4, PPP2R2A, PTK2, RAB40B, CLIC4, AMD1, ENAH, CBR1, TUBA1B, USP32, PRNP, SLC22A23, DST, SH3RF1, IL6ST, UBC, CACNA1C, RRBP1, KAT2B, CORO1C, TANC1, FAM168A, DGKD, SPSB1, BNIP3L, SLC35D2, RHOBTB3, SYT11, HIVEP2, HNRNPU, SHMT1, JAM3, GLUL, MEF2D, CXXC5, STK3, P4HA1, DNAJA1, HEY2, NORAD, SLC3A2…	ROBO1, RNF216, MATN2, FNDC3A, CDH4	8571	180	6	1
FOXO1	0.134979	0.287956	FOXO1, VWA8	TRIO, SPIN1, TNPO1, GRB10, PWWP2A, SNX14, YY1AP1, CORO1C, PRKCA, NEAT1, DIP2C, DNM3, RPS6KA2, ABCA6, TCAIM, INPP5F, PTPRM, VEZT, GALNT15, KAT6A, EVI5, KLF9, HERC2, GOT2, PTPRK, MLXIP, PSMA7, TRIM56, NADSYN1, H2AFY, HPN-AS1, GPAT4, SEMA5A, PLCH2, SLC22A23, ZBTB25, MBNL2, HIP1R, PDCD6, NBEAL1, LNPEP, CCDC174, RIF1, EHMT1, PRCD, KLHL2, PPP1R9A, ZNF195, LDLRAD3, KCND2, NELFB, ZDHHC8	FSTL5, CD2AP, SKP1, GRIN1, FRA10AC1, UGDH-AS1, NECAP1, GPR155, SSH3, PPP2R2B, C16orf70, BAG3, KLHL23, ESF1, ZBTB20, CCDC66, UBE2Q1, CD63, ZNF213, DGCR8, L3MBTL2, ZNF765, GPM6B, GALNT18, PTPRJ, CSRP1, MSL1, SYT11, ZNF460, NDUFAF6, FAM208A, ARL4A, RNF141, TMEM134, MRPS14, PRKAR1A, PATZ1, EFCAB11, SRBD1, CSNK1A1, STXBP6, SUN1, UPF3B, RAI14, ADARB2-AS1, DPM1, UBN2, SUPT20H, SLC35F3, KCNIP4, ZNF429, Z…	8571	54	120	2
MAX	0.109893	0.293049	SMIM14, PAK2	SRSF7, ATP1B3, CES4A, S100A6, PPDPF, BCOR, ERP29, RING1, BRI3, MUS81, CARHSP1, ENDOD1, IQSEC1, TRAPPC8, DPYSL5, MCF2L2, MAX, ARHGAP44, ITGB1, SP3, SPRED1, HAGH, MGST3, PPA1, FAM53C, TAB2, COX20, TFEB, SPSB3, ARL4A, DUT, UTP23, RAPGEF3, GOLGA1, PRKCZ, ULK3, AVEN, XYLT1, HEATR5A, THRAP3, VBP1	CA2, PROX1, CANX, CCNG1, CEP350, AMD1, TSPAN3, EPC1, C16orf87, RASA1, PEX5L, RAB2A, TOB1, APP, USP33, EFNB2, LIN54, RRBP1, ZMYM2, DGKH, CADM2, KLHL24, FAM107B, DUSP10, RHOA, HNRNPK, PHC1, KCNMB4, OSBPL1A, ACAP2, API5, TMEFF2, OTUD7B, ELOVL5, TRIM13, PTK2, MTMR3, SENP6, ADD1, SIK2, CFL2, SRPRB, ZBTB20, RHOB, LARP1B, EIF3J, UBXN4, ITGAV, MTHFD2L, UBE2E2, UBE2D2, APPL1, MBNL3, REV1, NFIB, ANKS1B, KT…	8571	43	129	2
ZFX	0.130219	0.297644	ZFX	TBC1D23, MBD2, STAT5B, RCBTB1, FAM13B, FOXK1, ABLIM2, KANK1, DLG5, TIAL1, SNX3, PURG, MRPS6, GDPD1, EXOC6, ARL3, NUP153, NFKB1, INO80D, AUTS2, CYLD, MCMBP, WWP1, ADIPOR1, EIF4G1, CEP85L, RFX2, FRY, BASP1, BICC1, DGKH, CTNND2	MARCH8, CLOCK, REV1, ZSWIM6, CEP170, XIAP, UGT8, UBE2G1, RBM17, SMCHD1, RANBP2, ASAP1, USP9X, TSC1, UBE2E1, TBK1, CTCF, PRKACB, BBX, SLC44A1, IDH3A, DOCK10, TSPAN3, SYT9, AFF4, THUMPD3-AS1, ARAP2, NUP50, RASSF8-AS1, GIGYF2, KCTD20, BIRC2, TDRD6, FOXO1, HELZ, ZBTB26, H2AFY2, CRIM1	8571	33	39	1
ATF4	0.215006	0.404717	NUCKS1	RPL19, CDH12, SEMA3C, TUBA1A, SERINC3, SLC38A2, STAT3, JUND, GAPDH, C6orf89, NACAD, ARID5B, CD9, RALY, ZC3H15, GLUL, DDR1, CWC25, PRNP, SERF2, FTL, RPL10, CD82, DHCR24, CBR1, EEF2, ELF2, RPS19, DHFR, CHORDC1, GPM6B, GLIPR2, KIF1A, CNN3, CYB5R4, RGS11, TM9SF3, FAM102A, HSPH1, SLC39A6, PPP2R2A, TPM4, ACTB, FOS, YPEL5, PEA15, UBALD2, SWAP70, ZNF738, MTCH1, RACK1, PCBP1, RNF187, SQSTM1	DOCK3, MTF2, FUT9, AGO3, HNRNPK, DTNA, PTPRS, TUBGCP5, PPP1CC, PIEZO2, TCERG1, ST3GAL6, ZNF280D, TSGA10, ABCA5, NCOA3, GRM5, MSL1, SESN3, CACNA1C, C2CD2, KDM7A, SEC22C, MED13L, SMARCAD1, ENPP4, HSF2, AP2B1, SEMA4C, TLK1, ABAT, ATF2, ENO2, TRAF6, NLGN2, RAB30, GRIA2, SP3, TBL1X, ARHGEF7, MED24, ERBB4, CSMD1	8571	55	44	1
ETV5	0.206345	0.41269	GK5	IGF1R, QDPR, ERBIN, ATP1B3, QKI, GLUL, NFIB, ATP1B1, BCAT1, CDC14B, MAST2, FILIP1L, HCN2, ADSS, APLP2, EXTL3, XXYLT1, NADK, KIF5B, NF1, SEH1L, PHF21B, CCNG1	CALCOCO2, HSD17B7, PTP4A2, CS, TMTC4, TLE4, PIK3C3, ADARB2, NAP1L4, PEX5L, ARHGAP21, SGPP1, ZNF322, SYNJ2, DDX56, EPN2, SYNE1, PDE4DIP, JADE2, SUCLG2, KPNA1, ARPC3, APP, LEMD3, DNAJB6, RPS13, GPM6B, SC5D, VGLL4, NOL10, PLD1, DERA, SLC30A5, DVL2, PIK3R1, FAM184B, AK3, KRCC1, PRMT9, PTPRK, WDR41, DST, NFIA, ACSL4, WDR19, TXNDC11, SIN3A, HSPBAP1, AHI1, DOCK5, PDCD6IP, RCBTB1, RPL29, TCTN3, PBRM1, PT…	8571	24	95	1
IKZF2	0.303227	0.510699	SGMS1	SGK1, PCDH9, LINGO1, TCF12, PDE4B, PEX5L, RASGEF1B, FKBP5, PLXDC2, SHTN1, PRKX, ZMYND8, WDR66, DLG2, KCNH8, SPOCK3, ERBIN, SLC44A1, CHD7, KANK1, CNTNAP2, KCNIP3, TFEB, NFIB, CTNND2, BCOR, PPM1B, USP54, HECA, TTLL7, NLGN1, AUTS2, SGIP1, STAG1, SH3D19, MFAP3L, CAMSAP2, RHOBTB1, PLCL1, KANSL1, ROBO1, LIFR, KDM5B, IKZF2, TPD52L1, DPP6, KIF13B, NLK, ZNF704, FIGN, ATXN1, SPRED1, CCDC3, IGF1R, CADM1, NT…	NCAM2, HNRNPU, MTMR10, ELOVL1, CNTNAP4, RGS11, APP, CTSL, SMG1, EPB41L1, MAP1LC3A, GAPDH, GNAI2, RTN3, EIF4A2, ARHGEF2, FMN1, ZFAND1, PRIMA1, TCHP, ROCK1, CHD9, ZNF652, UGGT2, ENO1, GAS7, GSTP1, CNTN2, RAB6A, KLHL13, ACAP2, PPIE, OSBP2, MSH2, SORT1, ACAT1, MFSD6, TBK1, TCAIM, CRBN, ZBTB4, RNPC3, HMCES, DIRAS2, ZNF226, ATP2A2, RDX, FRYL, HAPLN2, FAM184A, PPA2, CDK11B	8571	79	53	1
THRA	0.29863	0.530898	ACTR3	RPS15, HTRA1, NDUFS7, UNC5B, GGCX, RPL32, HSD17B7, MTCH1, THRA, ZFX, SCRG1, SUFU, ADA, PDE4DIP, PPM1B, KIF19, PSIP1, MPPE1, SPINT2, SCAF1, PGD, MAST3, NBEAL1, RMDN1, ING4, ZNF630, NECTIN3, TMEM106B, MIA3, KLHL5, C19orf25, EIF3K, CTNNBL1, RAD21, FAM120C, RNF111, DHX34, SLC35E2B, SRGAP2C, RANBP2	PTMA, ZFAND5, PEX14, HMGCS1, APBB2, C21orf91, CIAO1, GALNT7, SRPK2, ADARB2, AFF4, PCDH9, ZNF75A, XIAP, DDX6, BNIP3L, TANC1, PTK2, LIFR, HNRNPK, EDIL3, PCDH17, BVES, STAU1, SEMA5A, ORC2, RHOBTB3, ZNF704, FAM208A, ENAH, NALCN, ARID5B, MAP2K4, RABGAP1L, KMT2E, NCAM1, STAG2, GNAI1, TRIM9, SRRM2, SETX, GNAO1, KMT2A, TCF12, HP1BP3, LBR, FAR1, TNRC6B, CHD8, MLLT10, ERRFI1, ATN1, GTF2I, NIPBL, CUX1, YEAT…	8571	41	99	1
ELF2	0.368282	0.589252	ELF2	BCL6, CLIC4, PTPN13, HIVEP2, NFASC, NEAT1, BIN1, NEO1, MAP4K4, RAB40B, NFIC, DIP2C, ELMO1, ARHGAP23, KLF6, CXXC5, SAMD4B, CSMD2, PXK, TMEM98, ENAH, PTPRM, PHLDB1, CDC14B, ATP11A, DNAJC6, PRKCA, DOCK1, ANKS1B, SH3PXD2B, PTMA, NAV2, HDAC4, BAALC, SLC22A23, SIK3, PLD1, FAM171A1, TTC7A, CD82, ERBIN, SGK1, AGTPBP1, INPP5F, MYO6, HPN-AS1, CADM1, ANKRD12, CLMN, ARID4B, ARHGAP22, DPYD, CTTNBP2NL, PCGF5, …	APPL2, DEPTOR, ARPC3, GINM1, TUBGCP3, SS18, FAIM, GCFC2, RRAGA, NALCN, CLK3, FOXN3, TMBIM1, SFSWAP, PRNP, RAB2A, AAR2, SNX14, WRB, MDM4, ZNF708, MAU2, ZRANB2, ZMPSTE24, RHOB, ZNF493, MRPS22, ANKMY1, CRTC3, RPS6, CERS5, RUFY2, CSPP1, ANKS3, COX4I1, FMN1, SEC14L1, RPL27, AGO1, FBXO11, LARP4B, RBM45, STK32C, CHMP5, SUGT1, DPP8, RECQL5, TMEM161B, CNNM3, ACTR6, ATF2, UVSSA, ZNF737, ZNF227, TBRG1, EXOC…	8571	93	105	1
CREB3L2	0.987001	0.987001		CTNND2, DOCK10, ANK2, CNTNAP4, CRB2, ANO4, PPP2R2B, UBA1, WIPF1, PGM3, TM9SF3, CREB3L2, ZNF800, SCRN1, GAPVD1, STXBP6	NFYB, REV1, KLK6, GNAI2, ACACA, TSNARE1, VRK2	8571	16	7	0
SOX10	0.921648	1		ATP11A, ELL2, DPP6, ST8SIA1, ZNF680, GSN, FAM49B, KLF15, CREBRF, ERBIN, RALGDS, S100PBP, CUEDC1, DIP2C, TMEM184B, ARNT2, SPIN1, PTPN13, ENOPH1, AFF1, PDE4B, PHLDA3, ST8SIA5, EIF3K, LINC00624, TSPAN15, MTMR10, MPC1, RASSF4, CYLD, RALY, RHOBTB3, LRP4, SPRED2, USF2, TXNIP, SLC23A2, FAM168A, ZCCHC17, SERTAD2, CENPJ	ZADH2, TRA2B, CDC42EP1, PFKFB3, TAF1, SNAP23, EDA, WDR82, FAM69C, AQP4, UBP1, CEP162, CFL1, SNX5, ZFP36L2, TOLLIP, BCOR	8571	41	17	0
ING4	0.926978	1		LHFPL2, TIAM2, KIZ-AS1, IFIT3, TCP1, DAD1, RASGEF1B, CNTNAP2, PHF1, CROCC, ACSS1, GBA2, KMT5C, SLCO1A2, MFSD14B, RMND5B, LINC00665, IFNAR1, CAHM, RASSF8-AS1, C3orf14, STK11, SPTBN4, CFAP36	C9orf72, SSR3, SHISA5, FGFR1OP, DPH6, SLU7, LSM14A, ING4, GPR75-ASB3, B4GALNT4, XRCC4, ZCWPW1, SPECC1, MARCH3, SLC16A1, MET, ALOX12-AS1, MARCH8, KLHL12, LIG4, CHD8, ISCA1, NBEA, QSOX2, DIS3L2, ADK, FSTL5	8571	24	27	0
KLF3	0.935419	1		CTBP2, TIPARP, KLF9, IGSF11, FKBP5, CLCN4, AP2B1, MPC1, NUP98, KLF3, EPB41L3, FAT1, KLF13, G3BP2, YWHAB, ZBTB26, PLEKHG1, TOB1, SUCLA2, PPP2R2A, USP8, GTF2H1, VGLL4, HIPK3, PDE10A, DEK, SAMD8, UBAP1, SPRED2, MATN2, DUSP8, EIF3H, ZMAT3, USP11, LRRC37B, TBC1D15, TMEM136, DLD, SCYL2, CSGALNACT2, C2orf88, GAK, NOS1AP, ZNF428, HDAC5, ESYT2, PABPC1, SMIM14, C11orf65, RASAL1, AKIRIN1, KBTBD2, JAK1, HECT…	LGR5, BBS4, MPP2, SERF2, ATP1B3, DIMT1, GABRB3, C2orf69, AAMDC, UBN1	8571	57	10	0
ZXDC	0.946147	1		DMTF1, TDRD3, IRS2, AZIN1-AS1, ZNF521, NUTM2B-AS1, UBXN7, MEMO1, TCERG1, NUFIP2, FBXW7	NKX6-2, CAST, CTBP2, ENAH, CUX1, ITGB4, PRDM2, ATE1, NKAIN1, PIK3R1, FAM135B, LRRFIP2, SLC38A2, KLHL42, MTMR10, POGZ, PPM1H, MYO6, LIN54, PAFAH1B1, MAGED1, YES1, GOLGA8A, ANKRD12, USP25, RIMS1, LPGAT1, ADNP, LCORL, ME2, PLD5, PPP2R5A, PHLPP2, FBXO30, ERRFI1, AHCTF1, ERAP1, DENND4C, ATRNL1, CHAMP1, FOXO3, ZC3H12C, KLHL5	8571	11	43	0
BPTF	0.96012	1		DST, CDH20, UBE3C, KIAA1841, TMEM165, ADD1, PRRC2C, TRA2A, BPTF, PNISR, SYNE1, HNRNPD	LIN54, DOCK10, HIC2, BNIP3L, UIMC1, APTX, PHF20, MVD, RABGAP1L, USP40, SCAF11, GLYR1, LIMA1, PNCK, LRRC8A, LRRC4C, SCAI, EFNB2, BBS7, SKAP2, PTPRE, MFSD14C, OXNAD1, NAF1, SFMBT1, LRRC8D, CYBRD1, ARG2, KCNC2	8571	12	29	0
THRB	0.965869	1		KCTD8, TENM4, NEAT1, AFF3, ABCA5, SETBP1, RAI14, COL18A1, FGD4, LRP2, INPP5F, AKAP9, TMEM178A, PDE4D, ATAD1, JADE3, THRB, PHKA2, LMO7, RNF152, GRK3, SCMH1, NBPF11, STMN2, MED12L, NLGN4X, CDK14	PRNP, PSIP1, ZBTB17, SORBS2, NCOA4, EPHX1, CRTAP, ZER1, PDXDC1, CUL2, BAG2	8571	27	11	0
TFEB	0.972567	1		SORCS2, FKBP5, P2RX7, PLCL1, ZNF652, PDE1C, EPN2, APOD, PRKX, SYNJ2, LINGO1, KCNQ1OT1, PICK1, TFEB	ELL2, SFT2D1, SLC6A8, CAB39L, SLMAP, SNRNP40, BASP1, PPFIBP2, CEP57L1, SUZ12, METTL14, KBTBD11, ADO, ERO1B, CDH18, CNTLN, KIAA0895	8571	14	17	0
ZBTB18	0.977813	1		ARHGAP44, SPOCK3, PPDPF, SCRN1, USP49, NFIC, SKIL, MYL12B, USP2, ZBTB7A, POGK, PPP2R2C	MPP5, TMBIM6, ZNF586, FAM107B, ADAM10, KALRN, ZNF891, TRAF3, LINC01285, HEATR5B, ZBTB18, CHPT1, RGS7, ZNF84, DPYSL2, C16orf70	8571	12	16	0
RELA	0.978041	1		PTOV1, CARS, COX18, EIF1AX, LGALS8, IFRD1, ANAPC11, SNTG1, SLC12A9, PRR18	HP1BP3, STAG1, ARHGAP21, PUM2, ZSWIM6, SPTBN1, PTK2, CHTF8, ZDHHC14, GNAO1, GPAT4, GRIA2, KCMF1, PIEZO2, TCP11L1, NAB1, GTF2I, CADM1, WIPF1	8571	10	19	0
HEY2	0.983311	1		NLGN1, SKIL, ERBIN, AUTS2, PLXDC2, HEY2, ATF3, SLC6A15, ZFX, KANK1, PIK3R1, PPP3CA, OLFM1, SERTAD2, SESTD1, PTPRK, TBL1X, IRF2BP2, SETD5, ZNF638, NCOA5, HIVEP1, SSBP2, DMXL2	SLC25A18, DDIT3, DAB1, GSTO2, CBX7, CADPS2	8571	24	6	0
ZNF283	0.986994	1		CHRAC1, ZNF268, CLPB, KIF27	UBE2K, LPGAT1, PGAP1, SRGAP2B, TXNIP, RALY, CASD1, NEK7, MAPK8, ZNF84, CNOT2, CADPS2, FUBP1, DOCK3, SLK, SMIM19, LRRFIP2, LRRN1, RORA, SYT9, SLC20A2, TWSG1, ZNF532, GTDC1, NFYA, UBXN4, DLGAP1, NCOR1	8571	4	28	0
