# Supplementary material for: Single-nucleus RNA-sequencing of autosomal dominant Alzheimer disease and risk variant carriers
Source: Nat Commun. 2023 Apr 21;14:2314. doi: 10.1038/s41467-023-37437-5 (PMC10121712; doi:10.1038/s41467-023-37437-5)
Supplement: Supplementary file 23 — Supplementary Dataset 20 [file 41467_2023_37437_MOESM23_ESM.xlsx]

## Sheet: Mic1 v Mic3
Supplementary Table: Mic-activated (Mic.1) v Mic-proinflammatory (Mic.3) DEGs
a. Significantly differentially expressed genes between Mic.1 and Mic.3. Positive estimates indicated an increased expression in Mic.1.
b. Pathway analysis on the genes upregulated in Mic.3

## Sheet: a. DEGs
Gene	logFC_cluster	z.score	p.value	BH	logFC_.Intercept.	logFC_Gender2	se_.Intercept.	se_cluster	se_Gender2	p_.Intercept.	p_cluster	p_Gender2	gene_id
IL1B	-2.49717	-10.2061	1.86e-24	1.85e-21	-3.66205	-0.975257	0.421707	0.244675	0.842961	3.82487e-18	1.86277e-24	0.247296	2405
LIMK2	-1.03936	-10.5733	3.96e-26	5.37e-23	-0.996953	0.119887	0.119091	0.0983003	0.240438	5.69734e-17	3.96098e-26	0.618047	17550
TFRC	-0.544114	-3.08034	0.00207	0.0296	-1.3871	0.0490951	0.177016	0.176641	0.356052	4.6498e-15	0.00206764	0.890329	4006
PTPN2	-0.854569	-11.6082	3.74e-31	7.97e-28	-0.0181877	-0.0650907	0.0772924	0.0736178	0.155525	0.813968	3.7447e-31	0.675566	15505
TMEM163	-1.79171	-16.8639	8.29e-64	1.24e-59	-0.790325	-0.0314678	0.260203	0.106245	0.524184	0.00238673	8.28731e-64	0.95213	2484
PTPN1	-0.7059	-6.34259	2.26e-10	3.01e-08	-0.845226	0.0596119	0.0972187	0.111295	0.19583	3.49689e-18	2.25929e-10	0.760818	16074
CDKN1A	-1.21113	-7.4954	6.61e-14	1.67e-11	-1.97215	-0.106757	0.140219	0.161583	0.282782	6.2444e-45	6.60968e-14	0.705785	5985
KSR1	-0.733072	-5.99644	2.02e-09	2.26e-07	-1.15012	0.0940568	0.0666584	0.122251	0.134625	1.04537e-66	2.01685e-09	0.484765	14696
PLEK	-1.10937	-6.81789	9.24e-12	1.6e-09	-1.14996	0.144116	0.108288	0.162714	0.218165	2.42125e-26	9.23882e-12	0.50888	2154
NFKBIZ	-0.978506	-6.27529	3.49e-10	4.45e-08	-1.6294	0.050194	0.108536	0.15593	0.21889	6.07557e-51	3.48974e-10	0.818626	3532
HIVEP2	-0.767303	-5.91217	3.38e-09	3.59e-07	-1.25272	0.0561455	0.12684	0.129784	0.255582	5.26934e-23	3.37638e-09	0.826123	6430
TYMP	-0.409111	-3.87789	0.000105	0.00286	-0.986983	-0.0584113	0.120887	0.105498	0.243134	3.22745e-16	0.000105367	0.810142	17777
PIK3AP1	-0.758575	-10.3145	6.06e-25	6.45e-22	0.130503	0.0723718	0.0417866	0.0735447	0.0842302	0.00178973	6.06098e-25	0.390223	10836
NFKB1	-0.520032	-4.75225	2.01e-06	0.000103	-0.435499	0.19438	0.060707	0.109429	0.122212	7.29503e-13	2.01162e-06	0.111717	4455
AP003354.2	-1.01719	-5.45409	4.92e-08	4.01e-06	-1.60262	0.204362	0.11851	0.1865	0.239473	1.14283e-41	4.92246e-08	0.393447	8491
SPP1	-0.536699	-5.64603	1.64e-08	1.48e-06	2.3284	-0.0233945	0.125321	0.0950578	0.251797	4.70329e-77	1.64199e-08	0.925975	4403
LYN	-0.454647	-7.37258	1.67e-13	3.9e-11	0.709738	0.111899	0.040164	0.0616673	0.0807586	7.01255e-70	1.67359e-13	0.165868	8279
SIPA1L2	-0.804827	-9.72098	2.45e-22	1.74e-19	-0.0729911	0.00874854	0.054009	0.0827928	0.108586	0.176547	2.45406e-22	0.935786	1686
ADGRE2	-0.67966	-6.72351	1.77e-11	2.97e-09	-0.851283	0.0216295	0.112123	0.101087	0.225787	3.1411e-14	1.77397e-11	0.923682	16557
GOLGA4	-0.683611	-9.84552	7.17e-23	6.68e-20	0.392902	-0.0401119	0.0576714	0.0694337	0.115964	9.57431e-12	7.16667e-23	0.729418	3181
KDM6B	-0.728734	-3.11097	0.00186	0.0275	-2.67585	0.466788	0.13258	0.234246	0.270331	1.38349e-90	0.00186473	0.0842172	14556
ETV6	-0.379365	-7.69557	1.41e-14	4.29e-12	1.41802	-0.0317151	0.046589	0.0492965	0.0936494	1.78997e-203	1.40867e-14	0.734868	11231
SOCS3	-1.30279	-6.47748	9.33e-11	1.34e-08	-3.56364	-0.362778	0.301983	0.201127	0.607572	3.86685e-32	9.32694e-11	0.550444	15329
RELB	-1.21362	-5.85843	4.67e-09	4.71e-07	-2.56375	0.445874	0.144301	0.207158	0.293511	1.27999e-70	4.67259e-09	0.128737	17001
SLC1A3	-0.301986	-6.41054	1.45e-10	1.98e-08	2.35847	-0.00580057	0.0354268	0.0471077	0.0710163	0	1.45003e-10	0.934902	4879
EBI3	-1.09978	-7.16915	7.55e-13	1.61e-10	-1.6274	0.28091	0.0937198	0.153404	0.190113	1.53233e-67	7.54639e-13	0.139517	16306
PSTPIP2	-1.04923	-7.96564	1.64e-15	5.44e-13	-1.30622	0.068848	0.115537	0.13172	0.233127	1.23005e-29	1.64372e-15	0.767747	15602
PAG1	-0.71306	-9.59591	8.32e-22	5.17e-19	0.612848	0.0489938	0.0484518	0.0743087	0.0973027	1.13851e-36	8.31775e-22	0.614599	8383
IL1RAP	-0.970288	-9.19515	3.74e-20	1.8e-17	-0.456472	-0.162481	0.0773379	0.105522	0.15548	3.58463e-09	3.74484e-20	0.29601	3981
PCNX1	-0.571965	-6.68689	2.28e-11	3.73e-09	-0.10871	0.144414	0.066031	0.0855353	0.132831	0.0996925	2.27967e-11	0.276949	12720
THBD	-1.70136	-6.12448	9.1e-10	1.07e-07	-3.92669	-0.899768	0.360045	0.277797	0.71855	1.07774e-27	9.09804e-10	0.210497	15864
PPARD	-0.477147	-6.3183	2.64e-10	3.49e-08	-0.0856649	0.0384804	0.0789695	0.0755183	0.158927	0.278017	2.64465e-10	0.808682	5966
GCH1	-1.18566	-4.63153	3.63e-06	0.000167	-2.64577	-0.0100344	0.149039	0.255998	0.300983	1.65679e-70	3.62971e-06	0.973405	12595
HCK	-0.683822	-7.95289	1.82e-15	5.9e-13	-0.224402	0.0589843	0.0635496	0.0859842	0.127999	0.000413781	1.82216e-15	0.644929	15897
SPRED1	-0.749837	-9.12783	6.99e-20	3.26e-17	0.3956	-0.0751015	0.0651155	0.0821484	0.130795	1.23712e-09	6.98829e-20	0.565838	13062
GRID2	-1.07415	-5.41224	6.22e-08	4.83e-06	-0.32582	-0.71759	0.144658	0.198466	0.289692	0.0243007	6.224e-08	0.0132462	4422
CPEB4	-0.939045	-11.3577	6.79e-30	1.12e-26	-0.00893009	-0.150429	0.0622749	0.0826791	0.125197	0.885976	6.79096e-30	0.229542	5559
HAMP	-1.46493	-11.9668	5.3e-33	1.32e-29	-2.24926	-0.211511	0.253896	0.122416	0.511346	8.07635e-19	5.30302e-33	0.679141	16772
TLR2	-0.271272	-3.91557	9.02e-05	0.00254	0.822304	0.0554734	0.0561936	0.0692805	0.112833	1.71964e-48	9.01916e-05	0.622974	4640
IL4R	-0.736511	-8.43239	3.39e-17	1.44e-14	-0.651348	0.0934485	0.0860284	0.0873431	0.173511	3.69468e-14	3.38669e-17	0.59018	13901
CUL1	-0.725311	-8.36526	6e-17	2.42e-14	-0.419652	0.0155561	0.049956	0.0867052	0.100577	4.44848e-17	5.99813e-17	0.877082	7332
TGFBR1	-0.68075	-9.41054	4.94e-21	2.72e-18	0.663815	-0.0583735	0.0703298	0.0723392	0.141309	3.77767e-21	4.93599e-21	0.67954	9048
SBNO2	-0.862966	-5.78356	7.31e-09	6.94e-07	-1.88305	0.0223065	0.126201	0.14921	0.254424	2.40368e-50	7.31373e-09	0.930135	16213
CHST11	-0.550277	-12.909	4e-38	1.49e-34	1.89598	0.000269917	0.0332195	0.0426272	0.0667141	0	4.00249e-38	0.996772	11796
CCNL1	-0.438708	-4.21822	2.46e-05	0.000866	-0.805018	-0.0464057	0.061231	0.104003	0.123036	1.76514e-39	2.46239e-05	0.706046	3832
BCL6	-0.575463	-4.98405	6.23e-07	3.67e-05	-1.10514	0.171398	0.120904	0.115461	0.243604	6.20832e-20	6.22679e-07	0.481686	3973
TOR3A	-0.970237	-4.44179	8.92e-06	0.000363	-2.76288	0.0850077	0.106205	0.218434	0.215361	3.39222e-149	8.92143e-06	0.693048	1357
CH25H	-1.13856	-4.46314	8.08e-06	0.000336	-2.85328	-0.058225	0.193647	0.255103	0.390743	3.87552e-49	8.0766e-06	0.881545	10785
SLC2A3	-0.45929	-3.24535	0.00117	0.0191	-0.918461	0.0168211	0.185406	0.141522	0.373752	7.27898e-07	0.00117305	0.964102	11177
SLC11A2	-0.473015	-5.89773	3.69e-09	3.82e-07	-0.406918	0.0421596	0.0446098	0.0802028	0.0898237	7.3952e-20	3.68535e-09	0.638813	11457
FAM102B	-0.426705	-4.31267	1.61e-05	0.000595	-0.495762	-0.0612349	0.0638976	0.0989422	0.128226	8.58117e-15	1.61296e-05	0.632967	853
GRAMD1A	-0.892183	-7.42353	1.14e-13	2.7e-11	-1.08507	0.0722586	0.0759733	0.120183	0.153249	2.82152e-46	1.14042e-13	0.637275	16760
PRKCA	-1.16086	-12.948	2.41e-38	1.2e-34	0.258533	-0.0500717	0.0626495	0.0896553	0.125921	3.68084e-05	2.41159e-38	0.690893	15182
RANBP9	-0.638919	-6.95367	3.56e-12	6.72e-10	-0.284531	0.0551323	0.050081	0.0918823	0.10075	1.33593e-08	3.55904e-12	0.584228	5732
GRB2	-0.411142	-6.14818	7.84e-10	9.35e-08	0.423196	0.0319657	0.0519408	0.0668722	0.104443	3.71016e-16	7.8378e-10	0.75956	15266
FAM157C	-0.903256	-9.40709	5.1e-21	2.72e-18	-0.957373	0.0319696	0.110357	0.0960186	0.222583	4.12772e-18	5.1004e-21	0.885793	14404
HIPK2	-0.425491	-4.01872	5.85e-05	0.00178	-0.551988	0.262235	0.0916833	0.105877	0.184487	1.73781e-09	5.85153e-05	0.155193	7289
VASP	-0.722681	-4.89557	9.8e-07	5.6e-05	-1.67765	0.225127	0.0853313	0.147619	0.172716	4.70813e-86	9.80229e-07	0.192421	17016
SLC20A1	-0.741062	-5.31961	1.04e-07	7.42e-06	-1.47725	0.0773265	0.0822368	0.139307	0.166152	3.76938e-72	1.03988e-07	0.641648	2403
IL4I1	-1.16836	-3.6244	0.00029	0.00652	-3.38193	0.229393	0.197731	0.322359	0.401451	1.39197e-65	0.000289629	0.567722	17142
RUNX1	-0.578688	-9.60341	7.73e-22	5.01e-19	1.52716	-0.00444248	0.0454721	0.0602586	0.0912722	2.81154e-247	7.73458e-22	0.96118	17894
ACER3	-0.498133	-6.10063	1.06e-09	1.21e-07	0.172328	0.0280375	0.0650487	0.0816527	0.1307	0.00806804	1.05652e-09	0.830143	10048
SETBP1	-1.17136	-8.91702	4.79e-19	2.1e-16	-0.893083	0.205435	0.0811196	0.131363	0.163601	3.44085e-28	4.79007e-19	0.209223	15596
ITGAV	-0.476079	-5.61473	1.97e-08	1.72e-06	0.05769	-0.0523178	0.0687298	0.084791	0.138014	0.40126	1.96867e-08	0.704631	2690
AC133919.2	-1.31907	-8.03057	9.7e-16	3.36e-13	-2.63742	0.234277	0.205273	0.164256	0.415802	8.78307e-38	9.7017e-16	0.573139	14405
RUNX2	-0.544377	-7.12611	1.03e-12	2.14e-10	0.246793	-0.0305392	0.0503175	0.0763918	0.101018	9.35676e-07	1.03245e-12	0.762413	6082
IL1A	-1.67636	-4.11778	3.83e-05	0.00125	-4.36327	-0.946397	0.346494	0.407101	0.689329	2.31833e-36	3.82534e-05	0.169776	2404
AC136777.1	-1.38618	-3.77249	0.000162	0.00402	-4.47892	0.0285344	0.188217	0.367444	0.370471	3.62496e-125	0.000161629	0.938606	8018
CD58	-0.398689	-4.01147	6.03e-05	0.00181	-0.594526	0.118048	0.0508762	0.0993874	0.102524	1.50769e-31	6.0343e-05	0.249561	955
FAM241A	-1.08707	-3.8747	0.000107	0.00289	-2.94207	-0.304058	0.155345	0.280556	0.312632	5.45068e-80	0.000106758	0.330764	4504
UST	-0.379195	-3.01679	0.00255	0.0348	-0.678993	-0.0233017	0.0868532	0.125695	0.174362	5.37942e-15	0.0025547	0.893688	6457
STARD8	-0.814972	-2.88472	0.00392	0.0481	-3.43729	-0.110666	0.136539	0.282514	0.275032	7.65561e-140	0.00391764	0.687409	7673
DTNBP1	-0.546733	-5.80039	6.62e-09	6.49e-07	-0.458117	-0.0389367	0.0463639	0.0942579	0.0932203	5.03775e-23	6.6159e-09	0.676178	5738
EML4	-0.590561	-6.95646	3.49e-12	6.67e-10	-0.0823515	-0.0295503	0.0629749	0.0848939	0.126639	0.190979	3.48932e-12	0.815495	2024
PFKFB3	-0.39394	-4.75162	2.02e-06	0.000103	-0.176843	0.170251	0.112032	0.0829065	0.225679	0.114448	2.01798e-06	0.450613	10417
ZNRF1	-1.04517	-5.99331	2.06e-09	2.29e-07	-2.19472	0.19829	0.0818184	0.174389	0.166621	1.68595e-158	2.05612e-09	0.234018	14271
RGS16	-0.935975	-4.09311	4.26e-05	0.00136	-1.64723	0.221668	0.142632	0.228671	0.28811	7.48496e-31	4.25627e-05	0.441663	1382
PROS1	-0.851126	-5.69172	1.26e-08	1.16e-06	-1.67235	-0.0927368	0.121008	0.149538	0.243899	1.92544e-43	1.25764e-08	0.703777	3495
GAREM1	-0.746063	-7.49714	6.52e-14	1.67e-11	-0.285458	0.0173282	0.0540014	0.099513	0.108573	1.24935e-07	6.52264e-14	0.873196	15561
SLC2A5	-0.640311	-7.00176	2.53e-12	4.96e-10	-0.120628	-0.191381	0.0815219	0.09145	0.16371	0.138954	2.52768e-12	0.242393	106
BTG2	-0.529607	-4.00055	6.32e-05	0.00189	-1.25887	-0.0763104	0.0891725	0.132384	0.179298	2.97388e-45	6.31945e-05	0.670394	1478
B4GALT5	-0.629262	-4.43736	9.11e-06	0.000368	-1.21815	0.218758	0.0877014	0.14181	0.176931	7.31452e-44	9.10698e-06	0.21631	16066
CCL2	-2.00466	-3.53708	0.000405	0.00847	-5.15164	-0.0960342	0.436466	0.566756	0.878534	3.76328e-32	0.000404584	0.912955	14786
BAZ1A	-0.469689	-4.57218	4.83e-06	0.000212	-0.591755	0.0501057	0.0538734	0.102728	0.10848	4.55341e-28	4.8268e-06	0.644162	12495
PIM3	-0.766247	-3.40305	0.000666	0.0125	-2.73417	-0.0121302	0.137543	0.225165	0.277891	6.2298e-88	0.000666389	0.965183	17758
DDX21	-0.804055	-5.92664	3.09e-09	3.36e-07	-1.43037	-0.0392903	0.0982818	0.135668	0.198154	5.52893e-48	3.09189e-09	0.842825	10661
HRH2	-0.97904	-8.28437	1.19e-16	4.66e-14	-1.28397	0.0300519	0.0843516	0.118179	0.17018	2.53827e-52	1.18732e-16	0.859831	5567
FLVCR2	-0.861335	-5.42418	5.82e-08	4.63e-06	-1.79432	0.365441	0.118349	0.158796	0.239734	6.38696e-52	5.82225e-08	0.127418	12776
ABL2	-0.343467	-3.44367	0.000574	0.0111	-0.523813	0.0707046	0.0604375	0.0997384	0.121576	4.43559e-18	0.000573867	0.560857	1358
SH3RF3	-0.892131	-13.225	6.3e-40	4.69e-36	1.07404	0.00532555	0.0557405	0.0674582	0.112089	9.85541e-83	6.29774e-40	0.962105	2382
TIFA	-1.50901	-5.19165	2.08e-07	1.38e-05	-3.32337	0.412466	0.178601	0.290662	0.363609	2.7787e-77	2.08437e-07	0.25664	4507
AC072022.1	-1.34003	-3.71837	0.000201	0.00483	-4.24525	0.361943	0.255788	0.36038	0.519135	7.35721e-62	0.00020051	0.485675	3972
ANKS1A	-0.614905	-9.73454	2.15e-22	1.6e-19	0.618738	-0.0865843	0.0457515	0.0631673	0.0918032	1.13057e-41	2.14777e-22	0.345604	5961
FAM129A	-1.27551	-10.3934	2.66e-25	3.05e-22	-0.540356	0.136561	0.0792441	0.122723	0.159666	9.17548e-12	2.65728e-25	0.39239	1395
C3	-0.857297	-11.4407	2.62e-30	4.88e-27	0.144908	-0.0873484	0.0616327	0.0749342	0.123832	0.018715	2.61848e-30	0.480576	16367
LILRB1	-0.679856	-5.43695	5.42e-08	4.39e-06	-1.02368	-0.0405929	0.0825395	0.125044	0.166011	2.53902e-35	5.42014e-08	0.806828	17254
SLC25A19	-0.773912	-4.10812	3.99e-05	0.00129	-2.3347	0.108633	0.134628	0.188386	0.271818	2.27184e-67	3.98885e-05	0.689411	15265
TBC1D8	-0.526426	-5.02157	5.13e-07	3.07e-05	-0.599887	0.187117	0.121475	0.104833	0.244715	7.87885e-07	5.12508e-07	0.444491	2342
PPIF	-0.896511	-3.59696	0.000322	0.00706	-2.81385	0.181285	0.146503	0.249241	0.297492	3.25196e-82	0.000321955	0.542273	10739
U2AF1	-1.08678	-5.41762	6.04e-08	4.71e-06	-2.84712	0.217841	0.10077	0.2006	0.204356	1.28224e-175	6.03962e-08	0.286429	17945
WDFY3	-0.395333	-6.19693	5.76e-10	7.15e-08	0.71327	-0.0494947	0.0499015	0.063795	0.100168	2.39968e-46	5.75743e-10	0.621225	4387
PTPRC	-0.263065	-5.05465	4.31e-07	2.67e-05	0.945106	0.0300297	0.0354267	0.0520442	0.071067	8.52786e-157	4.31176e-07	0.67262	1432
NCK2	-0.812796	-10.4067	2.31e-25	2.87e-22	0.487357	-0.164071	0.0677163	0.0781031	0.13603	6.15342e-13	2.3106e-25	0.227766	2367
PDGFA	-1.12891	-4.50398	6.67e-06	0.000284	-2.76274	-0.0355857	0.139891	0.250648	0.282635	8.13849e-87	6.66938e-06	0.899806	6569
NEK6	-0.555268	-5.27301	1.34e-07	9.35e-06	-0.78591	0.200754	0.0890704	0.105304	0.17964	1.10959e-18	1.34201e-07	0.263767	9182
S100A8	-1.85591	-4.11668	3.84e-05	0.00125	-6.10221	-0.467014	0.767128	0.450826	1.53341	1.79689e-15	3.84365e-05	0.760703	1100
PPP6R3	-0.230149	-3.35368	0.000797	0.0144	0.200858	-0.0349527	0.0351639	0.0686256	0.0704917	1.11617e-08	0.000797436	0.620006	9970
ADGRE1	-1.20341	-4.52039	6.17e-06	0.000265	-3.36872	-0.181044	0.204307	0.266218	0.411437	4.43987e-61	6.17265e-06	0.659916	16371
BATF	-1.69908	-5.42994	5.64e-08	4.52e-06	-3.94965	-0.184357	0.329989	0.31291	0.66394	5.16294e-33	5.63729e-08	0.781264	12775
TICAM1	-0.806267	-3.76164	0.000169	0.00416	-2.71199	0.327519	0.114294	0.21434	0.232799	1.84542e-124	0.000168806	0.159465	16330
SRGAP1	-0.308667	-4.70075	2.59e-06	0.000128	1.05653	-0.173781	0.0759755	0.0656634	0.152486	5.80904e-44	2.59213e-06	0.254431	11601
SERPINB9	-0.731109	-7.52154	5.41e-14	1.42e-11	-0.320328	-0.157529	0.0609335	0.0972021	0.1225	1.46413e-07	5.41356e-14	0.198461	5668
IRF1	-0.693123	-3.0395	0.00237	0.0329	-2.47726	0.258605	0.146243	0.228039	0.29618	2.30655e-64	0.00236973	0.38259	5270
GCA	-0.559272	-4.84025	1.3e-06	7.19e-05	-1.1617	0.0362677	0.0870575	0.115546	0.175199	1.28216e-40	1.29676e-06	0.836003	2573
BTBD19	-1.05319	-6.119	9.42e-10	1.09e-07	-2.49166	0.112542	0.0863692	0.172118	0.175197	5.22061e-183	9.41631e-10	0.520629	544
LARGE1	-0.508353	-4.14217	3.44e-05	0.00116	-0.661178	-0.0534105	0.0572326	0.122726	0.114967	7.17195e-31	3.44036e-05	0.642238	17572
DENND3	-0.615227	-9.79671	1.16e-22	9.63e-20	0.633015	-0.0760166	0.0708213	0.0627994	0.142399	3.95547e-19	1.16314e-22	0.59346	8611
TMEM70	-0.732811	-3.13393	0.00172	0.0259	-2.83088	0.0499138	0.124106	0.233831	0.251616	3.63817e-115	0.00172479	0.842753	8355
NECTIN2	-0.537234	-3.14884	0.00164	0.025	-2.06065	0.167994	0.113327	0.170613	0.228993	7.00329e-74	0.00163921	0.46318	16995
FBXL5	-0.326607	-3.09705	0.00195	0.0284	-0.819026	0.0650178	0.0645431	0.105458	0.129769	6.75362e-37	0.00195458	0.616351	4153
TRAF3	-0.485297	-4.09805	4.17e-05	0.00134	-0.597937	0.169376	0.0631349	0.118421	0.126932	2.77739e-21	4.16644e-05	0.182079	12935
RASSF5	-0.594933	-3.3042	0.000952	0.0164	-1.86577	0.114607	0.109948	0.180053	0.221484	1.38089e-64	0.000952464	0.604842	1516
LAP3	-0.759277	-6.43172	1.26e-10	1.74e-08	-1.348	0.171884	0.121293	0.118052	0.244629	1.07844e-28	1.26167e-10	0.482284	4164
ETS2	-0.353601	-3.6489	0.000263	0.00605	-0.592776	0.238597	0.103162	0.0969063	0.207817	9.13353e-09	0.00026337	0.250922	17914
DACT1	-1.29914	-3.92533	8.66e-05	0.00246	-3.73628	-0.198063	0.198067	0.330964	0.399641	2.26847e-79	8.66113e-05	0.620174	12624
KLHL2	-0.654755	-6.79982	1.05e-11	1.79e-09	-0.676846	0.0234567	0.0758154	0.0962901	0.152587	4.35525e-19	1.04747e-11	0.877826	4679
HIPK3	-0.242185	-2.87355	0.00406	0.0496	-0.498502	0.0709226	0.0416203	0.084281	0.083814	4.66982e-33	0.00405892	0.397446	9638
IKZF1	-0.582151	-7.42326	1.14e-13	2.7e-11	0.344669	0.0534721	0.0547752	0.0784226	0.110047	3.12552e-10	1.14276e-13	0.627036	6837
CHI3L1	-1.2651	-5.95164	2.65e-09	2.91e-07	-2.2643	0.947213	0.279914	0.212564	0.567327	6.00282e-16	2.65469e-09	0.0949972	1476
CD274	-1.72948	-4.98561	6.18e-07	3.65e-05	-3.76236	0.447521	0.246873	0.346895	0.502346	1.9166e-52	6.17664e-07	0.373003	8715
IRAK2	-0.480983	-2.99209	0.00277	0.0369	-1.72937	0.251431	0.0743699	0.160751	0.151197	1.30549e-119	0.00277073	0.0963256	3068
NUP153	-0.54041	-4.80935	1.51e-06	8.18e-05	-1.23773	0.194806	0.0498095	0.112366	0.101315	2.63122e-136	1.5142e-06	0.0545077	5746
ATF6	-0.289834	-4.17413	2.99e-05	0.00102	0.302139	-0.0231406	0.0565793	0.0694357	0.113559	9.28932e-08	2.99128e-05	0.838529	1262
SPATA6	-0.781278	-7.62287	2.48e-14	6.98e-12	-0.234281	0.0747431	0.086901	0.102491	0.174921	0.00701868	2.48104e-14	0.669163	589
TESC	-1.03167	-4.65527	3.24e-06	0.000154	-2.93205	0.271063	0.106373	0.221613	0.216494	3.02082e-167	3.23562e-06	0.21055	11902
SNHG15	-0.703232	-3.07827	0.00208	0.0298	-2.85071	0.0603668	0.152118	0.22845	0.307712	2.32986e-78	0.00208208	0.84447	6823
EXT1	-0.788556	-5.6154	1.96e-08	1.72e-06	-0.699596	0.113987	0.0651318	0.140427	0.131484	6.51671e-27	1.96109e-08	0.385981	8530
FZD2	-1.11455	-4.9225	8.54e-07	4.96e-05	-3.44855	0.0168803	0.10875	0.226419	0.21756	1.09847e-220	8.5446e-07	0.938155	14959
PIM1	-1.11721	-6.82978	8.5e-12	1.49e-09	-2.1572	0.398276	0.128175	0.163579	0.26023	1.4677e-63	8.50454e-12	0.125898	5992
ERC2	-1.32286	-9.30793	1.3e-20	6.48e-18	-1.21705	0.207467	0.135798	0.142122	0.274053	3.18344e-19	1.30345e-20	0.449032	3406
CSF2RB	-1.00489	-4.58017	4.65e-06	0.000206	-2.67217	-0.0947026	0.112408	0.219401	0.226581	6.50099e-125	4.64608e-06	0.675974	17592
RRBP1	-0.369311	-3.14387	0.00167	0.0253	-1.1517	0.176817	0.0665621	0.11747	0.134226	4.48818e-67	0.00166732	0.187735	15837
ATG3	-0.580371	-3.67572	0.000237	0.00562	-2.05737	0.0701011	0.0764168	0.157893	0.154797	1.18233e-159	0.00023718	0.650651	3561
MIR222HG	-1.27376	-7.01753	2.26e-12	4.53e-10	-1.73363	0.0680263	0.11628	0.181512	0.234511	2.87484e-50	2.25822e-12	0.771757	7554
KAT6A	-0.312617	-5.2523	1.5e-07	1.03e-05	-0.009534	0.0134508	0.0242663	0.0595201	0.0493561	0.6944	1.50213e-07	0.785219	8237
TM9SF4	-0.44999	-3.93039	8.48e-05	0.00242	-1.23319	0.131688	0.0586052	0.11449	0.11844	2.69085e-98	8.48064e-05	0.266198	15898
FCGR1B	-0.835936	-5.39783	6.75e-08	5.16e-06	-1.93052	-0.0740623	0.113	0.154865	0.227794	1.94733e-65	6.7453e-08	0.745084	977
BIN1	-1.10598	-9.81379	9.82e-23	8.61e-20	-0.696723	-0.203466	0.0728002	0.112697	0.146189	1.06556e-21	9.82105e-23	0.163983	2446
BACH1	-0.545361	-7.15288	8.5e-13	1.78e-10	0.755023	0.155171	0.0620521	0.0762436	0.124768	4.62682e-34	8.49773e-13	0.213621	17851
TMEM173	-1.2905	-6.43491	1.24e-10	1.72e-08	-2.75793	-0.127478	0.109227	0.200546	0.2194	1.14673e-140	1.23543e-10	0.56122	5338
NAIP	-0.514282	-8.03478	9.37e-16	3.33e-13	0.396571	-0.13214	0.0842254	0.064007	0.169425	2.49608e-06	9.37448e-16	0.43543	5015
AC009318.1	-1.13819	-4.23274	2.31e-05	0.000817	-3.07615	0.435412	0.135365	0.268901	0.275997	2.5406e-114	2.30865e-05	0.114658	11326
2021-03-01	-0.421002	-6.87844	6.05e-12	1.1e-09	0.82589	-0.167718	0.0584301	0.061206	0.117345	2.32174e-45	6.05111e-12	0.152926	4674
LARP4B	-0.331723	-4.82414	1.41e-06	7.65e-05	-0.180193	-0.0458205	0.0313627	0.068763	0.0631509	9.16747e-09	1.40606e-06	0.468101	10387
ELOC	-0.564789	-3.16494	0.00155	0.024	-2.03998	0.0574918	0.0903386	0.178452	0.182515	6.59177e-113	0.00155114	0.752763	8354
ATP11A	-0.391136	-5.03861	4.69e-07	2.86e-05	-0.0264888	0.00557452	0.0441799	0.0776278	0.088741	0.548795	4.68915e-07	0.949912	12347
GOLPH3	-0.481392	-4.96483	6.88e-07	4.04e-05	-0.778998	0.0270652	0.0580168	0.0969604	0.116768	4.1937e-41	6.87599e-07	0.816704	4854
PRKCA-AS1	-1.77715	-7.43993	1.01e-13	2.5e-11	-3.05105	-0.458952	0.170808	0.238866	0.342356	2.31306e-71	1.00738e-13	0.18006	15183
SERPINB1	-0.603804	-3.91198	9.15e-05	0.00257	-1.89796	-0.0543678	0.0903472	0.154347	0.182044	5.61059e-98	9.15433e-05	0.765206	5666
PPA1	-0.655147	-4.55917	5.14e-06	0.000224	-1.70582	-0.129729	0.105016	0.143699	0.211491	2.48887e-59	5.13563e-06	0.539609	10676
SERPINF1	-0.993269	-4.2339	2.3e-05	0.000815	-2.9037	-0.0590318	0.121342	0.234599	0.244464	1.49699e-126	2.29668e-05	0.809187	14436
GBP1	-1.02447	-2.92521	0.00344	0.0439	-3.77386	-0.0708356	0.197649	0.35022	0.398787	2.84545e-81	0.00344227	0.859015	775
XRN2	-0.32653	-3.61201	0.000304	0.00674	-0.631309	0.0128156	0.0523119	0.0904011	0.105128	1.55552e-33	0.000303833	0.902974	15860
MLKL	-0.702783	-3.98999	6.61e-05	0.00196	-1.86842	-0.112404	0.106106	0.176137	0.213387	2.10209e-69	6.60766e-05	0.598358	14268
LCP2	-0.373032	-3.55499	0.000378	0.00805	-0.247966	0.0431459	0.0752482	0.104932	0.151082	0.000983146	0.00037799	0.7752	5539
IPCEF1	-1.20099	-10.8383	2.27e-27	3.38e-24	0.378178	0.110133	0.0895387	0.11081	0.179787	2.40398e-05	2.26699e-27	0.540157	6489
FCGR1A	-0.927435	-7.17693	7.13e-13	1.56e-10	-1.3316	0.0286668	0.0979096	0.129224	0.197238	3.9867e-42	7.1296e-13	0.884442	1030
LMNB1	-1.2369	-5.49874	3.83e-08	3.18e-06	-2.78897	0.251765	0.145879	0.224942	0.296453	1.77482e-81	3.82516e-08	0.395738	5242
SREBF1	-0.440325	-3.06479	0.00218	0.0309	-1.56968	0.343384	0.0805509	0.143672	0.162951	1.42208e-84	0.00217821	0.0350922	14644
ZNF496	-0.557277	-2.98621	0.00282	0.0374	-2.49355	0.00323709	0.0866709	0.186617	0.175385	5.05248e-182	0.00282454	0.985274	1757
AC068234.1	-1.0219	-4.03365	5.49e-05	0.00169	-3.12091	0.0690646	0.152487	0.253343	0.308447	4.26933e-93	5.49171e-05	0.822827	15000
SH3GL1	-0.424055	-3.27815	0.00104	0.0176	-1.56362	0.11874	0.0577964	0.129358	0.117206	3.43735e-161	0.0010449	0.311018	16314
DOK3	-0.530841	-3.55067	0.000384	0.00815	-1.78423	0.060662	0.114864	0.149505	0.23151	2.05949e-54	0.000384252	0.7933	5600
RASSF4	-0.368577	-3.67093	0.000242	0.00567	-0.367635	0.159821	0.0756162	0.100404	0.152092	1.1629e-06	0.000241673	0.293341	10575
NASP	-0.464844	-4.0004	6.32e-05	0.00189	-1.27609	-0.149416	0.0586561	0.1162	0.118032	6.12759e-105	6.32367e-05	0.205551	557
CTSC	-0.487266	-5.06495	4.09e-07	2.55e-05	-0.287431	-0.0351675	0.0604883	0.0962034	0.121318	2.0157e-06	4.08505e-07	0.771909	10105
ANKRD22	-1.22589	-5.34186	9.2e-08	6.79e-06	-2.8936	0.225082	0.214852	0.229487	0.434514	2.41674e-41	9.19996e-08	0.604452	10781
HAPLN3	-3.05775	-3.0817	0.00206	0.0295	-6.65436	0.0712493	0.653014	0.992227	1.22242	2.19267e-24	0.00205822	0.953521	13493
LONRF1	-0.740867	-3.83425	0.000126	0.00332	-2.90894	0.16579	0.0838685	0.193223	0.171817	1.34828e-263	0.000125948	0.334582	8070
FAM114A1	-0.508841	-3.57139	0.000355	0.00766	-1.44865	0.155114	0.085021	0.142477	0.171314	4.24163e-65	0.000355096	0.365234	4213
CASP4	-0.624447	-4.34515	1.39e-05	0.000523	-1.42019	0.0696866	0.10245	0.143711	0.206184	1.07286e-43	1.39182e-05	0.735376	10157
CCR1	-0.89381	-5.06874	4e-07	2.52e-05	-2.01142	-0.126626	0.10929	0.176338	0.220035	1.21182e-75	4.00458e-07	0.564966	3259
BET1L	-1.12081	-5.91329	3.35e-09	3.59e-07	-2.8865	0.318005	0.0917254	0.189541	0.185982	2.31346e-217	3.35342e-09	0.0872898	9402
NEURL2	-1.51805	-3.12578	0.00177	0.0265	-4.1382	-0.546041	0.336568	0.485654	0.674451	9.60172e-35	0.00177337	0.418165	16037
WARS	-0.60931	-3.48766	0.000487	0.00983	-1.69195	0.208494	0.0906883	0.174705	0.183211	1.11337e-77	0.000487272	0.255119	12910
USP32	-0.371343	-5.42004	5.96e-08	4.7e-06	-0.150806	0.0269912	0.0293867	0.0685129	0.0595027	2.87032e-07	5.95862e-08	0.650107	15132
PRELID1	-0.883644	-3.4836	0.000495	0.00995	-3.01983	0.330679	0.141052	0.253658	0.287532	1.09371e-101	0.000494718	0.250119	5591
PLK3	-0.566405	-3.72838	0.000193	0.00469	-1.78038	0.0183405	0.0889654	0.151917	0.179598	4.32693e-89	0.000192718	0.918661	543
GAB2	-0.268449	-4.80353	1.56e-06	8.33e-05	1.14604	-0.109851	0.0319502	0.0558858	0.0639159	9.08554e-282	1.5589e-06	0.085672	10064
FNBP4	-0.337104	-3.61865	0.000296	0.00662	-0.730363	-0.0531732	0.0517592	0.0931573	0.103962	3.25927e-45	0.000296139	0.609022	9719
NLRC5	-0.433302	-3.95548	7.64e-05	0.00222	-1.17022	0.157209	0.0838988	0.109545	0.169038	3.23381e-44	7.63812e-05	0.352361	14095
JAK3	-0.758167	-6.59694	4.2e-11	6.45e-09	-1.24987	0.12013	0.135313	0.114927	0.272716	2.53805e-20	4.19721e-11	0.65958	16616
TNFRSF10D	-0.856059	-5.91013	3.42e-09	3.61e-07	-1.38085	-0.131789	0.112552	0.144846	0.226294	1.3366e-34	3.41848e-09	0.560311	8134
NOL10	-0.463345	-3.42189	0.000622	0.0118	-1.1845	0.120678	0.0660698	0.135406	0.133107	7.12718e-72	0.000621882	0.364608	1823
ZNF200	-1.17036	-4.40172	1.07e-05	0.000427	-3.85457	0.12374	0.128659	0.265887	0.25646	3.30589e-197	1.07398e-05	0.629456	13709
UNC5C	-0.906181	-4.08535	4.4e-05	0.0014	-1.82139	0.142268	0.136049	0.221812	0.273331	7.13493e-41	4.40097e-05	0.602718	4427
RABEP2	-0.935104	-6.12338	9.16e-10	1.07e-07	-2.19245	0.0853978	0.0712441	0.15271	0.144228	5.87807e-208	9.16103e-10	0.553782	13932
GTPBP2	-0.765274	-3.45742	0.000545	0.0107	-2.68963	0.386441	0.112107	0.221343	0.228309	3.40953e-127	0.000545374	0.0905274	6065
SIGLEC9	-0.623673	-4.8141	1.48e-06	8.01e-05	-1.46982	0.0119488	0.0851189	0.129551	0.171466	8.22038e-67	1.47862e-06	0.944443	17168
IFNAR1	-0.366864	-3.33942	0.00084	0.0149	-1.13686	0.260844	0.0542968	0.109859	0.10997	2.41997e-97	0.000839545	0.0176944	17877
MFF	-0.514958	-4.64571	3.39e-06	0.000159	-1.08578	0.0401578	0.0760608	0.110846	0.153046	3.12463e-46	3.38903e-06	0.79302	2917
EZH2	-0.957445	-4.37278	1.23e-05	0.000475	-2.66635	0.396737	0.104182	0.218956	0.213612	1.82115e-144	1.22677e-05	0.0632711	7333
AC006160.1	-0.888092	-4.60166	4.19e-06	0.000189	-2.67871	-0.0129623	0.177935	0.192994	0.359111	3.22818e-51	4.19139e-06	0.971206	4165
MKNK1	-0.592771	-7.70023	1.36e-14	4.22e-12	-0.155134	-0.108796	0.0439655	0.0769809	0.0883031	0.000417851	1.35819e-14	0.217923	575
CARM1	-0.761737	-4.77165	1.83e-06	9.56e-05	-2.15215	0.0419923	0.0781543	0.159638	0.158323	6.29082e-167	1.82726e-06	0.790832	16451
CD40	-1.03229	-5.05277	4.35e-07	2.68e-05	-2.7551	0.021623	0.096538	0.204301	0.195638	3.83906e-179	4.35452e-07	0.911992	16044
SEH1L	-0.795225	-5.19169	2.08e-07	1.38e-05	-2.33965	-0.0720432	0.0701226	0.153173	0.14169	4.38956e-244	2.08393e-07	0.611133	15506
HIVEP3	-0.826658	-9.75674	1.73e-22	1.35e-19	0.348837	-0.00295396	0.0503504	0.0847269	0.10115	4.26286e-12	1.72613e-22	0.976702	498
ARHGAP26	-0.298777	-6.5992	4.13e-11	6.42e-09	1.71434	-0.0388509	0.047611	0.0452748	0.0955857	6.44045e-284	4.13384e-11	0.684411	5403
MGAT5	-0.453443	-5.6141	1.98e-08	1.72e-06	0.571463	-0.0917724	0.0521273	0.0807686	0.104434	5.7672e-28	1.97591e-08	0.379532	2483
ASXL1	-0.320167	-3.1015	0.00193	0.0281	-0.668655	0.0202661	0.052487	0.10323	0.105464	3.5696e-37	0.00192545	0.847615	15903
PHC2	-0.236102	-3.21722	0.00129	0.0207	0.216986	-0.0612252	0.059062	0.0733871	0.118543	0.000238907	0.0012944	0.605519	399
HNRNPC	-0.246651	-3.46998	0.000521	0.0104	-8.03115e-05	0.0327514	0.0337417	0.0710815	0.0678025	0.998101	0.000520502	0.629067	12384
AC240565.1	-0.837248	-3.49398	0.000476	0.00962	-3.03418	-0.234132	0.156547	0.239625	0.314868	1.09518e-83	0.000475868	0.457125	14408
ITGA9	-0.815547	-6.99105	2.73e-12	5.28e-10	-0.750608	-0.031815	0.0992394	0.116656	0.199562	3.92046e-14	2.72837e-12	0.873335	3182
CEBPB	-0.466058	-4.02913	5.6e-05	0.00171	-0.783664	-0.151436	0.0798163	0.115672	0.160142	9.38727e-23	5.59844e-05	0.344335	16073
TMEM176B	-0.70182	-5.25017	1.52e-07	1.04e-05	-1.76086	0.182184	0.132768	0.133676	0.268078	3.80644e-40	1.51961e-07	0.496762	7361
FHOD1	-0.629589	-3.33525	0.000852	0.0151	-2.22918	0.146252	0.0919759	0.188768	0.186268	9.16441e-130	0.000852227	0.432354	14165
CCM2	-0.406906	-4.69711	2.64e-06	0.000129	-0.516118	-0.0912164	0.0418954	0.0866292	0.0842795	7.14064e-35	2.63874e-06	0.279115	6824
ATF5	-1.08495	-4.33044	1.49e-05	0.000555	-3.12409	0.0276402	0.118691	0.25054	0.239826	1.09891e-152	1.4881e-05	0.908246	17144
CYTH4	-0.790725	-7.01623	2.28e-12	4.53e-10	-1.03607	-0.0389546	0.0725286	0.112699	0.146179	2.71359e-46	2.27931e-12	0.789866	17599
SSBP4	-0.721747	-4.13333	3.58e-05	0.00119	-2.06163	0.187804	0.0882988	0.174616	0.179027	1.4346e-120	3.57543e-05	0.294166	16631
HAT1	-0.509664	-3.16323	0.00156	0.0241	-2.04362	0.0553857	0.0740551	0.161121	0.149883	1.24324e-167	0.00156027	0.711735	2621
STOM	-0.578502	-5.07636	3.85e-07	2.43e-05	-1.17857	0.0590019	0.066041	0.11396	0.133181	3.10473e-71	3.84725e-07	0.65775	9160
MIDN	-0.538267	-3.02472	0.00249	0.0342	-2.01492	-0.00242715	0.105976	0.177956	0.213511	1.32998e-80	0.00248863	0.99093	16217
MLLT1	-0.542126	-3.39173	0.000695	0.0129	-2.13982	0.325444	0.0774606	0.159838	0.157705	5.62357e-168	0.000694538	0.0390536	16354
SESN2	-0.697595	-3.36292	0.000771	0.014	-3.02379	-0.182192	0.0918252	0.207437	0.185828	8.21344e-238	0.00077123	0.326873	329
TPM3	-0.359578	-3.10396	0.00191	0.0279	-1.03164	0.185977	0.0655917	0.115845	0.132214	9.69467e-56	0.00190948	0.159535	1122
STK3	-0.292246	-3.88281	0.000103	0.00283	0.207931	0.109637	0.0440096	0.0752667	0.0883482	2.30494e-06	0.000103258	0.214619	8469
LINC01001	-0.795663	-4.72371	2.32e-06	0.000116	-2.16792	0.00556922	0.126492	0.16844	0.254972	7.61965e-66	2.31579e-06	0.982574	9400
E2F3	-0.516531	-4.93501	8.01e-07	4.67e-05	-0.462413	0.121641	0.0608885	0.104667	0.122426	3.09174e-14	8.01454e-07	0.320422	5758
RAPGEF2	-0.314675	-3.96662	7.29e-05	0.00213	0.140173	0.111871	0.0385117	0.0793306	0.0773682	0.000272898	7.28977e-05	0.148188	4666
BTG3	-0.601642	-2.91061	0.00361	0.0454	-2.68684	0.092141	0.0956039	0.206707	0.194603	8.79852e-174	0.00360724	0.63587	17815
PTPRE	-0.631071	-8.93799	3.96e-19	1.79e-16	0.730362	0.184244	0.0642061	0.0706055	0.129167	5.55321e-30	3.96323e-19	0.153753	11041
ELOVL5	-0.51287	-4.07194	4.66e-05	0.00146	-1.03327	0.0495965	0.0752912	0.125952	0.151251	7.32873e-43	4.66232e-05	0.742981	6113
CCDC65	-0.808815	-3.43872	0.000584	0.0113	-2.80085	0.189155	0.15285	0.235208	0.310094	5.30255e-75	0.000584468	0.541867	11420
TLR5	-0.385179	-3.34496	0.000823	0.0147	-0.79334	0.111122	0.0658886	0.115152	0.132193	2.17285e-33	0.000822942	0.400571	1606
LTBR	-0.597776	-4.19955	2.67e-05	0.000936	-1.63661	0.10296	0.0771259	0.142343	0.155829	6.24367e-100	2.6745e-05	0.508788	11132
2021-03-02	-0.587916	-4.03615	5.43e-05	0.00168	-1.83926	0.184259	0.0911425	0.145662	0.184295	1.46643e-90	5.43344e-05	0.317406	16401
NOCT	-0.844658	-2.94063	0.00328	0.0422	-3.49459	0.170511	0.161349	0.287237	0.326789	5.05229e-104	0.00327541	0.601825	4578
SRSF2	-0.438885	-3.51324	0.000443	0.00909	-1.54147	-0.0410712	0.0675176	0.124923	0.136034	2.27792e-115	0.000442671	0.762715	15312
ID2	-0.728329	-4.32279	1.54e-05	0.000571	-1.41518	-0.153397	0.0943643	0.168486	0.189838	7.68096e-51	1.54071e-05	0.419067	1802
DOT1L	-0.541338	-3.08729	0.00202	0.029	-2.19279	0.305893	0.0860751	0.175344	0.174782	3.69642e-143	0.00201987	0.0800937	16250

## Sheet: b. Pathway Analysis
Term	Overlap	P.value	Adjusted.P.value	Old.P.value	Old.Adjusted.P.value	Odds.Ratio	Combined.Score	Genes
cellular response to cytokine stimulus (GO:0071345)	29/482	1.34612e-12	2.89147e-09	0	0	5.77475	157.846	CDKN1A;CD40;EBI3;CSF2RB;IL1RAP;SOCS3;SBNO2;IRAK2;PIM1;ABL2;CCL2;CD58;JAK3;GBP1;CCR1;IL4R;GAB2;NFKB1;BATF;HCK;IL1A;BCL6;IL1B;IRF1;CHI3L1;GRB2;PTPN2;TLR2;IFNAR1
cytokine-mediated signaling pathway (GO:0019221)	29/621	5.82528e-10	6.25635e-07	0	0	4.38704	93.2844	CDKN1A;CD40;EBI3;CUL1;CSF2RB;IL1RAP;LMNB1;SOCS3;IRAK2;PIM1;ABL2;CCL2;FCGR1A;JAK3;GBP1;CCR1;IL4R;GAB2;NFKB1;BATF;HCK;IL1A;BCL6;TRAF3;IL1B;IRF1;GRB2;LTBR;IFNAR1
positive regulation of intracellular signal transduction (GO:1902533)	24/546	6.11775e-08	4.38031e-05	0	0	4.03821	67.0726	LYN;CD40;SEH1L;TFRC;KSR1;SLC20A1;NEK6;PDGFA;DDX21;GAB2;TICAM1;TGFBR1;GOLPH3;PTPRC;IL1B;TIFA;RAPGEF2;CHI3L1;GRB2;ITGAV;LTBR;PIK3AP1;S100A8;TLR2
positive regulation of cytokine production (GO:0001819)	18/335	1.61533e-07	8.6743e-05	0	0	4.90599	76.7227	CD274;CD40;CEBPB;EBI3;LILRB1;TICAM1;NFKB1;RUNX1;BATF;C3;IL1A;PTPRC;IL1B;IRF1;CHI3L1;CD58;TLR5;TLR2
regulation of ERK1 and ERK2 cascade (GO:0070372)	15/238	2.36845e-07	0.000101749	0	0	5.76292	87.9183	CCR1;LYN;PTPN1;PDGFA;RANBP9;PRKCA;SPRED1;GAREM1;PTPRC;IL1B;RAPGEF2;CHI3L1;CCL2;GBP1;PTPN2
regulation of T cell proliferation (GO:0042129)	1976-09-01	3.49178e-07	0.000125006	0	0	11.3031	168.051	IL4I1;CD274;CEBPB;PTPRC;TFRC;IL1B;NCK2;LILRB1;JAK3
response to lipopolysaccharide (GO:0032496)	12/159	5.81457e-07	0.000178424	0	0	6.92994	99.4982	CD274;IL1A;SBNO2;GCH1;IL1B;NOCT;CCL2;LILRB1;TICAM1;S100A8;NFKB1;IFNAR1
regulation of cell population proliferation (GO:0042127)	27/764	7.0659e-07	0.000189719	0	0	3.22592	45.6881	BTG3;CDKN1A;BTG2;TFRC;DOT1L;PDGFA;NCK2;ITGAV;LYN;KSR1;TESC;TBC1D8;GAB2;TGFBR1;RUNX1;HCK;IL1A;GAREM1;BCL6;ID2;IL1B;IRF1;ACER3;RAPGEF2;ATF5;PTPN2;EZH2
cellular response to lipopolysaccharide (GO:0071222)	10/120	2.1008e-06	0.000492883	0	0	7.66563	100.214	LYN;CD274;HCK;IL1A;SBNO2;IL1B;CCL2;LILRB1;TICAM1;NFKB1
negative regulation of ERK1 and ERK2 cascade (GO:0070373)	1950-07-01	2.29461e-06	0.000492883	0	0	13.5985	176.576	LYN;PTPN1;SPRED1;PTPRC;RANBP9;GBP1;PTPN2
myeloid cell differentiation (GO:0030099)	1952-07-01	3.01059e-06	0.000587886	0	0	12.9928	165.183	LYN;KAT6A;IKZF1;JAK3;PTPN2;RUNX1;HIPK2
lipopolysaccharide-mediated signaling pathway (GO:0031663)	2021-05-20	3.39389e-06	0.000607506	0	0	27.6499	348.209	LYN;HCK;IL1B;CCL2;TICAM1
inflammatory response (GO:0006954)	13/230	5.08932e-06	0.000840913	0	0	5.08956	62.0334	CCR1;CD40;CEBPB;NFKB1;RELB;IL1A;IL1B;CHI3L1;CCL2;TLR5;NAIP;S100A8;TLR2
regulation of platelet activation (GO:0010543)	2021-05-22	5.65129e-06	0.00086707	0	0	24.3945	294.774	LYN;THBD;PLEK;PDGFA;PRKCA
positive regulation of transcription; DNA-templated (GO:0045893)	33/1183	7.11271e-06	0.00101854	0	0	2.54257	30.1387	ZNF496;CD40;CEBPB;FHOD1;DOT1L;NLRC5;ETS2;IL4I1;SBNO2;SPP1;NCK2;HIVEP3;E2F3;KDM6B;SREBF1;FZD2;TESC;LILRB1;RUNX2;NFKB1;TGFBR1;RUNX1;HIPK2;ASXL1;ID2;IL1B;KAT6A;IRF1;ATF5;ATF6;SSBP4;PPARD;TLR2
cellular protein modification process (GO:0006464)	30/1025	7.69063e-06	0.00103247	0	0	2.65581	31.2736	CUL1;STK3;C3;SOCS3;MKNK1;SPP1;PIM1;ABL2;CCL2;PIM3;ELOC;LARGE1;JAK3;LYN;ATG3;PTPN1;NEK6;LIMK2;KLHL2;PRKCA;HIPK3;TGFBR1;HIPK2;HCK;PTPRE;PTPRC;NEURL2;UST;FBXL5;B4GALT5
response to interleukin-1 (GO:0070555)	1986-08-01	9.92828e-06	0.00124843	0	0	8.58876	98.9436	CD40;IRAK2;IL1B;CHI3L1;CCL2;PRKCA;GBP1;NFKB1
cellular response to oxygen-containing compound (GO:1901701)	15/323	1.04617e-05	0.00124843	0	0	4.15435	47.6412	LYN;CD274;TESC;LILRB1;TICAM1;NFKB1;IL1A;SBNO2;IL1B;SESN2;RAPGEF2;ABL2;CCL2;CPEB4;TLR2
cellular response to molecule of bacterial origin (GO:0071219)	9/115	1.1433e-05	0.00129253	0	0	7.13026	81.1353	CD274;IL1A;SBNO2;IL1B;CCL2;LILRB1;TICAM1;NFKB1;TLR2
regulation of immune response (GO:0050776)	11/179	1.25264e-05	0.00134533	0	0	5.5285	62.404	C3;LYN;IL4I1;CD40;SIGLEC9;BCL6;TRAF3;IRF1;LILRB1;FCGR1A;NECTIN2
regulation of receptor signaling pathway via STAT (GO:1904892)	2021-04-13	1.39457e-05	0.00142346	0	0	36.7234	410.58	PTPRC;MGAT5;DOT1L;JAK3
positive regulation of T cell proliferation (GO:0042102)	1966-07-01	1.51695e-05	0.00142346	0	0	9.90276	109.883	CD274;PTPRC;TFRC;IL1B;EBI3;NCK2;JAK3
response to cytokine (GO:0034097)	10/150	1.54114e-05	0.00142346	0	0	6.0138	66.6353	CD274;CD40;GCH1;IRAK2;IL1B;CHI3L1;PRKCA;JAK3;PTPN2;RELB
cellular response to lipid (GO:0071396)	12/219	1.60891e-05	0.00142346	0	0	4.9062	54.1516	LYN;IL1A;CD274;SBNO2;TESC;IL1B;SPP1;ABL2;CCL2;LILRB1;TICAM1;NFKB1
negative regulation of T cell activation (GO:0050868)	1945-06-01	1.65673e-05	0.00142346	0	0	12.7997	140.901	CD274;IL4I1;CEBPB;LILRB1;JAK3;PAG1
erythrocyte differentiation (GO:0030218)	1946-06-01	1.88602e-05	0.00152451	0	0	12.4791	135.754	LYN;ID2;IKZF1;JAK3;PTPN2;HIPK2
negative regulation of MAPK cascade (GO:0043409)	1994-08-01	1.91628e-05	0.00152451	0	0	7.78664	84.5827	LYN;PTPN1;SPRED1;PTPRC;IL1B;RANBP9;GBP1;PTPN2
MAPK cascade (GO:0000165)	14/303	2.18707e-05	0.0016778	0	0	4.11828	44.1907	KSR1;CUL1;PDGFA;RANBP9;CSF2RB;NFKB1;SPRED1;IL1B;RAPGEF2;CCL2;GRB2;ITGAV;CCM2;JAK3
cellular response to mechanical stimulus (GO:0071260)	1949-06-01	2.73133e-05	0.00202307	0	0	11.6067	121.965	CD40;IL1B;IRF1;LTBR;TLR5;NFKB1
DNA damage response; signal transduction by p53 class mediator (GO:0030330)	1974-07-01	3.22815e-05	0.00229381	0	0	8.7168	90.1405	PLK3;BTG2;CDKN1A;CARM1;SESN2;BATF;HIPK2
positive regulation of fat cell differentiation (GO:0045600)	1951-06-01	3.44706e-05	0.00229381	0	0	11.0897	113.951	CEBPB;NOCT;CARM1;ID2;PIM1;PPARD
positive regulation of lymphocyte proliferation (GO:0050671)	1975-07-01	3.52402e-05	0.00229381	0	0	8.58817	88.0573	CD274;CD40;PTPRC;TFRC;IL1B;NCK2;JAK3
positive regulation of T cell activation (GO:0050870)	1975-07-01	3.52402e-05	0.00229381	0	0	8.58817	88.0573	CD274;PTPRC;TFRC;IL1B;NCK2;CCL2;JAK3
regulation of inflammatory response (GO:0050727)	11/206	4.59899e-05	0.00290548	0	0	4.75645	47.5031	HCK;SBNO2;BCL6;IL1B;CASP4;NFKBIZ;PIK3AP1;S100A8;PTPN2;PPARD;TLR2
positive regulation of DNA-binding transcription factor activity (GO:0051091)	12/246	5.03917e-05	0.00309261	0	0	4.33411	42.889	CD40;FZD2;TFRC;IRAK2;IL1B;IL1RAP;TICAM1;S100A8;NFKB1;TLR2;HIPK2;STK3
positive regulation of nucleic acid-templated transcription (GO:1903508)	18/511	5.71028e-05	0.00340713	0	0	3.126	30.5431	ZNF496;CEBPB;FZD2;TESC;RUNX2;ETS2;NFKB1;TGFBR1;RUNX1;HIPK2;ID2;IL1B;KAT6A;IRF1;SPP1;HIVEP3;ATF5;PPARD
regulation of defense response (GO:0031347)	1983-07-01	6.78954e-05	0.0039416	0	0	7.68103	73.719	HCK;SBNO2;BCL6;TRAF3;IRF1;CASP4;PIK3AP1
positive regulation of myeloid leukocyte differentiation (GO:0002763)	1936-05-01	7.04243e-05	0.00398083	0	0	13.3681	127.812	CCR1;TESC;ID2;PRKCA;RUNX1
response to lipid (GO:0033993)	8/114	7.69453e-05	0.00423791	0	0	6.31104	59.7808	ASXL1;GCH1;IL1B;NOCT;SPP1;S100A8;IFNAR1;PPARD
neutrophil degranulation (GO:0043312)	17/481	8.82683e-05	0.00474001	0	0	3.12768	29.1973	SERPINB1;SIGLEC9;GCA;SLC2A3;ATP11A;SLC2A5;NFKB1;C3;DOK3;PTPRC;CHI3L1;STOM;ITGAV;CD58;CTSC;S100A8;TLR2
regulation of lymphocyte apoptotic process (GO:0070228)	2021-03-08	9.48356e-05	0.00476314	0	0	49.38	457.425	LYN;CD274;JAK3
pattern recognition receptor signaling pathway (GO:0002221)	1961-06-01	9.60492e-05	0.00476314	0	0	9.06881	83.8924	TRAF3;IRAK2;TIFA;TLR5;S100A8;TLR2
negative regulation of apoptotic process (GO:0043066)	17/485	9.75689e-05	0.00476314	0	0	3.1003	28.6312	PLK3;PRELID1;TFRC;PRKCA;SERPINB9;HIPK3;NFKB1;TNFRSF10D;HCK;GOLPH3;PIM1;PPIF;CCL2;PIM3;ATF5;NAIP;CPEB4
neutrophil activation involved in immune response (GO:0002283)	17/485	9.75689e-05	0.00476314	0	0	3.1003	28.6312	SERPINB1;SIGLEC9;GCA;SLC2A3;ATP11A;SLC2A5;NFKB1;C3;DOK3;PTPRC;CHI3L1;STOM;ITGAV;CD58;CTSC;S100A8;TLR2
negative regulation of lymphocyte proliferation (GO:0050672)	1939-05-01	0.000104412	0.00490769	0	0	12.1867	111.718	LYN;CD274;IL4I1;CEBPB;LILRB1
neutrophil mediated immunity (GO:0002446)	17/488	0.0001051	0.00490769	0	0	3.08008	28.2154	SERPINB1;SIGLEC9;GCA;SLC2A3;ATP11A;SLC2A5;NFKB1;C3;DOK3;PTPRC;CHI3L1;STOM;ITGAV;CD58;CTSC;S100A8;TLR2
cellular response to interleukin-1 (GO:0071347)	9/155	0.000120036	0.00534456	0	0	5.16623	46.6393	IL1A;CD40;IRAK2;IL1B;CUL1;CCL2;IL1RAP;GBP1;NFKB1
positive regulation of NF-kappaB transcription factor activity (GO:0051092)	9/155	0.000120036	0.00534456	0	0	5.16623	46.6393	CD40;TFRC;IRAK2;IL1B;IL1RAP;TICAM1;S100A8;NFKB1;TLR2
toll-like receptor signaling pathway (GO:0002224)	1991-07-01	0.00012192	0.00534456	0	0	6.94668	62.6045	TRAF3;IRAK2;TICAM1;TLR5;PIK3AP1;S100A8;TLR2
regulation of lipid storage (GO:0010883)	2021-04-22	0.000130913	0.00562403	0	0	18.3533	164.097	C3;ITGAV;NFKB1;PTPN2
regulation of CD8-positive; alpha-beta T cell activation (GO:2001185)	2021-03-09	0.000140977	0.00593762	0	0	41.1479	364.855	CD274;IRF1;LILRB1
regulation of MAP kinase activity (GO:0043405)	1997-07-01	0.000181951	0.00751599	0	0	6.48159	55.818	LYN;PTPN1;CD40;KSR1;IL1B;PDGFA;EZH2
positive regulation of cell population proliferation (GO:0008284)	16/474	0.000239218	0.00937617	0	0	2.97005	24.7647	LYN;CDKN1A;DOT1L;TBC1D8;PDGFA;GAB2;TGFBR1;HCK;GAREM1;PTPRC;ID2;IL1B;ACER3;PIM1;ITGAV;EZH2
positive regulation of vasculature development (GO:1904018)	7/102	0.000248495	0.00937617	0	0	6.13889	50.9534	IL1A;CD40;IL1B;CHI3L1;PRKCA;RUNX1;HIPK2
negative regulation of programmed cell death (GO:0043069)	14/381	0.000249804	0.00937617	0	0	3.23001	26.7924	PLK3;PRELID1;TFRC;SERPINB9;HIPK3;NFKB1;TNFRSF10D;HCK;GOLPH3;PIM1;PPIF;PIM3;ATF5;NAIP
regulation of T cell activation (GO:0050863)	1947-05-01	0.000257051	0.00937617	0	0	9.86144	81.517	IL4I1;PRELID1;CCL2;JAK3;PAG1
regulation of regulatory T cell differentiation (GO:0045589)	2021-04-26	0.000257539	0.00937617	0	0	15.0133	124.075	IL4I1;BCL6;IRF1;RUNX1
mononuclear cell differentiation (GO:1903131)	2021-04-26	0.000257539	0.00937617	0	0	15.0133	124.075	LYN;LILRB1;IKZF1;RELB
positive regulation of interleukin-2 production (GO:0032743)	2021-04-26	0.000257539	0.00937617	0	0	15.0133	124.075	IL1A;PTPRC;IL1B;RUNX1
regulation of dendritic cell apoptotic process (GO:2000668)	2021-03-11	0.000271976	0.00957712	0	0	30.8578	253.336	LYN;RAPGEF2;LILRB1
regulation of T cell apoptotic process (GO:0070232)	2021-03-11	0.000271976	0.00957712	0	0	30.8578	253.336	CD274;PRELID1;JAK3
regulation of cytokine-mediated signaling pathway (GO:0001959)	1974-06-01	0.000281036	0.00968733	0	0	7.33023	59.9395	SOCS3;PTPN1;PTPRC;IRAK2;PTPN2;RUNX1
regulation of interleukin-2 production (GO:0032663)	1948-05-01	0.000284126	0.00968733	0	0	9.63162	78.6527	IL1A;PTPRC;IL1B;GBP1;RUNX1
negative regulation of insulin receptor signaling pathway (GO:0046627)	2021-04-27	0.000299461	0.00982106	0	0	14.3598	116.509	PTPN1;PTPRE;IL1B;PTPN2
regulation of apoptotic process (GO:0042981)	21/742	0.000300998	0.00982106	0	0	2.49751	20.2508	PLK3;PRELID1;GRID2;TFRC;SERPINB9;LILRB1;HIPK3;NFKB1;STK3;TNFRSF10D;HCK;GOLPH3;BCL6;BIN1;PIM1;PPIF;PIM3;ATF5;ATF6;JAK3;NAIP
regulation of gene expression (GO:0010468)	27/1079	0.000306182	0.00982106	0	0	2.22255	17.9834	CEBPB;TFRC;BACH1;SBNO2;NOCT;NFKBIZ;LYN;CCR1;KDM6B;TESC;DTNBP1;SERPINB9;LILRB1;TICAM1;NFKB1;TGFBR1;RUNX1;IL1A;PTPRC;BCL6;TRAF3;ID2;IL1B;CARM1;ATF5;EZH2;TLR2
positive regulation of transcription by RNA polymerase II (GO:0045944)	24/908	0.000306337	0.00982106	0	0	2.33968	18.9299	KDM6B;SREBF1;CD40;CEBPB;FHOD1;DOT1L;NLRC5;LILRB1;RUNX2;NFKB1;RUNX1;HIPK2;ASXL1;IL4I1;SBNO2;KAT6A;IRF1;NCK2;E2F3;ATF5;ATF6;SSBP4;PPARD;TLR2
regulation of interferon-beta production (GO:0032648)	1949-05-01	0.000313309	0.00989688	0	0	9.41224	75.941	TRAF3;IRF1;LILRB1;TLR2;RELB
positive regulation of cell differentiation (GO:0045597)	11/258	0.000333335	0.0103769	0	0	3.74511	29.9847	CEBPB;ID2;IL1B;NOCT;CARM1;RAPGEF2;RUNX2;NFKB1;TGFBR1;EZH2;PPARD
negative regulation of cellular response to insulin stimulus (GO:1900077)	2021-04-28	0.00034606	0.0106191	0	0	13.7608	109.658	PTPN1;PTPRE;IL1B;PTPN2
protein phosphorylation (GO:0006468)	16/496	0.000394963	0.011949	0	0	2.83069	22.1833	LYN;NEK6;LIMK2;PRKCA;HIPK3;TGFBR1;HIPK2;STK3;HCK;MKNK1;PIM1;ABL2;CCL2;PIM3;JAK3;TLR2
phosphorylation (GO:0016310)	14/400	0.000407742	0.0121643	0	0	3.06801	23.9455	LYN;NEK6;LIMK2;PRKCA;HIPK3;TGFBR1;HIPK2;STK3;HCK;MKNK1;PIM1;CCL2;PIM3;JAK3
regulation of fat cell differentiation (GO:0045598)	1980-06-01	0.00042913	0.0123658	0	0	6.73384	52.2125	ASXL1;CEBPB;NOCT;CARM1;ID2;PPARD
response to interferon-gamma (GO:0034341)	1980-06-01	0.00042913	0.0123658	0	0	6.73384	52.2125	CD40;GCH1;CCL2;CD58;GBP1;TLR2
regulation of I-kappaB kinase/NF-kappaB signaling (GO:0043122)	10/224	0.000431767	0.0123658	0	0	3.91942	30.3662	CD40;TFRC;SLC20A1;TRAF3;IL1B;NEK6;TIFA;DDX21;LTBR;TICAM1
regulation of interleukin-8 production (GO:0032677)	1981-06-01	0.000458817	0.0127508	0	0	6.64371	51.0693	PTPRC;IL1B;CHI3L1;CD58;TLR5;TLR2
regulation of antigen receptor-mediated signaling pathway (GO:0050854)	2021-03-13	0.000463019	0.0127508	0	0	24.6837	189.515	LYN;PTPRC;RUNX1
response to interleukin-6 (GO:0070741)	2021-03-13	0.000463019	0.0127508	0	0	24.6837	189.515	SBNO2;CHI3L1;NFKB1
positive regulation of angiogenesis (GO:0045766)	7/116	0.000543672	0.0147824	0	0	5.3466	40.1913	IL1A;CD40;IL1B;CHI3L1;PRKCA;RUNX1;HIPK2
positive regulation of MAPK cascade (GO:0043410)	11/274	0.000552645	0.0148385	0	0	3.51439	26.3607	CCR1;CD40;GAREM1;PTPRC;KSR1;PDGFA;RAPGEF2;CHI3L1;CCL2;PRKCA;EZH2
growth hormone receptor signaling pathway via JAK-STAT (GO:0060397)	2021-03-14	0.000584024	0.0151143	0	0	22.4386	167.068	LYN;PTPN1;JAK3
immune response-regulating cell surface receptor signaling pathway (GO:0002768)	2021-03-14	0.000584024	0.0151143	0	0	22.4386	167.068	LYN;CD40;LILRB1
negative regulation of T cell mediated immunity (GO:0002710)	2021-03-14	0.000584024	0.0151143	0	0	22.4386	167.068	IL4I1;PTPRC;LILRB1
G1/S transition of mitotic cell cycle (GO:0000082)	1985-06-01	0.000593911	0.0151871	0	0	6.30604	46.8462	PLK3;CDKN1A;NASP;CUL1;E2F3;BACH1
positive regulation of protein kinase activity (GO:0045860)	8/154	0.000602364	0.0152221	0	0	4.57266	33.9047	PTPN1;CDKN1A;PTPRC;RAPGEF2;LCP2;FCGR1A;STK3;EZH2
positive regulation of protein phosphorylation (GO:0001934)	13/371	0.000645978	0.0161344	0	0	3.06275	22.4951	LYN;CDKN1A;CD40;TFRC;LIMK2;PDGFA;TGFBR1;C3;PTPRC;IL1B;RAPGEF2;CHI3L1;LCP2
cellular iron ion homeostasis (GO:0006879)	1958-05-01	0.000689032	0.0168187	0	0	7.81037	56.8612	TFRC;SLC11A2;CUL1;FBXL5;HAMP
regulation of phagocytosis (GO:0050764)	1958-05-01	0.000689032	0.0168187	0	0	7.81037	56.8612	HCK;PTPRC;IL1B;ITGAV;TLR2
cellular response to interferon-gamma (GO:0071346)	7/121	0.000699539	0.0168833	0	0	5.1108	37.1304	HCK;IRF1;CCL2;CD58;FCGR1A;GBP1;TLR2
regulation of macrophage differentiation (GO:0045649)	2021-03-15	0.000723501	0.0172676	0	0	20.5677	148.734	ID2;PRKCA;PTPN2
negative regulation of cell population proliferation (GO:0008285)	13/379	0.000786461	0.0185639	0	0	2.99457	21.4051	LYN;BTG3;CDKN1A;BTG2;TESC;IL1A;IL1B;IRF1;NCK2;RAPGEF2;E2F3;ATF5;PTPN2
defense response to symbiont (GO:0140546)	7/124	0.00080882	0.0188842	0	0	4.97899	35.4501	CD40;PTPRC;MLKL;IRF1;NLRC5;LILRB1;TLR2
negative regulation of T cell proliferation (GO:0042130)	1935-04-01	0.000827973	0.0191235	0	0	10.6498	75.5763	CD274;IL4I1;CEBPB;LILRB1
iron ion homeostasis (GO:0055072)	1961-05-01	0.00086861	0.0195192	0	0	7.39083	52.0951	TFRC;SLC11A2;CUL1;FBXL5;HAMP
positive regulation of interleukin-8 production (GO:0032757)	1961-05-01	0.00086861	0.0195192	0	0	7.39083	52.0951	IL1B;CHI3L1;CD58;TLR5;TLR2
regulation of angiogenesis (GO:0045765)	9/203	0.000872368	0.0195192	0	0	3.87847	27.3211	IL1A;CD40;SPRED1;SERPINF1;IL1B;CHI3L1;PRKCA;RUNX1;HIPK2
regulation of mast cell degranulation (GO:0043304)	2021-03-16	0.000882503	0.0195424	0	0	18.9846	133.514	LYN;ADGRE2;GAB2
I-kappaB kinase/NF-kappaB signaling (GO:0007249)	1962-05-01	0.00093557	0.0205062	0	0	7.2608	50.6394	IRAK2;TIFA;TICAM1;TLR2;RELB
cell cycle G1/S phase transition (GO:0044843)	1963-05-01	0.00100629	0.0214812	0	0	7.13525	49.2438	PLK3;CDKN1A;NASP;CUL1;E2F3
hemopoiesis (GO:0030097)	1994-06-01	0.00101006	0.0214812	0	0	5.65852	39.031	PTPRC;KAT6A;PLEK;RUNX2;ETV6;RUNX1
interleukin-1-mediated signaling pathway (GO:0070498)	1994-06-01	0.00101006	0.0214812	0	0	5.65852	39.031	IL1A;IRAK2;IL1B;CUL1;IL1RAP;NFKB1
negative regulation of G1/S transition of mitotic cell cycle (GO:2000134)	1937-04-01	0.00102473	0.0215797	0	0	10.0033	68.8559	PLK3;CDKN1A;CCL2;DACT1
negative regulation of interleukin-10 production (GO:0032693)	2021-03-17	0.00106204	0.0218737	0	0	17.6277	120.707	CD274;LILRB1;JAK3
regulation of response to external stimulus (GO:0032101)	7/130	0.00106765	0.0218737	0	0	4.73467	32.396	HCK;SBNO2;BCL6;TRAF3;IRF1;CASP4;PIK3AP1
positive regulation of signal transduction (GO:0009967)	10/252	0.00106925	0.0218737	0	0	3.46097	23.6758	C3;ASXL1;PTPRC;IL1B;MGAT5;PRKCA;ITGAV;TGFBR1;TLR2;DACT1
regulation of vesicle-mediated transport (GO:0060627)	1996-06-01	0.00112717	0.0228411	0	0	5.53221	37.5529	HCK;PTPN1;PTPRC;ABL2;ITGAV;BET1L
positive regulation of I-kappaB kinase/NF-kappaB signaling (GO:0043123)	8/171	0.00118992	0.0235919	0	0	4.09221	27.5564	CD40;TFRC;SLC20A1;NEK6;TIFA;DDX21;LTBR;TICAM1
regulation of transcription by RNA polymerase II (GO:0006357)	43/2206	0.00119185	0.0235919	0	0	1.74883	11.7735	ZNF496;CDKN1A;CD40;CEBPB;FHOD1;DOT1L;NLRC5;IKZF1;BACH1;ETS2;RELB;IL4I1;SBNO2;NCK2;HIVEP3;E2F3;HIVEP2;ELOC;CCNL1;DACT1;KDM6B;PLK3;SREBF1;LILRB1;BAZ1A;RUNX2;NFKB1;RUNX1;HIPK2;BATF;ETV6;ASXL1;BCL6;ID2;KAT6A;IRF1;ATF5;ATF6;HAMP;SSBP4;EZH2;PPARD;TLR2
defense response to virus (GO:0051607)	7/133	0.00121938	0.0235919	0	0	4.62123	31.0058	CD40;PTPRC;MLKL;IRF1;NLRC5;LILRB1;TLR2
positive regulation of ERK1 and ERK2 cascade (GO:0070374)	8/172	0.00123516	0.0235919	0	0	4.06705	27.2352	CCR1;GAREM1;PTPRC;PDGFA;CHI3L1;RAPGEF2;CCL2;PRKCA
regulation of protein tyrosine kinase activity (GO:0061097)	1939-04-01	0.0012522	0.0235919	0	0	9.43072	63.0242	PTPN1;PTPRC;NCK2;FCGR1A
negative regulation of cation transmembrane transport (GO:1904063)	2021-03-18	0.00126307	0.0235919	0	0	16.4517	109.802	BIN1;PPIF;HAMP
negative regulation of leukocyte cell-cell adhesion (GO:1903038)	2021-03-18	0.00126307	0.0235919	0	0	16.4517	109.802	IL4I1;JAK3;PAG1
neuron maturation (GO:0042551)	2021-03-18	0.00126307	0.0235919	0	0	16.4517	109.802	C3;ANKS1A;B4GALT5
programmed necrotic cell death (GO:0097300)	2021-03-18	0.00126307	0.0235919	0	0	16.4517	109.802	MLKL;PPIF;TICAM1
negative regulation of dendritic cell differentiation (GO:2001199)	2021-02-05	0.00143508	0.0263465	0	0	54.6445	357.733	TMEM176B;LILRB1
negative regulation of leukocyte differentiation (GO:1902106)	2021-02-05	0.00143508	0.0263465	0	0	54.6445	357.733	TMEM176B;LILRB1
negative regulation of cellular process (GO:0048523)	16/566	0.00159041	0.0289508	0	0	2.46145	15.861	LYN;BTG3;CDKN1A;BTG2;TESC;LILRB1;IL1A;BCL6;IL1B;IRF1;SESN2;NCK2;RAPGEF2;ATF5;PTPN2;TLR2
negative regulation of signal transduction (GO:0009968)	10/267	0.00164587	0.0297087	0	0	3.25646	20.8722	LYN;ASXL1;PTPRE;PTPN1;PTPRC;IL1B;PLEK;PTPN2;EZH2;DACT1
myeloid leukocyte differentiation (GO:0002573)	1971-05-01	0.00172337	0.0302683	0	0	6.26783	39.8851	CDKN1A;SBNO2;GAB2;RUNX1;BATF
glucose transmembrane transport (GO:1904659)	2021-03-20	0.00173324	0.0302683	0	0	14.5147	92.2811	SLC2A3;SLC2A5;PPARD
growth hormone receptor signaling pathway (GO:0060396)	2021-03-20	0.00173324	0.0302683	0	0	14.5147	92.2811	LYN;PTPN1;JAK3
negative regulation of lipid storage (GO:0010888)	2021-03-20	0.00173324	0.0302683	0	0	14.5147	92.2811	ITGAV;PTPN2;PPARD
regulation of JNK cascade (GO:0046328)	6/105	0.00178792	0.0309713	0	0	5.02698	31.8042	SH3RF3;TRAF3;IL1B;LTBR;DACT1;HIPK2
response to molecule of bacterial origin (GO:0002237)	1973-05-01	0.0019496	0.033236	0	0	6.08286	37.9578	GCH1;IL1B;NOCT;S100A8;IFNAR1
positive regulation of JNK cascade (GO:0046330)	1973-05-01	0.0019496	0.033236	0	0	6.08286	37.9578	SH3RF3;TRAF3;IL1B;LTBR;HIPK2
regulation of cardiac muscle cell proliferation (GO:0060043)	2021-03-21	0.00200409	0.033896	0	0	13.7076	85.1596	PIM1;TGFBR1;RUNX1
regulation of immature T cell proliferation in thymus (GO:0033084)	2021-02-06	0.00213537	0.0346105	0	0	40.9813	251.999	IL1A;IL1B
hexose import across plasma membrane (GO:0140271)	2021-02-06	0.00213537	0.0346105	0	0	40.9813	251.999	SLC2A3;SLC2A5
negative regulation of CD8-positive; alpha-beta T cell activation (GO:2001186)	2021-02-06	0.00213537	0.0346105	0	0	40.9813	251.999	CD274;LILRB1
positive regulation of granulocyte differentiation (GO:0030854)	2021-02-06	0.00213537	0.0346105	0	0	40.9813	251.999	TESC;RUNX1
regulation of insulin receptor signaling pathway (GO:0046626)	1945-04-01	0.00214301	0.0346105	0	0	8.04817	49.4604	PTPN1;PTPRE;IL1B;PTPN2
regulation of receptor signaling pathway via JAK-STAT (GO:0046425)	1945-04-01	0.00214301	0.0346105	0	0	8.04817	49.4604	SOCS3;PTPRC;DOT1L;JAK3
regulation of protein kinase activity (GO:0045859)	6/110	0.00226334	0.0360123	0	0	4.78408	29.1394	CDKN1A;SPRED1;PTPRC;DTNBP1;RAPGEF2;LCP2
response to tumor necrosis factor (GO:0034612)	6/110	0.00226334	0.0360123	0	0	4.78408	29.1394	CD40;GCH1;CHI3L1;CCL2;CD58;GBP1
negative regulation of lymphocyte activation (GO:0051250)	2021-03-22	0.00229986	0.0363242	0	0	12.9855	78.8859	IL4I1;JAK3;PAG1
regulation of B cell proliferation (GO:0030888)	1946-04-01	0.00232502	0.0364536	0	0	7.85615	47.6399	LYN;CD40;PTPRC;TFRC
Fc-epsilon receptor signaling pathway (GO:0038095)	6/111	0.00236886	0.0368718	0	0	4.73828	28.6445	LYN;CUL1;GRB2;LCP2;GAB2;NFKB1
positive regulation of gene expression (GO:0010628)	14/482	0.00240839	0.0372174	0	0	2.51974	15.191	TFRC;TESC;DTNBP1;DDX21;SERPINB9;LILRB1;LARP4B;TICAM1;TGFBR1;BATF;IL1A;ID2;IL1B;TLR2
Fc receptor signaling pathway (GO:0038093)	6/112	0.00247804	0.0380202	0	0	4.69334	28.1614	LYN;CUL1;GRB2;LCP2;GAB2;NFKB1
regulation of interferon-gamma-mediated signaling pathway (GO:0060334)	2021-03-23	0.00262129	0.0396517	0	0	12.3356	73.324	SOCS3;NLRC5;PTPN2
hexose transmembrane transport (GO:0008645)	2021-03-23	0.00262129	0.0396517	0	0	12.3356	73.324	SLC2A3;SLC2A5;PPARD
positive regulation of macromolecule metabolic process (GO:0010604)	12/384	0.00269378	0.0404632	0	0	2.70702	16.0169	IL1A;PTPN1;TFRC;ID2;TESC;IL1B;DTNBP1;SERPINB9;LILRB1;TICAM1;TGFBR1;TLR2
negative regulation of MAP kinase activity (GO:0043407)	1948-04-01	0.00272041	0.0405795	0	0	7.49829	44.2922	LYN;PTPN1;IL1B;HIPK3
regulation of intracellular signal transduction (GO:1902531)	13/437	0.00278128	0.0412013	0	0	2.5772	15.1664	LYN;PLK3;STARD8;ARHGAP26;HIPK2;STK3;SPRED1;TRAF3;IL1B;KAT6A;ITGAV;SRGAP1;GBP1
positive regulation of actin filament polymerization (GO:0030838)	1949-04-01	0.00293438	0.0422361	0	0	7.33129	42.7506	VASP;HCK;BIN1;NCK2
regulation of calcidiol 1-monooxygenase activity (GO:0060558)	2021-02-07	0.00296561	0.0422361	0	0	32.7834	190.822	IL1B;NFKB1
regulation of glial cell apoptotic process (GO:0034350)	2021-02-07	0.00296561	0.0422361	0	0	32.7834	190.822	CCL2;PRKCA
dendritic cell differentiation (GO:0097028)	2021-03-24	0.00296911	0.0422361	0	0	11.7476	68.3652	LYN;LILRB1;BATF
positive regulation of transcription from RNA polymerase II promoter in response to stress (GO:0036003)	2021-03-24	0.00296911	0.0422361	0	0	11.7476	68.3652	CEBPB;SESN2;ATF6
protein kinase B signaling (GO:0043491)	2021-03-24	0.00296911	0.0422361	0	0	11.7476	68.3652	PLK3;IL1B;CCL2
regulation of cell differentiation (GO:0045595)	7/156	0.00301897	0.0426628	0	0	3.90331	22.6503	CEBPB;BCL6;BIN1;ID2;RUNX2;TGFBR1;RUNX1
positive regulation of cytoskeleton organization (GO:0051495)	1982-05-01	0.00324328	0.0455332	0	0	5.36942	30.7731	VASP;HCK;BIN1;PLEK;NCK2
positive regulation of vascular endothelial growth factor production (GO:0010575)	2021-03-25	0.00334399	0.0466422	0	0	11.2131	63.9211	C3;IL1A;IL1B
regulation of interleukin-12 production (GO:0032655)	1951-04-01	0.00339626	0.0467639	0	0	7.01861	39.9013	CD40;LILRB1;JAK3;TLR2
negative regulation of transport (GO:0051051)	1951-04-01	0.00339626	0.0467639	0	0	7.01861	39.9013	ITGAV;LILRB1;HAMP;TLR2
regulation of cell cycle (GO:0051726)	10/296	0.00346624	0.0474234	0	0	2.92191	16.5517	CDKN1A;PTPRC;BIN1;ID2;NEK6;IRF1;LILRB1;PIM3;TGFBR1;HIPK2
lymphocyte differentiation (GO:0030098)	1984-05-01	0.00359868	0.0489238	0	0	5.23295	29.4468	PTPRC;IKZF1;JAK3;PTPN2;RELB
signal transduction in response to DNA damage (GO:0042770)	1952-04-01	0.00364473	0.0492383	0	0	6.87204	38.5829	SESN2;DOT1L;GRB2;BATF
positive regulation of phagocytosis (GO:0050766)	1953-04-01	0.00390526	0.0495624	0	0	6.73145	37.3288	C3;PTPRC;IL1B;CCL2
regulation of alpha-beta T cell proliferation (GO:0046640)	2021-02-08	0.00392253	0.0495624	0	0	27.3181	151.37	IRF1;EBI3
regulation of apoptotic cell clearance (GO:2000425)	2021-02-08	0.00392253	0.0495624	0	0	27.3181	151.37	C3;CCL2
chromatin silencing at telomere (GO:0006348)	2021-02-08	0.00392253	0.0495624	0	0	27.3181	151.37	DOT1L;EZH2
coronary vasculature morphogenesis (GO:0060977)	2021-02-08	0.00392253	0.0495624	0	0	27.3181	151.37	SPRED1;TGFBR1
immune response-inhibiting cell surface receptor signaling pathway (GO:0002767)	2021-02-08	0.00392253	0.0495624	0	0	27.3181	151.37	LYN;LILRB1
leukocyte aggregation (GO:0070486)	2021-02-08	0.00392253	0.0495624	0	0	27.3181	151.37	IL1B;S100A8
negative regulation of glial cell apoptotic process (GO:0034351)	2021-02-08	0.00392253	0.0495624	0	0	27.3181	151.37	CCL2;PRKCA
negative regulation of T cell mediated cytotoxicity (GO:0001915)	2021-02-08	0.00392253	0.0495624	0	0	27.3181	151.37	PTPRC;LILRB1
positive regulation of apoptotic cell clearance (GO:2000427)	2021-02-08	0.00392253	0.0495624	0	0	27.3181	151.37	C3;CCL2
positive regulation of astrocyte differentiation (GO:0048711)	2021-02-08	0.00392253	0.0495624	0	0	27.3181	151.37	BIN1;ID2
