# Supplementary material for: Single-nucleus RNA-sequencing of autosomal dominant Alzheimer disease and risk variant carriers
Source: Nat Commun. 2023 Apr 21;14:2314. doi: 10.1038/s41467-023-37437-5 (PMC10121712; doi:10.1038/s41467-023-37437-5)
Supplement: Supplementary file 24 — Supplementary Dataset 21 [file 41467_2023_37437_MOESM24_ESM.xlsx]

## Sheet: APOE Pathway Results
Supplementary Table: Enriched pathways in upregulated genes in APOEe4+ sporadic AD samples
Genes were identified using a linear mixed model comparing APOEe4+ sporadic AD samples vs. APOEe4- sporadic AD samples
Cell states with no significant hits are not shown
a. Astrocytes - KEGG 2021 human
b. Astrocytes - GO Biological Process 2021
c. Microglia - KEGG 2021 human
d. Microglia - GO Biological Process 2021
e. EN - KEGG 2021 human
f. EN - GO Biological Process 2021
g. IN - KEGG 2021 human
h. IN - GO Biological Process 2021
i. Oligodendrocytes - KEGG 2021 human
j. Oligodendrocytes - GO Biological Process 2021
k. OPCs - KEGG 2021 human
l. OPCs - GO Biological Process 2021

## Sheet: a. Astro KEGG
astro.0
Term	Adjusted.P.value	Genes
Ribosome	1.84623e-17	RPL5;RPL30;MRPS16;RPL32;RPLP1;RPL10A;RPL8;MRPL34;RPL6;RPL7;RPS15;RPS14;RPL7A;RPS16;RPL36AL;RPS11;RPS13;RPS12;RPS9;RPS8;MRPS18A;MRPS2;MRPS21;RPS3A;MRPS5;RPL24;RPL29;RPL10;RPL12;RPL11;MRPL16;MRPL17;MRPL11;RPL14;RPS2;RPL18;RPS27A;RPL19;MRPL28;RPL35A;RPL23A;RPS25;RPS28;RPS27;RPL27A;RPL22L1;RPS21;RPS24;RPS23
Coronavirus disease	3.04009e-07	RPL5;RPL30;RPL32;RPL10;C1S;RPLP1;RPL12;RPL11;RPL8;RPL10A;RPL6;RPL7;RPS15;RPS14;RPL7A;RPS16;RPL36AL;RPL14;RPS2;RPS11;RPL18;RPS27A;RPS13;RPS12;RPL19;JUN;RPS9;RPS8;RPL35A;RPS3A;RPL23A;TNFRSF1A;RPS25;RPS28;ADAM17;RPS27;RPL27A;RPL24;RPL22L1;RPL29;RPS21;RPS24;RPS23
Parkinson disease	0.000110361	NDUFB10;NDUFA12;COX4I1;ATP5MC3;COX7A2;TXN;UQCR10;PARK7;COX5B;COX7C;PSMA7;UQCRH;TXN2;PSMD8;PSMB6;PSMB5;PSMB1;UBC;MFN1;UQCRFS1;RPS27A;NDUFA8;NDUFA4;ADRM1;ATP5F1E;TUBB2B;PSMA4;TUBB2A;NDUFS8;PSMC4;UQCRQ;NDUFS6;DDIT3;NDUFS5;NDUFS3;VDAC2;BAX;SLC25A5;SLC25A6
Huntington disease	0.000442835	DCTN6;NDUFB10;NDUFA12;COX4I1;CLTA;ATP5MC3;COX7A2;UQCR10;COX5B;COX7C;PSMA7;UQCRH;DNALI1;PSMD8;PSMB6;PSMB5;PSMB1;UQCRFS1;POLR2G;POLR2J;POLR2K;POLR2L;NDUFA8;NDUFA4;ADRM1;ATP5F1E;SOD1;TUBB2B;PSMA4;TUBB2A;NDUFS8;PSMC4;UQCRQ;NDUFS6;NDUFS5;NDUFS3;TFAM;VDAC2;MAP3K10;BAX;HAP1;SLC25A5;SLC25A6
Oxidative phosphorylation	0.00206588	NDUFA8;ATP6V1G1;NDUFB10;NDUFA12;NDUFA4;COX4I1;ATP5MC3;COX7A2;UQCR10;COX5B;COX7C;UQCRH;ATP5F1E;NDUFS8;UQCRQ;NDUFS6;NDUFS5;NDUFS3;COX11;UQCRFS1;ATP6V0E2;ATP6V1F;LHPP
Prion disease	0.0131522	NDUFB10;NDUFA12;COX4I1;ATP5MC3;COX7A2;UQCR10;COX5B;COX7C;PSMA7;UQCRH;PSMD8;PSMB6;PSMB5;PSMB1;UQCRFS1;HSPA8;NDUFA8;NDUFA4;ADRM1;ATP5F1E;SOD1;TUBB2B;PSMA4;TUBB2A;NDUFS8;PSMC4;UQCRQ;NDUFS6;DDIT3;NDUFS5;NDUFS3;VDAC2;BAX;SLC25A5;SLC25A6
Pathways of neurodegeneration	0.0131522	NDUFA12;COX4I1;PARK7;COX7C;DNALI1;PSMD8;UQCRFS1;GABARAPL2;WNT5B;TNFRSF1A;ATXN2L;TUBB2B;PSMA4;TUBB2A;NDUFS8;NDUFS6;DDIT3;NDUFS5;NDUFS3;VDAC2;HAP1;SLC25A5;SLC25A6;DCTN6;NDUFB10;ATP5MC3;COX7A2;UQCR10;COX5B;HSD17B10;PSMA7;UQCRH;PSMB6;PSMB5;PSMB1;UBC;MFN1;RPS27A;MAP2K6;FZD1;NDUFA8;FZD2;NDUFA4;ADRM1;WNT7A;ATP5F1E;SOD1;CCS;PSMC4;UQCRQ;CHMP2B;MAP3K10;BAX
Amyotrophic lateral sclerosis	0.0131522	DCTN6;NDUFB10;NDUFA12;COX4I1;ATP5MC3;COX7A2;UQCR10;COX5B;COX7C;PSMA7;UQCRH;DNALI1;ACTG1;PSMD8;PSMB6;PSMB5;PSMB1;UQCRFS1;RAE1;MAP2K6;GABARAPL2;NDUFA8;NDUFA4;ADRM1;ATP5F1E;TNFRSF1A;SOD1;ATXN2L;TUBB2B;CCS;PSMA4;TUBB2A;NDUFS8;PSMC4;UQCRQ;NDUFS6;DDIT3;NDUFS5;CHMP2B;NDUFS3;BAX;HAP1;NUP37
Diabetic cardiomyopathy	0.0237798	NDUFB10;NDUFA12;COX4I1;ATP5MC3;COX7A2;UQCR10;COX5B;COX7C;UQCRH;MPC2;UQCRFS1;NDUFA8;PDHA1;PARP1;TGFB3;NDUFA4;ATP5F1E;PPP1CA;NDUFS8;UQCRQ;NDUFS6;NDUFS5;NDUFS3;VDAC2;SLC25A5;GAPDH;SLC25A6
Non-alcoholic fatty liver disease	0.026984	NDUFA8;JUN;NDUFB10;NDUFA12;NDUFA4;COX4I1;COX7A2;UQCR10;ADIPOR1;COX5B;COX7C;UQCRH;TNFRSF1A;NDUFS8;UQCRQ;NDUFS6;DDIT3;NDUFS5;MLX;NDUFS3;UQCRFS1;BAX
Lysosome	0.0310034	CD164;CD63;ASAH1;FUCA1;GAA;FUCA2;M6PR;CLTA;AP4M1;LAPTM4B;NPC2;LAMP2;NEU1;PPT1;IDS;DNASE2;CTSF;GLA;CTSB
Spliceosome	0.0346141	HSPA8;RBM25;SF3B6;EIF4A3;HNRNPU;SNU13;LSM5;LSM3;PQBP1;LSM6;PHF5A;PUF60;SYF2;PCBP1;SNRPB2;SNRNP200;SRSF6;SNRPA;SRSF8;SRSF9;RBM22
Alzheimer disease	0.03631	NDUFB10;NDUFA12;COX4I1;ATP5MC3;COX7A2;UQCR10;COX5B;COX7C;HSD17B10;PSMA7;UQCRH;PSMD8;PSMB6;NCSTN;PSMB5;PSMB1;UQCRFS1;FZD1;NDUFA8;FZD2;WNT5B;NDUFA4;ADRM1;WNT7A;ATP5F1E;TNFRSF1A;TUBB2B;ADAM17;PSMA4;TUBB2A;NDUFS8;PSMC4;UQCRQ;NDUFS6;DDIT3;NDUFS5;NDUFS3;VDAC2;SLC25A5;GAPDH;SLC25A6

## Sheet: b. Astro GO BP
astro.0			astro.all
Term	Adjusted.P.value	Genes	Term	Adjusted.P.value	Genes
cytoplasmic translation (GO:0002181)	4.9818e-21	RPL5;RPL30;RPL32;RPL10;RPLP1;RPL12;RPL11;RPL10A;RPL8;GSPT2;RPL6;RPL7;RPS15;RPL7A;RPS14;RPS16;RPL14;RPS2;RPS11;RPL18;RPS27A;RPS13;ZC3H15;RPS12;RPL19;RPS9;RPS8;TMA7;RPL35A;RPS3A;RPL23A;RPS25;RPS28;RPS27;EIF3I;RPL27A;RPL24;RPL22L1;RPL29;RPS21;RPS24;RPS23	maintenance of protein localization in endoplasmic reticulum (GO:0035437)	0.00774687	HSPA5;RER1;GPAA1;KDELR1
protein targeting to ER (GO:0045047)	3.10928e-20	RPL5;RPL30;RPL32;RPL10;RPLP1;RPL12;ZFAND2B;RPL11;RPL10A;RPL8;SRP14;RPL6;RPL7;RPS15;RPS14;RPL7A;RPS16;SEC61G;RPL14;RPS2;RPS11;RPL18;RPS27A;RPS13;RPS12;RPL19;RPS9;RPS8;RPL35A;RPS3A;RPL23A;RPS25;SPCS3;RPS28;RPS27;RPL27A;SRPRA;RPL24;SRPRB;RPL29;RPS21;RPS24;RPS23	COPI coating of Golgi vesicle (GO:0048205)	0.00774687	TMED9;TMED10;TMED2
cotranslational protein targeting to membrane (GO:0006613)	3.10928e-20	RPL5;RPL30;RPL32;RPL10;RPLP1;RPL12;RPL11;RPL10A;RPL8;SRP14;RPL6;RPL7;RPS15;RPL7A;RPS14;RPS16;RPL14;SSR1;RPS2;RPS11;RPL18;RPS27A;RPS13;RPS12;RPL19;RPS9;RPS8;SSR2;RPL35A;RPS3A;RPL23A;RPS25;RPS28;RPS27;RPL27A;SRPRA;RPL24;RPL29;RPS21;RPS24;RPS23	COPI-coated vesicle budding (GO:0035964)	0.00774687	TMED9;TMED10;TMED2
SRP-dependent cotranslational protein targeting to membrane (GO:0006614)	3.68163e-19	RPL5;RPL30;RPL32;RPL10;RPLP1;RPL12;ZFAND2B;RPL11;RPL10A;RPL8;SRP14;RPL6;RPL7;RPS15;RPL7A;RPS14;RPS16;RPL14;RPS2;RPS11;RPL18;RPS27A;RPS13;RPS12;RPL19;RPS9;RPS8;RPL35A;RPS3A;RPL23A;RPS25;RPS28;RPS27;RPL27A;RPL24;RPL29;RPS21;RPS24;RPS23	Golgi transport vesicle coating (GO:0048200)	0.00774687	TMED9;TMED10;TMED2
translation (GO:0006412)	9.87875e-19	RPL5;RPL30;MRPS16;RPL32;RPLP1;RPL8;MRPL34;RPL10A;RPL6;RPL7;RPS15;EEF1B2;RPS14;RPL7A;RPS16;RPS11;RPS13;RPS12;RPS9;RPS8;MRPS18A;MRPS2;MRPS21;MRPL47;RPS3A;QRSL1;MRPL43;MRPS5;EEF1A1;MRPL51;EEF1D;RPL24;RPL29;RPL10;MRPS33;RPL12;RPL11;MRPL16;GSPT2;MRPL57;MRPL11;MRPL55;RPL14;RPS2;RPL18;RPS27A;ZC3H15;RPL19;TMA7;MRPL28;RPL35A;RPL23A;RPS25;RPS28;RPS27;RPL27A;RPL22L1;RPS21;RPS24;RPS23	retrograde vesicle-mediated transport, Golgi to endoplasmic reticulum (GO:0006890)	0.0105323	TMED9;TMED10;RER1;TMEM115;KDELR1;SURF4;TMED2
peptide biosynthetic process (GO:0043043)	2.04585e-17	RPL5;RPL30;MRPS16;RPL32;RPLP1;RPL10A;RPL8;MRPL34;RPL6;RPL7;RPS15;RPS14;RPL7A;RPS16;RPS11;RPS13;RPS12;RPS9;RPS8;MRPS18A;MRPS21;RPS3A;MRPL43;MRPS5;EEF1A1;MRPL51;RPL24;RPL29;RPL10;MRPS33;RPL12;RPL11;GSPT2;MRPL11;MRPL55;RPL14;RPS2;RPL18;RPS27A;RPL19;MRPL28;RPL35A;RPL23A;RPS25;RPS28;RPS27;RPL27A;RPS21;RPS24;RPS23	protein retention in ER lumen (GO:0006621)	0.0121927	RER1;GPAA1;KDELR1
nuclear-transcribed mRNA catabolic process, nonsense-mediated decay (GO:0000184)	4.15747e-16	RPL5;RPL30;RPL32;RPL10;RPLP1;RPL12;EIF4A3;RPL11;RPL10A;RPL8;GSPT2;RPL6;RPL7;RPS15;RPS14;RPL7A;RPS16;RPL14;RPS2;RPS11;RPL18;RPS27A;RPS13;RPS12;RPL19;RPS9;RPS8;RPL35A;RPS3A;RPL23A;PNRC2;RPS25;RPS28;RPS27;RPL27A;RPL24;RPL29;RPS21;RPS24;RPS23	antigen processing and presentation of exogenous peptide antigen via MHC class I, TAP-independent (GO:0002480)	0.0121927	HLA-B;HLA-C;B2M
cellular macromolecule biosynthetic process (GO:0034645)	3.01434e-13	RPL5;RPL30;MRPS16;RPL32;RPLP1;MCM9;RPL8;MRPL34;RPL10A;RPL6;RPL7;RPS15;EEF1B2;RPS14;RPL7A;RPS16;KAT5;RPS11;RPS13;RPS12;RPS9;RFC3;RPS8;MRPS18A;MRPS21;RPS3A;MRPL43;MRPS5;EEF1A1;MRPL51;EEF1D;GRWD1;RPL24;RPL29;PTMA;RPL10;MRPS33;RPL12;RPL11;DTX1;GSPT2;MRPL11;MRPL55;TBRG1;RPL14;POLR2G;RPS2;RPL18;RPS27A;POLR2J;POLR2K;RPL19;POLR2L;DUT;MRPL28;RPL35A;RPL23A;RPS25;RPS28;RPS27;RPL27A;RPS21;RPS24;EIF4G2;RPS23
gene expression (GO:0010467)	3.34514e-13	RPL5;RPL30;MRPS16;RPL32;RPLP1;EIF4A3;HNRNPU;ADARB1;RPL8;MRPL34;RPL10A;RPL6;RPL7;RPS15;RPS14;RPL7A;ALKBH5;RPS16;RPS11;RPS13;RPS12;RPS9;RPS8;MRPS18A;MRPS21;RPS3A;MRPL43;MRPS5;MRPL44;EEF1A1;MRPL51;RPL24;RPL29;SRSF6;PTMA;SRSF9;RPL10;MRPS33;RPL12;RPL11;DTX1;GSPT2;TSPAN33;LMF2;MRPL11;MRPL55;PABPN1;RPL14;POLR2G;RPS2;RPL18;RPS27A;RAE1;EIF4E;POLR2J;POLR2K;RPL19;POLR2L;MRPL28;RPL35A;RPL23A;RPS25;RPS28;RPS2…
nuclear-transcribed mRNA catabolic process (GO:0000956)	8.63063e-11	RPL5;RPL30;RPL32;RPL10;RPLP1;RPL12;EIF4A3;RPL11;RPL10A;RPL8;GSPT2;RPL6;RPL7;RPS15;RPS14;RPL7A;RPS16;RPL14;POLR2G;RPS2;RPS11;RPL18;RPS27A;RPS13;RPS12;RPL19;RPS9;RPS8;LSM1;RPL35A;RPS3A;RPL23A;PNRC2;RPS25;RPS28;RPS27;RPL27A;RPL24;RPL29;RPS21;RPS24;RPS23
cellular protein metabolic process (GO:0044267)	3.09198e-10	RPL5;RPL30;MRPS16;RPL32;RPLP1;RPL8;MRPL34;RPL10A;RPL6;RPL7;RPS15;RPL7A;RPS14;LGALS1;RPS16;TIMP1;RPS11;SEPHS1;RPS13;RPS12;RPS9;RPS8;MRPS18A;MRPS21;RPS3A;PDIA6;MRPL43;MRPS5;CKAP4;EEF1A1;ADAM17;RCN1;MRPL51;RPL24;VWA1;RPL29;STOML2;RPL10;RPL12;MRPS33;RPN1;RPL11;GSPT2;MRPL11;MRPL55;HSP90B1;NCSTN;RPL14;TMEM208;RPS2;RPL18;RPS27A;RPL19;SEC11C;SLC35A1;LAMB2;FUCA2;CCDC59;FN1;MRPL28;RPL35A;RPL23A;RPS25;SPCS3…
ribosome biogenesis (GO:0042254)	1.69076e-08	RPL5;RPL30;RPL32;RPL10;POP4;RPLP1;RPL12;RPL11;SNU13;NOC2L;RPL10A;RPL8;SDAD1;RPL6;RPL7;RPS15;RPS14;RPL7A;RPS16;RPL14;RPS2;RPL18;RPL19;NOM1;RPS9;NPM1;WDR18;RPL35A;URB2;RPL23A;RPS25;RPS28;RPS27;RPL27A;C1D;SBDS;RPL24;RPL29;RPS24;RAN;CUL4B
rRNA processing (GO:0006364)	1.27995e-07	RPL5;RPL30;RPL32;RPL10;POP4;RPLP1;RPL12;RPL11;SNU13;RPL10A;RPL8;RPL6;RPL7;RPS15;RPS14;RPL7A;RPS16;RPL14;RPS2;RPL18;RPL19;RPS9;WDR18;RPL35A;RPL23A;RPS25;RPS28;NSA2;LSM6;RPS27;RPL27A;C1D;SBDS;RPL24;SRFBP1;RPL29;RPS24
rRNA metabolic process (GO:0016072)	2.62088e-07	TRIR;RPL5;RPL30;RPL32;RPL10;POP4;RPLP1;RPL12;RPL11;SNU13;RPL10A;RPL8;RPL6;RPL7;RPS15;RPS14;RPL7A;RPS16;RPL14;RPS2;RPL18;RPL19;RPS9;WDR18;RPL35A;RPL23A;RPS25;RPS28;RPS27;RPL27A;C1D;SBDS;RPL24;RPL29;RPS24
translational elongation (GO:0006414)	2.8353e-07	MRPS16;MRPS33;MRPL16;MRPL17;MRPL34;MRPL57;MRPL11;MRPL55;EEF1B2;MRPL40;GADD45GIP1;MRPS22;MRPS18A;MRPL28;MRPS2;MRPS21;MRPL47;MRPL46;MRPL43;MRPS5;MRPL44;EEF1A1;MRPL50;MRPL51;EEF1D;AURKAIP1;ZNF598
mitochondrial translational termination (GO:0070126)	9.55007e-07	GADD45GIP1;MRPS16;MRPS22;MRPS33;MRPL16;MRPS18A;MRPS2;MRPS21;MRPL17;MRPL28;MRPL47;MRPL34;MRPL46;MRPL57;MRPL43;MRPS5;MRPL44;MRPL11;MRPL55;MRPL50;MRPL40;MRPL51;AURKAIP1;MTRF1L
translational termination (GO:0006415)	9.55007e-07	MRPS16;MRPS33;MRPL16;MRPL17;MRPL34;GSPT2;MRPL57;MRPL11;MRPL55;MRPL40;GADD45GIP1;MRPS22;MRPS18A;MRPS2;MRPS21;MRPL28;MRPL47;MRPL46;MRPL43;MRPS5;MRPL44;MRPL50;MRPL51;AURKAIP1;MTRF1L
protein targeting (GO:0006605)	9.82355e-07	TIMM9;ZFAND2B;RPL11;TIMM13;ZDHHC24;SRP14;TOMM20;AP4M1;ZDHHC18;SEC61G;LAMP2;TSPO;DNAJC19;BCAP31;PEX16;TIMM8B;AIP;HPS4;ZDHHC12;TIMM22;PEX12;SPCS3;NACA;CDC37;SRPRA;TOMM7;SRPRB;HAP1;SLC25A6
ncRNA processing (GO:0034470)	1.96032e-06	RPL5;INTS12;RPL30;RPL32;RPL10;POP4;RPLP1;RPL12;RPL11;SNU13;RPL8;RPL10A;RPL6;RPL7;RPS15;RPS14;RPL7A;RPS16;RPL14;DGCR8;RPS2;RPL18;RPL19;RPS9;SSB;WDR18;RPL35A;RPL23A;MRPL44;RPS25;RPS28;RPS27;RPL27A;C1D;SBDS;RPL24;RPL29;RPS24
mitochondrial translational elongation (GO:0070125)	3.91282e-06	GADD45GIP1;MRPS16;MRPS22;MRPS33;MRPL16;MRPS18A;MRPS2;MRPS21;MRPL17;MRPL28;MRPL47;MRPL34;MRPL46;MRPL57;MRPL43;MRPS5;MRPL44;MRPL11;MRPL55;MRPL50;MRPL40;MRPL51;AURKAIP1
mitochondrial translation (GO:0032543)	5.49224e-06	MRPS16;MRPS33;MRPL16;MRPL17;MRPL34;MRPL57;MRPL11;MRPL55;MRPL40;GADD45GIP1;MRPS22;MRPS18A;MRPL28;MRPS2;MRPS21;MRPL47;QRSL1;MRPL46;MRPL43;MRPS5;MRPL44;MRPL50;MRPL51;AURKAIP1;MTRF1L
ribosome assembly (GO:0042255)	0.000125435	RPL5;NPM1;RPL10;RPL11;MPV17L2;MRPS2;RPL23A;RPL6;RPS15;RPS14;RPS28;RPS27;C1QBP;SBDS;RPL24
ribosomal large subunit biogenesis (GO:0042273)	0.000140448	RPL5;NPM1;RPL10;RPL11;RPL35A;SNU13;RPL23A;NOC2L;RPL10A;SDAD1;RPL6;RPL7;RPL7A;NSA2;RPL14;RPL24
ribonucleoprotein complex biogenesis (GO:0022613)	0.000285742	RPL5;NOM1;NPM1;RPL11;RPL35A;URB2;NOC2L;SDAD1;RPL7;RPS15;RPS25;RPS28;RPS16;RPL14;RPS24;CUL4B
ribosomal small subunit biogenesis (GO:0042274)	0.00140892	RPS15;RPS14;NOM1;RPS25;NPM1;RPS28;RPS16;LSM6;RPS27;SNU13;SRFBP1;RPS24
aerobic electron transport chain (GO:0019646)	0.00925283	NDUFA8;NDUFB10;NDUFA12;NDUFA4;COX4I1;UQCR10;COX5B;COX7C;UQCRH;NDUFS8;NDUFS6;UQCRQ;NDUFS5;NDUFS3;UQCRFS1
mitochondrial ATP synthesis coupled electron transport (GO:0042775)	0.0105873	NDUFA8;NDUFB10;NDUFA12;NDUFA4;COX4I1;UQCR10;COX5B;COX7C;UQCRH;NDUFS8;NDUFS6;UQCRQ;NDUFS5;NDUFS3;UQCRFS1
negative regulation of RNA splicing (GO:0033119)	0.0222939	PTBP1;C1QBP;SAP18;TMBIM6;SRSF6;RPS13;SRSF9
RNA splicing, via transesterification reactions with bulged adenosine as nucleophile (GO:0000377)	0.0318588	DBR1;SF3B6;EIF4A3;HNRNPU;SNU13;CWC25;YBX1;PQBP1;PTBP1;PABPN1;PUF60;PCBP1;CWC22;POLR2G;SNRPB2;POLR2J;POLR2K;POLR2L;HSPA8;PRPF4B;LSM5;LSM3;PHF5A;LSM6;SYF2;GEMIN5;SNRNP25;SNRNP200;SRSF6;SNRPA;SRSF8;SRSF9;RBM22
regulation of collagen fibril organization (GO:1904026)	0.0359393	EFEMP2;CHADL;EMILIN1;AEBP1
establishment of protein localization to mitochondrion (GO:0072655)	0.038534	BCAP31;DNAJC19;TIMM8B;TIMM9;TIMM13;AIP;TOMM7;TSPO;TIMM22;TOMM20;SLC25A6
mitochondrial transport (GO:0006839)	0.0395054	BCAP31;DNAJC19;TIMM8B;TIMM9;AIP;TIMM13;TOMM7;TSPO;TIMM22;SLC25A5;TOMM20;SLC25A6
antigen processing and presentation of exogenous peptide antigen via MHC class I, TAP-dependent (GO:0002479)	0.0428328	PSMD10;HLA-B;HLA-C;HLA-F;PSMA7;PSMD8;PSMB6;PSMA4;PSMB5;PSMD5;PSMC4;PSMB1;CALR;B2M
mRNA processing (GO:0006397)	0.0428328	DBR1;SF3B6;EIF4A3;SUPT4H1;HNRNPU;SNU13;CWC25;YBX1;PQBP1;PTBP1;ALKBH5;PABPN1;PUF60;PCBP1;CWC22;POLR2G;SNRPB2;POLR2J;POLR2K;POLR2L;HSPA8;PRPF4B;LSM5;LSM3;PHF5A;LSM6;SON;SYF2;GEMIN5;SNRNP25;AURKAIP1;SNRNP200;SRSF6;SNRPA;SRSF8;SRSF9;RBM22
mitochondrial gene expression (GO:0140053)	0.0455735	MRPS16;MRPL51;MRPL16;MRPS18A;MRPS2;MRPS21;TFAM;MRPL47;QRSL1;MRPL57
glutathione derivative biosynthetic process (GO:1901687)	0.047203	GSTM4;GSTZ1;GSTK1;GSTP1;MGST3;AKR1A1;MGST1
glutathione derivative metabolic process (GO:1901685)	0.047203	GSTM4;GSTZ1;GSTK1;GSTP1;MGST3;AKR1A1;MGST1
proteasome assembly (GO:0043248)	0.047203	PSMD10;PSMD5;OTUD6B;ADRM1;POMP

## Sheet: c. Micro KEGG
mic.0			mic.2			mic.all
Term	Adjusted.P.value	Genes	Term	Adjusted.P.value	Genes	Term	Adjusted.P.value	Genes
Protein processing in endoplasmic reticulum	1.64779e-12	PPP1R15A;VCP;HSP90AB1;UBE2D4;RPN2;NGLY1;UBE2D1;DNAJB2;LMAN1;GANAB;OS9;LMAN2;MAN1C1;UBQLN1;SEC23B;UGGT1;PDIA3;SEC24B;SEC24A;EDEM1;SSR2;AMFR;EIF2AK3;UBE4B;YOD1;UBE2G1;UBE2G2;PDIA6;RAD23B;PDIA4;DNAJC3;DNAJA1;SELENOS;DNAJC5;CANX;PLAA;P4HB;SEC24C;HSPA1B;HSPA1A	Antigen processing and presentation	0.00237869	HSP90AA1;HSPA1B;HSPA1A	Protein processing in endoplasmic reticulum	0.00558504	DNAJC3;SELENOS;RPN2;HSPA5;SSR2;CANX;P4HB;RNF185;SEC23B;HSPA1B;HSPA1A
Endocytosis	0.000669839	WIPF2;CLTC;CLTA;WASHC2C;AGAP4;ARRB1;ASAP1;AGAP3;RAB22A;PLD2;SNX3;SNX2;PIP5K1C;ACTR2;ARFGEF2;SMAD3;IST1;VTA1;GBF1;ARAP2;VPS37C;SNF8;EPS15L1;RHOA;ARFGAP2;RAB10;AGAP6;HGS;STAM2;HSPA1B;SPG21;RAB7A;HSPA1A	Estrogen signaling pathway	0.00632599	HSP90AA1;HSPA1B;HSPA1A
Ubiquitin mediated proteolysis	0.000979023	PIAS4;DET1;UBE2D4;CUL3;UBE2D1;XIAP;UBE3A;UBE4B;UBE2G1;UBE2A;UBE2G2;RCHY1;ANAPC10;FZR1;CDC23;CDC27;UBC;UBE2O;ANAPC5;ELOC;BTRC;SAE1	Protein processing in endoplasmic reticulum	0.00807077	HSP90AA1;HSPA1B;HSPA1A
Spliceosome	0.00222458	SF3A3;TCERG1;PPIL1;SF3B3;SF3A2;CCDC12;DDX46;CDC5L;PRPF40A;THOC2;PRPF8;LSM2;PRPF4;PRPF6;SNW1;PRPF18;TRA2A;SRSF2;SNRPF;SNRPC;HSPA1B;HSPA1A	Lipid and atherosclerosis	0.0117601	HSP90AA1;HSPA1B;HSPA1A
			Legionellosis	0.0119049	HSPA1B;HSPA1A
			Endocytosis	0.0123726	ARAP1;HSPA1B;HSPA1A
			Prion disease	0.0133268	SEM1;HSPA1B;HSPA1A
			Longevity regulating pathway	0.0234109	HSPA1B;HSPA1A
			Toxoplasmosis	0.0249707	HSPA1B;HSPA1A
			Measles	0.0341514	HSPA1B;HSPA1A
			Spliceosome	0.0359505	HSPA1B;HSPA1A

## Sheet: d. Micro GO BP
mic.0			mic.2			mic.all
Term	Adjusted.P.value	Genes	Term	Adjusted.P.value	Genes	Term	Adjusted.P.value	Genes
proteasome-mediated ubiquitin-dependent protein catabolic process (GO:0043161)	4.02382e-05	VCP;PSMD14;CUL3;UBE2D1;ARRB1;AGAP3;ANAPC10;PSMA7;DNAJB2;PSMB7;FZR1;CDC23;KAT5;RNF216;OS9;PSMD5;CDC27;UBC;ZSWIM8;UBQLN1;FEM1C;PSMF1;BTRC;EDEM1;AMFR;FBXL19;YOD1;UBE2G1;UBE4B;UBE2G2;UBE2A;KCTD5;RAD23B;SIRT2;FBXO31;RNF126;SELENOS;JKAMP;CDK2;KCTD13;TRIM13;PLAA;SPOPL;ANAPC5;FBXL6	regulation of protein modification by small protein conjugation or removal (GO:1903320)	0.000291966	HSP90AA1;HSPA1B;HSPA1A	ribosome biogenesis (GO:0042254)	0.0142188	RCL1;NOP56;LSG1;PDCD11;UTP4;DDX31;DDX10;RRP12;RPF2;UTP14A;DCAF13;RPF1
ubiquitin-dependent protein catabolic process (GO:0006511)	5.37293e-05	VCP;UBE2D4;PSMD14;CUL3;UBE2D1;ARRB1;AGAP3;RCHY1;ANAPC10;PSMA7;PSMB7;FZR1;CDC23;KAT5;RNF216;OS9;PSMD5;CDC27;ARIH2;ZSWIM8;UBQLN1;FEM1C;RBBP6;PSMF1;ELOC;BTRC;ZRANB1;AMFR;FBXL19;VPS37C;UBE2G1;UBE4B;UBE2G2;UBE2A;KCTD5;RAD23B;SIRT2;MIB1;RNF126;WDR81;KCTD13;TRIM13;UBAP1;PLAA;SPOPL;ANAPC5;SQSTM1	cellular response to heat (GO:0034605)	0.000579663	HSP90AA1;HSPA1B;HSPA1A	mitotic G1/S transition checkpoint signaling (GO:0044819)	0.0142188	CCND1;RFWD3;CDK2;FBXO31
neutrophil degranulation (GO:0043312)	7.4001e-05	HSP90AB1;ITGAM;B4GALT1;ITGB2;TCIRG1;ITGAL;STK10;ACTR1B;ADGRE5;TOM1;CPNE1;PGM2;SIRPA;GUSB;CD33;ACTR2;DBNL;DGAT1;IST1;NFAM1;ANO6;TMC6;RHOA;OSCAR;VAMP8;DNAJC3;RAP2C;RAP2B;DNAJC5;ARL8A;RAB7A;CD63;VCP;CANT1;PSMD14;PTAFR;PRCP;IQGAP1;AGPAT2;PSMB7;MLEC;CCT8;ATP6V0A1;GSDMD;XRCC6;XRCC5;FUCA2;SURF4;NBEAL2;NFKB1;CPPED1;RAB10;GLB1;RAB18;MAN2B1;HSPA1B;HSPA1A	positive regulation of nucleotide-binding oligomerization domain containing signaling pathway (GO:0070426)	0.000579663	HSPA1B;HSPA1A	ncRNA processing (GO:0034470)	0.0142188	RCL1;NOP56;INTS12;SMAD3;PDCD11;AGO3;UTP4;DDX10;RRP12;UTP14A;DCAF13;RPF1
neutrophil activation involved in immune response (GO:0002283)	7.4001e-05	HSP90AB1;ITGAM;B4GALT1;ITGB2;TCIRG1;ITGAL;STK10;ACTR1B;ADGRE5;TOM1;CPNE1;PGM2;SIRPA;GUSB;CD33;ACTR2;DBNL;DGAT1;IST1;NFAM1;ANO6;TMC6;RHOA;OSCAR;VAMP8;DNAJC3;RAP2C;RAP2B;DNAJC5;ARL8A;RAB7A;CD63;VCP;CANT1;PSMD14;PTAFR;PRCP;IQGAP1;AGPAT2;PSMB7;MLEC;CCT8;ATP6V0A1;GSDMD;XRCC6;XRCC5;FUCA2;SURF4;NBEAL2;NFKB1;CPPED1;RAB10;GLB1;RAB18;MAN2B1;HSPA1B;HSPA1A	mRNA catabolic process (GO:0006402)	0.000579663	DHX34;HSPA1B;HSPA1A	rRNA metabolic process (GO:0016072)	0.0352073	RCL1;NOP56;PDCD11;NIFK;UTP4;DDX10;RRP12;UTP14A;DCAF13;RPF1
neutrophil mediated immunity (GO:0002446)	7.4001e-05	HSP90AB1;ITGAM;B4GALT1;ITGB2;TCIRG1;ITGAL;STK10;ACTR1B;ADGRE5;TOM1;CPNE1;PGM2;SIRPA;GUSB;CD33;ACTR2;DBNL;DGAT1;IST1;NFAM1;ANO6;TMC6;RHOA;OSCAR;VAMP8;DNAJC3;RAP2C;RAP2B;DNAJC5;ARL8A;RAB7A;CD63;VCP;CANT1;PSMD14;PTAFR;PRCP;IQGAP1;AGPAT2;PSMB7;MLEC;CCT8;ATP6V0A1;GSDMD;XRCC6;XRCC5;FUCA2;SURF4;NBEAL2;NFKB1;CPPED1;RAB10;GLB1;RAB18;MAN2B1;HSPA1B;HSPA1A	heat acclimation (GO:0010286)	0.000579663	HSPA1B;HSPA1A	neutrophil degranulation (GO:0043312)	0.0352073	ITGAM;CAB39;DGAT1;PSMD14;SURF4;FUCA2;ITGB2;NBEAL2;TMC6;DNAJC3;LGALS3;PNP;ACTR1B;PLAU;CD58;HSPA1B;RAB7A;HSPA1A
regulation of mitotic cell cycle phase transition (GO:1901990)	0.00115126	CEP57;YWHAE;PSMD14;CUL3;UBE2D1;ANAPC10;PSMA7;ZFP36L1;PSMB7;FZR1;CDC23;HAUS8;PSMD5;CDC27;UBC;CEP250;PSMF1;BTRC;CDK5RAP2;ODF2;HAUS6;HAUS5;CKAP5;SIRT2;HAUS1;CDK2;ANAPC5;CEP41	regulation of nucleotide-binding oligomerization domain containing 2 signaling pathway (GO:0070432)	0.000579663	HSPA1B;HSPA1A	neutrophil activation involved in immune response (GO:0002283)	0.0352073	ITGAM;CAB39;DGAT1;PSMD14;SURF4;FUCA2;ITGB2;NBEAL2;TMC6;DNAJC3;LGALS3;PNP;ACTR1B;PLAU;CD58;HSPA1B;RAB7A;HSPA1A
modification-dependent protein catabolic process (GO:0019941)	0.00121059	UBE2D4;PSMD14;CUL3;UBE2D1;ARRB1;RCHY1;ANAPC10;FZR1;CDC23;OS9;CDC27;UBC;ARIH2;UBQLN1;FEM1C;RBBP6;PSMF1;ELOC;BTRC;AMFR;UBE2G1;UBE4B;UBE2G2;UBE2A;MIB1;RNF126;WDR81;ANAPC5;SQSTM1	cellular heat acclimation (GO:0070370)	0.000579663	HSPA1B;HSPA1A	rRNA processing (GO:0006364)	0.0352073	RCL1;NOP56;PDCD11;UTP4;DDX10;RRP12;UTP14A;RRP15;DCAF13;RPF1
organelle assembly (GO:0070925)	0.00121059	BECN1;DDX6;WDR45B;ASAP1;FNBP1L;CORO1A;EDC3;IFT52;IFT74;NUDCD3;HAUS8;TCTN3;G3BP1;UBQLN1;CEP250;NEK1;UBAP2L;E2F4;ATG5;ACTR2;YTHDF1;DBNL;IFT140;IST1;CCDC57;VTA1;GBF1;PLA2G4C;RFX2;HPS4;VPS37C;IFT122;HAUS6;SNF8;HAUS5;TTC39C;PATL1;WDR11;HAUS1;ATXN2L;HGS;CEP41;TUBGCP4;ATP6V0D1;STAM2;EXOC2;CDS2;RAB7A	response to unfolded protein (GO:0006986)	0.000579663	HSP90AA1;HSPA1B;HSPA1A	neutrophil mediated immunity (GO:0002446)	0.0352073	ITGAM;CAB39;DGAT1;PSMD14;SURF4;FUCA2;ITGB2;NBEAL2;TMC6;DNAJC3;LGALS3;PNP;ACTR1B;PLAU;CD58;HSPA1B;RAB7A;HSPA1A
mRNA splicing, via spliceosome (GO:0000398)	0.00151276	DBR1;SF3B3;DDX46;CWF19L2;PRPF8;COIL;SYNCRIP;PTBP1;SART3;POLR2B;TRA2A;RBM10;SF3A3;PRMT5;CPSF7;PPIL1;SF3A2;USP49;METTL3;CDC5L;PRPF40A;GTF2F1;SRPK1;WDR33;LSM2;PRPF4;SNW1;PRPF6;HNRNPF;SRSF2;STRAP;GEMIN5;SNRPF;CACTIN;SNRPC	positive regulation of microtubule nucleation (GO:0090063)	0.000708205	HSPA1B;HSPA1A	regulation of microtubule nucleation (GO:0010968)	0.0420406	RANGRF;HSPA1B;HSPA1A
spliceosomal snRNP assembly (GO:0000387)	0.00151276	COIL;PRMT5;SART3;PRPF6;GEMIN5;STRAP;SNRPF;SNRPC;PRPF8;AAR2;LSM2	positive regulation of tumor necrosis factor-mediated signaling pathway (GO:1903265)	0.00109143	HSPA1B;HSPA1A	phagosome-lysosome fusion (GO:0090385)	0.0420406	RAB39A;ARL8B;RAB7A
protein modification by small protein conjugation (GO:0032446)	0.00151276	DET1;VCP;UBE2D4;NUP188;PRKDC;FBH1;CUL3;UBE2D1;WDR61;ARRB1;RTF1;AAAS;RCHY1;CDC23;OS9;SUMO2;CDC27;UBC;ZSWIM8;ARIH2;TRIM47;ELOC;BTRC;CDK5RAP3;NUP214;PIAS4;RANBP2;NUP155;AMFR;NSMCE2;PEX10;UBE2G1;UBE2G2;UBE2A;UCHL3;PEX13;MIB1;TRAF7;SELENOS;GAN;RFWD3;KCTD13;TRIM13;SAE1;ZNF598;TRIM11	regulation of microtubule nucleation (GO:0010968)	0.00113626	HSPA1B;HSPA1A	positive regulation of protein sumoylation (GO:0033235)	0.0420406	UBA2;SAE1;GNL3
mRNA processing (GO:0006397)	0.00151276	TCERG1;DBR1;SF3B3;DDX46;POLDIP3;CWF19L2;PRPF8;TBRG4;SYNCRIP;PTBP1;SART3;POLR2B;TRA2A;RBM10;SF3A3;CPSF7;PPIL1;SF3A2;USP49;METTL3;CDC5L;PRPF40A;THOC2;GTF2F1;WDR33;LSM2;PRPF4;SNW1;PRPF18;PRPF6;HNRNPF;SRSF2;GEMIN5;SNRPF;CACTIN;SNRPC;PRMT9	negative regulation of inclusion body assembly (GO:0090084)	0.00113626	HSPA1B;HSPA1A	protein insertion into ER membrane by stop-transfer membrane-anchor sequence (GO:0045050)	0.0420406	MMGT1;EMC1;EMC8
mRNA metabolic process (GO:0016071)	0.00457932	SF3A3;TCERG1;SF3A2;SSB;METTL3;PRPF8;TBRG4;LSM2;PTBP1;PRPF18;AGO3;SRSF2;SNRPF;METTL16;PRMT9;HSPA1B;HSPA1A	lipoprotein biosynthetic process (GO:0042158)	0.00114995	UGCG;ATG7	protein exit from endoplasmic reticulum (GO:0032527)	0.0420406	SELENOS;SEC16A;SURF4;RANGRF
cellular protein modification process (GO:0006464)	0.00457932	GPAA1;MAST2;MPI;NGLY1;TESK2;DDA1;RPS6KA4;STK10;PPP6C;PTAR1;PPP4R2;PSMD5;CHEK2;MACROD1;WDR5;NEK1;PIM3;ELOC;BTRC;IKBKE;MEN1;ACVR1;BRD2;CHUK;PRKCB;MINK1;VRK1;SIRT7;RABGGTB;UCHL3;PDIA6;SIRT2;NRBP1;DNAJC3;PPM1A;PTP4A2;GAN;MAPKAPK2;FAM20B;B3GNT2;PSMD14;RPN2;PRKDC;WDR45B;CUL3;ASB14;MTMR4;PPM1D;NLK;MTMR6;PSMA7;PPM1F;PPM1G;PSMB7;UGCG;PPP2CB;GCNT2;FEM1C;PSMF1;MARK4;DCAF13;ATG5;CDK17;CDK18;NUS1;USP25;METAP1…	regulation of inclusion body assembly (GO:0090083)	0.00114995	HSPA1B;HSPA1A
ncRNA processing (GO:0034470)	0.00457932	INTS11;DDX27;NVL;WDR3;NOL8;RRP9;RPF1;EXOSC7;PDCD11;UTP20;UTP14A;MDN1;DCAF13;NOP56;SMAD3;SSB;INTS1;UTP4;INTS3;METTL3;DDX10;RCL1;RPS28;AGO3;LAS1L;INTS7;MPHOSPH6	positive regulation of proteasomal ubiquitin-dependent protein catabolic process (GO:0032436)	0.00114995	CEBPA;HSPA1B;HSPA1A
ribonucleoprotein complex assembly (GO:0022618)	0.00457932	PRMT5;CPSF7;HSP90AB1;SF3A2;PRKDC;XRCC5;MRPS11;RPF2;SRPK1;COIL;TRAF7;RPS28;PRPF6;SART3;PRPF18;GEMIN5;STRAP;EIF2D;SNRPF;SNRPC;MDN1	positive regulation of ubiquitin-dependent protein catabolic process (GO:2000060)	0.00114995	CEBPA;HSPA1B;HSPA1A
protein ubiquitination (GO:0016567)	0.00457932	DET1;UBE2D4;FBH1;FBXO28;UBE2D1;ARRB1;UBE3A;DDA1;CDC23;PSMD5;CDC27;ARIH2;ELOC;BTRC;UBE4B;UCHL3;TRAF7;RNF126;SELENOS;GAN;KCTD13;TRIM13;ZNF598;THOP1;TRIM11;VCP;CBFB;PSMD14;PRKDC;CUL3;WDR61;RTF1;RCHY1;PSMA7;PSMB7;OS9;UBC;ZSWIM8;TRIM47;RBBP6;PSMF1;AMFR;FBXL19;PEX10;UBE2G1;UBE2G2;UBE2A;PEX13;FBXO31;MIB1;RFWD3;UBE2O;BLMH	regulation of cellular response to heat (GO:1900034)	0.00114995	HSP90AA1;HSPA1B;HSPA1A
RNA splicing, via transesterification reactions with bulged adenosine as nucleophile (GO:0000377)	0.00556686	DBR1;SF3B3;DDX46;CWF19L2;PRPF8;SYNCRIP;PTBP1;SART3;POLR2B;TRA2A;RBM10;SF3A3;CPSF7;PPIL1;SF3A2;USP49;METTL3;CDC5L;PRPF40A;GTF2F1;WDR33;LSM2;PRPF4;SNW1;PRPF6;HNRNPF;SRSF2;GEMIN5;SNRPF;CACTIN;SNRPC	neutrophil degranulation (GO:0043312)	0.00125824	HSP90AA1;CTSH;ATG7;HSPA1B;HSPA1A
cellular response to DNA damage stimulus (GO:0006974)	0.00580724	PPP1R15A;VCP;USP16;PRKDC;FBH1;MCM9;XPA;XIAP;SAMHD1;PIDD1;WRN;CCND1;ALKBH1;CHEK2;MACROD1;RBBP6;IKBKE;POLH;MEN1;MBD4;CBX5;XRCC5;INTS3;METTL3;HUS1;SIRT7;UBE2A;REXO4;FBXO31;MSH6;POLA1;ETAA1;RNF169;TAOK3;IRF3;RFWD3;MAPKAPK2;MMS19;RAD9A	positive regulation of proteasomal protein catabolic process (GO:1901800)	0.00125824	CEBPA;HSPA1B;HSPA1A
mitotic cell cycle phase transition (GO:0044772)	0.00734145	CEP57;YWHAE;KHDRBS1;USP37;CUL3;GSPT1;PPP6C;CDC23;SPAST;CCND1;HAUS8;CHEK2;CDC27;CEP250;BTRC;CDK5RAP2;ACVR1;ODF2;CCDC57;HAUS6;HAUS5;CKAP5;HAUS1;CDK2;CEP41;CDK14;FBXL6	neutrophil activation involved in immune response (GO:0002283)	0.00125824	HSP90AA1;CTSH;ATG7;HSPA1B;HSPA1A
anaphase-promoting complex-dependent catabolic process (GO:0031145)	0.0094583	PSMD14;CUL3;UBE2D1;ANAPC10;PSMA7;FBXO31;PSMB7;FZR1;CDC23;PSMD5;CDC27;UBC;CDK2;ANAPC5;PSMF1	neutrophil mediated immunity (GO:0002446)	0.00125824	HSP90AA1;CTSH;ATG7;HSPA1B;HSPA1A
ribosome biogenesis (GO:0042254)	0.0111195	DDX27;NVL;WDR3;NOL8;MALSU1;RPF2;RRP9;RPF1;EXOSC7;XPO1;PDCD11;UTP20;UTP14A;MDN1;DCAF13;NOP56;UTP4;DDX31;DDX10;URB2;RCL1;RPS28;LSG1;LAS1L;MPHOSPH6	cellular response to chemical stress (GO:0062197)	0.00182019	ATG7;HSPA1B;HSPA1A
proteasomal protein catabolic process (GO:0010498)	0.0120017	VCP;PSMD14;CUL3;ARRB1;AGAP3;PSMA7;PSMB7;KAT5;RNF216;PSMD5;ZSWIM8;FEM1C;PSMF1;BTRC;FBXL19;UBE2G1;UBE4B;UBE2A;KCTD5;RAD23B;SIRT2;RNF126;KCTD13;TRIM13;PLAA;SPOPL	regulation of proteasomal ubiquitin-dependent protein catabolic process (GO:0032434)	0.00182019	CEBPA;HSPA1B;HSPA1A
mitotic DNA damage checkpoint signaling (GO:0044773)	0.0122607	FZR1;CCND1;TAOK3;EME2;PRKDC;CHEK2;RFWD3;CDK2;HUS1;CDK5RAP3;FBXO31;RAD9A	regulation of protein ubiquitination (GO:0031396)	0.00206202	HSP90AA1;HSPA1B;HSPA1A
protein deubiquitination (GO:0016579)	0.0130261	BECN1;VCP;USP37;USP16;PSMD14;USP31;UBE2D1;PSMA7;SNX3;PSMB7;PSMD5;UBC;PSMF1;USP25;ZRANB1;SMAD3;USP49;USP42;USP20;ACTL6A;YOD1;JOSD1;UCHL3;RAD23B;RHOA;KAT2A;TNIP1;HGS;TRAF3;TNIP2;STAM2	regulation of mitotic spindle assembly (GO:1901673)	0.00206202	HSPA1B;HSPA1A
rRNA processing (GO:0006364)	0.0131254	NOP56;DDX27;UTP4;PRKDC;NVL;WDR3;DDX10;NAT10;NOL8;THUMPD1;RRP9;RPF1;RCL1;EXOSC7;RPS28;MRPL1;PDCD11;LAS1L;UTP20;UTP14A;MDN1;DCAF13;MPHOSPH6	regulation of cellular response to stress (GO:0080135)	0.00247917	HSP90AA1;HSPA1B;HSPA1A
regulation of type I interferon production (GO:0032479)	0.0146025	XRCC6;PRKDC;XRCC5;RELA;NFKB1;POLA1;IRF3;DHX33;RNF216;POLR3B;TRAF3;POLR3C;G3BP1;POLR3H;IKBKE	chaperone-mediated protein complex assembly (GO:0051131)	0.00257483	HSP90AA1;HSPA1A
metallo-sulfur cluster assembly (GO:0031163)	0.0162436	HSPA9;NFU1;LYRM4;ABCB7;MMS19;HSCB;CIAO1	negative regulation of signal transduction in absence of ligand (GO:1901099)	0.00262408	HSPA1B;HSPA1A
mRNA modification (GO:0016556)	0.0162436	TRUB2;TRMT10C;PUS1;METTL3;PUS7;METTL16;VIRMA	negative regulation of extrinsic apoptotic signaling pathway in absence of ligand (GO:2001240)	0.00262408	HSPA1B;HSPA1A
protein modification by small protein removal (GO:0070646)	0.0188582	BECN1;VCP;USP37;USP16;PSMD14;USP31;UBE2D1;PSMA7;SNX3;PSMB7;PSMD5;UBC;PSMF1;USP25;ZRANB1;SMAD3;USP49;USP42;USP20;ACTL6A;YOD1;JOSD1;UCHL3;RAD23B;RHOA;KAT2A;TNIP1;HGS;TRAF3;TNIP2;STAM2	axon extension (GO:0048675)	0.00276565	NRP2;HSP90AA1
cilium assembly (GO:0060271)	0.0188582	CEP57;YWHAE;GORAB;ASAP1;FNBP1L;IFT52;IFT74;NUDCD3;HAUS8;TCTN3;CEP250;NEK1;TOGARAM1;E2F4;KIFAP3;MARK4;CDK5RAP2;ACTR2;IFT140;ODF2;CCDC57;GBF1;RFX2;IFT122;HAUS6;HAUS5;TTC39C;CKAP5;WDR11;HAUS1;CEP41;DYNLRB1;ATP6V0D1;EXOC2	regulation of spindle assembly (GO:0090169)	0.00290752	HSPA1B;HSPA1A
protein polyubiquitination (GO:0000209)	0.0188582	UBE2D4;CBFB;PSMD14;CUL3;FBXO28;UBE2D1;UBE3A;ANAPC10;PSMA7;DDA1;PSMB7;FZR1;CDC23;RNF216;PSMD5;CDC27;UBC;ARIH2;RBBP6;PSMF1;BTRC;AMFR;FBXL19;UBE2G1;UBE4B;UBE2G2;UBE2A;FBXO31;RNF126;TRAF3;UBE2O;ANAPC5;BLMH;THOP1	chaperone cofactor-dependent protein refolding (GO:0051085)	0.00304966	HSPA1B;HSPA1A
tRNA modification (GO:0006400)	0.0235624	DTWD1;QTRT2;SSB;ALKBH1;PUS1;WDR4;TYW1;WDR6;TYW1B;THUMPD1;PUS7;ELP5	cellular response to unfolded protein (GO:0034620)	0.00309813	HSPA1B;HSPA1A
transcription by RNA polymerase II (GO:0006366)	0.0240712	INTS11;NOTCH2;CBFB;PHAX;WDR61;RTF1;RPAP1;NR3C1;IWS1;MNT;POLR2B;TAF1C;NELFB;ELOC;NELFCD;ZBTB7B;NELFE;ESRRA;ZNF143;SUPT16H;CPSF7;INTS1;INTS3;GTF2F1;NRBP1;NFKB1;WDR33;CDK9;SNW1;NR6A1;INTS7;PPARG;SNRPF;TAF3	positive regulation of erythrocyte differentiation (GO:0045648)	0.00309813	HSPA1B;HSPA1A
iron-sulfur cluster assembly (GO:0016226)	0.0240712	HSPA9;NFU1;LYRM4;ABCB7;MMS19;HSCB;CIAO1	regulation of extrinsic apoptotic signaling pathway in absence of ligand (GO:2001239)	0.00314931	HSPA1B;HSPA1A
protein alpha-1,2-demannosylation (GO:0036508)	0.0240712	OS9;AMFR;EDEM1;UBC;MAN1C1;TRIM13;UGGT1	positive regulation of microtubule polymerization (GO:0031116)	0.00314931	HSPA1B;HSPA1A
protein K48-linked ubiquitination (GO:0070936)	0.0246769	RNF126;UBE2D4;RNF216;CUL3;AMFR;ARIH2;UBE2D1;UBE3A;UBE2G1;UBE2A;UBE2G2	'de novo' posttranslational protein folding (GO:0051084)	0.00376305	HSPA1B;HSPA1A
mitotic G1/S transition checkpoint signaling (GO:0044819)	0.0246769	CCND1;PRKDC;RFWD3;CDK2;FBXO31	cellular response to topologically incorrect protein (GO:0035967)	0.00390608	HSPA1B;HSPA1A
positive regulation of metaphase/anaphase transition of cell cycle (GO:1902101)	0.0246769	CDC23;CUL3;CDC27;NSMCE2;ANAPC5	neuron projection extension (GO:1990138)	0.00404917	NRP2;HSP90AA1
positive regulation of mitotic metaphase/anaphase transition (GO:0045842)	0.0246769	CDC23;CUL3;CDC27;NSMCE2;ANAPC5	regulation of mitotic spindle organization (GO:0060236)	0.00444388	HSPA1B;HSPA1A
positive regulation of mitotic sister chromatid separation (GO:1901970)	0.0246769	CDC23;CUL3;CDC27;NSMCE2;ANAPC5	regulation of apoptotic process (GO:0042981)	0.00447869	HSP90AA1;CTSH;ATG7;HSPA1B;HSPA1A
positive regulation of type I interferon production (GO:0032481)	0.0246769	XRCC6;CHUK;PRKDC;XRCC5;RELA;NFKB1;IRF3;DHX33;POLR3B;POLR3C;OAS3;G3BP1;POLR3H	positive regulation of cytokine-mediated signaling pathway (GO:0001961)	0.00447869	HSPA1B;HSPA1A
RNA modification (GO:0009451)	0.0246769	DTWD1;QTRT2;SSB;NSUN5;ALKBH1;WDR4;METTL3;NAT10;THUMPD1;PUS7;ELP5	positive regulation of myeloid cell differentiation (GO:0045639)	0.00451685	HSPA1B;HSPA1A
regulation of interferon-beta production (GO:0032648)	0.0246769	IRF3;RNF216;POLR3B;TRAF3;POLR3C;OAS3;SIRPA;LILRB1;CACTIN;RELB	regulation of erythrocyte differentiation (GO:0045646)	0.00451685	HSPA1B;HSPA1A
G2/M transition of mitotic cell cycle (GO:0000086)	0.0246769	CEP57;YWHAE;KHDRBS1;ODF2;CCDC57;HAUS6;HAUS5;CKAP5;HAUS1;HAUS8;CHEK2;CDK2;CEP250;CEP41;BTRC;CDK14;CDK5RAP2;FBXL6	protein stabilization (GO:0050821)	0.00486285	HSP90AA1;HSPA1B;HSPA1A
RNA splicing, via transesterification reactions (GO:0000375)	0.0246769	SF3A3;PRPF4;DBR1;SF3B3;PRPF6;KHSRP;PRPF8	RNA catabolic process (GO:0006401)	0.00757731	HSPA1B;HSPA1A
RNA splicing (GO:0008380)	0.0246769	SF3A3;TCERG1;DBR1;SF3B3;PRPF8;CCAR2;SRPK1;PRPF4;PTBP1;SYNCRIP;PRPF6;PRPF18;KHSRP;SRSF2;SNRPF	negative regulation of protein ubiquitination (GO:0031397)	0.00803131	HSPA1B;HSPA1A
retrograde transport, endosome to Golgi (GO:0042147)	0.0246769	TMEM87A;CLTC;GBF1;SURF4;WASHC2C;SNX3;LMAN1;RNF126;SNX2;RAB29;ANKFY1;UBE2O;SNX8;RAB7A	negative regulation of protein modification by small protein conjugation or removal (GO:1903321)	0.00913854	HSPA1B;HSPA1A
regulation of protein ubiquitination (GO:0031396)	0.0246769	HSP90AB1;CUL3;UBE2D1;XIAP;UBE3A;ARRB1;SIRT7;RCHY1;DNAJB2;DNAJA1;UBQLN1;SPOPL;SQSTM1;CDK5RAP3;HSPA1B;HSPA1A	regulation of tumor necrosis factor-mediated signaling pathway (GO:0010803)	0.0099479	HSPA1B;HSPA1A
cell cycle G2/M phase transition (GO:0044839)	0.0246769	CEP57;YWHAE;KHDRBS1;ODF2;CCDC57;HAUS6;HAUS5;CKAP5;HAUS1;HAUS8;CHEK2;CDK2;CEP250;CEP41;BTRC;CDK14;CDK5RAP2;FBXL6	positive regulation of interleukin-8 production (GO:0032757)	0.0105633	HSPA1B;HSPA1A
macroautophagy (GO:0016236)	0.0246769	BECN1;VCP;VTA1;VPS37C;YOD1;SNF8;TCIRG1;VAMP8;HGS;UBQLN1;PLAA;MFN2;SQSTM1;STAM2;ARL8B;ATG5;VPS16	protein lipidation (GO:0006497)	0.0105633	UGCG;ATG7
positive regulation of proteasomal ubiquitin-dependent protein catabolic process (GO:0032436)	0.0266352	DET1;VCP;RCHY1;CBFA2T3;SIRT2;DDA1;DNAJB2;FZR1;SUMO2;ARIH2;UBQLN1;HSPA1B;HSPA1A	vascular endothelial growth factor receptor signaling pathway (GO:0048010)	0.0124747	NRP2;HSP90AA1
regulation of cellular response to heat (GO:1900034)	0.0266352	YWHAE;NUP214;RANBP2;HSP90AB1;NUP188;NUP155;AAAS;CCAR2;DNAJC2;BAG4;MAPKAPK2;HSPA1B;HSPA1A	negative regulation of cellular component organization (GO:0051129)	0.017043	HSPA1B;HSPA1A
COPII-coated vesicle budding (GO:0090114)	0.0294258	TRAPPC2;PPP6C;LMAN1;SCFD1;SEC24B;SEC24A;PPP6R1;CUL3;SEC16A;TRAPPC9;SEC23B;SEC24C	negative regulation of extrinsic apoptotic signaling pathway (GO:2001237)	0.017043	HSPA1B;HSPA1A
spliceosomal tri-snRNP complex assembly (GO:0000244)	0.0301716	PRPF6;SART3;PRPF8;AAR2;LSM2	regulation of interleukin-8 production (GO:0032677)	0.017147	HSPA1B;HSPA1A
regulation of mRNA stability (GO:0043488)	0.0312653	NUP214;YTHDF1;PSMD14;METTL3;HSPB1;PSMA7;ZFP36L1;TBRG4;EXOSC7;PSMB7;XPO1;PSMD5;KHSRP;MAPKAPK2;UBC;SERBP1;PSMF1;METTL16;HSPA1A	positive regulation of protein catabolic process (GO:0045732)	0.0185142	HSP90AA1;ATG7
regulation of proteasomal ubiquitin-dependent protein catabolic process (GO:0032434)	0.0321431	DET1;VCP;HSP90AB1;RCHY1;CBFA2T3;RAD23B;CCAR2;SIRT2;DDA1;DNAJB2;XPO1;SUMO2;ARIH2;HSPA1B;HSPA1A	negative regulation of cell death (GO:0060548)	0.0217755	HSPA1B;HSPA1A
somatic hypermutation of immunoglobulin genes (GO:0016446)	0.0340388	MSH6;PMS2;MLH1;SAMHD1	positive regulation of epithelial cell migration (GO:0010634)	0.0217755	NRP2;CTSH
response to ionizing radiation (GO:0010212)	0.0350408	KAT5;EYA3;INTS3;RFWD3;SWI5;TRIM13;HUS1;AEN;INTS7;MEN1;CLK2;RAD9A	mRNA metabolic process (GO:0016071)	0.0218545	HSPA1B;HSPA1A
intracellular protein transport (GO:0006886)	0.0350408	COPB2;TBC1D9B;NUP188;CLTC;RAB22A;NAPG;TRAK2;LMAN1;SCFD1;XPO1;SCFD2;FAM53C;TMED3;RAB29;EIF2D;EVI5L;STX2;SNX8;TBC1D22B;TMED5;NUP214;NUP155;SEC16A;SURF4;AP3D1;HPS4;TSC2;SNF8;WDR11;TBC1D2;RAB18;RAB3GAP2;ARHGEF2;RAB7A	positive regulation of cellular protein metabolic process (GO:0032270)	0.0242893	HSP90AA1;ATG7
transcription, DNA-templated (GO:0006351)	0.0350408	CBFB;WDR61;RTF1;RPAP1;IWS1;MNT;TAF1B;POLR2B;TAF1C;NELFB;ELOC;NELFCD;ZBTB7B;NELFE;PRMT5;SUPT16H;BRF1;GTF2F1;NFKB1;CDK9;MMS19;POLR3H;SLC25A33;TAF3;NFKBIB	regulation of cell death (GO:0010941)	0.0242893	HSPA1B;HSPA1A
regulation of G2/M transition of mitotic cell cycle (GO:0010389)	0.0350408	CEP57;YWHAE;PSMD14;ODF2;HAUS6;HAUS5;CKAP5;PSMA7;HAUS1;PSMB7;CCND1;HAUS8;PSMD5;CDK2;CEP250;PSMF1;CEP41;CDK5RAP2;BRD4	glucosylceramide metabolic process (GO:0006678)	0.0259682	UGCG
DNA repair (GO:0006281)	0.0350408	VCP;PRKDC;FBH1;XPA;WRN;KAT5;EME2;ALKBH1;CHEK2;UBC;PMS2;ASCC3;POLH;MEN1;PIAS4;MBD4;XRCC5;INTS3;EYA3;HUS1;FANCB;UBE2A;MLH1;RAD23B;REXO4;WDR33;MSH6;POLA1;RFWD3;MMS19;RAD9A	C-terminal protein lipidation (GO:0006501)	0.0259682	ATG7
COPII vesicle coating (GO:0048208)	0.0350408	TRAPPC2;PPP6C;LMAN1;SCFD1;SEC24B;SEC24A;PPP6R1;CUL3;SEC16A;TRAPPC9;SEC24C	modulation by symbiont of host autophagy (GO:0075071)	0.0259682	ATG7
vesicle coating (GO:0006901)	0.0350408	TRAPPC2;PPP6C;LMAN1;SCFD1;SEC24B;SEC24A;PPP6R1;CUL3;SEC16A;TRAPPC9;SEC24C	vitamin D3 metabolic process (GO:0070640)	0.0259682	CYP27A1
vesicle targeting, rough ER to cis-Golgi (GO:0048207)	0.0350408	TRAPPC2;PPP6C;LMAN1;SCFD1;SEC24B;SEC24A;PPP6R1;CUL3;SEC16A;TRAPPC9;SEC24C	regulation of cell population proliferation (GO:0042127)	0.0277373	CEBPA;CTSH;HSPA1B;HSPA1A
ubiquitin-dependent ERAD pathway (GO:0030433)	0.0351467	DNAJB2;VCP;SELENOS;OS9;AMFR;EDEM1;JKAMP;TRIM13;UBQLN1;UBE4B;YOD1;UBE2G2	negative regulation of cell population proliferation (GO:0008285)	0.0277373	CEBPA;HSPA1B;HSPA1A
positive regulation of microtubule polymerization (GO:0031116)	0.0352254	CLIP1;NUMA1;TOGARAM1;CKAP5;HSPA1B;CDK5RAP2;HSPA1A	negative regulation of programmed cell death (GO:0043069)	0.0277373	CTSH;HSPA1B;HSPA1A
interleukin-1-mediated signaling pathway (GO:0070498)	0.0352254	CHUK;PSMD14;PSMA7;RELA;NFKB1;RPS6KA4;PSMB7;PSMD5;TNIP2;UBC;TAB2;PSMF1;BTRC;SQSTM1	positive regulation of macromolecule metabolic process (GO:0010604)	0.0279375	CTSH;HSPA1B;HSPA1A
organelle organization (GO:0006996)	0.0352254	ATL3;NUMA1;MAST2;PHB;FNBP1L;SIPA1L3;PLD2;FGD3;LMAN1;STRIP1;RHOT2;LMAN2;RAB29;TMED3;DYM;KIFAP3;MARK4;PDZD8;TMED5;ESRRA;YTHDF1;ZRANB1;CLUH;ODF2;MTX2;SEC16A;TANGO2;SURF4;GBF1;EIF2AK3;PRPF40A;PEX10;LYSMD3;ATAD3A;ARHGAP10;WDR81;RAB18;YME1L1;SLC25A33;RAB7A	epithelial tube branching involved in lung morphogenesis (GO:0060441)	0.0284456	CTSH
rRNA metabolic process (GO:0016072)	0.035251	NOP56;DDX27;NIFK;UTP4;NVL;WDR3;DDX10;NOL8;RRP9;RPF1;RCL1;EXOSC7;RPS28;PDCD11;LAS1L;UTP20;UTP14A;MDN1;DCAF13;MPHOSPH6	positive regulation of tau-protein kinase activity (GO:1902949)	0.0284456	HSP90AA1
regulation of mitochondrial translation (GO:0070129)	0.0379055	TRUB2;MRPS27;TRMT10C;UQCC2;ALKBH1;MALSU1	cellular response to oxidative stress (GO:0034599)	0.0284456	HSPA1B;HSPA1A
peptidyl-lysine modification (GO:0018205)	0.0379055	NUP214;PIAS4;RANBP2;NUP188;NUP155;NSMCE2;PLOD3;PLOD1;SIRT7;AAAS;SIRT2;KAT5;SUMO2;SAE1;EEF1AKMT1	negative regulation of cell growth (GO:0030308)	0.0284456	HSPA1B;HSPA1A
G1/S transition of mitotic cell cycle (GO:0000082)	0.0392099	ACVR1;CDK17;KHDRBS1;CDK18;USP37;CUL3;GSPT1;PPP6C;POLA1;CCND1;CDK2;CDK14;BRD4	negative regulation of growth (GO:0045926)	0.0284456	HSPA1B;HSPA1A
translational termination (GO:0006415)	0.0402572	MRPS16;MRPS27;MRPS14;MRPS11;MRPL18;MRPL39;MRPS18A;MRPL14;MRPL34;MRPS5;GSPT1;MRPL1;ETF1;DAP3	late nucleophagy (GO:0044805)	0.0284456	ATG7
protein K11-linked ubiquitination (GO:0070979)	0.0402572	FZR1;CDC23;UBE2D4;CDC27;ANAPC5;UBE2A;ANAPC10	lysosomal microautophagy (GO:0016237)	0.0284456	ATG7
regulation of translation (GO:0006417)	0.0439816	DDX6;YTHDF1;PRKDC;NSUN5;POLDIP3;METTL3;EIF2AK3;HSPB1;NAT10;MALSU1;PUS7;GSPT1;PUM3;SYNCRIP;ALKBH1;NCL;GEMIN5;MAPKAPK5;ETF1;EIF4E2;ZNF598	surfactant homeostasis (GO:0043129)	0.0284456	CTSH
ncRNA export from nucleus (GO:0097064)	0.0446307	NUP214;RANBP2;SSB;NUP188;NUP155;XPOT;PHAX;AAAS	chemical homeostasis within a tissue (GO:0048875)	0.0284456	CTSH
regulation of aerobic respiration (GO:1903715)	0.0446307	VCP;UQCC2;IDE;CBFA2T3;SLC25A33	negative regulation of DNA repair (GO:0045738)	0.0284456	RNF169
ERAD pathway (GO:0036503)	0.0453272	VCP;AMFR;EDEM1;UBE4B;YOD1;UBE2G2;DNAJB2;SELENOS;OS9;JKAMP;TRIM13;UBQLN1;UGGT1	glycosylceramide biosynthetic process (GO:0046476)	0.0284456	UGCG
transcription elongation from RNA polymerase II promoter (GO:0006368)	0.0486201	CDK9;SUPT16H;POLR2B;NELFB;WDR61;ELOC;NELFCD;RTF1;GTF2F1;IWS1;NELFE	negative regulation of mitochondrial outer membrane permeabilization involved in apoptotic signaling pathway (GO:1901029)	0.0284456	HSPA1A
			piecemeal microautophagy of the nucleus (GO:0034727)	0.0284456	ATG7
			positive regulation by symbiont of host autophagy (GO:0075044)	0.0284456	ATG7
			neuron projection extension involved in neuron projection guidance (GO:1902284)	0.0313612	NRP2
			T cell mediated cytotoxicity (GO:0001913)	0.0313612	CTSH
			axon extension involved in axon guidance (GO:0048846)	0.0313612	NRP2
			cellular response to leptin stimulus (GO:0044320)	0.0336981	UGCG
			sterol catabolic process (GO:0016127)	0.0336981	CYP27A1
			sympathetic ganglion development (GO:0061549)	0.0336981	NRP2
			cholesterol catabolic process (GO:0006707)	0.0336981	CYP27A1
			positive regulation of hydrolase activity (GO:0051345)	0.0339398	CTSH;ARAP1
			positive regulation of NF-kappaB transcription factor activity (GO:0051092)	0.0350864	HSPA1B;HSPA1A
			leptin-mediated signaling pathway (GO:0033210)	0.0350864	UGCG
			negative regulation of transcription from RNA polymerase II promoter in response to stress (GO:0097201)	0.0350864	HSPA1A
			regulation of tau-protein kinase activity (GO:1902947)	0.0350864	HSP90AA1
			positive regulation of transcription by RNA polymerase III (GO:0045945)	0.0350864	CEBPA
			positive regulation of gene expression (GO:0010628)	0.0363085	CTSH;HSPA1B;HSPA1A
			negative regulation of apoptotic process (GO:0043066)	0.0363085	CTSH;HSPA1B;HSPA1A
			cellular response to increased oxygen levels (GO:0036295)	0.0363085	ATG7
			alcohol catabolic process (GO:0046164)	0.0363085	CYP27A1
			tetrahydrobiopterin metabolic process (GO:0046146)	0.0363085	HSP90AA1
			intestinal lipid absorption (GO:0098856)	0.0363085	UGCG
			cellular protein-containing complex assembly (GO:0034622)	0.0373919	HSP90AA1;HSPA1A
			cellular response to nitrogen levels (GO:0043562)	0.0373919	ATG7
			cellular response to nitrogen starvation (GO:0006995)	0.0373919	ATG7
			cellular response to thyroid hormone stimulus (GO:0097067)	0.0373919	CTSH
			ganglion development (GO:0061548)	0.0373919	NRP2
			C-terminal protein amino acid modification (GO:0018410)	0.0373919	ATG7
			pteridine-containing compound metabolic process (GO:0042558)	0.0390437	HSP90AA1
			central nervous system neuron axonogenesis (GO:0021955)	0.0390437	HSP90AA1
			response to thyroid hormone (GO:0097066)	0.0390437	CTSH
			semaphorin-plexin signaling pathway involved in neuron projection guidance (GO:1902285)	0.0390437	NRP2
			protein modification by small protein conjugation or removal (GO:0070647)	0.0412908	ATG7
			intestinal absorption (GO:0050892)	0.0412908	UGCG
			central nervous system neuron development (GO:0021954)	0.0434579	HSP90AA1
			negative regulation of endoplasmic reticulum stress-induced intrinsic apoptotic signaling pathway (GO:1902236)	0.0434579	HSPA1A
			regulation of signal transduction (GO:0009966)	0.0444196	UGCG;RGS12
			sympathetic nervous system development (GO:0048485)	0.0444196	NRP2
			T cell mediated immunity (GO:0002456)	0.0444196	CTSH
			autophagy of nucleus (GO:0044804)	0.0444196	ATG7
			polyol biosynthetic process (GO:0046173)	0.0444196	CYP27A1
			negative regulation of cellular process (GO:0048523)	0.045482	CEBPA;HSPA1B;HSPA1A
			positive regulation of macrophage activation (GO:0043032)	0.0464076	CEBPA
			regulation of mitochondrial outer membrane permeabilization involved in apoptotic signaling pathway (GO:1901028)	0.0475668	HSPA1A
			regulation of cellular protein catabolic process (GO:1903362)	0.0475668	HSP90AA1
			interleukin-6-mediated signaling pathway (GO:0070102)	0.0475668	CEBPA
			regulation of gene expression (GO:0010468)	0.0475668	CEBPA;CTSH;HSPA1B;HSPA1A
			positive regulation of protein modification process (GO:0031401)	0.0475668	HSP90AA1;ATG7
			regulation of cell growth (GO:0001558)	0.0475668	HSPA1B;HSPA1A
			establishment of skin barrier (GO:0061436)	0.0475668	UGCG
			positive regulation of cellular protein catabolic process (GO:1903364)	0.0475668	HSP90AA1
			regulation of water loss via skin (GO:0033561)	0.0475668	UGCG
			diol metabolic process (GO:0034311)	0.0475668	HSP90AA1
			positive regulation of leukocyte activation (GO:0002696)	0.0475668	CEBPA
			negative regulation of cyclin-dependent protein serine/threonine kinase activity (GO:0045736)	0.0485971	CEBPA
			granulocyte differentiation (GO:0030851)	0.0485971	CEBPA
			hepaticobiliary system development (GO:0061008)	0.0485971	CEBPA
			regulation of programmed necrotic cell death (GO:0062098)	0.0485971	HSP90AA1

## Sheet: e. EN KEGG
EN.0			EN.1
Term	Adjusted.P.value	Genes	Term	Adjusted.P.value	Genes
Synaptic vesicle cycle	0.0361004	NAPA;SNAP25;STXBP1;STX1A	Vibrio cholerae infection	0.0403682	ATP6V0B;GNAS;ACTB
Oxytocin signaling pathway	0.0361004	GUCY1A2;KCNJ6;PRKACA;ACTB;MYLK	Amphetamine addiction	0.0459765	ARC;GNAS;CALM1
Circadian entrainment	0.0366484	GUCY1A2;KCNJ6;GNG4;PRKACA	Gastric acid secretion	0.0459765	GNAS;CALM1;ACTB
Cholinergic synapse	0.0484881	KCNJ6;GNG4;KCNQ2;PRKACA

## Sheet: f. EN GO BP
EN.0			EN.1			EN.2			EN.3
Term	Adjusted.P.value	Genes	Term	Adjusted.P.value	Genes	Term	Adjusted.P.value	Genes	Term	Adjusted.P.value	Genes
neurotransmitter transport (GO:0006836)	0.000322132	SNAP25;STXBP1;NRXN2;SYN1;STX1A;PPFIA2	platelet aggregation (GO:0070527)	0.0448975	GNAS;MYH9;ACTB	negative regulation of insulin-like growth factor receptor signaling pathway (GO:0043569)	0.0100281	IGFBP5	modulation of chemical synaptic transmission (GO:0050804)	0.0373149	SLC8A3;GRIK3;DGKZ;SYN1
signal release from synapse (GO:0099643)	0.000322132	SNAP25;STXBP1;NRXN2;SYN1;STX1A	positive regulation of cation channel activity (GO:2001259)	0.0448975	ARC;TMSB4X;CALM1	positive regulation of vascular associated smooth muscle cell migration (GO:1904754)	0.0100281	IGFBP5	lipid phosphorylation (GO:0046834)	0.0402229	DGKB;DGKZ
neurotransmitter secretion (GO:0007269)	0.000322132	SNAP25;STXBP1;NRXN2;SYN1;STX1A	homotypic cell-cell adhesion (GO:0034109)	0.0448975	GNAS;MYH9;ACTB	regulation of vascular associated smooth muscle cell migration (GO:1904752)	0.0100281	IGFBP5	glycerolipid metabolic process (GO:0046486)	0.0402229	DGKB;DGKZ
chemical synaptic transmission (GO:0007268)	0.0100388	NAPA;SNAP25;STXBP1;KCNQ2;NRXN2;PRKACA;SYN1;STX1A	aminoglycan biosynthetic process (GO:0006023)	0.0464075	SDC3;XYLT1;HSPG2	negative regulation of smooth muscle cell migration (GO:0014912)	0.0100281	IGFBP5
adenylate cyclase-activating G protein-coupled receptor signaling pathway (GO:0007189)	0.0234683	ADGRB2;ADGRB1;ADGRL1;ADRA1B;ADGRL2	glycosaminoglycan metabolic process (GO:0030203)	0.0495175	SDC3;XYLT1;HSPG2	histone H3-K4 trimethylation (GO:0080182)	0.0100281	TET3
regulation of synaptic vesicle priming (GO:0010807)	0.0234683	NAPA;STXBP1				positive regulation of smooth muscle cell migration (GO:0014911)	0.0100281	IGFBP5
axon development (GO:0061564)	0.0367562	BRSK2;ADGRB1;RTN4RL2;ACTB				regulation of insulin-like growth factor receptor signaling pathway (GO:0043567)	0.0100281	IGFBP5
dense core granule cytoskeletal transport (GO:0099519)	0.0367562	KIF1A;PPFIA2				regulation of smooth muscle cell migration (GO:0014910)	0.0100281	IGFBP5
						positive regulation of vascular associated smooth muscle cell proliferation (GO:1904707)	0.0100281	IGFBP5
						histone H3-K4 methylation (GO:0051568)	0.0108831	TET3
						peptidyl-lysine trimethylation (GO:0018023)	0.0108831	TET3
						cellular response to cAMP (GO:0071320)	0.0108831	IGFBP5
						negative regulation of smooth muscle cell proliferation (GO:0048662)	0.0108831	IGFBP5
						regulation of vascular associated smooth muscle cell proliferation (GO:1904705)	0.0108831	IGFBP5
						response to cAMP (GO:0051591)	0.0108831	IGFBP5
						positive regulation of smooth muscle cell proliferation (GO:0048661)	0.0123484	IGFBP5
						regulation of smooth muscle cell proliferation (GO:0048660)	0.0123791	IGFBP5
						response to peptide hormone (GO:0043434)	0.0124062	IGFBP5
						response to organic cyclic compound (GO:0014070)	0.0135587	IGFBP5
						negative regulation of cellular amide metabolic process (GO:0034249)	0.0183298	IGFBP5
						negative regulation of translation (GO:0017148)	0.0183298	IGFBP5
						negative regulation of cellular protein metabolic process (GO:0032269)	0.0183298	IGFBP5
						protein O-linked glycosylation (GO:0006493)	0.0184069	TET3
						cellular response to organonitrogen compound (GO:0071417)	0.0184069	IGFBP5
						negative regulation of cell motility (GO:2000146)	0.0195524	IGFBP5
						cellular response to organic substance (GO:0071310)	0.0202801	IGFBP5
						protein glycosylation (GO:0006486)	0.0206367	TET3
						negative regulation of cell migration (GO:0030336)	0.022035	IGFBP5
						cellular response to organic cyclic compound (GO:0071407)	0.0221583	IGFBP5
						regulation of translation (GO:0006417)	0.0254002	IGFBP5
						regulation of signal transduction (GO:0009966)	0.027329	IGFBP5
						negative regulation of signal transduction (GO:0009968)	0.0356393	IGFBP5
						negative regulation of gene expression (GO:0010629)	0.0405209	IGFBP5
						cellular response to oxygen-containing compound (GO:1901701)	0.0405209	IGFBP5
						post-translational protein modification (GO:0043687)	0.0420209	IGFBP5
						negative regulation of cell population proliferation (GO:0008285)	0.0448414	IGFBP5
						regulation of cell migration (GO:0030334)	0.0466958	IGFBP5
						cellular protein metabolic process (GO:0044267)	0.0466958	IGFBP5

## Sheet: g. IN KEGG
IN.0			IN.all
Term	Adjusted.P.value	Genes	Term	Adjusted.P.value	Genes
Ferroptosis	0.011144	PRNP;GPX4	Nicotine addiction	0.0181483	CACNA1A
			Type II diabetes mellitus	0.0181483	CACNA1A
			Long-term depression	0.0181483	CACNA1A
			Synaptic vesicle cycle	0.0181483	CACNA1A
			Taste transduction	0.0181483	CACNA1A
			GABAergic synapse	0.0181483	CACNA1A
			Morphine addiction	0.0181483	CACNA1A
			Serotonergic synapse	0.0181483	CACNA1A
			Cholinergic synapse	0.0181483	CACNA1A
			Glutamatergic synapse	0.0181483	CACNA1A
			Dopaminergic synapse	0.0181483	CACNA1A
			Spinocerebellar ataxia	0.0181483	CACNA1A
			Retrograde endocannabinoid signaling	0.0181483	CACNA1A
			Chemical carcinogenesis	0.0254469	CACNA1A
			Calcium signaling pathway	0.0254469	CACNA1A
			MAPK signaling pathway	0.0291845	CACNA1A

## Sheet: h. IN GO BP
IN.0			IN.all
Term	Adjusted.P.value	Genes	Term	Adjusted.P.value	Genes
regulation of neuron death (GO:1901214)	0.00276727	PRNP;FAIM2;CD200	cerebellar Purkinje cell differentiation (GO:0021702)	0.0119869	FAIM2
SRP-dependent cotranslational protein targeting to membrane (GO:0006614)	0.0306614	RPS11;RPL18	cell differentiation in hindbrain (GO:0021533)	0.0119869	FAIM2
cytoplasmic translation (GO:0002181)	0.0306614	RPS11;RPL18	calcium ion import (GO:0070509)	0.0119869	CACNA1A
cotranslational protein targeting to membrane (GO:0006613)	0.0306614	RPS11;RPL18	membrane depolarization (GO:0051899)	0.0119869	CACNA1A
regulation of neuron apoptotic process (GO:0043523)	0.0306614	PRNP;FAIM2	negative regulation of extrinsic apoptotic signaling pathway via death domain receptors (GO:1902042)	0.0119869	FAIM2
protein targeting to ER (GO:0045047)	0.0306614	RPS11;RPL18	central nervous system neuron differentiation (GO:0021953)	0.0119869	FAIM2
nuclear-transcribed mRNA catabolic process, nonsense-mediated decay (GO:0000184)	0.0306614	RPS11;RPL18	cellular response to amyloid-beta (GO:1904646)	0.0119869	CACNA1A
negative regulation of DNA-binding transcription factor activity (GO:0043433)	0.0306614	PRNP;CD200	regulation of trans-synaptic signaling (GO:0099177)	0.0119869	CACNA1A
negative regulation of T cell migration (GO:2000405)	0.0306614	CD200	response to peptide (GO:1901652)	0.0119869	CACNA1A
cerebellar Purkinje cell differentiation (GO:0021702)	0.0306614	FAIM2	regulation of extrinsic apoptotic signaling pathway via death domain receptors (GO:1902041)	0.0119869	FAIM2
determination of dorsal/ventral asymmetry (GO:0048262)	0.0306614	NBL1	response to amyloid-beta (GO:1904645)	0.0119869	CACNA1A
regulation of chloride transport (GO:2001225)	0.0306614	PRNP	cellular response to peptide (GO:1901653)	0.0142299	CACNA1A
positive regulation of hydrolase activity (GO:0051345)	0.0306614	CALM3;CD200	regulation of peptide hormone secretion (GO:0090276)	0.0154955	CACNA1A
negative regulation of protein phosphorylation (GO:0001933)	0.0306614	PRNP;CALM3	negative regulation of extrinsic apoptotic signaling pathway (GO:2001237)	0.0154955	FAIM2
positive regulation of protein kinase activity (GO:0045860)	0.0306614	PRNP;CALM3	regulation of neuron death (GO:1901214)	0.0154955	FAIM2
regulation of glutamate receptor signaling pathway (GO:1900449)	0.0306614	PRNP	calcium ion transmembrane transport (GO:0070588)	0.0154955	CACNA1A
regulation of anion channel activity (GO:0010359)	0.0306614	PRNP	metal ion transport (GO:0030001)	0.0154955	CACNA1A
negative regulation of monocyte chemotaxis (GO:0090027)	0.0306614	NBL1	regulation of neuron apoptotic process (GO:0043523)	0.0162936	FAIM2
peptide biosynthetic process (GO:0043043)	0.0306614	RPS11;RPL18	regulation of insulin secretion (GO:0050796)	0.0163057	CACNA1A
nuclear-transcribed mRNA catabolic process (GO:0000956)	0.0306614	RPS11;RPL18	modulation of chemical synaptic transmission (GO:0050804)	0.0163057	CACNA1A
maintenance of protein location in extracellular region (GO:0071694)	0.0306614	NBL1	calcium ion transport (GO:0006816)	0.0163816	CACNA1A
negative regulation of cytokine production (GO:0001818)	0.0306614	PRNP;CD200	regulation of protein secretion (GO:0050708)	0.0169925	CACNA1A
sequestering of BMP from receptor via BMP binding (GO:0038098)	0.0306614	NBL1	positive regulation of cytosolic calcium ion concentration (GO:0007204)	0.0184318	CACNA1A
positive regulation of ryanodine-sensitive calcium-release channel activity (GO:0060316)	0.0306614	CALM3	regulation of cytosolic calcium ion concentration (GO:0051480)	0.0184318	CACNA1A
dendritic spine maintenance (GO:0097062)	0.0306614	PRNP	anterograde trans-synaptic signaling (GO:0098916)	0.0291019	CACNA1A
negative regulation of macrophage migration (GO:1905522)	0.0306614	CD200	inorganic cation transmembrane transport (GO:0098662)	0.0313994	CACNA1A
regulation of cyclic-nucleotide phosphodiesterase activity (GO:0051342)	0.0306614	CALM3	chemical synaptic transmission (GO:0007268)	0.0337405	CACNA1A
regulation of dendritic spine maintenance (GO:1902950)	0.0306614	PRNP	negative regulation of programmed cell death (GO:0043069)	0.0404334	FAIM2
regulation of high voltage-gated calcium channel activity (GO:1901841)	0.0306614	CALM3	negative regulation of apoptotic process (GO:0043066)	0.0495651	FAIM2
negative regulation of voltage-gated calcium channel activity (GO:1901386)	0.0306614	CALM3
neuron projection maintenance (GO:1990535)	0.0306614	PRNP
regulation of macrophage migration (GO:1905521)	0.0306614	CD200
negative regulation of leukocyte migration (GO:0002686)	0.0306614	CD200
translation (GO:0006412)	0.0306614	RPS11;RPL18
negative regulation of interleukin-17 production (GO:0032700)	0.0306614	PRNP
positive regulation of transforming growth factor beta production (GO:0071636)	0.0306614	CD200
negative regulation of lymphocyte migration (GO:2000402)	0.0306614	CD200
negative regulation of protein maturation (GO:1903318)	0.0306614	PRNP
negative regulation of activated T cell proliferation (GO:0046007)	0.0306614	PRNP
negative regulation of ryanodine-sensitive calcium-release channel activity (GO:0060315)	0.0306614	CALM3
negative regulation of calcineurin-mediated signaling (GO:0106057)	0.0306614	PRNP
negative regulation of calcineurin-NFAT signaling cascade (GO:0070885)	0.0306614	PRNP
regulation of amyloid precursor protein catabolic process (GO:1902991)	0.0306614	PRNP
regulation of cell communication by electrical coupling involved in cardiac conduction (GO:1901844)	0.0306614	CALM3
negative regulation of leukocyte chemotaxis (GO:0002689)	0.0306614	NBL1
cell differentiation in hindbrain (GO:0021533)	0.0306614	FAIM2
negative regulation of release of sequestered calcium ion into cytosol (GO:0051280)	0.0306614	CALM3
regulation of cell communication by electrical coupling (GO:0010649)	0.0306614	CALM3
detection of calcium ion (GO:0005513)	0.0306614	CALM3
negative regulation of mononuclear cell migration (GO:0071676)	0.0306614	NBL1
cellular component maintenance (GO:0043954)	0.0306614	PRNP
sequestering of extracellular ligand from receptor (GO:0035581)	0.0306614	NBL1
negative regulation of cell activation (GO:0050866)	0.0306614	CD200
negative regulation of neuroinflammatory response (GO:0150079)	0.0306614	CD200
cellular copper ion homeostasis (GO:0006878)	0.0306614	PRNP
lipoxygenase pathway (GO:0019372)	0.0306614	GPX4
negative regulation of leukocyte activation (GO:0002695)	0.0306614	CD200
negative regulation of protein processing (GO:0010955)	0.0306614	PRNP
neuron projection organization (GO:0106027)	0.0306614	PRNP
regulation of leukocyte activation (GO:0002694)	0.0306614	CD200
negative regulation of macrophage activation (GO:0043031)	0.0306614	CD200
regulation of neurotransmitter transport (GO:0051588)	0.0306614	SYN1
copper ion homeostasis (GO:0055070)	0.0306614	PRNP
regulation of cardiac muscle contraction by regulation of the release of sequestered calcium ion (GO:0010881)	0.0306614	CALM3
negative regulation of peptidyl-threonine phosphorylation (GO:0010801)	0.0306614	CALM3
negative regulation of amyloid-beta formation (GO:1902430)	0.0306614	PRNP
positive regulation of phosphoprotein phosphatase activity (GO:0032516)	0.0306614	CALM3
positive regulation of CREB transcription factor activity (GO:0032793)	0.0306614	CD200
regulation of transforming growth factor beta production (GO:0071634)	0.0306614	CD200
negative regulation of T cell receptor signaling pathway (GO:0050860)	0.0306614	PRNP
long-term memory (GO:0007616)	0.0306614	PRNP
regulation of synaptic vesicle exocytosis (GO:2000300)	0.0306614	SYN1
negative regulation of immune system process (GO:0002683)	0.0306614	CD200
regulation of neuroinflammatory response (GO:0150077)	0.0306614	CD200
cellular response to copper ion (GO:0071280)	0.0306614	PRNP
negative regulation of amyloid precursor protein catabolic process (GO:1902992)	0.0306614	PRNP
regulation of T cell migration (GO:2000404)	0.0318481	CD200
positive regulation of phosphatase activity (GO:0010922)	0.0318912	CALM3
regulation of cardiac muscle contraction by calcium ion signaling (GO:0010882)	0.0318912	CALM3
calcium-mediated signaling using intracellular calcium source (GO:0035584)	0.0318912	PRNP
positive regulation of calcium ion transmembrane transporter activity (GO:1901021)	0.0318912	CALM3
negative regulation of interleukin-2 production (GO:0032703)	0.0318912	PRNP
cellular macromolecule biosynthetic process (GO:0034645)	0.0318912	RPS11;RPL18
regulation of release of sequestered calcium ion into cytosol by sarcoplasmic reticulum (GO:0010880)	0.0318912	CALM3
positive regulation of protein autophosphorylation (GO:0031954)	0.0318912	CALM3
regulation of calcium ion transmembrane transport (GO:1903169)	0.0318912	PRNP
response to copper ion (GO:0046688)	0.0318912	PRNP
positive regulation of neuron apoptotic process (GO:0043525)	0.0318912	PRNP
positive regulation of protein targeting to membrane (GO:0090314)	0.0318912	PRNP
dorsal/ventral pattern formation (GO:0009953)	0.0318912	NBL1
negative regulation of antigen receptor-mediated signaling pathway (GO:0050858)	0.0318912	PRNP
regulation of ryanodine-sensitive calcium-release channel activity (GO:0060314)	0.0318912	CALM3
positive regulation of peptidyl-threonine phosphorylation (GO:0010800)	0.0318912	CALM3
regulation of calcium ion import (GO:0090279)	0.0318912	PRNP
regulation of cardiac muscle cell action potential (GO:0098901)	0.0318912	CALM3
regulation of protein processing (GO:0070613)	0.0318912	PRNP
regulation of monocyte chemotaxis (GO:0090025)	0.0328167	NBL1
negative regulation of cation channel activity (GO:2001258)	0.0333821	CALM3
dendritic spine organization (GO:0097061)	0.0333821	PRNP
negative regulation of calcium ion transmembrane transporter activity (GO:1901020)	0.0336632	CALM3
regulation of calcineurin-NFAT signaling cascade (GO:0070884)	0.0336632	PRNP
gene expression (GO:0010467)	0.0336632	RPS11;RPL18
regulation of protein targeting to membrane (GO:0090313)	0.0336632	PRNP
positive regulation of dephosphorylation (GO:0035306)	0.0336632	CALM3
negative regulation of interferon-gamma production (GO:0032689)	0.0336632	PRNP
long-chain fatty acid biosynthetic process (GO:0042759)	0.0336632	GPX4
regulation of striated muscle contraction (GO:0006942)	0.0336632	CALM3
regulation of macrophage activation (GO:0043030)	0.0336632	CD200
heterotypic cell-cell adhesion (GO:0034113)	0.0336632	CD200
positive regulation of protein phosphorylation (GO:0001934)	0.0339325	PRNP;CALM3
negative regulation of interleukin-6 production (GO:0032715)	0.0339325	CD200
negative regulation of programmed cell death (GO:0043069)	0.0339325	GPX4;FAIM2
regulation of interleukin-17 production (GO:0032660)	0.0339325	PRNP
regulation of neurotransmitter secretion (GO:0046928)	0.0339325	SYN1
positive regulation of protein dephosphorylation (GO:0035307)	0.0339325	CALM3
central nervous system neuron differentiation (GO:0021953)	0.0339325	FAIM2
regulation of activated T cell proliferation (GO:0046006)	0.0339325	PRNP
positive regulation of release of sequestered calcium ion into cytosol (GO:0051281)	0.0339325	CALM3
regulation of amyloid-beta formation (GO:1902003)	0.0339325	PRNP
negative regulation of extrinsic apoptotic signaling pathway via death domain receptors (GO:1902042)	0.0339325	FAIM2
protein destabilization (GO:0031648)	0.0339325	PRNP
protein insertion into membrane (GO:0051205)	0.0339325	PRNP
regulation of regulated secretory pathway (GO:1903305)	0.0339325	SYN1
negative regulation of T cell proliferation (GO:0042130)	0.0339325	PRNP
regulation of T cell receptor signaling pathway (GO:0050856)	0.0339325	PRNP
cellular response to amyloid-beta (GO:1904646)	0.0339325	PRNP
regulation of cardiac muscle contraction (GO:0055117)	0.0346185	CALM3
protein insertion into ER membrane (GO:0045048)	0.0350198	PRNP
regulation of protein autophosphorylation (GO:0031952)	0.0350198	CALM3
regulation of phosphoprotein phosphatase activity (GO:0043666)	0.0352546	CALM3
cellular protein metabolic process (GO:0044267)	0.0352546	RPS11;RPL18
regulation of protein tyrosine kinase activity (GO:0061097)	0.0352546	PRNP
response to peptide (GO:1901652)	0.0352546	PRNP
regulation of peptidyl-threonine phosphorylation (GO:0010799)	0.0352546	CALM3
negative regulation of protein secretion (GO:0050709)	0.0352546	CD200
positive regulation of cation channel activity (GO:2001259)	0.0358837	CALM3
regulation of protein dephosphorylation (GO:0035304)	0.0365032	CALM3
regulation of extrinsic apoptotic signaling pathway via death domain receptors (GO:1902041)	0.0366593	FAIM2
positive regulation of protein tyrosine kinase activity (GO:0061098)	0.0366593	PRNP
signal release from synapse (GO:0099643)	0.0366593	SYN1
positive regulation of neuron differentiation (GO:0045666)	0.0366593	NBL1
substantia nigra development (GO:0021762)	0.0366593	CALM3
negative regulation of proteolysis (GO:0045861)	0.0366593	PRNP
neurotransmitter secretion (GO:0007269)	0.0369852	SYN1
response to amyloid-beta (GO:1904645)	0.0369852	PRNP
positive regulation of neuron death (GO:1901216)	0.039207	PRNP
regulation of interleukin-2 production (GO:0032663)	0.0397588	PRNP
negative regulation of cell projection organization (GO:0031345)	0.0403029	PRNP
regulation of release of sequestered calcium ion into cytosol (GO:0051279)	0.0416137	CALM3
negative regulation of BMP signaling pathway (GO:0030514)	0.0416137	NBL1
plasma membrane bounded cell projection morphogenesis (GO:0120039)	0.0416137	NBL1
negative regulation of protein metabolic process (GO:0051248)	0.0416137	PRNP
unsaturated fatty acid metabolic process (GO:0033559)	0.0429104	GPX4
cellular response to peptide (GO:1901653)	0.04439	PRNP
arachidonic acid metabolic process (GO:0019369)	0.04439	GPX4
icosanoid metabolic process (GO:0006690)	0.04439	GPX4
protein polymerization (GO:0051258)	0.0453434	GPX4
regulation of secretion by cell (GO:1903530)	0.0453434	SYN1

## Sheet: i. Oligo KEGG
oligo.0			oligo.1			oligo.2			oligo.3			oligo.4			oligo.5
Term	Adjusted.P.value	Genes	Term	Adjusted.P.value	Genes	Term	Adjusted.P.value	Genes	Term	Adjusted.P.value	Genes	Term	Adjusted.P.value	Genes	Term	Adjusted.P.value	Genes
Ribosome	4.52459e-11	RPL30;RPL10;RPS5;RPL11;RPL10A;RPS15;RPS14;RPS25;RPS28;RPS16;RPS19;RPS3;RPS2;RPL18;RPL28;RPS23;RPL19	Ribosome	3.00689e-08	RPL10;RPLP0;RPL11;RPL10A;RPL8;RPS4X;MRPL20;RPL7A;RPS15A;RPL35;RPS11;RPS27A;RPS13;RPL19;RPS9;RPL21;RPS8;RPL23;RPS5;RPS6;RPL13A;MRPS18C;RPS25;RPL27A;RPL27;RPS20;FAU;RPL28;UBA52;RPS24	Oxidative phosphorylation	0.022637	NDUFB9;NDUFB10;UQCRB;NDUFB1;COX7C;COX5A;UQCRH;ATP5MC1;COX11;NDUFV3;COX10;ATP5ME;NDUFA8;ATP6V1G1;ATP6V0E1;NDUFA6;NDUFA4;NDUFA2;SDHC;ATP5F1D;ATP5F1E;COX6B1;NDUFS8;NDUFS7;NDUFS5;NDUFAB1;UQCRC1;NDUFS2	Protein processing in endoplasmic reticulum	0.0477875	HSP90AA1;CRYAB	Ribosome	0.00231761	RPL10;RPS5;RPS2;UBA52	Ribosome	0.0330964	RPS15;RPS14;RPSA
Coronavirus disease	1.09376e-08	RPL30;RPL10;RPS5;RPL11;RPL10A;RPS15;RPS14;RPS25;RPS28;RPS16;RPS19;RPS3;RPS2;RPL18;RPL28;RPS23;RPL19	Coronavirus disease	0.000131237	RPL10;RPLP0;RPL11;RPL8;RPL10A;RPS4X;RPL7A;RPS15A;RPL35;RPS11;RPS27A;IL6R;RPS13;RPL19;RPS9;RPL21;RPS8;RPL23;RPS5;RPS6;RPL13A;RPS25;RPL27A;TRAF6;RPL27;RPS20;FAU;RPL28;UBA52;RPS24	Amyotrophic lateral sclerosis	0.037515	NUP188;COX7C;GLE1;PPP3CB;TBK1;PSMD4;SPG11;NDC1;SDHC;NRG2;COX6B1;NUP93;ATXN2L;NDUFS8;ALS2;NDUFS7;NDUFS5;UQCRC1;SRSF3;NDUFS2;NUP54;OPTN;DCTN6;NDUFB9;NUP205;POM121;PSMD12;NDUFB10;UQCRB;NDUFB1;COX5A;UQCRH;HDAC6;ATP5MC1;PSMB7;KLC4;ATXN2;NUP85;NUP88;NDUFV3;RAE1;MAP2K6;NDUFA8;DNAH10;NDUFA6;FUS;NDUFA4;NDUFA2;ATP5F1D;EIF2S1;ATP5F1E;MTOR;FIG4;NDUFAB1;BAX;NUP35;DNAL1				Coronavirus disease	0.00507915	RPL10;RPS5;RPS2;UBA52	ABC transporters	0.0330964	ABCA2;ABCA6
Oxidative phosphorylation	0.00030491	NDUFA12;NDUFB5;NDUFA4;ATP5MC2;NDUFS2;CYC1;UQCR10;COX5B;NDUFV1													Coronavirus disease	0.0434126	RPS15;RPS14;RPSA
Non-alcoholic fatty liver disease	0.000782388	SOCS3;NDUFA12;NDUFB5;NDUFA4;NDUFS2;CYC1;UQCR10;COX5B;NDUFV1
Parkinson disease	0.00102202	TUBB2B;NDUFA12;NDUFB5;NDUFA4;ATP5MC2;NDUFS2;UQCR10;CYC1;COX5B;NDUFV1;GNAI1
Prion disease	0.00194484	TUBB2B;NDUFA12;CAV2;NDUFB5;NDUFA4;ATP5MC2;NDUFS2;UQCR10;CYC1;COX5B;NDUFV1
Thermogenesis	0.00200108	NDUFA12;NDUFB5;NDUFA4;ATP5MC2;NDUFS2;UQCR10;CYC1;COX5B;NDUFV1;PNPLA2
Diabetic cardiomyopathy	0.00311951	NDUFA12;NDUFB5;NDUFA4;ATP5MC2;NDUFS2;UQCR10;CYC1;COX5B;NDUFV1
Huntington disease	0.0035033	TUBB2B;NDUFA12;NDUFB5;NDUFA4;ATP5MC2;NDUFS2;UQCR10;CYC1;COX5B;NDUFV1;POLR2J
Amyotrophic lateral sclerosis	0.0405087	TUBB2B;NDUFA12;NDUFB5;NDUFA4;ATP5MC2;NDUFS2;UQCR10;CYC1;COX5B;NDUFV1
Retrograde endocannabinoid signaling	0.0405087	NDUFA12;NDUFB5;NDUFA4;NDUFS2;NDUFV1;GNAI1
Alzheimer disease	0.0405087	TUBB2B;NDUFA12;NDUFB5;NDUFA4;ATP5MC2;NDUFS2;UQCR10;CYC1;COX5B;NDUFV1

[truncated: 3 more sheets: j. Oligo GO BP, k. OPC KEGG, l. OPC GO BP]
