# Supplementary material for: Single-nucleus RNA-sequencing of autosomal dominant Alzheimer disease and risk variant carriers
Source: Nat Commun. 2023 Apr 21;14:2314. doi: 10.1038/s41467-023-37437-5 (PMC10121712; doi:10.1038/s41467-023-37437-5)
Supplement: Supplementary file 25 — Supplementary Dataset 22 [file 41467_2023_37437_MOESM25_ESM.xlsx]

## Sheet: Overview
Supplementary Table: GWAS genes
a. List of GWAS genes prioritized by Kunkle et al., Andrews et al., and Schwartzentruber et al
b. List of all genes in GWAS loci
c. List of all genes in GWAS loci measured in this study

## Sheet: a. GWAS Prioritized
SNP	chromosome	Position	locus	Gene
rs4844610	1	207802552	CR1	CR1	= Not in our data
	1		CR1	CD55
	1		CR1	YOD1
rs4575098	1	161155392	ADAMTS4	FCER1G
	1		ADAMTS4	B4GALT3
rs35564151	2	135372951	TMEM163	TMEM163
rs143080277	2	106366056	NCK2	NCK2
rs6733839	2	127892810	BIN1	BIN1
rs10933431	2	233981912	INPP5D	INPP5D
rs6448453	4	11026028	CLNK	RNA5SP156
	4		CLNK	HS3ST1
	6		TREM2	TREM1
rs75932628	6	41129252	TREM2	TREM2
rs9271058	6	32575406	HLA-DRB1	HLA-DRB1
	6		HLA-DRB1	PSMB8
	6		HLA-DRB1	C4A
	6		HLA-DRB1	GPSM3
	6		HLA-DRB1	HLA-DPA1
	6		HLA-DRB1	HLA-DQA1
	6		HLA-DRB1	HLA-DRA
	6		HLA-DRB1	HLA-DRB5
	6		HLA-DRB1	PSMB9
rs9473117	6	47431284	CD2AP	CD2AP
rs12539172	7	100091795	NYAP1	AGFG2
	7		NYAP1	PILRA
	7		NYAP1	EPHB4
	7		NYAP1	C7orf43
	7		NYAP1	GAL3ST4
	7		NYAP1	ZKSCAN1
rs2168589	7	50270105	IKZF1	IKZF1
rs10808026	7	143099133	EPHA1	EPHA1
	7		EPHA1	ZYX
	7		EPHA1	TAS2R41
	7		EPHA1	TAS2R60
	7		EPHA1	FAM131B
rs73223431	8	27219987	PTK2B	PTK2B
rs9331896	8	27467686	CLU	CLU
rs1878036	10	82280137	TSPAN14	TSPAN14
	10		ECHDC3	AL512631.1
	10		ECHDC3	USP6NL
rs7920721	10	11720308	ECHDC3	ECHDC3
rs1171814	10	61645833	CCDC6	CCDC6
	11		SPI1	PSMC3
	11		SPI1	ACP2
	11		SPI1	C1QTNF4
	11		SPI1	CELF1
	11		SPI1	MTCH2
	11		SPI1	NDUFS3
	11		SPI1	NUP160
rs3740688	11	47380340	SPI1	SPI1
rs11218343	11	121435587	SORL1	SORL1
rs3851179	11	85868640	PICALM	PICALM
	11		PICALM	EED
	11		MS4A2	MS4A6A
	11		MS4A2	MS4A7
rs7933202	11	59936926	MS4A2	MS4A4A
	11		MS4A2	MS4A6E
	14		SLC24A4	RIN3
rs12881735	14	92932828	SLC24A4	SLC24A4
rs17125924	14	53391680	FERMT2	FERMT2
	14		FERMT2	STYX
rs10467994	15	51008687	SPPL2A	SPPL2A
rs117618017	15	63569902	APH1B	APH1B
	15		ADAM10	LIPC
rs593742	15	59045774	ADAM10	ADAM10
rs2884738	16	31126321	VKORC1	KAT8
	16		VKORC1	PRSS36
rs12444183	16	81773209	PLCG2	PLCG2
	16		PLCG2	AC099524.1
rs7185636	16	19808163	IQCK	IQCK
	16		WWOX	MAF
rs62039712	16	79355857	WWOX	WWOX
rs2632516	17	56409089	TSPOAP1	TSPOAP1-AS1
	17		SCIMP	AC087500.1
rs7225151	17	5137047	SCIMP	SCIMP
rs138190086	17	61538148	ACE	ACE
	17		ACE	DCAF7
	17		ACE	PSMC5
rs3865444	19	51727962	CD33	CD33
	19		CD33	SIGLEC22P
rs429358	19	45411941	APOE	APOE
rs3752246	19	1056492	ABCA7	ABCA7
	19		ABCA7	HMHA1
	19		ABCA7	CNN2
	19		ABCA7	WDR18
rs6024870	20	54997568	CASS4	CASS4
	21		ADAMTS1	AP001439.1
	21		ADAMTS1	APP
rs2830500	21	28156856	ADAMTS1	ADAMTS1

## Sheet: b. GWAS All
Locus	Gene
ABCA7	ABCA7
ABCA7	AC004156.3
ABCA7	AC004221.2
ABCA7	AC004449.6
ABCA7	AC004528.1
ABCA7	AC004528.4
ABCA7	AC004623.2
ABCA7	AC005329.7
ABCA7	AC005330.2
ABCA7	AC005391.2
ABCA7	AC005559.2
ABCA7	AC005559.3
ABCA7	AC006273.4
ABCA7	AC006273.5
ABCA7	AC006273.7
ABCA7	AC009005.2
ABCA7	AC011558.5
ABCA7	AC027307.2
ABCA7	AC027307.3
ABCA7	ADAMTSL5
ABCA7	APC2
ABCA7	ARID3A
ABCA7	ATP5D
ABCA7	AZU1
ABCA7	BSG
ABCA7	C19orf24
ABCA7	C19orf25
ABCA7	C19orf26
ABCA7	CFD
ABCA7	CIRBP
ABCA7	CIRBP-AS1
ABCA7	CNN2
ABCA7	CTB-25B13.12
ABCA7	CTB-25B13.13
ABCA7	CTB-25B13.6
ABCA7	CTB-25B13.9
ABCA7	DAZAP1
ABCA7	EFNA2
ABCA7	ELANE
ABCA7	FGF22
ABCA7	FSTL3
ABCA7	GAMT
ABCA7	GPX4
ABCA7	GRIN3B
ABCA7	HCN2
ABCA7	HMGB2P1
ABCA7	HMHA1
ABCA7	KISS1R
ABCA7	LLNLR-299G3.1
ABCA7	LPPR3
ABCA7	MED16
ABCA7	MEX3D
ABCA7	MIDN
ABCA7	MIR3187
ABCA7	MIR4745
ABCA7	MISP
ABCA7	MUM1
ABCA7	NDUFS7
ABCA7	PALM
ABCA7	PCSK4
ABCA7	PLK5
ABCA7	POLR2E
ABCA7	POLRMT
ABCA7	PRSS57
ABCA7	PRTN3
ABCA7	PTBP1
ABCA7	R3HDM4
ABCA7	REEP6
ABCA7	RNF126
ABCA7	RNU6-2
ABCA7	RNU6-9
ABCA7	RPS15
ABCA7	RPS15P9
ABCA7	RPS2P52
ABCA7	SBNO2
ABCA7	STK11
ABCA7	TMEM259
ABCA7	WDR18
SCIMP	AC004771.1
SCIMP	AC012146.7
SCIMP	AC109333.10
SCIMP	ATP6V0CP1
SCIMP	C17orf107
SCIMP	C1QBP
SCIMP	CAMTA2
SCIMP	CHRNE
SCIMP	CTB-162E12.1
SCIMP	CTC-524C5.2
SCIMP	CTC-524C5.5
SCIMP	CXCL16
SCIMP	DERL2
SCIMP	DHX33
SCIMP	ENO3
SCIMP	GLTPD2
SCIMP	GP1BA
SCIMP	INCA1
SCIMP	KIF1C
SCIMP	MINK1
SCIMP	MIS12
SCIMP	NLRP1
SCIMP	NUP88
SCIMP	PFN1
SCIMP	PLD2
SCIMP	PSMB6
SCIMP	RABEP1
SCIMP	RN7SL171P
SCIMP	RN7SL784P
SCIMP	RNF167
SCIMP	RNU7-31P
SCIMP	RP11-333E1.1
SCIMP	RP11-333E1.2
SCIMP	RP11-420A6.2
SCIMP	RP11-46I8.1
SCIMP	RP11-46I8.3
SCIMP	RP11-46I8.4
SCIMP	RP11-81A22.5
SCIMP	RP5-1050D4.2
SCIMP	RP5-1050D4.3
SCIMP	RP5-1050D4.4
SCIMP	RP5-1050D4.5
SCIMP	RPAIN
SCIMP	SCIMP
SCIMP	SLC25A11
SCIMP	SLC52A1
SCIMP	SPAG7
SCIMP	TM4SF5
SCIMP	USP6
SCIMP	VMO1
SCIMP	ZFP3
SCIMP	ZMYND15
SCIMP	ZNF232
SCIMP	ZNF594
CLNK	CLNK
CLNK	HS3ST1
CLNK	MIR572
CLNK	RNA5SP156
CLNK	RNPS1P1
CLNK	RP11-281P23.1
CLNK	RP11-61G19.1
ECHDC3	CELF2
ECHDC3	CELF2-AS1
ECHDC3	DHTKD1
ECHDC3	ECHDC3
ECHDC3	MIR548AK
ECHDC3	NUDT5
ECHDC3	PROSER2
ECHDC3	PROSER2-AS1
ECHDC3	RNU6-1095P
ECHDC3	RP11-138I18.1
ECHDC3	RP11-138I18.2
ECHDC3	SEC61A2
ECHDC3	U6
ECHDC3	UPF2
ECHDC3	USP6NL
ECHDC3	snoU13
IQCK	AC002550.5
IQCK	AC003003.5
IQCK	AC134300.1
IQCK	C16orf62
IQCK	CCP110
IQCK	CLEC19A
IQCK	CTA-363E6.1
IQCK	CTA-363E6.2
IQCK	CTA-363E6.5
IQCK	CTA-363E6.6
IQCK	CTA-363E6.7
IQCK	CTC-496I23.1
IQCK	CTD-2380F24.1
IQCK	GDE1
IQCK	GPR139
IQCK	GPRC5B
IQCK	IQCK
IQCK	KNOP1
IQCK	RNU4-46P
IQCK	RP11-204E4.3
IQCK	SNRPEP3
IQCK	TMC5
PTK2B_CLU	AC090150.1
PTK2B_CLU	ADRA1A
PTK2B_CLU	CCDC25
PTK2B_CLU	CHRNA2
PTK2B_CLU	CLU
PTK2B_CLU	EPHX2
PTK2B_CLU	ESCO2
PTK2B_CLU	GULOP
PTK2B_CLU	MIR3622A
PTK2B_CLU	MIR548H4
PTK2B_CLU	PBK
PTK2B_CLU	PTK2B
PTK2B_CLU	RNU6-1086P
PTK2B_CLU	RNU6-1276P
PTK2B_CLU	RP11-1149M3.2
PTK2B_CLU	RP11-16P20.2
PTK2B_CLU	RP11-16P20.3
PTK2B_CLU	RP11-521M14.1
PTK2B_CLU	RP11-521M14.2
PTK2B_CLU	RP11-613H2.1
PTK2B_CLU	RP11-613H2.2
PTK2B_CLU	SCARA3
PTK2B_CLU	STMN4
PTK2B_CLU	TRIM35
PTK2B_CLU	snoU13
ADAMTS1	ADAMTS1
ADAMTS1	ADAMTS5
ADAMTS1	AP001595.1
ADAMTS1	AP001596.6
ADAMTS1	AP001597.1
ADAMTS1	AP001601.2
ADAMTS1	CYYR1
ADAMTS1	GPX1P2
ADAMTS1	KB-1466C5.1
ADAMTS1	MIR4759
VKORC1	AC026471.6
VKORC1	AC106782.20
VKORC1	AC135048.1
VKORC1	AC135048.13
VKORC1	AC135050.1
VKORC1	AC135050.5
VKORC1	AHSP
VKORC1	ARMC5
VKORC1	BCKDK
VKORC1	BCL7C
VKORC1	C16orf58
VKORC1	C16orf93
VKORC1	C16orf98
VKORC1	COX6A2
VKORC1	CTD-2014E2.2
VKORC1	CTD-2014E2.5
VKORC1	CTD-2014E2.6
VKORC1	CTF1
VKORC1	CTF2P
VKORC1	FBRS
VKORC1	FBXL19
VKORC1	FBXL19-AS1
VKORC1	FUS
VKORC1	HSD3B7
VKORC1	ITGAD
VKORC1	ITGAM
VKORC1	ITGAX
VKORC1	KAT8
VKORC1	MIR4519
VKORC1	MIR762
VKORC1	NDUFA3P6
VKORC1	ORAI3
VKORC1	PHKG2
VKORC1	PRR14
VKORC1	PRSS36
VKORC1	PRSS53
VKORC1	PRSS8
VKORC1	PYCARD
VKORC1	PYDC1
VKORC1	RNF40
VKORC1	RNU6-1043P
VKORC1	RNU6-416P
VKORC1	RNU7-199P
VKORC1	RP11-120K18.2
VKORC1	RP11-120K18.3
VKORC1	RP11-146F11.1
VKORC1	RP11-146F11.2
VKORC1	RP11-146F11.3
VKORC1	RP11-146F11.4
VKORC1	RP11-196G11.1
VKORC1	RP11-196G11.2
VKORC1	RP11-196G11.4
VKORC1	RP11-2C24.4
VKORC1	RP11-2C24.5
VKORC1	RP11-2C24.6
VKORC1	RP11-388M20.1
VKORC1	RP11-388M20.2
VKORC1	RP11-388M20.6
VKORC1	RP11-388M20.7
VKORC1	RP11-388M20.9
VKORC1	RP11-452L6.1
VKORC1	RP11-452L6.5
VKORC1	RP11-452L6.7
VKORC1	SETD1A
VKORC1	SLC5A2
VKORC1	SNORA30
VKORC1	SRCAP
VKORC1	STX1B
VKORC1	STX4
VKORC1	TGFB1I1
VKORC1	TRIM72
VKORC1	VKORC1
VKORC1	VN1R64P
VKORC1	VN1R65P
VKORC1	YBX3P1
VKORC1	ZNF629
VKORC1	ZNF646
VKORC1	ZNF668
VKORC1	ZNF689
VKORC1	ZNF720P1
VKORC1	ZNF843
HLA-DRB1	AGER
HLA-DRB1	AGPAT1
HLA-DRB1	AL645941.1
HLA-DRB1	ATF6B
HLA-DRB1	BRD2
HLA-DRB1	BRD2-IT1
HLA-DRB1	BTNL2
HLA-DRB1	C6orf10
HLA-DRB1	COL11A2P1
HLA-DRB1	EGFL8
HLA-DRB1	FKBPL
HLA-DRB1	GPSM3
HLA-DRB1	HCG23
HLA-DRB1	HLA-DMA
HLA-DRB1	HLA-DMB
HLA-DRB1	HLA-DOA
HLA-DRB1	HLA-DOB
HLA-DRB1	HLA-DPA1
HLA-DRB1	HLA-DPA2
HLA-DRB1	HLA-DPB1
HLA-DRB1	HLA-DQA1
HLA-DRB1	HLA-DQA2
HLA-DRB1	HLA-DQB1
HLA-DRB1	HLA-DQB1-AS1
HLA-DRB1	HLA-DQB2
HLA-DRB1	HLA-DQB3
HLA-DRB1	HLA-DRA
HLA-DRB1	HLA-DRB1
HLA-DRB1	HLA-DRB5
HLA-DRB1	HLA-DRB6
HLA-DRB1	HLA-DRB9
HLA-DRB1	HLA-Z
HLA-DRB1	HNRNPA1P2
HLA-DRB1	MIR3135B
HLA-DRB1	MTCO3P1
HLA-DRB1	NOTCH4
HLA-DRB1	PBX2
HLA-DRB1	PPP1R2P1
HLA-DRB1	PPT2
HLA-DRB1	PPT2-EGFL8
HLA-DRB1	PRRT1
HLA-DRB1	PSMB8
HLA-DRB1	PSMB9
HLA-DRB1	RNF5
HLA-DRB1	RNU1-61P
HLA-DRB1	RNU6-603P
HLA-DRB1	RPL32P1
HLA-DRB1	TAP1
HLA-DRB1	TAP2
HLA-DRB1	TAPSAR1
HLA-DRB1	TNXB
HLA-DRB1	XXbac-BPG154L12.4
HLA-DRB1	XXbac-BPG181M17.5
HLA-DRB1	XXbac-BPG181M17.6
HLA-DRB1	XXbac-BPG254F23.6
HLA-DRB1	XXbac-BPG254F23.7
HLA-DRB1	XXbac-BPG300A18.13
TREM2	ADCY10P1
TREM2	AL136967.1
TREM2	APOBEC2
TREM2	FOXP4
TREM2	MDFI
TREM2	MIR4641
TREM2	NCR2
TREM2	NFYA
TREM2	OARD1
TREM2	RNA5SP207
TREM2	RNU6-643P
TREM2	RP1-229K20.5
TREM2	RP11-328M4.2
TREM2	RP11-328M4.3
TREM2	RP11-570K4.1
TREM2	RP13-235E23.1
TREM2	TREM1
TREM2	TREM2
TREM2	TREML1
TREM2	TREML2
TREM2	TREML3P
TREM2	TREML4
TREM2	TREML5P
TREM2	TSPO2
TREM2	UNC5CL
APOE	AC005757.6
APOE	AC005757.7
APOE	AC005779.1
APOE	AC005779.2
APOE	AC006126.3
APOE	AC006126.4
APOE	AC069278.4
APOE	AC092066.6
APOE	AC138472.4
APOE	AC138472.6
APOE	APOC1
APOE	APOC1P1
APOE	APOC2
APOE	APOC4
APOE	APOC4-APOC2
APOE	APOE
APOE	BCAM
APOE	BCL3
APOE	BLOC1S3
APOE	CBLC
APOE	CD3EAP
APOE	CEACAM16
APOE	CEACAM19
APOE	CEACAM20
APOE	CEACAM22P
APOE	CKM
APOE	CLASRP
APOE	CLPTM1
APOE	CTB-129P6.11
APOE	CTB-129P6.4
APOE	CTB-171A8.1
APOE	CTB-179K24.3
APOE	CTC-512J12.4
APOE	EIF5AP3
APOE	ERCC1
APOE	ERCC2
APOE	EXOC3L2
APOE	GEMIN7
APOE	IGSF23
APOE	KLC3
APOE	L47234.1
APOE	MARK4
APOE	NKPD1
APOE	PPP1R13L
APOE	PPP1R37
APOE	PVR
APOE	PVRL2
APOE	RELB
APOE	RNU6-611P
APOE	RPS16P9
APOE	SNORA70
APOE	TOMM40
APOE	TRAPPC6A
APOE	ZNF180
APOE	ZNF229
APOE	ZNF285B
APOE	ZNF296
APOE	snoZ6
SPI1	AC090559.1
SPI1	AC090559.2
SPI1	ACP2
SPI1	AGBL2
SPI1	ARFGAP2
SPI1	C11orf49
SPI1	C1QTNF4
SPI1	CELF1
SPI1	CTD-2384B9.1
SPI1	DDB2
SPI1	FAM180B
SPI1	FNBP4
SPI1	KBTBD4
SPI1	LRP4
SPI1	LRP4-AS1
SPI1	MADD
SPI1	MIR4487
SPI1	MTCH2
SPI1	MYBPC3
SPI1	NDUFS3
SPI1	NR1H3
SPI1	NUP160
SPI1	PACSIN3
SPI1	PSMC3
SPI1	PTPMT1
SPI1	RAPSN
SPI1	RN7SL652P
SPI1	RN7SL772P
SPI1	RNA5SP340
SPI1	RNU5E-10P
SPI1	RNU6-1302P
SPI1	RP11-17G12.2
SPI1	RP11-17G12.3
SPI1	RP11-390K5.1
SPI1	RP11-390K5.3
SPI1	RP11-390K5.6
SPI1	RP11-692M12.4
SPI1	RP11-692M12.5
SPI1	RP11-750H9.5
SPI1	RP11-750H9.7
SPI1	SLC39A13
SPI1	SPI1
SPI1	Y_RNA
SPI1	snoU13
CD2AP	AL355353.1
CD2AP	CD2AP
CD2AP	GPR110
CD2AP	GPR111
CD2AP	GPR115
CD2AP	OPN5
CD2AP	PTCHD4
CD2AP	RN7SKP116
CD2AP	RNU1-105P
CD2AP	RP11-157D6.1
CD2AP	RP11-385F7.1
CD2AP	RP11-550C4.4
CD2AP	RP11-550C4.6
CD2AP	RP11-812I20.2
CD2AP	TNFRSF21
CD2AP	Y_RNA
IKZF1	AC018705.5
IKZF1	AC020743.2
IKZF1	AC020743.3
IKZF1	AC020743.4
IKZF1	AC096568.3
IKZF1	C7orf72
IKZF1	DDC
IKZF1	FIGNL1
IKZF1	GRB10
IKZF1	IKZF1
IKZF1	RNU6-1091P
IKZF1	VWC2
IKZF1	ZPBP
SPPL2A	AHCYP7
SPPL2A	AP4E1
SPPL2A	CTD-3110H11.1
SPPL2A	CYP19A1
SPPL2A	DCAF13P3
SPPL2A	GABPB1
SPPL2A	GABPB1-AS1
SPPL2A	HDC
SPPL2A	MIR4712
SPPL2A	RN7SL354P
SPPL2A	RN7SL494P
SPPL2A	RNA5SP395
SPPL2A	RP11-108K3.1
SPPL2A	RP11-120K9.2
SPPL2A	RP11-394B5.2
SPPL2A	RP11-507J18.1
SPPL2A	RP11-507J18.2
SPPL2A	RP11-562A8.1
SPPL2A	RP11-562A8.4
SPPL2A	RP11-562A8.5
SPPL2A	SLC27A2
SPPL2A	SPPL2A
SPPL2A	TNFAIP8L3
SPPL2A	TRPM7
SPPL2A	U6
SPPL2A	USP50
SPPL2A	USP8
SPPL2A	Y_RNA
CD33	AC011523.2
CD33	AC018755.1
CD33	AC018755.16
CD33	AC018755.17
CD33	AC018755.2
CD33	AC037199.1
CD33	ACPT
CD33	C19orf48
CD33	CD33
CD33	CEACAM18
CD33	CLDND2
CD33	CLEC11A
CD33	CTB-147C22.3
CD33	CTB-147C22.8
CD33	CTB-147C22.9
CD33	CTC-518B2.10
CD33	CTC-518B2.12
CD33	CTC-518B2.9
CD33	CTD-2568A17.1
CD33	CTD-2568A17.5
CD33	CTD-2568A17.8
CD33	CTD-2616J11.10
CD33	CTD-2616J11.11
CD33	CTD-2616J11.14
CD33	CTD-2616J11.15
CD33	CTD-2616J11.16
CD33	CTD-2616J11.2
CD33	CTD-2616J11.3
CD33	CTD-2616J11.4
CD33	CTD-2616J11.9
CD33	CTD-3073N11.5
CD33	CTD-3073N11.7
CD33	CTD-3073N11.9
CD33	CTD-3187F8.11
CD33	CTD-3187F8.12
CD33	CTD-3187F8.14
CD33	CTD-3187F8.15
CD33	CTD-3187F8.2
CD33	CTD-3187F8.6
CD33	CTD-3187F8.7
CD33	CTU1
CD33	ETFB
CD33	GPR32
CD33	GPR32P1
CD33	HAS1
CD33	IGLON5
CD33	KLK1
CD33	KLK10
CD33	KLK11
CD33	KLK12
CD33	KLK13
CD33	KLK14
CD33	KLK15
CD33	KLK2
CD33	KLK3
CD33	KLK4
CD33	KLK5
CD33	KLK6
CD33	KLK7
CD33	KLK8
CD33	KLK9
CD33	KLKP1
CD33	LIM2
CD33	LINC00085
CD33	MIR125A
CD33	MIR99B
CD33	MIRLET7E
CD33	MKI67IPP6
CD33	NKG7
CD33	RPL7P51
CD33	RPL9P33
CD33	SIGLEC10
CD33	SIGLEC12
CD33	SIGLEC14
CD33	SIGLEC17P
CD33	SIGLEC18P
CD33	SIGLEC19P
CD33	SIGLEC20P
CD33	SIGLEC21P
CD33	SIGLEC22P
CD33	SIGLEC26P
CD33	SIGLEC27P
CD33	SIGLEC28P
CD33	SIGLEC29P
CD33	SIGLEC5
CD33	SIGLEC6
CD33	SIGLEC7
CD33	SIGLEC8
CD33	SIGLEC9
CD33	SIGLECL1
CD33	SNORD88A
CD33	SNORD88B
CD33	SNORD88C
CD33	VSIG10L
CD33	ZNF175
CD33	hsa-mir-125a
CD33	snoU13
FERMT2	AL163953.3
FERMT2	AL356020.1
FERMT2	DDHD1
FERMT2	ERO1L
FERMT2	FERMT2
FERMT2	GNPNAT1
FERMT2	GPR137C
FERMT2	PSMC6
FERMT2	RN7SL588P
FERMT2	RP11-368P15.1
FERMT2	RP11-368P15.2
FERMT2	RP11-368P15.3
FERMT2	RP11-547D23.1
FERMT2	RP11-589M4.1
FERMT2	RP11-589M4.2
FERMT2	RP11-589M4.3
FERMT2	RP11-589M4.4
FERMT2	RP11-841O20.2
FERMT2	STYX
FERMT2	TXNDC16
CASS4	AL109806.1
CASS4	AL121914.1
CASS4	AL133232.1
CASS4	AURKA
CASS4	CASS4
CASS4	CBLN4
CASS4	CSTF1
CASS4	FAM209A
CASS4	FAM209B
CASS4	FAM210B
CASS4	GCNT7
CASS4	MC3R
CASS4	PTMAP6
CASS4	RN7SL170P
CASS4	RNA5SP487
CASS4	RNU6-1146P
CASS4	RNU6-929P
CASS4	RP11-380D15.2
CASS4	RP11-380D15.3
CASS4	RP5-843L14.1
CASS4	RP5-897D18.1
CASS4	RPL39P
CASS4	RPS4XP3
CASS4	RTFDC1
CASS4	TFAP2C
CASS4	U3
CASS4	snoU13
TSPOAP1	AC023992.1
TSPOAP1	BZRAP1
TSPOAP1	BZRAP1-AS1
TSPOAP1	C17orf47
TSPOAP1	CTD-2200P10.1
TSPOAP1	CTD-2200P10.3
TSPOAP1	CUEDC1
TSPOAP1	DYNLL2
TSPOAP1	EPX
TSPOAP1	HSF5
TSPOAP1	LPO
TSPOAP1	MIR142
TSPOAP1	MIR4736
TSPOAP1	MKS1
TSPOAP1	MPO
TSPOAP1	MRPS23
TSPOAP1	MSX2P1
TSPOAP1	MTMR4
TSPOAP1	OR4D1
TSPOAP1	OR4D2
TSPOAP1	PPM1E
TSPOAP1	RAD51C
TSPOAP1	RNF43
TSPOAP1	RNU1-108P
TSPOAP1	RNU1-52P
TSPOAP1	RNU1-60P
TSPOAP1	RNU1-85P
TSPOAP1	RP11-112H10.4
TSPOAP1	RP11-112H10.6
TSPOAP1	RP11-159D12.10
TSPOAP1	RP11-159D12.2
TSPOAP1	RP11-159D12.5
TSPOAP1	RP11-343K8.3
TSPOAP1	RP11-60A24.3
TSPOAP1	2022-09-04
TSPOAP1	SRSF1
TSPOAP1	SUPT4H1
TSPOAP1	TEX14
TSPOAP1	U3
TSPOAP1	VEZF1
ADAM10	AC025918.2
ADAM10	AC092756.1
ADAM10	AC092757.1
ADAM10	ADAM10
ADAM10	ALDH1A2
ADAM10	C15ORF31
ADAM10	CCNB2
ADAM10	FAM63B
ADAM10	LDHAL6B
ADAM10	LIPC
ADAM10	MIR2116
ADAM10	MYO1E
ADAM10	RN7SKP95
ADAM10	RNF111
ADAM10	RNU4-80P
ADAM10	RP11-123C21.1
ADAM10	RP11-123C21.2
ADAM10	RP11-30K9.1
ADAM10	RP11-30K9.4
ADAM10	RP11-30K9.5
ADAM10	RP11-30K9.6
ADAM10	RP11-30K9.7
ADAM10	RP11-313H3.1
ADAM10	RP11-355N15.1
ADAM10	RP11-50C13.1
ADAM10	RP11-50C13.2
ADAM10	RP11-59H7.1
ADAM10	RP11-59H7.3
ADAM10	SLTM
ADAM10	U3
ADAM10	ZNF444P1
ADAM10	snoU13
MS4A2	AP000640.10
MS4A2	AP000640.2
MS4A2	AP001257.1
MS4A2	CTD-2514A21.3
MS4A2	FABP5P7
MS4A2	GIF
MS4A2	LINC00301
MS4A2	MRPL16
MS4A2	MS4A1
MS4A2	MS4A12
MS4A2	MS4A13
MS4A2	MS4A14
MS4A2	MS4A2
MS4A2	MS4A3
MS4A2	MS4A4A
MS4A2	MS4A4E
MS4A2	MS4A5
MS4A2	MS4A6A
MS4A2	MS4A6E
MS4A2	MS4A7
MS4A2	OOSP1
MS4A2	OR10V1
MS4A2	OR10V2P
MS4A2	OR10V3P
MS4A2	OR10Y1P
MS4A2	PLAC1L
MS4A2	RN7SKP192
MS4A2	RP11-736I10.1
MS4A2	RP11-736I10.2
MS4A2	STX3
MS4A2	TCN1
ACE	AC015923.1
ACE	AC037445.1
ACE	ACE
ACE	ACE3P
ACE	CCDC47
ACE	CD79B
ACE	CSH1
ACE	CSH2
ACE	CSHL1
ACE	CTD-2501B8.5
ACE	CYB561
ACE	DCAF7
ACE	DDX42
ACE	FTSJ3
ACE	GH1
ACE	GH2
ACE	KCNH6
ACE	LIMD2
ACE	MAP3K3
ACE	PSMC5
ACE	RN7SL805P
ACE	RNU6-288P
ACE	RP11-180P8.1
ACE	RP11-180P8.3
ACE	RP11-180P8.4
ACE	RP11-180P8.5
ACE	RP11-269G24.2
ACE	RP11-269G24.3
ACE	RP11-269G24.4
ACE	RP11-269G24.6
ACE	RP11-269G24.7
ACE	RP11-269G24.8
ACE	RP11-51F16.5
ACE	RP11-51F16.8
ACE	RP11-51F16.9
ACE	RP11-556O9.2
ACE	RP11-556O9.3
ACE	RP11-556O9.4
ACE	RP11-630H24.3
ACE	RP11-630H24.4
ACE	SCN4A
ACE	SMARCD2
ACE	STRADA
ACE	TACO1
ACE	TANC2
ACE	TCAM1P
CCDC6	ANK3
CCDC6	C10orf40
CCDC6	CCDC6
CCDC6	LINC00948
CCDC6	MRPL50P4
CCDC6	RP11-135D11.2
CCDC6	RP11-388P9.2
CCDC6	SLC16A9
CCDC6	Y_RNA
APH1B	AC007950.1
APH1B	AC103740.1
APH1B	APH1B
APH1B	CA12
APH1B	FBXL22
APH1B	HERC1
APH1B	LACTB
APH1B	MIR190A
APH1B	RAB8B
APH1B	RP11-1069G10.1
APH1B	RP11-1069G10.2
APH1B	RP11-244F12.1
APH1B	RP11-244F12.2
APH1B	RP11-244F12.3
APH1B	RP11-317G6.1
APH1B	RP11-321G12.1
APH1B	RP11-69G7.1
APH1B	RPS27L
APH1B	TLN2
APH1B	TPM1
APH1B	USP3
APH1B	USP3-AS1
WWOX	AC009159.1
WWOX	MAF
WWOX	PIH1
WWOX	RNA5SP431
WWOX	RP11-319G9.3
WWOX	RP11-319G9.5
WWOX	RP11-345M22.1
WWOX	RP11-345M22.2
WWOX	RP11-345M22.3
WWOX	RP11-467I17.1
WWOX	RP11-556H2.2
WWOX	RP11-556H2.3
WWOX	RP11-556H2.4
WWOX	RP11-679B19.2
WWOX	RPS3P7
WWOX	WWOX
PLCG2	7SK
PLCG2	AC138304.1
PLCG2	BCMO1
PLCG2	CMIP
PLCG2	CTD-2588J6.1
PLCG2	CTD-2588J6.2
PLCG2	GAN
PLCG2	HSD17B2
PLCG2	MIR4720
PLCG2	MPHOSPH6
PLCG2	PLCG2
PLCG2	RN7SKP190
PLCG2	RP11-391L3.1
PLCG2	RP11-391L3.5
PLCG2	RP11-510J16.5
PLCG2	RP11-55K13.1
PLCG2	RP11-960L18.1
PLCG2	SDR42E1
TSPAN14	AL359195.1
TSPAN14	ANXA11
TSPAN14	C1DP2
TSPAN14	C1DP3
TSPAN14	C1DP4
TSPAN14	DYDC1
TSPAN14	DYDC2
TSPAN14	EIF5AP4
TSPAN14	FAM213A
TSPAN14	FARSBP1
TSPAN14	LINC00857
TSPAN14	MAT1A
TSPAN14	PLAC9
TSPAN14	RP11-137H2.4
TSPAN14	RP11-137H2.6
TSPAN14	RP11-20E23.1
TSPAN14	RP11-36D19.4
TSPAN14	RP11-36D19.8
TSPAN14	RP11-40F6.1
TSPAN14	RP11-514F8.2
TSPAN14	RPL22P18
TSPAN14	RPS12P2
TSPAN14	RPS7P9
TSPAN14	SH2D4B
TSPAN14	TMEM254
TSPAN14	TMEM254-AS1
TSPAN14	TSPAN14
TSPAN14	WARS2P1
PICALM	AP000974.1
PICALM	C11orf73
PICALM	CCDC81
PICALM	CCDC83
PICALM	CCDC89
PICALM	CREBZF
PICALM	EED
PICALM	FNTAL1
PICALM	ME3
PICALM	PICALM
PICALM	PTP4A1P6
PICALM	RN7SL225P
PICALM	RNU6-560P
PICALM	RP11-12D16.2
PICALM	RP11-317J19.1
PICALM	RP11-320L11.2
PICALM	RP11-90K17.2
PICALM	SETP17
PICALM	SLC25A1P1
PICALM	SYTL2
PICALM	snoU13
SLC24A4	ATXN3
SLC24A4	CHGA
SLC24A4	CPSF2
SLC24A4	GOLGA5
SLC24A4	ITPK1
SLC24A4	LGMN
SLC24A4	NDUFB1
SLC24A4	RIN3
SLC24A4	RNU6-366P
SLC24A4	RP11-472N19.3
SLC24A4	RP11-529H20.3
SLC24A4	RP11-529H20.5
SLC24A4	RP11-529H20.6
SLC24A4	RP11-862G15.1
SLC24A4	RP11-862G15.2
SLC24A4	SLC24A4
SLC24A4	TRIP11
NYAP1	AC005071.1
NYAP1	AC073842.18
NYAP1	AC073842.19
NYAP1	AC092849.1
NYAP1	ACHE
NYAP1	ACTL6B
NYAP1	AGFG2
NYAP1	AP4M1
NYAP1	C7orf43
NYAP1	C7orf61
NYAP1	CNPY4
NYAP1	COPS6
NYAP1	EPHB4
NYAP1	EPO
NYAP1	FBXO24
NYAP1	GAL3ST4
NYAP1	GATS
NYAP1	GIGYF1
NYAP1	GNB2
NYAP1	GPC2
NYAP1	LAMTOR4
NYAP1	LRCH4
NYAP1	MBLAC1
NYAP1	MCM7
NYAP1	MEPCE
NYAP1	MIR106B
NYAP1	MIR25
NYAP1	MIR4658
NYAP1	MIR93
NYAP1	MOSPD3
NYAP1	MUC3A
NYAP1	NYAP1
NYAP1	PCOLCE
NYAP1	PCOLCE-AS1
NYAP1	PILRA
NYAP1	PILRB
NYAP1	PMS2P1
NYAP1	POP7
NYAP1	PPP1R35
NYAP1	PVRIG
NYAP1	PVRIG2P
NYAP1	RN7SL161P
NYAP1	RN7SL416P
NYAP1	RN7SL549P
NYAP1	RN7SL750P
NYAP1	RP11-126L15.4
NYAP1	RP11-44M6.1
NYAP1	RP11-44M6.3
NYAP1	RP11-506M12.1
NYAP1	RP11-758P17.2
NYAP1	RP11-758P17.3
NYAP1	RP13-650G11.1
NYAP1	SAP25
NYAP1	SLC12A9
NYAP1	SPDYE3
NYAP1	SRRT
NYAP1	STAG3
NYAP1	STAG3L5P
NYAP1	STAG3L5P-PVRIG2P-PILRB
NYAP1	TAF6
NYAP1	TFR2
NYAP1	TRIP6
NYAP1	TSC22D4
NYAP1	UFSP1
NYAP1	Y_RNA
NYAP1	ZAN
NYAP1	ZCWPW1
NYAP1	ZKSCAN1
NYAP1	ZNF3
NYAP1	ZSCAN21
NCK2	AC009505.2
NCK2	AC009505.4
NCK2	AC012360.1
NCK2	AC012360.2
NCK2	AC012360.4
NCK2	AC012360.6
NCK2	AC018878.3
NCK2	AC092106.2
NCK2	C2orf40
NCK2	C2orf49
NCK2	FHL2
NCK2	NCK2
NCK2	RP11-332H14.1
NCK2	RP11-332H14.2
NCK2	TGFBRAP1
NCK2	UXS1
SORL1	BMPR1APS2
SORL1	RNU6-256P
SORL1	RP11-142I2.1
SORL1	RP11-166D19.1
SORL1	RP11-730K11.1
SORL1	RP11-775A1.2
SORL1	RPS4XP12
SORL1	SC5D
SORL1	SORL1
SORL1	TBCEL
SORL1	TECTA
BIN1	AC010976.2
BIN1	AC013474.4
BIN1	AC068282.3
BIN1	AC110926.4
BIN1	AC114783.1
BIN1	BIN1
BIN1	CYP27C1
BIN1	ERCC3
BIN1	GYPC
BIN1	IWS1
BIN1	MAP3K2
BIN1	MIR4783
BIN1	MKI67IPP9
BIN1	MYO7B
BIN1	PROC
BIN1	RNU4-48P
BIN1	RNU6-1147P
BIN1	RNU6-675P
BIN1	RNU7-182P
BIN1	RP11-286H15.1
BIN1	RP11-521O16.1
BIN1	RP11-521O16.2
TMEM163	AC013718.1
TMEM163	AC016725.4
TMEM163	AC016906.1
TMEM163	AC110620.1
TMEM163	AC110620.2
TMEM163	ACMSD
TMEM163	CCNT2
TMEM163	MAP3K19
TMEM163	MGAT5
TMEM163	MIR3679
TMEM163	MIR5590
TMEM163	RAB3GAP1
TMEM163	RNA5SP104
TMEM163	TMEM163
TMEM163	snoU13
EPHA1	AC073264.10
EPHA1	AC073264.6
EPHA1	AC073342.1
EPHA1	AC073342.12
EPHA1	AC093673.5
EPHA1	C7orf34
EPHA1	CASP2
EPHA1	CLCN1
EPHA1	CTAGE15
EPHA1	CTAGE6
EPHA1	EPHA1
EPHA1	EPHA1-AS1
EPHA1	FAM115A
EPHA1	FAM115B
EPHA1	FAM115C
EPHA1	FAM115D
EPHA1	FAM131B
EPHA1	GSTK1
EPHA1	HINT1P1
EPHA1	KEL
EPHA1	OR10AC1P
EPHA1	OR2R1P
EPHA1	OR6V1
EPHA1	OR6W1P
EPHA1	OR9A2
EPHA1	OR9P1P
EPHA1	PAICSP5
EPHA1	PAICSP6
EPHA1	PIP
EPHA1	RN7SL481P
EPHA1	RN7SL535P
EPHA1	RNU6-162P
EPHA1	RNU6-267P
EPHA1	RP11-307I2.1
EPHA1	RP11-563K23.1
EPHA1	RP11-61L23.2
EPHA1	TAS2R39
EPHA1	TAS2R40
EPHA1	TAS2R41
EPHA1	TAS2R60
EPHA1	TAS2R62P
EPHA1	TMEM139
EPHA1	TRPV5
EPHA1	ZYX
ADAMTS4	ACA64
ADAMTS4	ADAMTS4
ADAMTS4	AL121985.1
ADAMTS4	AL590714.1
ADAMTS4	AL591806.1
ADAMTS4	APOA2
ADAMTS4	ARHGAP30
ADAMTS4	B4GALT3
ADAMTS4	C1orf192
ADAMTS4	CD244
ADAMTS4	CD48
ADAMTS4	DEDD
ADAMTS4	F11R
ADAMTS4	FCER1G
ADAMTS4	FCGR2A
ADAMTS4	FCGR2B
ADAMTS4	FCGR2C
ADAMTS4	FCGR3A
ADAMTS4	FCGR3B
ADAMTS4	HSPA6
ADAMTS4	HSPA7
ADAMTS4	ITLN1
ADAMTS4	ITLN2
ADAMTS4	KLHDC9
ADAMTS4	LY9
ADAMTS4	MIR5187
ADAMTS4	MPZ
ADAMTS4	NDUFS2
ADAMTS4	NIT1
ADAMTS4	NR1I3
ADAMTS4	PCP4L1
ADAMTS4	PFDN2
ADAMTS4	PPOX
ADAMTS4	PVRL4
ADAMTS4	RNU6-481P
ADAMTS4	RP11-122G18.5
ADAMTS4	RP11-122G18.7
ADAMTS4	RP11-122G18.8
ADAMTS4	RP11-25K21.1
ADAMTS4	RP11-25K21.6
ADAMTS4	RP11-297K8.2
ADAMTS4	RP11-312J18.3
ADAMTS4	RP11-312J18.5
ADAMTS4	RP11-312J18.6
ADAMTS4	RP11-312J18.7
ADAMTS4	RP11-544M22.1
ADAMTS4	RP11-544M22.3
ADAMTS4	RP11-544M22.8
ADAMTS4	RP11-5K23.5
ADAMTS4	RPL31P11
ADAMTS4	RPS23P10
ADAMTS4	RPS23P9
ADAMTS4	RRM2P2
ADAMTS4	SDHC
ADAMTS4	SLAMF7
ADAMTS4	TOMM40L
ADAMTS4	TSTD1
ADAMTS4	UFC1
ADAMTS4	USF1
ADAMTS4	USP21
CR1	AL691452.1
CR1	C1orf132
CR1	C4BPA
CR1	C4BPAP1
CR1	C4BPAP2
CR1	CD34
CR1	CD46
CR1	CD46P1
CR1	CD55
CR1	CR1
CR1	CR1L
CR1	CR2
CR1	PLXNA2
CR1	RP11-164O23.5
CR1	RP11-164O23.7
CR1	RP11-328D5.1
CR1	RP11-454L1.2
CR1	RP11-57I17.3
CR1	RP11-6J21.2
CR1	RP11-78B10.2
INPP5D	AC019221.4
INPP5D	AC064852.4
INPP5D	AC064852.5
INPP5D	AC106876.2
INPP5D	ATG16L1
INPP5D	C2orf82
INPP5D	DGKD
INPP5D	EFHD1
INPP5D	GIGYF2
INPP5D	INPP5D
INPP5D	KCNJ13
INPP5D	NEU2
INPP5D	NGEF
INPP5D	RN7SL32P
INPP5D	RN7SL359P
INPP5D	RNU6-107P
INPP5D	RP11-289A15.1
INPP5D	RP11-400N9.1
INPP5D	SAG
INPP5D	SCARNA5
INPP5D	SCARNA6
INPP5D	USP40
INPP5D	Y_RNA
INPP5D	snoU13

## Sheet: c. GWASall_inOurData
Locus	Gene
ABCA7	ABCA7
ABCA7	AC004528.1
ABCA7	AC027307.2
ABCA7	AC027307.3
ABCA7	ADAMTSL5
ABCA7	APC2
ABCA7	ARID3A
ABCA7	AZU1
ABCA7	BSG
ABCA7	C19orf24
ABCA7	C19orf25
ABCA7	CFD
ABCA7	CIRBP
ABCA7	CIRBP-AS1
ABCA7	CNN2
ABCA7	DAZAP1
ABCA7	EFNA2
ABCA7	ELANE
ABCA7	FGF22
ABCA7	FSTL3
ABCA7	GAMT
ABCA7	GPX4
ABCA7	GRIN3B
ABCA7	HCN2
ABCA7	KISS1R
ABCA7	MED16
ABCA7	MEX3D
ABCA7	MIDN
ABCA7	MISP
ABCA7	MUM1
ABCA7	NDUFS7
ABCA7	PALM
ABCA7	PCSK4
ABCA7	PLK5
ABCA7	POLR2E
ABCA7	POLRMT
ABCA7	PRTN3
ABCA7	PTBP1
ABCA7	R3HDM4
ABCA7	REEP6
ABCA7	RNF126
ABCA7	RPS15
ABCA7	SBNO2
ABCA7	STK11
ABCA7	TMEM259
ABCA7	WDR18
SCIMP	C17orf107
SCIMP	C1QBP
SCIMP	CAMTA2
SCIMP	CHRNE
SCIMP	CXCL16
SCIMP	DERL2
SCIMP	DHX33
SCIMP	ENO3
SCIMP	GP1BA
SCIMP	INCA1
SCIMP	KIF1C
SCIMP	MINK1
SCIMP	MIS12
SCIMP	NLRP1
SCIMP	NUP88
SCIMP	PFN1
SCIMP	PLD2
SCIMP	PSMB6
SCIMP	RABEP1
SCIMP	RNF167
SCIMP	RPAIN
SCIMP	SCIMP
SCIMP	SLC25A11
SCIMP	SLC52A1
SCIMP	SPAG7
SCIMP	USP6
SCIMP	VMO1
SCIMP	ZFP3
SCIMP	ZMYND15
SCIMP	ZNF232
SCIMP	ZNF594
CLNK	CLNK
CLNK	HS3ST1
ECHDC3	CELF2
ECHDC3	CELF2-AS1
ECHDC3	DHTKD1
ECHDC3	ECHDC3
ECHDC3	NUDT5
ECHDC3	PROSER2
ECHDC3	PROSER2-AS1
ECHDC3	SEC61A2
ECHDC3	UPF2
ECHDC3	USP6NL
IQCK	CCP110
IQCK	CLEC19A
IQCK	GDE1
IQCK	GPR139
IQCK	GPRC5B
IQCK	IQCK
IQCK	KNOP1
IQCK	TMC5
PTK2B-CLU	AC090150.1
PTK2B-CLU	ADRA1A
PTK2B-CLU	CCDC25
PTK2B-CLU	CHRNA2
PTK2B-CLU	CLU
PTK2B-CLU	EPHX2
PTK2B-CLU	ESCO2
PTK2B-CLU	PBK
PTK2B-CLU	PTK2B
PTK2B-CLU	SCARA3
PTK2B-CLU	STMN4
PTK2B-CLU	TRIM35
ADAMTS1	ADAMTS1
ADAMTS1	ADAMTS5
ADAMTS1	CYYR1
VKORC1	AC135050.1
VKORC1	ARMC5
VKORC1	BCKDK
VKORC1	BCL7C
VKORC1	C16orf58
VKORC1	CTF1
VKORC1	FBRS
VKORC1	FBXL19
VKORC1	FBXL19-AS1
VKORC1	FUS
VKORC1	HSD3B7
VKORC1	ITGAD
VKORC1	ITGAM
VKORC1	ITGAX
VKORC1	KAT8
VKORC1	ORAI3
VKORC1	PHKG2
VKORC1	PRR14
VKORC1	PRSS36
VKORC1	PRSS53
VKORC1	PRSS8
VKORC1	PYCARD
VKORC1	PYDC1
VKORC1	RNF40
VKORC1	SETD1A
VKORC1	SLC5A2
VKORC1	SRCAP
VKORC1	STX1B
VKORC1	STX4
VKORC1	TGFB1I1
VKORC1	TRIM72
VKORC1	ZNF629
VKORC1	ZNF646
VKORC1	ZNF668
VKORC1	ZNF689
VKORC1	ZNF843
HLA-DRB1	AGER
HLA-DRB1	AGPAT1
HLA-DRB1	ATF6B
HLA-DRB1	BRD2
HLA-DRB1	BTNL2
HLA-DRB1	C6orf10
HLA-DRB1	FKBPL
HLA-DRB1	GPSM3
HLA-DRB1	HLA-DMA
HLA-DRB1	HLA-DMB
HLA-DRB1	HLA-DOA
HLA-DRB1	HLA-DOB
HLA-DRB1	HLA-DPA1
HLA-DRB1	HLA-DPB1
HLA-DRB1	HLA-DQA1
HLA-DRB1	HLA-DQA2
HLA-DRB1	HLA-DQB1
HLA-DRB1	HLA-DQB2
HLA-DRB1	HLA-DRA
HLA-DRB1	HLA-DRB1
HLA-DRB1	HLA-DRB5
HLA-DRB1	NOTCH4
HLA-DRB1	PBX2
HLA-DRB1	PPT2-EGFL8
HLA-DRB1	PRRT1
HLA-DRB1	PSMB8
HLA-DRB1	PSMB9
HLA-DRB1	RNF5
HLA-DRB1	TAP1
HLA-DRB1	TNXB
TREM2	APOBEC2
TREM2	FOXP4
TREM2	MDFI
TREM2	NFYA
TREM2	OARD1
TREM2	TREM1
TREM2	TREM2
TREM2	TREML1
TREM2	TREML4
TREM2	UNC5CL
APOE	APOC1
APOE	APOE
APOE	BCAM
APOE	BCL3
APOE	CBLC
APOE	CD3EAP
APOE	CEACAM19
APOE	CEACAM20
APOE	CKM
APOE	CLASRP
APOE	CLPTM1
APOE	ERCC1
APOE	ERCC2
APOE	EXOC3L2
APOE	IGSF23
APOE	KLC3
APOE	MARK4
APOE	NKPD1
APOE	PPP1R13L
APOE	PVR
APOE	RELB
APOE	TOMM40
APOE	TRAPPC6A
APOE	ZNF180
APOE	ZNF229
APOE	ZNF296
SPI1	AC090559.1
SPI1	ACP2
SPI1	AGBL2
SPI1	ARFGAP2
SPI1	C11orf49
SPI1	C1QTNF4
SPI1	CELF1
SPI1	DDB2
SPI1	FNBP4
SPI1	KBTBD4
SPI1	LRP4
SPI1	LRP4-AS1
SPI1	MADD
SPI1	MTCH2
SPI1	MYBPC3
SPI1	NDUFS3
SPI1	NR1H3
SPI1	NUP160
SPI1	PACSIN3
SPI1	PSMC3
SPI1	RAPSN
SPI1	SLC39A13
SPI1	SPI1
CD2AP	AL355353.1
CD2AP	CD2AP
CD2AP	OPN5
CD2AP	PTCHD4
CD2AP	TNFRSF21
IKZF1	AC020743.2
IKZF1	FIGNL1
IKZF1	GRB10
IKZF1	IKZF1
IKZF1	VWC2
IKZF1	ZPBP
SPPL2A	AP4E1
SPPL2A	CYP19A1
SPPL2A	GABPB1
SPPL2A	GABPB1-AS1
SPPL2A	HDC
SPPL2A	SLC27A2
SPPL2A	SPPL2A
SPPL2A	TNFAIP8L3
SPPL2A	TRPM7
SPPL2A	USP50
SPPL2A	USP8
CD33	C19orf48
CD33	CD33
CD33	CLEC11A
CD33	CTU1
CD33	ETFB
CD33	HAS1
CD33	IGLON5
CD33	KLK10
CD33	KLK14
CD33	KLK15
CD33	KLK5
CD33	KLK6
CD33	KLK7
CD33	NKG7
CD33	SIGLEC10
CD33	SIGLEC5
CD33	SIGLEC7
CD33	SIGLEC8
CD33	SIGLEC9
CD33	VSIG10L
CD33	ZNF175
FERMT2	AL356020.1
FERMT2	DDHD1
FERMT2	FERMT2
FERMT2	GNPNAT1
FERMT2	GPR137C
FERMT2	PSMC6
FERMT2	STYX
FERMT2	TXNDC16
CASS4	AURKA
CASS4	CASS4
CASS4	CBLN4
CASS4	CSTF1
CASS4	FAM209A
CASS4	FAM209B
CASS4	FAM210B
CASS4	GCNT7
CASS4	TFAP2C
TSPOAP1	CUEDC1
TSPOAP1	DYNLL2
TSPOAP1	EPX
TSPOAP1	HSF5
TSPOAP1	LPO
TSPOAP1	MKS1
TSPOAP1	MPO
TSPOAP1	MRPS23
TSPOAP1	MTMR4
TSPOAP1	PPM1E
TSPOAP1	RAD51C
TSPOAP1	RNF43
TSPOAP1	2022-09-04
TSPOAP1	SRSF1
TSPOAP1	SUPT4H1
TSPOAP1	TEX14
TSPOAP1	VEZF1
ADAM10	ADAM10
ADAM10	ALDH1A2
ADAM10	CCNB2
ADAM10	LIPC
ADAM10	MYO1E
ADAM10	RNF111
ADAM10	SLTM
MS4A2	AP001257.1
MS4A2	GIF
MS4A2	MRPL16
MS4A2	MS4A13
MS4A2	MS4A14
MS4A2	MS4A4A
MS4A2	MS4A4E
MS4A2	MS4A5
MS4A2	MS4A6A
MS4A2	MS4A6E
MS4A2	STX3
ACE	AC015923.1
ACE	ACE
ACE	CCDC47
ACE	CYB561
ACE	DCAF7
ACE	DDX42
ACE	FTSJ3
ACE	KCNH6
ACE	MAP3K3
ACE	PSMC5
ACE	SCN4A
ACE	SMARCD2
ACE	STRADA
ACE	TACO1
ACE	TANC2
CCDC6	ANK3
CCDC6	CCDC6
CCDC6	SLC16A9
APH1B	AC103740.1
APH1B	APH1B
APH1B	CA12
APH1B	FBXL22
APH1B	HERC1
APH1B	LACTB
APH1B	RAB8B
APH1B	RPS27L
APH1B	TLN2
APH1B	TPM1
APH1B	USP3
APH1B	USP3-AS1
WWOX	MAF
WWOX	WWOX
PLCG2	AC138304.1
PLCG2	CMIP
PLCG2	GAN
PLCG2	HSD17B2
PLCG2	MPHOSPH6
PLCG2	PLCG2
TSPAN14	ANXA11
TSPAN14	DYDC1
TSPAN14	DYDC2
TSPAN14	FAM213A
TSPAN14	LINC00857
TSPAN14	PLAC9
TSPAN14	SH2D4B
TSPAN14	TMEM254
TSPAN14	TMEM254-AS1
TSPAN14	TSPAN14
PICALM	CCDC81
PICALM	CCDC83
PICALM	CCDC89
PICALM	CREBZF
PICALM	EED
PICALM	ME3
PICALM	PICALM
PICALM	SYTL2
SLC24A4	ATXN3
SLC24A4	CHGA
SLC24A4	CPSF2
SLC24A4	GOLGA5
SLC24A4	ITPK1
SLC24A4	LGMN
SLC24A4	NDUFB1
SLC24A4	RIN3
SLC24A4	SLC24A4
SLC24A4	TRIP11
NYAP1	AC092849.1
NYAP1	ACHE
NYAP1	ACTL6B
NYAP1	AGFG2
NYAP1	AP4M1
NYAP1	C7orf43
NYAP1	C7orf61
NYAP1	CNPY4
NYAP1	COPS6
NYAP1	EPHB4
NYAP1	FBXO24
NYAP1	GAL3ST4
NYAP1	GIGYF1
NYAP1	GNB2
NYAP1	GPC2
NYAP1	LAMTOR4
NYAP1	LRCH4
NYAP1	MBLAC1
NYAP1	MCM7
NYAP1	MEPCE
NYAP1	MOSPD3
NYAP1	MUC3A
NYAP1	NYAP1
NYAP1	PCOLCE
NYAP1	PCOLCE-AS1
NYAP1	PILRA
NYAP1	PILRB
NYAP1	POP7
NYAP1	PPP1R35
NYAP1	SAP25
NYAP1	SLC12A9
NYAP1	SPDYE3
NYAP1	SRRT
NYAP1	STAG3
NYAP1	TAF6
NYAP1	TFR2
NYAP1	TRIP6
NYAP1	TSC22D4
NYAP1	UFSP1
NYAP1	ZAN
NYAP1	ZCWPW1
NYAP1	ZKSCAN1
NYAP1	ZNF3
NYAP1	ZSCAN21
NCK2	AC012360.1
NCK2	AC012360.2
NCK2	C2orf40
NCK2	C2orf49
NCK2	FHL2
NCK2	NCK2
NCK2	TGFBRAP1
NCK2	UXS1
SORL1	SC5D
SORL1	SORL1
SORL1	TBCEL
SORL1	TECTA
BIN1	BIN1
BIN1	CYP27C1
BIN1	ERCC3
BIN1	GYPC
BIN1	IWS1
BIN1	MAP3K2
BIN1	MYO7B
BIN1	PROC
TMEM163	ACMSD
TMEM163	CCNT2
TMEM163	MAP3K19
TMEM163	MGAT5
TMEM163	RAB3GAP1
TMEM163	TMEM163
EPHA1	AC073342.1
EPHA1	CASP2
EPHA1	CLCN1
EPHA1	CTAGE6
EPHA1	EPHA1
EPHA1	EPHA1-AS1
EPHA1	FAM131B
EPHA1	GSTK1
EPHA1	KEL
EPHA1	OR9A2
EPHA1	PIP
EPHA1	TAS2R39
EPHA1	TAS2R40
EPHA1	TMEM139
EPHA1	TRPV5
EPHA1	ZYX
ADAMTS4	ADAMTS4
ADAMTS4	AL121985.1
ADAMTS4	AL590714.1
ADAMTS4	ARHGAP30
ADAMTS4	B4GALT3
ADAMTS4	CD244
ADAMTS4	CD48
ADAMTS4	DEDD
ADAMTS4	F11R
ADAMTS4	FCER1G
ADAMTS4	FCGR2A
ADAMTS4	FCGR2B
ADAMTS4	FCGR3A
ADAMTS4	HSPA6
ADAMTS4	KLHDC9
ADAMTS4	LY9
ADAMTS4	MPZ
ADAMTS4	NDUFS2
ADAMTS4	NIT1
ADAMTS4	NR1I3
ADAMTS4	PCP4L1
ADAMTS4	PFDN2
ADAMTS4	PPOX
ADAMTS4	SDHC
ADAMTS4	SLAMF7
ADAMTS4	TOMM40L
ADAMTS4	UFC1
ADAMTS4	USF1
ADAMTS4	USP21
CR1	C4BPA
CR1	CD34
CR1	CD46
CR1	CD55
CR1	CR1
CR1	CR1L
CR1	CR2
CR1	PLXNA2
INPP5D	ATG16L1
INPP5D	DGKD
INPP5D	EFHD1
INPP5D	GIGYF2
INPP5D	INPP5D
INPP5D	KCNJ13
INPP5D	NGEF
INPP5D	SAG
INPP5D	USP40
