# Supplementary material for: Single-nucleus RNA-sequencing of autosomal dominant Alzheimer disease and risk variant carriers
Source: Nat Commun. 2023 Apr 21;14:2314. doi: 10.1038/s41467-023-37437-5 (PMC10121712; doi:10.1038/s41467-023-37437-5)
Supplement: Supplementary file 26 — Supplementary Dataset 23 [file 41467_2023_37437_MOESM26_ESM.xlsx]

## Sheet: UCI Clusters Used
Supplementary Table: UCI cell states used in replicating the GWAS loci prioritization
	ASC	EX	INH	MG	ODC	OPC	PER.END
# nuclei	4756	6369	5962	4126	37052	2740	467
# clusters	4	5	4	3	13	2	3
# clusters used*	4	4	4	2	9	2	—
* We did not include results from direct comparisons with cell states that contained less than 5% of that cell type’s nuclei

## Sheet: Fisher Tests
Supplementary Table: Overlapping differentially expressed genes
All		UCI
		FALSE	TRUE		Fisher Test
WashU	FALSE	132	50		odds ratio	p-value
	TRUE	70	210		7.87761	4.09089e-24
Astro		UCI
		FALSE	TRUE		Fisher Test
WashU	FALSE	22	11		odds ratio	p-value
	TRUE	5	39		14.8852	5.884e-07
Micro		UCI
		FALSE	TRUE		Fisher Test
WashU	FALSE	21	10		odds ratio	p-value
	TRUE	18	28		3.21446	0.01999
N_Ex		UCI
		FALSE	TRUE		Fisher Test
WashU	FALSE	19	6		odds ratio	p-value
	TRUE	12	40		10.1613	1.462e-05
N_Inh		UCI
		FALSE	TRUE		Fisher Test
WashU	FALSE	17	12		odds ratio	p-value
	TRUE	7	41		8.02161	9.522e-05
Oligo		UCI
		FALSE	TRUE		Fisher Test
WashU	FALSE	16	4		odds ratio	p-value
	TRUE	2	55		94.8207	4.769e-11
OPCs		UCI
		FALSE	TRUE		Fisher Test
WashU	FALSE	37	7		odds ratio	p-value
	TRUE	26	7		1.41644	0.566
