# Supplementary material for: Single-nucleus RNA-sequencing of autosomal dominant Alzheimer disease and risk variant carriers
Source: Nat Commun. 2023 Apr 21;14:2314. doi: 10.1038/s41467-023-37437-5 (PMC10121712; doi:10.1038/s41467-023-37437-5)
Supplement: Supplementary file 27 — Supplementary Dataset 24 [file 41467_2023_37437_MOESM27_ESM.csv]

Supplementary Table: RIN scores from bulk RNA for each sample
Sample	RIN
sample2	4.9
sample20	5.6
sample40	6.5
sample41	6.2
sample42	4.6
sample43	6.5
sample44	3.4
sample46	5
sample47	6.6
sample49	4.2
sample50	6.8
sample51	4.4
sample52	5.7
sample53	6.9
sample54	6.5
sample74	4.4
sample13	4.3
sample14
sample17	8.7
sample23	8.1
sample27	6.6
sample3	7
sample30	8.2
sample32	7.3
sample33	9.1
sample34	6.3
sample37	7.9
sample38	7.3
sample39	6.1
sample59	6.7
sample8	5.1
sample9	8.9
sample16	7.6
sample25	7.8
sample26	7.6
sample4	6.3
sample57	6.3
sample58	8.5
sample63	5
sample64	7.9
sample65	5
sample66	7.7
sample67	6.2
sample68	7.8
sample69	4.7
sample70	7.6
sample73	7.9
sample15	7.5
sample1	8.1
sample19	7
sample24	4.9
sample29	6.3
sample31	4.2
sample35	6.6
sample36	7.6
sample7	6.9
sample72	8.5
sample11	7.9
sample21	8
sample28	7.5
sample6
sample55	6.5
sample56	4.7
sample76	7.1
sample10	8.5
sample22	5.8
sample5	7.2
Avergage:	6.62
