# Supplementary material for: Single-nucleus RNA-sequencing of autosomal dominant Alzheimer disease and risk variant carriers
Source: Nat Commun. 2023 Apr 21;14:2314. doi: 10.1038/s41467-023-37437-5 (PMC10121712; doi:10.1038/s41467-023-37437-5)
Supplement: Supplementary file 28 — Supplementary Dataset 25 [file 41467_2023_37437_MOESM28_ESM.csv]

Supplementary Table: Threshold filters for barcode inflection plots
Sample_ID	threshold.low	threshold.high
sample6	2000	5500
sample23	7500	11500
sample32	2500	10000
sample38	1000	4300
sample15	5100	12500
sample2	2000	7800
sample5	3000	7000
sample40	2000	5700
sample19	3000	10000
sample24	2450	7500
sample1	5000	14000
sample13	5000	14000
sample21	5000	11000
sample4	200	13500
sample30	15000	30000
sample31	10000	15000
sample33	1900	5800
sample7	2500	9000
sample14	1800	4500
sample36	5000	15500
sample8	5000	7500
sample3	13500	25000
sample9	8000	15000
sample28	7500	19000
sample39	5000	9000
sample26	5000	17000
sample16	3000	9000
sample22	4000	10500
sample35	2500	8000
sample34	3000	10000
sample37	5000	11000
sample11	6000	19000
sample25	5000	10000
sample29	2000	6000
sample27	4000	10000
sample17	19000	27500
sample10	10000	16000
sample18	2500	4000
sample20	10000	18000
sample41	6000	18000
sample48	5000	20000
sample42	4000	17500
sample49	2000	8000
sample43	4000	12800
sample50	6000	13000
sample44	4000	16000
sample51	6500	24000
sample45	650	3700
sample52	5000	20000
sample46	5000	32000
sample53	5000	20000
sample47	6500	23000
sample54	6500	28000
sample57	9500	17500
sample63	5100	13000
sample73	11450	19000
sample65	4500	12000
sample69	6000	17500
sample66	7500	17500
sample67	2500	7000
sample55	2000	5500
sample70	5500	13000
sample56	5000	9000
sample68	7000	18000
sample76	7500	11000
sample58	4500	7600
sample64	2000	7500
sample59	5000	15000
sample72	6000	12000
sample74	4500	7500
