# Supplementary material for: Single-nucleus RNA-sequencing of autosomal dominant Alzheimer disease and risk variant carriers
Source: Nat Commun. 2023 Apr 21;14:2314. doi: 10.1038/s41467-023-37437-5 (PMC10121712; doi:10.1038/s41467-023-37437-5)
Supplement: Supplementary file 29 — Supplementary Dataset 26 [file 41467_2023_37437_MOESM29_ESM.csv]

Supplementary Table: Genetically related samples
Sample	family	relationship	micro_counts	Oligo_counts	Status	TREM2
sample40	1	cannot reveal	61	902	ADAD	no
sample43	1	cannot reveal	70	330	ADAD	no
sample10	2	sibling	93	1972	presymp	no
sample27	2	sibling	334	1528	sAD	no
sample59	3	sibling	151	3743	sAD	no
sample68	3	sibling	292	6515	sAD	TREM2_reduced
