# Supplementary material for: Single-nucleus RNA-sequencing of autosomal dominant Alzheimer disease and risk variant carriers
Source: Nat Commun. 2023 Apr 21;14:2314. doi: 10.1038/s41467-023-37437-5 (PMC10121712; doi:10.1038/s41467-023-37437-5)
Supplement: Supplementary file 30 — Supplementary Dataset 27 [file 41467_2023_37437_MOESM30_ESM.csv]

CellType	Gene	Group
Astrocytescytes	AC138932.5	all_up
Astrocytescytes	AC108451.1	sAD_TREM2_up
Astrocytescytes	AC007193.2	TREM2_up_ADAD_down
Astrocytescytes	EPX	ADAD_down
Astrocytescytes	KCNE2	all_down
Astrocytescytes	KCNJ2	ADAD_up
Microglia	MTRNR2L12	all_up
Microglia	DUSP10	ADAD_up
Microglia	RAVER2	all_up
Microglia	TMEM163	ADAD_down
Microglia	AC108718.1	all_down
neuron	RFX3-AS1	ADAD_down
neuron	CAPS	all_down
neuron	P4HA2	ADAD_up
neuron	NDNF	all_up
Oligodendrocytes	FAAP100	all_down
Oligodendrocytes	SPINT2	ADAD_down
Oligodendrocytes	HSPA4L	ADAD_up
Oligodendrocytes	HSPE1	all_up
OPC	ITGA10	all_up
OPC	AC005237.1	TREM2_up
OPC	AC096741.1	ADAD_down
OPC	HMGA2	all_down
I. Neuron	KCNJ14	TREM2_down
I. Neuron	AC007785.3	ADAD_down
I. Neuron	LUZP1	TREM2_ADAD_down
I. Neuron	FAF1	ADAD_down
I. Neuron	LIN7A	ADAD_up
I. Neuron	NCDN	all_up
I. Neuron	PRIM2	ADAD_up
I. Neuron	DNAJB1	ADAD_up
I. Neuron	MTRNR2L12	all_up
E. Neuron	CR769775.2	all_down
E. Neuron	AC091551.1	ADAD_down
E. Neuron	KIAA1257	TREM2_ADAD_down
E. Neuron	DTWD2	ADAD_down
E. Neuron	FCHSD1	all_down
E. Neuron	PRPS1	ADAD_up
E. Neuron	MTRNR2L12	all_up
