# Supplementary material for: Single-nucleus RNA-sequencing of autosomal dominant Alzheimer disease and risk variant carriers
Source: Nat Commun. 2023 Apr 21;14:2314. doi: 10.1038/s41467-023-37437-5 (PMC10121712; doi:10.1038/s41467-023-37437-5)
Supplement: Supplementary file 31 — Supplementary Dataset 28 [file 41467_2023_37437_MOESM31_ESM.xlsx]

## Sheet: Microglia
Supplementary Table: Number of genes used for microglia cell state signature score calculation
Cluster	Direction	# Genes from WashU	# Genes found in ROSMAP
Mic.0	upReg	108	79
Mic.1	upReg	717	627
Mic.2	upReg	163	127
Mic.3	upReg	413	377
Mic.4	upReg	724	641
Mic.5	upReg	1967	1684
Mic.6	upReg	2544	2235
Mic.7	upReg	1856	1703
Mic.8	upReg	580	533
Mic.0	downReg	1420	1261
Mic.1	downReg	1280	1115
Mic.2	downReg	548	515
Mic.3	downReg	578	547
Mic.4	downReg	1358	1218
Mic.5	downReg	500	482
Mic.6	downReg	449	431
Mic.7	downReg	407	375
Mic.8	downReg	20	20

## Sheet: Oligos
Supplementary Table: Number of genes used for oligodendrocyte cell state signature score calculation
Cluster	Direction	# Genes from WashU	# Genes found in ROSMAP
Mic.0	upReg	1443	1135
Mic.1	upReg	64	52
Mic.2	upReg	189	122
Mic.3	upReg	1732	1460
Mic.4	upReg	4635	3538
Mic.5	upReg	252	183
Mic.6	upReg	992	816
Mic.7	upReg	1045	914
Mic.8	upReg	848	765
Mic.0	downReg	1600	1267
Mic.1	downReg	2588	1873
Mic.2	downReg	3815	2947
Mic.3	downReg	895	673
Mic.4	downReg	1044	895
Mic.5	downReg	1020	864
Mic.6	downReg	755	581
Mic.7	downReg	930	755
Mic.8	downReg	1286	1119
