# Supplementary material for: Single-nucleus RNA-sequencing of autosomal dominant Alzheimer disease and risk variant carriers
Source: Nat Commun. 2023 Apr 21;14:2314. doi: 10.1038/s41467-023-37437-5 (PMC10121712; doi:10.1038/s41467-023-37437-5)
Supplement: Supplementary file 32 — Supplementary Dataset 29 [file 41467_2023_37437_MOESM32_ESM.xlsx]

## Sheet: APOE-high neuron DEGs
Supplementary Table: APOE-high neuron DEGs
a. IN.0_CO		(APOE-high control IN.0 nuclei compared to APOE-low control IN.0 nuclei; positive estimates indicate higher expression in the APOE-high group)
b. IN.2_CO
c. IN.0_Presympt
d. IN.2_Presympt
e. IN.0_sAD
f. IN.2_sAD
g. IN.0_ADAD
h. IN.2_ADAD
i. IN.0_OTH
j. IN.2_OTH

## Sheet: a. IN.0_CO
logFC_(Intercept)	logFC_apoeHigh	logFC_Gender	se_(Intercept)	se_apoeHigh	se_Gender	p_(Intercept)	p_apoeHigh	p_Gender	gene_id	gene
-7.18164	-15.5158	16.4786	296.241	2196.76	1359.13	0.980659	0.994365	0.990326	1	AL627309.1
-1.19476	0.439109	0.595452	0.145853	0.424538	0.376914	2.57978e-16	0.300986	0.114151	2	AL669831.5
-18.2018	-15.4373	-16.1505	794.823	2360.71	966.832	0.98173	0.994782	0.986672	3	LINC00115
-6.24751	-12.9775	-1.60623	50.678	801.477	1.81407	0.901886	0.987081	0.375925	5	SAMD11
-2.61381	0.632648	-0.583995	0.296566	0.642303	0.607299	1.2121e-18	0.32464	0.336237	6	NOC2L
-4.06811	0.395567	0.11511	0.588044	1.10968	1.36358	4.57961e-12	0.721489	0.932724	7	KLHL17
-2.52962	-0.589014	0.332682	0.240625	1.09137	0.627966	7.54777e-26	0.589401	0.596266	8	HES4
-4.45923	-15.0521	-0.987879	70.1479	1109.59	1.0313	0.949313	0.989177	0.338117	9	ISG15
-3.03631	-0.157211	0.6155	0.37108	1.1211	0.949384	2.78362e-16	0.888479	0.516781	10	AGRN
-1.41321	0.694216	0.279375	0.189562	0.422892	0.434703	8.97841e-14	0.100675	0.520431	11	C1orf159
-1.56939	0.184996	-0.108694	0.194561	0.435885	0.422742	7.24656e-16	0.671264	0.797089	13	SDF4
-4.24957	-14.0598	0.893861	58.4375	924.35	1.26038	0.942029	0.987864	0.478201	14	B3GALT6
-2.14709	-0.172829	0.0128699	0.343996	0.586653	0.730722	4.33067e-10	0.768298	0.985948	16	UBE2J2
-2.83393	1.06701	0.631747	0.310288	0.885466	0.827858	6.64812e-20	0.228195	0.445398	18	SCNN1D
-0.713581	0.722473	0.547817	0.157074	0.306435	0.358862	5.54672e-06	0.0183898	0.126876	19	ACAP3
-9.08357	-11.7789	13.0979	221.69	1677.9	1011.08	0.967316	0.994399	0.989664	20	PUSL1
-1.56417	-0.434765	0.391349	0.14778	0.64085	0.393066	3.51713e-26	0.497507	0.319429	21	INTS11
-8.37034	-14.901	15.0694	294.958	1740.11	1421.48	0.977361	0.993168	0.991542	22	CPTP
-2.75935	0.511981	1.04986	0.329567	0.865593	0.908172	5.6333e-17	0.554199	0.247675	23	DVL1
-8.67585	3.93252	15.1639	213.465	1.73592	1108.73	0.967581	0.0234894	0.989088	24	MXRA8
-6.31611	1.93226	16.622	224.387	0.910722	1165.47	0.977544	0.0338646	0.988621	25	AURKAIP1
-1.37737	0.343268	0.662233	0.160223	0.453676	0.415528	8.2132e-18	0.449267	0.111	26	CCNL2
-2.33386	-0.805087	0.0730336	0.209573	1.02523	0.506975	8.35507e-29	0.432292	0.885455	27	MRPL20
-9.3945	-12.1249	13.2667	273.84	2062.6	1250.71	0.972633	0.99531	0.991537	29	ANKRD65
-3.24023	0.26363	-0.468535	0.384826	1.22735	0.829483	3.76525e-17	0.829927	0.572174	30	VWA1
-8.352	3.52938	15.3545	229.735	1.26285	1193.24	0.970999	0.00519373	0.989733	31	ATAD3C
-2.5282	1.49601	0.0758514	0.27143	0.618669	0.619309	1.22678e-20	0.0156013	0.902521	32	ATAD3B
-3.05475	1.07397	0.171542	0.328242	0.846139	0.79686	1.32244e-20	0.204349	0.829555	33	ATAD3A
-8.6293	-14.3552	14.7491	314.448	2309.85	1446.45	0.978107	0.995041	0.991864	34	TMEM240
-1.86619	0.131362	-0.539063	0.213487	0.674282	0.464319	2.30123e-18	0.845535	0.245652	35	SSU72
-5.11645	-13.7377	-0.146768	62.2309	984.327	1.57269	0.934474	0.988865	0.925647	36	AL645728.1
-3.12576	1.14269	-0.508778	0.346909	0.853723	0.740186	2.05453e-19	0.18074	0.491853	37	FNDC10
-7.81225	-14.5676	15.0679	236.625	1752.14	1086.06	0.973662	0.993366	0.988931	38	AL691432.2
-2.03807	0.720156	0.318129	0.243872	0.570828	0.5728	6.42523e-17	0.207093	0.578626	39	MIB2
-6.70147	1.62733	15.7027	198.985	1.47037	1033.53	0.973134	0.268404	0.987878	40	MMP23B
-2.16951	0.721415	0.142883	0.26514	0.528917	0.588119	2.77986e-16	0.172584	0.808045	41	CDK11B
-2.28524	-0.0117009	1.52711	0.29003	0.650029	0.851551	3.29126e-15	0.985638	0.0729211	43	SLC35E2B
-2.63683	0.167878	-0.423914	0.250305	0.8319	0.552494	5.99052e-26	0.840073	0.442919	44	CDK11A
-1.74645	0.322366	0.321072	0.199641	0.52164	0.47653	2.17237e-18	0.536585	0.500456	45	SLC35E2A
-2.90479	1.14585	-0.918266	0.27949	0.532612	0.520174	2.66303e-25	0.031447	0.0775124	46	NADK
-0.0958721	-0.0449271	-0.149542	0.122898	0.292523	0.263791	0.435334	0.877937	0.570786	47	GNB1
-3.91964	1.78375	-0.694596	0.539648	0.877919	1.0323	3.77698e-13	0.042175	0.501036	49	GABRD
-1.05098	-0.0723169	-0.196034	0.14157	0.42544	0.31476	1.13848e-13	0.865025	0.533412	50	PRKCZ
-2.80035	1.32432	0.582867	0.273013	0.616339	0.709731	1.09832e-24	0.0316594	0.411504	51	FAAP20
-1.21972	0.60997	-0.078791	0.133116	0.394258	0.311666	5.05257e-20	0.121831	0.800418	53	SKI
-3.15948	0.116984	0.408096	0.325873	1.11592	0.865682	3.15321e-22	0.916509	0.637344	54	MORN1
-2.35216	0.556441	-0.222719	0.211748	0.549916	0.470408	1.14325e-28	0.311602	0.635885	55	RER1
-3.7703	0.64923	-0.301486	0.540506	1.16767	1.14851	3.0479e-12	0.578206	0.792935	56	PEX10
-2.88628	0.675546	-0.616017	0.356169	0.824264	0.737031	5.33282e-16	0.412459	0.403262	57	PLCH2
-5.81306	2.32791	-1.1249	1.13034	1.48227	1.75648	2.70758e-07	0.116299	0.521892	58	PANK4
-5.73461	2.08761	-1.16108	1.10715	1.54794	1.77023	2.22329e-07	0.177454	0.511893	59	AL139246.5
-5.78657	2.59432	-0.418179	1.42536	2.1486	2.69032	4.9131e-05	0.22726	0.876476	60	TNFRSF14
-3.44523	1.56932	0.450003	0.419295	0.882826	1.01765	2.09164e-16	0.0754673	0.658345	61	FAM213B
-5.41632	-14.2234	-0.57176	81.8721	1295.03	1.33626	0.947254	0.991237	0.668739	63	TTC34
-7.56798	2.3206	14.5886	168.568	1.26908	875.541	0.96419	0.067463	0.986706	65	PRDM16
-8.00244	-14.2928	15.2186	279.142	2071.45	1280.42	0.977129	0.994495	0.990517	66	MEGF6
-3.56238	-0.063472	-0.913248	0.453576	1.17512	0.905977	4.03076e-15	0.956925	0.313442	67	TPRG1L
-3.95836	0.475801	-1.02333	0.916114	0.861631	1.76014	1.55455e-05	0.580805	0.560974	68	WRAP73
-6.1477	1.18707	16.3482	208.849	0.857961	1084.77	0.976517	0.166483	0.987976	69	LRRC47
-1.66993	0.490887	-0.106203	0.162311	0.473961	0.37602	7.94329e-25	0.300337	0.777607	70	CEP104
-3.17339	-0.909173	0.0414497	0.517861	1.04428	1.10503	8.90564e-10	0.383959	0.970078	71	DFFB
-4.01188	0.743518	-1.40719	0.511274	1.32686	0.939529	4.26672e-15	0.575234	0.134195	72	C1orf174
-1.13747	0.12963	-0.131847	0.159558	0.458578	0.357968	1.01207e-12	0.777424	0.712635	73	AJAP1
-6.33511	-13.7402	-1.68611	79.569	1258.54	1.76071	0.936541	0.991289	0.338249	74	AL365255.1
-1.53409	0.25118	-0.48186	0.233347	0.440838	0.481315	4.88837e-11	0.568828	0.316762	75	NPHP4
-1.10021	0.475465	-0.68675	0.160625	0.390605	0.33259	7.40938e-12	0.223507	0.0389367	76	KCNAB2
0.0241841	0.0527839	0.0907899	0.126042	0.265375	0.270248	0.847842	0.842339	0.736909	77	CHD5
-2.01301	0.726002	-0.301324	0.268426	0.592613	0.570004	6.41682e-14	0.220542	0.59706	78	RPL22
-2.64601	0.621969	0.635538	0.293887	0.727205	0.757016	2.18627e-19	0.392392	0.401171	79	RNF207
-3.61066	0.0207509	-1.00232	0.433844	1.19612	0.862657	8.61439e-17	0.986159	0.245275	80	ICMT
-4.08685	0.974631	-0.53992	0.681405	0.893806	1.33741	2.00152e-09	0.275525	0.686429	81	GPR153
-0.875914	-0.471614	-0.0405436	0.114439	0.482537	0.277132	1.94885e-14	0.32839	0.883687	82	ACOT7
-1.19317	0.254883	-0.0573431	0.224778	0.396729	0.473678	1.10708e-07	0.520574	0.903644	83	TNFRSF25
-2.28626	1.01176	0.134711	0.246951	0.467333	0.547659	2.08421e-20	0.0303908	0.805701	84	PLEKHG5
-2.12832	1.50686	0.373821	0.266421	0.471857	0.591676	1.36518e-15	0.00140573	0.527518	85	NOL9
-3.00132	0.110776	0.785929	0.374019	1.11879	0.964727	1.01936e-15	0.921127	0.415264	87	ZBTB48
-1.87392	0.328209	-0.300422	0.1889	0.568003	0.422218	3.4012e-23	0.563379	0.476755	88	KLHL21
-4.45552	-14.0066	0.599709	52.0088	822.663	1.13956	0.93173	0.986416	0.598705	89	PHF13
-3.33439	-0.025554	-0.793047	0.404324	1.17367	0.822835	1.62642e-16	0.982629	0.335147	90	THAP3
-1.36062	0.286017	-0.274538	0.139293	0.433155	0.314788	1.544e-22	0.509055	0.383134	91	DNAJC11
1.38457	-0.0704556	0.0955568	0.0365257	0.138668	0.0905796	0	0.611392	0.291449	92	CAMTA1
-3.92068	1.07226	-0.893461	0.746048	1.0415	1.47645	1.47811e-07	0.303231	0.545084	94	VAMP3
-0.560384	0.323572	-0.271774	0.145804	0.317007	0.308893	0.000121344	0.307393	0.378951	95	PER3
-3.95927	1.18882	0.794292	0.539076	1.62956	1.52749	2.0645e-13	0.465674	0.603065	96	Z98884.1
-2.20805	-1.09852	-0.352519	0.257148	1.13688	0.571863	8.95123e-18	0.333916	0.537604	97	PARK7
-8.56631	-13.7557	13.9577	225.345	1648.56	1037.75	0.969676	0.993342	0.989269	98	AL034417.4
-5.87644	-13.5935	-1.65532	67.3299	1064.93	1.91736	0.93045	0.989816	0.387953	99	AL034417.3
-2.46036	0.59182	0.428119	0.309454	0.67465	0.71956	1.85525e-15	0.380364	0.551861	100	ERRFI1
-4.49328	0.837839	-0.273968	0.668725	1.17845	1.43118	1.82757e-11	0.477106	0.84819	101	AL034417.2
-3.19418	0.220791	-0.0575537	0.336332	1.11805	0.78227	2.15797e-21	0.843453	0.94135	102	SLC45A1
1.04336	-0.133961	-0.130443	0.0449942	0.163257	0.105239	5.92584e-119	0.411902	0.215164	103	RERE
-1.91485	-1.26331	0.234059	0.241417	1.06544	0.557681	2.16136e-15	0.235731	0.674704	105	ENO1
-8.23142	-14.7091	15.1851	303.651	2223.79	1397.95	0.978373	0.994722	0.991333	106	SLC2A5
-8.10629	-13.5463	15.3407	317.918	2402.36	1450.67	0.979658	0.995501	0.991563	107	GPR157
-2.63211	-0.833478	-0.53086	0.374586	1.132	0.782982	2.11455e-12	0.461556	0.497773	108	MIR34AHG
-8.56632	-13.7557	13.9577	225.345	1648.56	1037.75	0.969676	0.993342	0.989269	109	LINC01759
-2.75101	-0.421759	0.934871	0.295074	1.09584	0.845698	1.12983e-20	0.700332	0.268968	110	H6PD
-3.38103	-0.145675	-1.16112	0.381272	1.13383	0.718334	7.46205e-19	0.897769	0.106006	111	SPSB1
-2.01815	0.700566	0.377005	0.206343	0.557533	0.510645	1.36485e-22	0.208918	0.460337	113	SLC25A33
-3.58516	1.1156	-1.0706	0.432052	1.05022	0.845919	1.05905e-16	0.28812	0.205655	114	TMEM201
-2.77849	0.215586	-0.413381	0.301595	1.05587	0.708687	3.18137e-20	0.838215	0.559687	115	PIK3CD
0.00063333	0.386481	-0.271852	0.0908296	0.241756	0.198272	0.994437	0.109901	0.170342	117	CLSTN1
-2.08309	0.644905	1.33754	0.197894	0.538492	0.642129	6.53667e-26	0.231068	0.037253	118	CTNNBIP1
-2.80774	0.528335	-0.715924	0.311607	0.940361	0.686421	2.05084e-19	0.574223	0.296957	119	LZIC
-2.41901	-0.99373	-0.467913	0.239721	1.07479	0.52366	6.05917e-24	0.355184	0.371566	120	NMNAT1
-6.29824	-14.3411	-2.01524	82.1883	1299.94	2.02812	0.938916	0.991198	0.320395	121	RBP7
-0.173459	0.272339	-0.301978	0.104072	0.261635	0.223313	0.0955712	0.297916	0.176292	122	UBE4B
0.815941	0.034378	-0.0989513	0.0850555	0.170302	0.179328	8.55285e-22	0.840022	0.581092	123	KIF1B
-4.66523	-13.995	0.342069	62.9887	996.338	1.2641	0.940959	0.988793	0.786696	125	AL139424.2
-2.61919	-0.492297	0.221306	0.247516	1.08655	0.631196	3.61484e-26	0.65049	0.725878	126	PGD
-7.76107	-14.5783	15.0136	225.218	1658.21	1035.34	0.97251	0.992985	0.98843	127	CENPS-CORT
-1.64443	0.350279	0.0101956	0.164958	0.529885	0.395646	2.08723e-23	0.508582	0.979441	128	DFFA
-1.4787	0.659372	0.127396	0.147556	0.450834	0.362401	1.22916e-23	0.143588	0.725189	129	PEX14
-4.83875	-14.2098	-0.506693	69.6897	1102.33	1.28097	0.944645	0.989715	0.692434	132	AL109811.4
-5.29859	-13.6513	-1.01897	57.6491	911.835	1.53841	0.926769	0.988055	0.507746	133	MASP2
-2.06343	0.427807	-0.143481	0.243515	0.7267	0.559525	2.38062e-17	0.556063	0.797616	134	SRM
-1.86744	0.403073	-0.0293284	0.176776	0.548803	0.418845	4.38425e-26	0.46267	0.944176	135	EXOSC10
-8.06043	-14.3339	14.8298	245.135	1814.77	1125.18	0.973769	0.993698	0.989484	136	AL109811.1
-1.09026	0.239209	0.28678	0.193655	0.361576	0.427405	1.80284e-08	0.508245	0.502233	137	MTOR
-2.91305	0.420432	-0.533386	0.315932	0.993956	0.696635	2.95676e-20	0.672304	0.443878	138	UBIAD1
-2.58995	-0.578796	-0.413119	0.300955	1.15165	0.656493	7.58129e-18	0.61526	0.529165	139	DISP3
-2.70226	0.201193	-0.694902	0.290238	0.959353	0.62483	1.27223e-20	0.833888	0.266076	141	FBXO2
-1.66901	-0.433585	0.184376	0.271703	0.680877	0.600802	8.10978e-10	0.524253	0.758932	142	FBXO44
-7.72084	-14.7922	15.5426	272.279	2026.76	1247.85	0.977378	0.994177	0.990062	143	FBXO6
-3.96846	0.728266	-0.953054	0.583255	1.38767	1.16634	1.0177e-11	0.599713	0.413851	144	MAD2L2
-6.33511	-13.7402	-1.68611	79.569	1258.54	1.76071	0.936541	0.991289	0.338249	145	DRAXIN
-6.48167	-14.3242	-2.11923	65.1025	1029.63	2.0477	0.920693	0.9889	0.300701	146	AGTRAP
-1.7046	-0.305756	0.0869908	0.170872	0.664058	0.418204	1.94347e-23	0.645203	0.835221	148	MTHFR
-2.52333	-0.750294	0.0663926	0.266566	1.06506	0.626049	2.90657e-21	0.481143	0.915543	149	CLCN6
-3.33094	0.464827	1.10535	0.414692	1.15973	1.20844	9.56494e-16	0.688562	0.360351	151	KIAA2013
-2.80959	0.185006	0.813595	0.328952	0.800438	0.87881	1.33055e-17	0.817213	0.354554	152	PLOD1
-2.12441	0.351378	-0.746522	0.230575	0.659116	0.479594	3.15565e-20	0.59396	0.119573	153	MFN2
-4.64373	2.37068	-1.09568	0.623878	0.866469	0.964203	9.81775e-14	0.00621871	0.255806	154	MIIP
0.0703914	-0.0444453	0.154718	0.109853	0.295982	0.246998	0.521667	0.880637	0.531055	157	VPS13D
-4.70759	1.343	-0.649012	0.92243	1.2383	1.78154	3.33498e-07	0.278118	0.715635	158	DHRS3
-9.67237	-13.8754	13.8534	354.877	1992.71	1723.17	0.978256	0.994444	0.993586	159	PDPN
-0.491229	0.356472	-0.0212661	0.0959181	0.323829	0.232453	3.03379e-07	0.270982	0.927107	160	PRDM2
3.01668	-0.0123418	-0.0865971	0.057808	0.115342	0.122622	0	0.914787	0.480056	161	KAZN
-7.8048	-14.1324	15.0601	238.071	1757.65	1093.59	0.973847	0.993585	0.989012	162	KAZN-AS1
-2.85826	-0.23178	0.318492	0.281743	1.10441	0.726325	3.49178e-24	0.833771	0.661026	163	TMEM51-AS1
-1.70263	-0.266573	0.647792	0.209041	0.733955	0.53882	3.79369e-16	0.716455	0.22927	164	TMEM51
-8.49954	-14.844	14.8517	298.693	2090.89	1391.23	0.977299	0.994336	0.991483	165	FHAD1
-2.62253	0.722084	-0.322318	0.273485	0.677553	0.601155	8.86797e-22	0.286549	0.591845	166	EFHD2
-2.71787	0.3399	-0.689159	0.335704	0.791129	0.695952	5.67748e-16	0.667459	0.322058	167	CASP9
-1.64185	0.566258	0.0532255	0.187807	0.489953	0.431861	2.28602e-18	0.247788	0.901912	168	DNAJC16
-6.24752	-12.9775	-1.60623	50.6779	801.476	1.81407	0.901886	0.987081	0.375926	169	AL121992.1
-1.6657	0.30944	0.464314	0.180893	0.617111	0.476004	3.31577e-20	0.616067	0.329341	170	DDI2
-1.46603	0.12799	0.442614	0.169929	0.49655	0.420736	6.28179e-18	0.796593	0.292799	171	PLEKHM2
-18.0228	-14.3825	-16.0791	752.447	2687.64	907.793	0.980891	0.99573	0.985868	172	AL450998.3
-3.84032	0.330895	0.381734	0.50397	1.09161	1.2628	2.53422e-14	0.761794	0.76243	173	SLC25A34
-4.238	1.68038	-0.564366	0.831547	2.40545	1.84702	3.45943e-07	0.48482	0.759944	174	FBLIM1
-5.2779	-14.2095	-0.400063	81.6792	1291.98	1.33291	0.948479	0.991225	0.76407	175	UQCRHL
-3.69512	0.538514	0.68857	0.411939	1.07231	1.15091	2.96314e-19	0.615528	0.549652	176	AL450998.2
-0.623385	0.224187	0.0556848	0.143757	0.323717	0.315504	1.44847e-05	0.488599	0.859905	177	SPEN
-2.49515	0.772542	0.567006	0.299704	0.659095	0.734773	8.40629e-17	0.241147	0.440307	178	ZBTB17
-2.6517	-0.617847	-0.0401341	0.320234	1.12615	0.723927	1.22677e-16	0.583255	0.955788	180	FAM131C
-0.376968	0.230044	0.258292	0.0919618	0.301107	0.228556	4.14611e-05	0.444871	0.258433	183	FBXO42
-3.04821	0.82293	-0.501246	0.509785	0.804555	1.02782	2.23945e-09	0.306384	0.625776	184	SZRD1
-4.19001	0.914343	-0.646469	0.525713	1.13972	1.04503	1.5848e-15	0.422406	0.536173	186	NECAP2
-4.96792	-13.6691	-0.74529	52.8773	836.377	1.26705	0.925147	0.986961	0.556391	187	LINC01772
-1.65379	0.336717	-0.167908	0.259991	0.382207	0.537555	2.00471e-10	0.378327	0.754771	189	NBPF1
-0.917229	0.194776	0.389282	0.12914	0.443137	0.330256	1.22444e-12	0.660271	0.238507	190	CROCC
-3.57455	0.430618	-0.519247	0.404687	1.2236	0.86659	1.02024e-18	0.724892	0.54905	191	AL049569.1
-1.09892	0.281	-0.116644	0.116812	0.371139	0.272224	5.07743e-21	0.448974	0.6683	192	ATP13A2
-1.76962	0.733745	0.0375331	0.189032	0.488248	0.43755	7.86189e-21	0.132888	0.931641	193	SDHB
-3.693	0.82217	-1.11488	0.528873	1.66735	1.11383	2.89393e-12	0.621942	0.316856	194	PADI2
-3.18896	1.94885	1.09434	0.357156	0.673745	0.942476	4.30877e-19	0.00382115	0.245587	195	RCC2
-1.65293	-0.140665	-0.370895	0.176186	0.581388	0.384786	6.49003e-21	0.808821	0.335097	196	ARHGEF10L
-0.759602	0.665513	0.218354	0.132888	0.40133	0.321131	1.08993e-08	0.097263	0.496534	197	IGSF21
-4.46376	-14.4003	-1.04242	54.3026	858.941	0.894059	0.934486	0.986624	0.243638	198	IFFO2
-0.982027	0.534401	-0.31559	0.142002	0.384122	0.31244	4.65983e-12	0.164156	0.312455	199	UBR4
-2.44941	0.0593665	1.32595	0.27622	0.808834	0.833076	7.47337e-19	0.94149	0.111466	200	AL035413.1
-2.79165	-0.263024	0.402621	0.298365	1.19679	0.777395	8.24476e-21	0.826047	0.604521	201	EMC1
-3.37325	0.700878	1.18512	0.429502	1.17511	1.23591	4.03442e-15	0.550883	0.337609	202	MRTO4
-3.46481	1.13437	1.05952	0.418655	0.904036	1.18704	1.2734e-16	0.209557	0.372087	204	AKR7A2
-5.48051	-15.7611	-1.16514	78.6184	1243.5	1.95405	0.944424	0.989887	0.550995	205	PQLC2
-0.160404	-0.00178568	-0.274317	0.10569	0.251895	0.224539	0.129093	0.994344	0.221826	206	CAPZB
-1.59109	-0.043143	0.105674	0.20326	0.528844	0.457442	4.96331e-15	0.934981	0.817307	207	NBL1
-5.99905	-15.1261	-2.33606	82.8111	1309.82	1.73659	0.94225	0.990786	0.178561	208	TMCO4
-1.86486	0.225234	-0.726284	0.196114	0.578084	0.408753	1.92427e-21	0.696816	0.0755962	209	OTUD3
-9.12818	3.04818	13.5491	194.302	1.42993	1009.17	0.96253	0.033032	0.989288	211	UBXN10
-8.66025	-14.8014	14.8286	323.885	2345.15	1495.67	0.978668	0.994964	0.99209	212	LINC01141
-0.396923	0.20633	-0.455197	0.125434	0.315744	0.266172	0.00155405	0.513451	0.0872358	213	CAMK2N1
-7.77106	2.63197	14.5087	165.734	1.29571	860.814	0.962602	0.0422254	0.986553	214	MUL1
-4.3848	-14.7035	-0.914725	55.6305	879.945	0.942504	0.937176	0.986668	0.331784	215	FAM43B
-2.59038	-0.028464	-1.16439	0.316497	0.682922	0.606565	2.73317e-16	0.966754	0.0549035	216	PINK1
-5.18681	-14.2657	-0.285376	74.3979	1176.81	1.29446	0.944419	0.990328	0.825513	217	PINK1-AS
-3.29066	1.08621	1.31016	0.353237	0.786524	1.10165	1.21109e-20	0.167273	0.234333	218	DDOST
-4.06613	1.74594	-0.0139061	0.639015	1.42723	1.4211	1.97708e-10	0.221212	0.992192	219	KIF17
-4.35691	2.29521	0.575169	0.561041	0.801193	1.23669	8.11609e-15	0.00417346	0.64187	220	SH2D5
-0.437807	0.0405722	0.129232	0.131704	0.317647	0.292917	0.000886788	0.898365	0.659076	221	HP1BP3
1.08985	0.0805027	-0.0474236	0.0482603	0.145779	0.10991	6.39585e-113	0.580793	0.666123	222	EIF4G3
-1.38036	-0.773175	-0.407091	0.150853	0.658416	0.335749	5.67451e-20	0.240277	0.225326	223	ECE1
-2.45901	0.631611	0.314345	0.434132	0.682616	0.950074	1.47711e-08	0.35482	0.740747	224	NBPF3
-1.31176	-0.243096	-0.121168	0.2288	0.484916	0.485403	9.85534e-09	0.616149	0.802879	226	RAP1GAP
-0.44054	0.317786	0.0303214	0.10239	0.298136	0.236828	1.68826e-05	0.286464	0.898124	227	USP48
-5.57596	-13.8109	-1.39207	69.1811	1094.25	1.70592	0.93576	0.98993	0.414487	228	HSPG2
-1.41152	-0.061708	0.720839	0.225433	0.515083	0.532862	3.81584e-10	0.90464	0.176129	229	CDC42
-3.15244	0.111837	0.273668	0.510391	0.757834	1.11778	6.55335e-10	0.882679	0.806587	230	WNT4
-2.34814	0.34842	0.975352	0.237684	0.746701	0.694666	5.12178e-23	0.640777	0.160301	231	ZBTB40
-8.63247	3.83883	14.8932	194.461	3.07835	1010	0.964592	0.212382	0.988235	232	C1QA
-23.1697	18.5798	16.4679	1438.84	1410.79	2954.89	0.987152	0.989492	0.995553	233	C1QC
-7.14361	2.60812	15.7523	201.489	1.35391	1046.54	0.971718	0.0540587	0.987991	234	C1QB
-1.33867	0.462592	0.305019	0.147535	0.469708	0.373236	1.15171e-19	0.324697	0.413798	235	EPHB2
-9.32668	-11.9033	13.0631	245.636	1852.6	1121.45	0.969712	0.994874	0.990706	236	TEX46
-0.970617	-0.138682	0.225666	0.182516	0.469297	0.40894	1.04928e-07	0.767604	0.581064	237	KDM1A
-3.26909	0.685689	-0.449653	0.365671	0.954266	0.789081	3.89232e-19	0.472418	0.568784	238	AL031428.1
-0.749384	0.393873	-0.102949	0.109197	0.323277	0.252196	6.75701e-12	0.22308	0.683119	239	LUZP1
-2.89233	1.17206	0.612976	0.422001	0.507787	0.95345	7.18966e-12	0.0209895	0.520287	240	LINC01355
-8.49366	3.58958	15.3061	236.332	1.94385	1227.49	0.971331	0.0648001	0.990051	241	AL109936.6
-1.29054	0.529417	0.22378	0.149346	0.432463	0.362845	5.55961e-18	0.22088	0.537408	242	HNRNPR
-6.76159	2.10226	15.8144	194.902	0.85591	1012.33	0.972325	0.0140429	0.987536	243	ZNF436
-3.83404	1.35184	-0.13276	0.463548	1.00497	1.0198	1.32747e-16	0.178573	0.896423	244	ZNF436-AS1
-4.05277	0.7834	-0.408801	0.564397	1.39354	1.20887	6.93516e-13	0.574004	0.735238	245	TCEA3
-2.69219	0.812086	0.29455	0.274447	0.740844	0.674945	1.02459e-22	0.273007	0.662542	246	ASAP3
-2.59899	0.767519	-0.000503694	0.347216	0.78562	0.764055	7.14195e-14	0.328589	0.999474	249	RPL11
-2.56146	-0.870098	-0.47839	0.263594	1.04853	0.561909	2.54052e-22	0.406636	0.394566	250	ELOA
-1.90365	0.0360519	-0.155455	0.199191	0.585924	0.448935	1.21281e-21	0.950937	0.729136	251	ELOA-AS1
-3.18271	1.05487	-0.788652	0.357583	0.820432	0.714638	5.55423e-19	0.198532	0.26978	252	PITHD1
-3.96325	-14.3977	-0.094891	50.5277	799.237	0.867336	0.93748	0.985627	0.912881	253	LYPLA2
-2.84869	-0.00254778	-0.629435	0.39129	0.853098	0.792746	3.332e-13	0.997617	0.427199	254	GALE
-2.94391	-0.0939	0.171707	0.364331	1.23091	0.880423	6.46023e-16	0.939192	0.845371	255	HMGCL
-3.98213	1.64571	0.656649	0.485728	0.852452	1.20591	2.43862e-16	0.053537	0.586078	256	FUCA1
-3.90764	0.445205	-0.518544	0.468421	1.10714	0.991251	7.29519e-17	0.687596	0.60089	257	PNRC2
-1.41201	0.726188	0.0527333	0.204729	0.409944	0.447267	5.31167e-12	0.0764889	0.906146	258	SRSF10
-2.69203	0.27713	-0.318874	0.253413	0.845785	0.573833	2.32677e-26	0.743168	0.578422	259	IFNLR1
-2.46095	-0.67509	0.0904442	0.247291	1.09998	0.606723	2.48068e-23	0.539395	0.881498	262	STPG1
-1.391	0.547808	-0.254863	0.15628	0.473024	0.358129	5.55011e-19	0.246825	0.47668	263	NIPAL3
-3.02016	1.05845	-0.0894667	0.303573	0.772568	0.695325	2.55469e-23	0.170672	0.89762	264	RCAN3
-0.956554	0.176145	-0.0426367	0.117601	0.404154	0.281668	4.15645e-16	0.662956	0.879682	266	SRRM1
-3.53858	1.26276	0.194508	0.416858	0.853889	0.953138	2.08995e-17	0.139186	0.838298	267	CLIC4
-3.44698	0.291201	0.22938	0.42985	1.35675	1.07555	1.06584e-15	0.830055	0.831117	269	SYF2
-0.56175	0.138785	-0.28748	0.119011	0.345153	0.261902	2.35688e-06	0.687613	0.272353	270	RSRP1
-7.84369	-14.6519	15.0266	233.352	1662.47	1082.15	0.973186	0.992968	0.988921	271	RHD
-1.98692	-0.645681	-0.118266	0.219326	0.790166	0.494828	1.31419e-19	0.413845	0.811102	272	TMEM50A
-4.92535	-14.0734	0.10029	67.9866	1075.4	1.19066	0.942247	0.989559	0.932873	273	RHCE
-0.55885	0.206542	0.0153392	0.0986883	0.307146	0.233117	1.4894e-08	0.501295	0.947537	274	MACO1
-8.47425	-13.5896	14.0586	221.398	1509.09	1037.7	0.969468	0.992815	0.989191	275	LDLRAP1
-0.600665	0.789341	-0.0393519	0.10865	0.283655	0.247988	3.23117e-08	0.00538997	0.873917	277	MAN1C1
-8.46853	-13.2966	14.0591	226.615	1652.07	1044.58	0.97019	0.993578	0.989262	278	AL031280.1
-8.46098	-12.9976	14.0518	229.204	1723.18	1047.43	0.970553	0.993982	0.989296	279	SELENON
-2.74582	0.493969	1.07429	0.309117	0.83122	0.866816	6.51983e-19	0.552332	0.215216	281	MTFR1L
-6.12757	-14.2887	-1.21835	78.2476	1237.62	2.02315	0.937581	0.990788	0.547037	283	AL033528.2
-7.81225	-14.5676	15.0679	236.625	1752.14	1086.06	0.973662	0.993366	0.988931	284	PAQR7
-1.52382	0.362746	-0.658488	0.297466	0.532469	0.608334	3.01225e-07	0.495712	0.279055	285	STMN1
-4.83157	-15.5197	-1.8272	79.8797	1263.52	0.956992	0.951769	0.9902	0.0562209	286	PAFAH2
-7.62197	-15.0068	15.4111	243.692	1803.58	1118.65	0.975049	0.993361	0.989008	287	EXTL1
-2.54154	0.435296	-0.458162	0.252253	0.793493	0.562513	7.09941e-24	0.583293	0.415363	288	PDIK1L
-7.61255	-14.4055	15.0819	216.076	1589.81	993.507	0.971896	0.99277	0.987888	289	ZNF593
-4.31732	-15.209	0.583298	80.7189	1276.8	1.33351	0.957345	0.990496	0.66181	290	CNKSR1
-2.74489	0.146904	-0.201483	0.318984	0.92321	0.717988	7.62447e-18	0.873572	0.779001	291	CEP85
-3.1178	-0.00657177	-0.00549738	0.333957	1.11558	0.787726	1.00118e-20	0.9953	0.994432	292	SH3BGRL3
-3.47794	0.410176	0.131968	0.414181	1.35947	1.02161	4.57424e-17	0.762867	0.897217	293	UBXN11
-2.42114	1.0565	1.26323	0.350719	0.591006	0.882469	5.07841e-12	0.0738362	0.152293	294	DHDDS
-5.1207	-14.481	-1.67679	66.0819	1045.24	1.38046	0.938234	0.988946	0.224495	295	AL513365.2
-1.95347	0.810573	0.490969	0.230308	0.577061	0.561039	2.21327e-17	0.160123	0.381516	296	HMGN2
-4.15618	-15.0287	1.03152	77.8849	1231.99	1.10238	0.957443	0.990267	0.349417	297	RPS6KA1
-0.698391	0.501894	0.103042	0.109252	0.332135	0.262369	1.63195e-10	0.13076	0.694514	298	ARID1A
-8.16303	-14.2401	15.2494	306.713	2274.35	1407.18	0.978767	0.995004	0.991354	299	PIGV
-2.44254	-0.805167	1.23313	0.258411	1.0384	0.800276	3.31925e-21	0.438108	0.123347	300	ZDHHC18
-2.55898	-0.793103	-0.267641	0.389975	1.09057	0.82645	5.31284e-11	0.467079	0.746056	302	GPN2
-7.62264	-15.6226	16.0393	307.843	2271.93	1414.25	0.980245	0.994513	0.990951	303	GPATCH3
-1.82557	-0.18052	0.39402	0.186512	0.716596	0.484597	1.26817e-22	0.801108	0.416168	304	NUDC
-2.94999	-0.16141	0.702816	0.323649	1.11758	0.877073	7.88097e-20	0.885163	0.422947	305	TRNP1
-2.03277	-0.674025	-0.416305	0.259442	0.781181	0.548659	4.68235e-15	0.388232	0.447991	306	SLC9A1
-1.4897	0.0670817	-0.136534	0.218065	0.522594	0.471462	8.4067e-12	0.897862	0.772124	307	WDTC1
-2.3867	0.259903	0.368073	0.277806	0.704264	0.663116	8.60181e-18	0.712096	0.57885	308	TMEM222
-3.94996	-14.6215	-0.0423956	55.9369	884.806	0.841704	0.943705	0.986816	0.959829	310	MAP3K6
-1.92738	0.533701	-0.53622	0.226195	0.485555	0.467002	1.58312e-17	0.2717	0.250879	312	WASF2
-1.29154	0.304271	-0.541315	0.135141	0.425944	0.293342	1.21248e-21	0.475014	0.064989	314	AHDC1
-2.76216	-0.389783	-0.1677	0.473229	1.21985	1.00336	5.32038e-09	0.749322	0.867261	316	IFI6
-2.20106	0.657276	-0.116693	0.23014	0.666522	0.538862	1.13314e-21	0.32407	0.828555	317	FAM76A
-0.917007	-0.0915387	-0.130343	0.157727	0.450976	0.348178	6.1044e-09	0.839151	0.708139	318	STX12
-3.72525	-15.3048	-0.0640969	57.5236	909.905	0.749296	0.948365	0.98658	0.93183	319	PPP1R8
-3.67401	-15.6736	0.133632	81.423	1287.95	0.816649	0.96401	0.99029	0.870019	321	RPA2
-9.32668	-11.9033	13.0631	245.636	1852.6	1121.45	0.969712	0.994874	0.990706	322	SMPDL3B
-8.519	-13.3619	14.0008	227.162	1673.08	1044.18	0.970085	0.993628	0.989302	324	XKR8
-0.868823	0.0163826	-0.0609551	0.128706	0.418761	0.30007	1.474e-11	0.968793	0.839029	325	EYA3
-8.53695	-14.3504	14.7905	303.077	2164.14	1404.66	0.977528	0.994709	0.991599	326	PTAFR
-2.38452	-0.776566	-0.0904662	0.308037	1.17661	0.700446	9.86141e-15	0.509252	0.897235	327	DNAJC8
-2.26853	-0.632274	-0.904203	0.295506	0.778516	0.587424	1.63179e-14	0.416704	0.123739	328	ATP5IF1
-3.46339	1.28781	0.508207	0.437047	0.770393	1.03233	2.29027e-15	0.094597	0.622513	330	SESN2
-8.56632	-13.7557	13.9577	225.345	1648.56	1037.75	0.969676	0.993342	0.989269	331	MED18
-0.429295	0.313928	0.516319	0.141453	0.344012	0.327661	0.00240623	0.361479	0.115079	332	PHACTR4
-2.23606	-0.0249887	0.250457	0.284466	0.932827	0.689859	3.82453e-15	0.978629	0.716563	333	RCC1
-1.2595	0.530871	-0.499911	0.14426	0.433457	0.316374	2.53037e-18	0.220675	0.114078	334	TRNAU1AP
-3.30793	1.69643	-0.685239	0.453477	1.12669	0.967736	2.99559e-13	0.132151	0.478893	335	SNHG12
-2.7563	-0.371588	0.0358408	0.269707	1.09179	0.657126	1.61979e-24	0.733594	0.956504	336	TAF12
-18.1925	-16.3589	-17.9707	920.556	3109.23	1113.76	0.984233	0.995802	0.987126	338	LINC01715
-2.49962	0.0469185	-0.0268404	0.2772	0.890497	0.650847	1.9259e-19	0.957981	0.967105	339	GMEB1
-2.06678	0.215631	0.26602	0.306683	0.57259	0.677944	1.59314e-11	0.706479	0.694769	340	YTHDF2
-4.69093	1.73957	-2.12335	0.667716	0.83222	0.999783	2.13551e-12	0.0365933	0.033686	341	OPRD1
-2.94693	0.803924	-0.928237	0.397333	0.900796	0.811628	1.20002e-13	0.372146	0.252759	342	EPB41
-0.776363	-0.396381	-0.206625	0.18265	0.390167	0.384352	2.13241e-05	0.309664	0.590858	343	SRSF4
-3.76811	-15.6739	-0.781412	73.0332	1155.24	0.651444	0.958852	0.989175	0.23033	344	MECR
-2.87697	-0.183405	0.814261	0.344477	1.13505	0.918014	6.72931e-17	0.871634	0.375089	345	PTPRU
-2.77765	-0.98279	-0.823713	0.405586	1.06134	0.806522	7.46315e-12	0.35445	0.307105	350	SDC3
-0.197443	0.13783	-0.05727	0.109172	0.294962	0.2426	0.0705208	0.640298	0.81338	351	PUM1
-2.1895	0.63454	0.811974	0.246247	0.684405	0.661967	6.02829e-19	0.353853	0.21997	352	NKAIN1
-1.82072	0.583697	0.142739	0.239098	0.527711	0.536538	2.63833e-14	0.268686	0.790211	353	SNRNP40
-1.33125	0.391688	0.2373	0.172535	0.508308	0.413602	1.20201e-14	0.44096	0.566144	354	ZCCHC17
-3.72834	0.55731	0.821769	0.671095	1.06191	1.58872	2.76653e-08	0.599709	0.60498	355	AL451070.1
-3.18064	-0.128739	0.295291	0.373545	1.05711	0.917274	1.66961e-17	0.90307	0.747512	356	FABP3
-3.96199	-14.1889	0.0511169	52.3483	828.009	1.22268	0.93967	0.986328	0.966652	358	PEF1
-2.04746	1.11272	1.23516	0.264098	0.885286	0.778511	8.99856e-15	0.208787	0.112611	359	COL16A1
-2.29116	-0.263613	-0.387549	0.255756	0.931813	0.577042	3.29423e-19	0.777251	0.50183	360	ADGRB2
-8.46752	-14.6937	14.8926	303.83	2226.24	1398.58	0.977766	0.994734	0.991504	362	AL136115.2
-6.23685	0.508353	15.9135	194.692	0.848361	1011.23	0.974445	0.549027	0.987444	363	PTP4A2
-1.28598	0.472836	0.170059	0.272435	0.332296	0.573019	2.35475e-06	0.154755	0.766636	364	KHDRBS1
-3.32928	1.05525	1.21415	0.36806	0.990454	1.14705	1.49014e-19	0.286687	0.289828	365	AL445248.1
-2.15776	0.787881	1.27014	0.210258	0.535472	0.65362	1.04031e-24	0.141189	0.0519866	366	TMEM39B
-0.70712	-0.563961	-0.364729	0.173244	0.432922	0.365925	4.47182e-05	0.192682	0.318896	367	KPNA6
-2.47938	-0.452833	0.126272	0.342112	0.764968	0.758457	4.25294e-13	0.553875	0.867775	368	TXLNA
-8.09837	-15.8709	15.6175	325.346	2362.23	1501.32	0.980141	0.994639	0.9917	369	CCDC28B
-7.39619	2.28732	15.645	239.008	1.75959	1241.41	0.975313	0.193631	0.989945	371	TMEM234
-2.86252	0.328675	-0.296731	0.43151	0.7057	0.900615	3.27331e-11	0.6414	0.741796	372	EIF3I
-2.42149	1.11934	0.150939	0.239861	0.475138	0.546923	5.78901e-24	0.0184823	0.782565	375	HDAC1
-1.58738	0.456478	0.641971	0.282281	0.489307	0.632444	1.8725e-08	0.350869	0.310075	376	MARCKSL1
-4.42513	-14.2191	-0.0490438	59.9358	948.052	1.02463	0.941145	0.988034	0.961824	377	TSSK3
-3.07503	0.734136	1.49075	0.35032	0.802001	1.11616	1.66743e-18	0.359991	0.181677	378	FAM229A
-0.714086	0.140236	-0.0318952	0.107574	0.362113	0.2554	3.17768e-11	0.698555	0.900616	379	BSDC1
-3.93395	-15.4046	0.630896	72.5103	1146.97	0.947404	0.956733	0.989284	0.505462	380	AL033529.1
-6.92306	0.973362	14.898	175.484	1.12707	911.466	0.968531	0.387796	0.986959	381	ZBTB8A
-0.0356399	0.00920325	0.222689	0.142789	0.284389	0.30853	0.802898	0.974184	0.470432	382	ZBTB8OS
-1.01579	0.812254	0.40522	0.112213	0.299049	0.286058	1.4001e-19	0.00660503	0.156611	383	RBBP4
-3.42575	-15.0696	0.175209	58.4377	924.36	0.841958	0.953253	0.986993	0.835153	384	SYNC
-2.97116	0.0275727	1.49864	0.31994	1.1165	1.09853	1.59272e-20	0.980298	0.172498	385	KIAA1522
-1.53422	0.438819	0.116367	0.169508	0.505073	0.405111	1.41617e-19	0.384944	0.773923	386	YARS
-1.57262	0.232544	-0.312902	0.174806	0.521063	0.385875	2.33256e-19	0.65539	0.417429	387	S100PBP
-2.52338	0.783826	0.196672	0.263053	0.560336	0.609224	8.58101e-22	0.161858	0.746829	388	FNDC5
-2.42287	0.483825	-0.625599	0.244906	0.793989	0.533245	4.46236e-23	0.542286	0.240719	389	HPCA
-4.15937	0.512276	-1.04807	0.713011	1.50986	1.40846	5.42686e-09	0.734393	0.456801	390	TMEM54
-2.80158	-0.399075	-0.286336	0.266005	1.08414	0.605678	6.14847e-26	0.712797	0.63639	391	RNF19B
-9.06682	-12.1632	13.554	261.258	1981.27	1190.84	0.972315	0.995102	0.990919	392	AL020995.1
-2.52964	0.896019	0.154668	0.2973	0.787591	0.703633	1.75877e-17	0.255258	0.826017	393	AK2
-2.08504	0.126009	0.211441	0.238545	0.606247	0.556863	2.31726e-18	0.835345	0.704168	394	AZIN2
-1.95282	-0.0342526	0.063433	0.188937	0.710203	0.468864	4.85107e-25	0.961533	0.892382	395	TRIM62
-4.91911	-14.2488	-0.107982	67.6868	1070.66	1.22809	0.942065	0.989382	0.929935	396	AL662907.3
-1.78094	-0.252741	-0.0923985	0.164459	0.666794	0.396308	2.50663e-27	0.704659	0.815646	397	ZNF362
-4.31116	1.22985	0.0705805	0.568923	1.17806	1.29275	3.51557e-14	0.296505	0.956459	398	A3GALT2
-8.22172	-15.3928	15.2738	306.293	2237.54	1411.08	0.978585	0.994511	0.991364	399	AL513327.1
-0.789747	0.226855	0.00379606	0.18699	0.363971	0.399171	2.40571e-05	0.533103	0.992412	400	PHC2
0.329397	0.0298697	-0.0321207	0.0725055	0.222329	0.165924	5.54449e-06	0.893126	0.846499	403	CSMD2
-1.66843	-0.712675	0.373367	0.182333	0.841208	0.474334	5.67016e-20	0.396882	0.4312	405	SMIM12
-1.03046	0.616913	0.37046	0.127649	0.419585	0.330037	6.87822e-16	0.141482	0.261659	406	DLGAP3
-4.1788	0.513285	-1.16985	0.561868	1.47686	1.10923	1.0273e-13	0.728177	0.291588	407	AC114490.3
-2.57479	0.347073	0.481656	0.415847	0.62716	0.935584	5.9524e-10	0.579987	0.60668	408	ZMYM1
-0.443916	-0.124498	0.180937	0.102802	0.326735	0.244429	1.57331e-05	0.703177	0.459151	409	SFPQ
-0.218903	-0.207111	0.137155	0.116881	0.332137	0.264899	0.0610869	0.532911	0.604623	410	ZMYM4
-5.54003	-13.4243	-1.26235	64.9921	1027.97	1.78165	0.932069	0.989581	0.47862	411	ZMYM4-AS1
-0.808705	0.203687	-0.539273	0.201006	0.357457	0.408869	5.73935e-05	0.568799	0.18719	412	KIAA0319L
-1.77287	0.427272	0.406178	0.269936	0.542741	0.609072	5.1083e-11	0.431137	0.504848	413	NCDN
-4.82482	0.506299	-1.50181	0.798487	1.3159	1.43831	1.51788e-09	0.700419	0.296414	414	AC004865.2
-3.38601	-15.5151	0.724146	68.88	1089.55	0.751925	0.960793	0.988639	0.335519	415	TFAP2E
-1.95057	0.889343	0.34714	0.2976	0.535174	0.659696	5.58918e-11	0.0965566	0.598741	416	PSMB2
-2.79213	0.988323	-0.33445	0.284164	0.631281	0.60242	8.72278e-23	0.117446	0.578774	417	C1orf216
-7.5562	2.60816	14.7866	167.695	1.36361	871.005	0.96406	0.0557877	0.986455	418	CLSPN
-0.845458	0.537923	0.516409	0.285831	0.335401	0.608006	0.00309747	0.108754	0.395688	419	AGO4
-1.31234	0.619312	0.470279	0.182622	0.419359	0.428662	6.66596e-13	0.139727	0.272603	420	AGO1
-0.164594	-0.172878	-0.304986	0.0791492	0.297527	0.182042	0.0375676	0.561208	0.0938632	421	AGO3
-2.84099	1.36079	0.00424425	0.337511	0.510189	0.706782	3.8464e-17	0.00764785	0.995209	423	ADPRHL2
-2.71718	0.379305	0.142526	0.267825	0.857502	0.660557	3.47598e-24	0.658245	0.82917	425	TRAPPC3
-2.35385	0.00237175	-0.722328	0.277392	0.715982	0.567463	2.14584e-17	0.997357	0.203051	426	MAP7D1
-1.05346	0.482575	0.101282	0.132449	0.349851	0.309426	1.81092e-15	0.16778	0.743425	427	THRAP3
-3.85189	0.172036	0.597406	0.663959	1.07651	1.55317	6.5765e-09	0.873032	0.700507	430	AL591845.1
-2.46497	-1.02862	-0.636334	0.333999	1.09222	0.684647	1.58097e-13	0.34631	0.352665	431	STK40
-4.75186	1.96169	-2.09359	0.686039	0.89372	1.01052	4.31319e-12	0.028166	0.0382848	432	LSM10
-3.02657	0.240135	0.066088	0.358681	0.781908	0.820108	3.22619e-17	0.758757	0.935772	433	OSCP1
-3.53198	0.942788	-0.355087	0.42048	0.887852	0.885636	4.46917e-17	0.288293	0.688464	434	MRPS15
-2.43043	-0.796022	-0.640204	0.267301	1.16805	0.584598	9.68132e-20	0.495556	0.273465	436	GRIK3
-5.82062	2.66638	-0.163825	1.66802	2.40701	3.25124	0.000483852	0.267968	0.959813	437	AL353604.1
-1.79786	0.327302	-0.0520263	0.171575	0.556703	0.407138	1.08393e-25	0.556579	0.898319	440	MEAF6
-3.56799	1.54314	0.139835	0.486295	0.926475	1.10527	2.18277e-13	0.0957929	0.899323	441	SNIP1
-4.58822	-15.1849	-1.14102	62.5176	988.88	1.0386	0.941495	0.987748	0.271935	442	DNALI1
-4.31871	-15.3653	-1.45642	74.6011	1180.04	0.700835	0.953836	0.989611	0.0376988	443	GNL2
-3.43051	0.636985	-0.127303	0.45566	0.790064	0.970717	5.12635e-14	0.420102	0.895662	444	C1orf109
-1.75489	0.119603	0.314493	0.169208	0.609391	0.437126	3.35407e-25	0.844402	0.47186	446	EPHA10
-6.83984	2.42482	15.3733	156.413	0.753157	812.41	0.96512	0.00128392	0.984902	447	MANEAL
-7.56629	1.75929	14.6795	198.086	1.53023	1028.84	0.969531	0.250271	0.988616	448	YRDC
-3.62392	-15.5967	0.401726	81.7547	1293.19	0.991553	0.964644	0.990377	0.685369	449	C1orf122
-2.47651	0.252841	0.830689	0.256393	0.908729	0.730738	4.49984e-22	0.780831	0.25563	450	MTF1
-5.40146	-13.1651	-0.331747	59.205	936.398	2.04462	0.927307	0.988783	0.871106	451	AL929472.2
-1.09474	0.779278	0.0719126	0.139478	0.349513	0.321178	4.1998e-15	0.0257734	0.822833	452	INPP5B
-2.49745	0.456158	-0.710575	0.288861	0.664957	0.587098	5.34053e-18	0.492715	0.226157	453	SF3A3
-3.62544	0.468084	-0.168082	0.442674	1.10832	0.992148	2.61546e-16	0.672779	0.865472	455	UTP11
-8.36517	-12.6643	14.2688	241.575	1830.46	1101.41	0.972377	0.99448	0.989664	456	POU3F1
-7.55196	-13.244	15.2093	230.732	1744.15	1052.72	0.97389	0.993941	0.988473	457	AL139158.2
-4.47044	-15.5209	0.572298	69.6602	1101.83	1.80073	0.948831	0.988761	0.750626	458	RRAGC
-0.0173617	0.267608	-0.169436	0.120962	0.241286	0.255498	0.885872	0.267391	0.507228	459	AL139260.1
-4.3161	-15.3565	0.0794935	81.5029	1289.21	1.00088	0.957767	0.990496	0.936696	461	RHBDL2
-1.95179	-0.887054	-0.524397	0.27317	0.757955	0.560285	9.0016e-13	0.24187	0.349301	462	AKIRIN1
-2.00456	-0.0580633	-0.501829	0.284559	0.752766	0.602913	1.86188e-12	0.938518	0.405216	463	NDUFS5
1.11828	0.0819755	0.166906	0.0604532	0.152083	0.13545	2.13274e-76	0.589874	0.21786	464	MACF1
-3.33787	0.241844	0.294942	0.405103	1.15878	0.977395	1.7283e-16	0.834678	0.762833	466	BMP8A
-2.64538	0.197407	0.537298	0.309618	0.797586	0.772006	1.29649e-17	0.804517	0.486444	467	PABPC4
-2.22768	1.34932	0.148251	0.217338	0.566599	0.524797	1.18542e-24	0.0172456	0.777566	469	HPCAL4
-1.74075	0.165611	-0.0197144	0.224399	0.505984	0.492168	8.66857e-15	0.743438	0.968048	470	PPIE
-6.37024	-13.9558	-2.08328	72.8009	1151.42	2.25191	0.930272	0.990329	0.354905	472	AL033527.5
-1.89861	-0.254365	-0.523271	0.20647	0.755025	0.460816	3.72976e-20	0.736195	0.256153	474	TRIT1
-8.40893	3.32661	15.0468	225.102	1.6745	1169.17	0.970201	0.0469633	0.989732	475	MFSD2A
-2.25621	-0.999216	-0.305311	0.205387	1.03415	0.454149	4.50333e-28	0.333932	0.501412	476	CAP1
-1.67695	0.153193	-0.20223	0.165647	0.534554	0.376662	4.33906e-24	0.774433	0.591337	477	PPT1
-0.452905	-0.151023	0.163866	0.121017	0.351842	0.278603	0.000182206	0.667752	0.556417	478	RLF
-8.2149	-14.5441	14.5635	232.589	1621.73	1084.37	0.971825	0.992844	0.989284	479	AL050341.2
-2.49422	0.520366	-0.0422853	0.265634	0.809304	0.62387	6.01699e-21	0.520237	0.945962	480	ZMPSTE24
-17.2087	1.59473	-16.5575	754.68	1.54318	934.622	0.981808	0.301414	0.985866	481	COL9A2
-1.57662	0.975387	-0.231983	0.159705	0.386875	0.352714	5.50079e-23	0.0116958	0.510726	482	SMAP2
-4.20288	0.754277	-0.807021	0.514956	1.143	1.01688	3.30501e-16	0.509312	0.427414	483	ZFP69B
-4.95984	-13.6132	-0.726815	52.6778	833.22	1.27779	0.924987	0.986965	0.569488	484	ZFP69
-2.30627	0.981599	0.442451	0.232833	0.621718	0.596541	3.94996e-23	0.114371	0.458272	485	AL603839.3
-4.98659	1.88504	-0.403761	0.78605	1.36895	1.52684	2.24072e-10	0.168515	0.791439	486	EXO5
-18.0228	-14.3825	-16.0791	752.447	2687.64	907.793	0.980891	0.99573	0.985868	487	ZNF684
-1.91848	-0.0677981	0.412417	0.220637	0.720479	0.545704	3.46278e-18	0.925029	0.449798	488	RIMS3
-1.48334	-0.330484	0.347346	0.170652	0.580722	0.420878	3.55503e-18	0.569295	0.409208	491	NFYC
-3.16327	-0.42379	0.597794	0.49839	1.17725	1.16649	2.19579e-10	0.718861	0.608319	492	KCNQ4
-6.3351	-13.7402	-1.6861	79.5692	1258.54	1.7607	0.936541	0.991289	0.338248	493	CITED4
-2.64922	0.179417	-0.30085	0.251205	0.81626	0.567599	5.29689e-26	0.826024	0.596084	494	CTPS1
-7.00935	2.71994	16.1426	213.324	1.54543	1108	0.973788	0.07841	0.988376	495	SLFNL1-AS1
-7.38563	2.474	15.1839	187.814	0.941732	975.506	0.968632	0.00861217	0.987581	496	SLFNL1
0.624693	0.075255	-0.0270791	0.0889878	0.188597	0.190692	2.21888e-12	0.689875	0.887077	497	SCMH1
-3.28626	0.0844943	-0.21763	0.388455	1.2683	0.895387	2.67825e-17	0.946884	0.807961	498	AC093151.3
-4.32666	1.31253	0.120864	0.56162	1.15884	1.27275	1.31987e-14	0.257374	0.924344	499	FOXO6
0.878201	0.116685	0.0697538	0.0509346	0.171474	0.122558	1.29081e-66	0.496198	0.569254	500	HIVEP3
-0.406778	0.148187	0.0473281	0.0982351	0.326548	0.235486	3.46002e-05	0.649974	0.840714	501	FOXJ3
-2.23299	0.461917	-0.454623	0.331598	0.484426	0.666731	1.6503e-11	0.340319	0.495323	502	RIMKLA
-7.77483	-14.8415	15.0932	231.674	1690.67	1067.61	0.973229	0.992996	0.98872	504	PPCS
-0.614604	-0.0545397	-0.498798	0.127913	0.389422	0.27963	1.54858e-06	0.888618	0.0744592	505	CCDC30
-3.16719	1.04792	1.42417	0.445327	0.813505	1.23649	1.14324e-12	0.197693	0.249409	506	PPIH
-2.19666	0.774557	0.507585	0.30438	0.617346	0.7046	5.32116e-13	0.209604	0.471286	507	YBX1
-2.57557	0.26996	0.333158	0.237311	0.783727	0.611285	1.92657e-27	0.730503	0.585745	508	P3H1
-4.0019	-0.116843	-1.07586	0.789025	1.1286	1.51657	3.93746e-07	0.917543	0.478074	511	SVBP
-6.5968	0.849071	15.498	192.174	1.36983	998.155	0.972616	0.535366	0.987612	512	ERMAP
-8.04533	-14.7594	15.0595	261.07	1870.96	1208.85	0.975416	0.993706	0.99006	513	ZNF691
-4.05722	-14.8985	-0.351271	62.3439	986.148	0.93637	0.948112	0.987946	0.707555	514	SLC2A1
-3.89859	-15.016	-0.267022	66.3036	1048.79	0.942826	0.953112	0.988577	0.777012	515	SLC2A1-AS1
-4.19714	1.26056	-1.36264	0.603732	0.915451	1.05554	3.60179e-12	0.168519	0.196726	516	EBNA1BP2
-6.367	-13.3593	-1.23721	77.8798	1231.71	2.91431	0.934842	0.991346	0.671181	518	TMEM125
-3.26137	0.543214	-0.779643	0.470175	1.38218	0.987947	4.01927e-12	0.69431	0.430022	521	ELOVL1
-7.10965	0.855144	14.6967	179.611	1.1188	932.898	0.968425	0.444666	0.987431	522	MED8
-2.08432	0.203315	0.932207	0.221214	0.739121	0.626961	4.41747e-21	0.783257	0.137051	523	SZT2
-6.97693	2.00685	14.9426	155.979	1.81967	810.155	0.964323	0.270085	0.985285	524	HYI
-1.24472	0.111021	0.164996	0.158099	0.457123	0.369943	3.46197e-15	0.808107	0.655593	525	PTPRF
-5.01734	1.73091	-0.565965	0.754503	1.30502	1.42123	2.9336e-11	0.184723	0.690466	526	KDM4A-AS1
-3.28741	1.42523	0.190307	0.350655	0.785722	0.821429	6.91328e-21	0.0696907	0.816788	527	ST3GAL3
-8.22631	-14.1913	14.855	270.18	1997.78	1240.55	0.97571	0.994332	0.990446	528	AL451062.1
-6.22214	0.452554	16.405	236.449	1.14516	1228.12	0.979006	0.692704	0.989342	530	IPO13
-4.58076	1.10202	-0.225646	0.76306	1.26969	1.5927	1.93534e-09	0.385424	0.887337	531	DPH2
-1.29173	0.643011	0.228548	0.204963	0.441101	0.456889	2.93381e-10	0.144911	0.616915	532	ATP6V0B
-2.52042	-0.141266	-0.66274	0.242893	0.891965	0.534003	3.16625e-25	0.87416	0.214576	533	B4GALT2
-3.28419	-15.6355	-0.353549	59.5787	942.419	0.578065	0.95604	0.986763	0.540798	534	CCDC24
-4.4501	0.948582	-1.05766	0.576944	1.17901	1.07448	1.22681e-14	0.421075	0.324947	535	SLC6A9
-9.3945	-12.1249	13.2667	273.84	2062.6	1250.71	0.972633	0.99531	0.991537	536	AL139220.2
-2.23993	0.0248806	-0.456238	0.320713	0.796	0.671977	2.86418e-12	0.975065	0.49717	537	DMAP1
-1.09239	-0.477224	-0.253998	0.165337	0.476613	0.357138	3.92089e-11	0.31669	0.476958	538	ERI3
-1.68978	-1.61076	-0.238869	0.255245	1.10555	0.553531	3.58585e-11	0.145126	0.666079	539	RNF220
-3.14579	0.680522	-0.340718	0.318499	0.787801	0.682235	5.24206e-23	0.387684	0.617487	540	TMEM53
-1.90791	0.385101	0.919585	0.251282	0.653212	0.643414	3.13294e-14	0.555493	0.152939	541	ARMH1
-5.29859	-13.6513	-1.01897	57.6491	911.835	1.53841	0.926769	0.988055	0.507746	543	AL592166.1
-3.1905	0.406489	1.32332	0.529627	1.27607	1.42277	1.70111e-09	0.750069	0.352318	544	RPS8
-8.56631	-13.7557	13.9577	225.345	1648.56	1037.75	0.969676	0.993342	0.989269	545	PLK3
-5.63727	-13.2387	-0.919223	54.3785	860.102	1.41089	0.917433	0.987719	0.514712	546	BTBD19
-1.57111	0.470728	0.279246	0.17617	0.40517	0.411483	4.74042e-19	0.245315	0.49737	547	PTCH2
-0.916826	-0.158192	-0.109393	0.134634	0.454663	0.310924	9.77516e-12	0.727891	0.724965	548	EIF2B3
-3.29461	1.80177	1.65086	0.408037	0.778293	1.20323	6.78583e-16	0.0206113	0.170056	549	HECTD3
-3.48269	0.485846	-0.618994	0.66342	0.979772	1.34665	1.52433e-07	0.619981	0.645765	550	UROD
0.220762	0.0124456	-0.199909	0.0716663	0.252727	0.16773	0.00206708	0.960724	0.233318	551	ZSWIM5
-2.78542	0.883339	0.218687	0.329431	0.832988	0.776215	2.78512e-17	0.288942	0.778146	552	MUTYH
-3.92014	0.485831	-0.76838	0.616879	1.60124	1.30874	2.08687e-10	0.761578	0.557126	553	TOE1
-2.59759	0.704512	1.24477	0.275724	0.751632	0.831207	4.46854e-21	0.348599	0.134251	554	TESK2
-8.05632	-14.3041	14.7978	241.745	1790.44	1109.49	0.973415	0.993626	0.989359	555	CCDC163
-4.91371	-14.0884	0.131879	67.8166	1072.71	1.22138	0.942239	0.989521	0.914015	556	MMACHC
-2.12862	-0.247395	-0.187992	0.238874	0.809655	0.531687	5.0546e-19	0.759943	0.723657	557	PRDX1
-3.77897	0.672255	-0.293516	0.418214	1.11066	0.92592	1.62527e-19	0.544997	0.751244	558	AKR1A1
-1.24988	0.642423	0.410611	0.2011	0.466378	0.462169	5.12487e-10	0.168366	0.374302	559	NASP
-1.19886	0.48291	0.327947	0.148198	0.397037	0.360804	5.9867e-16	0.223877	0.363384	561	GPBP1L1
-3.0372	0.34874	-0.647983	0.434214	0.701042	0.862385	2.65811e-12	0.618865	0.452421	562	TMEM69
-2.42461	0.528324	-0.151373	0.287168	0.813484	0.646272	3.08802e-17	0.516042	0.81481	563	IPP
-0.523853	0.0947371	0.206689	0.109966	0.361485	0.267556	1.90012e-06	0.793262	0.439815	564	MAST2
-7.08254	-15.6602	16.2843	259.559	1927.11	1190.42	0.978231	0.993516	0.989086	565	PIK3R3
-8.26184	-14.4153	14.5381	240.085	1770.08	1103.27	0.972548	0.993502	0.989486	567	TSPAN1
-2.00197	0.804329	0.175079	0.371676	0.462605	0.775183	7.19065e-08	0.0820884	0.821315	568	POMGNT1
-2.79662	0.35267	-0.223048	0.268635	0.825154	0.613548	2.22102e-25	0.669089	0.716203	569	LURAP1
-8.51272	-13.6073	14.0172	223.785	1582.53	1039.72	0.969656	0.99314	0.989244	570	RAD54L
-1.91986	-0.307099	0.0361997	0.256521	0.661991	0.567813	7.19639e-14	0.642717	0.949167	571	LRRC41
-2.07473	-1.12797	-0.247947	0.224082	1.08739	0.500592	2.06702e-20	0.299588	0.620383	572	UQCRH
-2.7301	0.401497	0.156206	0.309972	0.941469	0.74631	1.27918e-18	0.669774	0.834211	573	NSUN4
-2.53126	1.41626	-0.457958	0.26029	0.607584	0.549698	2.36494e-22	0.0197549	0.404784	574	FAAH
-8.86968	2.14499	13.4139	210.064	1.44775	1091.04	0.96632	0.138446	0.990191	576	MKNK1-AS1
-0.982693	-0.196954	-0.552712	0.167658	0.47107	0.355324	4.59249e-09	0.675874	0.119824	577	MKNK1
-1.29629	0.732584	0.458142	0.192854	0.422413	0.450374	1.79707e-11	0.082868	0.309036	578	ATPAF1
-1.7717	0.326672	0.0581925	0.165513	0.522277	0.399285	9.71937e-27	0.531658	0.884125	580	EFCAB14
-2.09981	0.335797	0.358228	0.234777	0.566366	0.562671	3.75839e-19	0.55325	0.524349	581	CYP4X1
-2.64605	-0.324575	0.469627	0.41776	0.780606	0.949521	2.39047e-10	0.677558	0.620887	582	CYP4Z1
-7.14616	1.12656	15.3699	233.472	1.56786	1212.65	0.975582	0.472426	0.989887	583	CYP4A22-AS1
-4.19118	0.255373	-0.915297	0.651601	1.1398	1.26589	1.25835e-10	0.822717	0.46965	585	STIL
-2.13874	0.189698	0.406921	0.243941	0.774735	0.611655	1.82791e-18	0.806568	0.505872	586	CMPK1
-8.46098	-12.9976	14.0518	229.204	1723.18	1047.43	0.970553	0.993982	0.989296	587	LINC01389
-1.58085	0.190555	0.190271	0.184773	0.618975	0.452938	1.17213e-17	0.758192	0.674426	591	SPATA6
1.44785	0.392201	-0.220607	0.0952569	0.163167	0.197848	3.56821e-52	0.0162313	0.264836	592	AGBL4
-0.559145	0.403918	0.155729	0.113833	0.326765	0.269652	9.01646e-07	0.216417	0.56359	593	ELAVL4
0.852115	-0.00401363	0.0558688	0.053145	0.162061	0.122313	7.42384e-58	0.980242	0.647838	594	FAF1
-8.6256	-14.2752	14.6451	301.659	2214.38	1387.89	0.977189	0.994856	0.991581	595	CDKN2C
-3.22828	0.0146695	0.0266896	0.421452	1.32207	0.992659	1.8609e-14	0.991147	0.97855	596	LINC01562
-1.13575	0.68083	-0.453618	0.145058	0.375366	0.312615	4.89353e-15	0.0697123	0.146767	597	RNF11
-8.46564	-14.1349	14.497	263.305	1928.3	1212.2	0.974351	0.994151	0.990458	598	TTC39A
-0.968985	0.486503	0.0381552	0.137162	0.388652	0.317924	1.61168e-12	0.210654	0.904472	599	EPS15
-0.242987	0.28015	0.113455	0.122283	0.285421	0.271769	0.0469131	0.326329	0.676335	601	OSBPL9
-0.499021	0.207897	0.0943797	0.124585	0.300925	0.278817	6.18953e-05	0.489653	0.734986	602	NRDC
-2.69786	-0.45048	-0.113644	0.27782	1.14368	0.653911	2.71076e-22	0.693665	0.86203	603	RAB3B
-2.46973	1.04555	-0.19409	0.3183	0.606892	0.667868	8.55237e-15	0.0849247	0.771349	604	TXNDC12
-1.56876	-0.406197	0.2631	0.162736	0.675699	0.413539	5.42433e-22	0.547739	0.524635	605	BTF3L4
0.0934366	0.10083	-0.0602033	0.0843839	0.265173	0.195072	0.268173	0.703767	0.75761	606	ZFYVE9
-4.3202	-14.5948	-1.15964	55.5567	878.785	0.792566	0.938017	0.986749	0.143426	607	CC2D1B
-5.85776	0.660606	16.1767	177.335	0.775934	921.08	0.973649	0.394565	0.985988	608	PRPF38A
0.273984	-0.0432359	0.0696827	0.0724749	0.24176	0.171625	0.000156572	0.858065	0.684731	609	TUT4
-8.91216	4.43151	15.4573	219.6	2.08244	1140.57	0.967628	0.0333342	0.989187	610	GPX7
-5.64607	-14.1376	-1.66366	68.4086	1082.04	1.31466	0.934222	0.989575	0.205705	612	COA7
-0.479566	0.0373959	0.239857	0.0984554	0.313276	0.2394	1.11092e-06	0.904982	0.316387	613	ZYG11B
-1.40548	0.0997302	-0.156936	0.204497	0.440264	0.435148	6.29287e-12	0.820794	0.718361	615	ECHDC2
-1.07426	-0.0717398	0.209801	0.134889	0.485476	0.334503	1.66542e-15	0.882523	0.530526	616	SCP2
-4.08634	0.500773	0.290455	0.628482	1.07545	1.43915	7.92967e-11	0.641473	0.840054	617	PODN
-3.7079	0.388323	-0.292762	0.480795	1.11951	1.04404	1.23848e-14	0.72869	0.779162	619	AL606760.2
-2.90174	0.548148	0.303393	0.383776	0.814042	0.880823	3.99888e-14	0.500714	0.730513	620	C1orf123
-2.69707	0.728346	-0.459541	0.277616	0.793277	0.604857	2.59899e-22	0.358541	0.447403	621	MAGOH
-1.45079	-0.502003	0.356563	0.211933	0.528589	0.481992	7.61955e-12	0.342263	0.45944	622	LRP8
-5.94904	1.26443	16.0541	166.295	0.667751	863.74	0.971463	0.0582832	0.985171	623	LINC01771
-1.11935	0.681838	-0.0139568	0.156317	0.499206	0.373737	8.02363e-13	0.171988	0.970211	624	GLIS1
-2.7784	0.687989	-0.146601	0.40831	0.630622	0.857564	1.01315e-11	0.275287	0.864263	625	NDC1
-2.75875	-0.475699	0.527612	0.444145	1.17799	1.02942	5.25231e-10	0.686343	0.608278	626	YIPF1
-3.53996	-15.556	-0.0999305	72.391	1145.09	0.687303	0.960999	0.989161	0.884399	628	HSPB11
-5.17919	-14.4967	-0.716417	69.7701	1103.58	1.46529	0.940826	0.989519	0.624894	629	LRRC42
-1.69904	-0.219069	-0.117215	0.27743	0.582496	0.588629	9.11415e-10	0.706852	0.84216	630	TMEM59
-4.01951	-14.7294	-0.481728	55.109	871.706	0.813069	0.941856	0.986519	0.553529	631	TCEANC2
-3.51452	0.867434	1.02658	0.491443	0.793654	1.27804	8.58806e-13	0.27441	0.421835	633	MRPL37
-0.696451	0.689681	-0.111885	0.119171	0.35644	0.276934	5.09189e-09	0.0530006	0.686204	634	SSBP3
-1.62967	-0.0953466	0.208695	0.30678	0.523678	0.660828	1.08316e-07	0.855527	0.752148	635	ACOT11
-3.5468	0.35662	-0.0135475	0.42109	1.26494	1.00646	3.67278e-17	0.778	0.98926	637	MROH7-TTC4
-3.88152	-15.0089	1.40718	68.4087	1082.09	1.08883	0.954752	0.988933	0.196226	638	DHCR24
-0.494874	-0.317537	-0.202918	0.111177	0.352084	0.246194	8.53814e-06	0.367121	0.409815	639	USP24
-9.23121	-12.105	13.4127	262.317	1826.08	1223.41	0.971927	0.994711	0.991253	640	MIR4422HG
-3.50988	0.360049	0.0780508	0.431893	1.44618	1.08313	4.41039e-16	0.803387	0.942554	643	PLPP3
-0.453144	0.517794	0.0147158	0.0930509	0.274205	0.219931	1.11683e-06	0.0589799	0.946653	644	PRKAA2
-6.95069	0.747047	14.7778	172.975	1.10167	898.431	0.967947	0.497707	0.986877	645	FYB2
2.35322	-0.0572412	0.0567098	0.0586453	0.14657	0.128775	0	0.696139	0.659663	646	DAB1
-1.16906	-0.0853149	0.134976	0.259264	0.41556	0.548069	6.50859e-06	0.837337	0.805469	647	MYSM1
-2.99987	0.888762	1.57303	0.366521	0.763389	1.14718	2.7293e-16	0.244329	0.170307	649	JUN
-2.23711	-0.152841	0.0270713	0.367374	0.741218	0.790564	1.13301e-09	0.836632	0.972683	650	LINC01135
-3.54207	-0.230784	-1.21978	0.456111	1.5221	0.953521	8.11341e-15	0.879485	0.200814	652	LINC01358
-1.17142	0.21282	0.262306	0.140654	0.505466	0.358546	8.19406e-17	0.673728	0.464423	653	FGGY
-1.22637	0.322973	-0.375402	0.171344	0.373492	0.358186	8.22587e-13	0.387182	0.294609	655	HOOK1
-8.17458	-14.2506	15.2357	306.721	2275.15	1407.09	0.978738	0.995002	0.991361	656	CYP2J2
-8.2548	2.8806	14.4802	193.249	1.45399	1003.73	0.965928	0.047573	0.98849	657	C1orf87
-4.84664	-15.6587	0.666194	55.7769	882.14	2.26354	0.930756	0.985838	0.768517	658	LINC01748
-2.41709	-1.38519	-0.0801573	0.384675	1.13955	0.820239	3.31129e-10	0.224154	0.922151	659	AC099792.1
0.0306728	0.0778549	0.429749	0.102091	0.359901	0.254927	0.763838	0.828736	0.0918393	660	NFIA
-7.11893	1.25683	14.6549	169.83	1.14646	882.096	0.966564	0.272961	0.986745	661	NFIA-AS2
-1.44819	-0.0557043	0.0735473	0.151531	0.5292	0.364988	1.21087e-21	0.916168	0.840303	662	TM2D1
-4.5326	1.43435	-0.109406	0.639694	1.23359	1.35889	1.3846e-12	0.244934	0.935831	663	AC099791.2
-0.143901	0.166855	0.0522626	0.0932566	0.309714	0.222711	0.122814	0.590068	0.814468	664	PATJ
-5.96188	0.163693	16.6302	230.431	1.23307	1196.86	0.979359	0.89439	0.988914	665	KANK4
-3.75457	-15.4252	0.207235	72.3498	1144.43	0.752061	0.958613	0.989246	0.782889	666	USP1
-0.570645	-0.192322	-0.116395	0.214087	0.339663	0.445971	0.00768785	0.571249	0.794098	667	DOCK7
-7.53843	0.662388	14.9398	249.357	1.12015	1295.16	0.975882	0.554293	0.990797	668	AC103923.1
-1.75099	0.778907	-0.0923043	0.24325	0.338437	0.505069	6.09651e-13	0.0213642	0.85499	669	ATG4C
-2.61387	0.152894	0.573941	0.283239	0.781926	0.733728	2.74445e-20	0.844974	0.434082	670	ALG6
-1.70381	0.383622	0.561042	0.369208	0.574999	0.805671	3.93534e-06	0.504663	0.486199	671	ITGB3BP
-1.30722	0.341776	0.0452826	0.328074	0.390481	0.680903	6.76183e-05	0.381428	0.946977	672	EFCAB7
-2.06266	0.179093	-0.168385	0.221972	0.57695	0.490601	1.50794e-20	0.756246	0.731432	673	PGM1
-2.20916	-0.854605	-0.307132	0.428568	1.05904	0.914507	2.53959e-07	0.419689	0.736989	674	ROR1
-1.89966	-0.159456	0.142531	0.205472	0.713602	0.496217	2.34492e-20	0.823184	0.773932	676	CACHD1
-1.02868	-0.645822	0.0872221	0.187428	0.517047	0.412501	4.05592e-08	0.211644	0.832538	677	RAVER2
-0.520092	-0.0514905	0.326266	0.0965609	0.35209	0.247613	7.19834e-08	0.88373	0.187622	678	JAK1
-8.46098	-12.9976	14.0518	229.204	1723.18	1047.43	0.970553	0.993982	0.989296	679	AL357078.3
-2.61885	0.494705	0.370848	0.339116	0.976587	0.819264	1.14003e-14	0.61246	0.650794	680	AK4
0.43646	0.0203295	-0.115805	0.0752535	0.212178	0.167285	6.6368e-09	0.923669	0.488772	681	DNAJC6
-7.82618	-14.7981	15.3091	259.47	1887.09	1196.79	0.975938	0.993743	0.989794	682	AL139294.1
-1.96589	-0.0482538	1.00055	0.419571	0.568532	0.946937	2.79302e-06	0.932361	0.290688	683	LEPR
1.58483	-0.038008	0.178628	0.122135	0.176536	0.253819	1.67362e-38	0.829535	0.481582	684	PDE4B
0.946799	-0.136584	0.109027	0.0784025	0.171347	0.169607	1.41225e-33	0.425382	0.52034	686	SGIP1
-5.00991	-14.1872	-0.321388	65.7216	1039.52	1.78636	0.939237	0.989111	0.857222	687	AL139147.1
-2.47074	0.741711	0.0815141	0.311651	0.701943	0.698227	2.22882e-15	0.290669	0.907063	688	TCTEX1D1
-2.20848	-0.724074	-0.529007	0.336349	0.778097	0.685493	5.16743e-11	0.352076	0.440281	689	WDR78
-1.31216	-0.0499524	-0.145863	0.139931	0.487762	0.325228	6.77481e-21	0.91843	0.653796	690	MIER1
-1.37066	0.00623979	-0.617157	0.192549	0.438207	0.394748	1.09109e-12	0.988639	0.117954	691	SLC35D1
-0.881666	0.404114	0.198138	0.171856	0.445991	0.390652	2.89351e-07	0.364882	0.612016	693	IL12RB2
-1.8018	0.99353	-0.0351932	0.190285	0.43972	0.427294	2.82718e-21	0.0238548	0.934358	694	SERBP1
-3.47748	0.278931	0.874142	0.409788	1.15407	1.17547	2.13793e-17	0.809018	0.457088	695	GADD45A
-1.34644	-0.123679	0.348335	0.17099	0.604814	0.42934	3.42472e-15	0.83797	0.417179	696	GNG12
-1.59158	-0.415797	0.118118	0.286742	0.711618	0.625446	2.84731e-08	0.55902	0.850207	697	GNG12-AS1
-3.52853	1.33819	0.389656	0.529203	0.72982	1.16841	2.59964e-11	0.0667153	0.738763	698	DIRAS3
-1.68297	0.543679	1.13751	0.227334	0.638335	0.614439	1.33078e-13	0.394372	0.0641279	699	WLS
2.0439	-0.154576	-0.106408	0.0562964	0.125677	0.12077	1.29617e-288	0.218716	0.378275	701	LRRC7
-1.42825	0.521265	0.0294175	0.173582	0.404936	0.390765	1.90247e-16	0.197998	0.93999	703	LRRC40
0.166825	-0.258151	0.214466	0.1036	0.289374	0.232734	0.107339	0.372339	0.356786	704	SRSF11
-0.328038	0.172195	-0.0914085	0.112239	0.323492	0.251764	0.00347046	0.594518	0.716551	705	ANKRD13C
-3.57259	0.520762	-1.52296	0.406127	0.998766	0.743421	1.40848e-18	0.602084	0.0405031	706	HHLA3
-3.88305	0.0970733	0.499348	0.6155	1.14725	1.45392	2.81257e-10	0.932568	0.73126	707	CTH
-3.56496	0.288434	0.82319	0.42421	1.15134	1.19144	4.32413e-17	0.802186	0.489615	708	PTGER3
-8.62225	-15.2415	15.0195	337.047	2399.96	1563.22	0.979591	0.994933	0.992334	709	ZRANB2-AS1
-0.43794	0.00302699	-0.137086	0.141939	0.335314	0.304928	0.00203267	0.992797	0.653021	710	ZRANB2
1.98082	0.12517	-0.0582492	0.105905	0.168812	0.219821	4.61228e-78	0.458405	0.791021	711	NEGR1
-7.29359	2.54398	15.3125	185.249	0.942795	962.185	0.968594	0.00696872	0.987303	712	AL583808.1
-6.94573	1.78296	15.1014	171.443	1.11362	890.476	0.967684	0.109365	0.986469	713	AL583808.2
-4.22337	-0.275053	0.238378	0.891639	1.19396	1.93212	2.17292e-06	0.817804	0.901809	714	LRRIQ3
-7.7611	2.8725	15.4694	225.678	1.03047	1172.17	0.972566	0.0053104	0.98947	716	TNNI3K
-1.3551	0.221753	-0.122602	0.174025	0.49241	0.39326	6.87054e-15	0.652464	0.755224	717	ERICH3
-3.5681	0.4842	0.412401	0.619894	1.0179	1.38995	8.61382e-09	0.634298	0.766694	718	CRYZ
-2.69336	0.20497	0.171178	0.424536	0.608118	0.915493	2.235e-10	0.736075	0.851677	719	TYW3
1.39807	-0.303758	-0.360495	0.101923	0.16908	0.210422	8.04025e-43	0.0724088	0.086676	720	SLC44A5
-1.27902	0.364049	0.0609523	0.150203	0.440811	0.353551	1.66159e-17	0.408882	0.863123	721	ACADM
-3.63106	-0.523006	-1.32517	0.603524	1.07157	1.13596	1.78299e-09	0.625499	0.243388	722	RABGGTB
-2.34898	1.22427	-0.221013	0.35787	0.346947	0.708803	5.24561e-11	0.000417605	0.755184	723	MSH4
-0.921328	0.251445	0.599706	0.172899	0.604342	0.439364	9.89154e-08	0.677363	0.172271	724	ST6GALNAC3
0.0261959	0.65182	-0.38822	0.234466	0.446707	0.485537	0.911041	0.144519	0.423961	726	ST6GALNAC5
-1.26319	0.297482	0.107928	0.153562	0.502214	0.374044	1.93728e-16	0.553622	0.772929	728	PIGK
1.0491	0.000909365	-0.171944	0.0703008	0.191126	0.155622	2.3358e-50	0.996204	0.269208	729	AK5
-0.403486	0.033382	0.316498	0.120866	0.301903	0.277825	0.000842929	0.911956	0.254619	730	AC118549.1
-0.0752609	-0.509385	-0.185346	0.0963569	0.313278	0.211524	0.434765	0.103953	0.380899	731	USP33
-0.776714	-0.0695393	0.420447	0.120156	0.373744	0.29784	1.01834e-10	0.852397	0.158052	732	MIGA1
-3.43724	0.967263	1.10371	0.492145	1.04036	1.32157	2.86465e-12	0.352509	0.403634	734	NEXN
-0.960324	0.44121	0.214585	0.153855	0.376674	0.353068	4.32689e-10	0.241465	0.543338	735	FUBP1
-1.38113	0.592818	-0.315248	0.247898	0.429913	0.512271	2.52756e-08	0.167918	0.538295	736	GIPC2
-3.64511	-15.9683	3.98213e-05	62.5079	988.72	1.25867	0.953498	0.987114	0.999975	738	PTGFR
-7.77105	2.63197	14.5087	165.734	1.29571	860.814	0.962602	0.0422256	0.986553	741	ADGRL4
0.861147	0.122822	-0.174827	0.0988701	0.253439	0.215971	3.04211e-18	0.627944	0.418232	742	ADGRL2
-8.47429	-13.5896	14.0586	221.397	1509.06	1037.7	0.969467	0.992815	0.989191	744	LINC01362
-1.51128	0.14153	-0.141371	0.230085	0.744936	0.537084	5.08757e-11	0.849318	0.792381	745	LINC01725
0.365511	-0.00395042	-0.0838258	0.0573474	0.205003	0.135614	1.84607e-10	0.984626	0.536497	746	TTLL7
-6.8538	1.47733	14.9829	164.567	1.12797	854.761	0.96678	0.190288	0.986015	747	AL359504.2
0.91311	0.0696963	-0.0538865	0.0573337	0.175305	0.131281	4.16775e-57	0.690945	0.681463	748	PRKACB
-3.61821	0.98451	-0.414492	0.430757	0.94194	0.904069	4.47758e-17	0.295933	0.646612	750	RPF1
-5.29119	1.51971	-0.81162	0.972161	1.26832	1.77656	5.24746e-08	0.230839	0.64778	751	GNG5
-9.30982	-12.2929	13.5731	296.106	2246.24	1349.56	0.974918	0.995633	0.991975	752	SPATA1
-3.5114	0.50273	0.922431	0.435713	1.2332	1.24114	7.69373e-16	0.683521	0.457351	753	CTBS
-1.15661	0.0345672	-0.270404	0.169697	0.469385	0.372026	9.37952e-12	0.941294	0.467324	754	SSX2IP
-8.57616	-13.2922	14.5419	293.272	2207.36	1339.76	0.976671	0.995195	0.99134	756	WDR63
-3.26441	-0.482455	1.26787	0.458434	1.03516	1.26816	1.07318e-12	0.641167	0.317419	757	SYDE2
-2.23272	0.667207	-0.4198	0.22647	0.627291	0.495031	6.27801e-23	0.287495	0.396423	758	C1orf52
-6.83164	1.19915	14.9831	169.181	1.11874	878.727	0.96779	0.283777	0.986396	759	BCL10
-3.32252	0.991234	-0.904326	0.443791	1.31126	0.970108	7.06447e-14	0.449686	0.351237	760	AL078459.1
-1.26952	0.454285	0.0520981	0.213266	0.496503	0.472291	2.63658e-09	0.360208	0.912164	761	DDAH1
-1.79385	0.339414	-0.0757668	0.188921	0.596338	0.441096	2.19735e-21	0.569246	0.863619	763	ZNHIT6
-3.33762	0.334168	0.28661	0.437697	1.46968	1.11321	2.43238e-14	0.820132	0.796822	764	COL24A1
-2.77141	0.137913	0.467315	0.533471	0.939113	1.17407	2.04654e-07	0.883247	0.690609	765	AL136382.1
-0.503697	0.0385685	-0.266409	0.128246	0.340412	0.277767	8.58089e-05	0.909793	0.337503	766	ODF2L
-9.3945	-12.1249	13.2667	273.84	2062.6	1250.71	0.972633	0.99531	0.991537	767	CLCA4
-2.80147	-1.02135	-1.31183	0.322983	1.28611	0.656103	4.18213e-18	0.427116	0.0455618	768	AL356270.1
-1.18762	-0.3325	0.350383	0.148532	0.496149	0.361594	1.28835e-15	0.502755	0.332547	769	SH3GLB1
-1.53556	0.847812	-0.209294	0.153634	0.380199	0.341938	1.60412e-23	0.0257529	0.540483	770	SELENOF
-1.23514	-0.396914	-0.153683	0.153848	0.535142	0.349995	9.87937e-16	0.458269	0.660588	771	HS2ST1
-1.49063	-0.0419717	-0.752376	0.201497	0.621471	0.42947	1.38503e-13	0.946155	0.0797959	774	LMO4
-2.80062	1.63243	0.664106	0.307851	0.895345	0.829319	9.25845e-20	0.0682668	0.423256	775	PKN2-AS1
-0.262386	0.271454	0.0194956	0.0950716	0.279771	0.220872	0.00578235	0.331911	0.929665	776	PKN2
-2.54859	0.778578	-0.0614024	0.322001	0.50963	0.677861	2.47546e-15	0.126579	0.927824	777	GTF2B
-1.69732	0.493353	-0.0871429	0.179602	0.500939	0.413784	3.37239e-21	0.324694	0.8332	778	KYAT3
-7.47463	-14.9877	15.3235	218.47	1612.07	1003.71	0.972707	0.992582	0.987819	782	GBP4
-8.37664e-05	-0.0574397	0.148869	0.0973841	0.285984	0.224431	0.999314	0.840816	0.507127	784	LRRC8B
-3.00333	0.682825	0.163894	0.29035	0.777711	0.710248	4.46467e-25	0.379947	0.817504	785	LRRC8C-DT
-4.3628	0.668859	-1.34575	0.62227	1.60308	1.19848	2.36449e-12	0.676507	0.26149	786	AC093423.3
-3.3672	0.860936	-1.01597	0.404285	1.09919	0.818747	8.16894e-17	0.433485	0.214648	787	LRRC8D
-1.56249	0.898379	-0.0436045	0.178214	0.458904	0.406818	1.82655e-18	0.0502698	0.914643	788	ZNF326
-0.536539	0.501195	-0.0554385	0.0926584	0.291646	0.220374	7.01745e-09	0.085705	0.801377	789	ZNF644
-1.43248	0.318781	-0.26213	0.162786	0.561115	0.379376	1.37087e-18	0.569953	0.489596	790	HFM1
-1.90297	0.146373	-0.0915981	0.192122	0.608243	0.445536	3.9598e-23	0.809827	0.837111	791	CDC7
-1.38943	0.247239	-0.128349	0.151745	0.512389	0.357342	5.36632e-20	0.629436	0.719464	792	TGFBR3
-3.77989	1.7589	-0.913057	0.498268	0.762868	0.921426	3.29781e-14	0.0211304	0.321726	794	EPHX4
-0.431538	-0.156819	-0.202258	0.129516	0.336225	0.280373	0.000862497	0.640921	0.470669	795	BTBD8
-4.41989	1.87999	0.364654	0.706195	0.983859	1.52906	3.88077e-10	0.0560262	0.811507	796	AC104836.1
-9.67237	-13.8754	13.8534	354.877	1992.71	1723.17	0.978256	0.994444	0.993586	797	C1orf146
-1.64822	0.125922	-0.109452	0.23696	0.597404	0.525727	3.50831e-12	0.833057	0.835079	798	GLMN
-0.155277	0.0466898	0.194683	0.0792929	0.274001	0.196114	0.0501986	0.864696	0.320857	799	RPAP2
-0.204819	0.331541	0.0882739	0.0837876	0.261377	0.201643	0.0145053	0.20464	0.661551	800	EVI5
-2.35169	0.742653	0.381447	0.228784	0.621983	0.577394	8.75484e-25	0.232474	0.508846	801	RPL5
0.0696396	-0.0673897	0.151383	0.083498	0.302858	0.205294	0.404266	0.823915	0.460883	802	FAM69A
-1.09818	-0.246362	-0.555814	0.163251	0.413043	0.337537	1.73283e-11	0.55087	0.0996243	803	MTF2
-2.5112	0.282309	-0.184937	0.338082	0.673843	0.717707	1.10433e-13	0.67525	0.796656	804	TMED5
-2.55069	1.23682	-1.01833	0.307265	0.747396	0.623105	1.03005e-16	0.0979572	0.102201	805	CCDC18
-2.70563	-0.572586	0.140075	0.281895	1.03297	0.668367	8.15191e-22	0.579367	0.833997	806	DR1
-0.489069	0.202532	0.0322626	0.165832	0.293467	0.352096	0.00318611	0.49011	0.926992	807	FNBP1L
-1.73105	1.10131	0.202825	0.168745	0.439817	0.409235	1.08496e-24	0.0122788	0.620163	808	BCAR3
-2.75806	0.652509	-0.0120728	0.304608	0.724936	0.685073	1.37253e-19	0.368072	0.98594	810	DNTTIP2
-2.15202	0.572502	-0.244115	0.222676	0.586505	0.491721	4.27396e-22	0.329003	0.619578	811	GCLM
-2.23906	1.56161	0.270506	0.261744	0.704151	0.638732	1.18501e-17	0.0265738	0.671927	812	ARHGAP29
-1.59851	0.936647	0.550115	0.187424	0.422087	0.454626	1.47842e-17	0.0264809	0.226264	813	ABCD3
-8.3328	-14.6295	15.0579	304.819	2248.54	1400.54	0.978191	0.994809	0.991422	814	F3
-3.62317	1.95301	1.39837	0.434478	0.835994	1.24495	7.48443e-17	0.0194835	0.261338	815	SLC44A3
-2.32175	0.528512	-0.288372	0.255556	0.660411	0.557595	1.03604e-19	0.42355	0.605037	816	CNN3
-2.98572	-0.0917022	1.47304	0.297452	1.03516	1.05952	1.04104e-23	0.92941	0.164439	817	AC105942.1
-1.73526	1.04621	0.222519	0.181037	0.52523	0.447953	9.23357e-22	0.0463817	0.619368	818	ALG14
-4.34336	-15.2672	0.136192	81.6691	1291.84	0.98096	0.957587	0.990571	0.88958	819	TMEM56-RWDD3
-5.29859	-13.6513	-1.01897	57.6491	911.835	1.53841	0.926769	0.988055	0.507746	820	AC092802.1
-5.92041	2.59672	0.0944357	1.83004	3.63133	3.96391	0.00121586	0.474555	0.980993	822	AL356479.1
-0.200926	0.336922	0.357158	0.0795984	0.265957	0.205995	0.0115945	0.205216	0.08295	823	PTBP2
-0.338632	0.35254	-0.258497	0.136824	0.315927	0.292209	0.0133259	0.264468	0.376356	824	DPYD
-9.25004	-12.2072	13.4874	278.132	2104.19	1268.67	0.973469	0.995371	0.991518	825	DPYD-AS1
-0.198207	-0.10961	-0.293326	0.161263	0.356951	0.340959	0.219036	0.758788	0.389626	826	MIR137HG
-7.76021	-14.8689	15.1568	236.134	1733.13	1086.47	0.973783	0.993155	0.988869	827	LINC01776
-1.51861	0.558739	0.319283	0.156188	0.47566	0.394996	2.40623e-22	0.24013	0.418907	828	SNX7
-0.0566645	-0.235075	0.319116	0.12633	0.294421	0.281428	0.653762	0.42462	0.25683	829	PLPPR5
-0.594297	0.263838	-0.0556092	0.219182	0.39386	0.461586	0.00669936	0.502937	0.904107	830	AL445433.2
-0.318725	-0.493718	0.196982	0.194705	0.345693	0.412571	0.101638	0.153235	0.633041	831	PLPPR4
-5.47142	-14.3856	-1.52541	50.9012	805.042	1.74177	0.9144	0.985743	0.381147	832	PALMD
-1.09322	-0.109412	-0.246438	0.163069	0.472826	0.362745	2.02768e-11	0.817005	0.496904	834	AGL
-8.6293	-14.3552	14.7491	314.448	2309.85	1446.45	0.978107	0.995041	0.991864	835	AC118553.2
-8.42178	-12.7343	14.0832	229.728	1732.43	1048.88	0.970756	0.994135	0.989287	837	AC093019.2
-3.00474	-0.561825	-0.710057	0.444538	1.33921	0.953816	1.38707e-11	0.674837	0.456612	838	SASS6
-2.41765	-0.33155	0.516272	0.290676	0.736484	0.699877	8.99588e-17	0.652581	0.46072	839	TRMT13
-1.01522	-0.183514	-0.167725	0.212652	0.423098	0.446647	1.80543e-06	0.664478	0.707273	840	LRRC39
-2.19985	0.166256	-0.0967059	0.236877	0.795308	0.557345	1.58891e-20	0.834412	0.862249	841	DBT
-2.36273	0.229852	0.0305932	0.276974	0.704458	0.631364	1.45714e-17	0.744211	0.961353	842	RTCA
-8.38499	3.77497	15.0335	186.517	2.01413	968.759	0.964143	0.0608966	0.987619	843	CDC14A
-2.30212	-0.04973	-0.765148	0.229387	0.69573	0.476992	1.05948e-23	0.943017	0.108689	845	EXTL2
-1.50744	0.548671	-0.180668	0.184503	0.470654	0.409454	3.07687e-16	0.243711	0.659038	846	SLC30A7
-2.9128	0.402177	-0.0510847	0.338701	0.905688	0.777435	7.97766e-18	0.657002	0.947609	847	DPH5
-2.38296	-0.336956	0.362048	0.294847	0.875878	0.703094	6.36965e-16	0.700455	0.606598	848	AC093157.1
-6.13081	-13.5519	-2.61886	57.9585	916.645	1.91789	0.915758	0.988204	0.172098	849	S1PR1
1.25657	-0.0873702	0.233155	0.133326	0.244552	0.282109	4.31038e-21	0.720892	0.408536	850	OLFM3
-0.524408	-0.173595	-0.018964	0.219214	0.411547	0.459078	0.0167469	0.673163	0.96705	851	COL11A1
-0.398947	-0.143929	0.0465347	0.162921	0.341044	0.349602	0.0143367	0.673007	0.894108	852	RNPC3
-1.26752	0.14812	-0.297061	0.142971	0.439846	0.319196	7.61144e-19	0.736302	0.352034	853	AMY2B
-9.67237	-13.8754	13.8534	354.877	1992.71	1723.17	0.978256	0.994444	0.993586	854	PRMT6
-1.27633	0.47185	0.551308	0.39532	0.808179	0.86982	0.00124393	0.559326	0.526199	855	NTNG1
-2.29497	0.933423	-0.631856	0.305555	0.732122	0.64893	5.87485e-14	0.202325	0.330211	856	VAV3
-2.39016	0.824378	0.106189	0.288083	0.53505	0.635969	1.06976e-16	0.123378	0.867393	857	SLC25A24
-1.77979	1.22273	0.366774	0.17186	0.377791	0.41744	3.92882e-25	0.00120998	0.379603	858	FAM102B
-5.41632	-14.2234	-0.571761	81.8721	1295.03	1.33626	0.947254	0.991237	0.668739	859	HENMT1
-0.9956	0.0692504	0.0260231	0.159305	0.429852	0.356208	4.11387e-10	0.872012	0.941762	860	PRPF38B
-2.16381	0.204424	-0.0945566	0.257886	0.617872	0.570815	4.8386e-17	0.740756	0.868431	862	STXBP3
-7.82571	-15.1499	15.486	276.721	2044.65	1270.86	0.977439	0.994088	0.990278	863	AKNAD1
-1.71616	0.453073	-0.382403	0.230515	0.560077	0.492421	9.70102e-14	0.418545	0.437408	864	AL449266.1
-2.0922	-1.21112	0.669295	0.320664	1.11973	0.757504	6.81924e-11	0.27942	0.376938	865	GPSM2
-1.16148	0.563768	0.113124	0.146613	0.353294	0.335218	2.33493e-15	0.110545	0.735768	866	WDR47
-3.38313	0.162748	0.185484	0.377568	1.06522	0.909822	3.23793e-19	0.87857	0.838456	867	TAF13
-8.33279	-14.6295	15.0579	304.819	2248.55	1400.54	0.978191	0.994809	0.991422	868	AL356488.3
-3.20109	0.563702	-0.480964	0.385385	0.813289	0.797474	9.88086e-17	0.488238	0.546436	869	TMEM167B
-0.542639	-0.673506	0.142188	0.117808	0.458324	0.280691	4.10215e-06	0.141698	0.612461	871	KIAA1324
-1.7335	0.0750446	-0.0578996	0.197469	0.622201	0.45129	1.65523e-18	0.903999	0.897913	872	SARS
-1.87928	0.377912	0.936496	0.216217	0.60118	0.579495	3.57152e-18	0.5296	0.106082	873	CELSR2
-3.40677	1.62605	0.684048	0.486284	0.721311	1.09935	2.45712e-12	0.0241773	0.533793	874	PSRC1
-4.56702	-14.8214	-0.187429	80.9498	1280.46	1.19167	0.955009	0.990765	0.875022	875	MYBPHL
-0.174416	-0.0601033	0.530044	0.148148	0.344258	0.334406	0.239072	0.861403	0.112959	876	SORT1
-3.03287	1.48262	-0.108401	0.370451	0.659161	0.778492	2.67854e-16	0.0244967	0.889257	877	PSMA5
-7.01509	2.01094	15.941	237.693	1.59715	1234.58	0.976455	0.208002	0.989698	878	ATXN7L2
-3.37484	0.128983	-0.279671	0.370211	1.136	0.824073	7.79548e-20	0.909601	0.734326	879	CYB561D1
-2.93163	0.52653	-0.10723	0.301471	0.777956	0.678445	2.37194e-22	0.498525	0.874415	880	AMIGO1
-8.2149	-14.5441	14.5635	232.589	1621.73	1084.37	0.971825	0.992844	0.989284	881	GPR61
-1.70831	0.139153	0.129888	0.171809	0.530665	0.413844	2.70419e-23	0.793148	0.75363	882	GNAI3
-1.78102	0.0582838	0.29964	0.176945	0.598365	0.446335	7.85482e-24	0.922405	0.502007	883	AMPD2
-3.93921	1.51279	-0.134876	0.483863	0.854634	1.00124	3.91498e-16	0.0767109	0.892842	884	GSTM4
-4.52601	-14.1062	0.516838	53.6535	848.675	1.18919	0.932773	0.986739	0.663843	885	GSTM2
-7.10501	1.42639	14.6466	164.164	1.14255	852.67	0.965478	0.211875	0.986295	886	GSTM5
-2.65856	0.805291	-1.20296	0.27937	0.612103	0.525691	1.79546e-21	0.188304	0.0221181	887	GSTM3
-3.81818	0.662866	0.572136	0.471665	1.08379	1.21934	5.72137e-16	0.54079	0.638914	888	CSF1
-1.17867	-0.0217084	0.0318721	0.180461	0.469146	0.402301	6.51291e-11	0.963093	0.936854	889	AHCYL1
-3.252	-16.6516	-0.264812	76.0813	1203.45	0.823141	0.965906	0.98896	0.747672	890	STRIP1
-0.901145	0.482932	-0.351323	0.167426	0.325953	0.349645	7.35162e-08	0.138446	0.314993	892	SLC6A17
-2.13704	0.534508	0.483642	0.289769	0.627995	0.672226	1.64368e-13	0.394694	0.471855	893	KCNC4
-8.39361	-14.7811	14.605	251.484	1594.01	1196.76	0.973375	0.992601	0.990263	894	RBM15-AS1
-3.16299	0.596293	-0.0182958	0.349073	0.837904	0.803061	1.29133e-19	0.476683	0.981824	895	RBM15
-3.38835	-0.0801725	-0.732396	0.370269	1.15441	0.772936	5.63752e-20	0.944632	0.343358	896	SLC16A4
-4.88298	-14.2056	0.124156	56.9033	900.06	1.40282	0.931616	0.987408	0.929476	897	AL355488.1
-6.4083	1.75796	15.4773	153.245	1.02225	795.957	0.966644	0.0854876	0.984486	898	LAMTOR5
-2.15451	0.214997	0.192315	0.252033	0.770847	0.601283	1.24674e-17	0.780314	0.749089	899	KCNA2
-2.41159	-0.171778	0.00990765	0.249134	0.802406	0.581342	3.67015e-22	0.830486	0.986403	900	AL365361.1
-18.0228	-14.3825	-16.0791	752.447	2687.64	907.793	0.980891	0.99573	0.985868	901	CD53
-3.54219	-15.7797	0.162506	77.0211	1218.33	0.724114	0.963318	0.989666	0.82243	903	LRIF1
-2.12277	-0.826474	-0.691239	0.321068	0.781609	0.64828	3.80198e-11	0.290328	0.286303	904	DRAM2
-1.70906	-0.389125	0.240097	0.180051	0.676239	0.444679	2.26454e-21	0.565004	0.589243	905	CEPT1
-3.22377	-0.0631174	-0.227345	0.428082	1.07546	0.917557	5.04609e-14	0.9532	0.804311	909	OVGP1
-3.64133	0.510951	-0.468421	0.505856	1.46395	1.11652	6.09486e-13	0.727073	0.674825	910	WDR77
-2.94481	-16.6125	-0.280852	81.205	1284.51	0.455352	0.971072	0.989681	0.53738	911	ATP5PB
-4.75651	0.20935	-1.80706	0.960163	1.54468	1.73238	7.27581e-07	0.892193	0.296899	912	C1orf162
-0.813594	0.065402	0.211102	0.162189	0.373477	0.361893	5.26681e-07	0.860988	0.559672	914	RAP1A
-4.46337	0.721424	-0.797972	1.00293	1.1715	1.97575	8.5741e-06	0.538018	0.686299	915	INKA2
-3.37003	0.735386	-1.05066	0.378678	0.960059	0.738578	5.61221e-19	0.443688	0.154866	917	DDX20
0.41245	-0.168796	-0.103943	0.0630416	0.240961	0.150815	6.04929e-11	0.483608	0.490692	918	KCND3
-7.29359	2.54398	15.3125	185.249	0.942795	962.185	0.968594	0.00696874	0.987303	919	LINC01750
-5.10121	-13.5571	-0.113555	62.9091	995.057	1.59863	0.935372	0.98913	0.943372	920	AL445426.1
-1.82099	0.169819	0.462825	0.253921	0.526354	0.58854	7.41987e-13	0.746973	0.431636	921	CTTNBP2NL
-6.53395	2.1383	15.6733	162.928	1.07989	846.253	0.968011	0.0476911	0.985223	922	WNT2B
-1.10766	0.485042	-0.497475	0.175152	0.317206	0.356728	2.54923e-10	0.126238	0.163151	923	ST7L
-1.27147	0.00437543	0.0619692	0.140846	0.481875	0.336008	1.75842e-19	0.992755	0.853678	924	CAPZA1
-3.11712	0.566506	1.36968	0.336289	0.762414	1.09475	1.87625e-20	0.457456	0.210888	925	MOV10
-4.65141	1.7597	-1.13223	0.754172	1.8377	1.51327	6.93454e-10	0.338287	0.454338	926	RHOC
-8.20878	-13.94	14.6554	248.613	1826.67	1143.54	0.97366	0.993911	0.989775	927	LINC01356
-1.67701	0.894445	0.0599411	0.18496	0.515842	0.434264	1.2247e-19	0.0829264	0.890217	928	AL390729.1
-3.72331	0.952067	0.799045	0.547817	0.943744	1.3722	1.07103e-11	0.313061	0.560358	929	SLC16A1
-0.0931576	0.00535268	-0.131068	0.108247	0.303685	0.240326	0.389456	0.985937	0.585496	930	SLC16A1-AS1
-2.60505	0.977561	1.40148	0.359173	0.666073	0.953754	4.07886e-13	0.1422	0.141716	931	AL357055.3
-1.6943	-0.289257	0.519608	0.169525	0.640822	0.448388	1.61255e-23	0.651712	0.246523	932	LRIG2
0.567312	0.18679	-0.177987	0.0748635	0.221929	0.168584	3.51044e-14	0.399975	0.291072	933	MAGI3
-0.67203	0.202329	0.130766	0.146652	0.312521	0.32324	4.59494e-06	0.517367	0.685809	934	PHTF1
-1.59093	0.549536	-0.544668	0.172762	0.473683	0.369859	3.29834e-20	0.245994	0.140849	935	RSBN1
-6.74458	1.30893	15.5989	204.756	1.46255	1063.51	0.973723	0.370806	0.988297	936	PTPN22
-7.5884	-14.5197	15.117	216.274	1604.97	992.039	0.97201	0.992782	0.987842	937	AP4B1-AS1
-9.44644	-13.8091	13.6254	288.531	1573.44	1406.74	0.973882	0.992998	0.992272	938	BCL2L15
-2.76338	-0.436449	0.0480463	0.297728	1.1426	0.709477	1.67016e-20	0.702476	0.946008	939	AP4B1
-7.61371	2.00298	14.479	178.005	1.34093	924.552	0.965883	0.135247	0.987505	941	HIPK1-AS1
-1.63517	-1.64095	-0.261811	0.208963	1.05309	0.450939	5.07025e-15	0.119179	0.561517	942	HIPK1
-9.3945	-12.1249	13.2667	273.84	2062.6	1250.71	0.972633	0.99531	0.991537	943	OLFML3
-2.65214	0.742409	-0.382153	0.298928	0.896645	0.671505	7.17351e-19	0.407679	0.569289	944	SYT6
-0.290009	0.191427	-0.0770667	0.0908487	0.295673	0.212786	0.00141182	0.517354	0.717218	946	TRIM33
-2.29727	0.856928	-0.256832	0.239303	0.673918	0.540578	8.00669e-22	0.203529	0.634712	947	BCAS2
-5.49713	-13.9995	-0.470375	75.0598	1187.24	1.92966	0.941618	0.990592	0.807416	948	DENND2C
-4.5738	-14.2706	0.442844	69.9459	1106.39	1.27412	0.947863	0.989709	0.728163	949	NRAS
-0.961969	0.749241	0.0559339	0.144393	0.384022	0.333007	2.6987e-11	0.0510527	0.86661	950	CSDE1
-2.8346	0.746617	0.450733	0.324959	0.715928	0.793149	2.7109e-18	0.297011	0.569843	951	SIKE1
-3.94698	-14.4976	1.29835	55.721	881.386	1.19207	0.943529	0.986876	0.276087	952	TSPAN2
-2.9861	-15.8342	-0.863722	56.147	888.137	0.501944	0.957586	0.985776	0.0852953	953	NGF
-4.17603	1.49407	0.645029	0.751606	1.49975	1.76852	2.75795e-08	0.319147	0.715314	954	VANGL1
-0.79598	-0.0451755	-0.128532	0.110767	0.40406	0.264308	6.66683e-13	0.910979	0.626757	956	SLC22A15
-0.985148	0.101131	-0.303074	0.251713	0.396914	0.519751	9.08672e-05	0.798883	0.559816	958	ATP1A1
-8.33281	-14.6295	15.0579	304.819	2248.54	1400.54	0.978191	0.994809	0.991422	959	LINC01762
-6.03967	-13.6167	-1.81297	52.2995	827.118	1.87631	0.908063	0.986865	0.333923	961	CD58
-1.90025	1.07295	0.662391	0.186648	0.548428	0.507927	2.41155e-24	0.0504171	0.192197	962	IGSF3
-3.56925	1.21701	-1.13565	0.461436	0.965124	0.883315	1.03332e-14	0.207312	0.198557	963	PTGFRN
-3.6339	1.05609	-0.254582	0.457964	1.32238	1.07974	2.1065e-15	0.424507	0.813603	965	TTF2
-5.29369	1.15695	-0.993142	1.02755	1.34376	1.8945	2.5804e-07	0.389252	0.600123	966	TRIM45
0.560329	0.0733223	-0.0172401	0.0613167	0.198738	0.143427	6.34554e-20	0.712173	0.904324	968	MAN1A2
-1.47764	0.311369	0.418083	0.172417	0.499397	0.427617	1.03367e-17	0.532963	0.32822	970	GDAP2
-2.77444	-0.124293	-0.691484	0.404484	0.797214	0.811825	6.92377e-12	0.876105	0.394345	971	WDR3
-9.44644	-13.8091	13.6254	288.531	1573.44	1406.74	0.973882	0.992998	0.992272	972	SPAG17
-2.37207	0.271949	0.570002	0.309289	0.713387	0.7419	1.72738e-14	0.703049	0.442308	974	WARS2
-1.57337	0.644301	-0.427549	0.186367	0.547937	0.41484	3.11084e-17	0.239648	0.302711	975	AL359915.2
-3.42982	1.15829	0.609253	0.414657	1.19619	1.12963	1.32321e-16	0.332883	0.589652	977	ZNF697
-3.88038	0.214217	-1.06417	0.472275	1.13297	0.912242	2.09752e-16	0.850033	0.243397	978	PHGDH
-2.70431	0.196295	0.594698	0.330574	0.827332	0.814906	2.82285e-16	0.812453	0.465528	979	NOTCH2
-2.19315	0.118587	-0.19087	0.212142	0.666415	0.481025	4.73642e-25	0.858764	0.691516	980	SEC22B
-5.18603	-14.6116	-1.53708	76.4252	1208.87	1.21139	0.945899	0.990356	0.204493	981	NBPF26
-0.403551	-0.291324	0.0269334	0.131758	0.333612	0.288595	0.00219268	0.382532	0.925645	982	LINC00623
-3.88335	0.540077	-1.45012	0.506977	1.37125	0.964207	1.86201e-14	0.693687	0.132595	984	AC244453.3
-7.76513	-13.6217	14.8535	219.355	1649.45	1002.36	0.971761	0.993411	0.988177	985	AC244453.1
-0.871939	0.241287	0.101744	0.137751	0.345974	0.313141	2.45422e-10	0.485544	0.745247	986	SRGAP2C
-8.61662	-13.768	13.9579	230.038	1656.31	1063.85	0.97012	0.993368	0.989532	987	SRGAP2-AS1
-0.718118	-0.184017	0.464251	0.122567	0.452336	0.314078	4.65746e-09	0.684145	0.139371	988	AC244021.1
-4.49441	-15.1493	-0.645809	79.1326	1251.72	0.908978	0.954708	0.990344	0.477408	991	AC239800.3
-8.67586	3.93253	15.1639	213.465	1.73592	1108.73	0.967581	0.0234895	0.989088	993	AC246680.1
-1.87435	0.90399	-0.0741073	0.250122	0.38572	0.525831	6.69325e-14	0.0190965	0.887922	994	NBPF15
-3.33194	-15.5897	-0.0539899	63.4637	1003.87	0.788776	0.958129	0.98761	0.945429	995	LINC01632
0.0255853	0.190334	0.321955	0.112864	0.283491	0.257711	0.820663	0.50197	0.21156	996	FP700111.1
-1.28665	0.211949	-0.489933	0.243059	0.357907	0.488735	1.19947e-07	0.553723	0.316126	997	SRGAP2B
-3.60438	0.202222	-0.0791977	0.445069	1.26099	1.04074	5.56527e-16	0.872591	0.939342	999	NBPF20
-2.10934	-0.833643	-0.314286	0.318679	0.840917	0.671356	3.61629e-11	0.321515	0.639688	1000	GPR89A
-5.13432	-14.6401	-1.40726	74.9556	1185.62	1.35942	0.945389	0.990148	0.300577	1001	PDZK1
-0.529161	0.258916	-0.122427	0.0999684	0.293823	0.226778	1.2014e-07	0.378212	0.589297	1002	RNF115
-5.85918	0.762084	16.5796	207.189	0.933632	1076.15	0.977439	0.414353	0.987708	1003	POLR3C
-4.85916	-14.1149	-0.505573	60.5115	957.133	1.41755	0.935998	0.988234	0.721352	1004	NUDT17
-3.40428	0.143931	1.00334	0.399104	1.13576	1.16625	1.46611e-17	0.899157	0.389618	1005	PIAS3
-6.96358	-14.8995	15.7732	203.904	1516.41	934.732	0.972757	0.99216	0.986537	1006	ANKRD35
-6.07949	0.389691	15.6326	161.74	1.2968	840.082	0.970016	0.763794	0.985153	1007	ITGA10
-4.82941	-14.2625	-0.0343449	66.7375	1055.64	1.25589	0.942312	0.98922	0.978183	1008	PEX11B
-3.33558	-0.0281514	-0.65115	0.365385	1.30144	0.808294	6.91691e-20	0.982742	0.420482	1009	RBM8A
-2.95871	-0.118615	1.53582	0.33576	1.17833	1.12004	1.2295e-18	0.919817	0.170306	1010	LIX1L
-4.91082	-14.5551	-1.22302	71.6189	1132.85	1.04239	0.945333	0.989749	0.240683	1011	ANKRD34A
-5.27019	-14.1228	-0.397852	80.5361	1273.9	1.32628	0.947825	0.991155	0.764195	1012	POLR3GL
-3.39609	2.00236	1.2394	0.432679	1.07285	1.2847	4.19447e-15	0.0619858	0.334677	1013	TXNIP
-9.54967	-14.6624	13.4335	282.533	1860.06	1334.32	0.973036	0.993711	0.991967	1014	LINC01719
-8.52626	-13.3672	13.9922	227.235	1675.53	1044.18	0.970069	0.993635	0.989309	1016	AC245407.2
-1.41473	0.847004	0.113166	0.207591	0.322792	0.444944	9.42748e-12	0.00869053	0.799235	1017	NBPF12
-2.53942	-0.618284	0.72831	0.304124	1.0789	0.779999	6.82874e-17	0.566597	0.350442	1018	PRKAB2
-1.9832	0.744227	0.759212	0.305512	0.455971	0.703022	8.50383e-11	0.102642	0.280175	1019	AC242426.2
-3.81541	0.814159	0.677451	0.574153	1.12887	1.38641	3.02623e-11	0.470777	0.625099	1020	FMO5
-1.60644	-0.00544058	0.451463	0.264574	0.514898	0.592741	1.26478e-09	0.991569	0.446267	1021	CHD1L
-4.51533	-14.3497	-1.21712	54.2798	858.57	1.18793	0.933704	0.986665	0.305566	1022	LINC00624
-1.34951	0.129629	-0.177827	0.149791	0.463709	0.340167	2.07357e-19	0.779825	0.60114	1023	BCL9
-2.28971	0.162326	-0.681067	0.417063	0.472489	0.815111	4.01738e-08	0.731182	0.403407	1024	ACP6
-1.83242	0.433714	0.117705	0.225749	0.431458	0.500122	4.77604e-16	0.314787	0.813935	1025	GPR89B
-1.92488	-1.30772	-0.277887	0.176158	1.04605	0.396531	8.56366e-28	0.211245	0.48343	1026	NBPF11
-0.67144	-0.259154	-0.0946033	0.153087	0.368683	0.329789	1.15451e-05	0.482107	0.77422	1027	AC239809.3
-7.62706	2.01997	14.3969	172.704	1.26307	897.021	0.964775	0.109764	0.987195	1031	PPIAL4G
-3.68198	0.430977	0.624291	0.422264	1.07679	1.16517	2.79142e-18	0.688979	0.592102	1032	NBPF14
1.16116	-0.0515414	0.168465	0.053969	0.153325	0.123967	1.11694e-102	0.736752	0.174165	1033	PDE4DIP
-2.41875	0.247214	-0.926871	0.391859	0.571335	0.759905	6.72211e-10	0.665236	0.222571	1034	NBPF9
-0.0818249	0.0096769	-0.0535742	0.12902	0.285631	0.277578	0.525948	0.972974	0.846954	1035	AC245297.3
-3.08744	0.0162249	0.476847	0.386626	1.22648	0.986408	1.39823e-15	0.989445	0.628799	1037	NBPF19
-8.0699	-14.7195	15.0297	262.324	1903.72	1210.66	0.975458	0.993831	0.990095	1039	HIST2H2BF
-6.24751	-12.9775	-1.60623	50.6779	801.476	1.81407	0.901886	0.987081	0.375926	1044	BOLA1
-0.814449	0.56136	-0.0941908	0.11351	0.351359	0.267674	7.22428e-13	0.110113	0.724923	1045	SV2A
-7.57321	-15.7542	16.104	306.103	2235.19	1410.37	0.980262	0.994376	0.99089	1046	SF3B4
-5.26358	-14.3915	-1.45807	60.219	952.505	1.17439	0.930348	0.987945	0.214403	1047	MTMR11
-1.60702	-0.113695	0.107055	0.200757	0.626409	0.467217	1.1965e-15	0.855973	0.818765	1048	OTUD7B
-0.48532	0.509487	0.139126	0.163885	0.294192	0.351327	0.00306292	0.0833059	0.692104	1049	VPS45
-1.66729	0.485699	0.35404	0.184416	0.548418	0.459966	1.5532e-19	0.375814	0.441471	1050	PLEKHO1
-3.69996	-15.5267	-0.348542	71.3629	1128.82	0.667331	0.95865	0.989026	0.601467	1051	ANP32E
-3.96094	0.0816812	-1.1199	0.659104	1.24651	1.27595	1.86009e-09	0.947754	0.380106	1053	APH1A
-8.15376	-14.4965	15.2718	302.364	2155.16	1402.01	0.978486	0.994633	0.991309	1054	C1orf54
-5.31326	-14.18	-0.451871	81.8873	1295.28	1.28798	0.948266	0.991265	0.725711	1055	CIART
-2.04859	0.167526	-0.263217	0.343201	0.584841	0.707046	2.38633e-09	0.774536	0.709687	1056	MRPS21
-2.11262	0.802662	0.289066	0.22118	0.506359	0.524966	1.27721e-21	0.11293	0.581882	1057	PRPF3
0.256807	0.0756527	0.0270444	0.0686234	0.241192	0.165685	0.000182367	0.753778	0.870339	1058	RPRD2
-2.68646	-0.549597	-0.149348	0.304312	1.13464	0.688461	1.06577e-18	0.628115	0.828263	1059	TARS2
-6.5968	0.849071	15.498	192.174	1.36983	998.155	0.972616	0.535366	0.987612	1060	ECM1
-3.71147	0.565945	0.675297	0.428541	1.08231	1.16812	4.68876e-18	0.60104	0.563192	1061	FALEC
-5.45075	-14.5043	-1.87515	80.2069	1268.68	1.32401	0.945819	0.990878	0.156697	1062	AL356356.1
-3.5041	2.21144	1.64983	0.497225	0.686912	1.31027	1.82396e-12	0.00128463	0.207978	1064	MCL1
0.179659	-0.0805952	-0.243936	0.159011	0.259522	0.328234	0.258539	0.756141	0.457374	1065	ENSA
-2.074	0.527649	0.00450015	0.237638	0.632976	0.543163	2.60177e-18	0.404506	0.99339	1066	GOLPH3L
-3.59739	1.61619	1.1177	0.527857	0.83247	1.3498	9.42132e-12	0.0522046	0.407641	1067	CTSS
-3.95131	0.655794	-0.517853	0.465313	1.12248	0.972197	2.03615e-17	0.559062	0.594267	1068	CTSK
-1.05558	-0.148297	0.148564	0.187295	0.496222	0.417403	1.7416e-08	0.765052	0.721897	1069	ARNT
-1.71729	0.519314	0.109845	0.179882	0.521431	0.425328	1.33771e-21	0.319279	0.796206	1070	SETDB1
-3.17432	1.30678	-0.0498638	0.4578	0.656204	0.949134	4.09509e-12	0.0464338	0.958102	1071	CERS2
-8.46747	-14.6937	14.8927	303.83	2226.25	1398.58	0.977767	0.994734	0.991504	1073	MINDY1
-3.4061	1.5357	1.32258	0.367042	0.671039	1.10307	1.69704e-20	0.0221057	0.230531	1074	PRUNE1
-8.69891	3.9895	15.2023	214.288	1.7695	1113	0.967619	0.0241592	0.989102	1075	BNIPL
-3.47051	-0.126536	-0.919326	0.476697	1.28519	0.970309	3.33025e-13	0.921569	0.343406	1076	C1orf56
-2.32975	-0.862386	-0.0202516	0.296818	1.21726	0.695199	4.19121e-15	0.478655	0.97676	1077	CDC42SE1
-2.26431	0.813989	-0.230463	0.313869	0.538046	0.655857	5.42546e-13	0.130315	0.725294	1078	MLLT11
-1.2418	-0.264668	-0.0515336	0.147198	0.574439	0.354518	3.27497e-17	0.644983	0.884425	1079	GABPB2
-2.43205	0.924211	0.132045	0.251685	0.655017	0.591003	4.32709e-22	0.158253	0.823204	1080	SEMA6C
-4.04877	1.19413	-1.22042	0.490512	1.0513	0.90252	1.52954e-16	0.256013	0.176301	1081	SCNM1
-8.66697	2.07802	14.0258	246.827	1.01562	1282	0.971989	0.0407504	0.991271	1082	LYSMD1
-2.96407	-0.286715	-0.528339	0.401337	1.17096	0.851196	1.51885e-13	0.806569	0.534796	1083	VPS72
-0.634095	0.108937	0.379966	0.209317	0.377149	0.448676	0.00245082	0.772702	0.397072	1084	PIP5K1A
-1.84501	0.466383	-0.00900127	0.190721	0.516877	0.440065	3.89399e-22	0.366893	0.983681	1085	PSMD4
-4.1795	1.14708	0.238278	0.505272	1.12865	1.22003	1.31974e-16	0.309472	0.845154	1086	ZNF687
-1.6706	0.394347	-0.005768	0.157944	0.523146	0.383027	3.80105e-26	0.45097	0.987985	1087	PI4KB
-4.20312	-14.1322	0.827957	50.9422	805.788	1.19071	0.934243	0.986007	0.486837	1088	RFX5
-2.67941	0.266873	0.631076	0.335193	0.760641	0.813917	1.31011e-15	0.725698	0.438129	1090	PSMB4
-0.0977329	0.449509	0.120349	0.0796178	0.228498	0.189093	0.219625	0.0491565	0.524482	1091	POGZ
-3.0766	0.070851	-0.0900112	0.477048	0.825429	1.00844	1.12404e-10	0.931597	0.928877	1092	CGN
-2.6255	0.335794	0.665124	0.273132	0.849218	0.734582	7.07477e-22	0.692536	0.36523	1093	TUFT1
-1.01147	0.19065	-0.386048	0.135386	0.388078	0.294957	7.95898e-14	0.623237	0.190593	1094	SNX27
-1.7661	0.589035	0.00273437	0.184624	0.485874	0.426853	1.11207e-21	0.22539	0.994889	1095	CELF3
-4.86999	2.12751	-1.96736	0.766532	1.25614	1.20843	2.10776e-10	0.0903232	0.103519	1097	MRPL9
-8.49956	-14.8441	14.8517	298.702	2090.97	1391.27	0.977299	0.994336	0.991483	1098	AL589765.4
-3.44536	-0.0816368	-0.400273	0.443642	1.15276	0.950225	8.09446e-15	0.943542	0.67358	1099	TDRKH
-9.33184	-14.6572	13.1982	229.815	1492.6	1088.38	0.96761	0.992165	0.990325	1101	AL589765.6
-6.511	-14.4858	-1.74863	60.7413	960.502	2.85115	0.914636	0.987967	0.539674	1102	AL450992.2
-1.59025	0.125656	0.0893398	0.190734	0.577824	0.444625	7.58796e-17	0.827847	0.840751	1103	THEM4
-1.02393	0.275883	-0.669061	0.201749	0.443413	0.419174	3.86938e-07	0.533823	0.110457	1106	FLG-AS1
-3.31206	-0.320039	0.0605483	0.821575	1.28366	1.76609	5.54577e-05	0.803116	0.972651	1109	S100A6
-3.75617	0.379142	-0.659568	0.577574	2.00772	1.36898	7.85409e-11	0.850217	0.629951	1112	S100A13
-7.78353	-14.2064	15.3612	266.167	1985.81	1219.04	0.976671	0.994292	0.989946	1113	S100A1
-2.29789	0.395397	0.00856553	0.278713	0.791796	0.638942	1.65643e-16	0.617521	0.989304	1115	CHTOP
-5.41632	-14.2235	-0.571762	81.8721	1295.03	1.33627	0.947254	0.991237	0.668738	1116	SNAPIN
-3.20198	-0.0944937	-0.0449407	0.371539	1.1007	0.843857	6.80455e-18	0.931586	0.957528	1117	ILF2
-1.49986	0.235833	0.00788449	0.214922	0.484659	0.473417	2.98021e-12	0.626544	0.986712	1118	INTS3
-3.69898	0.411829	-0.631311	0.441363	1.3194	0.943459	5.25641e-17	0.754939	0.503403	1119	SLC27A3
-0.327823	-0.0294877	0.248339	0.115146	0.337846	0.268981	0.00441302	0.930448	0.355873	1120	GATAD2B
-1.82907	0.309186	-0.0951737	0.26766	0.548837	0.574615	8.28242e-12	0.573198	0.868448	1122	DENND4B
-6.10295	1.07845	16.1448	190.517	0.77632	989.551	0.974445	0.164776	0.986983	1123	CRTC2
-8.56556	-13.7549	13.9586	225.354	1648.75	1037.77	0.96968	0.993344	0.989268	1124	SLC39A1
-2.77791	1.00426	-0.777547	0.32431	0.727059	0.655225	1.07511e-17	0.167199	0.235351	1126	JTB
-8.47219	-13.5	14.8189	309.716	2341.39	1413.06	0.978177	0.9954	0.991633	1128	RPS27
-2.74764	0.449266	1.86162	0.383099	0.762125	1.18005	7.3836e-13	0.555532	0.114662	1129	NUP210L
-1.3884	0.230259	0.0725802	0.138187	0.436086	0.333235	9.44991e-24	0.597491	0.827581	1130	TPM3
-2.03833	0.65072	-0.175333	0.230765	0.6338	0.52283	1.01989e-18	0.304564	0.737359	1131	C1orf43
-1.81058	0.608933	0.0838721	0.203115	0.510248	0.462402	4.91995e-19	0.232711	0.856067	1132	UBAP2L
-3.62887	1.05945	0.903944	0.449037	0.807666	1.19962	6.4003e-16	0.189606	0.451133	1133	HAX1
-1.17312	-0.10615	-0.0149935	0.158483	0.477629	0.361578	1.33969e-13	0.824123	0.966924	1134	ATP8B2
-9.25004	-12.2072	13.4874	278.132	2104.19	1268.67	0.973469	0.995371	0.991518	1135	IL6R-AS1
-1.98394	0.213608	0.3568	0.239381	0.674416	0.567972	1.15375e-16	0.751448	0.529872	1136	IL6R
-8.33818	-14.6234	15.051	304.894	2250.1	1400.71	0.978182	0.994815	0.991427	1137	SHE
-3.89774	1.24894	0.614842	0.523029	0.978646	1.30324	9.17663e-14	0.201888	0.637084	1138	TDRD10
-2.83472	0.932944	0.4475	0.268332	0.716971	0.700471	4.36654e-26	0.19318	0.522917	1139	UBE2Q1
-4.30989	-15.0496	0.878691	74.4574	1177.76	1.26941	0.953841	0.989805	0.488811	1140	CHRNB2
-1.12979	-0.308152	0.711597	0.118956	0.497427	0.341795	2.14958e-21	0.535593	0.0373479	1141	ADAR
-1.03033	0.261108	0.217104	0.156698	0.468895	0.3716	4.85695e-11	0.577625	0.559058	1142	KCNN3
-2.92448	0.339938	-0.258168	0.346776	0.904661	0.756266	3.35904e-17	0.707093	0.732823	1143	PMVK
-5.2317	-14.1854	-1.5976	63.2194	999.949	1.53817	0.934047	0.988681	0.298973	1144	PBXIP1
-4.2125	-14.6004	-0.366732	62.1224	982.646	0.890951	0.945937	0.988145	0.680619	1145	PYGO2
-8.46854	-13.2966	14.0591	226.616	1652.07	1044.58	0.97019	0.993578	0.989262	1146	AL451085.2
-4.55525	-14.4816	-0.795582	63.1094	998.256	0.904833	0.942458	0.988426	0.379261	1149	FLAD1
-7.55987	2.31565	14.5972	168.682	1.26996	876.132	0.964253	0.0682416	0.986707	1150	ZBTB7B
-6.00358	-13.9433	-1.21814	79.1841	1252.47	1.73727	0.939564	0.991118	0.483193	1151	DCST2
-2.20991	0.30169	0.291453	0.205857	0.704044	0.529859	6.95842e-27	0.66828	0.58228	1153	ADAM15
-3.78376	0.293851	0.513997	0.66736	1.1441	1.54318	1.43008e-08	0.797302	0.739077	1154	EFNA3
-8.42179	-12.7343	14.0832	229.728	1732.43	1048.88	0.970756	0.994135	0.989287	1155	EFNA1
-5.02697	-13.8795	-0.608168	57.5016	909.5	1.64083	0.930335	0.987824	0.710901	1156	SLC50A1
-7.49112	-15.8864	16.3806	327.941	2416.31	1507.26	0.981776	0.994754	0.991329	1157	DPM3
-2.29963	0.4479	0.219683	0.252427	0.770439	0.610117	8.23197e-20	0.561	0.718797	1159	TRIM46
-3.39458	0.605838	-0.842745	0.491941	1.493	1.07945	5.18629e-12	0.6849	0.434969	1161	THBS3
-8.24672	-14.3309	15.1509	306.644	2278.24	1406.1	0.978545	0.994981	0.991403	1162	MTX1
-2.5549	-0.208037	-1.05995	0.283047	0.940709	0.579671	1.77341e-19	0.824976	0.0674676	1163	GBA
-2.97548	0.0572816	-1.18883	0.447395	0.661898	0.838904	2.91742e-11	0.931036	0.156448	1164	FAM189B
-3.06503	1.05255	0.239712	0.359517	0.885586	0.860426	1.52277e-17	0.234625	0.780555	1165	SCAMP3
-3.88146	0.643184	-0.825057	0.596419	0.929328	1.16061	7.61907e-11	0.488877	0.477157	1166	CLK2
-3.01168	1.29462	0.895975	0.337447	0.582477	0.871877	4.46099e-19	0.0262415	0.304119	1167	HCN3
-1.70782	0.698643	0.064354	0.224817	0.520161	0.503608	3.04256e-14	0.17923	0.898318	1168	FDPS
-2.04671	0.141076	0.949562	0.198603	0.70466	0.59284	6.64986e-25	0.841321	0.109218	1170	RUSC1
0.71672	0.0410906	0.0920135	0.0691658	0.178299	0.153718	3.67834e-25	0.817735	0.54945	1171	ASH1L
-5.54003	-13.4243	-1.26235	64.9921	1027.97	1.78165	0.932069	0.989581	0.47862	1172	ASH1L-AS1
-3.68073	1.0823	-0.537301	0.438466	0.835141	0.874287	4.67579e-17	0.194993	0.538846	1173	MSTO1
-1.24094	0.377641	0.466049	0.185255	0.417978	0.433727	2.10533e-11	0.366263	0.282589	1174	YY1AP1
-1.14324	0.173945	-0.397217	0.21837	0.35339	0.44403	1.64696e-07	0.622565	0.371016	1175	DAP3
-1.04825	0.0641386	-0.55185	0.16037	0.363629	0.32939	6.29874e-11	0.859992	0.0938613	1176	GON4L
-0.623892	0.254733	0.100364	0.130327	0.325532	0.293162	1.69188e-06	0.433912	0.732087	1177	SYT11
-3.31772	0.389073	0.262673	0.371791	1.19168	0.938443	4.51393e-19	0.744053	0.779552	1178	RIT1
-1.84299	0.395147	0.260784	0.165698	0.506673	0.416439	9.74281e-29	0.435458	0.531168	1179	KHDC4
-2.40684	0.205834	0.0290912	0.385539	0.928155	0.841953	4.29852e-10	0.824495	0.972437	1180	ARHGEF2
-2.93451	0.205571	-1.14437	0.326503	0.958275	0.652345	2.52514e-19	0.83014	0.0793886	1182	SSR2
-3.4739	1.89184	0.0429031	0.348534	0.629054	0.73375	2.12168e-23	0.0026346	0.953374	1183	UBQLN4
-5.15966	-14.1684	-0.814167	72.6973	1149.88	1.77038	0.943418	0.990169	0.6456	1184	LAMTOR2
-8.3328	-14.6295	15.0579	304.819	2248.54	1400.54	0.978191	0.994809	0.991422	1185	MEX3A
-2.24066	0.366239	0.491725	0.264933	0.626126	0.642315	2.733e-17	0.558596	0.443944	1186	LMNA
-2.65461	1.25125	0.285954	0.402316	0.490583	0.857869	4.1585e-11	0.0107556	0.738885	1187	SEMA4A
-4.18765	-15.5165	-1.2268	80.1556	1267.9	0.731599	0.958334	0.990236	0.0935664	1188	SLC25A44
-4.09363	1.06595	0.41872	0.622082	1.15403	1.43776	4.68756e-11	0.355656	0.770875	1189	PAQR6
-1.97788	-0.126574	-0.305424	0.194763	0.681415	0.438852	3.13873e-24	0.852639	0.486453	1190	SMG5
-5.40194	-14.5913	-0.814464	62.6479	990.9	1.61077	0.931286	0.988251	0.613112	1191	TMEM79
-6.83164	1.19915	14.9831	169.181	1.11874	878.727	0.96779	0.283777	0.986396	1192	GLMP
-1.80396	0.458564	-0.44683	0.257786	0.434429	0.525673	2.59799e-12	0.291172	0.395317	1193	CCT3
-1.5432	0.554487	0.0075282	0.159081	0.434606	0.368211	2.99518e-22	0.202012	0.983688	1195	C1orf61
-1.81904	0.17432	-0.431353	0.216302	0.552005	0.457665	4.10943e-17	0.752159	0.345933	1197	MEF2D
-6.39179	-14.3961	-1.74445	52.6932	833.209	2.55673	0.903452	0.986215	0.495052	1199	NAXE
-3.58516	1.1156	-1.0706	0.432052	1.05022	0.845919	1.05905e-16	0.28812	0.205655	1200	GPATCH4
-3.63207	-14.9482	1.00024	64.3398	1017.72	0.959362	0.954982	0.988281	0.297132	1201	HAPLN2
-6.06805	0.32699	15.7412	168.545	0.755371	875.424	0.97128	0.665097	0.985654	1202	BCAN
-6.23161	-13.3936	-1.50159	69.2334	1095.02	1.90611	0.92828	0.990241	0.430828	1203	NES
-8.49954	-14.844	14.8517	298.693	2090.9	1391.23	0.977299	0.994336	0.991483	1204	CRABP2
-2.58707	0.998114	-0.0799541	0.274729	0.63798	0.609627	4.64992e-21	0.117702	0.895655	1205	ISG20L2
-3.57399	1.24689	-0.942199	0.459794	0.959847	0.894393	7.66289e-15	0.193927	0.292134	1206	RRNAD1
-4.63437	-14.4254	-0.884599	62.401	987.046	0.9578	0.940798	0.98834	0.355708	1207	MRPL24
-2.55113	-0.57255	0.316647	0.223916	1.04414	0.590964	4.51838e-30	0.583454	0.592086	1208	HDGF
-2.14599	-0.271289	-0.356622	0.247178	0.940576	0.571047	3.88968e-18	0.773019	0.532295	1209	PRCC
-8.57076	-13.2193	14.4903	287.15	2162.23	1311.63	0.976189	0.995122	0.991185	1210	NTRK1
-0.513711	0.363778	-0.280508	0.137756	0.295717	0.291701	0.000192124	0.218638	0.336236	1211	ARHGEF11
-3.63031	2.19039	0.623742	0.393508	0.728427	0.931839	2.82199e-20	0.00263828	0.503261	1212	ETV3
-1.75426	-0.183711	0.315762	0.197038	0.694991	0.484378	5.42851e-19	0.791522	0.514471	1213	KIRREL1
-6.511	-14.4858	-1.74863	60.7418	960.51	2.85114	0.914637	0.987967	0.539672	1215	PYHIN1
-2.99601	-0.258428	-0.882893	0.315107	1.16982	0.646556	1.94564e-21	0.825161	0.172086	1216	IFI16
-1.04134	0.356749	0.00817862	0.112766	0.363402	0.272152	2.59368e-20	0.326251	0.976026	1218	CADM3
-4.73692	-14.3209	-0.395864	60.2869	953.588	1.24256	0.937372	0.988018	0.75004	1219	ACKR1
-4.1795	1.14709	0.23835	0.505271	1.12868	1.22005	1.31949e-16	0.309484	0.84511	1220	DUSP23
-8.27831	-14.2541	14.7507	260.822	1804.24	1218.3	0.97468	0.993697	0.99034	1222	AL590560.2
-4.55888	-14.5808	0.577435	80.0824	1266.74	1.35728	0.954603	0.990816	0.670519	1224	KCNJ10
-2.57496	0.653605	1.23188	0.287052	0.815729	0.854997	2.9557e-19	0.422986	0.149643	1226	KCNJ9
-1.89101	0.813503	0.956453	0.2204	0.502034	0.585298	9.49521e-18	0.105143	0.102232	1227	IGSF8
-2.64539	-0.337982	-0.987468	0.367035	1.06709	0.758802	5.70011e-13	0.751447	0.193138	1228	ATP1A2
-2.30839	-0.16505	-0.361413	0.21584	0.808409	0.483104	1.075e-26	0.838223	0.454396	1230	PEA15
-2.79163	1.1047	-0.128223	0.300968	0.803396	0.701299	1.76799e-20	0.169122	0.854926	1231	DCAF8
-4.21251	-16.3049	-0.981367	68.7547	1087.51	1.4756	0.951145	0.988038	0.506011	1232	AL139011.2
-1.07131	0.43257	-0.242852	0.182358	0.350351	0.382546	4.23483e-09	0.216951	0.525538	1233	COPA
-4.00713	-14.624	-0.116494	57.7575	913.601	0.908722	0.944688	0.987229	0.897994	1234	NCSTN
-3.39068	0.218351	-0.706427	0.357983	1.16221	0.741018	2.75537e-21	0.850974	0.340428	1235	VANGL2
-9.3945	-12.1249	13.2667	273.84	2062.6	1250.71	0.972633	0.99531	0.991537	1236	CD84
-4.84619	-14.3381	-0.151248	66.489	1051.69	1.42463	0.941896	0.989122	0.91545	1237	AL121985.1
-3.76347	0.317374	-0.308741	0.526434	1.39544	1.15515	8.74261e-13	0.820084	0.789259	1241	AL591806.3
-4.87463	-13.6	-0.515294	58.4815	925.016	1.52477	0.933571	0.98827	0.735402	1242	USF1
-5.2646	2.93517	-1.19181	0.919511	1.16974	1.52671	1.03171e-08	0.0120989	0.435013	1244	KLHDC9
-2.00736	-0.655891	0.0338523	0.236332	0.775052	0.536025	1.99941e-17	0.397411	0.949644	1245	PFDN2
-2.99946	-0.510164	-0.929041	0.331619	1.26602	0.706445	1.498e-19	0.686972	0.188478	1246	NIT1
-3.37	0.557209	1.15458	0.503145	1.21072	1.33663	2.11459e-11	0.645351	0.387696	1247	DEDD
-4.04197	0.850409	-0.285808	0.64537	1.35416	1.36604	3.77574e-10	0.530005	0.834274	1248	UFC1
-3.63414	1.00551	0.0724608	0.436569	0.808547	0.975825	8.48259e-17	0.213646	0.940807	1249	USP21
-2.8589	0.404916	-0.00956931	0.293611	0.889398	0.696672	2.09575e-22	0.648915	0.989041	1250	PPOX
-3.74202	1.49706	0.0669641	0.47209	0.968607	1.046	2.25412e-15	0.122207	0.948955	1251	B4GALT3
-5.10121	-13.5571	-0.113555	62.9091	995.057	1.59863	0.935372	0.98913	0.943372	1252	ADAMTS4
-2.26822	-0.28798	0.353478	0.246833	0.817227	0.610286	3.95505e-20	0.724549	0.562454	1253	NDUFS2
-4.82692	-13.3944	0.184069	52.2602	826.613	1.46162	0.926409	0.987072	0.899783	1255	TOMM40L
-2.12989	-1.00783	0.5317	0.209961	1.03307	0.549201	3.51523e-24	0.32928	0.332978	1256	PCP4L1
-8.49954	-14.844	14.8517	298.693	2090.9	1391.23	0.977299	0.994336	0.991483	1257	MPZ
-1.293	-0.061377	-0.330964	0.208276	0.48078	0.437186	5.3634e-10	0.898417	0.449031	1258	SDHC
-2.88761	1.72391	1.30906	0.375225	0.718773	0.986788	1.40742e-14	0.0164665	0.184646	1259	AL592295.4
-8.49368	3.5896	15.3061	236.332	1.94387	1227.49	0.971331	0.0648009	0.990051	1260	AL592295.3
-6.14885	-13.4736	-1.87896	76.0253	1202.38	3.04734	0.935538	0.991059	0.537505	1261	FCGR2A
-9.3945	-12.1249	13.2667	273.84	2062.6	1250.71	0.972633	0.99531	0.991537	1263	FCGR3A
-6.65919	0.397526	15.1057	174.632	1.25595	907.042	0.969582	0.751613	0.986713	1265	DUSP12
-0.803571	0.614043	-0.236393	0.154964	0.321309	0.327985	2.15393e-07	0.0559957	0.471068	1266	ATF6
-6.58917	1.27969	15.5871	189.288	1.30736	983.164	0.972231	0.327659	0.987351	1267	OLFML2B
-0.698166	0.382652	0.404187	0.132714	0.40696	0.326233	1.43521e-07	0.347079	0.215364	1268	NOS1AP
-6.48167	-14.3242	-2.11923	65.1026	1029.63	2.04769	0.920693	0.9889	0.3007	1269	C1orf226
-2.37198	0.208135	-0.556301	0.252286	0.790849	0.550141	5.35721e-21	0.792412	0.311922	1271	UHMK1
-2.39674	0.220399	-0.379148	0.2557	0.681571	0.546924	7.03557e-21	0.746415	0.488161	1272	UAP1
-2.06864	0.280887	-0.199703	0.608966	0.934296	1.27536	0.000681381	0.763689	0.875571	1273	DDR2
-3.10144	0.778951	-1.00896	0.392579	0.698489	0.756576	2.78506e-15	0.264768	0.18234	1274	HSD17B7
-3.00924	0.907412	-1.42884	0.317412	0.686629	0.576012	2.52994e-21	0.186319	0.013117	1276	RGS4
-3.48722	-15.6237	0.197029	64.8736	1026.17	0.760582	0.957131	0.987852	0.795597	1277	RGS5
-8.64256	-14.3934	14.626	300.213	2188.75	1383.8	0.977034	0.994753	0.991567	1278	NUF2
0.853475	-0.655537	-0.27133	0.0704917	0.2838	0.167792	9.64496e-34	0.0208962	0.105865	1279	PBX1
-2.24626	-0.961269	0.220737	0.228454	1.1047	0.568148	8.16316e-23	0.384213	0.69763	1280	RXRG
-0.745412	0.479792	0.324923	0.124623	0.306696	0.29474	2.21325e-09	0.117726	0.270285	1281	MGST3
-3.14557	0.662533	0.493972	0.324229	0.775652	0.845465	2.96546e-22	0.393015	0.559045	1282	ALDH9A1
-1.98269	0.397978	-0.154979	0.286052	0.734415	0.628684	4.17164e-12	0.587889	0.805285	1283	TMCO1
-5.04171	1.84348	-0.529503	0.755241	1.2776	1.40329	2.46175e-11	0.149041	0.705928	1284	AL451074.2
-1.53477	-0.883839	0.308224	0.141572	0.7487	0.370352	2.20312e-27	0.237803	0.40527	1285	UCK2
-0.901978	-0.876592	0.202172	0.126983	0.573669	0.313139	1.21942e-12	0.126502	0.51852	1286	FAM78B
-2.39937	-0.868707	-0.555844	0.245464	1.08953	0.526803	1.44358e-22	0.425264	0.291367	1287	POGK
-3.99584	-15.0234	1.28775	75.9088	1200.72	1.30012	0.958019	0.990017	0.321938	1288	TADA1
-2.44971	0.113618	0.0165502	0.459333	0.662191	0.964404	9.65031e-08	0.863768	0.986308	1289	ILDR2
-2.82469	1.39835	0.587147	0.370348	1.05218	0.957567	2.40036e-14	0.183846	0.539767	1290	MAEL
0.537277	-0.0183286	-0.041355	0.0709287	0.207186	0.160438	3.5944e-14	0.929508	0.796589	1291	POU2F1
-1.79253	-0.0215117	-0.686313	0.202538	0.595143	0.428437	8.72476e-19	0.971166	0.109178	1292	CD247
-2.19882	-0.17202	0.712472	0.233586	0.835143	0.637041	4.80787e-21	0.836809	0.263392	1293	CREG1
-8.40753	3.34352	15.0752	226.137	1.69463	1174.55	0.970342	0.0484942	0.98976	1294	RCSD1
-1.87019	0.169122	-0.119457	0.20526	0.52385	0.457583	8.14052e-20	0.746812	0.794046	1295	MPZL1
-3.89477	-15.6886	0.85452	71.1865	1126.02	1.17433	0.956368	0.988884	0.46682	1296	ADCY10
-2.66334	0.287168	0.515029	0.2576	0.763516	0.688746	4.69179e-25	0.706833	0.454594	1297	MPC2
-0.461665	0.283174	0.0784164	0.171207	0.342152	0.369599	0.00700652	0.407882	0.831978	1298	DCAF6
-2.33867	-0.257809	0.02354	0.27085	0.826783	0.61869	5.89615e-18	0.755176	0.969649	1299	GPR161
-1.6341	0.378806	-0.0626296	0.192632	0.493783	0.432711	2.19429e-17	0.442991	0.884918	1300	TIPRL
-4.43995	1.63689	0.215734	0.713164	1.2531	1.51918	4.79383e-10	0.191462	0.887075	1301	SFT2D2
-8.63219	-14.2853	14.5532	290.106	2090.76	1341.33	0.976262	0.994548	0.991343	1302	TBX19
-3.18797	-0.0893681	0.458929	0.401615	1.12074	0.981431	2.05671e-15	0.936444	0.640062	1303	DPT
-4.45995	-14.1559	-0.240737	54.6521	864.472	0.955778	0.93496	0.986935	0.801137	1304	AL031275.1
-0.315415	0.122138	0.633832	0.127769	0.366291	0.309875	0.0135627	0.738799	0.0408113	1305	LINC00970
0.638324	0.288228	-0.414738	0.197239	0.219363	0.40117	0.00121095	0.18887	0.301219	1306	ATP1B1
-0.136019	0.0961872	-0.206221	0.0891499	0.276187	0.202095	0.127076	0.727639	0.307533	1307	NME7
-1.78267	-0.558502	-0.369349	0.292666	0.711222	0.618492	1.12112e-09	0.432294	0.550389	1308	BLZF1
-2.70786	0.731073	-0.28712	0.295862	0.601059	0.630746	5.56622e-20	0.223867	0.64896	1309	CCDC181
-3.52676	-15.7647	-0.407615	73.0411	1155.37	0.659657	0.961489	0.989113	0.536628	1310	SLC19A2
-2.79245	0.483362	-0.59277	0.361945	1.09853	0.786285	1.20871e-14	0.659932	0.450917	1312	C1orf112
-2.45859	0.919041	0.614723	0.277405	0.523753	0.673878	7.80026e-19	0.0793068	0.361655	1314	SCYL3
-0.215539	0.277032	0.0719466	0.0828004	0.278639	0.202317	0.00923798	0.32011	0.72213	1315	KIFAP3
-3.41855	1.27974	-0.430574	0.45158	0.648766	0.894432	3.72675e-14	0.048544	0.630236	1316	GORAB
-8.2227	-14.519	15.1884	303.384	2190	1402.13	0.978377	0.99471	0.991357	1317	PRRX1
0.146555	-0.0443161	0.357653	0.164531	0.280049	0.35069	0.373066	0.874264	0.307797	1320	PRRC2C
-9.41509	-14.0899	13.4	270.217	1924.23	1253.22	0.972205	0.994158	0.991469	1321	MYOCOS
-2.1989	0.189381	-0.225839	0.221712	0.743781	0.512951	3.482e-23	0.799017	0.659738	1322	VAMP4
-8.23143	-14.7091	15.1851	303.651	2223.8	1397.95	0.978373	0.994723	0.991333	1323	METTL13
1.2704	-0.0721487	0.246034	0.0508509	0.159983	0.120538	9.38079e-138	0.652005	0.041238	1324	DNM3
-3.2141	-1.12612	-1.8975	0.473105	1.29279	0.889388	1.09344e-11	0.383715	0.0328844	1326	PIGC
-8.3936	-14.7811	14.605	251.485	1594.01	1196.76	0.973375	0.992601	0.990263	1327	C1orf105
-1.46189	-0.614134	0.117872	0.249059	0.579894	0.54422	4.36663e-09	0.28958	0.828528	1328	SUCO
-5.51754	-14.1161	-0.544037	80.7894	1277.87	1.77187	0.94555	0.991186	0.758812	1329	AL031599.1
-7.88463	-14.5858	14.9786	236.106	1737.08	1085.62	0.97336	0.9933	0.988992	1331	TNFSF4
-0.875089	0.442439	0.0318583	0.120697	0.3665	0.285905	4.15874e-13	0.227354	0.911276	1332	AL645568.1
-2.68149	0.131927	-0.475934	0.268019	0.836431	0.580458	1.45112e-23	0.874673	0.412257	1333	PRDX6
-4.06399	0.512013	-1.03701	0.534024	1.46727	1.07433	2.73819e-14	0.727122	0.334417	1334	SLC9C2
-5.49039	-15.0316	-2.40704	67.9306	1074.48	1.17202	0.935582	0.988838	0.0399993	1335	ANKRD45
-1.52678	0.171958	-0.235295	0.175107	0.565844	0.403239	2.80371e-18	0.761206	0.559548	1336	KLHL20
-6.19609	-14.0018	-1.05955	51.1209	808.351	2.63517	0.903529	0.98618	0.687624	1337	CENPL
-3.08725	0.70887	0.660764	0.370221	0.782728	0.922737	7.4969e-17	0.365126	0.473935	1338	DARS2
-3.57968	-14.8373	-0.17336	50.5169	799.073	0.728833	0.943508	0.985186	0.81199	1339	ZBTB37
-0.570624	0.623204	-0.162686	0.119363	0.316582	0.267228	1.74802e-06	0.049006	0.542662	1340	RC3H1
-8.56631	-13.7557	13.9577	225.345	1648.56	1037.75	0.969676	0.993342	0.989269	1341	AL121983.2
1.23075	0.129347	-0.0687641	0.0551242	0.147075	0.122497	2.02967e-110	0.37915	0.574557	1342	RABGAP1L
-8.86968	2.14499	13.4139	210.064	1.44775	1091.04	0.96632	0.138446	0.990191	1343	Z99127.1
-2.56496	0.173165	-0.196781	0.340116	0.683986	0.721595	4.64916e-14	0.800136	0.785081	1344	CACYBP
-2.56582	0.168227	-0.0278797	0.340995	0.788669	0.747016	5.29171e-14	0.83109	0.970229	1345	MRPS14
0.700303	0.205135	0.0988994	0.103273	0.240896	0.225686	1.19301e-11	0.394463	0.661229	1347	TNR
-3.12952	-0.171941	-1.17438	0.624072	0.705955	1.17488	5.31231e-07	0.807573	0.317517	1348	AL513329.1
0.222149	0.336971	-0.0353748	0.067938	0.210669	0.159015	0.00107596	0.109704	0.823954	1349	COP1
-6.81887	2.60654	16.5088	232.585	0.932117	1208.05	0.976611	0.00516816	0.989097	1350	AL359265.3
-5.7701	0.606568	16.4186	187.852	0.85295	975.708	0.975496	0.476997	0.986574	1351	PAPPA2
0.630073	0.0407847	-0.178239	0.0645894	0.177903	0.141594	1.75515e-22	0.818672	0.208101	1352	ASTN1
-0.873376	0.166888	0.316498	0.174844	0.496957	0.407607	5.87801e-07	0.737006	0.437466	1353	BRINP2
-1.33313	0.358424	-0.731661	0.20697	0.687329	0.469526	1.18553e-10	0.602037	0.119163	1354	AL122019.1
-3.68757	1.02032	-0.571847	0.417397	0.828032	0.838994	1.00379e-18	0.217866	0.4955	1355	SEC16B
0.770286	0.11423	-0.109895	0.0546114	0.186131	0.128713	3.54542e-45	0.539409	0.393216	1356	RASAL2
-4.19373	0.778661	-1.2124	0.606906	1.40258	1.15995	4.84615e-12	0.578784	0.295922	1357	CLEC20A
-0.38801	0.0557203	0.157535	0.100646	0.335466	0.243218	0.000115639	0.86808	0.517172	1359	RALGPS2
-4.46217	1.72281	-0.00125266	1.0113	1.08082	2.05646	1.02267e-05	0.11094	0.999514	1360	ANGPTL1
-1.67545	-0.103178	-0.0231321	0.237706	0.543586	0.517941	1.80969e-12	0.849458	0.964377	1361	FAM20B
-3.40357	-0.494912	-1.01605	0.55884	1.10039	1.0877	1.12617e-09	0.652882	0.350238	1362	TOR3A
-0.272996	-0.0558446	0.0454292	0.0793262	0.285717	0.192229	0.000578629	0.845037	0.813178	1363	ABL2
-2.53032	0.356657	-0.400146	0.284429	0.801999	0.626257	5.78129e-19	0.656529	0.522857	1364	SOAT1
-5.9675	2.58521	-0.116358	1.7195	3.20524	3.58478	0.00051952	0.419922	0.974106	1367	FAM163A
-8.52713	1.38912	13.2224	189.13	1.23853	982.315	0.964039	0.262039	0.98926	1368	AL359853.2
-1.46644	0.047209	-0.176427	0.180999	0.501731	0.400248	5.40954e-16	0.925036	0.659362	1369	TOR1AIP2
-2.06822	-1.07427	0.912392	0.216362	1.11419	0.6206	1.18848e-21	0.33496	0.141514	1371	TOR1AIP1
-0.225746	0.121423	-0.109123	0.0945021	0.277268	0.213504	0.016904	0.661439	0.609279	1373	CEP350
-1.91734	0.0928648	-0.534054	0.212981	0.648997	0.459314	2.20817e-19	0.886219	0.244943	1374	QSOX1
0.0464439	0.0416719	0.31294	0.0997405	0.231196	0.226529	0.641468	0.856961	0.167138	1375	ACBD6
-0.705624	-0.0574554	-0.13445	0.175216	0.37097	0.372667	5.64533e-05	0.876917	0.718265	1376	XPR1
-7.58856	-14.9241	15.4517	244.404	1812.84	1121.23	0.97523	0.993432	0.989005	1377	KIAA1614
-3.43755	0.816864	1.19989	0.422262	1.44022	1.31623	3.92669e-16	0.570592	0.361975	1378	AL162431.2
-1.69035	0.523898	0.0732584	0.182607	0.484421	0.424971	2.10746e-20	0.279478	0.863135	1379	STX6
-6.17861	1.44279	15.9703	175.853	1.26358	913.382	0.971972	0.253525	0.98605	1381	IER5
0.721582	-0.0610762	-0.0431391	0.0697117	0.225467	0.161793	4.14414e-25	0.786477	0.789752	1382	CACNA1E
-1.77299	0.630354	0.226277	0.326213	0.49557	0.700675	5.47795e-08	0.203381	0.74674	1384	GLUL
-8.01495	-14.5676	15.093	264.502	1957.69	1214.16	0.975826	0.994063	0.990082	1386	RNASEL
-2.1783	-0.215576	-0.140364	0.404245	0.915322	0.866085	7.10246e-08	0.813806	0.871253	1387	RGS16
-1.89916	-0.721104	0.465106	0.284341	0.759171	0.652153	2.4029e-11	0.342185	0.475731	1388	NPL
-1.15205	-0.338731	-0.190429	0.180395	0.466096	0.387767	1.7001e-10	0.467385	0.623362	1389	DHX9
-1.59589	0.179673	1.04688	0.238089	0.440032	0.592283	2.04331e-11	0.683041	0.0771393	1390	LAMC1
0.885558	0.0264739	-0.169705	0.0532678	0.166423	0.120397	4.62043e-62	0.873609	0.158673	1391	NMNAT2
-1.26389	0.206912	-0.0452121	0.203309	0.450379	0.44043	5.08077e-10	0.645934	0.918237	1392	SMG7
-2.64733	1.0652	-0.117655	0.306091	0.72071	0.676008	5.2028e-18	0.139412	0.861832	1394	ARPC5
0.0758693	0.294245	0.24995	0.0727409	0.225856	0.178939	0.296945	0.192644	0.162459	1395	RGL1
-0.591509	-0.0901971	0.036771	0.107493	0.38319	0.257023	3.73933e-08	0.81391	0.886239	1396	COLGALT2
-1.46596	0.12819	-0.245664	0.267974	0.406276	0.551982	4.48663e-08	0.752364	0.656278	1397	TSEN15
0.400422	-0.0135434	0.1182	0.105713	0.21895	0.228812	0.000151971	0.950678	0.605449	1398	C1orf21
-1.09232	-0.465535	-0.216892	0.175998	0.466234	0.376127	5.42008e-10	0.318037	0.564178	1399	EDEM3
-5.8139	-14.1533	-2.31938	71.8092	1135.77	2.03672	0.935471	0.990058	0.254795	1400	FAM129A
-3.81293	0.201644	0.544937	0.528578	1.19838	1.32439	5.45083e-13	0.866376	0.680733	1401	LINC01633
-2.50735	-0.00508518	1.28657	0.288051	0.989271	0.870714	3.18871e-18	0.995899	0.139513	1402	RNF2
-2.25582	0.338014	0.0354709	0.31027	0.958715	0.724153	3.58201e-13	0.724411	0.960933	1403	TRMT1L
-1.9453	0.702418	-0.499677	0.277783	0.454625	0.560333	2.50643e-12	0.122335	0.372527	1404	SWT1
-2.69741	1.20151	-0.169465	0.333729	0.570238	0.693032	6.33788e-16	0.0351147	0.806823	1405	IVNS1ABP
-1.68371	0.225113	0.10342	0.341495	0.447298	0.716365	8.20529e-07	0.614772	0.88521	1407	TPR
-1.35758	0.49627	-0.233182	0.163016	0.395519	0.354471	8.22998e-17	0.209577	0.510648	1408	ODR4
-1.25949	-0.00176509	-0.747125	0.141986	0.504745	0.306467	7.27909e-19	0.99721	0.0147742	1409	AL596220.1
-5.58182	3.10829	-1.10344	1.13565	1.43079	1.72779	8.87445e-07	0.0298237	0.523056	1412	PLA2G4A
-6.02621	-13.6593	-2.64569	53.7976	850.848	1.61198	0.91081	0.987192	0.100742	1413	ERVMER61-1
-0.635534	0.479197	-0.393063	0.152522	0.402278	0.333031	3.08873e-05	0.233572	0.237898	1414	BRINP3
-5.57425	-13.7993	-1.38248	68.962	1090.78	1.71095	0.935577	0.989906	0.419081	1415	AL354771.1
-6.33511	-13.7402	-1.68611	79.569	1258.54	1.76071	0.936541	0.991289	0.338249	1417	RGS18
-2.44399	0.963169	1.52252	0.327411	0.901552	0.949685	8.35634e-14	0.285365	0.108893	1418	AL390957.1
-6.3351	-13.7402	-1.68611	79.5691	1258.54	1.76071	0.936541	0.991289	0.338249	1419	RGS1
-5.57993	-15.0658	-0.495849	79.7162	1260.78	2.77201	0.944196	0.990466	0.858034	1421	AL136454.1
-7.18557	-15.7653	16.2857	272.272	2014.86	1249.89	0.978945	0.993757	0.989604	1422	RGS2
-2.35715	-0.0232272	-0.791558	0.366151	0.582683	0.728905	1.21348e-10	0.968203	0.277499	1423	UCHL5
-1.35388	0.0360737	-0.362764	0.196624	0.429294	0.410753	5.75467e-12	0.933032	0.377146	1424	TROVE2
-7.55483	-14.9875	15.3814	232.013	1691.45	1069.46	0.974024	0.99293	0.988525	1425	GLRX2
-0.79302	0.361472	0.0331807	0.113385	0.375222	0.27437	2.67022e-12	0.33537	0.903743	1426	CDC73
-4.05886	-15.7713	0.238592	72.4271	1145.63	1.22466	0.955309	0.989016	0.845531	1427	B3GALT2
-5.47884	-13.7451	-0.484716	76.2671	1206.34	1.9049	0.942731	0.990909	0.799142	1428	LINC01031
-7.88717	-15.5622	14.7562	209.552	1542.23	963.428	0.969976	0.991949	0.98778	1429	AL357793.1
-7.86697	-15.0988	14.7651	211.018	1546.42	971.309	0.970261	0.99221	0.987872	1430	AL356272.1
1.10508	0.0535902	0.384333	0.129171	0.200584	0.271944	1.17709e-17	0.789338	0.157573	1431	KCNT2
-9.33184	-14.6572	13.1982	229.815	1492.6	1088.38	0.96761	0.992165	0.990325	1433	ASPM
-1.91465	-0.0501311	-0.363091	0.279515	0.605012	0.581063	7.39061e-12	0.933963	0.532055	1434	ZBTB41
-0.751813	0.215988	-0.0677054	0.248385	0.35112	0.511143	0.00247156	0.538463	0.894621	1435	CRB1
-0.240604	-0.161911	0.219384	0.107038	0.324535	0.250603	0.0245867	0.617849	0.381344	1436	DENND1B
-1.9033	0.417224	0.868386	0.268538	0.581409	0.663922	1.36409e-12	0.472999	0.190886	1437	NEK7
-4.26199	1.35785	0.214741	0.549146	1.1656	1.26325	8.41884e-15	0.244046	0.865017	1438	PTPRC
-0.86374	-0.336503	0.232591	0.220411	0.576896	0.492043	8.90014e-05	0.559692	0.636423	1440	MIR181A1HG
-8.46098	-12.9976	14.0518	229.204	1723.18	1047.43	0.970553	0.993982	0.989296	1442	LINC01221
-2.63867	0.756922	1.25077	0.352401	0.706824	0.952314	7.00939e-14	0.284225	0.189048	1444	LINC00862
-5.07	-14.1614	-0.146769	72.4672	1146.27	1.29743	0.944223	0.990143	0.909933	1445	AC104461.1
-3.08583	0.488508	-0.728772	0.531831	0.612221	1.03483	6.54174e-09	0.424912	0.481281	1446	ZNF281
-2.94942	1.12192	0.350673	0.305565	0.580249	0.733703	4.80438e-22	0.0531723	0.632686	1448	DDX59
0.214724	0.0908753	-0.195277	0.0664223	0.217194	0.151715	0.00122624	0.67565	0.198049	1450	CAMSAP2
-9.3945	-12.1249	13.2667	273.84	2062.6	1250.71	0.972633	0.99531	0.991537	1451	INAVA
-1.87283	-0.300192	-0.471576	0.184623	0.657181	0.40222	3.52008e-24	0.647824	0.241023	1452	KIF21B
-2.14344	-0.167473	0.785755	0.304655	0.75261	0.739408	1.98362e-12	0.823907	0.287927	1453	TMEM9
-7.03371	1.64033	15.5084	216.723	1.51156	1125.66	0.974109	0.277837	0.989008	1455	TNNT2
-3.31812	0.882188	-0.0555961	0.39962	1.14363	0.940329	1.01367e-16	0.440472	0.952853	1456	PHLDA3
-4.34589	-13.7278	0.767388	51.087	808.061	1.37339	0.932207	0.986446	0.576328	1457	CSRP1
-4.8614	2.70089	0.268781	0.739959	1.07148	1.37319	5.03732e-11	0.0117121	0.844818	1458	AC096677.1
-0.0241969	0.276449	-0.157403	0.096674	0.255488	0.214041	0.80236	0.279232	0.462105	1459	NAV1
-2.5915	0.0723617	0.0218591	0.295949	0.954812	0.703698	2.01296e-18	0.939589	0.975219	1460	IPO9-AS1
-0.834772	-0.20664	-0.269748	0.170643	0.369307	0.357665	9.98564e-07	0.575797	0.450733	1461	IPO9
-3.26813	1.30764	1.54929	0.416197	0.983173	1.24913	4.083e-15	0.183513	0.214866	1462	SHISA4
-3.38459	-0.239638	-0.268282	0.460442	1.26423	1.00555	1.97114e-13	0.84966	0.789623	1464	LMOD1
-3.47301	1.47846	0.810298	0.645388	0.786468	1.43811	7.39614e-08	0.0601246	0.57313	1465	TIMM17A
-2.1768	-0.162893	0.560379	0.233702	0.862248	0.611412	1.22624e-20	0.850158	0.359387	1466	RNPEP
-4.73909	1.57526	-1.56048	0.753127	0.956446	1.27749	3.12289e-10	0.099559	0.221888	1467	GPR37L1
-2.07954	0.323507	-0.786109	0.258347	0.575051	0.519913	8.32066e-16	0.573727	0.130534	1468	ARL8A
-5.4847	-14.1796	-0.481997	81.4853	1288.89	1.9042	0.946336	0.991222	0.800173	1471	UBE2T
0.466663	-0.127069	-0.176041	0.0593548	0.211684	0.136827	3.7722e-15	0.548321	0.198235	1472	PPP1R12B
-1.68722	-0.336603	-0.535907	0.386186	0.735042	0.79511	1.24855e-05	0.646998	0.500308	1473	SYT2
-7.62683	2.01975	14.3962	172.645	1.26298	896.715	0.964764	0.109778	0.987191	1474	AC104463.2
-1.13872	0.299715	-0.125267	0.128675	0.394576	0.297462	8.78323e-19	0.447502	0.673669	1475	KDM5B
-4.24122	0.912313	0.112421	0.544985	1.12378	1.2726	7.12369e-15	0.416891	0.929607	1476	RABIF
-2.3224	-0.377622	0.11605	0.30849	0.888846	0.705346	5.14138e-14	0.670949	0.869314	1477	KLHL12
-2.82038	0.394078	0.194746	0.309798	0.824334	0.725309	8.71252e-20	0.63261	0.788314	1478	ADIPOR1
-3.87582	1.18168	-1.11506	0.47808	1.0174	0.888334	5.18681e-16	0.245453	0.209397	1479	CYB5R1
-3.21543	1.13471	1.52627	0.390742	0.957179	1.20397	1.88744e-16	0.235828	0.204906	1480	TMEM183A
-0.867435	0.311503	-0.476529	0.120639	0.367765	0.264684	6.46176e-13	0.396987	0.0718026	1481	PPFIA4
-3.2771	0.903377	-0.90705	0.36461	0.804627	0.717048	2.51832e-19	0.261554	0.205879	1482	ADORA1
-4.93187	1.80942	-1.78922	0.854423	1.70189	1.50926	7.82597e-09	0.287698	0.235822	1484	CHI3L1
-7.93795	-14.3487	15.1781	265.774	1981.13	1217.55	0.976173	0.994221	0.990054	1486	BTG2
-1.59833	1.11443	0.0350249	0.195666	0.592206	0.468142	3.11851e-16	0.0598584	0.94036	1488	ATP2B4
-3.01496	0.722099	0.248866	0.323229	0.914965	0.793097	1.08246e-20	0.42999	0.753681	1489	SNRPE
-3.75758	-14.8945	-0.364619	57.4998	909.526	0.823444	0.947896	0.986934	0.657912	1490	SOX13
-3.61993	0.640774	0.740291	0.435547	1.09907	1.18656	9.47124e-17	0.559884	0.532696	1491	ETNK2
-0.592432	0.0846827	-0.181062	0.139928	0.349077	0.303409	2.29752e-05	0.808323	0.550669	1492	PLEKHA6
-4.62715	0.702898	-1.81058	0.675829	1.20041	1.13099	7.56112e-12	0.558179	0.109403	1493	AL606489.1
-3.87045	0.753549	-0.290871	0.477334	1.32779	1.06718	5.12583e-16	0.570361	0.785191	1494	PPP1R15B
-1.75813	0.139182	0.456168	0.17706	0.624202	0.467346	3.09538e-23	0.823554	0.329023	1495	PIK3C2B
-0.854767	-0.0375636	0.08295	0.134502	0.404874	0.310934	2.08331e-10	0.926079	0.789641	1496	MDM4
-6.1697	-14.1833	-1.11961	63.0501	997.146	2.37925	0.922048	0.988651	0.637946	1497	AL512306.3
-0.594661	0.122424	0.0449789	0.111848	0.381357	0.26901	1.05674e-07	0.748195	0.867212	1498	LRRN2
-0.112801	-0.136117	-0.116882	0.0975278	0.279466	0.215059	0.247432	0.626213	0.586795	1499	NFASC
-2.10227	0.646149	0.318981	0.235759	0.600637	0.56669	4.78919e-19	0.282029	0.573514	1500	CNTN2
-8.2548	2.8806	14.4802	193.249	1.45399	1003.73	0.965928	0.0475731	0.98849	1501	TMEM81
-3.08139	0.518645	0.167986	0.363578	0.87921	0.845978	2.34704e-17	0.555258	0.842599	1502	RBBP5
-1.9563	-0.464934	-1.00196	0.299817	0.717869	0.59697	6.80114e-11	0.517205	0.0932672	1503	DSTYK
-2.90096	0.970241	0.0573401	0.289131	0.810283	0.695936	1.08728e-23	0.231147	0.934334	1504	TMCC2
-9.54967	-14.6624	13.4335	282.533	1860.06	1334.32	0.973036	0.993711	0.991967	1505	NUAK2
-4.78113	-13.9306	-0.609187	56.1496	888.15	1.08088	0.932142	0.987486	0.573026	1506	KLHDC8A
-4.63016	1.48608	-0.136722	0.74146	1.29223	1.5526	4.24751e-10	0.250139	0.929829	1507	LEMD1
-2.27677	0.483501	0.191892	0.338157	0.745005	0.756214	1.66347e-11	0.516345	0.799686	1508	CDK18
-2.29785	-0.333767	-0.723518	0.298265	0.914974	0.630644	1.31824e-14	0.715274	0.251271	1509	MFSD4A
-6.8713	-16.7386	17.1007	310.818	2226.48	1439.37	0.982362	0.994002	0.990521	1510	ELK4
-0.206209	0.199804	-0.48543	0.086344	0.291969	0.192921	0.0169299	0.493764	0.0118623	1512	NUCKS1
-3.43261	0.368209	0.221795	0.38533	1.16202	0.942061	5.18514e-19	0.751343	0.81387	1513	RAB29
-3.83984	-15.2228	-0.982067	58.5998	926.932	0.5708	0.947755	0.986897	0.0853401	1514	SLC41A1
-4.53261	1.43437	-0.109414	0.639675	1.23358	1.35885	1.38242e-12	0.244921	0.935824	1515	PM20D1
-0.445183	0.156774	0.129835	0.154043	0.284575	0.331138	0.00385264	0.581698	0.694993	1520	SRGAP2
-7.99822	-13.7444	14.6244	223.401	1668.82	1022.8	0.97144	0.993429	0.988592	1521	IKBKE
-2.56139	1.45664	0.165596	0.287746	0.527553	0.634888	5.5055e-19	0.00576042	0.794225	1524	RASSF5
-3.16222	-0.3385	-0.600635	0.38379	1.07947	0.796142	1.73002e-16	0.75384	0.45059	1525	EIF2D
-3.92409	1.19197	-0.715411	0.500779	1.01956	0.993736	4.65279e-15	0.242362	0.471574	1526	DYRK3
-2.45256	-0.684484	0.125611	0.254393	1.09075	0.617594	5.3768e-22	0.53031	0.838832	1527	MAPKAPK2
-3.22446	-0.0238679	0.288993	0.362791	1.11659	0.906003	6.22627e-19	0.982946	0.749745	1529	PFKFB2
-6.41356	0.834834	15.1869	154.846	1.0726	804.271	0.966962	0.436376	0.984935	1530	YOD1
-7.61371	2.00298	14.479	178.005	1.34093	924.551	0.965883	0.135246	0.987505	1531	AL596218.1
-2.17277	-0.958101	-0.121477	0.235837	1.09193	0.53644	3.17114e-20	0.380247	0.820852	1532	CD55
-7.8669	-14.6265	14.9903	227.948	1479.32	1079.73	0.972469	0.992111	0.988923	1535	CR1L
-1.19338	0.0129705	0.0154721	0.170271	0.463651	0.381081	2.40548e-12	0.977682	0.967614	1536	CD46
-0.396428	0.366415	0.182523	0.154374	0.274197	0.332772	0.0102295	0.181444	0.583354	1537	MIR29B2CHG
-0.401135	0.522325	0.2364	0.127969	0.350533	0.297891	0.00172068	0.136202	0.427441	1539	PLXNA2
-4.20703	-15.0773	0.998013	74.1641	1173.13	1.15928	0.954764	0.989746	0.389298	1540	CAMK1G
-5.04365	-14.6804	-0.703989	72.8308	1152.01	1.33327	0.944789	0.989833	0.597488	1541	LAMB3
-3.47545	0.180091	-0.0223278	0.712249	0.765782	1.49485	1.06328e-06	0.814074	0.988083	1542	AL031316.1
-8.36859	0.679507	13.7191	230.415	1.51546	1196.76	0.971027	0.653877	0.990854	1543	G0S2
-2.90037	1.19062	-0.403647	0.29779	0.664722	0.622395	2.04259e-22	0.0732695	0.516637	1547	UTP25
0.710036	-0.326011	-0.231944	0.0711536	0.208188	0.155506	1.88498e-23	0.117362	0.13582	1548	SYT14
-4.63018	1.85751	-0.134602	1.00805	1.17844	2.04272	4.36521e-06	0.114968	0.947462	1549	SERTAD4-AS1
-4.5034	0.870376	-0.70852	0.782502	1.16478	1.52099	8.65779e-09	0.454916	0.641338	1550	SERTAD4
-2.98363	1.26506	-0.0339077	0.491695	0.719331	1.05013	1.29468e-09	0.0786346	0.974242	1551	HHAT
-0.770971	0.23538	-0.236252	0.194917	0.334574	0.402425	7.64106e-05	0.48173	0.557155	1552	KCNH1
-0.575199	-0.327359	0.0148476	0.129792	0.417392	0.295684	9.35011e-06	0.432867	0.959952	1553	RCOR3
-1.69153	-0.0743923	0.39784	0.202099	0.586124	0.488303	5.77044e-17	0.899002	0.415221	1554	TRAF5
-3.93555	1.47793	1.13521	0.58247	2.25307	1.9062	1.41222e-11	0.511849	0.551486	1555	LINC00467
-4.37449	0.753959	-0.131212	0.692498	1.15346	1.49684	2.66746e-10	0.513338	0.930147	1556	SLC30A1
-0.520604	-0.0329505	-0.184095	0.0949576	0.347774	0.222728	4.19397e-08	0.924516	0.408494	1557	LPGAT1
-1.74544	0.717976	1.19722	0.281297	0.439916	0.688249	5.47014e-10	0.102664	0.0819449	1558	INTS7
-2.57222	-0.618383	-0.209835	0.267222	1.15381	0.62781	6.2243e-22	0.591993	0.738203	1559	PPP2R5A
-8.34223	-16.0752	15.3246	316.244	2057.9	1497.14	0.978955	0.993767	0.991833	1560	AL360091.3
-2.93402	0.175105	-0.806113	0.299072	0.940309	0.632461	1.01575e-22	0.852272	0.202463	1561	TMEM206
-2.16566	0.329221	0.855068	0.214613	0.731488	0.616074	6.05539e-24	0.65266	0.165159	1562	NENF
-5.7346	2.08766	-1.16106	1.10712	1.54793	1.77017	2.22207e-07	0.177439	0.511886	1565	BATF3
-1.19825	0.666789	0.0482095	0.141464	0.34537	0.322622	2.44529e-17	0.0535259	0.881214	1566	NSL1
-1.50864	0.274333	0.0856145	0.187525	0.512724	0.43136	8.62412e-16	0.592616	0.842673	1567	TATDN3
-4.87603	3.20352	-0.0949334	0.80264	1.21475	1.62039	1.23989e-09	0.00835988	0.953281	1569	FLVCR1-DT
-1.44517	-0.303957	0.111279	0.199946	0.581033	0.451251	4.90818e-13	0.600882	0.805218	1570	FLVCR1
-2.90427	-0.387147	0.612596	0.374382	1.10438	0.948583	8.66225e-15	0.725922	0.518408	1571	VASH2
-1.73196	0.526475	0.0371594	0.217821	0.487868	0.483277	1.84517e-15	0.280527	0.938711	1572	ANGEL2
0.438826	-0.203778	-0.0823527	0.10552	0.243163	0.224483	3.20052e-05	0.402013	0.713727	1573	RPS6KC1
0.00269496	0.245843	0.0804011	0.127972	0.269039	0.276904	0.983199	0.360832	0.771543	1574	PROX1
-3.78412	0.672107	0.670954	0.566553	1.00216	1.38907	2.4024e-11	0.502438	0.629079	1575	AL592287.1
-1.17682	-0.0871393	0.3933	0.174237	0.441305	0.407786	1.43704e-11	0.843469	0.334807	1576	SMYD2
-2.40328	0.445154	0.958351	0.28939	0.830534	0.782793	1.00131e-16	0.591969	0.220849	1577	PTPN14
-1.0318	0.282657	0.074552	0.190328	0.434321	0.41772	5.92133e-08	0.515175	0.858351	1579	KCNK2
-0.958985	0.491042	0.408856	0.117094	0.349377	0.300042	2.61517e-16	0.159879	0.172989	1580	KCTD3
-3.17862	-0.355226	-0.401221	0.447918	1.3737	0.988123	1.28025e-12	0.795951	0.684711	1581	USH2A
0.603579	-0.0847509	-0.113297	0.0969548	0.264166	0.215616	4.80437e-10	0.748344	0.599265	1582	ESRRG
-1.10276	0.622445	0.259707	0.153256	0.394237	0.360413	6.21952e-13	0.114368	0.471167	1583	GPATCH2
-9.12818	3.04818	13.5491	194.302	1.42993	1009.17	0.96253	0.033032	0.989288	1584	SPATA17
-2.4698	-0.855898	-0.787692	0.269746	1.11894	0.562148	5.38403e-20	0.44432	0.161149	1585	RRP15
-0.842318	-0.934488	-0.107624	0.140252	0.613831	0.33039	1.90448e-09	0.127913	0.744614	1586	TGFB2
-5.47562	-14.5731	-0.913281	72.7546	1150.79	1.50022	0.940007	0.989896	0.542681	1587	LYPLAL1-DT
-1.2524	0.104171	-0.0376595	0.19749	0.350223	0.41952	2.27426e-10	0.76613	0.928472	1588	LYPLAL1
-7.06304	-0.00353705	15.2341	228.679	1.10296	1187.76	0.97536	0.997441	0.989767	1589	AC096642.1
-3.33304	1.59034	0.296418	0.602692	0.765782	1.28539	3.19767e-08	0.0378239	0.817621	1591	ZC3H11B
-2.49777	0.734092	-0.567966	0.276266	0.677253	0.575878	1.54982e-19	0.278398	0.324006	1592	SLC30A10
-1.39715	-0.288268	0.219327	0.234864	0.509491	0.516615	2.70214e-09	0.571533	0.671167	1593	EPRS
-3.23716	0.358641	0.11772	0.465867	0.78877	1.01985	3.68741e-12	0.649336	0.908106	1594	BPNT1
-2.55352	-0.592293	-0.162712	0.23631	1.0511	0.541933	3.2316e-27	0.573097	0.763992	1595	IARS2
-0.778578	0.719515	0.292325	0.118291	0.326275	0.287893	4.64534e-11	0.0274374	0.309919	1596	RAB3GAP2
-0.0311137	0.392949	0.227393	0.0957828	0.268482	0.225043	0.745305	0.143304	0.312284	1597	MARK1
-5.12566	1.70358	-2.92688	0.871232	0.942472	1.21162	4.02327e-09	0.0706747	0.0157057	1598	C1orf115
-2.73286	-0.586746	0.522572	0.372097	1.12531	0.889341	2.06553e-13	0.602082	0.556805	1599	MARC2
-2.1163	0.0359184	-0.373203	0.213869	0.751142	0.486331	4.36364e-23	0.961861	0.442853	1600	MARC1
-6.34452	1.80251	16.1628	194.101	1.37274	1008.17	0.973924	0.189156	0.987209	1601	HLX-AS1
-5.46984	-0.378094	16.5636	177.611	1.13147	922.515	0.975432	0.738258	0.985675	1603	DUSP10
-1.59694	-0.171219	0.481846	0.218415	0.748552	0.539984	2.64212e-13	0.819076	0.372213	1604	AL356108.1
-3.70627	0.67698	-0.118175	0.4913	1.53323	1.16044	4.56459e-14	0.658823	0.918886	1605	AL513314.2
-4.55525	-14.4816	-0.795582	63.1094	998.256	0.904832	0.942458	0.988426	0.379261	1606	TAF1A
-1.61831	0.567848	-0.202916	0.299573	0.420403	0.618085	6.58874e-08	0.176785	0.742686	1607	MIA3
-9.44644	-13.8091	13.6254	288.531	1573.44	1406.74	0.973882	0.992998	0.992272	1608	AL592148.3
-3.55251	-0.590062	-1.07498	0.580497	1.10173	1.11221	9.37061e-10	0.59225	0.333781	1609	AIDA
-3.00133	-0.275389	-0.524119	0.306548	1.15917	0.675294	1.23395e-22	0.812212	0.437669	1610	BROX
-4.65462	2.06286	-0.27185	0.700986	1.34573	1.51382	3.13445e-11	0.125302	0.857483	1611	FAM177B
-2.65488	1.21478	-1.03691	0.2754	0.509536	0.514477	5.41516e-22	0.0171215	0.0438552	1612	AC093152.1
-6.28583	-13.6235	-2.09433	80.2723	1269.63	2.33801	0.937584	0.991439	0.370372	1613	DISP1
0.11673	0.0622677	0.265461	0.103492	0.274846	0.236918	0.259357	0.82077	0.262511	1615	SUSD4
-1.99361	0.547798	0.420164	0.195324	0.56258	0.498695	1.85031e-24	0.330193	0.399494	1617	CAPN2
-7.45166	-15.527	16.1892	301.688	2240.34	1383.56	0.980294	0.99447	0.990664	1618	TP53BP2
-0.69247	-0.267491	0.297058	0.127899	0.441967	0.308531	6.15714e-08	0.545027	0.33564	1619	FBXO28
-3.20112	-0.793316	-0.57122	0.619064	1.23608	1.2607	2.32951e-07	0.521003	0.650478	1620	DEGS1
-0.996147	0.299799	-0.0833549	0.12381	0.400886	0.291307	8.57077e-16	0.454555	0.77477	1621	NVL
-3.44255	-15.1922	0.488203	53.7398	850.056	0.698673	0.948923	0.985741	0.484703	1622	CNIH4
-1.06785	-0.0750753	-0.163179	0.160904	0.459395	0.355569	3.21077e-11	0.870186	0.646288	1623	WDR26
-0.794062	0.149126	0.405066	0.111654	0.395327	0.29102	1.1451e-12	0.706008	0.163957	1624	CNIH3
-0.272167	0.558604	0.0696772	0.125306	0.359097	0.289454	0.0298546	0.119808	0.809773	1626	DNAH14
-2.35826	-1.09205	-0.188222	0.399784	1.04814	0.840252	3.66085e-09	0.29746	0.822753	1627	LBR
-0.269028	0.147376	0.227535	0.115844	0.265959	0.260849	0.0202158	0.57949	0.383052	1628	ENAH
-1.7074	0.427426	0.322231	0.217806	0.641838	0.526175	4.53804e-15	0.505449	0.540271	1630	SRP9
-2.89	-0.164494	0.85644	0.336092	1.1567	0.913905	8.05159e-18	0.886914	0.348696	1631	EPHX1
-9.67237	-13.8754	13.8534	354.877	1992.71	1723.17	0.978256	0.994444	0.993586	1632	AL591895.1
-4.41819	-14.2128	0.72232	68.0069	1075.72	1.34159	0.9482	0.989458	0.590296	1633	TMEM63A
-2.96874	-0.146999	0.170516	0.296447	1.13187	0.744531	1.3176e-23	0.896667	0.818849	1634	AL117348.2
-3.67093	1.28479	0.949598	0.49452	0.838059	1.26776	1.14313e-13	0.125264	0.453835	1635	SDE2
-6.85415	1.84988	15.1839	167.109	1.13454	867.966	0.967283	0.102994	0.986043	1637	H3F3A
-4.46294	1.8721	-0.0783838	0.717991	1.43077	1.57785	5.10417e-10	0.190719	0.960379	1638	LINC01703
-1.50166	0.295595	-0.443044	0.221991	0.449973	0.460391	1.33785e-11	0.511234	0.335888	1639	ACBD3
-3.56525	0.127115	0.92778	0.609029	1.12743	1.4939	4.79902e-09	0.910231	0.53457	1640	LIN9
-2.03879	0.440102	1.02483	0.215535	0.622773	0.614969	3.10289e-21	0.479765	0.0956185	1641	PARP1
-3.02832	1.16987	0.794917	0.295613	0.677612	0.821287	1.25651e-24	0.0842635	0.333098	1642	STUM
-2.15685	0.551805	0.651321	0.240833	0.679768	0.623476	3.372e-19	0.416933	0.296179	1643	ITPKB
-5.27723	-13.6027	-1.07443	59.0053	933.295	1.47082	0.928735	0.988371	0.465089	1645	PSEN2
-1.3411	-0.760031	-0.2203	0.1392	0.618995	0.314877	5.72378e-22	0.219505	0.484153	1646	COQ8A
1.16361	-0.116848	-0.133959	0.0653711	0.149654	0.139276	7.06842e-71	0.43493	0.336138	1647	CDC42BPA
-2.09024	0.190912	0.280624	0.251591	0.593022	0.581013	9.72548e-17	0.747506	0.629102	1648	ZNF678
-3.29654	0.77486	0.327465	0.356228	0.787456	0.878177	2.16236e-20	0.325113	0.709229	1649	SNAP47
-5.63727	-13.2387	-0.919223	54.3785	860.102	1.41089	0.917433	0.987719	0.514712	1650	JMJD4
-1.67757	0.719977	-0.362815	0.157159	0.443776	0.348387	1.3423e-26	0.10472	0.297684	1651	ARF1
-2.93847	1.30139	-0.126818	0.472317	1.1349	1.03861	4.92762e-10	0.251505	0.902818	1652	C1orf35
-3.57641	0.874822	0.866228	0.512699	1.15249	1.32599	3.04435e-12	0.447809	0.513584	1653	MRPL55
-2.09999	-0.311957	-0.421823	0.309269	0.908865	0.663815	1.11992e-11	0.73142	0.525133	1654	GUK1
-7.85071	-14.6878	15.0245	235.67	1732.64	1083.82	0.973425	0.993236	0.98894	1655	GJC2
-5.18681	-14.2657	-0.285378	74.3979	1176.81	1.29446	0.944419	0.990328	0.825512	1657	IBA57
-2.44184	-0.230147	-0.740511	0.280666	0.876694	0.588862	3.31441e-18	0.792923	0.208562	1658	OBSCN
-3.01997	-0.727786	-0.459977	0.409256	1.06656	0.852834	1.59274e-13	0.495006	0.589644	1659	TRIM11
-7.62683	2.01975	14.3962	172.645	1.26298	896.715	0.964764	0.109777	0.987191	1660	TRIM17
-3.92538	1.15704	-0.66871	0.499374	1.11596	1.02755	3.82304e-15	0.299823	0.515187	1661	HIST3H2A
-2.38884	-0.0121009	-0.903873	0.256423	0.926359	0.541029	1.20772e-20	0.989578	0.0947895	1663	RNF187
-4.83152	-14.4394	0.22187	79.3507	1255.16	1.34522	0.951448	0.990821	0.868997	1664	RHOU
-2.24997	0.85702	0.362748	0.22597	0.538332	0.546287	2.35128e-23	0.111387	0.506675	1665	RAB4A
-7.03708	1.19951	14.7552	170.989	1.11806	888.117	0.967172	0.283338	0.986745	1666	AL117350.1
-1.04112	-0.622258	-0.50419	0.124818	0.510862	0.273824	7.36241e-17	0.223203	0.0655787	1667	CCSAP
-1.55262	0.825295	-0.56276	0.16633	0.415888	0.349684	1.01369e-20	0.0472095	0.107543	1668	NUP133
-1.8381	-0.67319	-0.369871	0.190489	0.831573	0.434704	4.9458e-22	0.418206	0.394848	1669	ABCB10
-2.19694	0.17238	0.293723	0.261977	0.772745	0.632542	5.03047e-17	0.823477	0.642395	1670	TAF5L
-3.55092	0.352665	-1.3351	0.49825	0.893458	0.922729	1.02742e-12	0.69305	0.147924	1671	URB2
-0.656766	0.164849	0.228521	0.134839	0.392223	0.317452	1.11174e-06	0.674271	0.471611	1673	GALNT2
-0.28753	-0.287502	-0.0281185	0.0904271	0.329228	0.212245	0.00147431	0.382521	0.894604	1675	PGBD5
-4.78341	-14.0035	0.190081	62.8909	994.795	1.20539	0.939372	0.988769	0.874699	1676	AL133516.1
-2.59637	0.762647	-1.33721	0.315036	0.510151	0.576524	1.70057e-16	0.13493	0.0203718	1677	COG2
-4.02704	0.711789	-0.9254	0.724744	0.984446	1.37908	2.75238e-08	0.469658	0.502205	1678	AGT
-3.2911	-0.0414512	-0.213362	0.398958	1.12945	0.885878	1.5942e-16	0.970724	0.809673	1681	C1orf198
-1.55257	0.404557	0.0500455	0.214819	0.480581	0.476061	4.92403e-13	0.399895	0.916277	1682	TTC13
-2.64248	1.38593	-0.146338	0.282075	0.708876	0.6385	7.39297e-21	0.0505702	0.818721	1683	ARV1
-2.59847	0.850317	-0.265753	0.26838	0.626555	0.577987	3.59366e-22	0.17474	0.645666	1685	TRIM67
-4.03823	-14.3691	0.342479	54.0241	854.546	0.951975	0.940415	0.986584	0.719029	1686	C1orf131
-1.99111	0.750187	-0.159569	0.286415	0.469844	0.597223	3.60525e-12	0.110339	0.789326	1687	GNPAT
-3.92949	0.769625	-2.02084	0.541714	1.50524	0.996978	4.05193e-13	0.609144	0.0426664	1688	EXOC8
-4.41585	0.242959	0.000663466	0.838348	1.08643	1.78815	1.3843e-07	0.823045	0.999704	1689	SPRTN
-1.05458	-0.292249	-0.257371	0.168086	0.436431	0.358818	3.51776e-10	0.503092	0.473205	1690	EGLN1
-8.51928	-13.6053	14.0094	224.074	1591.43	1039.93	0.969672	0.993179	0.989252	1691	AL445524.1
-8.40985	-14.4678	14.5539	245.153	1350.12	1193.66	0.972634	0.99145	0.990272	1692	TSNAX-DISC1
-1.81875	0.37208	-0.00284129	0.219661	0.656801	0.512065	1.23384e-16	0.571052	0.995573	1693	DISC1
-0.711705	0.211082	0.460015	0.131542	0.44437	0.333017	6.28585e-08	0.634777	0.167169	1694	SIPA1L2
-4.43581	1.00635	-1.02159	0.591514	1.20002	1.11257	6.4265e-14	0.401688	0.358499	1695	MAP10
-2.25052	0.449714	-0.677102	0.257327	0.641303	0.53461	2.21518e-18	0.483147	0.205321	1696	NTPCR
0.560927	0.156152	-0.00729457	0.0531545	0.181665	0.127446	4.93193e-26	0.390031	0.954357	1697	PCNX2
-1.68646	-0.0381916	0.117686	0.209385	0.499093	0.472432	7.98905e-16	0.939004	0.803279	1698	MAP3K21
-1.17217	-0.131648	-0.354762	0.184561	0.497855	0.397461	2.13747e-10	0.791448	0.372086	1699	KCNK1
0.971537	0.133887	0.152975	0.0795569	0.243285	0.184608	2.68693e-34	0.582094	0.407306	1700	SLC35F3
-2.07537	-0.40495	-0.11333	0.213993	0.865809	0.515932	3.06537e-22	0.63999	0.826136	1701	AL355472.3
-8.86968	2.14499	13.4139	210.064	1.44775	1091.04	0.96632	0.138446	0.990191	1702	AL355472.4
-5.04524	-14.2474	-0.742501	75.1931	1189.37	1.67191	0.946504	0.990442	0.656968	1703	AL355472.1
-3.7786	-15.3637	-0.818917	62.3157	985.71	0.613831	0.951649	0.987564	0.182168	1704	COA6
0.210178	0.0753464	0.0717671	0.134722	0.251124	0.284927	0.118738	0.764149	0.801135	1705	TARBP1
-1.86671	0.440491	-0.106334	0.256037	0.468449	0.542826	3.08173e-13	0.347055	0.844696	1707	IRF2BP2
-8.86968	2.14499	13.4139	210.064	1.44775	1091.04	0.96632	0.138446	0.990191	1708	AL160408.1
-1.57903	0.880463	0.0709575	0.318923	0.425128	0.661142	7.3781e-07	0.0383538	0.914531	1710	TOMM20
0.22489	0.0794983	-0.250797	0.0638778	0.209087	0.143961	0.000430527	0.703785	0.0814868	1712	ARID4B
-1.84996	-0.179586	0.140162	0.223264	0.731882	0.532209	1.17146e-16	0.806166	0.792274	1713	TBCE
-4.76492	1.12523	-1.38829	0.672643	1.2243	1.15813	1.4018e-12	0.358052	0.230633	1714	TBCE.1
-1.38325	0.607208	0.695594	0.138266	0.410464	0.38339	1.45898e-23	0.139055	0.0696277	1715	B3GALNT2
-1.50016	-0.287375	-0.0968901	0.206166	0.704893	0.482972	3.42712e-13	0.683504	0.841002	1716	GNG4
-0.0741483	0.327116	-0.230637	0.142184	0.250209	0.295575	0.602021	0.191087	0.435214	1717	LYST
-2.12059	-0.306648	0.580717	0.199379	0.790668	0.546563	2.02691e-26	0.698139	0.288013	1718	NID1
-1.54062	-0.483651	0.0633907	0.237566	0.570937	0.51712	8.87103e-11	0.39693	0.902436	1719	GPR137B
-0.749849	0.181601	0.544738	0.177708	0.318464	0.397356	2.44774e-05	0.568514	0.170404	1720	ERO1B
-7.93087	2.857	14.8069	188.951	2.60013	981.401	0.96652	0.271859	0.987962	1721	EDARADD
-2.02038	0.0336194	-0.393842	0.412565	0.434893	0.830623	9.72463e-07	0.938381	0.635391	1722	LGALS8
-3.86006	-15.1919	0.175925	68.7323	1087.2	0.880305	0.955214	0.988851	0.841602	1724	AL359921.1
-1.93841	0.493623	0.255752	0.208285	0.5641	0.499975	1.32091e-20	0.38154	0.608981	1725	HEATR1
-2.36397	0.432498	0.0129624	0.471107	0.599432	0.98143	5.22399e-07	0.470594	0.989462	1726	ACTN2
-0.75095	0.531426	0.436232	0.105855	0.292033	0.269464	1.30168e-12	0.0687974	0.105471	1727	MTR
1.02597	0.280606	-0.286215	0.0786884	0.198169	0.171494	7.40477e-39	0.156777	0.0951276	1728	RYR2
2.38339	-0.0515805	0.0380537	0.0406558	0.127388	0.0939092	0	0.685543	0.685317	1730	CHRM3
-3.37443	0.660305	-0.730161	0.76865	1.10985	1.53607	1.13316e-05	0.551876	0.634542	1731	CHRM3-AS2
1.00845	0.056209	-0.0854658	0.0487758	0.149264	0.111168	5.79211e-95	0.706489	0.442012	1732	FMN2
-1.72701	-0.174201	0.653196	0.199157	0.769329	0.537272	4.2599e-18	0.820865	0.224075	1733	GREM2
2.26564	-0.236013	-0.106503	0.0715791	0.141896	0.151875	7.06784e-220	0.0962564	0.483144	1734	RGS7
-3.89071	-15.2444	-1.04874	58.6898	928.354	0.585848	0.947145	0.986899	0.0734355	1735	FH
-0.941875	-1.00046	-0.598827	0.232251	0.614093	0.490363	5.00429e-05	0.103278	0.222013	1736	KMO
-2.55527	1.1317	0.280805	0.272304	0.712912	0.664663	6.35714e-21	0.112416	0.672677	1737	OPN3
-17.8088	-15.4958	-17.0533	714.417	2381.16	864.896	0.980113	0.994808	0.984269	1738	WDR64
1.6505	-0.48138	-0.162858	0.110818	0.176007	0.230007	3.61957e-50	0.0062379	0.47891	1739	PLD5
-2.89728	-0.00735653	0.993803	0.426225	1.17855	1.07971	1.06433e-11	0.99502	0.357346	1740	AL591686.2
-0.00504437	0.264937	-0.0613097	0.0815067	0.241238	0.187048	0.950651	0.272099	0.743081	1741	CEP170
0.0916425	0.320441	0.0328037	0.0732681	0.227549	0.173744	0.211014	0.159064	0.850245	1743	SDCCAG8
1.44111	0.127194	-0.0524328	0.0379671	0.132508	0.0907387	0	0.337106	0.563369	1744	AKT3
-2.60309	-0.578128	-0.0302884	0.30113	1.21486	0.709827	5.40827e-18	0.634159	0.965965	1745	AL591885.1
-1.75227	-0.421927	-1.11223	0.2201	0.599545	0.435933	1.70309e-15	0.481591	0.01073	1746	ZBTB18
-2.43693	-0.0290643	-0.219071	0.240975	0.889055	0.56745	4.84832e-24	0.973921	0.699451	1747	AL645465.1
-2.03507	0.220488	-0.179861	0.206422	0.588667	0.465198	6.28046e-23	0.707992	0.699027	1748	ADSS
-2.91067	0.96637	0.393762	0.306964	0.82168	0.779442	2.49126e-21	0.239559	0.613429	1749	CATSPERE
-2.27549	0.633442	1.55817	0.27898	0.556483	0.83366	3.44963e-16	0.254998	0.0616126	1750	DESI2
-2.98154	0.836539	-0.682396	0.475433	0.552989	0.927452	3.58219e-10	0.130341	0.461868	1751	COX20
-0.219323	0.12501	0.774186	0.17394	0.278176	0.386869	0.207341	0.653149	0.0453754	1752	HNRNPU
-0.420076	-0.320616	0.236072	0.178519	0.336779	0.381768	0.0186171	0.341094	0.536336	1754	EFCAB2
-0.363268	-0.436298	0.664518	0.300157	0.421712	0.639157	0.226178	0.300862	0.298489	1755	KIF26B
1.36331	-0.0102002	0.00771076	0.0599961	0.15978	0.133335	2.63944e-114	0.949098	0.953884	1756	SMYD3
-4.89376	0.817403	-1.63369	0.79855	1.24122	1.37221	8.88156e-10	0.510187	0.23383	1757	TFB2M
-1.3244	0.572299	-0.53133	0.170735	0.411062	0.357349	8.69226e-15	0.163849	0.13705	1758	CNST
-2.02596	-0.753496	-0.602546	0.258741	0.791868	0.533632	4.87584e-15	0.341329	0.258839	1760	SCCPDH
-0.781111	0.557923	0.360791	0.125121	0.358682	0.306224	4.29724e-10	0.119831	0.23872	1762	AHCTF1
-8.08099	-14.8715	14.735	230.824	1612.3	1075.68	0.972072	0.992641	0.989071	1763	ZNF670-ZNF695
-3.18023	0.141648	-1.1237	0.432017	0.883696	0.835137	1.82041e-13	0.872653	0.178456	1765	ZNF124
-8.0699	-14.7195	15.0297	262.324	1903.71	1210.66	0.975458	0.993831	0.990095	1766	AL390728.6
-2.03354	-1.22305	-0.556786	0.345824	0.766029	0.695697	4.0958e-09	0.110352	0.423521	1768	ZNF496
-4.84936	-14.4936	0.217768	75.5723	1195.39	1.39177	0.948836	0.990326	0.875664	1770	AL390860.1
-7.06259	1.74649	15.7	233.053	1.71559	1210.48	0.975824	0.308672	0.989652	1771	OR2L5
-3.98256	0.551448	-0.959632	0.534027	1.25085	1.04657	8.81132e-14	0.659315	0.359179	1772	OR2L2
-5.4456	2.40877	-0.344779	1.15674	0.949884	2.13852	2.50498e-06	0.0112173	0.871918	1773	OR2L3
-8.52626	-13.3672	13.9922	227.235	1675.53	1044.18	0.970069	0.993635	0.989309	1775	OR2M3
-18.4706	-15.8001	-16.3791	926.604	3322.87	1117.66	0.984096	0.996206	0.988308	1776	OR2M4
-5.01732	1.73092	-0.565848	0.754483	1.30502	1.42121	2.93055e-11	0.184722	0.690523	1778	LYPD8
-3.72666	-15.4583	-0.06555	75.0617	1187.33	0.716531	0.960403	0.989612	0.927109	1779	SH3BP5L
-4.40879	1.73157	0.735761	0.685949	2.26142	2.02085	1.29901e-10	0.443856	0.715794	1780	ZNF672
-1.97758	-0.211942	-0.379704	0.255869	0.69728	0.546802	1.0851e-14	0.761162	0.487427	1781	ZNF692
-3.88625	0.812186	-0.309447	0.55822	1.66078	1.28121	3.35797e-12	0.624814	0.809146	1782	PGBD2
-0.883138	0.161384	-0.347902	0.20226	0.307487	0.411348	1.26341e-05	0.599688	0.397686	1784	SH3YL1
-2.62459	0.466704	0.389781	0.336056	0.903106	0.804553	5.71978e-15	0.605312	0.628053	1785	ACP1
-9.47057	-13.781	13.119	246.881	1654.09	1161.56	0.9694	0.993353	0.990989	1786	LINC01865
-4.99997	2.60656	-0.799018	1.23137	1.81757	2.36729	4.89663e-05	0.151546	0.735722	1787	TMEM18
-3.46257	0.0444389	0.86565	0.569926	1.26076	1.44065	1.2362e-09	0.971882	0.547925	1789	LINC01115
-1.21244	0.668115	0.482495	0.186112	0.563949	0.459155	7.28975e-11	0.236133	0.293335	1790	SNTG2
-2.04327	-0.0712474	0.937044	0.336756	0.566492	0.796243	1.29911e-09	0.899914	0.239263	1792	PXDN
2.09268	0.00406662	-0.00481717	0.0467973	0.102985	0.100626	0	0.968502	0.961818	1793	MYT1L
-0.909242	0.74692	-0.605369	0.138732	0.375984	0.299475	5.60283e-11	0.0469697	0.0432352	1795	LINC01250
-3.85311	-0.741674	-0.932565	0.850812	1.09253	1.6372	5.93354e-06	0.497226	0.568943	1796	AC019118.2
-1.63949	-0.367976	-0.46122	0.293201	0.459639	0.591527	2.24849e-08	0.423377	0.435561	1797	EIPR1
-0.504529	0.647277	0.0943266	0.0902706	0.273117	0.219748	2.28281e-08	0.01779	0.667742	1798	TRAPPC12
-2.52064	0.724821	-0.195642	0.268231	0.710376	0.601736	5.5994e-21	0.30757	0.745083	1799	ADI1
-4.32168	-14.2871	-0.00809473	59.6045	942.814	0.990406	0.942199	0.98791	0.993479	1800	AC108488.2
-5.63727	-13.2387	-0.919223	54.3785	860.102	1.41089	0.917433	0.987719	0.514712	1802	RNASEH1-AS1
-2.79891	-0.191994	-0.204962	0.341451	1.18522	0.763318	2.46231e-16	0.871314	0.788304	1803	RPS7
-9.33184	-14.6572	13.1982	229.815	1492.6	1088.38	0.96761	0.992165	0.990325	1804	COLEC11
-5.20228	-13.7816	-1.00783	57.7405	913.294	1.38053	0.92821	0.98796	0.465372	1806	SOX11
-3.52583	1.64559	0.355066	0.353667	0.690454	0.841117	2.07556e-23	0.0171559	0.672925	1807	NRIR
-9.33951	-14.5795	13.1633	229.663	1542.84	1079.92	0.967562	0.99246	0.990275	1808	CMPK2
-2.4505	0.469862	0.00138298	0.235035	0.739155	0.564882	1.884e-25	0.524988	0.998047	1809	RSAD2
-0.267442	0.143477	-0.196248	0.0934856	0.277918	0.209377	0.00422602	0.605674	0.348606	1811	RNF144A
-1.85834	1.15253	-0.529119	0.339678	1.06146	0.763173	4.47807e-08	0.277568	0.488113	1813	LINC00298
-3.08812	1.50735	-0.846342	0.362834	0.596632	0.688578	1.72258e-17	0.0115229	0.219028	1814	LINC00299
-3.03574	-0.559773	-1.37448	0.486775	1.08694	0.94758	4.47669e-10	0.606555	0.146915	1817	ID2
0.126597	0.422125	0.120916	0.0881359	0.219157	0.200127	0.150892	0.0540878	0.545711	1818	KIDINS220
0.0734451	0.411821	-0.0752856	0.088115	0.264258	0.20373	0.404555	0.119137	0.711728	1819	MBOAT2
-1.23308	0.645542	0.0598042	0.140668	0.410303	0.335788	1.85364e-18	0.115642	0.858644	1820	ASAP2
-1.30298	0.372727	-0.0434382	0.186041	0.440656	0.411382	2.49245e-12	0.397639	0.915907	1821	ITGB1BP1
-3.73921	-15.4845	-0.125969	70.9412	1122.15	0.728571	0.957964	0.98899	0.862731	1822	CPSF3
-1.95827	0.305805	-0.336416	0.219301	0.662705	0.48526	4.27565e-19	0.644476	0.48814	1823	IAH1
-1.22459	0.117212	0.119984	0.139276	0.479435	0.339645	1.46149e-18	0.806859	0.723891	1824	ADAM17
-7.35928	-15.7396	16.3689	307.595	2282.2	1411.01	0.980912	0.994497	0.990744	1825	AC080162.1
-1.32904	-0.357477	0.400638	0.185847	0.595276	0.443489	8.5989e-13	0.548157	0.366325	1827	YWHAQ
-1.51656	0.445567	-0.273605	0.212642	0.52275	0.463533	9.89413e-13	0.394019	0.555017	1830	TAF1B
-3.59147	0.50632	0.760215	0.452533	1.19305	1.22599	2.08179e-15	0.671281	0.535202	1831	AC010969.2
-2.97085	-0.328765	-0.526017	0.378335	1.43044	0.868603	4.08111e-15	0.818221	0.544787	1832	GRHL1
-7.62886	2.07362	14.4482	174.366	1.32129	905.653	0.965102	0.116557	0.987272	1834	KLF11
-3.99764	0.988738	0.370685	0.481664	1.12643	1.21775	1.04422e-16	0.380072	0.760821	1835	CYS1
-1.97391	0.304234	-0.654766	0.199443	0.630111	0.431373	4.28612e-23	0.629219	0.129049	1836	HPCAL1
-7.85071	-14.6878	15.0245	235.67	1732.64	1083.82	0.973425	0.993236	0.98894	1837	ODC1
-1.13883	0.264653	0.319292	0.177135	0.409353	0.40583	1.28271e-10	0.517946	0.43142	1838	NOL10
-7.95276	-14.7713	14.8331	228.765	1676.72	1052.96	0.972268	0.992971	0.988761	1839	ATP6V1C2
-1.92287	-0.0879075	-0.552917	0.290442	0.682001	0.609666	3.57943e-11	0.89744	0.36445	1840	PDIA6
-4.10858	-14.6009	0.32456	62.095	982.209	1.06032	0.947246	0.98814	0.759531	1843	KCNF1
-8.25486	2.88088	14.4802	193.236	1.45407	1003.66	0.965925	0.0475634	0.988489	1845	C2orf50
-4.26963	-14.1009	0.85365	53.6599	848.777	1.22495	0.936581	0.986745	0.485876	1846	PQLC3
0.412269	-0.0984296	-0.196499	0.0669112	0.238641	0.156082	7.2088e-10	0.680003	0.208049	1847	ROCK2
-2.94394	0.650305	0.275182	0.386979	0.712088	0.87729	2.79464e-14	0.361118	0.753769	1848	E2F6
-1.21738	0.585005	0.136774	0.13801	0.438309	0.340969	1.13482e-18	0.181979	0.688321	1849	GREB1
-8.18896	-14.8079	14.8837	261.91	1905.01	1208.02	0.975057	0.993798	0.99017	1850	NTSR2
-0.846332	-0.396048	-0.197986	0.151813	0.450763	0.33182	2.47775e-08	0.379608	0.55073	1851	LPIN1
-4.18105	2.73336	1.30062	0.598504	1.07076	1.49276	2.83177e-12	0.0106879	0.383598	1852	MIR3681HG
-4.27349	-14.7721	0.216982	75.7209	1197.74	1.21707	0.954993	0.99016	0.858501	1853	TRIB2
-2.30358	-0.59389	1.48443	0.396842	1.26139	1.04401	6.44519e-09	0.637769	0.15507	1854	LINC00276
-3.1877	0.94412	-0.999379	0.457154	0.824968	0.888991	3.10424e-12	0.252444	0.26094	1855	FAM84A
-5.59605	-13.0222	-0.875151	51.7572	818.631	1.44678	0.9139	0.987308	0.545249	1856	AC068286.1
-0.0489738	0.190818	-0.154081	0.0775853	0.231076	0.176068	0.527894	0.408929	0.381507	1857	NBAS
-1.65466	-0.210908	-0.114164	0.219448	0.64662	0.494665	4.69523e-14	0.744295	0.817478	1858	DDX1
-5.63727	-13.2387	-0.919224	54.3785	860.102	1.4109	0.917433	0.987719	0.514712	1860	MYCN
-0.0256526	0.10493	0.144065	0.0834858	0.263844	0.199562	0.758639	0.690853	0.470351	1863	FAM49A
-8.01661	-14.7796	14.8201	234.716	1715.71	1081.14	0.972754	0.993127	0.989063	1864	RAD51AP2
0.0610759	0.384473	-0.276699	0.0667222	0.209006	0.151092	0.359995	0.0658366	0.067052	1865	VSNL1
-1.44076	0.329529	0.366358	0.154088	0.532003	0.399988	8.74761e-21	0.535645	0.359707	1866	SMC6
-3.25842	1.69988	0.710976	0.315925	0.596815	0.813734	6.09927e-25	0.00439607	0.38227	1867	GEN1
-2.14789	-0.64509	-0.386789	0.308549	0.903477	0.66277	3.37236e-12	0.475222	0.559493	1868	KCNS3
-3.86706	0.37637	-0.165026	0.601221	1.37666	1.30841	1.25924e-10	0.78455	0.899631	1869	RDH14
-2.03712	0.522651	1.00151	0.247614	0.646505	0.658989	1.91934e-16	0.418846	0.12857	1870	LINC01376
-2.88942	0.420776	0.32175	0.378003	1.01111	0.902049	2.10721e-14	0.677298	0.721326	1872	TTC32
-2.44842	-0.576955	-0.666627	0.356539	0.877435	0.726069	6.54846e-12	0.510829	0.35855	1873	WDR35
-7.03324	-15.7695	15.9922	222.546	1605.72	1028.66	0.974788	0.992164	0.987596	1874	LAPTM4A
-0.0779623	0.116525	0.358366	0.0712423	0.240652	0.183484	0.273812	0.628241	0.0508055	1875	PUM2
-4.12149	-15.2042	-0.570824	73.7644	1166.81	0.739535	0.955442	0.989603	0.440193	1876	RHOB
-2.21624	-0.357493	0.168098	0.270465	0.824246	0.627196	2.52258e-16	0.664491	0.788688	1877	HS1BP3
-1.01145	-0.26071	-0.336055	0.130926	0.452431	0.291129	1.11543e-14	0.564452	0.24837	1879	LDAH
-9.30982	-12.2929	13.5731	296.106	2246.25	1349.57	0.974918	0.995633	0.991975	1880	AC018742.1
-3.32022	0.835814	1.37121	0.662285	0.940311	1.6058	5.35091e-07	0.374073	0.393153	1881	LINC01830
0.147625	0.219558	-0.204009	0.221357	0.273942	0.455346	0.504828	0.422855	0.654132	1883	KLHL29
-0.605601	-0.0164519	0.0512998	0.101906	0.350565	0.243917	2.80303e-09	0.962569	0.833421	1885	ATAD2B
-1.00176	-0.333395	-0.353125	0.195447	0.444469	0.409637	2.96806e-07	0.453195	0.388664	1886	UBXN2A
-4.28955	2.81038	0.388608	0.550315	0.90713	1.13464	6.45552e-15	0.00194761	0.731979	1887	MFSD2B
-9.67237	-13.8754	13.8534	354.877	1992.71	1723.17	0.978256	0.994444	0.993586	1888	WDCP
-5.49303	2.53636	-0.93052	1.16861	0.94846	1.99957	2.59559e-06	0.00749102	0.641674	1889	FKBP1B
-4.35485	-15.4023	-1.07184	70.6604	1117.7	0.900736	0.950857	0.989005	0.23406	1890	SF3B6
-1.30238	0.809974	-0.143889	0.187262	0.412592	0.406437	3.52924e-12	0.0496302	0.72332	1891	FAM228B
-7.9438	-15.0375	15.6411	314.071	2332.08	1440.39	0.979821	0.994855	0.991336	1893	PFN4
-4.97241	2.40229	-0.976526	0.758093	1.08303	1.19921	5.41307e-11	0.0265464	0.415467	1894	AC008073.3
-5.09818	-14.3537	-0.374661	72.254	1142.89	1.29448	0.943749	0.98998	0.772252	1895	FAM228A
-0.426016	0.259789	0.199046	0.168772	0.281806	0.360545	0.0115956	0.356596	0.5809	1896	ITSN2
-3.99654	-14.9381	0.523024	70.1564	1109.73	1.11263	0.954572	0.98926	0.6383	1897	AC009228.1
1.24673	-0.153852	0.0511686	0.0772098	0.159624	0.16521	1.1877e-58	0.335124	0.756775	1898	NCOA1
-7.50804	-14.7837	15.4915	239.844	1784.84	1099.29	0.975027	0.993391	0.988756	1900	CENPO
-0.945141	-0.481705	0.015355	0.143851	0.478031	0.329076	5.02209e-11	0.313605	0.962784	1901	ADCY3
-2.43609	-1.09737	-0.755248	0.270494	1.09989	0.560105	2.13601e-19	0.318421	0.177529	1902	DNAJC27
-1.07212	-0.359138	-0.0918967	0.158781	0.518081	0.361747	1.45627e-11	0.488179	0.799468	1903	DNAJC27-AS1
-0.454175	0.304689	0.25275	0.112324	0.33146	0.268642	5.26753e-05	0.357974	0.346786	1904	EFR3B
-0.601197	-0.116146	0.0345902	0.100389	0.352411	0.239851	2.11528e-09	0.741721	0.88533	1905	DNMT3A
-3.49845	1.04213	1.05646	0.430255	0.798133	1.18201	4.25352e-16	0.19165	0.37144	1906	AC012074.1
0.604054	-0.107071	-0.0579297	0.0508571	0.186377	0.120939	1.54995e-32	0.565638	0.631939	1907	DTNB
-1.30639	0.567829	-0.390243	0.130251	0.37798	0.286181	1.12822e-23	0.133027	0.172685	1909	ASXL2
-0.857324	0.370992	0.504786	0.135376	0.365963	0.331475	2.40546e-10	0.310707	0.127797	1910	KIF3C
-0.683121	0.245577	0.151233	0.109858	0.352597	0.266934	5.02796e-10	0.486128	0.571017	1911	RAB10
-8.25486	2.88088	14.4802	193.236	1.45407	1003.66	0.965925	0.0475633	0.988489	1912	GAREM2
-1.69669	0.702906	0.493138	0.168203	0.513655	0.442779	6.29715e-24	0.171174	0.265393	1913	HADHA
-1.60344	0.358639	0.121906	0.199915	0.499695	0.456453	1.05218e-15	0.472932	0.789413	1914	HADHB
-3.87465	0.128303	-1.42616	0.505008	1.40958	0.985727	1.68759e-14	0.927475	0.147951	1915	ADGRF3
-1.68132	0.499433	0.447866	0.178157	0.572952	0.461038	3.82509e-21	0.383381	0.331334	1916	SELENOI
-4.56964	-14.8263	-1.70624	58.2385	921.196	0.949867	0.937459	0.987159	0.0724472	1917	DRC1
-8.2548	2.88059	14.4802	193.249	1.45399	1003.73	0.965928	0.0475732	0.98849	1918	OTOF
-3.9846	-14.9933	0.404231	68.5494	1084.32	0.805879	0.953647	0.988968	0.615947	1919	KCNK3
-3.79675	0.909933	-0.791966	0.523076	1.55696	1.1136	3.91417e-13	0.558931	0.476976	1920	CENPA
-1.0065	0.496933	-0.171397	0.113909	0.359011	0.265099	9.91953e-19	0.166306	0.51793	1921	DPYSL5
-4.4081	1.24991	0.201358	0.776419	1.20409	1.67702	1.36694e-08	0.299247	0.904428	1922	AC013472.2
-1.07888	0.638154	0.0747401	0.16921	0.295739	0.364937	1.81813e-10	0.0309414	0.837726	1923	MAPRE3
-5.19454	-14.1537	-0.591691	68.1344	1077.71	1.44133	0.939229	0.989522	0.681427	1924	TMEM214
-3.21237	1.7714	0.810414	0.327763	0.608284	0.837991	1.11615e-22	0.00358982	0.333498	1925	AGBL5
-5.23409	-14.4986	-0.597493	70.9188	1121.76	1.3943	0.941166	0.989688	0.668268	1927	OST4
-8.2548	2.8806	14.4802	193.249	1.45399	1003.73	0.965928	0.0475731	0.98849	1928	EMILIN1
-7.40601	-14.8517	15.4217	220.927	1639.43	1013.4	0.973258	0.992772	0.987858	1929	KHK
-2.31177	0.548364	-0.193955	0.213869	0.596313	0.485883	3.1103e-27	0.357786	0.68976	1930	CGREF1
-7.62684	2.01975	14.3962	172.645	1.26298	896.715	0.964764	0.109778	0.987191	1932	PREB
-4.2794	-14.2295	0.0244094	56.2437	889.653	0.956647	0.93935	0.987239	0.979644	1933	SLC5A6
-4.46537	-14.4604	0.676577	70.8414	1120.56	1.31793	0.94974	0.989704	0.607698	1934	ATRAID
-2.90572	0.927016	-0.91102	0.367103	0.847438	0.732806	2.46719e-15	0.273997	0.213796	1935	CAD
-6.27753	-14.2056	-1.77029	54.9213	868.535	2.21633	0.909	0.986951	0.424436	1938	TRIM54
-4.11974	-14.5878	0.417433	58.1261	919.422	1.13866	0.943496	0.987341	0.713916	1939	UCN
-1.87606	0.636918	0.220141	0.211538	0.428256	0.482901	7.40132e-19	0.136953	0.648482	1940	MPV17
-1.99498	-0.404121	0.513764	0.194072	0.817165	0.522702	8.71249e-25	0.620924	0.325656	1941	GTF3C2
-2.92621	-0.199265	-1.08462	0.433418	0.797389	0.829411	1.46353e-11	0.802668	0.190977	1942	AC074117.1
-3.24653	0.221051	0.403133	0.356208	1.21939	0.92591	7.92927e-20	0.856148	0.663279	1943	EIF2B4
-3.45152	0.682677	-0.682437	0.418852	0.80821	0.831007	1.71598e-16	0.398291	0.411523	1944	SNX17
-4.29762	1.13194	-0.750685	0.614494	1.55671	1.27898	2.67629e-12	0.467143	0.557243	1945	ZNF513
-1.74243	0.00859641	0.464137	0.179948	0.589279	0.463681	3.56346e-22	0.988361	0.316835	1946	PPM1G
-3.20128	-15.8029	0.158837	65.6042	1037.73	0.629056	0.961081	0.98785	0.800654	1947	NRBP1
-8.56556	-13.7549	13.9586	225.354	1648.75	1037.77	0.96968	0.993344	0.989268	1948	KRTCAP3
-1.25746	0.543141	-0.234467	0.160601	0.349891	0.342571	4.88876e-15	0.120587	0.493702	1949	IFT172
-4.04246	-14.4232	-0.38251	50.8875	804.929	0.809774	0.936683	0.985704	0.636666	1950	FNDC4
-4.99066	2.66931	0.0654681	0.735868	1.05367	1.33592	1.18524e-11	0.011298	0.960914	1952	C2orf16
-2.14476	0.175143	-0.0979197	0.302502	0.507823	0.640842	1.34031e-12	0.730178	0.878557	1953	ZNF512
-9.54967	-14.6624	13.4335	282.533	1860.06	1334.32	0.973036	0.993711	0.991967	1954	CCDC121
-7.68076	-14.5319	15.0033	215.954	1594.97	991.899	0.971628	0.99273	0.987932	1955	GPN1
-2.97759	-0.00632483	1.38853	0.445574	0.769782	1.23703	2.34745e-11	0.993444	0.26166	1956	SUPT7L
-2.19205	0.921678	0.408344	0.203945	0.528483	0.520144	6.03911e-27	0.081158	0.432419	1957	SLC4A1AP
-0.82358	0.173823	-0.224136	0.140472	0.367069	0.306343	4.54757e-09	0.635827	0.464382	1958	MRPL33
-2.99993	-15.578	0.460205	56.4829	893.45	0.605457	0.957643	0.986089	0.447198	1959	RBKS
0.44271	-0.237838	-0.0583934	0.101178	0.230642	0.217214	1.21125e-05	0.302448	0.788061	1960	BABAM2
-2.96801	-0.659495	-0.811145	0.383705	1.07021	0.767101	1.03299e-14	0.537742	0.290322	1961	FOSL2
-2.59274	0.612835	0.669762	0.264498	0.735023	0.716297	1.09812e-22	0.404415	0.349771	1963	PLB1
-1.55512	-1.67657	-0.298068	0.370399	0.7294	0.75748	2.68704e-05	0.0215299	0.693951	1966	PPP1CB
-2.55391	0.182742	0.236587	0.344027	0.927301	0.797063	1.13999e-13	0.843774	0.766602	1967	SPDYA
-1.26627	-0.247617	-0.230008	0.181401	0.526452	0.399523	2.94087e-12	0.638104	0.564813	1968	TRMT61B
-1.69562	-0.539418	0.192437	0.242409	0.638488	0.541891	2.65504e-12	0.398202	0.722499	1969	WDR43
-2.54479	0.810789	-1.08082	0.457449	0.455117	0.864536	2.65188e-08	0.0748316	0.211235	1970	TOGARAM2
-0.471527	0.623293	0.305996	0.120077	0.265317	0.275307	8.60606e-05	0.0188116	0.266365	1971	CLIP4
-0.179446	-0.564457	-0.392236	0.211615	0.668243	0.477208	0.396448	0.398285	0.411111	1972	ALK
-2.80563	-0.398701	-0.247625	0.356777	1.42558	0.864217	3.72645e-15	0.779725	0.774471	1973	AC016907.2
-2.24729	-1.01147	-0.288032	0.220759	1.05237	0.488691	2.44038e-24	0.336485	0.555597	1974	YPEL5
-3.72908	0.436039	-0.659694	0.433182	1.30584	0.9259	7.39668e-18	0.738445	0.476162	1975	LBH
-0.632179	0.51855	-0.0774921	0.119346	0.344405	0.275412	1.17707e-07	0.13216	0.778428	1976	LCLAT1
-8.44642	-14.3459	14.9046	303.859	2183.6	1405.98	0.977824	0.994758	0.991542	1977	CAPN13
-0.78821	-0.195798	0.624073	0.184314	0.490283	0.429894	1.89902e-05	0.689631	0.146588	1978	GALNT14
-6.35627	-13.8828	-2.14685	73.797	1167.19	2.17874	0.931362	0.99051	0.324447	1979	CAPN14
-3.18538	1.24319	-0.800508	0.39734	0.773378	0.78035	1.08564e-15	0.10795	0.30497	1980	EHD3
-2.26449	0.575562	-0.13057	0.218863	0.622531	0.500434	4.33701e-25	0.355199	0.79416	1982	MEMO1
-1.73067	0.119933	-0.509646	0.158893	0.545034	0.350534	1.25748e-27	0.825834	0.14597	1983	DPY30
-0.888313	0.181899	0.165972	0.123518	0.365414	0.294324	6.39685e-13	0.618632	0.572816	1984	SPAST
-1.90716	-1.26566	0.134205	0.200707	1.08974	0.486364	2.05526e-21	0.245465	0.782598	1985	SLC30A6
-8.61082	-14.1504	14.8618	329.212	2445.97	1509.57	0.979133	0.995384	0.992145	1986	NLRC4
-1.08934	0.396071	0.117602	0.14945	0.41887	0.347104	3.12195e-13	0.344368	0.734755	1987	YIPF4
-4.73399	1.18089	-1.32774	0.681791	1.25019	1.19617	3.82622e-12	0.344878	0.266999	1988	AL133245.1
0.448466	0.12579	-0.0961845	0.0994567	0.202995	0.210443	6.50854e-06	0.535474	0.647629	1989	BIRC6
-1.48947	0.923885	0.915698	0.222394	0.372553	0.535822	2.12104e-11	0.0131427	0.0874586	1990	TTC27
-1.51329	0.524919	0.0106909	0.179408	0.421613	0.403717	3.31452e-17	0.213123	0.978874	1991	LINC00486
-1.89705	0.261668	0.107703	0.373426	0.605463	0.789146	3.77206e-07	0.665611	0.891442	1993	LTBP1
-5.10761	-14.2627	-2.05857	54.4981	862	1.3113	0.925331	0.986799	0.116446	1994	RASGRP3
-4.16933	-0.0234025	-0.127847	0.865659	1.2737	1.81546	1.46197e-06	0.985341	0.943859	1995	AC020594.1
-3.11686	-0.30502	-0.44618	0.350214	1.05754	0.746505	5.59105e-19	0.773022	0.550046	1996	FAM98A
-3.64123	0.642005	-0.694758	0.636829	1.62164	1.37448	1.07941e-08	0.69218	0.613228	1997	LINC01317
-5.09851	-14.2097	-0.183491	73.9981	1170.49	1.25718	0.945069	0.990314	0.883957	1998	AC068599.1
-1.09294	0.633823	-0.168738	0.249444	0.806514	0.575845	1.1786e-05	0.431938	0.769502	1999	AC012593.1
-8.2766	-13.4882	14.083	206.337	1496.53	952.409	0.968004	0.992809	0.988202	2000	AC009414.2
-0.360654	0.47614	0.309996	0.125985	0.308644	0.289443	0.0042009	0.122907	0.284165	2001	CRIM1
-1.06307	0.553174	0.0951809	0.136432	0.395944	0.323762	6.60012e-15	0.162383	0.76877	2002	FEZ2
-9.33951	-14.5795	13.1633	229.663	1542.84	1079.92	0.967562	0.99246	0.990275	2003	VIT
-1.24302	0.038265	-0.657657	0.147245	0.422811	0.305372	3.12304e-17	0.927889	0.0312698	2004	STRN
-0.974112	0.506673	0.46111	0.147688	0.391933	0.3577	4.23108e-11	0.196096	0.197364	2005	HEATR5B
-4.20475	0.461111	-0.0314177	0.626389	1.12588	1.40733	1.91072e-11	0.682131	0.982189	2006	GPATCH11
-1.05433	0.0495076	-0.103114	0.13963	0.401829	0.314271	4.32307e-14	0.901944	0.742831	2007	EIF2AK2
-1.5024	0.358144	-0.161589	0.19749	0.556623	0.443774	2.79464e-14	0.51995	0.715765	2008	CEBPZOS
-2.08278	0.25019	0.623594	0.293884	0.601091	0.689761	1.36971e-12	0.677244	0.365957	2009	CEBPZ
-1.46138	-1.03556	-0.0215068	0.151718	0.766158	0.359593	5.84614e-22	0.176496	0.952308	2010	NDUFAF7
-7.40062	-14.752	15.3555	215.11	1593.81	987.139	0.972555	0.992615	0.987589	2011	PRKD3
-4.73631	-14.4584	-1.02727	69.5402	1099.97	1.17653	0.945699	0.989513	0.382591	2012	QPCT
-1.53244	0.478245	0.794448	0.199394	0.462799	0.497519	1.52384e-14	0.301428	0.110306	2014	CDC42EP3
-1.96445	0.708142	-0.148166	0.26845	0.604881	0.584928	2.52202e-13	0.241715	0.800031	2016	RMDN2
-8.51272	-13.6073	14.0172	223.785	1582.53	1039.72	0.969656	0.99314	0.989243	2017	RMDN2-AS1
-8.51147	-13.9938	14.8031	307.329	2280.24	1409.78	0.977905	0.995103	0.991622	2018	CYP1B1
-3.01091	2.08398	0.107108	0.418329	0.602372	0.888232	6.13378e-13	0.000540912	0.90402	2019	CYP1B1-AS1
-1.45118	0.617006	-0.592223	0.177518	0.460826	0.374788	2.96269e-16	0.180599	0.114071	2021	ATL2
-2.53056	-0.649483	1.15841	0.283216	1.1378	0.842361	4.06862e-19	0.568118	0.169073	2022	AC011247.1
-1.58893	0.670617	0.0628134	0.213285	0.461272	0.473613	9.34889e-14	0.14599	0.894489	2023	HNRNPLL
-5.15446	-13.6329	-0.850856	50.4564	798.062	1.41083	0.918632	0.986371	0.54645	2024	GALM
-1.66763	0.567754	-0.67021	0.282893	0.387905	0.562665	3.74861e-09	0.143291	0.233601	2025	SRSF7
-5.2779	-14.2095	-0.400063	81.6792	1291.98	1.33291	0.948479	0.991225	0.764069	2026	GEMIN6
-1.05691	-0.132045	-0.114208	0.142114	0.500764	0.332147	1.02945e-13	0.792021	0.730961	2027	DHX57
-4.49112	-14.7668	-0.693774	70.5207	1115.49	1.019	0.949221	0.989438	0.495974	2028	MORN2
-3.25359	-0.21787	-0.766395	0.379069	1.33326	0.828421	9.23376e-18	0.870194	0.3549	2029	ARHGEF33
0.426714	-0.50371	0.00857072	0.0684756	0.25289	0.158877	4.61633e-10	0.0463918	0.956979	2030	SOS1
-9.67237	-13.8754	13.8534	354.877	1992.71	1723.17	0.978256	0.994444	0.993586	2031	CDKL4
0.191033	0.172488	-0.0987255	0.0713946	0.220489	0.163759	0.00745665	0.43404	0.546593	2032	MAP4K3
-0.211403	-0.0589805	-0.0289306	0.0871797	0.31361	0.208388	0.0153123	0.850822	0.889584	2033	AC007388.1
-0.877558	0.33015	-0.0732362	0.19951	0.349058	0.419711	1.08969e-05	0.344234	0.861479	2034	TMEM178A
-1.49636	0.791884	-0.0554114	0.201026	0.355928	0.429097	9.79636e-14	0.0260918	0.897251	2035	THUMPD2
-3.57838	-15.0789	1.05118	56.99	901.453	1.16645	0.949934	0.986654	0.367494	2036	SLC8A1-AS1
1.10452	0.196113	0.212652	0.173907	0.369082	0.374422	2.13571e-10	0.595175	0.570071	2037	SLC8A1
-3.30875	1.4824	0.694672	0.370655	0.783204	0.943872	4.38627e-19	0.0583927	0.461742	2038	PKDCC
-1.31805	0.00806653	0.137205	0.132839	0.469846	0.328624	3.33484e-23	0.986302	0.676304	2040	EML4
-2.33723	0.37946	-0.604533	0.246658	0.786506	0.5461	2.65307e-21	0.629477	0.268294	2041	COX7A2L
-5.02128	2.88175	0.27104	0.799078	1.09941	1.49818	3.30299e-10	0.00876254	0.856437	2042	KCNG3
-0.376074	-0.0506475	-0.26802	0.0931868	0.329626	0.213299	5.44394e-05	0.877885	0.208918	2043	MTA3
-7.54043	-15.3266	15.7934	269.993	1991.17	1240.61	0.977719	0.993858	0.989843	2047	ZFP36L2
-0.53361	0.267786	0.060068	0.109059	0.353703	0.260364	9.93748e-07	0.448994	0.817542	2049	THADA
-9.54967	-14.6624	13.4335	282.533	1860.06	1334.32	0.973036	0.993711	0.991967	2050	PLEKHH2
-1.16845	0.498361	0.455564	0.143608	0.432737	0.363996	4.07366e-16	0.249466	0.210729	2051	DYNC2LI1
-6.65841	0.832294	15.2318	178.257	1.25063	925.866	0.970204	0.505731	0.986874	2052	ABCG8
-0.862316	0.430622	-0.314243	0.143838	0.327481	0.306244	2.03427e-09	0.188526	0.304835	2053	LRPPRC
-0.459408	-0.244351	0.117782	0.138374	0.362133	0.306783	0.00090004	0.499831	0.701033	2054	PPM1B
-7.73437	-14.7749	14.9116	209.687	1482.19	974.323	0.970576	0.992047	0.987789	2055	SLC3A1
0.141433	0.448078	-0.261774	0.121794	0.227534	0.254222	0.245541	0.0489207	0.303149	2056	PREPL
-0.407676	0.624828	0.478534	0.172347	0.371405	0.384592	0.0180089	0.0925037	0.213403	2057	CAMKMT
-1.95746	0.590326	0.673739	0.207047	0.598372	0.546091	3.25553e-21	0.323862	0.217296	2058	SRBD1
1.29106	0.0312349	-0.00362508	0.0443301	0.156525	0.106453	1.79913e-186	0.841831	0.972835	2059	PRKCE
-4.44198	-14.8375	-0.613598	57.6654	912.122	1.15613	0.938599	0.987021	0.595604	2061	ATP6V1E2
-1.39671	0.249864	0.224487	0.14036	0.444057	0.348971	2.49826e-23	0.573649	0.520041	2062	RHOQ
-2.37881	-0.0131943	0.30339	0.21605	0.773872	0.55496	3.40189e-28	0.986397	0.584593	2064	PIGF
-3.43735	0.442241	0.990436	0.345163	1.05802	1.08724	2.31266e-23	0.675954	0.362313	2065	CRIPT
-1.37314	-0.0365955	-0.315911	0.158037	0.530757	0.357236	3.66591e-18	0.94503	0.376524	2066	SOCS5
-6.28583	-13.6235	-2.09433	80.2723	1269.63	2.33801	0.937584	0.991439	0.370372	2069	AC016722.2
-2.5156	0.941157	-0.861486	0.324803	0.782789	0.66472	9.55888e-15	0.229243	0.19497	2070	MCFD2
-1.56184	0.792593	-0.0629275	0.213074	0.469001	0.465839	2.3014e-13	0.0910356	0.892545	2071	TTC7A
-6.23751	-12.9157	-2.20978	50.8536	804.209	2.24354	0.902379	0.987186	0.324648	2073	AC073283.3
-8.33579	-15.1002	15.0735	302.208	2217.12	1390.64	0.977995	0.994566	0.991352	2074	AC106869.1
-6.33511	-13.7402	-1.68611	79.5689	1258.54	1.76071	0.936541	0.991289	0.33825	2075	EPCAM
-0.888421	-0.171099	-0.130448	0.1106	0.423455	0.262555	9.52918e-16	0.686173	0.619302	2076	MSH2
-1.81433	0.0978635	-0.104122	0.209772	0.701798	0.490284	5.19388e-18	0.889097	0.831818	2077	KCNK12
-2.35364	-0.25375	0.575182	0.402404	0.647395	0.90786	4.94694e-09	0.695091	0.52637	2078	MSH6
0.286367	-0.0326743	0.0530843	0.0691101	0.225746	0.16274	3.41852e-05	0.884917	0.74428	2079	FBXO11
-1.70636	0.397611	0.431421	0.166113	0.480205	0.425089	9.39766e-25	0.407669	0.310155	2082	FOXN2
-1.16863	0.551036	-0.0702196	0.165764	0.419251	0.370909	1.79008e-12	0.188734	0.849844	2083	PPP1R21
-4.40094	1.66745	0.697689	0.709773	2.11235	1.97288	5.62889e-10	0.429889	0.723609	2084	STON1-GTF2A1L
-6.49786	0.81135	16.1538	239.127	1.78294	1242.03	0.978322	0.649063	0.989623	2085	AC009975.1
-4.7711	2.17228	0.759931	0.856691	3.12371	2.69132	2.55884e-08	0.486794	0.777664	2086	FSHR
3.30741	-0.0650815	-0.0711556	0.0903866	0.100914	0.185307	3.85592e-293	0.518977	0.700988	2088	NRXN1
-2.68968	-0.530287	-1.01848	0.547845	1.38108	1.09587	9.12797e-07	0.701005	0.35269	2089	AC007402.1
-2.33613	-1.10234	0.948691	0.35596	1.27613	0.888294	5.27704e-11	0.38769	0.285524	2090	AC010967.1
-2.2617	-0.173667	0.136964	0.345375	0.72283	0.753295	5.811e-11	0.810129	0.855724	2091	ASB3
-0.519092	-0.0536303	-0.155296	0.142705	0.383485	0.314839	0.000275276	0.888779	0.621833	2092	GPR75-ASB3
-8.47428	-13.5896	14.0586	221.398	1509.07	1037.7	0.969467	0.992815	0.989191	2093	CHAC2
-2.10206	0.336408	0.0911852	0.233749	0.733483	0.561981	2.40964e-19	0.64649	0.871104	2094	ERLEC1
-0.998849	0.248164	0.280086	0.191753	0.352286	0.42151	1.89828e-07	0.48116	0.50638	2095	PSME4
0.139858	0.0943272	0.494286	0.0762974	0.280451	0.200714	0.0667936	0.736614	0.0137921	2096	ACYP2
-3.79704	0.0710604	-0.754491	0.587706	1.49891	1.22218	1.04163e-10	0.962188	0.537016	2097	C2orf73
0.372222	0.039496	-0.0893963	0.0645729	0.185838	0.144654	8.19592e-09	0.831694	0.536575	2098	SPTBN1
-9.54967	-14.6624	13.4335	282.533	1860.06	1334.32	0.973036	0.993711	0.991967	2099	AC092839.1
0.480055	0.0398968	-0.0449314	0.124877	0.233004	0.263067	0.000120937	0.864045	0.864383	2101	EML6
0.767024	0.0178971	-0.195202	0.145096	0.19361	0.29869	1.24798e-07	0.92635	0.513417	2102	RTN4
-1.77578	0.83673	-0.0782056	0.214832	0.409317	0.463336	1.38636e-16	0.0409328	0.865963	2103	CLHC1
-2.36931	0.573083	1.03385	0.49006	0.891882	1.12672	1.33319e-06	0.520513	0.358839	2104	RPS27A
-3.55896	-15.1838	0.514862	53.9413	853.238	0.803845	0.947395	0.985802	0.521848	2105	MTIF2
-2.13487	-0.0900271	0.826202	0.233313	0.813719	0.637505	5.67998e-20	0.911905	0.194978	2106	AC012358.3
1.13589	-0.0368355	-0.103685	0.111809	0.159749	0.230133	3.0151e-24	0.817638	0.652317	2107	CCDC88A
-2.05271	0.610018	0.0702822	0.250522	0.665596	0.582793	2.53236e-16	0.359405	0.904011	2108	CFAP36
-1.16664	0.513116	-0.337014	0.133434	0.379557	0.294625	2.26657e-18	0.176413	0.252676	2109	PPP4R3B
-1.35278	0.394999	-0.337718	0.245796	0.421157	0.50678	3.71931e-08	0.3483	0.505156	2110	PNPT1
-3.22597	-15.8495	0.214536	58.9517	932.494	0.774959	0.95636	0.986439	0.781906	2111	EFEMP1
-7.88463	-14.5858	14.9786	236.106	1737.08	1085.62	0.97336	0.9933	0.988992	2113	AC007743.1
0.473204	-0.290269	0.361909	0.195586	0.29288	0.405042	0.0155453	0.321644	0.371584	2114	CCDC85A
-3.03892	-0.163588	-0.622674	0.491312	1.39016	1.03346	6.19804e-10	0.906325	0.546833	2115	VRK2
-1.15434	0.681297	0.419412	0.170038	0.446852	0.407021	1.13129e-11	0.127344	0.302802	2116	FANCL
0.200622	0.189037	-0.442769	0.100235	0.317952	0.229672	0.0453365	0.552148	0.0538761	2117	LINC01122
-3.64857	2.01196	1.99947	0.658813	3.15054	2.56528	3.05789e-08	0.523077	0.435723	2118	LINC01793
-8.34976	-12.742	14.2937	241.525	1829.56	1101.28	0.972422	0.994443	0.989644	2119	AC007100.1
-1.47205	-0.0975705	-0.223858	0.199491	0.708793	0.467708	1.59444e-13	0.890511	0.632203	2120	BCL11A
-2.05243	-0.232033	-0.726727	0.217308	0.750783	0.46632	3.5619e-21	0.75728	0.119132	2121	PAPOLG
-7.64145	-14.504	15.2532	234.568	1735.9	1076.79	0.974012	0.993334	0.988698	2122	LINC01185
-2.22724	0.455026	0.0955258	0.325098	0.67019	0.709538	7.33481e-12	0.497169	0.892904	2123	REL
-3.18483	-0.222126	0.339069	0.898207	0.676515	1.87862	0.000391481	0.742656	0.856769	2124	PUS10
-2.27974	-0.22096	-0.327883	0.373958	0.699596	0.770839	1.08599e-09	0.752125	0.670575	2125	PEX13
-1.075	0.366203	0.0660442	0.142908	0.416242	0.335061	5.38128e-14	0.378976	0.843741	2126	KIAA1841
-2.71777	1.02643	-0.245609	0.293836	0.773882	0.657271	2.26008e-20	0.184728	0.708643	2127	C2orf74
0.640435	0.141127	-0.295186	0.0525363	0.171566	0.118312	3.49971e-34	0.410747	0.012596	2128	USP34
-4.13191	-15.1465	-0.128769	53.7336	849.931	1.08393	0.938706	0.985782	0.905435	2129	AC016727.1
-0.437978	0.232084	-0.10515	0.13927	0.274359	0.295723	0.00166192	0.397601	0.722163	2130	XPO1
-1.77986	0.832766	-0.43161	0.245909	0.553014	0.517241	4.5574e-13	0.132102	0.40403	2131	FAM161A
-1.9622	0.946825	0.680809	0.256804	0.52567	0.613664	2.15827e-14	0.0716748	0.26725	2132	CCT4
-0.286311	-0.333947	-0.0613223	0.173851	0.337728	0.366846	0.0995849	0.322759	0.867244	2133	COMMD1
-5.49252	-14.1655	-0.738693	67.0711	1060.79	2.3463	0.934733	0.989346	0.752888	2134	AC018462.1
-4.72989	1.77562	-0.0338339	0.789628	1.29437	1.62553	2.09809e-09	0.170123	0.983394	2135	B3GNT2
0.799546	0.0881416	0.00625257	0.0558428	0.182129	0.131359	1.69424e-46	0.628419	0.962036	2138	EHBP1
-8.50044	-14.5678	14.8231	289.472	1760.29	1387.98	0.976573	0.993397	0.991479	2139	AC092567.1
-7.62684	2.01975	14.3962	172.645	1.26298	896.715	0.964764	0.109778	0.987191	2140	AC009501.1
0.273167	0.452711	-0.183501	0.120927	0.217924	0.252859	0.0238875	0.0377667	0.468021	2142	WDPCP
-1.22973	0.448458	-0.0492184	0.243298	0.367823	0.508712	4.31677e-07	0.222759	0.922924	2143	MDH1
-1.69141	0.687638	0.344083	0.192847	0.496238	0.466306	1.77507e-18	0.165837	0.460581	2144	UGP2
-0.563338	0.0763057	-0.0734143	0.118115	0.370974	0.270694	1.84765e-06	0.837033	0.786231	2145	VPS54
-2.02323	0.461105	0.0408362	0.376814	0.472215	0.787198	7.9043e-08	0.32883	0.958628	2146	PELI1
-7.95409	3.28042	15.6401	231.686	1.24372	1203.37	0.972613	0.00834986	0.98963	2147	AC012368.1
-2.04296	0.180989	1.34724	0.235979	0.804895	0.714163	4.8263e-18	0.822088	0.0592335	2148	AC008074.1
-4.19968	1.84477	-0.0276924	0.693934	0.947622	1.39009	1.43077e-09	0.0515663	0.984106	2149	LGALSL
-0.983826	-0.0355567	-0.156233	0.171505	0.41998	0.372052	9.67036e-09	0.932529	0.674541	2150	AFTPH
-1.62967	-0.412757	0.0131696	0.172892	0.691832	0.417043	4.26119e-21	0.550765	0.974808	2151	SERTAD2
-7.85304	-14.3385	15.0065	235.581	1698.07	1089.19	0.973408	0.993263	0.989007	2152	LINC01800
-1.77909	0.207468	0.141224	0.251691	0.55816	0.560753	1.56561e-12	0.710116	0.801159	2154	SLC1A4
-8.49258	-14.6412	14.8477	293.788	1896.74	1393.06	0.976939	0.993841	0.991496	2155	LINC02576
-1.36648	0.152668	-0.16086	0.149009	0.476151	0.343221	4.71025e-20	0.748491	0.639301	2156	CEP68
-0.883878	-0.0415314	-0.146406	0.111833	0.410478	0.264104	2.7113e-15	0.919409	0.579339	2157	RAB1A
-1.11036	0.691654	-0.330052	0.133315	0.36714	0.294918	8.16647e-17	0.0595793	0.263083	2158	ACTR2
-0.665493	0.543845	0.221693	0.102857	0.310725	0.254477	9.79325e-11	0.0800759	0.383661	2159	SPRED2
-2.03273	0.319074	0.311853	0.217912	0.692162	0.54424	1.07645e-20	0.644811	0.566641	2162	MEIS1
-6.21582	-13.5589	-1.29557	75.6945	1197.21	2.23959	0.934553	0.990964	0.562938	2163	LINC01798
-7.15876	1.19368	15.0279	203.017	1.32783	1054.47	0.971871	0.368669	0.988629	2164	LINC01829
-4.88423	-14.5638	-0.546407	76.4806	1209.76	1.2047	0.94908	0.990395	0.650144	2165	ETAA1
-1.55758	-0.216161	-0.152246	0.210492	0.637585	0.468417	1.36491e-13	0.734587	0.745164	2166	C1D
-2.47058	0.24199	-0.512031	0.272014	0.738335	0.579208	1.06083e-19	0.7431	0.376685	2167	WDR92
-7.63347	-15.0282	15.2412	227.812	1662.46	1049.81	0.97327	0.992787	0.988417	2168	AC017083.3
-3.26354	1.10394	-0.672873	0.333641	0.727705	0.663062	1.35055e-22	0.129263	0.310203	2169	PNO1
-4.96436	-14.6061	-1.28253	72.2308	1142.53	1.05801	0.945205	0.9898	0.225431	2170	AC017083.1
-1.44363	-0.169971	-0.40506	0.150537	0.535374	0.334927	8.81839e-22	0.750879	0.22651	2171	CNRIP1
-6.3351	-13.7402	-1.6861	79.5693	1258.54	1.7607	0.936542	0.991289	0.338248	2173	FBXO48
-4.67124	1.39288	-1.88726	0.672594	1.1712	1.09007	3.78154e-12	0.234328	0.0833966	2174	APLF
-6.61418	1.48765	15.1607	156.601	2.01212	813.382	0.966311	0.459699	0.985129	2175	ARHGAP25
-1.72754	0.168138	-0.262796	0.222445	0.684566	0.506504	8.08931e-15	0.805983	0.603871	2176	ANTXR1
-0.885283	0.605064	0.347157	0.160461	0.381135	0.369693	3.44578e-08	0.112392	0.347709	2177	GFPT1
-2.20941	1.30332	1.0751	0.209668	0.533096	0.612688	5.79204e-26	0.0144929	0.0793062	2178	NFU1
0.544497	-0.34118	-0.207031	0.0695222	0.204626	0.150917	4.80238e-15	0.0954487	0.170119	2179	AAK1
-2.31137	0.100336	-0.605712	0.247646	0.862871	0.556831	1.02567e-20	0.907429	0.276691	2180	ANXA4
-1.56525	0.328366	-0.16646	0.220999	0.542124	0.479738	1.41459e-12	0.544712	0.728605	2181	GMCL1
-8.6293	-14.3552	14.7491	314.448	2309.85	1446.45	0.978107	0.995041	0.991864	2182	SNRNP27
-1.81919	0.219601	0.552887	0.209973	0.540116	0.52082	4.55714e-18	0.684316	0.288431	2183	MXD1
-4.62748	1.25186	-0.281061	0.692729	1.24918	1.44735	2.38817e-11	0.316272	0.846027	2184	ASPRV1
-2.00574	0.54954	-0.341624	0.211678	0.630521	0.482461	2.6559e-21	0.383446	0.478892	2185	PCBP1
-2.61138	0.810301	0.816845	0.316657	0.783659	0.824401	1.62813e-16	0.301138	0.321767	2187	C2orf42
-2.08165	0.553793	0.0737075	0.221262	0.601848	0.518756	5.05284e-21	0.357493	0.887013	2188	PCYOX1
-3.58628	0.863049	-0.814426	0.417043	0.826327	0.80841	8.01963e-18	0.296282	0.313723	2189	SNRPG
-3.3527	0.889837	-0.529836	0.369876	1.03195	0.800136	1.25304e-19	0.388532	0.507854	2190	FAM136A
-5.54507	-14.6954	-2.59718	67.8654	1073.44	1.28529	0.93488	0.989077	0.0433111	2191	TGFA
-0.526209	0.638088	0.488875	0.105095	0.306026	0.266969	5.52889e-07	0.0370619	0.0670703	2192	ADD2
-2.5249	0.618909	-0.133694	0.293345	0.853802	0.668169	7.48195e-18	0.468522	0.84141	2195	AC007040.2
-2.86342	-16.356	0.081541	71.5619	1131.98	0.442654	0.968083	0.988472	0.853849	2197	NAGK
-2.58377	-0.518013	0.0494865	0.273535	1.1756	0.666559	3.52562e-21	0.659475	0.940818	2198	MCEE
-2.14242	-0.346158	-0.516427	0.218782	0.832345	0.479119	1.21287e-22	0.677495	0.281093	2199	MPHOSPH10
-4.22705	-15.2851	-0.694611	79.4236	1256.32	1.01032	0.957555	0.990293	0.491757	2200	PAIP2B
0.7971	0.0763426	-0.0201972	0.0620744	0.161855	0.137477	9.6571e-38	0.637161	0.883201	2201	ZNF638
-3.23374	1.28296	-0.507851	0.420167	0.764181	0.861067	1.40031e-14	0.0931769	0.55533	2202	DYSF
0.983894	0.113292	0.0107591	0.0446467	0.153656	0.107447	1.26403e-107	0.460934	0.920238	2203	EXOC6B
-19.2693	17.7564	-0.56287	845.202	902.24	1.80216	0.981811	0.984298	0.754788	2204	EMX1
-1.5258	0.472128	0.369615	0.183748	0.460474	0.439828	1.00859e-16	0.305217	0.400706	2205	SFXN5
-3.1569	0.233153	-0.560271	0.442442	0.994437	0.921957	9.66757e-13	0.81463	0.543388	2206	RAB11FIP5
-3.14539	-0.0056679	0.38057	0.332233	1.05463	0.859626	2.86814e-21	0.995712	0.657971	2207	SMYD5
-3.65833	1.66759	1.32232	0.497951	1.19686	1.41749	2.0308e-13	0.163528	0.350894	2208	PRADC1
-3.38003	0.701727	-1.06363	0.390154	0.978759	0.760668	4.58202e-18	0.473402	0.162029	2209	CCT7
-2.21506	0.0224322	0.413383	0.251412	0.632703	0.611075	1.24625e-18	0.971717	0.498733	2210	FBXO41
-8.63221	-14.2853	14.5532	290.106	2090.76	1341.33	0.976262	0.994548	0.991343	2211	EGR4
-1.11589	-0.0877827	-0.117633	0.135868	0.483707	0.318747	2.15611e-16	0.855991	0.712093	2212	ALMS1
-3.2925	0.763114	-0.539619	0.420853	1.10452	0.900466	5.14186e-15	0.489629	0.548995	2213	TPRKB
-3.19638	0.569863	-1.37793	0.348565	0.847316	0.657105	4.72487e-20	0.501234	0.0359961	2215	DUSP11
-2.07119	0.692402	-0.256003	0.247732	0.478201	0.522845	6.23873e-17	0.147637	0.624393	2216	STAMBP
-2.35348	-0.705343	0.235509	0.242088	1.07656	0.599503	2.43955e-22	0.512351	0.694437	2217	DGUOK
-1.02051	0.165801	0.744131	0.142773	0.413462	0.370966	8.81945e-13	0.688416	0.0448638	2219	TET3
-7.50084	-15.6841	16.3138	321.401	2329.5	1483.81	0.981381	0.994628	0.991228	2220	BOLA3
-2.53215	0.118755	0.682631	0.267941	0.806399	0.717382	3.37572e-21	0.882922	0.341321	2221	MOB1A
-7.3698	-15.1203	15.5526	225.029	1622.21	1040.37	0.973874	0.992563	0.988073	2222	MTHFD2
-1.61497	0.414162	0.441276	0.166921	0.498796	0.422655	3.84827e-22	0.406356	0.296459	2223	AC006030.1
-7.62268	-14.7247	15.08	213.02	1518.08	987.784	0.971455	0.992261	0.98782	2224	DCTN1
-9.32488	-15.6523	13.887	292.368	1876.22	1387.96	0.974556	0.993344	0.992017	2225	DCTN1-AS1
-8.4743	-13.5896	14.0586	221.397	1509.06	1037.7	0.969467	0.992815	0.989191	2226	AC005041.1
-4.71157	0.202621	-1.51601	0.990828	1.19216	1.86361	1.98266e-06	0.865041	0.415942	2227	WDR54
-5.05166	-13.9991	-0.136098	72.9152	1153.35	1.30404	0.944766	0.990316	0.916879	2228	RTKN
-3.70292	-0.263106	-1.80977	0.43781	1.29025	0.780006	2.72383e-17	0.838416	0.0203299	2229	MOGS
-2.42261	0.700584	-0.47146	0.230824	0.662581	0.501804	9.05813e-26	0.29035	0.347459	2230	CCDC142
-2.98804	0.438867	1.62463	0.422327	1.22223	1.26236	1.49244e-12	0.719542	0.1981	2231	TTC31
-2.92228	1.20076	1.03658	0.35299	0.678395	0.934731	1.24585e-16	0.0767262	0.267449	2233	AUP1
-3.96597	0.727207	-0.985748	0.496468	1.32522	0.989242	1.36748e-15	0.58318	0.319023	2234	HTRA2
-2.59717	0.64923	0.353202	0.251954	0.67414	0.631353	6.47596e-25	0.335523	0.575864	2235	LOXL3
-8.42178	-12.7343	14.0832	229.728	1732.43	1048.88	0.970756	0.994135	0.989287	2236	DOK1
-5.26833	0.76678	-2.56762	0.926315	1.2433	1.40681	1.28985e-08	0.537412	0.0679804	2237	M1AP
-2.6814	-0.710543	0.101596	0.293361	1.05205	0.691297	6.22996e-20	0.499431	0.88316	2238	SEMA4F
-6.33511	-13.7402	-1.68611	79.5691	1258.54	1.76071	0.936541	0.991289	0.338249	2241	AC104135.1
-4.34646	2.24572	-0.254456	0.566096	0.80258	1.04495	1.61661e-14	0.00514	0.80761	2242	POLE4
-1.97845	0.847695	0.493264	0.237181	0.689994	0.595622	7.3336e-17	0.219239	0.407586	2243	TACR1
-2.94684	0.5782	0.25228	0.304335	0.940344	0.767947	3.56525e-22	0.538633	0.742525	2244	AC007681.1
-1.60823	0.340645	-0.203308	0.289589	0.422836	0.595808	2.80017e-08	0.420462	0.73293	2247	MRPL19
-2.06887	-0.829101	-0.438949	0.364239	0.647968	0.739832	1.34711e-08	0.200707	0.552974	2248	GCFC2
2.45111	0.748648	0.0699857	0.0665121	0.209916	0.154588	2.71027e-297	0.000361895	0.650748	2249	LRRTM4
-5.29368	1.15696	-0.993127	1.02753	1.34376	1.89447	2.57946e-07	0.389244	0.600123	2250	AC079117.1
2.02881	-0.134316	-0.0586972	0.0560693	0.171643	0.127724	1.08917e-286	0.433904	0.645831	2252	CTNNA2
-2.57127	0.781714	0.748086	0.33044	0.585549	0.807564	7.17454e-15	0.181873	0.354265	2254	LRRTM1
-1.62377	0.672212	0.497739	0.264993	0.42673	0.590522	8.9209e-10	0.115196	0.399296	2255	SUCLG1
-1.28841	-0.0128723	0.0534442	0.187164	0.554009	0.428009	5.82494e-12	0.981463	0.900629	2256	DNAH6
-2.34056	-0.575176	-0.681312	0.555626	1.11206	1.13422	2.5259e-05	0.605006	0.548048	2258	TMSB10
-1.20669	-0.669573	-0.388587	0.133332	0.568843	0.301138	1.42592e-19	0.239164	0.196913	2259	KCMF1
-5.18754	0.670221	-2.75552	0.905556	1.61157	1.38468	1.0128e-08	0.677498	0.04659	2260	TCF7L1
-1.97398	0.0639272	-0.223919	0.236768	0.603899	0.512885	7.60642e-17	0.915696	0.662411	2261	TGOLN2
-8.00081	-14.6223	15.1078	258.9	1781.99	1210.75	0.975347	0.993453	0.990044	2262	RETSAT
-2.06485	1.1933	-0.00905353	0.264132	0.591488	0.586139	5.38798e-15	0.0436476	0.987676	2263	ELMOD3
-8.36014	-13.2454	13.9528	206.973	1535.62	949.423	0.96778	0.993118	0.988275	2264	CAPG
-1.53574	0.213382	-0.134412	0.207559	0.487408	0.450824	1.37118e-13	0.661539	0.76559	2266	MAT2A
-3.12708	1.10933	-0.189016	0.368593	0.918422	0.820281	2.17893e-17	0.227099	0.817759	2267	GGCX
-8.46098	-12.9976	14.0518	229.204	1723.18	1047.43	0.970553	0.993982	0.989296	2268	VAMP8
-8.23144	-14.7091	15.1851	303.651	2223.8	1397.95	0.978373	0.994723	0.991333	2270	RNF181
-6.12757	-14.2887	-1.21835	78.2475	1237.62	2.02315	0.937581	0.990788	0.547038	2271	TMEM150A
-2.45202	0.649826	-0.607309	0.235542	0.65935	0.497769	2.22974e-25	0.324351	0.222442	2272	USP39
-4.11236	-0.0459837	-1.25404	0.716252	1.1257	1.34229	9.38398e-09	0.967416	0.350171	2273	C2orf68
-8.46747	-14.6937	14.8927	303.83	2226.25	1398.58	0.977767	0.994734	0.991504	2275	ATOH8
-0.94366	0.56863	0.386156	0.130108	0.37718	0.323485	4.07957e-13	0.131661	0.232581	2277	ST3GAL5
-1.73229	-0.148652	0.220958	0.19131	0.700299	0.467492	1.36707e-19	0.831897	0.636466	2280	POLR1A
-1.00801	0.196197	-0.172876	0.16009	0.442844	0.35208	3.04425e-10	0.657738	0.623417	2281	PTCD3
-1.73577	0.27138	0.846431	0.298738	0.576883	0.695916	6.23491e-09	0.638052	0.223877	2282	IMMT
-4.33795	0.516618	-0.188082	1.01073	1.19538	2.08625	1.7715e-05	0.665611	0.928165	2283	MRPL35
-0.0157526	-0.157035	0.0981189	0.116382	0.277238	0.254519	0.892333	0.571103	0.699862	2284	REEP1
-1.63554	-0.762011	-0.568109	0.214243	0.614269	0.437834	2.27505e-14	0.214784	0.194444	2285	KDM3A
-3.02272	0.954037	-0.411497	0.414577	0.929927	0.880787	3.0745e-13	0.304926	0.640362	2286	CHMP3
-1.69842	0.40865	0.92098	0.210068	0.654295	0.568108	6.21194e-16	0.532256	0.104988	2287	RNF103-CHMP3
-5.04355	-14.2918	-0.722832	74.9084	1184.86	1.69374	0.946319	0.990376	0.669549	2288	AC015971.1
-1.3168	0.400543	-0.143622	0.187931	0.405055	0.405346	2.43812e-12	0.322732	0.7231	2289	RMND5A
-3.75244	0.157395	-0.39196	0.479093	1.08932	1.02949	4.78678e-15	0.885114	0.703402	2290	CD8A
-1.32902	0.160031	0.180369	0.180385	0.508131	0.422833	1.73592e-13	0.752807	0.669691	2293	PLGLB1
-4.38063	-14.6384	0.00504768	67.5848	1069.05	1.06021	0.94832	0.989075	0.996201	2294	CYTOR
-8.20299	-14.1292	14.5598	230.78	1515.24	1090.54	0.971645	0.99256	0.989348	2295	RGPD2
-2.47844	0.186315	0.813196	0.32611	0.741627	0.816148	2.96104e-14	0.80164	0.319064	2296	KRCC1
-3.75139	0.907341	0.947473	0.608818	1.59697	1.61892	7.19404e-10	0.569925	0.55838	2298	THNSL2
-1.37146	0.37027	-0.230318	0.161482	0.439634	0.358154	2.01485e-17	0.399663	0.52018	2300	EIF2AK3
-1.89232	0.186189	0.129931	0.196195	0.6457	0.477168	5.15525e-22	0.773077	0.785394	2301	RPIA
-8.519	-13.3619	14.0008	227.162	1673.08	1044.18	0.970085	0.993628	0.989302	2303	AL845331.2
-3.61631	0.0519847	0.607039	0.478341	1.06748	1.24488	4.0275e-14	0.96116	0.625813	2304	ANKRD20A8P
-3.39966	0.921557	0.13532	0.453809	1.10558	1.0656	6.81427e-14	0.404535	0.898949	2305	MAL
-1.33486	-0.029301	-0.626322	0.139113	0.460886	0.298287	8.34742e-22	0.949308	0.0357526	2306	MRPS5
-3.17986	-0.260212	0.425886	0.565732	1.19986	1.28779	1.90092e-08	0.82831	0.740862	2307	ZNF514
-3.45901	0.796878	0.2226	0.452554	0.920163	1.04851	2.11708e-14	0.38648	0.831872	2308	ZNF2
-1.7664	0.433672	-0.11802	0.172081	0.505643	0.397224	1.01358e-24	0.391078	0.766381	2309	AC092835.1
-5.10647	-14.125	-0.200138	74.4534	1177.69	1.22664	0.945319	0.990431	0.870393	2310	PROM2
-3.33891	0.354013	0.215415	0.4219	1.21304	1.01562	2.49277e-15	0.77041	0.832027	2311	KCNIP3
-2.48088	0.582269	1.30495	0.26016	0.654355	0.804987	1.48453e-21	0.373553	0.105001	2312	FAHD2A
-2.30132	0.553357	0.243737	0.273505	0.607705	0.625706	3.95737e-17	0.362523	0.696878	2313	LINC00342
0.703018	-0.136719	0.0500507	0.0750029	0.185311	0.164354	7.03551e-21	0.460648	0.760725	2314	ANKRD36C
-8.51272	-13.6073	14.0172	223.785	1582.53	1039.72	0.969656	0.99314	0.989244	2315	DUSP2
-1.60864	-0.0304262	0.34752	0.171613	0.614875	0.438984	7.00664e-21	0.960534	0.428566	2316	STARD7
-2.26074	0.839181	0.285798	0.220465	0.653668	0.558465	1.1302e-24	0.199211	0.608822	2317	TMEM127
-2.16251	0.508482	0.165402	0.242766	0.70533	0.580715	5.20542e-19	0.470963	0.775779	2318	CIAO1
-2.2641	-1.08723	-0.6297	0.22503	1.09036	0.480203	8.19126e-24	0.318701	0.18975	2319	SNRNP200
-7.43766	1.80919	14.4644	168.677	1.18109	876.105	0.964829	0.125571	0.986828	2323	ARID5A
-1.65851	-0.0235703	0.0703549	0.217174	0.490828	0.481579	2.22725e-14	0.961699	0.883849	2324	KANSL3
-4.93677	-14.2432	0.0290381	62.1727	983.424	1.30116	0.936711	0.988444	0.982195	2325	FER1L5
-2.5816	1.20392	0.0856676	0.279381	0.609228	0.639677	2.45536e-20	0.0481385	0.893463	2326	LMAN2L
-3.31702	-15.4559	0.803466	61.892	979.011	0.72194	0.957259	0.987404	0.26574	2327	CNNM4
-4.11931	-14.2096	0.251862	50.8713	804.676	0.876748	0.935462	0.985911	0.773906	2328	CNNM3
-2.42575	0.208587	-0.622748	0.43004	0.519287	0.856711	1.69307e-08	0.68792	0.467284	2329	ANKRD23
-6.30874	1.62369	16.127	194.183	0.84209	1008.59	0.974082	0.0538336	0.987243	2330	SEMA4C
-8.22399	-14.1321	14.8115	264.131	1912.16	1219.79	0.975161	0.994103	0.990312	2331	FAM178B
-3.25822	0.294257	1.22399	0.441083	1.31555	1.26036	1.5035e-13	0.823009	0.331475	2332	FAHD2B
0.492141	-0.0151324	0.0847786	0.0674915	0.20693	0.157126	3.05644e-13	0.941704	0.589503	2333	ANKRD36
-5.40691	1.94199	-0.0817122	1.22209	2.7902	2.78753	9.67435e-06	0.486427	0.976615	2334	AC159540.2
0.651235	0.104007	-0.300213	0.106192	0.182992	0.219682	8.64381e-10	0.569783	0.171756	2335	AC092683.1
-3.05076	0.657403	-1.01825	0.349914	0.927291	0.689019	2.81665e-18	0.478356	0.139453	2336	AC092683.2
-0.602554	0.562342	0.110589	0.201476	0.298974	0.424614	0.0027834	0.0599848	0.794519	2337	ANKRD36B
-3.08025	0.588748	-0.445356	0.387625	0.84693	0.806639	1.91913e-15	0.486958	0.580871	2338	COX5B
-2.1958	0.523201	-0.544288	0.227584	0.591847	0.480265	4.99848e-22	0.376689	0.257085	2339	ACTR1B
-2.29187	-0.377232	-0.661473	0.210345	0.787567	0.445692	1.20768e-27	0.63195	0.13777	2340	C2orf92
-0.526518	-0.0570577	0.00691805	0.115026	0.319123	0.25978	4.70825e-06	0.858099	0.978755	2342	TMEM131
-0.0428603	-0.555467	-0.0600413	0.0957894	0.336409	0.21722	0.654556	0.0987042	0.782235	2344	INPP4A
-2.83749	-0.150644	-0.644471	0.352526	0.812417	0.718972	8.34465e-16	0.852894	0.370051	2345	COA5
-2.37347	0.968382	0.189297	0.264543	0.649432	0.621008	2.91354e-19	0.13593	0.760501	2346	UNC50
-1.45237	-0.183003	-0.541177	0.154262	0.58578	0.347838	4.73256e-21	0.754729	0.119749	2347	MGAT4A
-2.38179	0.217364	-0.5867	0.397382	0.996634	0.842275	2.05104e-09	0.827353	0.486074	2349	KIAA1211L
-1.01436	0.394031	0.236981	0.198588	0.416677	0.438269	3.25809e-07	0.344327	0.588699	2350	TSGA10
-0.103409	0.0196204	-0.12055	0.144462	0.310537	0.307139	0.474103	0.949621	0.694693	2351	AC079447.1
-3.05294	0.25193	-0.803553	0.501673	0.740318	0.987266	1.16109e-09	0.733631	0.415692	2352	MITD1
-4.83047	-14.1734	-0.507213	54.1928	857.177	1.30213	0.928975	0.986808	0.696888	2353	LYG2
-4.13549	-14.3358	-0.280883	50.4278	797.658	0.81468	0.93464	0.985661	0.730262	2354	LYG1
-3.08695	1.39961	1.65142	0.37063	0.670169	1.1451	8.15768e-17	0.036758	0.149256	2355	TXNDC9
-1.23434	0.242139	-0.364564	0.16927	0.53374	0.379968	3.04994e-13	0.65007	0.337327	2356	EIF5B
-0.535959	-0.259858	-0.63918	0.137429	0.331139	0.280893	9.62345e-05	0.432606	0.0228743	2357	REV1
1.15524	-0.0835114	-0.210785	0.0878633	0.180893	0.184384	1.74472e-39	0.644324	0.252962	2358	AFF3
-0.512429	0.150936	-0.335669	0.14967	0.34037	0.319289	0.000617671	0.657444	0.293121	2359	LONRF2
-3.1919	1.59688	1.57834	0.341057	0.669118	1.10394	8.06039e-21	0.0170075	0.152793	2360	CHST10
-5.4379	2.13753	-1.22485	1.08593	1.04177	1.82858	5.5117e-07	0.0401857	0.502961	2361	PDCL3
0.0636	-0.454492	-0.092292	0.121568	0.328507	0.265902	0.60086	0.16651	0.728524	2364	NPAS2
-1.97901	0.6296	-0.153905	0.182511	0.520888	0.420744	2.14728e-27	0.226776	0.71452	2365	RPL31
-0.653825	-0.34283	0.145734	0.156575	0.366978	0.34303	2.96961e-05	0.350202	0.67095	2366	TBC1D8
-2.35371	0.462403	0.12086	0.249783	0.709186	0.587132	4.38289e-21	0.514388	0.83691	2367	CNOT11
-0.755572	0.815288	0.283736	0.13323	0.312074	0.309366	1.41802e-08	0.00898877	0.359062	2368	RNF149
-1.35417	0.178042	-0.631403	0.17678	0.497704	0.379478	1.85663e-14	0.720548	0.0961378	2369	CREG2
-6.0566	0.517288	16.458	221.535	1.12299	1150.66	0.978189	0.645061	0.988588	2370	RFX8
-0.0334107	0.056756	-0.108968	0.0930206	0.256628	0.205482	0.719464	0.824968	0.5959	2371	MAP4K4
-7.88461	-14.5858	14.9786	236.097	1737.01	1085.58	0.973359	0.9933	0.988991	2372	IL1R1
-5.59605	-13.0222	-0.875152	51.7572	818.63	1.44679	0.913899	0.987308	0.54525	2374	IL18R1
-2.2558	-0.0535012	-0.213274	0.300445	0.6993	0.640311	5.99421e-14	0.939016	0.739075	2375	SLC9A2
-2.78508	-0.481725	-0.631727	0.280133	1.11274	0.594107	2.73305e-23	0.665075	0.287636	2376	MFSD9
-2.0882	-0.627353	0.861317	0.28535	0.803022	0.705276	2.5164e-13	0.434661	0.221992	2377	TMEM182
-5.35213	1.2632	-2.05228	0.933865	1.32181	1.44518	9.97458e-09	0.339244	0.155581	2378	LINC01965
-0.451267	0.0453435	0.0966521	0.160738	0.311703	0.343659	0.0049932	0.88434	0.778523	2379	LINC01102
-4.8587	-13.5508	-1.46581	52.3183	827.472	1.67351	0.926008	0.986934	0.38109	2380	LINC01103
-7.18812	-15.6098	16.0751	251.546	1859.37	1155.11	0.977203	0.993302	0.988897	2381	LINC01114
-2.24125	0.0362785	0.280813	0.355468	0.881353	0.794254	2.88044e-10	0.967166	0.723672	2382	POU3F3
-3.84171	-15.3379	-0.86564	64.2532	1016.35	0.874262	0.952323	0.987959	0.322107	2383	AC010884.1
-1.63431	0.56109	0.0245246	0.215892	0.372191	0.465779	3.73133e-14	0.131674	0.958008	2384	MRPS9
[truncated: 13,874 more rows]

## Sheet: b. IN.2_CO
logFC_(Intercept)	logFC_apoeHigh	logFC_Gender	se_(Intercept)	se_apoeHigh	se_Gender	p_(Intercept)	p_apoeHigh	p_Gender	gene_id	gene
-4.30879	-13.1877	-0.542567	39.8541	1115.73	1.48219	0.913905	0.990569	0.714321	1	AL627309.1
-1.30456	-0.516025	-0.398698	0.227901	1.15669	0.496486	1.03896e-08	0.655508	0.421952	2	AL669831.5
-3.05247	2.11737	0.287274	0.602702	0.891471	1.2922	4.09172e-07	0.0175419	0.824069	6	NOC2L
-8.34602	-11.3916	12.496	194.527	1961.43	876.064	0.965778	0.995366	0.98862	7	KLHL17
-2.40716	0.775698	0.426509	0.360951	1.31978	0.915557	2.57635e-11	0.556703	0.641326	8	HES4
-4.06605	-14.1884	-1.58477	42.4135	1187.44	1.15374	0.923626	0.990466	0.169567	9	ISG15
-2.35759	0.720273	-1.05746	0.385021	1.10488	0.753493	9.16715e-10	0.514464	0.160493	10	AGRN
-1.84152	0.899519	-0.845451	0.357463	1.16686	0.740884	2.58219e-07	0.440775	0.253812	11	C1orf159
-1.38065	0.382913	0.109394	0.281382	0.893528	0.627252	9.26287e-07	0.668258	0.86155	13	SDF4
-7.42401	-13.8028	14.1282	220.289	1918.2	1010.72	0.973115	0.994259	0.988847	14	B3GALT6
-2.7016	-14.8264	-0.576866	43.7218	1224.17	0.800557	0.950729	0.990337	0.471167	16	UBE2J2
-8.43662	-11.8275	13.0335	250.115	2534.55	1125.58	0.973092	0.996277	0.990761	17	LINC01786
-3.02647	-13.6852	-0.518947	34.341	961.441	1.03383	0.929774	0.988643	0.615693	18	SCNN1D
-1.00645	0.0663791	-0.159925	0.196476	0.90612	0.449838	3.01533e-07	0.941602	0.722202	19	ACAP3
-8.31927	-13.3967	12.9745	216.423	1588.09	1008.25	0.969337	0.993269	0.989733	20	PUSL1
-1.9939	-15.3414	0.0381041	43.235	1210.56	0.599189	0.963216	0.989889	0.949294	21	INTS11
-4.33369	2.28798	-0.53943	0.856481	1.27841	1.60647	4.19518e-07	0.0734999	0.737032	22	CPTP
-3.04898	-14.238	1.00863	46.43	1299.99	1.23257	0.947642	0.991261	0.413176	23	DVL1
-1.39763	1.35073	-0.0802833	0.267927	0.730619	0.582851	1.82373e-07	0.064495	0.890444	26	CCNL2
-2.27502	0.657504	0.205368	0.361627	1.27869	0.856293	3.1531e-10	0.607112	0.810459	27	MRPL20
-8.42959	3.07974	13.9387	268.623	1.44157	1296.77	0.974966	0.0326487	0.991424	28	AL391244.3
-7.30014	-13.9552	14.4329	234.214	2134.65	1069.1	0.975135	0.994784	0.989229	29	ANKRD65
-3.80051	-12.7374	0.0212567	30.3472	849.534	1.55353	0.900338	0.988037	0.989083	30	VWA1
-8.34591	-11.3918	12.4961	194.527	1961.43	876.064	0.965778	0.995366	0.988619	31	ATAD3C
-1.9802	1.22018	0.217522	0.318006	0.782048	0.715451	4.75646e-10	0.118703	0.761101	32	ATAD3B
-3.7807	-13.09	0.0336987	33.9285	949.888	1.23941	0.911274	0.989005	0.978309	33	ATAD3A
-3.68974	-13.0061	0.224638	32.451	908.478	1.37957	0.909474	0.988578	0.870651	34	TMEM240
-1.64855	-0.124405	-0.198905	0.346964	1.26892	0.748869	2.02042e-06	0.9219	0.790542	35	SSU72
-2.96782	2.73643	0.140087	0.472077	1.04515	1.05677	3.24229e-10	0.00883906	0.89454	37	FNDC10
-4.32003	-13.4109	-0.551048	42.1256	1179.35	1.47557	0.918319	0.990927	0.708815	38	AL691432.2
-1.82782	0.107324	-0.286349	0.249473	1.10474	0.554232	2.35854e-13	0.922609	0.605394	39	MIB2
-4.30865	-13.108	-1.50454	32.5525	911.262	1.22552	0.894699	0.988523	0.219571	40	MMP23B
-2.71071	-14.2067	1.41068	36.7285	1028.35	1.14979	0.941166	0.988978	0.219863	41	CDK11B
-2.48296	0.247429	-0.983174	0.385841	1.22217	0.746687	1.23323e-10	0.839564	0.187934	43	SLC35E2B
-2.69806	-14.4224	-0.526477	34.915	977.558	0.80813	0.938405	0.988229	0.514739	44	CDK11A
-2.38532	-14.4682	-0.653428	31.0425	869.155	0.586635	0.93875	0.986719	0.26534	45	SLC35E2A
-3.13641	-13.981	0.154469	45.8949	1284.98	1.17705	0.945516	0.991319	0.89559	46	NADK
0.0809894	0.677329	0.692757	0.171436	0.418445	0.389705	0.636629	0.105516	0.0754621	47	GNB1
-7.43449	-12.9021	14.7337	291.535	2944.55	1312.64	0.979655	0.996504	0.991044	48	CFAP74
-1.1186	1.06709	0.365201	0.272503	0.801646	0.623891	4.04491e-05	0.183149	0.558305	49	GABRD
-0.740947	-0.0505418	-0.495282	0.231759	0.87501	0.480018	0.00138835	0.953939	0.302166	50	PRKCZ
-2.265	0.59217	-1.02792	0.360294	1.38884	0.72323	3.24633e-10	0.669833	0.155232	51	FAAP20
-0.90116	0.341508	-0.146587	0.188963	0.783135	0.431275	1.85172e-06	0.66278	0.733937	53	SKI
-5.00745	3.32496	-0.71421	1.13812	1.64047	1.91727	1.08373e-05	0.0426786	0.70951	54	MORN1
-2.51191	-14.5444	0.333709	38.2725	1071.59	0.802525	0.947671	0.989171	0.677539	55	RER1
-6.91443	2.54135	14.3707	171.713	1.26638	828.954	0.96788	0.0447736	0.986169	56	PEX10
-1.59416	-0.365152	-0.629686	0.27179	1.04385	0.541486	4.48066e-09	0.726479	0.244876	57	PLCH2
-3.72219	0.857786	-1.62469	0.725111	1.4197	1.27043	2.84759e-07	0.545708	0.200949	58	PANK4
-8.31927	-13.3967	12.9745	216.423	1588.09	1008.25	0.969337	0.993269	0.989733	59	AL139246.5
-4.75638	-12.6631	-2.09637	29.5712	827.634	1.38305	0.872216	0.987793	0.129579	60	TNFRSF14
-7.45431	-13.515	14.0911	224.388	2173.21	1016.38	0.973499	0.995038	0.988939	61	FAM213B
-6.68154	-14.4751	15.2161	234.143	2269.09	1060.48	0.977234	0.99491	0.988552	63	TTC34
-16.6734	-13.3143	-15.4843	769.528	3857.6	954.898	0.982714	0.997246	0.987062	65	PRDM16
-6.91504	2.54169	14.3704	171.735	1.26679	829.056	0.967881	0.0448135	0.986171	66	MEGF6
-7.28209	-13.329	13.9467	195.38	1914.27	883.574	0.970269	0.994444	0.987406	67	TPRG1L
-4.33821	-13.0094	-0.676553	43.3604	1213.93	1.43111	0.920305	0.991449	0.636393	68	WRAP73
-4.00448	-13.4381	-0.0738565	43.9049	1229.16	1.69854	0.927327	0.991277	0.965317	69	LRRC47
-1.64818	0.0547801	-0.0774023	0.238802	1.02967	0.536764	5.13295e-12	0.957571	0.885341	70	CEP104
-2.67811	1.08776	0.426407	0.506341	1.60225	1.21542	1.22886e-07	0.497202	0.725715	71	DFFB
-7.437	-13.0727	14.1006	225.905	2246.89	1019.45	0.973738	0.995358	0.988964	72	C1orf174
-0.245977	0.320443	-0.437376	0.172435	0.576705	0.362162	0.153726	0.578454	0.22717	73	AJAP1
-1.96681	0.520829	-0.181643	0.388858	1.37695	0.840155	4.23847e-07	0.705246	0.828831	74	AL365255.1
-2.54501	0.0791365	-1.3349	0.536932	1.35101	1.01237	2.13802e-06	0.95329	0.187306	75	NPHP4
-1.77029	-15.5296	0.0282254	42.3606	1186.08	0.520853	0.966665	0.989553	0.956783	76	KCNAB2
-0.0186889	0.245461	-0.00784738	0.120911	0.496951	0.276255	0.877162	0.621353	0.977338	77	CHD5
-2.04437	1.40338	-0.586368	0.317027	0.976626	0.666023	1.12921e-10	0.150728	0.378641	78	RPL22
-2.58657	0.92286	-0.296268	0.343635	1.0687	0.741846	5.18801e-14	0.387844	0.689623	79	RNF207
-3.95526	-13.2587	-0.146623	37.6235	1053.33	1.32637	0.916275	0.989957	0.911978	80	ICMT
-0.983931	0.518642	-0.321236	0.196321	0.734276	0.425331	5.39118e-07	0.479983	0.450093	82	ACOT7
-1.62094	-0.495789	-0.538433	0.375799	1.05381	0.747283	1.6083e-05	0.638018	0.471205	83	TNFRSF25
-1.56759	-0.166523	-0.335223	0.259294	1.2216	0.575439	1.48845e-09	0.891572	0.560195	84	PLEKHG5
-1.91113	0.125016	-0.354509	0.318348	1.27689	0.693234	1.93356e-09	0.922007	0.609082	85	NOL9
-4.85995	4.16324	0.110843	1.0395	1.33078	1.55063	2.93585e-06	0.00175742	0.943014	87	ZBTB48
-3.01781	0.227911	-0.36227	0.793189	1.06286	1.6011	0.000142006	0.83021	0.820996	88	KLHL21
-16.3047	-15.7089	-16.9166	708.68	3136.19	882.598	0.981645	0.996003	0.984708	89	PHF13
-3.82421	-14.0572	-1.16665	37.9494	1062.46	1.05185	0.919732	0.989444	0.26737	90	THAP3
-1.88908	-15.1636	-0.418165	35.861	1004.09	0.442452	0.957989	0.987951	0.344603	91	DNAJC11
1.20772	0.090037	-0.11147	0.105286	0.31018	0.219729	1.84707e-30	0.771607	0.61194	92	CAMTA1
-8.61001	-13.5581	13.4957	309.601	2530.81	1429.49	0.977814	0.995726	0.992467	93	AL359881.3
-2.82437	1.4508	0.840497	0.411905	1.08739	1.13517	7.03956e-12	0.182139	0.459049	94	VAMP3
-0.371587	-0.477609	0.284407	0.167875	0.866892	0.400606	0.0268648	0.581672	0.477741	95	PER3
-2.65923	0.209289	-2.02462	0.395087	1.05309	0.627119	1.6879e-11	0.842467	0.00124464	97	PARK7
-8.61001	-13.5581	13.4957	309.601	2530.81	1429.49	0.977814	0.995726	0.992467	98	AL034417.4
-3.27835	-14.0481	-0.170722	44.1573	1236.34	1.01949	0.940817	0.990934	0.867009	100	ERRFI1
-4.19016	-13.0089	-0.267988	31.8746	892.17	1.90398	0.895413	0.988366	0.888067	101	AL034417.2
-3.12278	2.00552	-0.97908	0.508935	0.904038	0.916105	8.46753e-10	0.0265274	0.285186	102	SLC45A1
1.41815	0.330503	0.0282224	0.0511817	0.212876	0.120359	5.55341e-169	0.120528	0.814608	103	RERE
-1.78922	1.57711	-0.357551	0.293912	0.747072	0.617053	1.14604e-09	0.0347674	0.562286	105	ENO1
-3.90902	-13.1147	-1.02841	31.3587	877.915	1.03038	0.900797	0.988081	0.31824	107	GPR157
-2.39784	-15.2041	-1.13815	42.246	1182.86	0.544241	0.954737	0.989745	0.0365053	108	MIR34AHG
-16.7149	-14.6045	-15.4499	757.836	2471.06	949.329	0.982403	0.995284	0.987015	109	LINC01759
-3.02061	-14.4656	0.337322	43.6188	1221.24	1.1549	0.94479	0.990549	0.770227	110	H6PD
-4.20515	-12.9441	-1.40802	31.1554	872.174	1.11312	0.892633	0.988159	0.205895	111	SPSB1
-1.9498	1.80707	1.12662	0.302189	0.838438	0.864127	1.102e-10	0.0311399	0.192311	113	SLC25A33
-3.776	-14.4942	-0.728725	38.9573	1090.62	1.42623	0.922785	0.989396	0.60939	114	TMEM201
-2.00367	0.336297	0.0170942	0.321587	1.12502	0.719525	4.64781e-10	0.764997	0.981046	115	PIK3CD
0.0403184	-0.0448526	-0.178893	0.122426	0.547905	0.273617	0.741908	0.934756	0.513235	117	CLSTN1
-2.53224	-14.6965	-0.604212	40.3204	1128.93	0.752197	0.949923	0.989613	0.421822	118	CTNNBIP1
-2.95036	-14.234	1.10787	40.0494	1121.33	1.15944	0.941275	0.989872	0.339313	119	LZIC
-2.292	-14.6076	0.210844	34.9692	979.096	0.766797	0.947741	0.988096	0.783342	120	NMNAT1
-0.149379	0.473382	-0.214821	0.114999	0.471889	0.260491	0.19396	0.315781	0.409555	122	UBE4B
0.978864	-0.709719	0.131235	0.110048	0.464603	0.237042	5.84941e-19	0.126617	0.579829	123	KIF1B
-4.88789	-13.2384	-1.07119	39.5789	1107.82	1.96379	0.901713	0.990466	0.585428	125	AL139424.2
-5.74746	1.14761	16.2285	244.818	1.17563	1181.88	0.98127	0.328983	0.989045	126	PGD
-2.34213	1.22829	-0.792576	0.318564	0.783527	0.605069	1.95064e-13	0.116965	0.190232	128	DFFA
-1.60878	0.0258367	0.869677	0.232028	1.0474	0.660207	4.1031e-12	0.98032	0.187745	129	PEX14
-8.23932	-11.8855	13.2516	242.952	2183.6	1110.76	0.972946	0.995657	0.990481	130	CASZ1
-7.18942	-13.2473	14.8131	264.389	2661.32	1191.02	0.978306	0.996028	0.990077	132	AL109811.4
-8.34413	-13.1312	13.1972	237.908	1464.85	1120.38	0.972022	0.992848	0.990602	133	MASP2
-1.8093	0.975342	0.643987	0.276308	0.908574	0.719667	5.82659e-11	0.283053	0.370872	134	SRM
-1.34765	1.10065	0.326748	0.238369	0.84478	0.585276	1.5711e-08	0.192614	0.576653	135	EXOSC10
-8.61002	-13.5581	13.4957	309.601	2530.8	1429.49	0.977814	0.995726	0.992467	136	AL109811.1
-0.886762	0.337191	-0.634586	0.184902	0.711513	0.381329	1.61977e-06	0.635567	0.0960832	137	MTOR
-2.88085	1.12877	-1.32263	0.447008	1.27653	0.809009	1.15797e-10	0.376564	0.102076	138	UBIAD1
-2.43897	-14.2595	1.75028	31.8462	891.644	1.1288	0.938953	0.98724	0.121006	139	DISP3
-3.17054	-13.8178	-1.1445	32.1477	900.044	0.955848	0.921437	0.987751	0.231163	141	FBXO2
-1.41273	0.406747	-0.422268	0.208451	0.837319	0.452061	1.22473e-11	0.627128	0.350255	142	FBXO44
-7.49079	-13.4853	14.0452	224.738	2192.19	1016.97	0.97341	0.995092	0.988981	143	FBXO6
-8.31927	-13.3967	12.9745	216.423	1588.09	1008.25	0.969337	0.993269	0.989733	145	DRAXIN
-8.29393	-12.0691	13.2953	256.9	2579.61	1157.69	0.974245	0.996267	0.990837	146	AGTRAP
-2.52817	-14.4067	-0.65712	33.4795	937.385	0.660101	0.939806	0.987738	0.319501	148	MTHFR
-3.8143	-13.9227	-1.33204	40.0961	1122.59	0.990647	0.924213	0.990105	0.17875	149	CLCN6
-2.91235	1.94879	1.28728	0.517032	1.6057	1.48362	1.77278e-08	0.224876	0.38558	151	KIAA2013
-3.37939	1.61531	-0.827066	0.610744	1.67354	1.23085	3.14381e-08	0.33444	0.501618	152	PLOD1
-2.09671	-14.6729	-0.293697	31.6664	886.631	0.590917	0.947209	0.986796	0.619176	153	MFN2
-3.36042	-13.9765	0.57174	43.9206	1229.73	1.1269	0.939012	0.990932	0.611905	154	MIIP
0.175383	0.410946	-0.171145	0.10176	0.415096	0.230329	0.084799	0.322173	0.457454	157	VPS13D
-2.89913	-14.4018	-0.61042	41.1773	1152.92	0.779525	0.94387	0.990033	0.433588	158	DHRS3
-0.258793	0.68414	0.184601	0.152618	0.594648	0.359872	0.089945	0.249939	0.607978	160	PRDM2
3.49795	-0.00365423	-0.0215089	0.103959	0.229267	0.213116	3.41317e-248	0.987283	0.919609	161	KAZN
-7.36788	-14.593	14.9956	300.546	2825.94	1366.65	0.980442	0.99588	0.991245	162	KAZN-AS1
-4.88736	-11.5537	-1.29678	29.1642	816.105	1.85042	0.866913	0.988705	0.483426	164	TMEM51
-7.18519	-14.6546	15.2278	300.454	2827.04	1366.11	0.980921	0.995864	0.991106	165	FHAD1
-1.87816	0.679815	-0.32856	0.361094	1.11357	0.773973	1.97893e-07	0.541544	0.671194	166	EFHD2
-2.94495	-14.39	0.237004	41.7055	1167.71	0.943669	0.943706	0.990168	0.801697	167	CASP9
-1.62193	-0.24662	-0.684517	0.238421	1.05982	0.479475	1.02593e-11	0.815994	0.153396	168	DNAJC16
-1.93347	-15.3374	-0.182339	41.537	1163.02	0.521343	0.962873	0.989478	0.726527	170	DDI2
-1.17577	-0.45318	0.284437	0.23932	1.19087	0.567882	8.97157e-07	0.703542	0.61646	171	PLEKHM2
-7.45431	-13.515	14.0911	224.388	2173.21	1016.38	0.973499	0.995038	0.988939	173	SLC25A34
-4.18685	-12.699	-0.280067	30.7762	861.393	1.90796	0.891788	0.988238	0.883299	174	FBLIM1
-3.54491	-13.1128	-0.539381	28.5783	800.055	1.09067	0.901282	0.986923	0.620924	176	AL450998.2
-0.76943	0.636214	-0.457364	0.181888	0.631431	0.387346	2.33436e-05	0.313658	0.237697	177	SPEN
-2.70289	0.913026	-0.37307	0.376783	1.07917	0.788215	7.30523e-13	0.397529	0.635993	178	ZBTB17
-7.30014	-13.9552	14.4329	234.214	2134.65	1069.1	0.975135	0.994784	0.989229	180	FAM131C
-0.0322821	-0.0886636	-0.355164	0.125592	0.568837	0.276818	0.797148	0.876137	0.199485	183	FBXO42
-2.38664	0.774118	-0.721831	0.449654	1.52148	0.932177	1.10993e-07	0.610899	0.438724	184	SZRD1
-3.27721	1.56161	-0.378245	0.526645	1.1575	1.07039	4.88328e-10	0.177297	0.72381	186	NECAP2
-1.93824	0.209621	-0.550149	0.315935	1.14945	0.645765	8.5203e-10	0.855295	0.394251	189	NBPF1
-2.06778	-14.4696	0.204941	28.9478	810.511	0.600329	0.943055	0.985757	0.732816	190	CROCC
-4.72431	-13.5525	-2.00304	46.0089	1288.01	1.41295	0.918215	0.991605	0.156299	191	AL049569.1
-1.16694	-0.35652	0.233678	0.2717	1.16395	0.613361	1.74731e-05	0.759375	0.703219	192	ATP13A2
-1.79649	0.286756	0.262366	0.288535	1.19227	0.692501	4.7777e-10	0.809933	0.704786	193	SDHB
-4.15649	-13.0002	-0.302673	36.4651	1020.76	1.88484	0.909249	0.989839	0.872422	194	PADI2
-2.72525	1.25457	0.912794	0.406355	1.24885	1.15452	1.99237e-11	0.315099	0.429161	195	RCC2
-2.70446	-14.4239	0.532983	39.3296	1101.19	0.895684	0.945177	0.989549	0.551805	196	ARHGEF10L
-3.00464	-13.5959	0.0466188	37.2658	1043.3	1.37299	0.935738	0.989603	0.972914	197	IGSF21
-3.30553	1.82159	0.501106	0.558904	1.15752	1.3287	3.3329e-09	0.115557	0.706069	198	IFFO2
-0.900006	-0.693546	0.208141	0.191196	1.13368	0.459564	2.51093e-06	0.540694	0.650614	199	UBR4
-3.50327	-13.3266	-1.03438	30.8744	864.363	1.01496	0.909659	0.987699	0.308139	200	AL035413.1
-3.85593	-13.9588	-1.42604	43.4682	1217.02	0.94413	0.929315	0.990849	0.130934	201	EMC1
-4.64672	-13.4091	-0.879565	41.1298	1151.38	1.67634	0.910049	0.990708	0.599795	202	MRTO4
-3.76522	-12.861	-0.699993	31.1801	872.73	1.62872	0.903883	0.988242	0.667355	204	AKR7A2
-3.62614	-12.8855	0.306673	29.5071	825.897	1.95256	0.902194	0.987552	0.875196	205	PQLC2
-0.478791	0.449094	-0.126368	0.228325	0.586396	0.482196	0.0359956	0.443763	0.793269	206	CAPZB
-3.16369	-14.3446	-0.470533	35.7887	1002	0.939653	0.929559	0.988578	0.616546	207	NBL1
-8.13906	-11.9457	13.2895	238.01	2409.09	1071.29	0.972721	0.996044	0.990102	208	TMCO4
-2.18016	1.58649	1.0494	0.368205	1.21669	1.01161	3.1988e-09	0.192253	0.299568	209	OTUD3
-8.61001	-13.5581	13.4957	309.601	2530.81	1429.49	0.977814	0.995726	0.992467	211	UBXN10
-0.877323	0.589687	-0.776424	0.192563	0.621978	0.382433	5.21276e-06	0.343087	0.0423338	213	CAMK2N1
-3.60561	-13.0223	0.24329	31.0999	870.697	1.20131	0.907703	0.988067	0.83951	214	MUL1
-8.61001	-13.5581	13.4957	309.601	2530.8	1429.49	0.977814	0.995726	0.992467	215	FAM43B
-2.75925	1.76228	0.400828	0.671157	1.92503	1.52578	3.93627e-05	0.359953	0.79278	216	PINK1
-8.15343	-14.4928	13.5664	248.21	1938.57	1150.68	0.973795	0.994035	0.990593	217	PINK1-AS
-3.75975	-13.6485	-0.567242	32.9346	922.005	1.29633	0.909113	0.988189	0.661694	218	DDOST
-3.53385	2.13948	0.0249267	0.714693	1.84133	1.5785	7.63094e-07	0.245269	0.987401	219	KIF17
-3.89589	-15.0567	-1.28263	44.701	1251.46	1.382	0.930549	0.990401	0.353356	220	SH2D5
-0.206214	-0.667533	0.238997	0.184965	0.752014	0.400481	0.264901	0.374723	0.550658	221	HP1BP3
1.29749	0.0110683	0.20023	0.0614912	0.285836	0.148436	7.87774e-99	0.969111	0.17736	222	EIF4G3
-1.03774	1.84106	0.00437429	0.201524	0.502576	0.447268	2.61266e-07	0.00024903	0.992197	223	ECE1
-1.79134	0.60872	-0.427318	0.335353	0.815452	0.677837	9.21049e-08	0.455376	0.528424	224	NBPF3
-1.24028	0.0894246	-0.462255	0.237034	0.801757	0.488387	1.67224e-07	0.911192	0.343897	226	RAP1GAP
-0.439226	-0.203811	-0.479829	0.149236	0.670595	0.316435	0.00324883	0.761185	0.129429	227	USP48
-1.55703	-0.367157	-0.828408	0.21774	1.04223	0.425464	8.62494e-13	0.724627	0.0515265	229	CDC42
-2.81214	-14.06	-0.479742	33.0887	926.413	0.927874	0.932271	0.987891	0.605133	231	ZBTB40
-0.585699	-1.44651	-0.949041	0.20593	1.06275	0.398966	0.00445269	0.173483	0.0173713	235	EPHB2
-16.7149	-14.6045	-15.4499	757.836	2471.07	949.329	0.982403	0.995284	0.987015	236	TEX46
-0.761209	-0.869409	0.0626815	0.247576	1.07865	0.529411	0.00210752	0.420235	0.905752	237	KDM1A
-2.71855	1.27609	-0.558922	0.465529	1.21945	0.941979	5.2294e-09	0.295354	0.552948	238	AL031428.1
-0.745692	-0.241212	-0.346787	0.165997	0.820522	0.364934	7.04897e-06	0.768778	0.341974	239	LUZP1
-3.10342	1.41639	-0.274128	0.451572	1.11838	0.952446	6.30935e-12	0.205346	0.773489	240	LINC01355
-1.42729	0.491061	0.0755743	0.209867	0.796738	0.49439	1.03944e-11	0.53767	0.878506	242	HNRNPR
-3.52514	-13.1176	0.37722	29.9202	837.65	1.24947	0.906212	0.987506	0.762726	243	ZNF436
-8.34413	-13.1312	13.1972	237.908	1464.85	1120.38	0.972022	0.992848	0.990602	244	ZNF436-AS1
-7.35285	-14.5738	15.0091	298.549	2697.72	1364.15	0.980351	0.99569	0.991221	245	TCEA3
-3.31922	-13.4494	0.689783	32.8519	919.681	1.62349	0.919522	0.988332	0.670927	246	ASAP3
-8.34603	-11.3917	12.496	194.531	1961.47	876.081	0.965779	0.995366	0.98862	248	MDS2
-3.61806	-13.359	-0.614201	28.7116	803.775	1.12212	0.899721	0.986739	0.584133	249	RPL11
-3.10263	-14.6089	-0.630636	44.2345	1238.51	0.905127	0.944082	0.990589	0.485967	250	ELOA
-2.34003	0.17264	-1.54782	0.419148	1.11135	0.752474	2.36643e-08	0.876551	0.0396893	251	ELOA-AS1
-1.8151	0.32775	-0.0654718	0.392089	0.991628	0.847092	3.66891e-06	0.741009	0.938393	252	PITHD1
-7.47754	-13.0526	14.8577	311.946	3143.47	1405.02	0.980876	0.996687	0.991563	253	LYPLA2
-3.7345	2.01049	0.10001	0.722971	1.21111	1.5205	2.39813e-07	0.0969056	0.947557	254	GALE
-6.29361	-16.0183	16.5019	312.39	3030.62	1414.67	0.983926	0.995783	0.990693	255	HMGCL
-3.96492	-13.1988	-0.97041	29.684	830.993	1.11262	0.893742	0.987328	0.383106	256	FUCA1
-16.3267	-15.3532	-17.012	727.647	3116.14	906.956	0.982099	0.996069	0.985035	257	PNRC2
-1.6508	-0.148506	-0.688352	0.246511	1.03228	0.485358	2.13233e-11	0.885609	0.156121	258	SRSF10
-3.97112	-12.8751	-0.101617	33.8189	946.57	2.2053	0.906525	0.989148	0.963248	259	IFNLR1
-8.43662	-11.8275	13.0335	250.115	2534.55	1125.58	0.973092	0.996277	0.990761	262	STPG1
-2.74532	-14.1736	-0.998851	32.4465	908.421	0.841763	0.932571	0.987552	0.235378	263	NIPAL3
-7.49079	-13.4853	14.0452	224.738	2192.19	1016.97	0.97341	0.995092	0.988981	264	RCAN3
-0.656253	0.541491	-0.478809	0.176472	0.692263	0.384658	0.000200217	0.434095	0.213218	266	SRRM1
-1.49787	-0.243546	-0.358151	0.277682	1.21928	0.599957	6.88331e-08	0.841679	0.550534	267	CLIC4
-3.21691	-14.1847	-0.0625147	41.7869	1169.98	0.908727	0.938636	0.990327	0.945154	269	SYF2
-0.432675	-0.681767	-0.208571	0.198827	0.808764	0.419735	0.0295445	0.399243	0.619252	270	RSRP1
-7.49079	-13.4853	14.0452	224.738	2192.19	1016.97	0.97341	0.995092	0.988981	271	RHD
-2.2731	-14.5898	0.312486	31.6656	886.583	0.809685	0.942773	0.98687	0.699545	272	TMEM50A
-5.93155	5.56581	-3.05898	2.2302	3.47332	3.31861	0.00782214	0.109057	0.356651	273	RHCE
-0.590051	0.0953552	0.124657	0.170323	0.788002	0.408963	0.000531607	0.903684	0.760509	274	MACO1
-7.51971	-14.6629	14.4353	259.962	2489.32	1179.31	0.976923	0.9953	0.990234	275	LDLRAP1
-0.861206	-0.629621	0.720842	0.201562	1.19155	0.529748	1.9315e-05	0.597218	0.1736	277	MAN1C1
-7.42401	-13.8028	14.1282	220.289	1918.2	1010.72	0.973115	0.994259	0.988847	278	AL031280.1
-2.17503	0.594148	-0.385515	0.3626	1.23133	0.763925	1.99227e-09	0.629433	0.613805	281	MTFR1L
-4.90949	-12.8388	-0.585363	34.7884	973.129	3.06008	0.887772	0.989474	0.848298	283	AL033528.2
-6.00369	1.65218	16.0886	250.548	1.25747	1209.54	0.980883	0.188883	0.989387	284	PAQR7
-1.08226	0.464137	-0.303204	0.264026	0.875816	0.565505	4.14823e-05	0.596148	0.591845	285	STMN1
-6.92736	-14.703	15.4605	290.416	2807.64	1315.78	0.98097	0.995822	0.990625	286	PAFAH2
-3.22471	-14.1203	0.765762	43.3319	1213.24	1.18086	0.940677	0.990714	0.516676	287	EXTL1
-3.00368	-14.1864	-0.988149	34.914	977.539	0.693616	0.931442	0.988421	0.154263	288	PDIK1L
-5.00744	3.32496	-0.714212	1.13811	1.64046	1.91726	1.08364e-05	0.0426783	0.709507	290	CNKSR1
-2.89294	-14.349	0.306929	41.0519	1149.4	0.958914	0.943819	0.99004	0.748908	291	CEP85
-4.92489	-12.2853	-2.00837	32.8994	920.731	1.7309	0.881005	0.989354	0.245923	292	SH3BGRL3
-6.77563	1.24251	15.0402	253.641	1.14317	1224.46	0.978688	0.277082	0.9902	293	UBXN11
-3.0474	-14.3419	-0.387231	40.9048	1145.29	0.818038	0.940613	0.990009	0.635952	294	DHDDS
-2.48745	0.302231	-1.45893	0.355735	1.14031	0.627149	2.70184e-12	0.790977	0.0200034	296	HMGN2
-4.65895	-11.9502	-0.673245	38.426	1075.35	2.5929	0.903497	0.991133	0.795134	297	RPS6KA1
-0.345884	-0.590348	0.0931001	0.146436	0.7933	0.339886	0.0181758	0.456775	0.78415	298	ARID1A
-7.45431	-13.515	14.0911	224.388	2173.21	1016.38	0.973499	0.995038	0.988939	299	PIGV
-2.11933	0.387192	-0.382273	0.284025	1.04654	0.600196	8.53543e-14	0.711403	0.524181	300	ZDHHC18
-4.68602	-13.6939	-0.73594	43.8321	1226.89	2.1744	0.914862	0.991095	0.73502	302	GPN2
-8.43662	-11.8275	13.0335	250.115	2534.55	1125.58	0.973092	0.996277	0.990761	303	GPATCH3
-2.63501	-14.4798	-0.604415	35.1628	984.498	0.799961	0.940265	0.988265	0.449916	304	NUDC
-3.5732	-14.0221	-1.05096	41.0029	1148.01	0.879266	0.930556	0.990255	0.231981	305	TRNP1
-2.56978	0.85112	-0.960432	0.404142	1.29454	0.792385	2.03596e-10	0.51088	0.225483	306	SLC9A1
-1.67681	0.00437397	-0.11929	0.255468	1.09462	0.572568	5.24975e-11	0.996812	0.834962	307	WDTC1
-3.02632	-14.1169	1.01378	40.3889	1130.84	1.17591	0.940271	0.99004	0.388618	308	TMEM222
-8.43662	-11.8275	13.0335	250.115	2534.55	1125.58	0.973092	0.996277	0.990761	310	MAP3K6
-2.58798	-14.9096	-0.764679	41.27	1155.49	0.92456	0.949999	0.989705	0.408195	312	WASF2
-1.05769	0.485555	-0.167529	0.185878	0.743203	0.423815	1.26837e-08	0.513545	0.692631	314	AHDC1
-4.08705	-13.0422	-0.383039	37.8743	1060.35	1.31667	0.914066	0.990186	0.771116	316	IFI6
-2.39781	-14.5682	-0.980154	31.2976	876.293	0.603329	0.938931	0.986736	0.104253	317	FAM76A
-0.95969	0.317807	-0.317342	0.202403	0.854583	0.455321	2.12157e-06	0.709978	0.485826	318	STX12
-3.82591	1.46792	-1.70921	0.674597	1.16362	1.10588	1.41637e-08	0.207123	0.122211	319	PPP1R8
-2.92502	-14.2508	-0.466591	33.2353	930.506	0.90399	0.929869	0.987781	0.605752	321	RPA2
-16.6734	-13.3143	-15.4843	769.528	3857.6	954.898	0.982714	0.997246	0.987062	322	SMPDL3B
-8.34413	-13.1312	13.1972	237.908	1464.85	1120.38	0.972022	0.992848	0.990602	324	XKR8
-1.109	-0.682442	-0.116822	0.244413	1.11634	0.529458	5.69498e-06	0.540988	0.825369	325	EYA3
-16.7149	-14.6045	-15.4499	757.836	2471.07	949.329	0.982403	0.995284	0.987015	326	PTAFR
-2.24859	1.3461	0.680377	0.331277	0.852988	0.860673	1.13985e-11	0.114542	0.429226	327	DNAJC8
-2.75484	-14.5974	-0.0307534	44.6891	1251.25	0.907723	0.950846	0.990692	0.972973	328	ATP5IF1
-3.23886	2.69432	-0.368013	0.505229	0.813478	0.948925	1.44881e-10	0.000925969	0.698148	330	SESN2
-0.114492	-0.779199	0.391953	0.136025	0.830141	0.339075	0.399958	0.347918	0.247703	332	PHACTR4
-2.50585	0.880466	-0.233814	0.368413	1.15387	0.800492	1.03372e-11	0.445429	0.77022	333	RCC1
-1.1586	1.42177	0.487133	0.240689	0.77526	0.582152	1.48174e-06	0.0666646	0.402716	334	TRNAU1AP
-4.06605	-14.1884	-1.58477	42.4135	1187.44	1.15374	0.923626	0.990466	0.169567	335	SNHG12
-2.6672	-14.1967	-0.272012	31.2975	876.293	0.655269	0.932086	0.987074	0.678058	336	TAF12
-5.00425	-13.1418	-1.39288	42.1853	1180.88	1.71424	0.905572	0.991121	0.416483	338	LINC01715
-2.95759	0.955172	0.0203407	0.590289	1.28979	1.2696	5.43154e-07	0.458958	0.987217	339	GMEB1
-1.73009	0.288377	0.791647	0.288542	1.23698	0.767872	2.02268e-09	0.81566	0.302558	340	YTHDF2
-3.77522	1.64688	-1.1374	0.700439	1.16151	1.25766	7.05404e-08	0.156226	0.365795	341	OPRD1
-2.31858	1.14998	1.73862	0.584923	1.23848	1.50186	7.37329e-05	0.353126	0.247008	342	EPB41
-0.561978	0.0331645	-0.150909	0.153604	0.723091	0.352575	0.00025358	0.963418	0.668636	343	SRSF4
-3.73508	-14.7405	0.0137267	38.7403	1084.41	1.96425	0.923192	0.989155	0.994424	344	MECR
-7.63211	3.32842	15.0581	260.468	1.47804	1257.42	0.976624	0.0243273	0.990445	345	PTPRU
-4.88735	-11.5537	-1.29678	29.1642	816.104	1.85042	0.866913	0.988705	0.483425	349	LAPTM5
-3.71296	1.48286	-2.27102	0.666602	0.857423	1.03575	2.5476e-08	0.0837299	0.0283346	350	SDC3
-0.124176	0.0547757	-0.137499	0.151682	0.588591	0.334393	0.412979	0.925854	0.680934	351	PUM1
-3.0854	-13.8815	0.0572441	37.5365	1050.96	0.980082	0.93449	0.989462	0.953424	352	NKAIN1
-2.20514	0.117843	-0.766365	0.445539	1.19395	0.882482	7.44537e-07	0.921377	0.385165	353	SNRNP40
-1.38103	1.40747	0.585746	0.293325	0.949411	0.709917	2.49918e-06	0.138216	0.40932	354	ZCCHC17
-3.96041	-13.0643	-0.965869	28.7126	803.787	1.1183	0.890293	0.987032	0.387756	355	AL451070.1
-3.62002	-13.3782	-0.555734	37.5289	1050.69	1.20467	0.923156	0.989841	0.644573	356	FABP3
-8.43662	-11.8275	13.0335	250.115	2534.55	1125.58	0.973092	0.996277	0.990761	357	SERINC2
-3.47757	-14.1157	-1.66208	36.5946	1024.57	0.800963	0.924291	0.989008	0.0379776	358	PEF1
-3.85403	-14.0105	-1.40539	41.545	1163.17	0.931196	0.926088	0.99039	0.13124	359	COL16A1
-3.02346	-14.0899	1.09969	45.5481	1275.27	1.34709	0.947076	0.991185	0.414304	360	ADGRB2
-7.29671	-13.3231	14.0084	201.64	1970.87	912.189	0.971133	0.994606	0.987747	361	SPOCD1
-7.19044	-13.6559	14.3003	213.029	2056.66	965.34	0.973074	0.994702	0.988181	362	AL136115.2
-3.79737	-13.8884	-1.66739	34.0644	953.692	0.890732	0.911239	0.988381	0.0612165	363	PTP4A2
-0.836047	0.667602	0.207857	0.177108	0.53537	0.404099	2.35208e-06	0.212401	0.606993	364	KHDRBS1
-1.66621	0.547984	-0.389558	0.244521	0.792301	0.51741	9.48073e-12	0.489166	0.45151	366	TMEM39B
-0.819262	0.229174	-0.141128	0.180766	0.708267	0.402617	5.83805e-06	0.746264	0.725943	367	KPNA6
-3.71167	3.35748	0.345243	0.690277	0.859041	1.43071	7.57074e-08	9.29091e-05	0.809315	368	TXLNA
-8.43662	-11.8275	13.0335	250.115	2534.55	1125.58	0.973092	0.996277	0.990761	369	CCDC28B
-8.42959	3.07974	13.9387	268.623	1.44157	1296.77	0.974966	0.0326487	0.991424	371	TMEM234
-8.61001	-13.5581	13.4957	309.601	2530.81	1429.49	0.977814	0.995726	0.992467	372	EIF3I
-2.6442	-14.2013	1.48078	37.9945	1063.79	1.17525	0.944516	0.989349	0.207682	375	HDAC1
-2.20442	1.19429	-0.343328	0.362375	1.07276	0.776891	1.17766e-09	0.265583	0.658543	376	MARCKSL1
-3.84448	-12.8136	0.010018	33.0327	924.765	1.37073	0.907348	0.988945	0.994169	377	TSSK3
-6.64961	1.19777	14.8207	219.109	1.08283	1057.76	0.975789	0.268664	0.988821	378	FAM229A
-1.05165	0.711321	-0.459301	0.196072	0.533317	0.39898	8.15777e-08	0.18228	0.249654	379	BSDC1
-8.61001	-13.5581	13.4957	309.601	2530.81	1429.49	0.977814	0.995726	0.992467	380	AL033529.1
-4.77801	-12.7258	-2.57789	36.7974	1029.94	1.63459	0.896688	0.990142	0.114776	381	ZBTB8A
-0.252892	0.118486	-0.407026	0.131389	0.577506	0.289408	0.0542588	0.837441	0.159603	382	ZBTB8OS
-1.1202	0.480225	-0.325693	0.179825	0.691927	0.39649	4.68288e-10	0.487657	0.411395	383	RBBP4
-3.00607	0.944764	-0.755257	0.510192	1.09669	0.979046	3.81458e-09	0.388981	0.440457	384	SYNC
-7.63386	3.32762	15.0646	261.436	1.4794	1262.09	0.976705	0.0244933	0.990477	385	KIAA1522
-1.42021	0.355681	-0.0672732	0.29356	1.03917	0.655743	1.31235e-06	0.732146	0.918288	386	YARS
-1.7244	0.452543	-0.00972643	0.393582	0.814843	0.82331	1.1798e-05	0.578639	0.990574	387	S100PBP
-6.54249	-15.5092	16.1055	304.263	2890.87	1381.7	0.982845	0.995719	0.9907	388	FNDC5
-3.08361	2.034	1.13432	0.543295	1.65922	1.52958	1.38075e-08	0.220245	0.458337	389	HPCA
-8.33076	-14.349	13.7509	290.493	2069.04	1356.23	0.977121	0.994467	0.99191	390	TMEM54
-6.66079	2.39281	15.1979	216.785	1.19132	1046.54	0.975489	0.0445864	0.988414	391	RNF19B
-16.6734	-13.3143	-15.4843	769.528	3857.6	954.898	0.982714	0.997246	0.987062	392	AL020995.1
-2.34474	1.85079	-0.187261	0.34737	0.90544	0.758395	1.47871e-11	0.0409453	0.804972	393	AK2
-3.05216	-14.6487	0.338753	38.9422	1090.29	1.15751	0.937528	0.98928	0.769784	394	AZIN2
-2.63615	-14.5019	-0.214581	37.2121	1041.9	0.757885	0.943524	0.988895	0.777076	395	TRIM62
-8.29393	-12.0691	13.2953	256.9	2579.61	1157.69	0.974245	0.996267	0.990837	396	AL662907.3
-1.79864	0.19696	0.268749	0.246875	1.08893	0.618286	3.20203e-13	0.856466	0.663804	397	ZNF362
-4.78976	-12.2718	-0.996534	31.0522	868.746	2.67527	0.877414	0.98873	0.709522	398	A3GALT2
-4.24199	-12.9033	-0.486089	40.7346	1140.38	1.5615	0.91706	0.990972	0.755576	399	AL513327.1
-0.745131	-0.112114	0.277113	0.164008	0.838826	0.409049	5.53898e-06	0.893674	0.498115	400	PHC2
-8.61002	-13.5581	13.4957	309.601	2530.8	1429.49	0.977814	0.995726	0.992467	402	ZSCAN20
0.622601	0.606695	-0.0024466	0.130612	0.432629	0.286351	1.87166e-06	0.160813	0.993183	403	CSMD2
-8.29393	-12.0691	13.2953	256.9	2579.61	1157.69	0.974245	0.996267	0.990837	404	C1orf94
-1.89303	0.326289	-0.136336	0.330968	1.3812	0.748655	1.0673e-08	0.81325	0.855498	405	SMIM12
-1.20785	0.574381	-0.159055	0.208756	0.778346	0.47371	7.21095e-09	0.460545	0.737048	406	DLGAP3
-3.69133	-13.1613	0.261544	29.7036	831.486	1.55886	0.9011	0.987371	0.866757	408	ZMYM1
-0.246757	-0.151851	-0.0337583	0.169707	0.73799	0.375938	0.145941	0.836976	0.928448	409	SFPQ
-0.124466	-0.0938546	0.29097	0.134615	0.549427	0.313273	0.35517	0.864363	0.352989	410	ZMYM4
-8.34413	-13.1312	13.1972	237.908	1464.85	1120.38	0.972022	0.992848	0.990602	411	ZMYM4-AS1
-0.533674	0.140843	0.572934	0.151483	0.679012	0.390577	0.000426693	0.83568	0.142405	412	KIAA0319L
-1.67376	1.48471	0.132958	0.403003	1.03964	0.878243	3.27851e-05	0.153263	0.879667	413	NCDN
-8.61001	-13.5581	13.4957	309.601	2530.81	1429.49	0.977814	0.995726	0.992467	414	AC004865.2
-2.53016	-14.3095	-0.0824458	31.9334	894.095	0.691065	0.936848	0.987231	0.905036	415	TFAP2E
-2.48486	-15.0491	-1.02469	43.7907	1226.11	0.570958	0.954749	0.990207	0.0727046	416	PSMB2
-3.22628	-13.3839	-0.0986548	29.1692	816.654	0.984495	0.911929	0.986924	0.920179	417	C1orf216
-8.34603	-11.3917	12.496	194.531	1961.47	876.081	0.965779	0.995366	0.98862	418	CLSPN
-0.925609	0.988686	-0.739214	0.202474	0.673555	0.415697	4.84264e-06	0.142142	0.0753623	419	AGO4
-1.37212	0.916799	-0.35257	0.308321	0.64487	0.621939	8.57467e-06	0.155119	0.57079	420	AGO1
0.149045	-0.327772	0.237629	0.121785	0.609471	0.289863	0.221013	0.590716	0.412331	421	AGO3
-4.86812	-11.8371	-0.950053	41.3128	1156.23	2.40533	0.906198	0.991832	0.692859	422	AL138787.2
-4.64753	-12.37	-0.735494	30.4226	851.271	2.25096	0.878583	0.988406	0.74386	423	ADPRHL2
-2.28461	1.53659	0.703743	0.458308	1.06892	1.088	6.20019e-07	0.150572	0.517746	425	TRAPPC3
-2.57118	-14.4578	-0.152533	37.7619	1057.29	0.755641	0.945715	0.98909	0.840027	426	MAP7D1
-1.07319	-0.489559	0.638159	0.198894	1.12345	0.522814	6.82175e-08	0.663007	0.222228	427	THRAP3
-8.43662	-11.8275	13.0335	250.115	2534.55	1125.58	0.973092	0.996277	0.990761	428	SH3D21
-4.26992	-13.0349	-1.24	31.1205	871.078	1.65633	0.890868	0.988061	0.454073	430	AL591845.1
-2.5807	-14.4364	-0.190772	30.8195	862.888	0.774678	0.933266	0.986652	0.805482	431	STK40
-4.17379	2.76486	-0.104766	0.800577	1.37609	1.56808	1.85334e-07	0.0445135	0.946732	432	LSM10
-3.49059	-13.0296	0.453894	30.268	847.369	1.35106	0.908189	0.987732	0.736906	433	OSCP1
-7.40711	-13.325	14.1436	219.989	1773.87	1017.02	0.97314	0.994006	0.988904	434	MRPS15
-8.23932	-11.8855	13.2516	242.952	2183.6	1110.76	0.972946	0.995657	0.990481	435	CSF3R
-6.14517	-14.6745	15.7788	219.197	1829.45	1010.09	0.977634	0.9936	0.987537	436	GRIK3
-8.34599	-11.3917	12.496	194.527	1961.43	876.064	0.965778	0.995366	0.98862	438	LINC01137
-2.17784	-15.2782	-0.611421	44.5043	1246.1	0.575625	0.960971	0.990217	0.288151	440	MEAF6
-7.36832	-14.335	14.9904	303.367	2995.34	1370.45	0.980623	0.996182	0.991273	441	SNIP1
-8.31927	-13.3967	12.9745	216.423	1588.09	1008.25	0.969337	0.993269	0.989733	442	DNALI1
-4.25545	-14.0154	-1.23615	46.5077	1302.07	1.25059	0.927095	0.991412	0.322931	443	GNL2
-5.00425	-13.1418	-1.39288	42.1853	1180.88	1.71424	0.905572	0.991121	0.416485	444	C1orf109
-2.29736	-14.7787	1.07154	40.4588	1132.83	0.774057	0.954718	0.989591	0.16626	446	EPHA10
-3.38993	1.97585	-0.773205	0.570822	0.886507	1.06033	2.8732e-09	0.0258269	0.465871	447	MANEAL
-16.7149	-14.6045	-15.4499	757.836	2471.06	949.329	0.982403	0.995284	0.987015	448	YRDC
-3.35366	-12.9265	-0.886344	29.7151	831.864	1.14191	0.910141	0.987602	0.437635	449	C1orf122
-2.51071	0.775039	-0.470964	0.39499	1.30921	0.834662	2.06565e-10	0.553857	0.572579	450	MTF1
-0.773848	-0.905121	0.556856	0.19093	1.08942	0.468417	5.05544e-05	0.406071	0.234517	452	INPP5B
-2.81165	-14.3416	-0.957695	33.4918	937.726	0.653504	0.933096	0.987798	0.142791	453	SF3A3
-5.00425	-13.1418	-1.39288	42.1853	1180.88	1.71424	0.905572	0.991121	0.416484	455	UTP11
-22.4463	18.7556	15.8125	1039.25	988.161	2002.65	0.982768	0.984857	0.9937	456	POU3F1
-6.88011	-13.7663	14.6318	208.358	2063.75	940.824	0.973658	0.994678	0.987592	457	AL139158.2
-3.35708	1.6912	-0.605559	0.621353	1.16936	1.16269	6.55914e-08	0.148105	0.602489	458	RRAGC
0.0733744	-1.01181	0.307654	0.129139	0.81211	0.312004	0.569911	0.212798	0.324104	459	AL139260.1
-2.98555	-14.0464	1.06858	41.1782	1152.92	1.25174	0.942201	0.990279	0.393284	461	RHBDL2
-2.13735	-15.2501	0.411064	45.9401	1286.31	0.623439	0.962892	0.990541	0.509672	462	AKIRIN1
-2.62379	-14.295	0.753574	35.4837	993.467	1.14006	0.941055	0.98852	0.508614	463	NDUFS5
1.07901	-0.160898	-0.096837	0.0662897	0.306727	0.149492	1.43356e-59	0.599887	0.517131	464	MACF1
-3.55095	-13.2169	-0.492652	35.312	988.542	1.47679	0.9199	0.989333	0.738685	467	PABPC4
-16.7298	-15.4983	-17.0438	890.03	3679.21	1110.26	0.985003	0.996639	0.987752	468	NT5C1A
-2.4276	-14.227	0.380915	30.4529	852.642	0.738339	0.936463	0.986687	0.605919	469	HPCAL4
-1.70863	0.0747153	-0.133535	0.325508	1.51226	0.760656	1.52819e-07	0.960595	0.860645	470	PPIE
-8.61002	-13.5581	13.4957	309.601	2530.8	1429.49	0.977814	0.995726	0.992467	471	BMP8B
-1.87045	0.805126	-0.588074	0.269168	0.763754	0.536869	3.679e-12	0.291805	0.273352	474	TRIT1
-8.34603	-11.3916	12.496	194.527	1961.43	876.065	0.965778	0.995366	0.98862	475	MFSD2A
-2.57835	1.12144	0.223094	0.423514	1.45788	1.00931	1.14332e-09	0.441759	0.825064	476	CAP1
-2.36656	0.503084	-0.698035	0.332129	1.05464	0.653268	1.03771e-12	0.633348	0.285283	477	PPT1
-0.556352	0.757275	0.0376507	0.157218	0.503378	0.35539	0.000402068	0.132482	0.915628	478	RLF
-4.88788	-13.2384	-1.07119	39.5789	1107.82	1.96378	0.901713	0.990466	0.585427	479	AL050341.2
-2.63718	-14.78	-0.209014	43.2923	1212.15	0.799193	0.951426	0.990271	0.793682	480	ZMPSTE24
-7.37284	-13.1142	14.1749	217.214	1504.63	1016.01	0.972923	0.993046	0.988869	481	COL9A2
-1.35062	0.946711	0.251324	0.228199	0.865487	0.559402	3.24643e-09	0.274022	0.653234	482	SMAP2
-3.98842	-13.3999	0.0835269	36.9716	1034.93	1.81231	0.914093	0.98967	0.96324	483	ZFP69B
-2.57706	0.438738	-0.359985	0.463492	1.29442	0.975124	2.6964e-08	0.73465	0.712002	485	AL603839.3
-4.25373	-13.0136	-0.424976	38.6425	1081.78	1.57494	0.912347	0.990402	0.787286	487	ZNF684
-1.91903	0.81951	-0.296298	0.312132	0.917638	0.666472	7.83905e-10	0.371823	0.656626	488	RIMS3
-22.0466	18.1654	14.9287	1085.52	1076.32	1535.48	0.983796	0.986534	0.992243	489	AL031289.1
-7.43699	-13.0727	14.1006	225.902	2246.87	1019.43	0.973737	0.995358	0.988964	490	NFYC-AS1
-1.473	1.10072	-0.0392292	0.272833	0.804426	0.60865	6.70424e-08	0.17121	0.94861	491	NFYC
-1.64989	-0.0760116	-0.404811	0.267914	1.24244	0.588191	7.35312e-10	0.951216	0.491308	492	KCNQ4
-2.19206	1.61244	0.378402	0.450243	0.801115	0.99241	1.12381e-06	0.044142	0.702984	494	CTPS1
-4.20067	-13.0198	-0.298374	38.2768	1071.52	1.66264	0.912612	0.990305	0.857579	495	SLFNL1-AS1
-7.1251	-14.4541	15.2996	302.589	2957.83	1368.86	0.981214	0.996101	0.991082	496	SLFNL1
0.450403	0.431522	0.053167	0.133985	0.363681	0.286342	0.000774977	0.23541	0.852698	497	SCMH1
-3.99578	-13.6589	-2.47072	28.5116	798.146	0.923991	0.888545	0.986346	0.00749611	498	AC093151.3
0.860727	-0.166492	0.0681001	0.079562	0.373156	0.184802	2.81893e-27	0.655473	0.712498	500	HIVEP3
-0.534692	0.505766	-0.269753	0.167898	0.620092	0.367174	0.00144938	0.414711	0.462538	501	FOXJ3
-1.64095	0.205642	0.165693	0.377964	1.12295	0.81872	1.41475e-05	0.854698	0.839619	502	RIMKLA
-4.5438	2.30382	-1.91608	0.936934	1.29956	1.42448	1.23679e-06	0.0762663	0.178589	503	ZMYND12
-4.33821	-13.0094	-0.676553	43.3604	1213.93	1.43111	0.920305	0.991449	0.636393	504	PPCS
-0.93589	0.606785	0.825379	0.321472	0.984696	0.758211	0.00359966	0.537752	0.276336	505	CCDC30
-6.72616	-14.8223	15.1601	231.385	2145.29	1054.01	0.976809	0.994487	0.988524	506	PPIH
-2.52763	-14.1675	0.270725	31.9267	893.914	0.715004	0.936898	0.987355	0.70496	507	YBX1
-3.7934	-13.7763	-0.738271	32.5188	910.293	1.4432	0.907135	0.987925	0.608964	508	P3H1
-8.31927	-13.3967	12.9745	216.423	1588.09	1008.25	0.969337	0.993269	0.989733	509	AC098484.3
-4.9695	-11.9535	-1.45596	29.9909	839.3	1.74197	0.868393	0.988637	0.403258	510	TMEM269
-6.64081	-14.4819	14.8714	200.124	1941.28	906.282	0.973528	0.994048	0.986908	511	SVBP
-16.7149	-14.6045	-15.4499	757.836	2471.07	949.329	0.982403	0.995284	0.987015	512	ERMAP
-4.98805	-12.8239	-1.38267	38.2284	1070.06	1.71937	0.896187	0.990438	0.421298	513	ZNF691
-4.54738	-12.6004	-1.78082	28.5036	797.683	1.53114	0.873246	0.987397	0.244801	514	SLC2A1
-2.90166	-14.4788	-0.189068	40.0025	1119.99	1.11629	0.942175	0.989686	0.865504	515	SLC2A1-AS1
-8.31927	-13.3967	12.9745	216.423	1588.09	1008.25	0.969337	0.993269	0.989733	516	EBNA1BP2
-8.43662	-11.8275	13.0335	250.115	2534.55	1125.58	0.973092	0.996277	0.990761	517	CFAP57
-8.61001	-13.5581	13.4957	309.601	2530.81	1429.49	0.977814	0.995726	0.992467	518	TMEM125
-31.1591	18.3821	-16.0689	1976.28	1619.22	1528.05	0.987421	0.990942	0.99161	519	TIE1
-8.34413	-13.1312	13.1972	237.908	1464.85	1120.38	0.972022	0.992848	0.990602	521	ELOVL1
-4.33821	-13.0094	-0.676553	43.3604	1213.93	1.4311	0.920305	0.991449	0.636392	522	MED8
-1.95909	0.415511	0.0786296	0.280705	1.19131	0.674009	2.96882e-12	0.72725	0.90713	523	SZT2
-3.27738	-13.8827	0.732187	46.6975	1307.44	1.50017	0.944048	0.991528	0.6255	524	HYI
-5.96167	-15.1478	15.8432	207.236	2027.24	937.406	0.97705	0.994038	0.986516	525	PTPRF
-4.96951	-11.9535	-1.45596	29.9909	839.3	1.74197	0.868393	0.988637	0.403259	526	KDM4A-AS1
-7.36807	-14.8854	14.9943	297.615	2704.54	1358.98	0.980249	0.995609	0.991197	527	ST3GAL3
-8.61001	-13.5581	13.4957	309.601	2530.81	1429.49	0.977814	0.995726	0.992467	528	AL451062.1
-2.95114	-13.9623	1.18879	32.9359	922.106	1.29445	0.928603	0.987919	0.358423	530	IPO13
-4.32002	-13.4109	-0.551052	42.1256	1179.35	1.47556	0.918319	0.990927	0.708812	531	DPH2
-1.81166	-15.6185	-0.0246851	45.5486	1275.35	0.532284	0.968273	0.990229	0.963011	532	ATP6V0B
-2.24276	0.606202	0.415613	0.404604	1.06578	0.950582	2.97186e-08	0.569502	0.661952	533	B4GALT2
-2.73787	-14.6125	-0.556416	39.312	1100.69	0.793038	0.944477	0.989408	0.482913	534	CCDC24
-8.34413	-13.1312	13.1972	237.908	1464.85	1120.38	0.972022	0.992848	0.990602	535	SLC6A9
-3.20109	-14.3143	0.893338	44.0239	1232.58	1.36052	0.942035	0.990734	0.51143	537	DMAP1
-1.28501	0.788767	-0.0602046	0.192531	0.670801	0.441676	2.48438e-11	0.239652	0.891577	538	ERI3
-0.550965	-15.9667	0.669467	31.7108	887.827	0.95143	0.986138	0.985652	0.481655	539	RNF220
-7.02245	-13.5621	14.8343	233.767	1494.65	1098.7	0.976035	0.99276	0.989228	540	TMEM53
-3.09572	-15.3555	-1.23615	44.1389	1235.78	1.09509	0.944086	0.990086	0.258976	541	ARMH1
-16.7149	-14.6045	-15.4499	757.836	2471.06	949.329	0.982403	0.995284	0.987015	542	KIF2C
-7.3744	-14.0675	14.3417	228.169	1563.61	1067.99	0.974217	0.992822	0.989286	543	AL592166.1
-2.49285	-14.8717	-1.0993	37.8178	1058.86	0.691105	0.947444	0.988794	0.111691	544	RPS8
-8.34603	-11.3917	12.496	194.531	1961.47	876.081	0.965779	0.995366	0.98862	545	PLK3
-2.14727	0.750128	0.735129	0.36403	1.12589	0.91777	3.66584e-09	0.505251	0.423135	547	PTCH2
-0.990588	-0.0170929	0.378577	0.213974	0.796703	0.503897	3.66601e-06	0.982883	0.452474	548	EIF2B3
-4.63939	-12.7483	-0.640031	37.3591	1045.48	2.553	0.90117	0.990271	0.802048	549	HECTD3
-16.9987	-14.4371	-17.0772	1047.86	5427.35	1298.82	0.987057	0.997878	0.989509	550	UROD
-0.0865018	-0.420244	0.252461	0.130427	0.680966	0.314449	0.507189	0.53715	0.42205	551	ZSWIM5
-3.55921	-12.623	-0.744266	30.7156	859.86	1.25481	0.90775	0.988287	0.553093	552	MUTYH
-4.98804	-12.8239	-1.38267	38.2284	1070.06	1.71936	0.896187	0.990438	0.421297	553	TOE1
-2.54592	1.71499	0.254317	0.406588	1.09097	0.953991	3.80905e-10	0.115953	0.789791	554	TESK2
-8.34602	-11.3916	12.496	194.527	1961.43	876.064	0.965778	0.995366	0.98862	555	CCDC163
-8.34613	-11.3914	12.4958	194.527	1961.44	876.065	0.965777	0.995366	0.98862	556	MMACHC
-2.34988	0.724974	-0.427734	0.341112	1.26663	0.737453	5.62408e-12	0.567074	0.561905	557	PRDX1
-3.74014	1.10696	-1.98073	0.661371	1.13457	1.05882	1.55729e-08	0.329228	0.061387	558	AKR1A1
-1.23881	0.962484	-0.146131	0.271722	0.605861	0.566642	5.13722e-06	0.112146	0.796492	559	NASP
-1.18842	0.0536066	-0.486441	0.222776	0.734695	0.450816	9.57469e-08	0.941834	0.280577	561	GPBP1L1
-3.64835	-13.5673	-0.672816	38.9424	1090.27	1.21504	0.925359	0.990071	0.579758	562	TMEM69
-2.82295	-14.382	-0.68838	35.9884	1007.63	0.74102	0.937478	0.988612	0.352909	563	IPP
-0.938257	0.690811	0.0414113	0.221679	0.572549	0.484032	2.31106e-05	0.227604	0.93182	564	MAST2
-3.49979	-13.8707	0.431458	40.0977	1122.63	1.33448	0.930448	0.990142	0.746457	565	PIK3R3
-2.20711	1.78357	0.829696	0.322353	0.833062	0.865383	7.54854e-12	0.0322752	0.337679	568	POMGNT1
-2.68381	1.23404	0.378156	0.450223	1.71391	1.15019	2.50581e-09	0.471516	0.742325	569	LURAP1
-1.91832	-15.1999	-0.175831	38.9233	1089.84	0.48715	0.960693	0.988872	0.718146	571	LRRC41
-2.15221	0.0688306	-0.655325	0.373779	1.08355	0.740679	8.51314e-09	0.94935	0.376285	572	UQCRH
-2.87615	-14.3336	1.29974	39.8157	1114.75	1.35278	0.942414	0.989741	0.336657	573	NSUN4
-2.71949	-14.4721	0.0583612	43.2295	1210.37	0.94497	0.94984	0.99046	0.950754	574	FAAH
-8.61001	-13.5581	13.4957	309.601	2530.81	1429.49	0.977814	0.995726	0.992467	575	AL136373.1
-0.763996	0.298537	0.128257	0.177329	0.706206	0.413335	1.64478e-05	0.67249	0.756336	577	MKNK1
-1.1962	-0.45799	-0.119268	0.223317	1.12601	0.499073	8.48494e-08	0.684201	0.811121	578	ATPAF1
-1.99098	0.0420728	-1.06719	0.280935	1.03744	0.525672	1.37093e-12	0.967651	0.042342	580	EFCAB14
-2.28674	0.710991	0.104791	0.355178	1.28463	0.835979	1.20823e-10	0.579949	0.900245	581	CYP4X1
-3.11053	1.5703	0.495972	0.512372	1.50851	1.29627	1.27243e-09	0.297892	0.702006	582	CYP4Z1
-3.64446	-13.082	0.194874	30.9099	865.376	1.19984	0.906142	0.987939	0.870978	583	CYP4A22-AS1
-4.88886	-12.8334	-1.13748	43.9459	1230.11	2.01856	0.91142	0.991676	0.573088	585	STIL
-2.02041	0.984484	-0.905096	0.325829	0.933028	0.636285	5.61721e-10	0.291357	0.15489	586	CMPK1
-8.34613	-11.3914	12.4958	194.527	1961.44	876.065	0.965777	0.995366	0.98862	588	TRABD2B
-2.00036	-14.3813	0.0969216	29.2055	817.714	0.663044	0.945394	0.985968	0.883782	591	SPATA6
1.41702	0.350373	-0.0138913	0.0899006	0.296295	0.194985	5.67327e-56	0.237002	0.943205	592	AGBL4
-0.421884	0.14789	-0.205478	0.154118	0.676987	0.348919	0.00619271	0.827076	0.555928	593	ELAVL4
0.749944	-0.252521	0.216517	0.0797355	0.382478	0.189154	5.18376e-21	0.509111	0.25235	594	FAF1
-8.23932	-11.8855	13.2516	242.952	2183.6	1110.76	0.972946	0.995657	0.990481	596	LINC01562
-1.02978	0.424238	-0.361748	0.183867	0.696245	0.39872	2.1354e-08	0.542311	0.364262	597	RNF11
-0.70905	0.307904	0.104295	0.200717	0.654334	0.440226	0.000411523	0.637954	0.812726	599	EPS15
-0.456301	-0.245279	-0.0486379	0.176891	0.687771	0.388588	0.00989268	0.721369	0.900392	601	OSBPL9
-0.568485	-0.400252	-0.405982	0.260485	0.913072	0.539367	0.0290792	0.661127	0.451629	602	NRDC
-4.98804	-12.8239	-1.38267	38.2285	1070.06	1.71936	0.896187	0.990438	0.421297	603	RAB3B
-2.38984	0.852261	1.33681	0.405533	1.36082	1.19028	3.79081e-09	0.531128	0.261392	604	TXNDC12
-1.64871	-16.0046	-0.390444	46.296	1296.27	0.590931	0.971591	0.990149	0.508788	605	BTF3L4
0.0796299	-0.118522	-0.288623	0.114928	0.502313	0.247856	0.488393	0.813469	0.24423	606	ZFYVE9
-3.19743	-14.1046	-0.269263	35.3763	990.435	1.06184	0.927983	0.988638	0.799818	607	CC2D1B
-3.16573	1.54469	-0.250498	0.529295	1.60149	1.17474	2.2171e-09	0.334778	0.831142	608	PRPF38A
0.105418	-0.435211	-0.220193	0.134963	0.653297	0.303629	0.43475	0.505298	0.468327	609	TUT4
-8.61001	-13.5581	13.4957	309.601	2530.81	1429.49	0.977814	0.995726	0.992467	610	GPX7
-16.7298	-15.4983	-17.0438	890.03	3679.21	1110.26	0.985003	0.996639	0.987752	611	SHISAL2A
-16.6734	-13.3143	-15.4843	769.528	3857.6	954.898	0.982714	0.997246	0.987062	612	COA7
-0.220204	-0.141944	0.385375	0.167122	0.725002	0.393117	0.187629	0.844779	0.326936	613	ZYG11B
-1.36414	0.496659	-0.133751	0.267022	0.860427	0.57481	3.24323e-07	0.563788	0.816005	615	ECHDC2
-1.02214	0.524152	-0.0775727	0.200416	0.731744	0.449218	3.39494e-07	0.473803	0.8629	616	SCP2
-4.94988	2.95684	-0.960577	1.09773	1.49099	1.73763	6.50691e-06	0.0473518	0.580393	617	PODN
-8.34591	-11.3918	12.4961	194.527	1961.43	876.064	0.965778	0.995366	0.988619	618	CPT2
-8.33076	-14.349	13.7509	290.493	2069.04	1356.23	0.977121	0.994467	0.99191	619	AL606760.2
-2.5881	1.04549	-0.754309	0.437011	0.932295	0.851265	3.17515e-09	0.26211	0.375562	620	C1orf123
-2.59698	0.960377	0.196766	0.414152	1.49415	1.00373	3.59663e-10	0.520381	0.844583	621	MAGOH
-1.41974	0.755191	-0.245042	0.25897	0.790914	0.5573	4.19913e-08	0.339662	0.660158	622	LRP8
-4.0706	-13.0409	-0.342492	37.738	1056.52	1.36544	0.914103	0.990152	0.801946	623	LINC01771
-1.12831	0.947926	-0.358188	0.232232	0.688629	0.49264	1.18241e-06	0.168655	0.467178	624	GLIS1
-2.61282	2.06341	0.777885	0.415599	1.01786	1.03994	3.23925e-10	0.0426415	0.454454	625	NDC1
-3.67247	-13.2877	-0.652751	30.2659	847.246	1.27717	0.903422	0.987487	0.609286	626	YIPF1
-2.33154	-14.653	0.261895	36.7237	1028.23	0.770593	0.949377	0.98863	0.733961	628	HSPB11
-7.19044	-13.6559	14.3003	213.029	2056.66	965.34	0.973074	0.994702	0.988181	629	LRRC42
-2.03817	-15.6426	-0.572097	42.359	1186.02	0.612123	0.961623	0.989477	0.349989	630	TMEM59
-3.46942	-14.3117	-1.13027	35.4579	992.708	0.99938	0.922054	0.988497	0.258068	631	TCEANC2
-3.17258	-14.1268	-0.0626401	41.9146	1173.56	0.890346	0.939664	0.990396	0.943911	633	MRPL37
-0.612423	0.817076	-0.232052	0.180269	0.602659	0.391933	0.000680634	0.175168	0.553804	634	SSBP3
-2.16954	0.596785	0.315355	0.349429	1.37861	0.8633	5.33867e-10	0.665096	0.714895	635	ACOT11
-8.61001	-13.5581	13.4957	309.601	2530.81	1429.49	0.977814	0.995726	0.992467	636	FAM151A
-5.00745	3.32496	-0.71421	1.13812	1.64046	1.91727	1.08371e-05	0.0426786	0.70951	637	MROH7-TTC4
-2.85899	-13.6191	0.033956	37.5503	1051.33	1.01415	0.939309	0.989664	0.97329	638	DHCR24
-0.455955	0.251969	0.255432	0.223993	0.634119	0.488925	0.0417928	0.691107	0.601367	639	USP24
-8.29393	-12.0691	13.2953	256.9	2579.61	1157.69	0.974245	0.996267	0.990837	640	MIR4422HG
-8.06272	-11.445	14.1987	313.346	1445.86	1491.99	0.979472	0.993684	0.992407	641	AL603840.1
-16.7149	-14.6045	-15.4499	757.836	2471.06	949.329	0.982403	0.995284	0.987015	642	AC119674.2
-2.68936	-14.8475	-0.614724	39.7786	1113.74	0.842585	0.946098	0.989364	0.465653	643	PLPP3
-0.416077	-0.155467	-0.12369	0.1855	0.69891	0.400158	0.0248965	0.82397	0.757243	644	PRKAA2
2.26715	0.0968518	-0.165536	0.117891	0.263184	0.242196	2.03923e-82	0.712873	0.494304	646	DAB1
-1.19491	0.620527	-0.0520701	0.224296	0.713085	0.495289	9.96393e-08	0.384191	0.916272	647	MYSM1
-4.92497	-12.2856	-2.00829	32.9044	920.868	1.73112	0.881021	0.989356	0.246003	649	JUN
-2.72691	-14.9316	-1.40507	40.8936	1144.99	0.535058	0.946834	0.989595	0.00863899	650	LINC01135
-3.4624	-12.9647	-0.322635	29.0396	812.94	1.37804	0.905093	0.987276	0.814887	652	LINC01358
-1.2422	0.752277	0.752562	0.277261	0.882664	0.684017	7.45542e-06	0.394059	0.271241	653	FGGY
-1.44165	-0.734043	0.180392	0.382612	1.06176	0.826297	0.000164612	0.489349	0.827185	655	HOOK1
-3.22277	-14.1226	0.748075	46.3118	1296.68	1.19779	0.944521	0.99131	0.532269	656	CYP2J2
-2.52659	-14.9075	-0.730466	38.4534	1076.65	0.735327	0.947613	0.988953	0.32052	658	LINC01748
-2.31687	-15.3065	-0.398712	41.8854	1172.74	0.844967	0.955888	0.989586	0.637022	659	AC099792.1
0.801376	-1.82931	-0.278395	0.224819	0.732373	0.466905	0.000364502	0.012497	0.551004	660	NFIA
-1.23924	-0.270712	0.535478	0.289894	1.2645	0.690519	1.91311e-05	0.83048	0.438061	662	TM2D1
-7.37847	-13.5231	14.1837	223.549	2126.45	1015.01	0.97367	0.994926	0.988851	663	AC099791.2
0.187915	-1.85914	-0.0056679	0.137671	1.1095	0.315698	0.172268	0.093804	0.985676	664	PATJ
-4.29245	-12.9318	-0.589964	41.748	1168.77	1.49373	0.918107	0.991172	0.692872	665	KANK4
-2.81469	0.611113	-1.10351	0.473092	1.19861	0.880285	2.68858e-09	0.610157	0.209994	666	USP1
-0.525887	0.583742	0.298328	0.136024	0.525657	0.338474	0.000110571	0.266784	0.378107	667	DOCK7
-8.18255	-12.138	13.4572	258.969	2614.11	1166.1	0.974794	0.996295	0.990792	668	AC103923.1
-1.27675	-0.321131	-0.392087	0.250836	1.31984	0.563352	3.58142e-07	0.807765	0.486435	669	ATG4C
-2.33629	0.723559	-0.293532	0.558985	0.798675	1.15772	2.92113e-05	0.364963	0.799848	670	ALG6
-2.27273	-14.8029	-0.447961	34.52	966.529	0.634542	0.947507	0.98778	0.480214	671	ITGB3BP
-1.63572	0.571097	0.0810984	0.300274	0.893848	0.668054	5.11001e-08	0.522875	0.903378	672	EFCAB7
-2.98038	-13.9321	-0.323142	33.0157	924.364	0.983822	0.928071	0.987975	0.742567	673	PGM1
-2.16102	-14.6451	-0.565522	30.1575	844.33	0.907501	0.942874	0.986161	0.533176	674	ROR1
-6.18334	-14.5764	16.2103	271.83	2748	1223.76	0.981852	0.995768	0.989431	676	CACHD1
-2.12521	-15.2641	0.208301	45.5531	1275.46	0.723007	0.96279	0.990451	0.773268	677	RAVER2
-0.441944	-0.62133	-0.422155	0.16076	0.84186	0.34998	0.00597608	0.460487	0.227729	678	JAK1
-2.84221	-15.08	-0.500978	37.903	1061.18	1.08082	0.940225	0.988662	0.642995	680	AK4
0.59491	0.616649	0.0561526	0.100908	0.426413	0.238304	3.73402e-09	0.14814	0.813717	681	DNAJC6
-7.45431	-13.515	14.0911	224.388	2173.21	1016.38	0.973499	0.995038	0.988939	682	AL139294.1
-2.67116	-14.6548	-1.0898	34.1822	957.049	0.709556	0.937713	0.987783	0.124567	683	LEPR
-0.403921	-16.6017	1.12958	40.5226	1134.6	0.633398	0.992047	0.988326	0.0745262	684	PDE4B
1.11391	0.0433606	0.286252	0.0787648	0.327175	0.184456	2.08456e-45	0.894565	0.120695	686	SGIP1
-7.00104	-13.8278	14.6393	221.913	2208.51	1001.34	0.974832	0.995004	0.988336	688	TCTEX1D1
-1.71057	0.887005	0.494998	0.305138	1.18824	0.764066	2.07189e-08	0.455373	0.517084	689	WDR78
-1.15697	0.469737	-0.588186	0.1807	0.647448	0.37172	1.52641e-10	0.468133	0.113573	690	MIER1
-1.22481	1.26299	-0.0377545	0.205718	0.586704	0.460084	2.61906e-09	0.0313427	0.934599	691	SLC35D1
-6.00757	-14.9891	15.7785	207.469	2043.61	937.548	0.976899	0.994148	0.986573	693	IL12RB2
-1.62963	-0.192738	-0.731572	0.237494	1.068	0.474404	6.80026e-12	0.856786	0.123053	694	SERBP1
-7.3744	-14.0675	14.3417	228.169	1563.6	1067.99	0.974217	0.992822	0.989286	695	GADD45A
-1.76502	1.01473	0.476672	0.37423	0.885052	0.848469	2.40046e-06	0.251581	0.57425	696	GNG12
-2.51457	1.27334	0.0289547	0.596687	1.45341	1.26734	2.50642e-05	0.380972	0.981772	697	GNG12-AS1
-3.55817	-13.1893	0.345339	35.04	981.009	1.34087	0.919117	0.989273	0.796755	698	DIRAS3
-0.224275	0.458059	0.0473605	0.231541	0.487114	0.486626	0.332737	0.347037	0.922469	699	WLS
2.37364	-0.228144	0.119421	0.120405	0.206632	0.246935	1.64209e-86	0.269546	0.628662	701	LRRC7
-1.6472	-0.00591188	0.281131	0.290038	1.28079	0.701749	1.3529e-08	0.996317	0.688704	703	LRRC40
0.25056	-0.150609	0.408032	0.12227	0.502942	0.285131	0.0404398	0.764592	0.152421	704	SRSF11
-0.42715	0.569783	-0.104439	0.204338	0.559661	0.431433	0.0365816	0.308637	0.808722	705	ANKRD13C
-4.10877	-13.2935	-1.19042	29.46	824.614	1.38	0.889079	0.987138	0.388344	706	HHLA3
-4.20515	-12.9441	-1.40802	31.1554	872.174	1.11312	0.892633	0.988159	0.205895	707	CTH
-7.58988	-12.2222	13.8794	227.228	2289.28	1023.48	0.973354	0.99574	0.98918	708	PTGER3
-0.276745	-0.182992	0.178307	0.144414	0.732125	0.349461	0.0553237	0.802629	0.609886	710	ZRANB2
1.69494	0.0535162	-0.284573	0.134727	0.374107	0.281617	2.70169e-36	0.88625	0.312257	711	NEGR1
-16.7149	-14.6045	-15.4499	757.836	2471.06	949.329	0.982403	0.995284	0.987015	712	AL583808.1
-8.27843	-14.5369	13.4731	259.108	2415.14	1179.5	0.974512	0.995198	0.990886	713	AL583808.2
-3.44837	-12.9855	0.460431	29.7213	832.032	1.51813	0.907634	0.987548	0.761671	714	LRRIQ3
-4.88886	-12.8334	-1.13748	43.9458	1230.11	2.01856	0.91142	0.991676	0.573089	716	TNNI3K
-1.62092	-0.212762	-0.322746	0.241906	1.03426	0.510033	2.07536e-11	0.837015	0.526868	717	ERICH3
-4.75638	-12.6631	-2.09637	29.5712	827.634	1.38305	0.872216	0.987793	0.129579	718	CRYZ
-4.0012	-13.1231	-0.099866	43.8275	1226.99	1.70747	0.927259	0.991466	0.95336	719	TYW3
-0.0291616	-0.785714	-0.331497	0.229928	0.755927	0.472171	0.899076	0.298617	0.482635	720	SLC44A5
-1.67176	1.49703	-0.471102	0.245061	0.512097	0.484476	8.99118e-12	0.00346313	0.330854	721	ACADM
-4.09833	-14.1223	-1.63714	46.4161	1299.51	1.20128	0.929642	0.991329	0.172936	722	RABGGTB
-2.34319	-15.9329	-0.761023	46.1182	1291.25	0.875316	0.959478	0.990155	0.384613	723	MSH4
-0.118865	0.232811	0.972558	0.135795	0.632038	0.37644	0.381397	0.712613	0.00977837	724	ST6GALNAC3
-8.43662	-11.8275	13.0335	250.115	2534.55	1125.58	0.973092	0.996277	0.990761	725	AC104458.1
0.562171	-0.723339	-0.560492	0.167771	0.671151	0.363024	0.000805723	0.281142	0.1226	726	ST6GALNAC5
-16.7149	-14.6045	-15.4499	757.836	2471.08	949.329	0.982403	0.995284	0.987015	727	AL035409.1
-1.83883	0.10409	-0.0479921	0.329689	1.15285	0.718486	2.44035e-08	0.928058	0.946744	728	PIGK
0.0770793	0.195367	-0.278939	0.136083	0.569861	0.308458	0.571114	0.731724	0.365835	729	AK5
-0.516667	-0.0186641	-0.118118	0.139959	0.676632	0.324074	0.000222877	0.977994	0.715501	730	AC118549.1
-0.028422	0.327388	-0.418471	0.129201	0.491602	0.27589	0.825885	0.505435	0.129316	731	USP33
-0.770755	0.104413	-0.223856	0.190219	0.836134	0.436683	5.07964e-05	0.900622	0.608211	732	MIGA1
-4.65218	-13.7527	-2.37243	39.7312	1112.21	1.32348	0.906788	0.990134	0.0730419	734	NEXN
-1.57586	0.396311	-0.913722	0.23275	0.838301	0.454475	1.28245e-11	0.636388	0.0443781	735	FUBP1
-1.62508	-0.201113	-0.909945	0.25335	1.129	0.496089	1.4142e-10	0.858618	0.0666187	736	GIPC2
-16.9878	-16.4173	-16.7586	969.299	4396.22	1206.4	0.986017	0.99702	0.988917	738	PTGFR
-16.6734	-13.3143	-15.4843	769.528	3857.6	954.898	0.982714	0.997246	0.987062	739	IFI44L
1.68338	-0.452351	-0.214445	0.138245	0.347798	0.285404	4.13105e-34	0.19339	0.452427	742	ADGRL2
-8.43662	-11.8275	13.0335	250.115	2534.55	1125.58	0.973092	0.996277	0.990761	744	LINC01362
-1.71048	1.09188	0.976402	0.338538	1.41399	0.911432	4.35976e-07	0.439996	0.284042	745	LINC01725
0.404456	0.102568	0.159506	0.193479	0.493387	0.402973	0.0365782	0.835318	0.692236	746	TTLL7
-4.16468	-13.2494	-0.175488	36.8856	1032.53	1.76906	0.910104	0.989762	0.92098	747	AL359504.2
0.710173	0.0994353	0.041116	0.112023	0.363173	0.241914	2.30493e-10	0.784242	0.865041	748	PRKACB
-3.9487	-12.9135	-0.0546506	32.3822	906.343	2.18248	0.902946	0.988632	0.980023	749	SAMD13
-2.83783	0.640091	-0.633401	0.517352	1.09321	1.00326	4.12795e-08	0.558203	0.527816	750	RPF1
-6.90471	-14.0809	14.6463	209.976	2009.53	952.622	0.973768	0.994409	0.987733	752	SPATA1
-6.78861	-14.2752	15.0757	235.23	2332.76	1061.98	0.976977	0.995117	0.988674	753	CTBS
-1.34189	-0.587253	-0.800165	0.230275	1.22638	0.486593	5.6327e-09	0.632044	0.100089	754	SSX2IP
-8.29393	-12.0691	13.2953	256.9	2579.61	1157.69	0.974245	0.996267	0.990837	755	MCOLN2
-5.00425	-13.1418	-1.39288	42.1853	1180.88	1.71424	0.905572	0.991121	0.416483	757	SYDE2
-6.27379	-15.1814	16.3137	290.948	2790.59	1319.6	0.982796	0.995659	0.990136	758	C1orf52
-3.22056	-14.2655	0.146475	40.9456	1146.38	1.17588	0.937307	0.990071	0.900867	759	BCL10
-7.37848	-13.5231	14.1837	223.549	2126.45	1015.01	0.97367	0.994926	0.988851	760	AL078459.1
-1.59326	0.214156	1.38263	0.297056	1.24999	0.860714	8.16132e-08	0.863967	0.108193	761	DDAH1
-1.4935	0.175466	-0.726435	0.256706	1.01186	0.541128	5.95783e-09	0.86233	0.179452	763	ZNHIT6
-3.67866	-12.4946	0.226079	33.4253	935.73	1.52597	0.912365	0.989346	0.882221	764	COL24A1
-2.88024	-14.5882	-0.836415	36.8525	1031.8	0.885568	0.937704	0.988719	0.344917	765	AL136382.1
-1.02688	0.692789	-0.491203	0.189689	0.685545	0.405377	6.181e-08	0.312223	0.22562	766	ODF2L
-3.85125	-13.1186	-0.73579	37.88	1060.49	1.3429	0.919019	0.99013	0.583754	767	CLCA4
-4.07828	-13.2453	-0.293383	37.5598	1051.54	1.35413	0.913535	0.98995	0.828475	768	AL356270.1
-1.90133	-15.4651	-0.933342	36.4716	1021.19	0.423928	0.958424	0.987917	0.0276898	769	SH3GLB1
-1.17745	-0.0305892	-0.412556	0.25085	0.817963	0.517023	2.68093e-06	0.970169	0.424902	770	SELENOF
-1.07782	0.729059	0.37282	0.339627	0.701831	0.74804	0.0015059	0.2989	0.618205	771	HS2ST1
-8.61001	-13.5581	13.4957	309.601	2530.81	1429.49	0.977814	0.995726	0.992467	772	AC093155.3
-0.959379	0.323145	-0.688593	0.199718	0.781302	0.414257	1.55793e-06	0.679169	0.0964655	774	LMO4
-2.07061	0.256174	0.388438	0.474488	1.34168	1.07276	1.27781e-05	0.848577	0.717283	775	PKN2-AS1
-0.166842	0.489577	-0.572972	0.210085	0.613102	0.42886	0.427099	0.424566	0.181538	776	PKN2
-2.18957	-0.133076	-0.445268	0.505601	1.36348	1.02761	1.48686e-05	0.92225	0.664794	777	GTF2B
-1.76594	0.00295209	-0.154696	0.259218	1.03373	0.566531	9.58719e-12	0.997721	0.784808	778	KYAT3
-8.34604	-11.3916	12.496	194.531	1961.47	876.081	0.965778	0.995366	0.98862	779	GBP3
-16.7149	-14.6045	-15.4499	757.836	2471.06	949.329	0.982403	0.995284	0.987015	782	GBP4
-0.0588919	0.405944	-0.255956	0.173549	0.463163	0.360854	0.734355	0.380779	0.478134	784	LRRC8B
-3.32505	-14.1453	-1.04453	35.8432	1003.53	0.829937	0.926089	0.988754	0.208187	785	LRRC8C-DT
-3.41916	-13.0155	0.46836	28.6362	801.723	1.16563	0.904959	0.987047	0.687825	786	AC093423.3
-3.12179	-14.2512	-0.487365	43.0113	1204.26	0.861198	0.94214	0.990558	0.571451	787	LRRC8D
-1.45198	-0.275417	-0.166569	0.219425	1.0697	0.490324	3.66103e-11	0.796816	0.734074	788	ZNF326
-0.479987	-0.388815	0.273472	0.176717	0.825415	0.412424	0.00660486	0.637602	0.507276	789	ZNF644
-3.43881	-13.6496	0.576354	37.6261	1053.42	1.36139	0.927179	0.989662	0.672035	790	HFM1
-2.62962	1.56649	-0.0405977	0.423363	1.09209	0.939753	5.25542e-10	0.151458	0.965542	791	CDC7
-2.01252	-15.7947	-0.498142	46.3031	1296.46	0.59279	0.965332	0.99028	0.400721	792	TGFBR3
-8.61001	-13.5581	13.4957	309.601	2530.81	1429.49	0.977814	0.995726	0.992467	793	BRDT
-4.04419	-13.8598	-1.5977	39.2457	1098.72	1.13051	0.917925	0.989935	0.157579	794	EPHX4
0.0227605	0.0919943	0.0266482	0.168502	0.54998	0.366894	0.892552	0.867159	0.942099	795	BTBD8
-4.89986	-13.0243	-1.95775	28.4905	797.267	1.60902	0.863451	0.986966	0.223706	796	AC104836.1
-31.1591	18.3821	-16.0689	1976.28	1619.22	1528.05	0.987421	0.990942	0.99161	797	C1orf146
-1.19833	0.219659	-0.722598	0.312736	0.655918	0.618577	0.000127235	0.737709	0.242742	798	GLMN
-0.148518	-0.779549	-0.0985079	0.163983	0.804191	0.35675	0.365097	0.332367	0.782451	799	RPAP2
-0.419342	-0.664996	-0.465362	0.199661	0.90421	0.424181	0.0357052	0.462069	0.272606	800	EVI5
-2.6366	1.1216	0.138478	0.415448	1.24521	0.963151	2.20386e-10	0.367732	0.885677	801	RPL5
0.300584	-0.192714	0.0887396	0.188442	0.600471	0.406939	0.110689	0.748258	0.827378	802	FAM69A
-1.7024	-15.6163	-0.139282	39.1406	1095.9	0.719695	0.965307	0.988631	0.846545	803	MTF2
-3.68456	-13.734	0.24562	45.2117	1265.8	1.45775	0.935048	0.991343	0.866196	804	TMED5
-2.46835	1.55106	0.3107	0.400511	1.12179	0.955133	7.13788e-10	0.166768	0.744958	805	CCDC18
-3.68228	-13.9032	-1.38257	43.442	1216.24	1.18714	0.93245	0.990879	0.244172	806	DR1
-0.384411	-1.36977	0.283579	0.178136	1.07694	0.405239	0.0309304	0.203404	0.484063	807	FNBP1L
-2.08885	-14.6782	-0.0973137	34.4803	965.417	0.660659	0.951693	0.987869	0.882897	808	BCAR3
-8.00094	-11.8285	13.2076	215.467	2179.52	969.91	0.970379	0.99567	0.989135	810	DNTTIP2
-2.84705	-14.4651	-0.496801	38.7463	1084.85	0.770373	0.941425	0.989362	0.519003	811	GCLM
-3.12359	-13.9524	-1.11733	33.7346	944.499	0.775444	0.926227	0.988214	0.149614	812	ARHGAP29
-1.54413	1.14603	-0.26246	0.261958	0.636378	0.54938	3.75676e-09	0.0717236	0.632836	813	ABCD3
-4.26765	-13.2883	-0.43426	41.0076	1148.01	1.56904	0.917114	0.990765	0.781959	814	F3
-5.00425	-13.1418	-1.39288	42.1853	1180.88	1.71424	0.905572	0.991121	0.416483	815	SLC44A3
-2.23899	0.698589	1.4627	0.370373	1.41565	1.15434	1.49201e-09	0.621676	0.205108	816	CNN3
-3.24276	-14.0723	-0.131906	44.2194	1238.08	0.988123	0.941541	0.990931	0.893804	817	AC105942.1
-2.29554	-14.24	0.625053	29.6106	829.037	0.916173	0.938206	0.986296	0.495085	818	ALG14
-3.97917	-13.0643	-0.250776	37.9491	1062.45	1.29449	0.916491	0.990189	0.84639	819	TMEM56-RWDD3
-2.85717	2.07544	-0.700389	0.531344	1.7041	1.12397	7.56294e-08	0.223257	0.533193	822	AL356479.1
0.195946	0.280583	-0.127182	0.128649	0.525466	0.2889	0.127732	0.593363	0.659771	823	PTBP2
-0.0921953	0.480832	0.694487	0.182516	0.818922	0.452953	0.613465	0.557102	0.125216	824	DPYD
-4.13569	-12.6081	-0.309893	37.1599	1040.22	1.88104	0.911383	0.990329	0.869144	825	DPYD-AS1
-0.706122	-0.0762554	-0.590663	0.196845	0.78235	0.414897	0.000334257	0.922353	0.154551	826	MIR137HG
-2.32778	1.23519	-0.413361	0.43936	0.787467	0.879744	1.17003e-07	0.11675	0.638452	828	SNX7
-0.419838	-0.21912	-0.0246733	0.240197	0.678015	0.505507	0.0804826	0.74656	0.961072	829	PLPPR5
-0.673747	0.254328	0.45442	0.242473	0.957753	0.573749	0.00545864	0.790589	0.42835	830	AL445433.2
-0.527236	0.322517	0.116247	0.176438	0.6796	0.4069	0.00280599	0.635094	0.775116	831	PLPPR4
-1.72656	0.374662	-0.538832	0.299983	0.850805	0.611075	8.63759e-09	0.659675	0.377897	834	AGL
-16.7149	-14.6045	-15.4499	757.836	2471.07	949.329	0.982403	0.995284	0.987015	836	MFSD14A
-6.85034	2.74943	14.5872	172.47	1.69537	832.589	0.968317	0.104861	0.986022	838	SASS6
-1.94304	0.633838	-0.336539	0.365228	0.986174	0.768607	1.03728e-07	0.520403	0.661491	839	TRMT13
-1.75554	1.28615	-1.00103	0.320441	0.757589	0.611194	4.28943e-08	0.0895673	0.101457	840	LRRC39
-1.38929	0.880599	0.201216	0.220737	0.619899	0.506255	3.09623e-10	0.155447	0.691028	841	DBT
-2.86825	-14.2206	-0.101859	32.1969	901.436	0.915118	0.929015	0.987413	0.911373	842	RTCA
-16.7149	-14.6045	-15.4499	757.836	2471.07	949.329	0.982403	0.995284	0.987015	843	CDC14A
-2.10617	-0.0713902	-1.33692	0.346953	1.39136	0.674183	1.27535e-09	0.959079	0.0473652	845	EXTL2
-1.38414	-0.432989	-0.740029	0.202917	1.07393	0.411084	9.02935e-12	0.686815	0.0718307	846	SLC30A7
-3.14795	-14.2538	0.107888	36.9156	1033.56	1.01209	0.932043	0.988997	0.915106	847	DPH5
-2.90996	-14.6062	1.19266	45.8012	1282.38	1.23921	0.949341	0.990912	0.335832	848	AC093157.1
-16.7149	-14.6045	-15.4499	757.836	2471.06	949.329	0.982403	0.995284	0.987015	849	S1PR1
-0.303702	0.463806	0.623902	0.334538	0.671182	0.707945	0.363972	0.489547	0.378163	850	OLFM3
-3.41093	-13.3438	-0.727688	28.8018	806.19	1.45046	0.905729	0.986794	0.615884	851	COL11A1
-0.557973	-0.00216808	-0.41985	0.155156	0.627032	0.324359	0.000322895	0.997241	0.195527	852	RNPC3
-2.27446	-14.2278	0.262655	30.3132	848.726	0.740428	0.940189	0.986625	0.722788	853	AMY2B
-16.7149	-14.6045	-15.4499	757.836	2471.07	949.329	0.982403	0.995284	0.987015	854	PRMT6
1.5412	-1.00786	-0.582785	0.192304	0.426058	0.39234	1.10674e-15	0.0180036	0.137436	855	NTNG1
-0.786537	-16.5539	-0.575093	34.7695	973.513	0.617291	0.981952	0.986433	0.351522	856	VAV3
-2.87494	-14.3217	-0.260807	30.8846	864.689	0.878823	0.925835	0.986785	0.766643	857	SLC25A24
-1.45829	0.85024	-0.182187	0.276811	0.750454	0.589562	1.37767e-07	0.257228	0.757305	858	FAM102B
-8.31927	-13.3967	12.9745	216.423	1588.09	1008.25	0.969337	0.993269	0.989733	859	HENMT1
-0.846451	-0.169292	-0.310634	0.157629	0.764536	0.346552	7.87837e-08	0.824757	0.370063	860	PRPF38B
-1.69613	0.71905	-0.775786	0.347631	0.765544	0.685151	1.06558e-06	0.347594	0.257515	862	STXBP3
-8.34591	-11.3918	12.4961	194.527	1961.43	876.064	0.965778	0.995366	0.988619	863	AKNAD1
-1.35222	-0.483957	-0.796788	0.24353	1.0705	0.47762	2.81466e-08	0.651208	0.0952669	864	AL449266.1
-3.44979	-14.2217	0.828172	44.7146	1251.79	1.93953	0.938503	0.990935	0.669382	865	GPSM2
-1.39447	0.315571	-0.640096	0.206466	0.772475	0.419095	1.43802e-11	0.682892	0.126679	866	WDR47
-8.34413	-13.1312	13.1972	237.908	1464.85	1120.38	0.972022	0.992848	0.990602	867	TAF13
-4.78976	-12.2718	-0.996534	31.0522	868.746	2.67527	0.877414	0.98873	0.709522	868	AL356488.3
-3.91239	1.82965	-1.09548	0.678632	1.21649	1.19321	8.16032e-09	0.132571	0.358572	869	TMEM167B
-0.957373	0.539623	0.190704	0.180431	0.733495	0.439443	1.12032e-07	0.461921	0.664312	871	KIAA1324
-2.49501	-14.6729	-0.310782	39.7455	1112.83	0.815539	0.949946	0.98948	0.703147	872	SARS
-2.60769	-14.3122	-0.828575	29.0514	813.385	0.661875	0.928477	0.985961	0.21062	873	CELSR2
-6.88023	-14.6981	15.6111	301.625	2951.52	1364.3	0.981801	0.996027	0.99087	874	PSRC1
-4.79387	-12.7602	-0.833768	34.3584	961.511	2.1929	0.889035	0.989412	0.703788	875	MYBPHL
-0.442847	-0.555798	-0.209432	0.220972	0.971907	0.487311	0.045061	0.567414	0.667363	876	SORT1
-2.74408	0.68762	-1.01018	0.484664	1.19779	0.909483	1.4977e-08	0.56592	0.26669	877	PSMA5
-31.1591	18.3821	-16.0689	1976.28	1619.22	1528.05	0.987421	0.990942	0.99161	878	ATXN7L2
-8.34603	-11.3917	12.496	194.531	1961.47	876.081	0.965779	0.995366	0.98862	879	CYB561D1
-3.81636	-13.2108	-0.757424	36.6887	1027.12	1.31816	0.917153	0.989738	0.565558	880	AMIGO1
-22.0466	18.1654	14.9287	1085.52	1076.32	1535.48	0.983796	0.986534	0.992243	881	GPR61
-1.42665	-0.296142	0.108874	0.236716	1.12126	0.55218	1.67185e-09	0.791691	0.843693	882	GNAI3
-2.16454	0.311738	-0.87903	0.328974	1.10248	0.636192	4.71554e-11	0.777361	0.167062	883	AMPD2
-8.15343	-14.4928	13.5664	248.21	1938.57	1150.68	0.973795	0.994035	0.990593	884	GSTM4
-6.77548	-15.1387	15.3354	253.895	2434.81	1151.57	0.97871	0.995039	0.989375	885	GSTM2
-8.61002	-13.5581	13.4957	309.601	2530.8	1429.49	0.977814	0.995726	0.992467	886	GSTM5
-3.5395	-14.2045	-0.96996	42.041	1177.07	0.945824	0.932904	0.990372	0.305118	887	GSTM3
-4.96951	-11.9535	-1.45596	29.9909	839.3	1.74197	0.868393	0.988637	0.403259	888	CSF1
-1.48412	-0.192003	-0.327659	0.316768	1.31909	0.686826	2.79683e-06	0.884271	0.633318	889	AHCYL1
-2.43198	1.4073	-0.356995	0.362115	0.840169	0.741952	1.86714e-11	0.0939297	0.630405	890	STRIP1
-1.09515	0.692323	-0.305451	0.215362	0.549567	0.446844	3.6728e-07	0.207755	0.494245	892	SLC6A17
-3.05341	-14.1304	0.984275	43.6295	1221.57	1.19734	0.944206	0.990771	0.411048	893	KCNC4
-3.59196	-13.7627	-0.383756	45.6247	1277.37	1.40571	0.937249	0.991404	0.784854	894	RBM15-AS1
-3.68517	-12.7652	0.170243	33.9851	951.432	1.40314	0.913651	0.989295	0.903429	895	RBM15
-3.77283	1.93669	-0.200837	0.796877	1.2183	1.60452	2.19579e-06	0.11191	0.900389	896	SLC16A4
-4.14919	1.21746	-2.44846	0.870797	1.16557	1.30093	1.89028e-06	0.296244	0.0598255	897	AL355488.1
-3.18054	2.21274	-1.46839	0.665453	0.752519	1.18041	1.7572e-06	0.00327748	0.213511	898	LAMTOR5
-2.27842	-14.3254	0.176294	30.1887	845.229	0.849239	0.939839	0.986478	0.835549	899	KCNA2
-2.61951	0.704117	-0.706717	0.413079	1.46186	0.86065	2.27631e-10	0.630048	0.411565	900	AL365361.1
-3.67649	-14.7096	-1.07545	33.243	930.442	1.77175	0.911938	0.987387	0.543853	903	LRIF1
-2.72825	-14.1857	0.538256	37.0086	1036.2	0.885158	0.941234	0.989077	0.543128	904	DRAM2
-1.50496	-0.446323	-0.629806	0.237599	1.14055	0.496222	2.38841e-10	0.695559	0.204369	905	CEPT1
-3.11422	1.43467	-0.847762	0.867973	0.8673	1.67465	0.000333325	0.0980904	0.612694	909	OVGP1
-8.61002	-13.5581	13.4957	309.601	2530.8	1429.49	0.977814	0.995726	0.992467	910	WDR77
-3.0164	-14.1055	-0.680112	37.1481	1040.08	0.815636	0.935283	0.98918	0.404369	911	ATP5PB
-3.61689	-12.9631	0.209899	30.2104	845.764	1.27013	0.904702	0.987771	0.868741	912	C1orf162
-8.43662	-11.8275	13.0335	250.115	2534.55	1125.58	0.973092	0.996277	0.990761	913	TMIGD3
-0.618419	-1.11949	-0.625203	0.209424	1.1291	0.430267	0.00314754	0.321447	0.146207	914	RAP1A
-4.79388	-12.7602	-0.833769	34.3583	961.51	2.19291	0.889035	0.989412	0.703788	915	INKA2
-8.25818	-12.3421	13.6695	291.728	2960.29	1312.59	0.977417	0.996673	0.991691	916	AL049557.1
-7.45431	-13.515	14.0911	224.388	2173.21	1016.38	0.973499	0.995038	0.988939	917	DDX20
0.484909	0.0979275	0.0850846	0.203263	0.328865	0.417884	0.0170505	0.765875	0.83866	918	KCND3
-4.30502	-13.1822	-0.597217	43.44	1216.15	1.48934	0.921057	0.991352	0.688424	919	LINC01750
-2.49286	-14.0259	-0.393551	30.0035	840.026	0.885342	0.933783	0.986678	0.656668	921	CTTNBP2NL
-6.66911	-14.5769	15.3442	244.947	2415.04	1106.76	0.978279	0.995184	0.988938	922	WNT2B
-1.29612	0.243971	-0.427874	0.222111	0.846262	0.470775	5.365e-09	0.773123	0.363418	923	ST7L
-1.84296	0.773045	-0.196918	0.260894	0.755868	0.562627	1.61744e-12	0.306438	0.72634	924	CAPZA1
-4.89987	-13.0243	-1.95775	28.4904	797.266	1.60903	0.863451	0.986966	0.223709	925	MOV10
-7.18121	-14.3405	14.4729	224.245	2160.65	1016.44	0.974453	0.994704	0.988639	927	LINC01356
-2.21211	1.65219	1.09077	0.420407	1.17824	1.08769	1.42631e-07	0.160839	0.315941	928	AL390729.1
-7.45431	-13.515	14.0911	224.388	2173.21	1016.38	0.973499	0.995038	0.988939	929	SLC16A1
0.146431	-0.491944	-0.25526	0.13679	0.594181	0.293038	0.284403	0.407706	0.38371	930	SLC16A1-AS1
-2.79137	0.994957	-0.88473	0.422566	1.21288	0.81692	3.95504e-11	0.41203	0.278805	931	AL357055.3
-1.71591	1.23381	-0.180823	0.293094	0.99221	0.657336	4.78535e-09	0.213683	0.783251	932	LRIG2
0.461659	-0.204366	0.226029	0.121287	0.567902	0.283759	0.00014105	0.718951	0.425711	933	MAGI3
-1.06028	-0.0234093	-0.863711	0.199398	0.800114	0.392879	1.05262e-07	0.976659	0.0279196	934	PHTF1
-1.49938	-0.532957	-0.866702	0.243215	1.20625	0.500737	7.05671e-10	0.658612	0.0834779	935	RSBN1
-4.98182	3.93029	0.746906	1.53928	4.18288	3.99689	0.00121017	0.347416	0.851761	936	PTPN22
-16.7149	-14.6045	-15.4499	757.836	2471.07	949.329	0.982403	0.995284	0.987015	938	BCL2L15
-3.35121	2.05393	-0.640607	0.583808	0.907307	1.11341	9.45336e-09	0.0235888	0.565052	939	AP4B1
-8.43662	-11.8275	13.0335	250.115	2534.55	1125.58	0.973092	0.996277	0.990761	941	HIPK1-AS1
-1.42527	1.69109	-0.128484	0.223109	0.630061	0.49691	1.67822e-10	0.00727455	0.79597	942	HIPK1
-8.346	-11.3917	12.496	194.527	1961.43	876.064	0.965778	0.995366	0.98862	944	SYT6
-0.308442	0.220189	0.270857	0.213131	0.56486	0.459651	0.147843	0.696675	0.555681	946	TRIM33
-3.17956	1.95496	-1.11235	0.473326	0.861673	0.824223	1.84897e-11	0.0232809	0.177153	947	BCAS2
-8.25704	-11.7416	13.0126	227.074	2299.64	1021.98	0.970993	0.995926	0.989841	948	DENND2C
-7.17021	3.18574	15.623	270.382	1.32166	1305.29	0.978844	0.0159348	0.99045	949	NRAS
-0.981718	0.403219	-0.190066	0.172476	0.684156	0.38905	1.25621e-08	0.555615	0.625168	950	CSDE1
-3.42452	1.56546	-1.76896	0.636406	1.46955	1.10108	7.40594e-08	0.286757	0.108148	951	SIKE1
-3.31597	-13.7372	-0.25276	36.5997	1024.7	1.15321	0.92781	0.989304	0.826511	952	TSPAN2
-2.39288	0.110013	-1.00042	0.555342	1.3351	1.07508	1.64111e-05	0.934328	0.352082	953	NGF
-5.00425	-13.1418	-1.39288	42.1853	1180.88	1.71424	0.905572	0.991121	0.416483	954	VANGL1
-7.52232	-13.986	14.4134	261.258	2507.03	1184.85	0.97703	0.995549	0.990294	955	NHLH2
-1.45824	0.332821	-0.33059	0.269672	1.01388	0.590466	6.39299e-08	0.742713	0.575561	956	SLC22A15
-0.669515	-0.206471	-0.33384	0.318738	0.655694	0.640336	0.0356835	0.752846	0.602122	958	ATP1A1
-16.7149	-14.6045	-15.4499	757.836	2471.07	949.329	0.982403	0.995284	0.987015	959	LINC01762
-8.61002	-13.5581	13.4957	309.601	2530.8	1429.49	0.977814	0.995726	0.992467	961	CD58
-7.1075	-13.9182	14.6615	235.986	2365.57	1063.73	0.975973	0.995306	0.989003	962	IGSF3
-7.30965	-13.9762	14.4293	236.097	2241.39	1072.25	0.975301	0.995025	0.989263	963	PTGFRN
-3.64446	-13.082	0.194874	30.9099	865.376	1.19985	0.906142	0.987939	0.870979	965	TTF2
-8.43662	-11.8275	13.0335	250.115	2534.55	1125.58	0.973092	0.996277	0.990761	966	TRIM45
0.0267324	0.295546	0.329286	0.122066	0.486851	0.295283	0.82665	0.543813	0.264785	968	MAN1A2
-1.73984	-0.213936	-0.659499	0.260659	1.06776	0.523926	2.47586e-11	0.841199	0.208116	970	GDAP2
-3.29424	-13.7876	-0.193926	43.0887	1206.41	1.05341	0.939059	0.990881	0.853941	971	WDR3
-2.11918	0.459511	0.307543	0.304784	1.1373	0.750452	3.57397e-12	0.686187	0.681945	974	WARS2
-1.7319	1.76671	0.35389	0.390027	1.23589	0.914311	8.97691e-06	0.152861	0.698714	975	AL359915.2
-8.61001	-13.5581	13.4957	309.601	2530.81	1429.49	0.977814	0.995726	0.992467	976	AL359915.1
-6.6981	2.68697	14.7126	170.575	1.31686	823.455	0.968677	0.0413076	0.985745	977	ZNF697
-4.96951	-11.9535	-1.45596	29.9909	839.3	1.74197	0.868393	0.988637	0.403259	978	PHGDH
-3.4804	-13.0415	-0.421184	29.9091	837.285	1.2353	0.907363	0.987573	0.733136	979	NOTCH2
-2.37419	1.11227	-0.850703	0.364184	0.904141	0.706238	7.06868e-11	0.218625	0.228375	980	SEC22B
-3.32285	0.425572	-0.858367	0.757371	1.17143	1.47791	1.14742e-05	0.716386	0.561376	981	NBPF26
-0.998235	0.652882	0.516619	0.250012	0.726087	0.580337	6.53112e-05	0.368557	0.373356	982	LINC00623
-7.437	-13.0727	14.1006	225.905	2246.89	1019.45	0.973738	0.995358	0.988964	984	AC244453.3
-0.700328	-0.307049	-0.137912	0.177235	0.885983	0.406939	7.76926e-05	0.72892	0.734685	986	SRGAP2C
-4.63382	-12.7653	-1.90866	29.8687	835.949	1.45517	0.876711	0.987816	0.189642	987	SRGAP2-AS1
-0.318812	-0.138913	0.443836	0.301034	0.703559	0.63967	0.289574	0.84348	0.487776	988	AC244021.1
-7.36833	-14.335	14.9904	303.367	2995.34	1370.45	0.980622	0.996182	0.991273	991	AC239800.3
-3.52893	-14.3779	-1.55391	41.8786	1172.46	1.28947	0.932845	0.990216	0.228175	994	NBPF15
-1.55394	0.217741	-0.831612	0.427647	0.870498	0.840294	0.000279385	0.802484	0.322336	995	LINC01632
0.273538	-1.23818	0.222906	0.115239	0.758492	0.26644	0.0176126	0.10259	0.402813	996	FP700111.1
-1.02633	-0.500017	-0.271519	0.348878	0.79077	0.71426	0.00326311	0.52718	0.703841	997	SRGAP2B
-2.70944	-14.0976	0.833686	36.9184	1033.62	1.21015	0.941496	0.989118	0.490879	1000	GPR89A
-8.34601	-11.3916	12.496	194.527	1961.43	876.064	0.965778	0.995366	0.98862	1001	PDZK1
-0.313265	-0.584784	0.07614	0.158293	0.858807	0.3719	0.0478136	0.495918	0.837781	1002	RNF115
-2.2906	0.860693	-0.356494	0.438293	1.39378	0.920887	1.73033e-07	0.536889	0.698667	1003	POLR3C
-7.36788	-14.593	14.9956	300.546	2825.94	1366.65	0.980442	0.99588	0.991245	1004	NUDT17
-4.64672	-13.4091	-0.879561	41.1299	1151.38	1.67632	0.910049	0.990708	0.599794	1005	PIAS3
-8.61002	-13.5581	13.4957	309.601	2530.8	1429.49	0.977814	0.995726	0.992467	1006	ANKRD35
-4.7747	-11.7343	-1.16636	37.1398	1039.33	2.31909	0.897706	0.990992	0.615009	1007	ITGA10
-4.06577	-13.5641	-1.62937	35.5721	995.813	1.34722	0.909003	0.989132	0.226497	1008	PEX11B
-4.91023	-11.9713	-1.99485	32.0141	895.926	1.74045	0.878101	0.989339	0.251725	1009	RBM8A
-2.80235	-14.6115	-0.481613	45.2247	1266.25	0.832636	0.950591	0.990793	0.562981	1010	LIX1L
-4.92498	-12.2856	-2.00829	32.9044	920.869	1.73113	0.881021	0.989356	0.246005	1011	ANKRD34A
-8.61001	-13.5581	13.4957	309.601	2530.81	1429.49	0.977814	0.995726	0.992467	1012	POLR3GL
-3.19135	-13.7991	0.856966	41.0898	1150.43	1.30146	0.938092	0.99043	0.510239	1013	TXNIP
-5.00746	3.32497	-0.714208	1.13813	1.64047	1.91728	1.08381e-05	0.042679	0.709513	1014	LINC01719
-8.61001	-13.5581	13.4957	309.601	2530.8	1429.49	0.977814	0.995726	0.992467	1016	AC245407.2
-1.35035	-0.232593	0.3315	0.249761	1.24085	0.614918	6.42471e-08	0.85131	0.589821	1017	NBPF12
-2.27415	1.35735	-0.522207	0.400142	0.917386	0.798445	1.32082e-08	0.138985	0.513092	1018	PRKAB2
-2.04176	0.973365	-0.709672	0.327306	1.06236	0.668943	4.42997e-10	0.359549	0.288742	1019	AC242426.2
-16.7149	-14.6045	-15.4499	757.836	2471.06	949.329	0.982403	0.995284	0.987015	1020	FMO5
-1.71683	1.29033	0.63261	0.288394	0.747731	0.702033	2.63145e-09	0.0844083	0.367529	1021	CHD1L
-7.10677	-14.1341	14.5562	224.555	2193.67	1015.93	0.974753	0.994859	0.988568	1022	LINC00624
-2.05922	0.209661	-0.285876	0.317143	1.161	0.68645	8.41185e-11	0.856692	0.677076	1023	BCL9
-2.59682	-14.4243	-1.03546	29.8899	836.873	0.599837	0.930767	0.986248	0.0843049	1024	ACP6
-2.82381	-14.2296	0.398969	43.1569	1208.34	1.02513	0.947831	0.990604	0.697137	1025	GPR89B
-2.27109	-14.4627	-0.258738	30.8018	862.413	0.635016	0.941223	0.98662	0.683676	1026	NBPF11
-1.32113	1.30225	0.00803316	0.205698	0.605626	0.470291	1.33899e-10	0.0315353	0.986372	1027	AC239809.3
-8.34602	-11.3917	12.496	194.531	1961.47	876.081	0.965779	0.995366	0.98862	1032	NBPF14
1.15617	0.206478	0.167909	0.0785892	0.301206	0.179845	5.42926e-49	0.493026	0.350495	1033	PDE4DIP
-2.65108	0.885009	-0.638326	0.397899	1.20302	0.799769	2.68884e-11	0.461941	0.424791	1034	NBPF9
-0.487455	0.0256665	0.418551	0.132565	0.631956	0.34107	0.000235903	0.967603	0.219758	1035	AC245297.3
-7.07907	-14.6527	15.356	297.155	2592.34	1363.13	0.980994	0.99549	0.991012	1036	AC245297.2
-7.17329	-14.3771	15.2373	300.589	2776.32	1369.9	0.980961	0.995868	0.991125	1037	NBPF19
-16.6471	-13.6361	-15.945	792.951	4111.43	982.824	0.983251	0.997354	0.987056	1039	HIST2H2BF
-4.15071	-12.9039	-0.296572	35.7497	1000.72	1.89678	0.907569	0.989712	0.875753	1041	AC239868.2
-16.6734	-13.3143	-15.4843	769.528	3857.6	954.898	0.982714	0.997246	0.987062	1042	HIST2H2BE
-5.00425	-13.1418	-1.39288	42.1853	1180.88	1.71424	0.905572	0.991121	0.416485	1044	BOLA1
-0.711783	0.170398	-1.03492	0.158774	0.629069	0.311843	7.36014e-06	0.786488	0.000904278	1045	SV2A
-7.37848	-13.5231	14.1837	223.549	2126.45	1015.01	0.97367	0.994926	0.988851	1046	SF3B4
-8.34601	-11.3916	12.496	194.527	1961.43	876.064	0.965778	0.995366	0.98862	1047	MTMR11
-1.15005	-0.553368	-0.443806	0.192905	1.08644	0.414292	2.49515e-09	0.610512	0.284061	1048	OTUD7B
-0.134274	-0.293157	-0.679754	0.11424	0.555968	0.235453	0.239847	0.597991	0.00388934	1049	VPS45
-0.838567	0.137786	0.0907145	0.222735	0.748502	0.495608	0.000166637	0.853949	0.854769	1050	PLEKHO1
-2.15139	1.26077	0.807094	0.332689	0.77144	0.860041	1.00188e-10	0.102193	0.34802	1051	ANP32E
-3.45741	-14.4271	-0.484813	39.0326	1092.79	1.19792	0.929418	0.989467	0.685689	1053	APH1A
-16.7149	-14.6045	-15.4499	757.836	2471.06	949.329	0.982403	0.995284	0.987015	1054	C1orf54
-5.00424	-13.1418	-1.39288	42.1853	1180.88	1.71423	0.905572	0.991121	0.416482	1055	CIART
-1.69518	0.636926	-0.646162	0.277909	0.936949	0.570599	1.0622e-09	0.496639	0.257455	1056	MRPS21
-2.03223	0.233482	-0.295744	0.303375	1.09723	0.649557	2.10244e-11	0.831489	0.648892	1057	PRPF3
0.289866	0.410847	-0.0170274	0.117279	0.520257	0.276269	0.0134517	0.429702	0.950855	1058	RPRD2
-2.52756	1.01508	0.479439	0.411738	1.36585	1.02633	8.31685e-10	0.457369	0.640399	1059	TARS2
-7.52232	-13.986	14.4134	261.258	2507.03	1184.85	0.97703	0.995549	0.990294	1060	ECM1
-8.35823	-14.641	13.7036	295.401	2790.39	1342.45	0.977427	0.995814	0.991855	1061	FALEC
-8.29393	-12.0691	13.2953	256.9	2579.61	1157.69	0.974245	0.996267	0.990837	1062	AL356356.1
-4.34974	-13.2078	-0.631279	41.293	1156.04	1.42067	0.916107	0.990884	0.656788	1064	MCL1
0.330061	0.551698	0.229525	0.108462	0.431132	0.258962	0.00234153	0.200669	0.375441	1065	ENSA
-2.51158	-14.1799	0.300925	32.9898	923.665	0.814047	0.939314	0.987752	0.711631	1066	GOLPH3L
-3.44215	-13.5181	-0.423422	35.1627	984.462	1.09424	0.922018	0.989044	0.698789	1067	CTSS
-3.64104	-12.9524	-0.643178	30.6146	857.087	1.05781	0.90533	0.987943	0.54317	1068	CTSK
-1.11742	0.241833	0.627284	0.225474	0.99789	0.579397	7.20064e-07	0.808514	0.278964	1069	ARNT
-1.95536	0.540208	0.553961	0.32	1.36579	0.828487	9.93175e-10	0.692452	0.503724	1070	SETDB1
-3.10775	1.25244	-0.856411	0.499719	1.12245	0.93564	5.00375e-10	0.264501	0.360023	1071	CERS2
-4.5828	2.69402	-0.983659	1.06664	1.31137	1.87449	1.73536e-05	0.039941	0.59975	1073	MINDY1
-3.17331	-14.7556	-0.723974	41.4476	1160.44	1.06684	0.938972	0.989855	0.497382	1074	PRUNE1
-3.58855	-13.4203	0.302048	40.2883	1127.97	1.39776	0.929025	0.990507	0.828915	1076	C1orf56
-3.35482	-14.2336	-0.231875	44.0962	1234.64	0.926256	0.939356	0.990802	0.802328	1077	CDC42SE1
-2.12374	-0.0545004	-0.878291	0.424639	1.19602	0.832885	5.69494e-07	0.963655	0.291647	1078	MLLT11
-0.538848	-0.0588704	-0.105787	0.19245	0.82038	0.433918	0.00511122	0.942793	0.807389	1079	GABPB2
-2.9276	2.11622	-0.415062	0.539722	1.18829	1.11695	5.81941e-08	0.0749284	0.71019	1080	SEMA6C
-8.34602	-11.3917	12.496	194.531	1961.47	876.081	0.965779	0.995366	0.98862	1081	SCNM1
-8.14222	-12.0566	13.416	250.076	2526.05	1125.95	0.974026	0.996192	0.990493	1082	LYSMD1
-2.79516	1.06897	-0.52584	0.397186	1.08678	0.799487	1.95857e-12	0.325307	0.510717	1083	VPS72
-0.638343	0.616208	0.605934	0.182827	0.693315	0.455164	0.000480273	0.374119	0.183109	1084	PIP5K1A
-1.97887	0.258498	-0.24516	0.303226	1.28937	0.686435	6.75245e-11	0.841102	0.72098	1085	PSMD4
-3.70312	-12.647	0.106579	33.9335	950.003	1.33136	0.9131	0.989378	0.936196	1086	ZNF687
-1.53762	0.987583	-0.373125	0.216126	0.637103	0.455211	1.12349e-12	0.121114	0.4124	1087	PI4KB
-5.00424	-13.1418	-1.39288	42.1853	1180.88	1.71423	0.905572	0.991121	0.416482	1088	RFX5
-8.23932	-11.8855	13.2516	242.952	2183.6	1110.76	0.972946	0.995657	0.990481	1089	SELENBP1
-15.9662	2.37588	-17.4008	752.796	1.03065	949.472	0.983079	0.0211547	0.985378	1090	PSMB4
0.301742	0.306188	-0.0709016	0.116969	0.47385	0.26474	0.00988916	0.518169	0.788841	1091	POGZ
-16.7149	-14.6045	-15.4499	757.836	2471.07	949.329	0.982403	0.995284	0.987015	1092	CGN
-2.89	-14.1753	-0.944784	34.3992	963.127	0.689655	0.933046	0.988257	0.170706	1093	TUFT1
-1.42782	0.872779	-0.521558	0.264359	0.547861	0.527592	6.62529e-08	0.111145	0.322877	1094	SNX27
-3.12366	1.99443	-0.417994	0.499627	0.986632	0.998511	4.05268e-10	0.0432328	0.675496	1095	CELF3
-4.17412	-12.9725	-1.36065	31.4341	879.975	1.13539	0.89436	0.988238	0.230762	1097	MRPL9
-5.00424	-13.1418	-1.39288	42.1853	1180.88	1.71423	0.905572	0.991121	0.416483	1098	AL589765.4
-7.1812	-13.6047	14.8379	264.108	2650.96	1190.26	0.978308	0.995905	0.990054	1099	TDRKH
-8.34601	-11.3916	12.496	194.527	1961.43	876.064	0.965778	0.995366	0.98862	1102	AL450992.2
-3.07151	-13.967	0.255869	40.3219	1128.88	1.36891	0.93928	0.990128	0.851728	1103	THEM4
-1.40542	1.43273	-0.928853	0.293943	0.9025	0.599819	1.74189e-06	0.112396	0.121489	1106	FLG-AS1
-8.43662	-11.8275	13.0335	250.115	2534.55	1125.58	0.973092	0.996277	0.990761	1108	S100A8
-16.6471	-13.6361	-15.945	792.951	4111.43	982.824	0.983251	0.997354	0.987056	1109	S100A6
-8.61001	-13.5581	13.4957	309.601	2530.81	1429.49	0.977814	0.995726	0.992467	1111	S100A16
-22.0466	18.1654	14.9287	1085.52	1076.32	1535.48	0.983796	0.986534	0.992243	1113	S100A1
-8.43662	-11.8275	13.0335	250.115	2534.55	1125.58	0.973092	0.996277	0.990761	1114	AL162258.2
-2.21767	0.805856	-1.00549	0.354033	0.939029	0.674618	3.7518e-10	0.390793	0.136105	1115	CHTOP
-4.96951	-11.9535	-1.45596	29.9909	839.3	1.74197	0.868393	0.988637	0.403259	1116	SNAPIN
-3.38623	2.22148	0.18781	0.640425	1.6811	1.47284	1.24024e-07	0.186353	0.898532	1117	ILF2
-2.13216	-14.556	0.523576	33.327	933.117	0.759872	0.948989	0.987554	0.490803	1118	INTS3
-4.86499	-12.7413	-0.87455	33.97	950.57	2.30789	0.886121	0.989306	0.704733	1119	SLC27A3
0.0353336	0.198891	0.360518	0.121556	0.525025	0.298039	0.771298	0.70482	0.226419	1120	GATAD2B
-2.27922	0.468296	-0.565809	0.332156	1.1768	0.689805	6.79582e-12	0.690674	0.412076	1122	DENND4B
-4.0979	1.61556	-1.22655	0.804252	1.20644	1.42571	3.48202e-07	0.180532	0.389619	1123	CRTC2
-8.61001	-13.5581	13.4957	309.601	2530.81	1429.49	0.977814	0.995726	0.992467	1124	SLC39A1
-8.61001	-13.5581	13.4957	309.601	2530.81	1429.49	0.977814	0.995726	0.992467	1125	CREB3L4
-3.04458	-13.3521	0.952428	29.0669	813.793	1.20793	0.916579	0.986909	0.430417	1126	JTB
-16.6734	-13.3143	-15.4843	769.528	3857.6	954.898	0.982714	0.997246	0.987062	1128	RPS27
-3.74115	-13.2118	-0.789029	31.9249	893.754	1.10703	0.906713	0.988206	0.476005	1129	NUP210L
-1.6705	1.11693	-0.147913	0.234659	0.677865	0.517523	1.08849e-12	0.0994121	0.775024	1130	TPM3
-2.33147	-14.4164	0.27954	31.3427	877.552	0.744893	0.940703	0.986893	0.707456	1131	C1orf43
-1.86363	0.360896	0.530996	0.250894	1.04681	0.668313	1.10263e-13	0.730276	0.426886	1132	UBAP2L
-4.24714	-12.9859	-0.479423	43.814	1226.6	1.58823	0.922777	0.991553	0.762759	1133	HAX1
-2.1364	0.012063	-1.23255	0.334493	1.37739	0.657105	1.6921e-10	0.993012	0.0606928	1134	ATP8B2
-22.4596	18.4486	14.6933	1119.6	1115.46	1500	0.983995	0.986804	0.992184	1135	IL6R-AS1
-4.64672	-13.4091	-0.879566	41.1298	1151.38	1.67634	0.910049	0.990708	0.599795	1136	IL6R
-2.7636	1.26252	0.0219058	0.476345	1.55482	1.08799	6.56535e-09	0.416791	0.983936	1139	UBE2Q1
-7.24704	-13.984	14.655	251.14	2451.99	1136.3	0.976979	0.99545	0.98971	1140	CHRNB2
-1.08987	-0.74375	-0.520148	0.194666	1.07353	0.406538	2.16007e-08	0.48843	0.200736	1141	ADAR
-0.892523	0.413951	0.630171	0.31513	0.716524	0.700243	0.0046223	0.563452	0.368157	1142	KCNN3
-16.7071	3.15981	-17.3828	977.886	1.79582	1233.37	0.986369	0.0784866	0.988755	1143	PMVK
-8.14222	-12.0566	13.416	250.076	2526.05	1125.95	0.974026	0.996192	0.990493	1144	PBXIP1
-4.64961	-12.4074	-0.963293	42.5311	1190.6	1.75465	0.912947	0.991685	0.58301	1145	PYGO2
-8.61001	-13.5581	13.4957	309.601	2530.81	1429.49	0.977814	0.995726	0.992467	1146	AL451085.2
-8.43662	-11.8275	13.0335	250.115	2534.55	1125.58	0.973092	0.996277	0.990761	1147	SHC1
-6.94427	-14.5538	15.1676	261.427	2524.49	1184.63	0.978808	0.9954	0.989784	1149	FLAD1
-4.55117	1.95381	-1.74344	0.950734	1.28854	1.51856	1.69285e-06	0.129442	0.250932	1151	DCST2
-8.43662	-11.8275	13.0335	250.115	2534.55	1125.58	0.973092	0.996277	0.990761	1152	DCST1
-2.42568	0.742767	-0.0661547	0.327234	1.06186	0.740702	1.23779e-13	0.484241	0.928833	1153	ADAM15
-8.42959	3.07974	13.9387	268.623	1.44157	1296.77	0.974966	0.0326487	0.991424	1154	EFNA3
-8.33076	-14.349	13.7509	290.493	2069.04	1356.23	0.977121	0.994467	0.99191	1155	EFNA1
-8.31927	-13.3967	12.9745	216.423	1588.09	1008.25	0.969337	0.993269	0.989733	1156	SLC50A1
-4.27366	-12.9147	-0.773072	40.4906	1133.53	1.5613	0.915942	0.99091	0.620498	1157	DPM3
-8.00094	-11.8285	13.2076	215.467	2179.52	969.91	0.970379	0.99567	0.989135	1158	KRTCAP2
-3.1589	-14.1621	-1.26641	35.3147	988.75	0.73361	0.928724	0.988572	0.0842982	1159	TRIM46
-8.34601	-11.3916	12.496	194.527	1961.43	876.064	0.965778	0.995366	0.98862	1161	THBS3
-8.34413	-13.1312	13.1972	237.908	1464.85	1120.38	0.972022	0.992848	0.990602	1162	MTX1
-2.59126	-14.4949	-0.189968	37.8463	1059.66	0.7179	0.945413	0.989086	0.791305	1163	GBA
-3.10444	-13.6984	0.917328	35.0983	982.665	1.32378	0.929519	0.988878	0.488335	1164	FAM189B
-2.88546	1.3724	-0.179541	0.573665	1.27979	1.19699	4.908e-07	0.283555	0.880769	1165	SCAMP3
-2.6072	1.14705	0.343936	0.486898	1.52721	1.15143	8.56915e-08	0.452608	0.765167	1166	CLK2
-4.11615	-13.6964	-1.7353	37.7241	1056.13	1.0433	0.913114	0.989653	0.0962569	1167	HCN3
-1.55175	0.877984	0.993034	0.304372	0.789568	0.768989	3.42902e-07	0.266147	0.196583	1168	FDPS
-8.43662	-11.8275	13.0335	250.115	2534.55	1125.58	0.973092	0.996277	0.990761	1169	RUSC1-AS1
-2.85282	-14.3769	-1.1492	38.4049	1075.25	0.949733	0.940785	0.989332	0.226271	1170	RUSC1
0.839917	-0.251275	0.148752	0.0906626	0.402978	0.207929	1.96534e-20	0.532926	0.474363	1171	ASH1L
-8.29393	-12.0691	13.2953	256.9	2579.61	1157.69	0.974245	0.996267	0.990837	1172	ASH1L-AS1
-16.7149	-14.6045	-15.4499	757.836	2471.07	949.329	0.982403	0.995284	0.987015	1173	MSTO1
-1.36206	1.0031	-0.318987	0.20415	0.544025	0.42743	2.52635e-11	0.0652036	0.455492	1174	YY1AP1
-0.894981	-0.753677	-0.0271497	0.178171	1.06979	0.407666	5.08282e-07	0.481116	0.946902	1175	DAP3
-0.517324	0.164278	-0.20074	0.218011	0.700871	0.456145	0.0176481	0.814681	0.65988	1176	GON4L
-0.991145	0.103728	-0.338738	0.29316	0.921829	0.613545	0.000722469	0.910408	0.58088	1177	SYT11
-3.09816	1.35093	-0.117799	0.506214	1.59227	1.15924	9.34274e-10	0.3962	0.919061	1178	RIT1
-1.55591	-0.17482	-0.145878	0.248187	1.21425	0.57425	3.632e-10	0.885521	0.79947	1179	KHDC4
-2.00381	0.636126	0.934079	0.325502	1.22131	0.887537	7.45733e-10	0.602466	0.292598	1180	ARHGEF2
-3.32787	-13.4158	-0.291081	32.1586	900.356	1.01544	0.91758	0.988112	0.774377	1182	SSR2
-2.92433	1.26866	0.145044	0.528115	1.38103	1.19392	3.07162e-08	0.358286	0.903307	1183	UBQLN4
-7.35463	-12.8143	14.1952	226.052	2243.59	1020.42	0.974045	0.995443	0.988901	1184	LAMTOR2
-1.88067	0.817691	-0.478533	0.277821	0.960388	0.594881	1.29358e-11	0.394538	0.421155	1186	LMNA
-3.53314	-14.253	-1.44521	43.9117	1229.46	0.879713	0.935871	0.99075	0.10042	1187	SEMA4A
-3.90683	-13.1166	0.063215	35.7043	999.508	1.65966	0.912868	0.98953	0.969617	1188	SLC25A44
-7.37284	-13.1143	14.1749	217.214	1504.65	1016.01	0.972923	0.993046	0.988869	1189	PAQR6
-2.19045	1.27245	-1.24413	0.329583	0.957262	0.621406	3.00879e-11	0.183764	0.0452713	1190	SMG5
-4.87168	-14.1152	-1.55448	44.6672	1250.3	1.98606	0.91315	0.990992	0.433806	1191	TMEM79
-3.86933	-12.8088	-0.03941	30.2097	845.669	1.58555	0.898084	0.987915	0.98017	1192	GLMP
-2.21588	0.256415	-0.243431	0.376032	1.22027	0.806493	3.79723e-09	0.833566	0.762775	1193	CCT3
-8.34413	-13.1312	13.1972	237.908	1464.85	1120.38	0.972022	0.992848	0.990602	1194	TSACC
-1.12696	0.468285	-0.695872	0.217639	0.762354	0.44582	2.24155e-07	0.539042	0.118552	1195	C1orf61
-1.24007	0.689933	-0.522173	0.225734	0.844805	0.483325	3.94072e-08	0.414113	0.279974	1197	MEF2D
-4.88736	-11.5537	-1.29678	29.1642	816.104	1.85042	0.866913	0.988705	0.483425	1199	NAXE
-4.32003	-13.4109	-0.551048	42.1256	1179.35	1.47557	0.918319	0.990927	0.708815	1200	GPATCH4
-3.04021	-14.2837	-0.103463	45.9457	1286.4	1.12667	0.947243	0.991141	0.926833	1201	HAPLN2
-2.33524	1.11374	-0.504624	0.363407	0.924003	0.74088	1.31038e-10	0.228071	0.495799	1202	BCAN
-3.51086	-14.4823	-0.214582	46.5142	1302.3	1.19677	0.939833	0.991127	0.857701	1203	NES
-2.67602	-13.9157	0.11823	36.0152	1008.35	0.950553	0.94077	0.988989	0.901014	1205	ISG20L2
-16.192	1.37096	-17.611	915.413	1.20947	1154.57	0.985888	0.256992	0.98783	1206	RRNAD1
-7.91118	3.95164	15.1922	253.83	1.58929	1225.38	0.975136	0.0129036	0.990108	1207	MRPL24
-2.59703	0.928722	1.09278	0.396432	1.13878	1.14737	5.71462e-11	0.414761	0.340883	1208	HDGF
-2.19876	0.497486	0.157873	0.356919	1.20119	0.82252	7.25652e-10	0.678756	0.847791	1209	PRCC
-8.25704	-11.7416	13.0126	227.074	2299.64	1021.98	0.970993	0.995926	0.989841	1210	NTRK1
-0.346724	0.680822	-0.543071	0.268666	0.424996	0.525402	0.196863	0.109167	0.30131	1211	ARHGEF11
-7.37431	-14.5748	14.9883	301.328	2876.66	1367.52	0.980476	0.995957	0.991255	1212	ETV3
-0.46497	-1.54967	-0.714117	0.166977	1.02908	0.326955	0.00535871	0.132097	0.0289519	1213	KIRREL1
-4.23077	-12.6321	-1.38646	32.6777	914.615	1.88124	0.896986	0.98898	0.461128	1216	IFI16
-3.49991	3.43773	-0.0314949	0.722839	2.10778	1.68458	1.2861e-06	0.102896	0.985084	1217	AIM2
-0.8971	-0.246472	-0.628089	0.176613	0.81554	0.36945	3.78514e-07	0.762485	0.0891184	1218	CADM3
-7.81311	1.92122	13.7023	231.812	1.16176	1119.07	0.973113	0.0981847	0.990231	1219	ACKR1
-16.7149	-14.6045	-15.4499	757.836	2471.06	949.329	0.982403	0.995284	0.987015	1222	AL590560.2
-8.14222	-12.0566	13.416	250.076	2526.05	1125.95	0.974026	0.996192	0.990493	1223	TAGLN2
-4.09636	-13.8716	-1.7074	43.817	1226.75	1.08336	0.925516	0.990978	0.115021	1224	KCNJ10
-8.23932	-11.8855	13.2516	242.952	2183.6	1110.76	0.972946	0.995657	0.990481	1225	AL121987.1
-3.16718	1.50057	0.521285	0.48524	1.10852	1.21249	6.70814e-11	0.175841	0.667249	1226	KCNJ9
-2.36052	0.675843	-0.11676	0.579936	1.00007	1.21887	4.69516e-05	0.49917	0.923684	1227	IGSF8
-3.73477	-13.3648	0.126935	40.5836	1136.22	1.438	0.926677	0.990615	0.92966	1228	ATP1A2
-2.40154	1.14887	0.59886	0.521327	0.993424	1.18104	4.09326e-06	0.247489	0.61211	1230	PEA15
-2.8701	1.37749	0.147804	0.495244	1.14328	1.09354	6.81892e-09	0.228258	0.892484	1231	DCAF8
-2.23157	1.34719	0.27053	0.414505	1.14193	0.95955	7.29683e-08	0.238098	0.777994	1232	AL139011.2
-1.18886	0.511021	-0.413171	0.205019	0.690395	0.432445	6.68025e-09	0.459187	0.339361	1233	COPA
-3.335	-13.4801	0.629378	36.0857	1010.3	1.35306	0.926365	0.989354	0.641822	1234	NCSTN
-7.49079	-13.4853	14.0452	224.738	2192.19	1016.97	0.97341	0.995092	0.988981	1235	VANGL2
-8.61002	-13.5581	13.4957	309.601	2530.8	1429.49	0.977814	0.995726	0.992467	1237	AL121985.1
-4.86811	-11.8371	-0.950051	41.3128	1156.23	2.40531	0.906198	0.991832	0.692857	1240	F11R
-4.84284	-13.6719	-1.08183	43.2664	1210.87	2.49304	0.910878	0.990991	0.664332	1241	AL591806.3
-7.37964	1.19714	13.1944	165.662	1.16783	799.717	0.964469	0.305318	0.986836	1242	USF1
-8.34413	-13.1312	13.1972	237.908	1464.85	1120.38	0.972022	0.992848	0.990602	1243	ARHGAP30
-2.48239	-15.1104	-0.89447	44.8301	1255.2	0.760751	0.955841	0.990395	0.239686	1245	PFDN2
-7.37848	-13.5231	14.1837	223.549	2126.45	1015.01	0.97367	0.994926	0.988851	1246	NIT1
-4.12227	2.5094	-0.201758	0.786717	1.32201	1.50387	1.60721e-07	0.0576738	0.893277	1247	DEDD
-8.61002	-13.5581	13.4957	309.601	2530.8	1429.49	0.977814	0.995726	0.992467	1249	USP21
-3.29263	-13.5738	0.691697	35.151	984.126	1.3475	0.92537	0.988995	0.607728	1250	PPOX
-3.91981	-13.4617	0.0158936	35.47	992.941	1.65514	0.912004	0.989183	0.992338	1251	B4GALT3
-7.34699	-13.9011	15.0034	304.546	3042.01	1373.48	0.980753	0.996354	0.991284	1252	ADAMTS4
-2.63318	-14.2371	-0.494374	30.4184	851.664	0.694774	0.931017	0.986663	0.476736	1253	NDUFS2
-4.16635	-12.842	-1.35606	30.3202	848.777	1.1373	0.890705	0.987928	0.233123	1255	TOMM40L
-2.0443	-15.2955	-0.519864	40.4861	1133.59	0.498014	0.959729	0.989235	0.296543	1256	PCP4L1
-16.7149	-14.6045	-15.4499	757.836	2471.05	949.329	0.982403	0.995284	0.987015	1257	MPZ
-0.816386	0.203122	-0.311595	0.161583	0.677066	0.35581	4.36246e-07	0.764174	0.381175	1258	SDHC
-3.5061	-14.3421	-1.33195	44.2343	1238.49	0.87772	0.936824	0.99076	0.129138	1259	AL592295.4
-8.61001	-13.5581	13.4957	309.601	2530.81	1429.49	0.977814	0.995726	0.992467	1260	AL592295.3
-4.66108	-13.7638	-2.70802	33.8113	946.409	1.27503	0.890354	0.988397	0.0336791	1265	DUSP12
-0.603824	0.337835	0.754945	0.230853	0.611344	0.535507	0.00890656	0.58053	0.158606	1266	ATF6
-8.25704	-11.7416	13.0126	227.074	2299.64	1021.98	0.970993	0.995926	0.989841	1267	OLFML2B
-0.0274965	0.288799	0.230659	0.126654	0.57538	0.310411	0.82813	0.615718	0.457434	1268	NOS1AP
-8.61002	-13.5581	13.4957	309.601	2530.8	1429.49	0.977814	0.995726	0.992467	1269	C1orf226
-3.01563	-14.3058	-0.668008	37.735	1056.53	0.789645	0.936304	0.989197	0.397576	1271	UHMK1
-3.38067	-14.0253	-0.246442	42.9464	1202.44	0.961973	0.937257	0.990694	0.797809	1272	UAP1
-1.25024	0.421666	-0.757566	0.335524	1.01284	0.684278	0.000194365	0.677175	0.268249	1273	DDR2
-2.67968	-14.1672	0.152429	29.607	828.907	0.96597	0.927883	0.986364	0.874616	1274	HSD17B7
-3.06493	0.784171	-1.90171	0.7062	1.68068	1.28075	1.42467e-05	0.6408	0.137587	1276	RGS4
-8.33076	-14.349	13.7509	290.493	2069.04	1356.23	0.977121	0.994467	0.99191	1277	RGS5
1.49937	0.226893	0.0745977	0.0933078	0.330381	0.20649	4.20136e-58	0.492233	0.717901	1279	PBX1
-0.933553	-0.0048998	-0.425285	0.211126	0.836415	0.443137	9.78936e-06	0.995326	0.337198	1281	MGST3
-3.06823	0.843095	-1.1923	0.492956	1.34032	0.912697	4.8417e-10	0.529333	0.191434	1282	ALDH9A1
-1.73484	-0.324035	-0.40367	0.320503	1.08641	0.659543	6.20262e-08	0.765503	0.540508	1283	TMCO1
-16.7298	-15.4983	-17.0438	890.03	3679.21	1110.26	0.985003	0.996639	0.987752	1284	AL451074.2
-1.40346	0.860289	0.413479	0.275719	0.784221	0.643931	3.57741e-07	0.272643	0.520797	1285	UCK2
-0.724227	0.178791	0.777979	0.235078	0.719383	0.556628	0.00206453	0.803721	0.162214	1286	FAM78B
-2.14513	1.13164	1.65152	0.358249	1.14442	1.14662	2.12664e-09	0.322742	0.149772	1287	POGK
-3.1399	1.21984	-0.921527	0.478791	1.1106	0.885049	5.45425e-11	0.272047	0.297775	1288	TADA1
-2.89054	-13.5041	0.312855	29.0134	812.284	1.05668	0.92064	0.986736	0.767175	1289	ILDR2
-7.94874	-12.0858	13.4762	232.043	2321.15	1046.25	0.972673	0.995846	0.989723	1290	MAEL
0.225613	0.416547	-0.107581	0.108946	0.420195	0.245955	0.0383711	0.32153	0.66182	1291	POU2F1
-2.31829	-14.3272	-0.0494479	29.9878	839.617	0.678668	0.938379	0.986386	0.941917	1292	CD247
-2.12774	0.801551	0.857864	0.319416	1.28836	0.895668	2.71323e-11	0.533844	0.338167	1293	CREG1
-7.49079	-13.4853	14.0452	224.738	2192.19	1016.97	0.97341	0.995092	0.988981	1294	RCSD1
-1.66453	-0.228634	-0.376866	0.333078	1.13822	0.687187	5.81011e-07	0.840801	0.583405	1295	MPZL1
-3.06599	1.98143	1.14467	0.526972	1.75244	1.53666	5.95108e-09	0.258195	0.456327	1296	ADCY10
-2.80796	-14.4492	-0.0743828	39.1555	1096.31	0.833493	0.94283	0.989484	0.928889	1297	MPC2
-0.73802	0.41851	-0.384823	0.207276	0.626609	0.436855	0.000370056	0.504199	0.378375	1298	DCAF6
-2.31801	1.3131	1.48763	0.368261	0.989012	1.13957	3.08425e-10	0.184282	0.191746	1299	GPR161
-2.17754	0.966195	-1.33237	0.309641	0.87757	0.557811	2.02941e-12	0.270901	0.0169138	1300	TIPRL
-8.34603	-11.3917	12.496	194.531	1961.47	876.081	0.965779	0.995366	0.98862	1301	SFT2D2
-6.59308	-15.4131	16.0208	303.232	2950.2	1372.67	0.982653	0.995832	0.990688	1305	LINC00970
0.487378	0.149696	-0.731037	0.232257	0.363095	0.456398	0.035866	0.680135	0.10921	1306	ATP1B1
-0.275392	0.305147	-0.106052	0.188592	0.684529	0.413228	0.14422	0.655759	0.797454	1307	NME7
-1.96951	1.00378	-0.686459	0.359471	0.956591	0.716941	4.27963e-08	0.294026	0.338324	1308	BLZF1
-2.99749	1.66807	-0.301062	0.559163	0.994799	1.13751	8.29074e-08	0.0935836	0.791265	1309	CCDC181
-3.26351	-14.0023	0.862042	40.7542	1141	1.43047	0.936175	0.990209	0.546756	1310	SLC19A2
-2.69151	-14.5225	0.0749209	41.2672	1155.43	0.876804	0.947998	0.989972	0.931906	1312	C1orf112
-2.80397	2.65503	-0.639704	0.440068	1.01161	0.886858	1.86987e-10	0.00867648	0.470716	1314	SCYL3
0.0913805	0.393483	0.00386314	0.130492	0.542359	0.301533	0.483753	0.468143	0.989778	1315	KIFAP3
-6.51826	-15.4638	16.1897	302.32	2129.78	1412.52	0.982798	0.994207	0.990855	1316	GORAB
-3.20096	-14.8638	1.03422	36.5911	1024.39	1.58115	0.930291	0.988423	0.513054	1317	PRRX1
-7.42401	-13.8028	14.1282	220.289	1918.19	1010.72	0.973115	0.994259	0.988847	1319	FMO4
0.3974	-0.476103	0.163512	0.121452	0.514086	0.270981	0.00106757	0.354386	0.546237	1320	PRRC2C
-8.14222	-12.0566	13.416	250.076	2526.05	1125.95	0.974026	0.996192	0.990493	1321	MYOCOS
-3.00241	-14.2595	0.220219	41.126	1151.48	0.928501	0.941802	0.99012	0.81252	1322	VAMP4
-8.34413	-13.1312	13.1972	237.908	1464.85	1120.38	0.972022	0.992848	0.990602	1323	METTL13
1.46681	-0.25161	0.0649819	0.0842901	0.307121	0.183252	7.97486e-68	0.412642	0.722886	1324	DNM3
-2.20446	0.710905	0.69101	0.416905	1.66076	1.05663	1.23871e-07	0.668607	0.513127	1326	PIGC
-1.83603	-15.2445	0.00869847	39.0302	1092.82	0.606644	0.96248	0.98887	0.98856	1328	SUCO
-4.94988	2.95684	-0.960576	1.09772	1.49099	1.73762	6.50671e-06	0.0473516	0.580393	1331	TNFSF4
-1.04261	0.665694	0.271633	0.19702	0.820806	0.491153	1.21065e-07	0.417352	0.580228	1332	AL645568.1
-4.89985	-13.0243	-1.95775	28.4905	797.269	1.60899	0.863452	0.986966	0.223697	1333	PRDX6
-31.1591	18.3821	-16.0689	1976.28	1619.22	1528.05	0.987421	0.990942	0.99161	1334	SLC9C2
-8.30965	-13.224	13.4334	259.055	1891.07	1207.32	0.974411	0.994421	0.991122	1335	ANKRD45
-2.20885	-15.3495	-1.04754	40.1662	1124.62	0.615766	0.956144	0.98911	0.0889051	1336	KLHL20
-7.55788	-14.9452	15.039	321.38	1822.7	1519.32	0.981238	0.993458	0.992102	1338	DARS2
-2.07211	0.280127	-0.300674	0.327226	1.33217	0.731518	2.41449e-10	0.833451	0.681052	1339	ZBTB37
-0.790204	0.240198	-0.522319	0.165578	0.673222	0.347355	1.82048e-06	0.72125	0.132658	1340	RC3H1
-8.61002	-13.5581	13.4957	309.601	2530.8	1429.49	0.977814	0.995726	0.992467	1341	AL121983.2
1.19012	0.360993	0.218815	0.0764564	0.260242	0.173322	1.2391e-54	0.165399	0.206776	1342	RABGAP1L
-8.61001	-13.5581	13.4957	309.601	2530.8	1429.49	0.977814	0.995726	0.992467	1343	Z99127.1
-3.97507	-13.8659	0.0108392	43.1614	1208.33	1.71299	0.92662	0.990844	0.994951	1344	CACYBP
-2.81463	1.86542	-0.494205	0.404302	0.956272	0.826885	3.36174e-12	0.0510905	0.550059	1345	MRPS14
0.763192	-0.0326979	-0.064713	0.140702	0.500294	0.305229	5.82228e-08	0.947889	0.832096	1347	TNR
-2.57172	0.757132	1.36549	0.65521	1.16845	1.61578	8.67205e-05	0.516999	0.398056	1348	AL513329.1
0.245383	-0.112189	-0.113097	0.129979	0.483703	0.279975	0.0590429	0.816586	0.686247	1349	COP1
-2.85844	1.22381	-0.598364	0.487382	1.11006	0.943186	4.49455e-09	0.270257	0.525815	1350	AL359265.3
-2.88554	1.25905	-1.03545	0.508981	1.5733	1.03928	1.43418e-08	0.423561	0.319097	1351	PAPPA2
0.795745	0.373323	-0.135657	0.095001	0.302813	0.204078	5.46725e-17	0.217633	0.506221	1352	ASTN1
0.354161	-0.0783113	0.0632889	0.209003	0.500106	0.433944	0.0901648	0.875569	0.884043	1353	BRINP2
-4.76228	1.88074	-1.73184	1.76596	2.34059	3.18251	0.0070029	0.421668	0.586321	1354	AL122019.1
-3.87403	-12.9585	-0.0145662	38.4049	1075.17	1.53365	0.919651	0.990384	0.992422	1355	SEC16B
1.21755	0.0947726	0.144906	0.0649556	0.292931	0.154828	2.15546e-78	0.746292	0.349313	1356	RASAL2
-16.5607	-15.6252	-15.7842	718.94	3442.36	893.419	0.981622	0.996378	0.985904	1358	C1orf220
-0.77264	-0.995725	0.244272	0.248929	1.02534	0.535393	0.00191012	0.331489	0.648212	1359	RALGPS2
-7.37284	-13.1143	14.1749	217.214	1504.63	1016.01	0.972923	0.993046	0.988869	1360	ANGPTL1
-1.45345	0.828762	-0.895681	0.232925	0.776262	0.464329	4.37587e-10	0.285687	0.0537335	1361	FAM20B
-3.33027	1.93328	-0.538246	0.587457	1.16566	1.13138	1.43669e-08	0.0972098	0.634257	1362	TOR3A
-0.691906	-0.907772	0.150216	0.212127	1.18716	0.490811	0.00110728	0.444473	0.759561	1363	ABL2
-2.73518	-13.9979	0.300925	33.8809	948.577	1.04965	0.935657	0.988226	0.774349	1364	SOAT1
-4.98805	-12.8239	-1.38267	38.2284	1070.05	1.71937	0.896187	0.990438	0.421298	1365	AXDND1
-16.3267	-15.3532	-17.012	727.647	3116.14	906.956	0.982099	0.996069	0.985035	1366	TDRD5
-7.51234	-13.4213	14.7165	297.813	2977.11	1342.96	0.979875	0.996403	0.991257	1367	FAM163A
-1.45364	0.797353	-0.408906	0.251853	0.831325	0.537373	7.84309e-09	0.337491	0.446696	1369	TOR1AIP2
-8.43662	-11.8275	13.0335	250.115	2534.55	1125.58	0.973092	0.996277	0.990761	1370	AL353708.3
-2.48837	0.0843852	-1.18959	0.517294	1.0919	0.973282	1.50658e-06	0.938398	0.221613	1371	TOR1AIP1
-8.29393	-12.0691	13.2953	256.9	2579.61	1157.69	0.974245	0.996267	0.990837	1372	AL353708.2
-0.159235	-0.375094	0.013933	0.137738	0.697887	0.319985	0.247651	0.590943	0.965269	1373	CEP350
-2.37961	1.19328	-0.783227	0.332186	0.789709	0.636567	7.86563e-13	0.130778	0.21855	1374	QSOX1
-0.130873	0.0315109	-0.141959	0.147432	0.572402	0.323932	0.37471	0.956098	0.661214	1375	ACBD6
-1.0013	0.223083	-0.557136	0.289356	0.872253	0.595607	0.000539282	0.79814	0.349578	1376	XPR1
-6.85912	-13.8417	15.3338	272.42	2728.96	1228.08	0.979913	0.995953	0.990038	1378	AL162431.2
-1.83469	0.267363	0.233943	0.294345	1.24888	0.708554	4.57219e-10	0.830482	0.741272	1379	STX6
-17.0696	-14.2509	-16.4192	1016.54	5122.31	1261.19	0.986603	0.99778	0.989613	1380	MR1
-4.96951	-11.9535	-1.45596	29.9909	839.3	1.74197	0.868393	0.988637	0.403259	1381	IER5
0.136576	0.704288	-0.0583179	0.135312	0.414081	0.296049	0.31281	0.088972	0.843837	1382	CACNA1E
-1.33345	-16.5683	-0.560593	38.0763	1066.08	0.777152	0.972064	0.9876	0.470698	1383	LINC01344
-1.5439	-0.456524	-0.951288	0.245941	1.19026	0.495064	3.44012e-10	0.701312	0.0546631	1384	GLUL
-8.14222	-12.0566	13.416	250.076	2526.05	1125.95	0.974026	0.996192	0.990493	1385	RGSL1
-16.7149	-14.6045	-15.4499	757.836	2471.06	949.329	0.982403	0.995284	0.987015	1386	RNASEL
-8.43662	-11.8275	13.0335	250.115	2534.55	1125.58	0.973092	0.996277	0.990761	1387	RGS16
-2.29466	1.63647	-0.597743	0.425039	1.00284	0.843339	6.71221e-08	0.102715	0.47846	1388	NPL
-1.15087	-0.554052	0.054765	0.212616	1.09293	0.487948	6.20146e-08	0.612195	0.910637	1389	DHX9
-1.5604	0.980353	-0.636017	0.254256	0.66213	0.511771	8.40294e-10	0.138712	0.213951	1390	LAMC1
0.769006	0.588406	0.461207	0.0921908	0.344405	0.224248	7.33756e-17	0.0875491	0.0397163	1391	NMNAT2
-1.55773	0.495046	-0.625049	0.245776	0.895661	0.509721	2.32745e-10	0.580458	0.220101	1392	SMG7
-2.56205	0.376088	-1.09661	0.373282	1.06084	0.684553	6.71607e-12	0.722951	0.109169	1394	ARPC5
-0.184227	0.606564	0.130351	0.142086	0.514218	0.327139	0.194775	0.238165	0.690292	1395	RGL1
-0.426033	-1.46838	-0.480092	0.169526	1.12441	0.367612	0.0119679	0.191582	0.191561	1396	COLGALT2
-1.60817	0.687875	0.285997	0.23709	0.774105	0.571763	1.17736e-11	0.374215	0.616933	1397	TSEN15
0.261002	0.0768508	-0.0266889	0.125466	0.478834	0.276988	0.0375012	0.87249	0.92324	1398	C1orf21
-0.94676	-0.180645	-0.329571	0.209069	0.826371	0.444908	5.94167e-06	0.826962	0.458837	1399	EDEM3
-4.9248	-12.8404	-1.23296	37.5859	1052.04	1.81401	0.895753	0.990262	0.496703	1401	LINC01633
-2.79961	-14.7999	0.0838444	41.2961	1156.19	1.18921	0.94595	0.989787	0.943792	1402	RNF2
-2.73036	-14.52	0.517485	40.3235	1129.01	0.955626	0.946015	0.989739	0.588153	1403	TRMT1L
-2.20161	-15.0643	0.751867	42.1554	1180.29	0.969642	0.958349	0.989817	0.438099	1404	SWT1
-2.52945	0.985875	0.261157	0.372157	1.19002	0.897302	1.07011e-11	0.407413	0.771015	1405	IVNS1ABP
-8.16966	-12.5978	13.9509	310.259	3123.99	1397.59	0.978993	0.996782	0.992036	1406	HMCN1
-1.15804	0.711105	-0.352229	0.235182	0.764711	0.49687	8.47821e-07	0.352423	0.478389	1407	TPR
-1.979	-14.8561	-0.500814	30.1774	844.94	0.553457	0.947713	0.985972	0.365527	1408	ODR4
-1.10159	-0.640712	-0.394664	0.16764	1.02442	0.361303	4.99191e-11	0.531684	0.274687	1409	AL596220.1
-8.61001	-13.5581	13.4957	309.601	2530.81	1429.49	0.977814	0.995726	0.992467	1412	PLA2G4A
-4.68602	-13.6939	-0.73594	43.832	1226.89	2.1744	0.914861	0.991095	0.73502	1413	ERVMER61-1
-2.25916	-14.8912	1.03176	45.5107	1274.27	0.8698	0.960409	0.990676	0.235543	1414	BRINP3
-2.16873	-14.8466	1.24862	45.4989	1273.93	0.9251	0.961983	0.990702	0.177109	1418	AL390957.1
-7.40704	-13.3248	14.1436	219.977	1773.62	1016.97	0.973139	0.994006	0.988904	1421	AL136454.1
-4.67139	-12.9904	-2.73233	29.0687	813.526	1.41134	0.872328	0.98726	0.0528697	1422	RGS2
-2.77777	-14.5151	-0.448123	38.1014	1066.79	0.806373	0.941882	0.989144	0.578397	1423	UCHL5
-1.4593	0.712825	-0.586609	0.259358	0.675533	0.51966	1.83806e-08	0.291332	0.258968	1424	TROVE2
-3.79722	-12.6397	0.022109	30.3443	849.455	1.55367	0.900414	0.988128	0.988646	1425	GLRX2
-0.697359	1.21354	-0.154481	0.185437	0.511284	0.39915	0.000169494	0.0176193	0.698738	1426	CDC73
-1.43399	-0.598539	0.250644	0.341161	1.10212	0.745653	2.63079e-05	0.587073	0.736765	1427	B3GALT2
-4.0706	-13.0409	-0.342492	37.738	1056.52	1.36544	0.914103	0.990152	0.801946	1428	LINC01031
-4.61129	-15.0851	-1.36436	32.8967	920.045	2.95401	0.888522	0.986918	0.644177	1429	AL357793.1
-4.83765	-14.5147	-1.65206	31.4121	878.486	2.80701	0.877605	0.986818	0.556164	1430	AL356272.1
0.0960918	-0.0447389	-0.0871763	0.230485	0.661858	0.491174	0.676743	0.946107	0.859127	1431	KCNT2
-4.9248	-12.8404	-1.23296	37.586	1052.04	1.81401	0.895754	0.990262	0.496702	1433	ASPM
-1.92214	0.261642	0.0501647	0.365348	1.43605	0.823219	1.4319e-07	0.855429	0.951409	1434	ZBTB41
-1.08988	-1.36629	-0.852071	0.311169	1.16116	0.618063	0.000460831	0.239332	0.168013	1435	CRB1
-0.921251	0.498132	-0.268724	0.24937	0.786645	0.524298	0.000220485	0.52658	0.608273	1436	DENND1B
-2.55122	-15.0361	-0.581908	38.0468	1065.25	0.863119	0.946538	0.988738	0.500189	1437	NEK7
-8.34604	-11.3917	12.496	194.531	1961.47	876.081	0.965779	0.995366	0.98862	1438	PTPRC
0.496968	-1.1375	0.096741	0.147948	0.724553	0.328939	0.000782027	0.116429	0.768682	1440	MIR181A1HG
-8.34413	-13.1312	13.1972	237.908	1464.85	1120.38	0.972022	0.992848	0.990602	1441	LINC01222
-22.0466	18.1654	14.9287	1085.52	1076.32	1535.48	0.983796	0.986534	0.992243	1442	LINC01221
-1.95553	0.254032	-0.172079	0.300818	1.29039	0.690056	7.99359e-11	0.843934	0.803075	1444	LINC00862
-4.14457	-12.5875	-0.109492	36.4834	1021.15	2.24276	0.909554	0.990165	0.961063	1445	AC104461.1
-2.40241	0.819807	0.433355	0.341107	1.10629	0.865631	1.88179e-12	0.458669	0.616637	1446	ZNF281
-2.89242	-14.1947	-0.22119	31.7083	887.744	0.943687	0.927318	0.987243	0.814683	1448	DDX59
0.338093	0.303573	0.117276	0.0996286	0.417767	0.23537	0.000689968	0.467436	0.6183	1450	CAMSAP2
-2.06348	0.212835	-0.0178371	0.330004	1.13606	0.737897	4.02911e-10	0.85139	0.980715	1452	KIF21B
-2.86453	-14.2146	-0.761691	32.7731	917.586	0.753902	0.93035	0.98764	0.312336	1453	TMEM9
-8.43662	-11.8275	13.0335	250.115	2534.55	1125.58	0.973092	0.996277	0.990761	1455	TNNT2
-3.05505	-14.0717	-1.16102	36.0525	1009.41	0.75654	0.932469	0.988877	0.124871	1456	PHLDA3
-3.01487	-13.2411	0.973573	28.6258	801.439	1.21147	0.916122	0.986818	0.421611	1457	CSRP1
-4.9248	-12.8404	-1.23296	37.5859	1052.04	1.81401	0.895753	0.990262	0.496702	1458	AC096677.1
0.464757	-0.536585	-0.11079	0.0946395	0.523239	0.218562	9.07002e-07	0.305124	0.612223	1459	NAV1
-6.83586	-14.0654	14.5759	196.896	1852.03	895.283	0.972304	0.99394	0.98701	1460	IPO9-AS1
-1.06878	-0.55996	-0.207176	0.211128	1.15816	0.473691	4.14321e-07	0.628747	0.661846	1461	IPO9
-6.97423	-14.6664	15.1325	261.075	2513.14	1183.54	0.978688	0.995344	0.989799	1462	SHISA4
-8.61002	-13.5581	13.4957	309.601	2530.8	1429.49	0.977814	0.995726	0.992467	1463	AL513217.1
-4.11112	1.74916	-1.72973	0.876841	0.91083	1.50025	2.75141e-06	0.0548074	0.248926	1465	TIMM17A
-3.04178	-13.5782	0.138221	30.1047	842.855	1.0085	0.919519	0.987147	0.890986	1466	RNPEP
-4.08705	-13.0422	-0.383039	37.8743	1060.35	1.31667	0.914066	0.990186	0.771116	1467	GPR37L1
-1.93751	0.937095	-0.128571	0.306486	0.983715	0.683506	2.58678e-10	0.340789	0.850794	1468	ARL8A
-8.346	-11.3917	12.496	194.527	1961.43	876.064	0.965778	0.995366	0.98862	1470	LGR6
-4.9482	3.34037	-0.557466	1.18136	1.6869	2.07791	2.80729e-05	0.0476833	0.788482	1471	UBE2T
-0.0115748	0.305678	0.462206	0.159415	0.540911	0.366089	0.942118	0.571993	0.20675	1472	PPP1R12B
-8.25704	-11.7416	13.0126	227.074	2299.64	1021.98	0.970993	0.995926	0.989841	1473	SYT2
-1.09102	0.192174	0.124698	0.189226	0.815307	0.452155	8.13303e-09	0.81366	0.782713	1475	KDM5B
-3.90902	-13.1147	-1.02841	31.3587	877.915	1.03038	0.900797	0.988081	0.31824	1476	RABIF
-2.33893	0.685576	0.00237014	0.328695	1.10057	0.75536	1.11256e-12	0.533331	0.997496	1477	KLHL12
-6.40458	-15.6744	16.3581	313.765	3038.69	1421.24	0.983715	0.995884	0.990817	1478	ADIPOR1
-3.04159	-14.3007	0.337206	40.0376	1120.97	1.11906	0.939444	0.989821	0.763162	1479	CYB5R1
-6.91444	-14.5348	15.2052	261.656	2536.42	1185.05	0.978918	0.995428	0.989763	1480	TMEM183A
-1.47639	1.32838	0.514317	0.282977	1.17988	0.737448	1.8152e-07	0.260225	0.485535	1481	PPFIA4
-4.01808	-13.6973	-0.843971	40.8439	1143.45	1.50035	0.921633	0.990442	0.573765	1482	ADORA1
-16.6734	-13.3143	-15.4843	769.528	3857.6	954.898	0.982714	0.997246	0.987062	1484	CHI3L1
-7.49079	-13.4853	14.0452	224.738	2192.19	1016.97	0.97341	0.995092	0.988981	1486	BTG2
-4.83482	1.45487	16.7376	184.67	1.1437	891.511	0.979113	0.203349	0.985021	1488	ATP2B4
-4.89985	-13.0243	-1.95775	28.4905	797.269	1.60899	0.863452	0.986966	0.223696	1489	SNRPE
-0.823682	0.385941	0.280123	0.250037	0.744992	0.554057	0.000986899	0.604426	0.613149	1490	SOX13
-7.36808	-14.8854	14.9943	297.615	2704.54	1358.98	0.980249	0.995609	0.991197	1491	ETNK2
-0.574444	0.94351	0.155313	0.197116	0.702734	0.45659	0.00356549	0.179393	0.733736	1492	PLEKHA6
-8.43662	-11.8275	13.0335	250.115	2534.55	1125.58	0.973092	0.996277	0.990761	1493	AL606489.1
-3.96491	-13.1988	-0.97041	29.684	830.994	1.11261	0.893742	0.987328	0.383105	1494	PPP1R15B
-1.83815	-15.38	0.0999647	40.76	1141.26	0.515669	0.96403	0.989248	0.84629	1495	PIK3C2B
-0.770671	0.0529316	-0.430426	0.185365	0.731915	0.396435	3.21639e-05	0.942348	0.277593	1496	MDM4
-0.5128	-0.695897	0.226991	0.221244	0.790483	0.479404	0.02046	0.378673	0.635867	1498	LRRN2
0.288172	0.175272	0.599992	0.157448	0.503715	0.359806	0.0672095	0.727871	0.0954063	1499	NFASC
-1.25486	-0.178821	0.613937	0.293454	1.39306	0.715596	1.90121e-05	0.897859	0.390926	1500	CNTN2
-3.50837	-13.5751	-0.420102	35.1624	984.451	1.10827	0.920522	0.988998	0.704643	1502	RBBP5
-1.55799	0.411542	-0.743141	0.272917	0.909981	0.549829	1.13873e-08	0.651087	0.176508	1503	DSTYK
-3.28411	-13.2369	-0.196094	29.7864	833.87	1.23088	0.912207	0.987335	0.873423	1504	TMCC2
-4.7897	-11.7642	-0.986522	31.5747	883.393	2.64943	0.879428	0.989375	0.709631	1506	KLHDC8A
-6.66979	-14.7492	15.0039	212.163	1999.87	964.451	0.974921	0.994116	0.987588	1507	LEMD1
-2.35774	-14.2995	1.01345	35.4138	991.541	0.929382	0.946919	0.988494	0.275511	1508	CDK18
-2.68194	2.23075	1.89337	0.681818	1.50466	1.82269	8.37145e-05	0.13819	0.29891	1509	MFSD4A
-2.53256	0.794405	-0.213542	0.361355	1.17238	0.800513	2.4086e-12	0.498024	0.789656	1510	ELK4
-8.13906	-11.9457	13.2895	238.01	2409.09	1071.29	0.972721	0.996044	0.990102	1511	SLC45A3
-0.20432	-0.26324	0.28523	0.140284	0.704308	0.34089	0.145262	0.708585	0.40275	1512	NUCKS1
-2.82851	-14.177	-0.13357	36.4305	1020.02	0.73909	0.938114	0.988911	0.856585	1514	SLC41A1
-31.1591	18.3821	-16.0689	1976.28	1619.22	1528.05	0.987421	0.990942	0.99161	1517	RAB7B
-0.57797	-0.0743783	-0.464876	0.156008	0.723779	0.34072	0.000211594	0.91815	0.172444	1520	SRGAP2
-8.61002	-13.5581	13.4957	309.601	2530.8	1429.49	0.977814	0.995726	0.992467	1521	IKBKE
-2.89363	-14.3733	-0.518434	40.6142	1137.15	0.828813	0.943201	0.989915	0.531634	1524	RASSF5
-2.34265	1.75099	0.541551	0.409429	1.06186	1.00132	1.05439e-08	0.0991507	0.588619	1525	EIF2D
-4.98804	-12.8239	-1.38267	38.2284	1070.06	1.71936	0.896187	0.990438	0.421297	1526	DYRK3
-2.19968	0.661271	0.661218	0.343518	1.0503	0.874838	1.51956e-10	0.528956	0.449759	1527	MAPKAPK2
-3.5338	-12.8057	0.33783	28.815	806.71	1.2199	0.902394	0.987335	0.781832	1529	PFKFB2
-31.1591	18.3821	-16.0689	1976.28	1619.22	1528.05	0.987421	0.990942	0.99161	1530	YOD1
-8.43662	-11.8275	13.0335	250.115	2534.55	1125.58	0.973092	0.996277	0.990761	1531	AL596218.1
-3.12913	-13.8126	0.883424	40.1505	1124.15	1.1839	0.93788	0.990197	0.455549	1532	CD55
-8.61001	-13.5581	13.4957	309.601	2530.8	1429.49	0.977814	0.995726	0.992467	1535	CR1L
-1.23393	-0.342008	0.672581	0.218423	1.14244	0.57443	1.61129e-08	0.76466	0.241652	1536	CD46
-0.476392	0.684508	0.110164	0.1436	0.568064	0.344048	0.000908273	0.228209	0.748818	1537	MIR29B2CHG
-0.124075	-0.126519	0.13938	0.158652	0.67196	0.363686	0.43418	0.850654	0.701539	1539	PLXNA2
-2.4604	0.84713	-0.0364334	0.467373	1.82018	1.09506	1.40717e-07	0.641638	0.973459	1540	CAMK1G
-8.15343	-14.4928	13.5664	248.21	1938.57	1150.68	0.973795	0.994035	0.990593	1541	LAMB3
-2.96349	-14.4456	-0.983909	38.9834	1091.49	0.745287	0.939404	0.989441	0.186777	1542	AL031316.1
-16.7149	-14.6045	-15.4499	757.836	2471.07	949.329	0.982403	0.995284	0.987015	1543	G0S2
-8.34413	-13.1312	13.1972	237.908	1464.85	1120.38	0.972022	0.992848	0.990602	1544	HSD11B1
-3.30566	1.11047	-1.56468	0.561075	1.35308	0.977996	3.82331e-09	0.41182	0.109624	1547	UTP25
0.255431	0.112165	0.0521497	0.11767	0.498686	0.270971	0.0299507	0.82204	0.847386	1548	SYT14
-5.00744	3.32496	-0.714211	1.13812	1.64046	1.91726	1.08368e-05	0.0426784	0.709509	1550	SERTAD4
-8.34603	-11.3917	12.496	194.531	1961.47	876.081	0.965779	0.995366	0.98862	1551	HHAT
-0.695733	-0.408256	-0.227778	0.214259	0.869621	0.460906	0.00116566	0.638738	0.621167	1552	KCNH1
-0.761453	0.621759	-0.499115	0.158767	0.562176	0.336015	1.61832e-06	0.268732	0.137439	1553	RCOR3
-2.94493	-14.097	1.11088	40.3868	1130.78	1.16305	0.941871	0.990053	0.339502	1554	TRAF5
-8.43662	-11.8275	13.0335	250.115	2534.55	1125.58	0.973092	0.996277	0.990761	1555	LINC00467
-4.34974	-13.2078	-0.631279	41.293	1156.04	1.42068	0.916107	0.990884	0.656789	1556	SLC30A1
-0.449361	0.790892	0.803965	0.224275	0.619253	0.523501	0.0451112	0.201542	0.124601	1557	LPGAT1
-1.85244	1.38456	0.720032	0.273412	0.634471	0.699176	1.24188e-11	0.0290927	0.30309	1558	INTS7
-1.84331	0.289816	-0.111639	0.286511	1.21592	0.65391	1.24573e-10	0.811609	0.86444	1559	PPP2R5A
-8.61001	-13.5581	13.4957	309.601	2530.81	1429.49	0.977814	0.995726	0.992467	1560	AL360091.3
-6.50616	-14.5566	15.2095	213.701	2077.2	967.499	0.975712	0.994409	0.987457	1561	TMEM206
-3.15079	-13.8747	0.825819	39.0051	1092.09	1.09913	0.935618	0.989863	0.45245	1562	NENF
-8.43662	-11.8275	13.0335	250.115	2534.55	1125.58	0.973092	0.996277	0.990761	1563	AC092803.2
-16.7149	-14.6045	-15.4499	757.836	2471.06	949.329	0.982403	0.995284	0.987015	1565	BATF3
-1.39822	1.25225	-0.551066	0.298569	0.694942	0.606158	2.82611e-06	0.0715536	0.36329	1566	NSL1
-1.22017	-0.484537	-0.0151325	0.202306	1.0541	0.460765	1.62673e-09	0.645755	0.9738	1567	TATDN3
-4.78976	-12.2718	-0.996534	31.0522	868.746	2.67527	0.877414	0.98873	0.709522	1569	FLVCR1-DT
-1.97269	-14.3992	-0.169214	29.0179	812.456	0.66432	0.9458	0.98586	0.798941	1570	FLVCR1
-7.79677	-12.3872	13.9285	256.297	2589.41	1153.92	0.975731	0.996183	0.990369	1571	VASH2
-2.29448	1.41225	-0.562931	0.451714	0.689944	0.887183	3.78416e-07	0.0406675	0.525745	1572	ANGEL2
-0.0127767	-0.232685	-0.251972	0.128954	0.600325	0.283712	0.921076	0.698313	0.374474	1573	RPS6KC1
-0.592506	-0.379651	0.0549834	0.182792	0.881161	0.4216	0.00118931	0.666575	0.896237	1574	PROX1
-4.34974	-13.2078	-0.631279	41.293	1156.04	1.42067	0.916107	0.990884	0.656788	1575	AL592287.1
-2.60489	-15.3886	-0.233069	34.0606	953.585	1.08357	0.939039	0.987125	0.829695	1576	SMYD2
-6.90852	2.12394	14.2206	175.268	1.28079	846.112	0.968558	0.0972551	0.986591	1577	PTPN14
-16.6734	-13.3143	-15.4843	769.528	3857.6	954.898	0.982714	0.997246	0.987062	1578	CENPF
-16.7149	-14.6045	-15.4499	757.836	2471.06	949.329	0.982403	0.995284	0.987015	1579	KCNK2
-0.986597	-0.747008	-0.216866	0.275652	1.06699	0.568625	0.000344723	0.48386	0.702917	1580	KCTD3
-5.13341	-11.4295	-1.98872	29.7782	832.945	2.36727	0.863133	0.989052	0.400856	1581	USH2A
0.542094	0.642759	0.0923701	0.195426	0.422494	0.403402	0.00553866	0.128173	0.818886	1582	ESRRG
-0.924041	-0.612766	0.30356	0.208836	1.1634	0.504906	9.65645e-06	0.5984	0.547693	1583	GPATCH2
-16.7149	-14.6045	-15.4499	757.836	2471.07	949.329	0.982403	0.995284	0.987015	1584	SPATA17
-2.74726	1.51764	-0.411311	0.472032	0.839154	0.937273	5.88199e-09	0.0705234	0.660779	1585	RRP15
-2.37615	-14.5649	0.116018	35.9026	1005.24	0.737937	0.947232	0.98844	0.875072	1586	TGFB2
-4.85773	-12.9368	-1.61565	32.6513	913.356	2.96531	0.88173	0.988699	0.585857	1587	LYPLAL1-DT
-1.28435	0.636659	-0.825519	0.220703	0.764028	0.454611	5.90741e-09	0.404679	0.0693887	1588	LYPLAL1
-2.82043	0.424508	-0.0567307	0.771671	1.08321	1.62269	0.000257216	0.695134	0.972111	1591	ZC3H11B
-6.91528	-15.0571	15.7056	316.747	3106.76	1432.23	0.982582	0.996133	0.991251	1592	SLC30A10
-1.7444	-15.6069	-0.344577	39.7416	1112.74	0.573397	0.964989	0.98881	0.547879	1593	EPRS
-2.97235	2.0564	0.792574	0.456917	0.897729	1.18474	7.75697e-11	0.0219825	0.503506	1594	BPNT1
-2.94078	2.52139	0.233809	0.422552	0.722801	0.909478	3.41294e-12	0.000485988	0.797117	1595	IARS2
-0.871775	0.603348	-0.00933551	0.189946	0.618128	0.42303	4.44092e-06	0.32902	0.982394	1596	RAB3GAP2
0.0176782	-0.541272	0.108116	0.151654	0.624668	0.329147	0.907201	0.386218	0.742553	1597	MARK1
-4.96951	-11.9535	-1.45596	29.9909	839.301	1.74197	0.868393	0.988637	0.403259	1598	C1orf115
-6.82801	-14.4841	15.1158	243.062	2424.66	1096.4	0.977589	0.995234	0.989	1599	MARC2
-3.36023	-14.3495	-1.10273	41.3335	1157.27	0.855487	0.935207	0.990107	0.197394	1600	MARC1
-4.88886	-12.8334	-1.13748	43.9458	1230.11	2.01856	0.91142	0.991676	0.573088	1601	HLX-AS1
-3.15498	-13.8173	0.871237	37.3434	1045.54	1.21699	0.93267	0.989456	0.474058	1603	DUSP10
-6.77891	-15.1201	15.3675	257.85	2485.4	1168.71	0.979026	0.995146	0.989509	1604	AL356108.1
-3.15216	1.13786	-0.889605	0.511725	1.5031	1.0138	7.27996e-10	0.449043	0.380218	1605	AL513314.2
-1.58472	-15.4875	-0.235161	35.8657	1004.22	0.452203	0.964757	0.987695	0.603041	1607	MIA3
-2.48253	0.936833	0.0963926	0.499315	1.40363	1.10475	6.6308e-07	0.504495	0.93047	1609	AIDA
-3.2312	-14.0996	-0.64654	40.6696	1138.7	0.799976	0.936675	0.990121	0.418976	1610	BROX
-16.6734	-13.3143	-15.4843	769.528	3857.6	954.898	0.982714	0.997246	0.987062	1611	FAM177B
-3.42371	-13.838	-1.8456	30.4951	853.772	0.741346	0.910609	0.987068	0.0127915	1612	AC093152.1
-8.43662	-11.8275	13.0335	250.115	2534.55	1125.58	0.973092	0.996277	0.990761	1613	DISP1
-16.3347	-15.6029	-17.0083	725.996	2919.55	906.177	0.982049	0.995736	0.985025	1614	TLR5
0.201411	-0.0157099	-0.201697	0.215285	0.480483	0.438132	0.349504	0.973917	0.64526	1615	SUSD4
-1.67248	0.276125	-0.365587	0.32602	1.18913	0.678526	2.8975e-07	0.816376	0.590028	1617	CAPN2
-3.00136	-14.0562	0.170454	41.1433	1151.97	0.916204	0.941847	0.990264	0.852411	1618	TP53BP2
-1.01463	-0.62611	0.268259	0.221137	1.22882	0.536191	4.47011e-06	0.610388	0.61686	1619	FBXO28
-2.60292	0.925263	-0.678707	0.3856	1.207	0.770458	1.4753e-11	0.44333	0.378364	1620	DEGS1
-1.78324	0.528811	0.426846	0.364927	0.848196	0.821755	1.02613e-06	0.532987	0.60346	1621	NVL
-2.56922	1.68941	-0.874075	0.370508	0.684031	0.685655	4.08183e-12	0.0135195	0.202379	1622	CNIH4
-1.75263	-15.4605	-0.672646	37.7324	1056.48	0.515761	0.962952	0.988324	0.192172	1623	WDR26
-0.925123	-0.297621	-0.701138	0.17913	0.87228	0.380311	2.41053e-07	0.732953	0.0652426	1624	CNIH3
-1.68958	0.180814	-0.328064	0.365971	1.50826	0.789457	3.89885e-06	0.904576	0.677735	1626	DNAH14
-3.03038	-14.3176	-0.378334	41.101	1150.79	0.79269	0.941225	0.990073	0.633164	1627	LBR
-0.524723	-0.421761	-0.140009	0.143231	0.792257	0.328249	0.000248825	0.594481	0.669719	1628	ENAH
-4.78976	-12.2718	-0.996534	31.0522	868.746	2.67527	0.877414	0.98873	0.709522	1629	AC099066.2
-1.60746	1.04736	-0.248758	0.22624	0.626945	0.481627	1.20228e-12	0.0948045	0.605509	1630	SRP9
-3.21608	-14.1705	-0.0445481	39.3713	1102.34	0.927662	0.934896	0.989744	0.961699	1631	EPHX1
-3.4046	-13.6851	0.575105	38.1798	1068.92	1.44982	0.928944	0.989785	0.691608	1632	AL591895.1
-2.89957	-14.0978	1.17704	38.6596	1082.39	1.34865	0.940213	0.989608	0.382799	1633	TMEM63A
-2.80084	1.25662	-0.0103605	0.426359	1.33168	0.979782	5.05829e-11	0.345354	0.991563	1634	AL117348.2
-3.97104	-12.6932	-0.094414	33.6412	941.596	2.19236	0.906035	0.989244	0.96565	1635	SDE2
-7.86139	-12.0534	13.529	227.477	2310.88	1023.32	0.972431	0.995838	0.989452	1637	H3F3A
-4.89985	-13.0243	-1.95775	28.4905	797.268	1.60901	0.863452	0.986966	0.223701	1638	LINC01703
-2.18371	1.38953	-0.859158	0.346064	0.766231	0.665702	2.7882e-10	0.0697604	0.196841	1639	ACBD3
-4.98805	-12.8239	-1.38267	38.2283	1070.05	1.71937	0.896186	0.990438	0.421299	1640	LIN9
-2.86083	-14.0879	-1.53429	29.2709	819.517	0.6788	0.922142	0.986285	0.0238027	1641	PARP1
-7.51996	-14.0761	14.6715	289.673	2856.16	1308.84	0.979289	0.996068	0.991056	1642	STUM
-2.97835	-14.2204	1.06845	40.3393	1129.45	1.15532	0.941144	0.989954	0.355068	1643	ITPKB
-4.34974	-13.2078	-0.631279	41.293	1156.04	1.42067	0.916107	0.990884	0.656788	1645	PSEN2
-1.44562	0.44415	0.189529	0.281273	0.750124	0.616953	2.75394e-07	0.553782	0.75869	1646	COQ8A
1.4021	0.18171	-0.141083	0.064906	0.236612	0.14064	1.72124e-103	0.442507	0.315788	1647	CDC42BPA
-2.13297	0.671836	-0.12689	0.523236	0.975808	1.11294	4.57209e-05	0.491143	0.909228	1648	ZNF678
-2.7325	2.0069	-0.895455	0.419201	0.90216	0.794688	7.1082e-11	0.0261117	0.259827	1649	SNAP47
-7.20375	-14.59	14.837	258.586	2323.09	1182.34	0.977775	0.994989	0.989988	1650	JMJD4
-1.78447	1.01925	-0.193992	0.382849	0.574157	0.798609	3.14652e-06	0.0758634	0.808074	1651	ARF1
-3.76838	2.69287	1.02246	0.867671	2.5896	2.3782	1.4049e-05	0.298396	0.667247	1652	C1orf35
-3.67777	-12.8236	-1.21195	34.3442	961.407	1.43012	0.914721	0.989358	0.396745	1653	MRPL55
-2.61675	1.47804	0.0202145	0.447423	0.881261	0.957154	4.96036e-09	0.0935056	0.98315	1654	GUK1
-6.81121	2.65172	15.1279	214.617	1.23154	1036.08	0.974682	0.0313054	0.98835	1655	GJC2
-8.61001	-13.5581	13.4957	309.601	2530.8	1429.49	0.977814	0.995726	0.992467	1657	IBA57
-2.99441	2.5085	1.6984	0.563148	2.36288	1.92941	1.05337e-07	0.288405	0.378714	1658	OBSCN
-3.84874	-12.8962	-0.0506544	33.6026	940.722	1.37355	0.908812	0.989062	0.970582	1659	TRIM11
-5.11567	3.67792	-0.189521	1.61004	2.06598	3.10066	0.00148627	0.0750386	0.951261	1660	TRIM17
-1.96459	0.81907	0.0403989	0.407878	1.35973	0.891649	1.46025e-06	0.546925	0.963862	1663	RNF187
-3.09323	-13.8128	0.93508	45.1941	1265.36	1.29086	0.945433	0.99129	0.468829	1664	RHOU
-2.75761	1.24935	-0.915951	0.455154	1.56389	0.925978	1.37289e-09	0.424365	0.322579	1665	RAB4A
-7.13283	3.78332	16.1388	266.502	1.60551	1286.56	0.978648	0.0184504	0.989991	1666	AL117350.1
-1.27691	-0.351349	-0.347044	0.229097	1.12164	0.492437	2.49431e-08	0.754095	0.480967	1667	CCSAP
-1.22743	0.325068	-0.326954	0.240457	1.03607	0.535386	3.31549e-07	0.75371	0.541406	1668	NUP133
-2.3186	-15.0999	-0.100916	43.3309	1213.25	0.563049	0.957326	0.99007	0.857756	1669	ABCB10
-2.27204	0.76237	0.138295	0.393427	1.10106	0.873637	7.69544e-09	0.488689	0.874222	1670	TAF5L
-2.95644	1.90784	-0.516031	0.425028	0.833357	0.826694	3.50369e-12	0.0220592	0.532489	1671	URB2
-0.676877	0.0772568	-0.307452	0.233877	0.610508	0.481298	0.00380178	0.8993	0.522955	1673	GALNT2
-0.129752	1.22113	0.229028	0.15859	0.479555	0.361315	0.413263	0.0108845	0.526164	1675	PGBD5
-6.92109	-15.241	15.4763	288.248	2765.44	1307.3	0.980844	0.995603	0.990555	1676	AL133516.1
-2.9637	2.65773	-0.88161	0.431114	0.674076	0.7402	6.2201e-12	8.05457e-05	0.233637	1677	COG2
-3.57453	-13.3222	0.358682	29.9751	839.16	1.35683	0.905077	0.987334	0.791508	1678	AGT
-3.45626	-13.2704	0.487717	34.0303	952.737	1.33746	0.919103	0.988887	0.715366	1681	C1orf198
-1.60658	0.828464	-0.77547	0.241083	0.695826	0.473022	2.66463e-11	0.233803	0.101131	1682	TTC13
-3.1045	-14.4528	-0.166918	36.9719	1035.12	1.02494	0.933081	0.98886	0.870631	1683	ARV1
-4.98803	-12.8239	-1.38266	38.2289	1070.07	1.71933	0.896188	0.990438	0.421289	1684	FAM89A
-3.16829	-13.7667	0.982766	38.1801	1068.89	1.60036	0.933865	0.989724	0.539156	1685	TRIM67
-2.42948	0.805214	0.316477	0.514578	1.16023	1.13664	2.34339e-06	0.487676	0.78068	1686	C1orf131
-2.90886	0.918445	-1.03101	0.416753	1.08696	0.765364	2.9557e-12	0.398129	0.177954	1687	GNPAT
-3.90492	-14.1043	-1.78254	40.8298	1143.02	1.40681	0.923807	0.990155	0.205129	1688	EXOC8
-3.5146	-14.0062	-0.49686	46.2879	1296	0.935273	0.939475	0.991377	0.595249	1689	SPRTN
-1.14614	0.944831	0.0810461	0.195861	0.687258	0.462438	4.86342e-09	0.169199	0.860877	1690	EGLN1
-8.29393	-12.0691	13.2953	256.9	2579.61	1157.69	0.974245	0.996267	0.990837	1691	AL445524.1
-2.35076	-14.101	1.0247	36.6774	1026.88	1.15258	0.948896	0.989044	0.373977	1693	DISC1
-0.584355	-1.01491	0.0047241	0.212729	1.14371	0.468451	0.00601539	0.37487	0.991954	1694	SIPA1L2
-16.7298	-15.4983	-17.0438	890.03	3679.21	1110.26	0.985003	0.996639	0.987752	1695	MAP10
-3.25682	0.683231	-1.38367	0.773264	1.11946	1.43141	2.53369e-05	0.541648	0.333723	1696	NTPCR
0.560726	0.157124	0.0760779	0.0979475	0.361551	0.219519	1.03576e-08	0.663865	0.728916	1697	PCNX2
-1.42175	0.362613	-0.471269	0.243022	0.892613	0.513316	4.90651e-09	0.684568	0.358573	1698	MAP3K21
-2.82861	0.911593	-0.914595	0.426064	1.09078	0.789175	3.15961e-11	0.403311	0.246487	1699	KCNK1
-0.0273974	0.0543623	0.10991	0.127075	0.611947	0.306732	0.8293	0.929213	0.720099	1700	SLC35F3
-2.42068	-14.3808	0.18859	32.8859	920.759	0.776799	0.941322	0.987539	0.808178	1701	AL355472.3
-4.9695	-11.9535	-1.45596	29.9909	839.3	1.74197	0.868393	0.988637	0.403258	1702	AL355472.4
-8.14222	-12.0566	13.416	250.076	2526.05	1125.95	0.974026	0.996192	0.990493	1703	AL355472.1
-6.89487	2.8854	14.5441	167.366	1.28611	807.967	0.967139	0.0248636	0.985638	1704	COA6
0.308778	0.769754	0.514152	0.107758	0.318803	0.25917	0.00416384	0.0157563	0.0472738	1705	TARBP1
-2.15107	1.78772	-0.874155	0.403005	1.07153	0.811506	9.42011e-08	0.095239	0.281391	1707	IRF2BP2
-1.28952	0.591837	-0.597538	0.223257	0.693432	0.453114	7.65168e-09	0.393388	0.187257	1710	TOMM20
0.579003	0.112735	-0.138876	0.0929737	0.398274	0.20935	4.73622e-10	0.777131	0.507094	1712	ARID4B
-1.16285	0.227365	-0.419132	0.245893	0.784803	0.503217	2.25505e-06	0.772039	0.404898	1713	TBCE
-7.36807	-14.8854	14.9943	297.615	2704.54	1358.98	0.980249	0.995609	0.991197	1714	TBCE.1
-1.21782	-0.463436	-0.0551447	0.236389	1.1697	0.536796	2.58076e-07	0.691957	0.918178	1715	B3GALNT2
-0.205011	1.06979	-0.459049	0.208944	0.530264	0.42918	0.326505	0.0436477	0.284802	1716	GNG4
-0.416298	-0.389882	0.207041	0.154186	0.769231	0.358606	0.00693462	0.612263	0.563703	1717	LYST
-6.88505	-13.7205	14.5617	203.332	2014.8	918.073	0.972988	0.994567	0.987345	1718	NID1
-2.18393	1.27713	-0.0974597	0.332539	0.778704	0.709281	5.11913e-11	0.100991	0.89071	1719	GPR137B
-1.22816	0.861365	-0.383697	0.230525	0.682693	0.48537	9.94784e-08	0.207051	0.429222	1720	ERO1B
-4.33368	2.28798	-0.539417	0.856478	1.2784	1.60646	4.19518e-07	0.0735002	0.737038	1721	EDARADD
-1.90553	0.388216	0.0523473	0.398026	1.14457	0.858049	1.689e-06	0.734475	0.951353	1722	LGALS8
-16.6734	-13.3143	-15.4843	769.528	3857.6	954.898	0.982714	0.997246	0.987062	1723	AL359921.2
-3.48423	-13.3232	-0.395753	32.3263	904.921	1.46331	0.914168	0.988253	0.786813	1724	AL359921.1
-2.13205	0.210566	-1.46909	0.345342	0.878715	0.6241	6.66927e-10	0.810618	0.0185756	1725	HEATR1
-3.02226	-14.9828	-0.891357	35.001	979.853	1.2987	0.93119	0.9878	0.492496	1726	ACTN2
-0.0829334	0.0801713	-0.0995227	0.21116	0.467704	0.437516	0.694504	0.863898	0.820056	1727	MTR
1.47218	-0.501178	-0.293058	0.101436	0.364686	0.212717	9.97324e-48	0.169357	0.1683	1728	RYR2
0.823599	1.21775	0.236883	0.15257	0.483725	0.335609	6.73302e-08	0.011821	0.480294	1730	CHRM3
-16.8894	-15.002	-17.5963	1033.89	4973.53	1284.61	0.986966	0.997593	0.989071	1731	CHRM3-AS2
0.911034	-0.45098	-0.111492	0.0756815	0.401562	0.171547	2.25072e-33	0.26141	0.515743	1732	FMN2
-3.74592	-14.4203	-0.494422	44.9987	1259.72	1.76991	0.933657	0.990867	0.779977	1733	GREM2
2.59867	-0.0543669	0.239539	0.0626654	0.235903	0.139641	0	0.817732	0.0862728	1734	RGS7
-4.20127	-13.8678	-1.5163	35.8733	1004.25	1.2572	0.90677	0.988982	0.227782	1735	FH
-16.6734	-13.3143	-15.4843	769.528	3857.6	954.898	0.982714	0.997246	0.987062	1736	KMO
-4.16899	3.13763	-0.252765	0.783009	1.54654	1.59335	1.0133e-07	0.0424786	0.873954	1737	OPN3
-8.61001	-13.5581	13.4957	309.601	2530.81	1429.49	0.977814	0.995726	0.992467	1738	WDR64
-0.561318	0.583113	0.0227225	0.277006	1.20856	0.651106	0.0427266	0.629461	0.972161	1739	PLD5
-8.61002	-13.5581	13.4957	309.601	2530.8	1429.49	0.977814	0.995726	0.992467	1740	AL591686.2
-0.19012	-0.427322	-0.330326	0.132546	0.688675	0.294396	0.151467	0.53493	0.261842	1741	CEP170
0.209544	-0.298043	0.288414	0.156906	0.543335	0.345673	0.181719	0.583319	0.404081	1743	SDCCAG8
1.15909	0.0220952	0.361965	0.114238	0.285247	0.243983	3.44496e-24	0.938258	0.137924	1744	AKT3
-3.42326	2.25106	0.961913	0.99332	1.32863	2.25889	0.000568362	0.0902128	0.670228	1745	AL591885.1
-2.94634	1.25061	-1.57848	0.527141	0.980097	0.930315	2.28002e-08	0.201953	0.0897511	1746	ZBTB18
-2.8133	-14.9383	-0.414034	39.9023	1117.12	1.3012	0.943792	0.989331	0.750339	1747	AL645465.1
-2.37489	-14.1232	0.43127	30.2835	847.901	0.733972	0.937492	0.986711	0.556812	1748	ADSS
-2.99747	-13.9528	-0.576275	31.2679	875.422	0.943805	0.923628	0.987284	0.541473	1749	CATSPERE
-2.46428	-15.0068	-0.267851	44.6191	1249.3	0.800894	0.955956	0.990416	0.738048	1750	DESI2
-3.15269	-14.7606	0.0885298	43.555	1219.43	1.26896	0.942296	0.990342	0.94438	1751	COX20
-0.230791	0.0652586	0.328357	0.135547	0.645122	0.337673	0.0886303	0.919426	0.330846	1752	HNRNPU
-22.4596	18.4486	14.6933	1119.6	1115.46	1500	0.983995	0.986804	0.992184	1753	AL356512.1
-0.436006	0.191792	-0.166711	0.15396	0.649464	0.346389	0.00462653	0.767758	0.630316	1754	EFCAB2
-0.603536	-1.06167	-0.555262	0.283588	1.2187	0.57351	0.0333192	0.383672	0.332954	1755	KIF26B
1.61752	-0.336204	-0.399831	0.0863101	0.373536	0.190939	2.30096e-78	0.368089	0.0362581	1756	SMYD3
-3.95899	-13.864	-1.04535	45.6661	1278.51	1.38487	0.930914	0.991348	0.450349	1757	TFB2M
-1.28908	0.334013	-0.463348	0.219056	0.813836	0.457509	3.98768e-09	0.681499	0.311174	1758	CNST
-2.45553	1.99968	-0.0774708	0.36342	1.04267	0.820439	1.41135e-11	0.0551317	0.924771	1760	SCCPDH
-0.636212	0.817591	-0.0130153	0.163793	0.492422	0.362836	0.000102651	0.096845	0.971385	1762	AHCTF1
-4.06807	-13.4284	-0.239358	38.0595	1065.51	1.41314	0.914879	0.989945	0.865497	1763	ZNF670-ZNF695
-8.34603	-11.3917	12.496	194.531	1961.47	876.081	0.965779	0.995366	0.98862	1764	ZNF669
-3.55671	-12.8567	0.35681	29.7711	833.408	1.57328	0.904904	0.987692	0.820584	1765	ZNF124
-8.34413	-13.1312	13.1972	237.908	1464.85	1120.38	0.972022	0.992848	0.990602	1766	AL390728.6
-7.51169	-14.1614	14.6848	283.372	2317.09	1308.36	0.978852	0.995124	0.991045	1767	AL390728.5
-2.38649	1.02779	-1.24531	0.329506	0.777069	0.580001	4.40136e-13	0.185953	0.0317872	1768	ZNF496
-8.34613	-11.3914	12.4958	194.527	1961.44	876.065	0.965777	0.995366	0.98862	1769	NLRP3
-8.34413	-13.1312	13.1972	237.908	1464.85	1120.38	0.972022	0.992848	0.990602	1770	AL390860.1
-4.96951	-11.9535	-1.45596	29.9909	839.301	1.74197	0.868393	0.988637	0.40326	1771	OR2L5
-7.51971	-14.6629	14.4353	259.962	2489.32	1179.31	0.976923	0.9953	0.990234	1772	OR2L2
-16.7298	-15.4983	-17.0438	890.03	3679.21	1110.26	0.985003	0.996639	0.987752	1773	OR2L3
-8.14222	-12.0566	13.416	250.076	2526.05	1125.95	0.974026	0.996192	0.990493	1774	OR2L13
-4.96951	-11.9535	-1.45596	29.9909	839.3	1.74197	0.868393	0.988637	0.403259	1776	OR2M4
-7.35285	-14.5738	15.0091	298.549	2697.72	1364.15	0.980351	0.99569	0.991221	1779	SH3BP5L
-3.79935	-12.7156	0.0459947	29.7155	831.841	1.56388	0.898262	0.987804	0.976537	1780	ZNF672
-2.73362	0.498598	-1.25939	0.508017	1.08029	0.906566	7.40886e-08	0.644411	0.164774	1781	ZNF692
-4.94988	2.95684	-0.960577	1.09773	1.49099	1.73763	6.50693e-06	0.0473518	0.580393	1782	PGBD2
-8.61001	-13.5581	13.4957	309.601	2530.81	1429.49	0.977814	0.995726	0.992467	1783	FAM110C
-1.03887	0.461179	0.135882	0.185923	0.606137	0.425919	2.30172e-08	0.446747	0.749703	1784	SH3YL1
-4.94128	-13.976	-2.2232	36.4626	1020.54	1.70232	0.892204	0.989074	0.19156	1785	ACP1
-2.41666	0.0185717	0.0370131	0.579559	1.4832	1.24837	3.04824e-05	0.99001	0.976347	1790	SNTG2
1.56002	-0.165354	-0.0463972	0.0780536	0.267996	0.16676	7.21961e-89	0.537235	0.780838	1793	MYT1L
-1.1107	1.52913	-0.730547	0.228771	0.68272	0.47056	1.20325e-06	0.0251068	0.120541	1795	LINC01250
-4.38658	2.17169	-0.802512	1.08315	1.20498	2.00931	5.12536e-05	0.0715033	0.689601	1796	AC019118.2
-1.3976	-0.289026	0.147149	0.254999	1.11593	0.581442	4.23375e-08	0.795634	0.80021	1797	EIPR1
-0.743455	0.304463	0.315905	0.271105	0.66301	0.587987	0.00610075	0.646081	0.591084	1798	TRAPPC12
-4.0745	-13.8417	-1.65436	39.2769	1099.6	1.08975	0.917377	0.989957	0.128986	1799	ADI1
-16.7149	-14.6045	-15.4499	757.836	2471.05	949.329	0.982403	0.995284	0.987015	1800	AC108488.2
-8.23932	-11.8855	13.2516	242.952	2183.6	1110.76	0.972946	0.995657	0.990481	1801	RNASEH1
-4.72431	-13.5525	-2.00304	46.0089	1288.01	1.41295	0.918215	0.991605	0.1563	1802	RNASEH1-AS1
-3.59508	-13.5649	0.325898	39.4951	1105.75	1.40289	0.927472	0.990212	0.816301	1803	RPS7
-7.00724	-14.4196	15.4466	302.555	2955.78	1368.82	0.981522	0.996108	0.990996	1804	COLEC11
-8.13906	-11.9457	13.2895	238.01	2409.09	1071.29	0.972721	0.996044	0.990102	1806	SOX11
-4.65938	-13.7447	-1.45463	45.3972	1270.8	1.96393	0.918252	0.99137	0.458891	1807	NRIR
-4.8814	-13.8768	-1.75546	43.7946	1225.91	1.75722	0.911251	0.990968	0.317797	1808	CMPK2
-2.55444	0.955299	0.203868	0.401935	1.39262	0.966348	2.07926e-10	0.492731	0.832913	1809	RSAD2
-7.86266	-12.2488	13.7764	249.772	2508.18	1125.56	0.974887	0.996104	0.990234	1810	AC017076.1
-0.0425906	0.227042	0.148372	0.115061	0.489681	0.274955	0.711267	0.642896	0.589458	1811	RNF144A
0.0227083	-0.361835	-0.100902	0.286712	0.588904	0.588242	0.936872	0.538937	0.863806	1813	LINC00298
-1.21841	0.941081	-0.356644	0.190626	0.617477	0.410534	1.64136e-10	0.12749	0.384995	1814	LINC00299
-8.61001	-13.5581	13.4957	309.601	2530.8	1429.49	0.977814	0.995726	0.992467	1816	ID2-AS1
-1.40141	-0.273324	-0.424971	0.447434	0.739899	0.912227	0.00173553	0.711824	0.641315	1817	ID2
0.22987	0.182777	-0.15767	0.105079	0.420418	0.233784	0.0286995	0.663744	0.50004	1818	KIDINS220
-0.0834523	-0.331278	-0.44589	0.154775	0.611979	0.325181	0.589758	0.588286	0.170311	1819	MBOAT2
-1.14394	0.314759	-0.716241	0.19592	0.607074	0.385565	5.25856e-09	0.60412	0.0632206	1820	ASAP2
-2.08315	-15.1261	0.045767	40.3416	1129.53	0.681472	0.958817	0.989315	0.946455	1821	ITGB1BP1
-2.71882	0.804609	-0.798525	0.39418	1.07778	0.753276	5.2963e-12	0.455339	0.289113	1822	CPSF3
-2.70551	1.15785	-1.69372	0.555256	0.789892	0.970065	1.10172e-06	0.142692	0.0808128	1823	IAH1
-1.48303	0.940453	-0.425382	0.242411	0.727507	0.505906	9.48571e-10	0.196113	0.400442	1824	ADAM17
-8.346	-11.3917	12.496	194.527	1961.43	876.064	0.965778	0.995366	0.98862	1825	AC080162.1
-0.931593	0.0481863	-0.287826	0.199253	0.842735	0.431611	2.93331e-06	0.954403	0.504858	1827	YWHAQ
-8.43662	-11.8275	13.0335	250.115	2534.55	1125.58	0.973092	0.996277	0.990761	1828	AC082651.1
-8.34603	-11.3917	12.496	194.531	1961.47	876.081	0.965779	0.995366	0.98862	1829	AC082651.4
-2.05516	-14.6321	0.579312	32.222	902.182	0.71401	0.949144	0.98706	0.417164	1830	TAF1B
-4.33967	-13.0144	-0.624991	39.6942	1111.27	1.42397	0.912943	0.990656	0.660728	1831	AC010969.2
-3.17163	1.34445	-0.338448	0.481437	1.11901	1.0024	4.46304e-11	0.229571	0.735635	1832	GRHL1
-7.84278	2.42324	13.0973	169.165	1.46363	816.624	0.963022	0.0977944	0.987204	1833	AC104794.2
-8.35823	-14.641	13.7036	295.401	2790.39	1342.45	0.977427	0.995814	0.991855	1834	KLF11
-6.97414	-14.6662	15.1323	261.04	2512.78	1183.38	0.978686	0.995343	0.989797	1835	CYS1
-0.580555	0.5738	-0.747641	0.144127	0.46947	0.286015	5.62318e-05	0.221621	0.00894905	1836	HPCAL1
-8.34603	-11.3917	12.496	194.531	1961.47	876.081	0.965779	0.995366	0.98862	1837	ODC1
-0.982316	1.21602	-0.0372373	0.206526	0.704243	0.471749	1.97096e-06	0.0842199	0.937085	1838	NOL10
-4.94988	2.95684	-0.960577	1.09773	1.49099	1.73763	6.50692e-06	0.0473518	0.580393	1839	ATP6V1C2
-2.66838	0.4622	-0.464857	0.474307	1.15767	0.963642	1.84596e-08	0.689709	0.629525	1840	PDIA6
-7.36808	-14.8854	14.9943	297.615	2704.54	1358.98	0.980249	0.995609	0.991197	1843	KCNF1
-16.9085	-15.4177	-16.1187	880.556	2541.41	1104.7	0.98468	0.99516	0.988358	1845	C2orf50
-4.33042	-13.3775	-1.96385	31.9159	893.258	1.63688	0.892073	0.988051	0.230236	1846	PQLC3
0.0519499	0.15041	-0.16279	0.151592	0.499873	0.321883	0.731827	0.763493	0.613037	1847	ROCK2
-3.11976	-14.4928	-0.830013	45.4984	1273.9	0.887486	0.945333	0.990923	0.349664	1848	E2F6
-0.96377	-0.305943	-0.586198	0.235796	0.879452	0.487811	4.36422e-05	0.727931	0.229484	1849	GREB1
-1.32788	-15.2013	0.432653	29.3438	821.613	0.421604	0.963906	0.985239	0.304793	1851	LPIN1
-7.17944	-14.4555	15.2318	302.783	2968.01	1369.21	0.981083	0.996114	0.991124	1852	MIR3681HG
-6.98775	-14.5216	15.1124	261.829	2548.6	1185.16	0.978708	0.995454	0.989826	1853	TRIB2
-2.24237	1.3575	-0.30746	0.37531	1.25935	0.829369	2.30491e-09	0.281062	0.71085	1854	LINC00276
-4.14945	-13.0981	-1.31669	32.4834	909.353	1.16018	0.898354	0.988508	0.256418	1855	FAM84A
-8.34602	-11.3916	12.496	194.527	1961.43	876.064	0.965778	0.995366	0.98862	1856	AC068286.1
0.0557136	-0.885783	-0.220209	0.148632	0.735068	0.307275	0.707777	0.22819	0.473589	1857	NBAS
-1.59756	-0.343652	-0.603081	0.325657	1.07684	0.647503	9.31213e-07	0.749627	0.351649	1858	DDX1
-8.34413	-13.1312	13.1972	237.908	1464.85	1120.38	0.972022	0.992848	0.990602	1860	MYCN
0.147814	0.461682	0.0143654	0.127634	0.527444	0.295884	0.246818	0.3814	0.961277	1863	FAM49A
-5.00425	-13.1418	-1.39288	42.1853	1180.88	1.71424	0.905572	0.991121	0.416484	1864	RAD51AP2
-0.0153222	-0.699591	-0.474422	0.119647	0.68228	0.264162	0.8981	0.305188	0.0725029	1865	VSNL1
-1.46292	0.514497	-0.836044	0.234693	0.896356	0.472501	4.5656e-10	0.565976	0.0768265	1866	SMC6
-3.43655	-14.1546	-0.884113	41.2761	1155.67	0.826543	0.933647	0.990228	0.284776	1867	GEN1
-3.9855	-14.037	-2.5917	30.5486	855.137	1.1275	0.896199	0.986903	0.0215258	1868	KCNS3
-7.38825	-14.4948	14.3374	229.917	1804.65	1065.43	0.974365	0.993592	0.989263	1869	RDH14
-2.72903	-14.0941	-0.042388	37.0709	1037.92	0.934762	0.941316	0.989166	0.963831	1870	LINC01376
-8.61001	-13.5581	13.4957	309.601	2530.81	1429.49	0.977814	0.995726	0.992467	1871	LINC00954
-6.97412	-14.6661	15.1322	261.032	2512.69	1183.34	0.978685	0.995343	0.989797	1872	TTC32
-2.68813	0.921182	-0.368845	0.45544	1.09117	0.917132	3.58551e-09	0.398549	0.687557	1873	WDR35
-3.357	-13.0626	0.545082	31.1866	873.126	1.25665	0.914279	0.988064	0.664464	1874	LAPTM4A
0.0610519	0.39273	-0.0880548	0.13335	0.48552	0.295316	0.647072	0.418582	0.765572	1875	PUM2
-2.777	0.771712	-0.868485	0.472611	1.22034	0.908994	4.20613e-09	0.527141	0.339358	1876	RHOB
-2.70648	-14.6014	0.248389	35.9645	1006.94	0.934175	0.940012	0.98843	0.790323	1877	HS1BP3
-1.27033	-0.672956	0.0350091	0.325488	1.11938	0.696967	9.50699e-05	0.547716	0.959939	1879	LDAH
-8.31041	-12.995	16.575	874.02	1306.25	4213.38	0.992414	0.992063	0.996861	1880	AC018742.1
-2.95187	1.22489	-0.12702	0.426318	1.09819	0.931055	4.38743e-12	0.264694	0.891485	1881	LINC01830
-7.14301	-13.891	14.5931	233.512	2314.12	1054.32	0.975597	0.995211	0.988957	1882	AC018467.1
0.0670614	-0.906752	-0.34098	0.223652	0.69211	0.462688	0.764293	0.190153	0.46115	1883	KLHL29
-8.23932	-11.8855	13.2516	242.952	2183.6	1110.76	0.972946	0.995657	0.990481	1884	AC009242.1
-0.578075	0.00967159	-0.372613	0.143804	0.665211	0.314318	5.82277e-05	0.9884	0.235833	1885	ATAD2B
-1.83312	-15.3514	-0.460261	37.2427	1042.78	0.441067	0.960743	0.988254	0.296709	1886	UBXN2A
-8.34413	-13.1312	13.1972	237.908	1464.85	1120.38	0.972022	0.992848	0.990602	1887	MFSD2B
-7.45431	-13.515	14.0911	224.388	2173.21	1016.38	0.973499	0.995038	0.988939	1888	WDCP
-2.91961	0.920463	-1.21966	0.59366	0.790993	1.0932	8.74401e-07	0.244554	0.264559	1890	SF3B6
-0.54615	0.536044	-0.174024	0.174475	0.566786	0.376975	0.0017466	0.344271	0.644345	1891	FAM228B
-3.52502	1.07101	-0.968035	0.702988	1.54274	1.36198	5.32156e-07	0.487538	0.477237	1894	AC008073.3
-0.476254	0.432866	-0.256926	0.139003	0.544019	0.307778	0.000612037	0.426217	0.403843	1896	ITSN2
-2.99414	2.05873	0.117806	0.468341	0.854639	0.989249	1.62572e-10	0.0160011	0.905207	1897	AC009228.1
1.03568	0.205737	0.0541114	0.0997984	0.338776	0.218287	3.13157e-25	0.543655	0.804218	1898	NCOA1
-16.7298	-15.4983	-17.0438	890.03	3679.21	1110.26	0.985003	0.996639	0.987752	1899	PTRHD1
-7.29671	-13.3231	14.0084	201.64	1970.87	912.189	0.971133	0.994606	0.987747	1900	CENPO
-1.49851	-15.6709	-0.140706	38.4139	1075.58	0.434315	0.968883	0.988375	0.745958	1901	ADCY3
-2.44468	-14.7453	-0.929756	34.1318	955.642	0.697109	0.942901	0.987689	0.182292	1902	DNAJC27
-1.11385	1.19934	0.729763	0.223897	0.8574	0.588201	6.53066e-07	0.161869	0.214728	1903	DNAJC27-AS1
-0.234916	0.57241	0.00197765	0.180405	0.539846	0.391526	0.192862	0.288999	0.99597	1904	EFR3B
-0.662598	-0.465318	-0.36429	0.193327	0.746919	0.395926	0.000609525	0.533296	0.357523	1905	DNMT3A
-4.96951	-11.9535	-1.45596	29.9909	839.301	1.74197	0.868393	0.988637	0.40326	1906	AC012074.1
0.482353	0.242407	0.0689131	0.0996298	0.344299	0.221633	1.28892e-06	0.481396	0.755851	1907	DTNB
-8.34413	-13.1312	13.1972	237.908	1464.85	1120.38	0.972022	0.992848	0.990602	1908	AC104699.1
-1.13893	0.438139	-0.426379	0.22024	0.614582	0.447046	2.32441e-07	0.475905	0.3402	1909	ASXL2
-0.614077	-0.945525	0.571129	0.153734	1.07412	0.401597	6.48588e-05	0.378707	0.154984	1910	KIF3C
-0.299911	-1.36858	-0.0209419	0.139063	1.08178	0.32369	0.0310329	0.205828	0.948415	1911	RAB10
-8.34603	-11.3917	12.496	194.531	1961.47	876.081	0.965779	0.995366	0.98862	1912	GAREM2
-2.39466	-14.9643	-1.40851	32.6589	914.423	0.453304	0.941549	0.986943	0.00188862	1913	HADHA
-1.80691	0.117377	-0.951872	0.293209	1.17499	0.573942	7.15967e-10	0.920426	0.0972203	1914	HADHB
-1.5614	0.0476555	0.268726	0.248078	1.21823	0.619386	3.09454e-10	0.968796	0.664391	1916	SELENOI
-8.30965	-13.224	13.4334	259.055	1891.07	1207.32	0.974411	0.994421	0.991122	1917	DRC1
-2.44676	-15.508	-1.27561	46.0778	1290.15	0.554426	0.957652	0.990409	0.021404	1919	KCNK3
-16.7149	-14.6045	-15.4499	757.836	2471.06	949.329	0.982403	0.995284	0.987015	1920	CENPA
-0.765149	0.7507	-0.243618	0.194759	0.49754	0.408631	8.54098e-05	0.131344	0.551054	1921	DPYSL5
-1.1587	-0.503298	-0.246935	0.212855	1.18149	0.481167	5.22099e-08	0.670119	0.607811	1923	MAPRE3
-4.62894	-12.313	-2.31702	38.4209	1075.29	2.00719	0.904103	0.990864	0.248351	1924	TMEM214
-4.00732	-13.2059	-2.0975	28.6564	802.161	1.11683	0.888786	0.986865	0.0603688	1925	AGBL5
-8.43662	-11.8275	13.0335	250.115	2534.55	1125.58	0.973092	0.996277	0.990761	1927	OST4
-16.9331	-15.8714	-17.6084	1037.31	4228.32	1294.38	0.986976	0.997005	0.989146	1929	KHK
-2.15204	0.404408	-0.129165	0.314457	1.16008	0.708057	7.72002e-12	0.727388	0.855252	1930	CGREF1
-8.31927	-13.3967	12.9745	216.423	1588.09	1008.25	0.969337	0.993269	0.989733	1931	ABHD1
-16.7298	-15.4983	-17.0438	890.03	3679.21	1110.26	0.985003	0.996639	0.987752	1932	PREB
-4.45721	1.11427	-1.11819	1.36594	1.17665	2.57133	0.00110197	0.343644	0.663657	1933	SLC5A6
-4.33821	-13.0094	-0.676553	43.3604	1213.93	1.43111	0.920305	0.991449	0.636393	1934	ATRAID
-3.10491	-14.2054	-0.740256	35.4911	993.676	0.846955	0.930287	0.988594	0.382107	1935	CAD
-16.6734	-13.3143	-15.4843	769.528	3857.6	954.898	0.982714	0.997246	0.987062	1936	SLC30A3
-7.86266	-12.2488	13.7764	249.772	2508.18	1125.56	0.974887	0.996104	0.990234	1938	TRIM54
-3.35621	-14.1949	-0.768795	40.0802	1122.19	0.839178	0.933265	0.989908	0.359599	1939	UCN
-2.67255	-14.6304	-0.55536	38.9269	1089.91	0.714388	0.945264	0.98929	0.436927	1940	MPV17
-1.92175	0.900326	-0.485312	0.357039	0.728844	0.725627	7.34674e-08	0.216727	0.503612	1941	GTF3C2
-3.30695	-14.3134	-0.696023	42.8639	1200.12	0.93323	0.938504	0.990484	0.455775	1942	AC074117.1
-4.29262	1.91709	-2.80901	0.957273	1.52325	1.45337	7.31806e-06	0.208192	0.0532672	1943	EIF2B4
-6.20448	1.84344	15.7247	233.846	1.12815	1128.91	0.978833	0.102252	0.988887	1944	SNX17
-4.06806	-13.4284	-0.239358	38.0595	1065.51	1.41314	0.914879	0.989945	0.865497	1945	ZNF513
-1.82736	-0.0993997	-0.910668	0.286421	1.23211	0.579004	1.77116e-10	0.935701	0.115761	1946	PPM1G
-2.19809	1.11868	-0.640084	0.288329	0.771639	0.569512	2.46801e-14	0.14713	0.261049	1947	NRBP1
-4.88886	-12.8334	-1.13748	43.946	1230.12	2.01855	0.911421	0.991676	0.573087	1948	KRTCAP3
-1.02846	-0.676899	-0.469597	0.206999	1.13315	0.442678	6.75066e-07	0.550268	0.288776	1949	IFT172
-6.9479	-14.8567	15.6501	316.459	3130.06	1429.24	0.982484	0.996213	0.991263	1950	FNDC4
-8.61001	-13.5581	13.4957	309.601	2530.81	1429.49	0.977814	0.995726	0.992467	1952	C2orf16
-1.61574	0.560725	-0.136817	0.257632	0.812047	0.561135	3.57572e-10	0.489875	0.807369	1953	ZNF512
-8.43662	-11.8275	13.0335	250.115	2534.55	1125.58	0.973092	0.996277	0.990761	1954	CCDC121
-4.19446	-13.2072	-1.12948	29.2216	817.958	1.32375	0.885864	0.987117	0.393522	1955	GPN1
-2.66154	2.93078	0.00772104	0.36461	0.566007	0.702144	2.88446e-13	2.24279e-07	0.991226	1956	SUPT7L
-2.50966	0.803093	-0.124262	0.356129	1.173	0.800112	1.82745e-12	0.493567	0.876581	1957	SLC4A1AP
-1.26924	-0.443731	0.261967	0.230881	1.15512	0.552743	3.85499e-08	0.700873	0.635542	1958	MRPL33
-2.24833	0.425184	-0.429058	0.446737	1.51247	0.959623	4.83411e-07	0.778619	0.654795	1959	RBKS
0.450515	-0.40997	-0.161028	0.118428	0.519505	0.261443	0.000142305	0.430021	0.537946	1960	BABAM2
-3.97711	-13.1994	0.0347958	31.1801	872.716	1.94869	0.898503	0.987933	0.985754	1961	FOSL2
-4.63381	-13.3019	-0.639676	30.2582	846.69	2.10712	0.878286	0.987465	0.761449	1963	PLB1
-8.34613	-11.3914	12.4958	194.527	1961.44	876.065	0.965777	0.995366	0.98862	1965	AC092164.1
-2.81599	-15.4504	-0.0443763	41.7042	1167.6	1.26227	0.946165	0.989442	0.971955	1966	PPP1CB
-3.10106	-13.2117	0.894332	30.8084	862.531	1.30955	0.919823	0.987779	0.494651	1967	SPDYA
-1.22787	0.843498	0.449788	0.235024	0.640535	0.549028	1.74681e-07	0.187884	0.412647	1968	TRMT61B
-2.02682	0.329856	-0.52146	0.285427	1.13422	0.597244	1.23844e-12	0.771187	0.382603	1969	WDR43
-2.01357	0.551225	-0.39608	0.414769	0.749766	0.826717	1.20576e-06	0.46222	0.631868	1970	TOGARAM2
-0.0737708	0.295883	-0.23703	0.151757	0.589726	0.338138	0.62689	0.615858	0.483312	1971	CLIP4
1.37528	0.287653	-0.317615	0.174675	0.32549	0.352744	3.45329e-15	0.37683	0.367902	1972	ALK
-4.07838	-13.1165	-0.242119	37.0505	1037.25	1.45343	0.912349	0.989911	0.867697	1973	AC016907.2
-2.72566	1.68379	-1.18839	0.430714	0.759899	0.771318	2.47985e-10	0.0267047	0.123382	1974	YPEL5
-6.96749	-14.5017	15.1379	261.752	2536.26	1185.55	0.978764	0.995438	0.989812	1975	LBH
-1.23973	0.202253	-0.280457	0.221415	0.931636	0.493909	2.15458e-08	0.828135	0.570149	1976	LCLAT1
-8.13906	-11.9457	13.2895	238.01	2409.09	1071.29	0.972721	0.996044	0.990102	1977	CAPN13
-0.770449	-0.738084	0.103359	0.272395	1.21935	0.59542	0.00467777	0.544975	0.862188	1978	GALNT14
-4.63379	-13.3019	-0.63967	30.2582	846.691	2.1071	0.878286	0.987465	0.761449	1979	CAPN14
-3.29911	-14.2032	-0.677114	41.9306	1173.99	0.931769	0.937287	0.990347	0.467411	1980	EHD3
-8.61001	-13.5581	13.4957	309.601	2530.8	1429.49	0.977814	0.995726	0.992467	1981	AL121652.1
-2.78434	1.77466	0.0843415	0.554419	0.884662	1.16891	5.11128e-07	0.0448528	0.942479	1982	MEMO1
-1.82619	-0.190197	-0.810687	0.285361	1.2244	0.583592	1.55783e-10	0.876554	0.164792	1983	DPY30
-1.04755	-0.0466312	0.00971922	0.326029	0.823559	0.700149	0.00131324	0.954847	0.988924	1984	SPAST
-2.60346	-14.5058	-0.660885	33.042	925.13	0.691677	0.937198	0.98749	0.339334	1985	SLC30A6
-8.18255	-12.138	13.4572	258.969	2614.11	1166.1	0.974794	0.996295	0.990792	1986	NLRC4
-0.620377	-0.312311	-0.19057	0.163976	0.802731	0.364305	0.000154736	0.697231	0.600901	1987	YIPF4
-8.23932	-11.8855	13.2516	242.952	2183.6	1110.76	0.972946	0.995657	0.990481	1988	AL133245.1
0.609385	0.223811	0.0287447	0.101843	0.396535	0.229864	2.18263e-09	0.57247	0.900483	1989	BIRC6
-1.31524	-0.376854	-0.0973963	0.221305	1.12187	0.500795	2.79689e-09	0.736934	0.845797	1990	TTC27
-1.23346	0.21122	-1.01796	0.252222	0.707087	0.485337	1.00635e-06	0.765155	0.0359558	1991	LINC00486
-0.545579	-0.829874	-0.724165	0.361768	0.774014	0.727512	0.131532	0.283644	0.319542	1993	LTBP1
-6.11377	-15.9256	16.6416	302.937	2984.96	1368.91	0.983898	0.995743	0.990301	1994	RASGRP3
-6.68338	-14.731	15.2777	238.894	2303.8	1082.72	0.977681	0.994898	0.988742	1995	AC020594.1
-3.66824	-13.3384	0.250407	39.1969	1097.39	1.45354	0.925439	0.990302	0.863222	1996	FAM98A
-2.77015	-14.5837	-1.71137	31.7148	887.938	0.771051	0.930397	0.986896	0.0264507	1997	LINC01317
-3.18948	-14.3258	-1.19009	36.33	1017.14	1.07436	0.930042	0.988763	0.267983	1998	AC068599.1
-2.74172	-14.0264	0.648917	31.8629	892.029	1.35711	0.931429	0.987454	0.632536	1999	AC012593.1
-0.381227	-0.179662	0.241363	0.299634	0.599706	0.629937	0.203264	0.764494	0.701606	2001	CRIM1
-0.93156	0.287321	-0.631497	0.172164	0.655803	0.352292	6.2716e-08	0.661299	0.0730466	2002	FEZ2
-1.09914	0.107662	-0.422916	0.203352	0.746869	0.421688	6.47689e-08	0.885381	0.315903	2004	STRN
-1.21583	0.185137	-0.336074	0.21741	0.830837	0.467277	2.24049e-08	0.823666	0.472006	2005	HEATR5B
-3.63988	-13.1791	0.217836	30.9633	866.863	1.22581	0.90642	0.98787	0.858953	2006	GPATCH11
-1.44033	1.26168	-0.261698	0.267359	0.655239	0.560504	7.15448e-08	0.0541638	0.640573	2007	EIF2AK2
-2.60392	-14.7292	-0.828726	34.723	972.198	0.696013	0.940222	0.987912	0.233781	2008	CEBPZOS
-2.13867	0.453752	-0.0960263	0.333652	1.29783	0.764502	1.45628e-10	0.726622	0.900044	2009	CEBPZ
-1.21858	1.07201	0.173108	0.269609	0.697264	0.594123	6.18947e-06	0.124182	0.77077	2010	NDUFAF7
-8.34601	-11.3916	12.496	194.527	1961.43	876.064	0.965778	0.995366	0.98862	2011	PRKD3
-4.38414	-13.164	-0.703127	41.2652	1155.27	1.37855	0.915389	0.990909	0.610019	2012	QPCT
-2.07704	1.02375	-0.65492	0.352388	0.784222	0.677904	3.76549e-09	0.191747	0.333996	2014	CDC42EP3
-1.53689	0.140953	-0.52919	0.323755	0.90969	0.660691	2.0639e-06	0.876864	0.423152	2016	RMDN2
-31.1591	18.3821	-16.0689	1976.28	1619.22	1528.05	0.987421	0.990942	0.99161	2017	RMDN2-AS1
-16.7149	-14.6045	-15.4499	757.836	2471.07	949.329	0.982403	0.995284	0.987015	2018	CYP1B1
-1.72649	-0.601682	-0.311028	0.373023	1.15476	0.779132	3.6857e-06	0.602335	0.689747	2019	CYP1B1-AS1
-16.7149	-14.6045	-15.4499	757.836	2471.06	949.329	0.982403	0.995284	0.987015	2020	AC009229.2
-1.33862	0.472036	-0.2138	0.299319	0.943545	0.63477	7.74115e-06	0.616878	0.736256	2021	ATL2
-1.22903	0.919743	-0.353395	0.196265	0.632449	0.423885	3.79813e-10	0.145875	0.404447	2023	HNRNPLL
-2.54724	-14.0234	-0.106527	31.3135	876.728	0.758567	0.935167	0.987238	0.888319	2025	SRSF7
-7.00104	-13.8278	14.6393	221.913	2208.51	1001.34	0.974832	0.995004	0.988336	2026	GEMIN6
-1.63626	-15.4076	-0.580072	32.8331	919.312	0.405061	0.960253	0.986628	0.152126	2027	DHX57
-4.67726	-13.7523	-2.37249	39.6345	1109.44	1.64817	0.90606	0.99011	0.150018	2028	MORN2
-2.55316	1.63024	-0.650958	0.515203	1.3269	1.04732	7.20974e-07	0.219219	0.534239	2029	ARHGEF33
0.324906	0.539087	0.247745	0.104777	0.419251	0.252399	0.00192921	0.198501	0.326315	2030	SOS1
0.231901	0.262935	0.163052	0.10232	0.423561	0.242985	0.0234256	0.53475	0.502197	2032	MAP4K3
0.00977317	-0.261807	-0.060842	0.132129	0.638001	0.304251	0.941037	0.681545	0.841502	2033	AC007388.1
-0.680269	0.113977	0.656363	0.20318	0.940369	0.510069	0.000813668	0.903529	0.19816	2034	TMEM178A
-1.51045	0.701523	-0.374644	0.29443	0.923376	0.63062	2.89616e-07	0.447412	0.552454	2035	THUMPD2
-6.206	1.73414	15.7115	236.278	1.15176	1140.65	0.979045	0.132156	0.98901	2036	SLC8A1-AS1
2.31268	-0.42013	0.267036	0.0881336	0.304176	0.19219	9.15116e-152	0.167215	0.1647	2037	SLC8A1
-3.11559	2.3922	1.15758	0.532622	1.18733	1.40494	4.92961e-09	0.0439284	0.409975	2038	PKDCC
-1.04315	0.0176149	-0.354673	0.180934	0.779593	0.390218	8.14809e-09	0.981973	0.363398	2040	EML4
-1.84476	1.20263	0.636793	0.304832	0.864061	0.753778	1.43311e-09	0.163974	0.398222	2041	COX7A2L
-16.14	3.20313	-16.1784	644.949	1.74309	813.449	0.980035	0.0661185	0.984132	2042	KCNG3
-0.588798	0.182444	0.0107449	0.197451	0.748615	0.437776	0.00286376	0.807457	0.980418	2043	MTA3
-16.9966	-14.094	-16.4676	987.631	4955.07	1225.5	0.98627	0.997731	0.989279	2044	HAAO
-8.34599	-11.3917	12.496	194.527	1961.43	876.064	0.965778	0.995366	0.98862	2047	ZFP36L2
-0.553749	-0.207043	0.414314	0.167618	0.906332	0.427613	0.000954369	0.819304	0.332595	2049	THADA
-8.34601	-11.3916	12.496	194.527	1961.43	876.064	0.965778	0.995366	0.98862	2050	PLEKHH2
-1.39435	0.742785	-0.319455	0.316636	0.804136	0.657938	1.06449e-05	0.35564	0.627293	2051	DYNC2LI1
-3.95533	-13.2343	-0.905004	29.476	825.153	1.17297	0.893254	0.987204	0.440381	2052	ABCG8
-0.893389	1.01686	-0.663406	0.178994	0.614331	0.372479	6.0017e-07	0.097877	0.074903	2053	LRPPRC
-0.452494	-0.423252	-0.261375	0.194127	0.810004	0.406858	0.0197579	0.6013	0.520599	2054	PPM1B
-4.33967	-13.0144	-0.624991	39.6942	1111.27	1.42397	0.912943	0.990656	0.660728	2055	SLC3A1
-0.0253387	0.691514	-0.228112	0.128142	0.506662	0.290319	0.84325	0.172303	0.432027	2056	PREPL
-0.348924	0.854307	0.0275765	0.171147	0.755492	0.416486	0.0414761	0.258141	0.947209	2057	CAMKMT
-1.82665	1.18651	-0.37459	0.304842	0.827025	0.639854	2.07115e-09	0.151379	0.558259	2058	SRBD1
1.51991	-0.490055	-0.291997	0.0845023	0.2995	0.174981	2.48109e-72	0.101789	0.09517	2059	PRKCE
-3.35028	1.01793	-1.6332	0.628172	1.31347	1.09461	9.64e-08	0.438343	0.135688	2061	ATP6V1E2
-1.73643	-0.0421297	-0.683229	0.257583	1.05823	0.510598	1.57037e-11	0.968244	0.180865	2062	RHOQ
-2.41324	1.00903	-1.63128	0.361402	0.918636	0.62167	2.43127e-11	0.272027	0.00868982	2064	PIGF
-3.25289	2.39738	0.293118	0.585034	1.71122	1.44423	2.69513e-08	0.16122	0.839167	2065	CRIPT
-1.28303	-0.494187	-0.621047	0.196027	1.05243	0.402822	5.94125e-11	0.638664	0.123137	2066	SOCS5
-16.7149	-14.6045	-15.4499	757.836	2471.07	949.329	0.982403	0.995284	0.987015	2068	LINC01119
-8.43662	-11.8275	13.0335	250.115	2534.55	1125.58	0.973092	0.996277	0.990761	2069	AC016722.2
-2.71431	-14.3483	-0.219144	38.3243	1073.01	0.933977	0.943537	0.989331	0.814492	2070	MCFD2
-2.40728	-14.2098	-0.16684	30.1966	845.438	0.817527	0.93646	0.98659	0.838292	2071	TTC7A
-8.346	-11.3917	12.496	194.527	1961.43	876.064	0.965778	0.995366	0.98862	2072	STPG4
-6.76296	-14.4651	15.1137	234.566	2298.63	1060.77	0.976999	0.994979	0.988632	2074	AC106869.1
-8.61001	-13.5581	13.4957	309.601	2530.8	1429.49	0.977814	0.995726	0.992467	2075	EPCAM
-0.920392	0.804175	-0.477085	0.170443	0.601738	0.364728	6.66362e-08	0.181412	0.190853	2076	MSH2
-1.34246	0.238843	-0.209891	0.272079	0.959679	0.59075	8.05304e-07	0.803455	0.722369	2077	KCNK12
-2.56546	-14.538	-1.27837	31.1918	873.328	0.603561	0.93445	0.986718	0.0341712	2078	MSH6
0.259599	0.016787	-0.262516	0.120344	0.435361	0.257609	0.0309945	0.969242	0.308181	2079	FBXO11
-8.43662	-11.8275	13.0335	250.115	2534.55	1125.58	0.973092	0.996277	0.990761	2080	AC079807.1
-8.23932	-11.8855	13.2516	242.952	2183.6	1110.76	0.972946	0.995657	0.990481	2081	AC092650.1
-2.44	-14.645	0.349713	39.9625	1118.92	0.809976	0.951314	0.989557	0.665918	2082	FOXN2
-1.07195	0.207778	0.334138	0.226458	0.997331	0.552994	2.20636e-06	0.834968	0.545687	2083	PPP1R21
-8.60999	-13.5581	13.4958	309.601	2530.82	1429.49	0.977814	0.995726	0.992467	2084	STON1-GTF2A1L
-8.25704	-11.7416	13.0126	227.074	2299.64	1021.98	0.970993	0.995926	0.989841	2085	AC009975.1
-8.25704	-11.7416	13.0126	227.074	2299.64	1021.98	0.970993	0.995926	0.989841	2086	FSHR
-7.51924	-14.0762	14.6722	289.656	2856.03	1308.75	0.97929	0.996068	0.991055	2087	AC009975.2
2.86845	-0.233912	0.115339	0.102919	0.210703	0.210412	6.02315e-171	0.266934	0.583583	2088	NRXN1
-6.70309	-14.267	15.1181	228.941	2249.47	1034.95	0.976642	0.99494	0.988345	2089	AC007402.1
-8.34604	-11.3917	12.496	194.531	1961.47	876.081	0.965779	0.995366	0.98862	2090	AC010967.1
-2.81133	-14.6453	-0.948841	38.8679	1088.26	0.710935	0.942339	0.989263	0.181995	2091	ASB3
-0.972858	-0.85763	-0.592571	0.207351	1.19815	0.449207	2.70744e-06	0.474117	0.18712	2092	GPR75-ASB3
-8.34413	-13.1312	13.1972	237.908	1464.85	1120.38	0.972022	0.992848	0.990602	2093	CHAC2
-2.7117	-15.2929	-1.34803	45.4418	1272.34	0.578151	0.952415	0.99041	0.0197206	2094	ERLEC1
-1.13866	1.09871	-0.650701	0.245834	0.631422	0.494723	3.6246e-06	0.0818479	0.188415	2095	PSME4
0.204256	0.116965	0.394351	0.127748	0.555279	0.309431	0.109843	0.833167	0.202508	2096	ACYP2
-8.42959	3.07974	13.9387	268.623	1.44157	1296.77	0.974966	0.0326487	0.991424	2097	C2orf73
0.368848	-0.0156717	0.146742	0.146816	0.450626	0.314639	0.0119938	0.972257	0.640942	2098	SPTBN1
-16.6734	-13.3143	-15.4843	769.528	3857.6	954.898	0.982714	0.997246	0.987062	2100	AC093110.1
0.71966	-1.22311	-0.432884	0.194456	0.643241	0.396793	0.00021484	0.0572386	0.275291	2101	EML6
0.638349	-0.53904	-0.451207	0.16272	0.498411	0.326797	8.74572e-05	0.279467	0.167373	2102	RTN4
-1.56392	-0.253736	-0.0610482	0.265996	1.11505	0.589404	4.11534e-09	0.819992	0.917506	2103	CLHC1
-6.69943	-15.6713	15.3407	242.219	2294.12	1100.4	0.977934	0.99455	0.988877	2104	RPS27A
-3.44707	-13.9625	-0.900816	39.5275	1106.67	1.15362	0.930507	0.989934	0.434885	2105	MTIF2
-6.97701	-14.5123	14.842	232.57	2160.49	1059.16	0.976067	0.994641	0.98882	2106	AC012358.3
1.21994	0.380685	-0.025823	0.0892416	0.30225	0.194821	1.53107e-42	0.207849	0.894552	2107	CCDC88A
-2.00898	-0.233809	-0.894797	0.384325	1.04345	0.728717	1.72e-07	0.8227	0.219481	2108	CFAP36
-1.10976	0.0190269	-0.394402	0.211572	0.889537	0.458982	1.56017e-07	0.982935	0.390177	2109	PPP4R3B
-1.77891	0.56146	-1.24476	0.282892	0.977329	0.539507	3.20971e-10	0.56564	0.0210432	2110	PNPT1
-6.02598	-16.2674	16.5899	281.613	2724.9	1275.76	0.982928	0.995237	0.989625	2111	EFEMP1
-8.61001	-13.5581	13.4957	309.601	2530.81	1429.49	0.977814	0.995726	0.992467	2113	AC007743.1
0.800203	0.560066	0.344899	0.118329	0.469524	0.27778	1.35599e-11	0.232933	0.214374	2114	CCDC85A
-5.875	-15.1038	16.1355	220.887	2005.45	1008.73	0.978781	0.993991	0.987238	2115	VRK2
-1.91319	0.987409	-0.322147	0.401141	0.908179	0.828013	1.84806e-06	0.276931	0.697231	2116	FANCL
-0.310949	0.863164	0.0412175	0.243775	0.680995	0.521497	0.202112	0.204975	0.937003	2117	LINC01122
-6.91444	-14.5348	15.2052	261.656	2536.42	1185.05	0.978918	0.995428	0.989763	2119	AC007100.1
-0.131316	0.522714	0.208711	0.157588	0.613555	0.366325	0.404682	0.394246	0.568852	2120	BCL11A
-1.97423	0.451681	-0.297396	0.309325	1.19457	0.671871	1.74345e-10	0.705348	0.658027	2121	PAPOLG
-4.9695	-11.9535	-1.45596	29.9909	839.3	1.74197	0.868393	0.988637	0.403258	2122	LINC01185
-6.21968	-14.5647	15.3761	197.583	1905.63	895.472	0.974888	0.993902	0.9863	2123	REL
-2.68571	1.11323	0.129391	0.398452	1.25296	0.939597	1.58e-11	0.37428	0.89047	2124	PUS10
-4.10877	-13.2935	-1.19042	29.46	824.614	1.38	0.889079	0.987138	0.388344	2125	PEX13
-0.994356	0.603666	0.529936	0.219762	0.782196	0.536003	6.04855e-06	0.440258	0.322819	2126	KIAA1841
-2.18517	0.147116	-0.878688	0.363779	1.39046	0.739698	1.89138e-09	0.915738	0.234872	2127	C2orf74
0.785242	0.191056	-0.348955	0.104084	0.321379	0.214129	4.5462e-14	0.552186	0.103176	2128	USP34
-3.45459	-13.3747	0.434842	35.8353	1003.3	1.2888	0.923201	0.989364	0.735814	2129	AC016727.1
-0.410413	0.182489	-0.00318286	0.172786	0.766767	0.405384	0.0175359	0.811882	0.993735	2130	XPO1
-2.0155	0.264449	-1.11384	0.421012	1.1131	0.797464	1.69074e-06	0.812208	0.162497	2131	FAM161A
-1.87272	-0.35047	-1.4026	0.399891	1.2661	0.758922	2.8259e-06	0.781925	0.0645816	2132	CCT4
-0.0960597	-0.142811	-0.19591	0.138843	0.645549	0.311915	0.489026	0.824917	0.529945	2133	COMMD1
-8.31927	-13.3967	12.9745	216.423	1588.09	1008.25	0.969337	0.993269	0.989733	2134	AC018462.1
-4.00194	3.5055	1.44249	0.913158	3.67194	3.0835	1.17314e-05	0.339744	0.639921	2135	B3GNT2
-8.61001	-13.5581	13.4957	309.601	2530.81	1429.49	0.977814	0.995726	0.992467	2136	TMEM17
-7.43704	-13.0728	14.1007	225.916	2247	1019.49	0.973739	0.995358	0.988965	2137	AC092155.1
0.859475	0.318636	0.144414	0.118522	0.346052	0.255194	4.11855e-13	0.357167	0.571462	2138	EHBP1
-8.43662	-11.8275	13.0335	250.115	2534.55	1125.58	0.973092	0.996277	0.990761	2140	AC009501.1
0.521896	-0.117626	-0.27906	0.123323	0.475157	0.263797	2.31683e-05	0.804481	0.29012	2142	WDPCP
-1.64842	-0.63045	-1.20684	0.269447	1.13855	0.508119	9.48738e-10	0.579765	0.0175434	2143	MDH1
-1.30231	0.435941	-0.00635174	0.240498	0.923734	0.547217	6.1276e-08	0.636974	0.990739	2144	UGP2
-0.790661	-0.336561	-0.688328	0.150508	0.747112	0.304121	1.49412e-07	0.652363	0.0236151	2145	VPS54
-2.30991	0.576902	-0.320305	0.36282	1.41784	0.813367	1.93326e-10	0.68409	0.693728	2146	PELI1
-5.00425	-13.1418	-1.39288	42.1853	1180.88	1.71424	0.905572	0.991121	0.416483	2147	AC012368.1
-2.35191	1.43944	-0.904705	0.34328	0.661692	0.638269	7.31899e-12	0.0296008	0.156356	2148	AC008074.1
-4.33821	-13.0094	-0.676553	43.3604	1213.93	1.43111	0.920305	0.991449	0.636393	2149	LGALSL
-1.98339	-15.1874	-0.374713	30.6946	859.362	0.892967	0.948479	0.9859	0.674758	2150	AFTPH
-1.96622	-0.0499326	-1.00156	0.324944	1.13389	0.619335	1.43985e-09	0.964875	0.105843	2151	SERTAD2
-4.92497	-12.2856	-2.00829	32.9044	920.868	1.73111	0.881021	0.989356	0.246001	2152	LINC01800
-1.41154	-0.284096	-0.278046	0.21172	1.07701	0.465391	2.6105e-11	0.791948	0.55021	2154	SLC1A4
-8.61002	-13.5581	13.4957	309.601	2530.8	1429.49	0.977814	0.995726	0.992467	2155	LINC02576
-1.01537	-0.698642	-0.133092	0.214503	1.1516	0.481932	2.20563e-06	0.544068	0.782422	2156	CEP68
-0.903885	-0.811414	-0.605233	0.175592	1.08058	0.366317	2.63788e-07	0.452709	0.0984911	2157	RAB1A
-0.777045	0.758099	-0.416965	0.242388	0.568009	0.48518	0.0013469	0.181988	0.390118	2158	ACTR2
-0.616291	0.510518	-0.199764	0.260359	0.745635	0.547784	0.017929	0.493548	0.715353	2159	SPRED2
-2.05146	0.724194	0.460755	0.444685	1.77215	1.07498	3.96343e-06	0.682795	0.668202	2162	MEIS1
-8.23932	-11.8855	13.2516	242.952	2183.6	1110.76	0.972946	0.995657	0.990481	2164	LINC01829
-4.34355	-12.8054	-1.21471	42.061	1177.31	2.13083	0.91775	0.991322	0.568635	2165	ETAA1
-2.26924	-14.3887	-0.0446113	29.7749	833.667	0.609501	0.93925	0.98623	0.941652	2166	C1D
-2.26699	0.281092	-0.75597	0.330098	1.17364	0.661107	6.52743e-12	0.810715	0.252835	2167	WDR92
-5.00425	-13.1418	-1.39288	42.1853	1180.88	1.71424	0.905572	0.991121	0.416484	2168	AC017083.3
-6.49339	-15.0141	15.3615	223.018	2119.22	1012.74	0.976772	0.994347	0.987898	2169	PNO1
-1.93182	-14.496	0.138095	28.4456	796.447	0.59124	0.945855	0.985479	0.815321	2171	CNRIP1
-16.7149	-14.6045	-15.4499	757.836	2471.07	949.329	0.982403	0.995284	0.987015	2173	FBXO48
-16.6734	-13.3143	-15.4843	769.528	3857.6	954.898	0.982714	0.997246	0.987062	2174	APLF
-1.10576	-0.663892	-0.0343723	0.276305	1.25973	0.617109	6.2827e-05	0.598187	0.955582	2176	ANTXR1
-1.07971	0.701776	-0.33934	0.196791	0.582065	0.413984	4.09764e-08	0.227946	0.412391	2177	GFPT1
-2.10416	0.622051	0.293975	0.298587	1.17131	0.74324	1.82742e-12	0.595367	0.692451	2178	NFU1
0.501812	-0.730474	0.141877	0.0871717	0.531942	0.207031	8.58299e-09	0.169683	0.493158	2179	AAK1
-1.99235	0.0871146	-0.745094	0.363611	1.39964	0.752132	4.26921e-08	0.950371	0.32186	2180	ANXA4
-1.09087	0.690967	0.350921	0.203068	0.790682	0.502541	7.79007e-08	0.38218	0.484993	2181	GMCL1
-7.07489	-14.3346	14.8599	248.389	2426.18	1123.79	0.977277	0.995286	0.98945	2182	SNRNP27
-2.47368	0.643898	0.0404486	0.429112	1.13443	0.933606	8.18229e-09	0.570309	0.965442	2183	MXD1
-8.34604	-11.3916	12.496	194.531	1961.47	876.081	0.965778	0.995366	0.98862	2184	ASPRV1
-2.49442	-14.9876	-0.731717	42.1624	1180.51	0.73545	0.952823	0.98987	0.319773	2185	PCBP1
-2.12164	0.621273	0.382718	0.355303	1.4955	0.898728	2.35293e-09	0.677829	0.670221	2187	C2orf42
-2.04445	0.443031	-0.0402218	0.275462	1.04231	0.630915	1.15448e-13	0.670802	0.949168	2188	PCYOX1
-8.61001	-13.5581	13.4957	309.601	2530.8	1429.49	0.977814	0.995726	0.992467	2189	SNRPG
-3.56116	0.89982	-0.8424	0.806923	1.50779	1.58663	1.01827e-05	0.550653	0.595464	2190	FAM136A
-3.87221	-13.2171	0.0407394	35.3266	988.903	1.82828	0.912717	0.989336	0.982222	2191	TGFA
-0.616417	0.1076	-0.0985648	0.151357	0.683013	0.348111	4.64938e-05	0.874822	0.777068	2192	ADD2
-4.161	-13.0857	-0.291207	35.9579	1006.55	1.89771	0.907875	0.989627	0.878042	2195	AC007040.2
-2.5933	1.70004	0.355391	0.358319	0.7951	0.857875	4.57372e-13	0.0325053	0.678678	2197	NAGK
-2.13483	1.76732	-0.537971	0.331333	0.901018	0.686003	1.17013e-10	0.0498242	0.432916	2198	MCEE
-2.3785	0.476954	-0.710635	0.33816	1.0545	0.664214	2.01205e-12	0.651049	0.284669	2199	MPHOSPH10
-3.44628	-13.4681	0.484589	34.907	977.298	1.30868	0.921355	0.989005	0.711167	2200	PAIP2B
0.892242	-0.711394	-0.188144	0.0963337	0.462584	0.20633	2.00647e-20	0.124081	0.361844	2201	ZNF638
-3.62193	-12.663	0.364097	36.772	1029.42	1.65976	0.921538	0.990185	0.826363	2202	DYSF
1.01195	0.0398993	-0.184851	0.0804848	0.283012	0.169992	2.96577e-36	0.887885	0.276854	2203	EXOC6B
-0.919128	-0.784276	-0.241915	0.171644	1.08129	0.385421	8.56298e-08	0.468259	0.530224	2205	SFXN5
-2.92748	1.24927	-0.526996	0.556196	1.83384	1.1836	1.41416e-07	0.495725	0.656141	2206	RAB11FIP5
-3.56369	-13.2404	0.356559	34.4807	965.339	1.3629	0.917683	0.989057	0.793616	2207	SMYD5
-8.43662	-11.8275	13.0335	250.115	2534.55	1125.58	0.973092	0.996277	0.990761	2208	PRADC1
-3.85504	-13.5634	-1.42072	34.274	959.532	1.12309	0.910445	0.988722	0.205869	2209	CCT7
-2.32788	-15.3147	-0.21138	39.6315	1109.63	0.791751	0.953161	0.988988	0.789486	2210	FBXO41
-0.644605	-0.0787232	-0.436811	0.174956	0.737035	0.378052	0.00022926	0.914939	0.247915	2212	ALMS1
-3.87742	-13.2605	-0.967129	32.3214	904.861	1.0868	0.904511	0.988308	0.373527	2213	TPRKB
-3.48564	1.94364	0.256916	0.542881	1.15978	1.24204	1.35712e-10	0.0937634	0.836127	2215	DUSP11
-1.58826	-0.124297	-0.185106	0.273926	1.26628	0.618125	6.70494e-09	0.921806	0.764586	2216	STAMBP
-2.61693	-14.2216	0.648852	30.9014	865.185	0.904291	0.932511	0.986885	0.47305	2217	DGUOK
-1.55782	-15.4732	-0.362739	36.6252	1025.49	0.463884	0.966073	0.987961	0.434238	2219	TET3
-4.95002	2.95705	-0.9615	1.09777	1.49069	1.73734	6.50881e-06	0.047292	0.579967	2220	BOLA3
-3.28981	-14.2422	-0.130872	41.7959	1170.23	0.940638	0.937262	0.99029	0.889347	2221	MOB1A
-4.64672	-13.4091	-0.879565	41.1298	1151.38	1.67634	0.910049	0.990708	0.599795	2222	MTHFD2
-2.67952	2.2742	1.89818	0.498523	2.21392	1.76659	7.66176e-08	0.304312	0.282605	2223	AC006030.1
-8.43662	-11.8275	13.0335	250.115	2534.55	1125.58	0.973092	0.996277	0.990761	2224	DCTN1
-4.46044	0.865155	-2.3213	1.03994	1.14617	1.67901	1.79385e-05	0.450354	0.166804	2225	DCTN1-AS1
-8.43662	-11.8275	13.0335	250.115	2534.55	1125.58	0.973092	0.996277	0.990761	2226	AC005041.1
-4.19717	0.702283	-1.82907	1.02224	1.1215	1.7823	4.02825e-05	0.531185	0.30478	2227	WDR54
-8.34413	-13.1312	13.1972	237.908	1464.85	1120.38	0.972022	0.992848	0.990602	2228	RTKN
-3.68672	2.09649	0.101629	0.632621	1.20673	1.33778	5.61987e-09	0.0823306	0.939444	2229	MOGS
-2.58842	1.58434	-0.563752	0.365343	0.873074	0.728424	1.39138e-12	0.0695749	0.43897	2230	CCDC142
-6.93536	-14.3419	15.1741	262.764	2596.66	1186.88	0.978943	0.995593	0.989799	2231	TTC31
-2.8503	1.27561	-0.987528	0.48621	1.1132	0.937805	4.56571e-09	0.251838	0.292332	2233	AUP1
-3.74654	2.24363	0.0719734	0.620759	1.21643	1.31571	1.58554e-09	0.0651197	0.956375	2234	HTRA2
-16.7149	-14.6045	-15.4499	757.836	2471.07	949.329	0.982403	0.995284	0.987015	2235	LOXL3
-2.16166	1.51607	1.00033	0.364143	0.854371	0.936069	2.91521e-09	0.0759823	0.285228	2238	SEMA4F
-4.05762	-13.1864	-0.291184	37.52	1050.4	1.42774	0.91388	0.989984	0.838395	2241	AC104135.1
-16.7092	-15.5043	-17.1424	889.433	3597.05	1110.04	0.985012	0.996561	0.987679	2242	POLE4
-0.0607676	-0.711895	-0.656354	0.2772	0.587953	0.558562	0.826479	0.225971	0.239963	2243	TACR1
-8.61002	-13.5581	13.4957	309.601	2530.8	1429.49	0.977814	0.995726	0.992467	2244	AC007681.1
-8.43662	-11.8275	13.0335	250.115	2534.55	1125.58	0.973092	0.996277	0.990761	2245	EVA1A
-1.73723	-0.557819	-1.60778	0.255751	1.11405	0.44893	1.10095e-11	0.616575	0.000341819	2247	MRPL19
-1.67562	1.75261	0.667157	0.296892	0.911145	0.745711	1.66277e-08	0.0544142	0.370969	2248	GCFC2
1.76908	-0.488109	-0.37318	0.30257	0.66695	0.62634	5.00987e-09	0.464259	0.551302	2249	LRRTM4
-16.7149	-14.6045	-15.4499	757.836	2471.08	949.329	0.982403	0.995284	0.987015	2250	AC079117.1
2.4353	0.0714813	-0.193245	0.107608	0.286753	0.225346	2.13636e-113	0.803146	0.391143	2252	CTNNA2
-4.76479	-12.7679	-2.10311	30.3641	849.847	1.38127	0.875307	0.988013	0.12786	2253	AC016716.2
-7.16756	3.54343	15.0099	188.676	1.15772	910.83	0.969697	0.00220818	0.986852	2254	LRRTM1
-1.89986	0.327161	0.305438	0.319889	1.14978	0.747416	2.86534e-09	0.775994	0.68279	2255	SUCLG1
-0.917721	0.718757	0.19438	0.205515	0.707316	0.476735	7.98895e-06	0.309547	0.68347	2256	DNAH6
-1.87738	-0.0645119	-0.511241	0.40922	1.18152	0.829936	4.48135e-06	0.956457	0.537895	2258	TMSB10
-1.20292	0.827108	-0.603354	0.195088	0.660741	0.405688	7.00272e-10	0.210647	0.136953	2259	KCMF1
-7.49079	-13.4853	14.0452	224.738	2192.19	1016.97	0.97341	0.995092	0.988981	2260	TCF7L1
-2.31441	-14.5096	-0.332053	33.3662	934.219	0.641156	0.9447	0.987608	0.60453	2261	TGOLN2
-8.13906	-11.9457	13.2895	238.01	2409.09	1071.29	0.972721	0.996044	0.990102	2262	RETSAT
-1.4872	-0.169737	-0.263085	0.218332	1.10963	0.489836	9.64962e-12	0.878425	0.591207	2263	ELMOD3
-2.28674	-15.3259	-0.62319	44.5673	1247.86	0.52668	0.959079	0.990201	0.236713	2266	MAT2A
-3.79875	1.70429	-0.839047	0.732937	1.22875	1.35236	2.18438e-07	0.165438	0.534974	2267	GGCX
-7.95588	-12.1177	13.5083	235.704	2356.37	1062.85	0.973074	0.995897	0.98986	2268	VAMP8
-31.1591	18.3821	-16.0689	1976.28	1619.22	1528.05	0.987421	0.990942	0.99161	2271	TMEM150A
-1.88727	0.322526	0.459046	0.316282	1.22389	0.776818	2.41587e-09	0.792146	0.554566	2272	USP39
-3.7166	-12.6888	0.173571	30.3807	850.505	1.37035	0.902635	0.988097	0.899208	2273	C2orf68
-7.49076	-13.4851	14.045	224.722	2192.02	1016.9	0.973409	0.995092	0.98898	2274	GNLY
-5.00424	-13.1418	-1.39288	42.1853	1180.88	1.71423	0.905572	0.991121	0.416482	2275	ATOH8
-0.546718	-0.604297	-0.211525	0.202649	0.890624	0.445338	0.00697876	0.497449	0.634805	2277	ST3GAL5
-1.76026	0.987194	0.274301	0.32344	1.2596	0.79222	5.25921e-08	0.433196	0.72916	2280	POLR1A
-1.40203	1.11105	-0.401795	0.202017	0.54466	0.416381	3.9172e-12	0.0413607	0.33456	2281	PTCD3
-1.76773	0.799833	-0.331321	0.266421	0.952864	0.583826	3.24296e-11	0.401246	0.570375	2282	IMMT
-3.67764	-14.0712	-1.92055	36.8784	1032.49	0.877175	0.920564	0.989126	0.0285625	2283	MRPL35
-0.406095	-0.171723	-0.283605	0.127543	0.619039	0.280937	0.00145264	0.781471	0.312735	2284	REEP1
-2.26947	1.55575	0.562298	0.448643	0.922137	1.02722	4.22533e-07	0.0915811	0.584104	2285	KDM3A
-3.02067	2.0345	0.70339	0.620629	1.4456	1.47045	1.13244e-06	0.159317	0.632401	2286	CHMP3
-2.76037	-14.4488	-0.395736	37.8801	1060.6	0.741117	0.941909	0.989131	0.593361	2287	RNF103-CHMP3
-8.61002	-13.5581	13.4957	309.601	2530.8	1429.49	0.977814	0.995726	0.992467	2288	AC015971.1
-1.2752	-0.421716	-0.468765	0.226646	1.19999	0.495605	1.84045e-08	0.725263	0.344228	2289	RMND5A
-4.9248	-12.8404	-1.23296	37.5859	1052.04	1.81401	0.895753	0.990262	0.496703	2290	CD8A
-8.61001	-13.5581	13.4957	309.601	2530.81	1429.49	0.977814	0.995726	0.992467	2292	RGPD1
-1.63368	0.765678	0.246493	0.24165	0.823763	0.580499	1.3752e-11	0.352636	0.671112	2293	PLGLB1
-31.1591	18.3821	-16.0689	1976.28	1619.22	1528.05	0.987421	0.990942	0.99161	2294	CYTOR
-7.36788	-14.593	14.9956	300.546	2825.94	1366.65	0.980442	0.99588	0.991245	2295	RGPD2
-2.57179	1.52192	-0.92436	0.411897	1.04255	0.801353	4.27134e-10	0.144342	0.248706	2296	KRCC1
-6.65699	-15.395	16.0349	315.042	3073.09	1425.61	0.983142	0.996003	0.991026	2298	THNSL2
-1.18737	-0.469895	-0.17018	0.186336	1.0519	0.419643	1.86338e-10	0.655085	0.685085	2300	EIF2AK3
-2.44979	1.66049	-0.885835	0.392155	1.19242	0.79068	4.1844e-10	0.163761	0.262566	2301	RPIA
-8.43662	-11.8275	13.0335	250.115	2534.55	1125.58	0.973092	0.996277	0.990761	2303	AL845331.2
-2.94041	-13.7262	-0.262377	31.3637	878.096	1.00938	0.925306	0.987528	0.79491	2305	MAL
-1.20613	-0.425741	-0.0654018	0.212967	1.11863	0.486093	1.48359e-08	0.703508	0.892971	2306	MRPS5
-3.78574	2.09667	-0.00962267	0.653693	1.20643	1.37294	6.98358e-09	0.082225	0.994408	2307	ZNF514
-7.12779	3.23225	15.7143	270.597	1.39634	1306.32	0.978985	0.0206234	0.990402	2308	ZNF2
-1.89098	0.475606	-0.668825	0.295216	0.773733	0.583776	1.4996e-10	0.538759	0.251924	2309	AC092835.1
-7.3488	-14.1775	15.0094	298.201	2541.85	1371.26	0.980339	0.99555	0.991267	2310	PROM2
-7.20375	-14.59	14.837	258.586	2323.09	1182.34	0.977775	0.994989	0.989988	2311	KCNIP3
-2.4895	0.798551	-0.10728	0.350562	1.17346	0.791891	1.23458e-12	0.496183	0.892238	2312	FAHD2A
-2.53082	-14.1054	-0.0976502	30.232	846.458	0.658181	0.933284	0.986705	0.882056	2313	LINC00342
0.660144	-0.607933	0.0376515	0.125157	0.442982	0.264948	1.33095e-07	0.16995	0.886994	2314	ANKRD36C
-1.71525	0.426821	0.750312	0.346424	1.24496	0.844448	7.37243e-07	0.731719	0.374259	2316	STARD7
-2.3443	0.576122	-0.27609	0.41037	1.15991	0.858859	1.11238e-08	0.619402	0.747861	2317	TMEM127
-2.33216	0.39539	-0.746699	0.467369	1.24105	0.91861	6.03884e-07	0.750034	0.416299	2318	CIAO1
-2.37459	1.42031	0.462249	0.425478	1.41789	1.03482	2.39164e-08	0.316486	0.655096	2319	SNRNP200
-1.20032	0.160868	-0.418247	0.232209	0.846409	0.487162	2.35164e-07	0.849263	0.390595	2324	KANSL3
-3.88113	-13.8853	-0.631148	37.3831	1046.55	1.44106	0.917312	0.989414	0.661404	2325	FER1L5
-1.62473	0.66001	-0.379961	0.255664	0.946896	0.556833	2.08507e-10	0.485787	0.495011	2326	LMAN2L
-3.01834	-13.5712	0.264356	31.3438	877.526	1.1434	0.923284	0.987661	0.817159	2327	CNNM4
-3.65864	-12.9969	-0.692031	30.6037	856.789	1.0165	0.90484	0.987897	0.495999	2328	CNNM3
-2.10226	0.624861	0.467022	0.391379	1.61607	0.98653	7.81209e-08	0.699012	0.635929	2329	ANKRD23
-3.45902	-13.7373	0.538144	36.9723	1035.09	1.50026	0.925461	0.989411	0.719819	2330	SEMA4C
-7.37284	-13.1142	14.1749	217.214	1504.63	1016.01	0.972923	0.993046	0.988869	2331	FAM178B
-3.39507	-13.7261	-0.593755	32.5433	911.084	1.16615	0.916912	0.98798	0.61064	2332	FAHD2B
0.58287	0.0569892	0.186998	0.0888739	0.379099	0.20889	5.43929e-11	0.880506	0.37068	2333	ANKRD36
-8.61001	-13.5581	13.4957	309.601	2530.81	1429.49	0.977814	0.995726	0.992467	2334	AC159540.2
0.717756	-0.620918	-0.520852	0.191617	0.41465	0.383019	0.000179839	0.134276	0.173874	2335	AC092683.1
-3.27372	-14.0039	0.760615	43.7735	1225.58	1.27442	0.940384	0.990883	0.550621	2336	AC092683.2
-0.566802	0.396912	-0.388911	0.256172	0.407506	0.516836	0.0269266	0.330055	0.451759	2337	ANKRD36B
-3.34234	-13.9111	-1.0171	39.1482	1096.05	0.997418	0.931962	0.989874	0.307857	2338	COX5B
-2.08397	1.16035	-0.282927	0.296287	0.842703	0.63108	2.01269e-12	0.168533	0.653921	2339	ACTR1B
-3.52257	1.45973	-1.24559	0.736455	0.877085	1.36625	1.72578e-06	0.096054	0.361935	2340	C2orf92
-0.815702	0.709901	-0.360249	0.177883	0.61034	0.383579	4.52667e-06	0.244779	0.34764	2342	TMEM131
-0.208907	-0.828155	0.123806	0.183043	0.764024	0.395709	0.253745	0.278392	0.754378	2344	INPP4A
-3.47087	-13.0268	-0.457604	28.754	805.009	0.984989	0.903921	0.987089	0.642234	2345	COA5
-7.33705	-15.3327	15.0537	291.101	2074.14	1359.04	0.979892	0.994102	0.991162	2346	UNC50
-1.73252	-0.0268159	-0.367801	0.294435	1.37156	0.665165	3.99912e-09	0.984401	0.5803	2347	MGAT4A
-3.57983	3.21343	-0.900963	1.1128	2.38902	2.19837	0.00129554	0.178599	0.681928	2349	KIAA1211L
-1.34047	1.1983	-0.526322	0.243363	0.734913	0.510096	3.6271e-08	0.102989	0.302161	2350	TSGA10
-0.348341	1.01875	0.447499	0.164461	0.499162	0.388033	0.0341682	0.0412596	0.248807	2351	AC079447.1
-3.62495	-14.223	-0.946188	39.8573	1115.91	0.976582	0.927534	0.989831	0.332606	2352	MITD1
-8.61001	-13.5581	13.4957	309.601	2530.81	1429.49	0.977814	0.995726	0.992467	2353	LYG2
-3.72526	-13.1766	-0.701829	28.8275	807.046	1.03149	0.897179	0.986974	0.49625	2354	LYG1
-5.00745	3.32496	-0.71421	1.13812	1.64046	1.91727	1.08371e-05	0.0426786	0.70951	2355	TXNDC9
-0.96493	0.539547	-0.117453	0.261468	0.779443	0.553351	0.000223869	0.488798	0.831906	2356	EIF5B
-0.478717	-0.495273	-0.149908	0.156687	0.843492	0.359605	0.00224876	0.55709	0.676774	2357	REV1
1.24156	-0.192258	0.0409061	0.119252	0.369805	0.253641	2.20327e-25	0.603139	0.871877	2358	AFF3
-0.645953	0.792663	-0.421921	0.170005	0.656238	0.374997	0.000144926	0.22709	0.260533	2359	LONRF2
-3.77957	-13.966	-1.31028	40.9939	1147.74	0.934886	0.92654	0.990291	0.161052	2360	CHST10
-16.7149	-14.6045	-15.4499	757.836	2471.08	949.329	0.982403	0.995284	0.987015	2362	LINC01868
-0.124301	-0.0640169	0.3314	0.157461	0.751914	0.38307	0.429875	0.932151	0.386975	2364	NPAS2
-2.54794	1.41993	-0.472996	0.361017	0.816998	0.731795	1.69306e-12	0.0822144	0.518053	2365	RPL31
-0.837942	-1.02382	-0.431158	0.203235	1.19051	0.451107	3.73927e-05	0.389799	0.339185	2366	TBC1D8
-2.68944	0.675878	-0.656092	0.401016	1.18437	0.807609	1.99256e-11	0.568227	0.416569	2367	CNOT11
-0.910167	0.962205	0.199669	0.167304	0.54827	0.39971	5.32197e-08	0.0792622	0.617403	2368	RNF149
-2.05993	0.728813	0.426304	0.385703	1.63815	0.965948	9.2575e-08	0.656392	0.658972	2369	CREG2
-4.30502	-13.1822	-0.597216	43.44	1216.15	1.48934	0.921057	0.991352	0.688425	2370	RFX8
0.172418	0.293698	0.00225096	0.162505	0.488168	0.345065	0.288689	0.547419	0.994795	2371	MAP4K4
-3.37994	-13.4589	-0.325762	33.8106	946.585	1.14594	0.920371	0.988656	0.776199	2372	IL1R1
-4.13137	-12.9125	-0.321973	38.956	1090.53	1.87322	0.915541	0.990553	0.86353	2374	IL18R1
-4.7897	-11.7642	-0.986522	31.5747	883.393	2.64943	0.879428	0.989375	0.709631	2375	SLC9A2
-3.4077	-14.5023	-0.641256	44.0676	1233.82	0.995975	0.938362	0.990622	0.519674	2376	MFSD9
-3.39101	-13.4768	-0.360023	31.7389	888.593	1.04535	0.914915	0.987899	0.730543	2377	TMEM182
-5.19474	0.63156	16.327	199.069	1.84524	961.02	0.979181	0.732152	0.986445	2379	LINC01102
-4.34974	-13.2078	-0.631279	41.293	1156.04	1.42067	0.916107	0.990884	0.656788	2381	LINC01114
-1.86266	0.27504	-0.097962	0.360198	1.52721	0.811655	2.32573e-07	0.85708	0.903933	2382	POU3F3
-3.82371	-15.1416	-0.416291	46.1254	1291.17	2.17655	0.933933	0.990643	0.84832	2383	AC010884.1
-2.12778	-14.7819	-0.253281	31.0225	868.592	0.647194	0.945317	0.986422	0.695536	2384	MRPS9
-3.36149	2.06655	-1.79051	0.675992	0.926297	1.13957	6.60324e-07	0.0256827	0.116132	2385	TGFBRAP1
-5.00424	-13.1418	-1.39288	42.1853	1180.88	1.71423	0.905572	0.991121	0.416482	2386	AC012360.3
-3.13433	1.45481	-0.31002	0.73089	1.18264	1.4595	1.79983e-05	0.218646	0.831782	2387	C2orf49
-5.03417	3.54299	-1.46727	1.11204	1.29461	1.5111	5.98307e-06	0.00620525	0.331551	2388	FHL2
-2.07828	-14.6363	1.31418	32.4361	908.175	0.866101	0.948912	0.987142	0.129178	2390	NCK2
-2.01951	-15.4929	-0.655509	41.1985	1153.54	0.487353	0.960904	0.989284	0.178613	2393	UXS1
-8.14222	-12.0566	13.416	250.076	2526.05	1125.95	0.974026	0.996192	0.990493	2394	RGPD3
-0.203789	0.0278294	-0.159697	0.302979	0.654449	0.634082	0.501191	0.966081	0.801152	2395	ST6GAL2
-7.17431	-14.5066	15.3613	318.566	3187.77	1436.33	0.982033	0.996369	0.991467	2397	RGPD4
-0.46643	-0.670447	-0.329981	0.316964	0.767084	0.643586	0.141141	0.382107	0.608146	2400	GCC2
-8.25704	-11.7416	13.0126	227.074	2299.64	1021.98	0.970993	0.995926	0.989841	2401	GCC2-AS1
-1.44739	-0.337081	0.0321423	0.2872	1.12964	0.630436	4.66356e-07	0.7654	0.959338	2402	LIMS1
-0.779363	-0.91467	-0.137587	0.201549	1.14092	0.44886	0.00011024	0.422731	0.759204	2403	RANBP2
-0.905057	-0.114343	0.322597	0.230302	0.839207	0.525211	8.49906e-05	0.891623	0.539068	2404	CCDC138
0.853653	-0.26169	-0.109215	0.108515	0.419267	0.23581	3.64234e-15	0.532522	0.643257	2405	SH3RF3
-2.99307	-14.1151	0.208901	40.272	1127.56	0.955751	0.940755	0.990012	0.826983	2406	SEPT10
-8.31927	-13.3967	12.9745	216.423	1588.09	1008.25	0.969337	0.993269	0.989733	2408	RGPD5
-31.1591	18.3821	-16.0689	1976.28	1619.22	1528.05	0.987421	0.990942	0.99161	2409	LINC01123
-2.91045	-14.0224	-0.795202	30.3279	849.093	0.939529	0.923547	0.986824	0.397339	2410	NPHP1
-3.6424	-14.2207	-0.355546	43.2191	1210.02	1.25233	0.932836	0.990623	0.776481	2411	SMIM37
-3.32105	1.62728	-0.584686	0.503776	1.13442	0.993347	4.33035e-11	0.15144	0.556128	2412	LINC01106
-3.94226	-12.3872	-0.0481814	31.5935	884.253	2.16827	0.900697	0.988823	0.982272	2413	ACOXL
-3.53511	-13.4196	-0.353644	33.0338	924.816	1.20542	0.914777	0.988423	0.769233	2414	MIR4435-2HG
-2.80324	0.394173	-0.773266	0.526191	1.13568	1.0218	9.96142e-08	0.728531	0.44919	2415	BCL2L11
-1.70632	0.084549	0.198577	0.341279	1.24678	0.767145	5.73958e-07	0.945934	0.795749	2416	ANAPC1
-1.94731	0.164364	-0.924028	0.323684	1.30736	0.655972	1.78689e-09	0.899952	0.158942	2417	MERTK
-3.16388	-14.103	-0.46761	30.5813	856.155	1.05651	0.917599	0.986857	0.658056	2418	TMEM87B
-2.78353	-14.2711	-0.0128461	36.2871	1015.98	0.884061	0.938855	0.988793	0.988407	2419	FBLN7
-1.58141	0.992044	0.0676618	0.280091	0.634246	0.606466	1.64146e-08	0.117787	0.911166	2420	ZC3H8
-0.849166	0.526919	-0.358715	0.171625	0.594987	0.366193	7.50595e-07	0.375835	0.327295	2421	ZC3H6
-2.18673	2.08864	-0.0259975	0.350075	1.13877	0.825459	4.19812e-10	0.0666349	0.974875	2422	RGPD8
-1.7287	0.112408	-0.10076	0.339075	1.32288	0.749186	3.42751e-07	0.932284	0.893013	2423	TTL
-3.42165	-13.9134	-1.047	32.5151	910.283	1.07955	0.916191	0.987805	0.332124	2424	POLR1B
[truncated: 13,604 more rows]

## Sheet: c. IN.0_Presympt
logFC_(Intercept)	logFC_apoeHigh	logFC_Gender	se_(Intercept)	se_apoeHigh	se_Gender	p_(Intercept)	p_apoeHigh	p_Gender	gene_id	gene
-3.57632	0.0878577	-1.18233	0.282577	0.4988	0.772858	1.03519e-36	0.860185	0.126061	1	AL627309.1
-1.73518	0.433745	0.12033	0.111022	0.232129	0.252479	4.60796e-55	0.0616854	0.633651	2	AL669831.5
-2.14235	0.448276	0.100055	0.128061	0.266693	0.290921	8.04116e-63	0.0927886	0.730904	6	NOC2L
-3.58766	0.337298	-0.0891321	0.27642	0.576807	0.648419	1.6091e-38	0.558704	0.890667	7	KLHL17
-2.14419	0.26014	0.20065	0.127327	0.267958	0.284528	1.24063e-63	0.331635	0.480684	8	HES4
-3.06585	-0.0260016	-0.954281	0.227091	0.432086	0.583086	1.55292e-41	0.952015	0.101713	9	ISG15
-2.77409	-0.307501	0.221646	0.175431	0.378428	0.372409	2.53112e-56	0.416461	0.551731	10	AGRN
-1.44055	0.116306	0.707001	0.0991608	0.20733	0.206777	8.12353e-48	0.574817	0.000628185	11	C1orf159
-1.1253	0.44835	0.0852535	0.0772682	0.16037	0.175796	4.79222e-48	0.00517842	0.627706	13	SDF4
-2.80448	0.444759	0.115754	0.194625	0.403663	0.438197	4.49917e-47	0.270545	0.791656	14	B3GALT6
-1.62948	0.461243	0.20294	0.0992691	0.206593	0.221521	1.49907e-60	0.0255743	0.359605	16	UBE2J2
-4.82011	-1.13163	0.082003	0.523338	1.15471	0.943045	3.25158e-20	0.327081	0.930707	17	LINC01786
-3.6255	-1.17644	0.798355	0.305316	0.660006	0.493887	1.60455e-32	0.0746729	0.105992	18	SCNN1D
-0.900388	0.153975	-0.135227	0.0703233	0.146607	0.165203	1.56612e-37	0.293603	0.413042	19	ACAP3
-4.58789	1.02779	1.46086	0.464137	0.816116	0.816238	4.846e-23	0.207897	0.0734946	20	PUSL1
-1.65152	0.250623	0.00423985	0.103487	0.21793	0.239907	2.48199e-57	0.250137	0.9859	21	INTS11
-4.01934	1.22813	-0.367218	0.357997	0.696325	0.809089	2.99468e-29	0.0777783	0.649925	22	CPTP
-2.50167	0.272656	-0.869355	0.160329	0.30106	0.423342	6.90282e-55	0.365119	0.0400189	23	DVL1
-2.59517	0.275644	-0.369126	0.161272	0.328288	0.395749	2.9119e-58	0.40111	0.350961	25	AURKAIP1
-1.42684	-0.0546913	-0.00493967	0.0887532	0.188251	0.201549	3.72742e-58	0.771416	0.980447	26	CCNL2
-1.94301	0.267923	0.0410869	0.121404	0.254306	0.277865	1.18742e-57	0.29209	0.882448	27	MRPL20
-4.7336	0.528202	-0.394646	0.477057	0.957089	1.17227	3.32331e-23	0.581028	0.73638	29	ANKRD65
-4.00637	0.75038	-1.41161	0.381867	0.614791	1.06487	9.44794e-26	0.222259	0.184967	30	VWA1
-2.43558	-0.415069	0.159074	0.150892	0.325955	0.318789	1.30984e-58	0.202879	0.617784	32	ATAD3B
-2.58004	-0.560996	0.0382541	0.161576	0.350528	0.338957	2.13572e-57	0.109502	0.910143	33	ATAD3A
-5.10927	1.38917	0.196485	0.614809	1.21855	1.21873	9.54328e-17	0.254278	0.87192	34	TMEM240
-1.49078	0.354432	-0.0230204	0.0923282	0.192074	0.214204	1.20029e-58	0.0649953	0.914416	35	SSU72
-4.43091	0.786742	0.798911	0.41363	0.820244	0.820367	8.91806e-27	0.33748	0.330133	36	AL645728.1
-2.79767	-0.19321	-0.40632	0.187969	0.39394	0.450594	4.20438e-50	0.623812	0.367194	37	FNDC10
-3.92502	-0.0748595	0.58643	0.369196	0.82965	0.822945	2.1325e-26	0.928104	0.476094	38	AL691432.2
-1.89502	0.451113	0.0831873	0.118253	0.247008	0.270542	8.53165e-58	0.0678042	0.758475	39	MIB2
-3.76632	0.621334	0.601888	0.309992	0.665064	0.686272	5.75506e-34	0.350177	0.380465	40	MMP23B
-1.98084	-0.392399	0.0368044	0.124661	0.269363	0.272143	7.45571e-57	0.145182	0.892423	41	CDK11B
-9.28313	-0.19628	-15.4324	304.533	1.00013	983.734	0.975682	0.84441	0.987484	42	FO704657.1
-1.95554	0.439702	0.489127	0.117237	0.242517	0.249565	1.82222e-62	0.0698199	0.0500056	43	SLC35E2B
-2.80511	0.660977	-0.345754	0.183384	0.367251	0.443847	8.09094e-53	0.0718927	0.435984	44	CDK11A
-2.08224	0.168781	0.278701	0.124856	0.264299	0.275396	1.92225e-62	0.523084	0.311537	45	SLC35E2A
-2.45136	0.0874768	0.106217	0.151331	0.320536	0.341052	5.15757e-59	0.784924	0.755468	46	NADK
0.129114	0.0728939	-0.0279596	0.0442482	0.0925255	0.101654	0.0035234	0.430799	0.783281	47	GNB1
-4.07111	1.37201	1.28958	0.360547	0.651498	0.614404	1.446e-29	0.0352099	0.0358249	48	CFAP74
-2.47295	-0.0236783	-0.106608	0.16173	0.34135	0.373364	8.83558e-53	0.944698	0.775235	49	GABRD
-1.0376	-0.226549	-0.309811	0.0749484	0.15669	0.175497	1.37896e-43	0.148221	0.0775074	50	PRKCZ
-2.4214	0.228223	-0.634029	0.150195	0.295277	0.383306	1.79585e-58	0.439576	0.0981055	51	FAAP20
-0.926756	0.0025998	-0.0285203	0.0692773	0.14609	0.158584	8.18765e-41	0.985802	0.857276	53	SKI
-2.86628	0.531176	-0.280203	0.186548	0.378584	0.449988	2.81648e-53	0.160599	0.533488	54	MORN1
-2.02381	0.119398	-0.40921	0.122474	0.25013	0.300205	2.44636e-61	0.633117	0.17285	55	RER1
-3.23684	0.113905	-0.0784866	0.24958	0.520936	0.572421	1.83038e-38	0.82692	0.890941	56	PEX10
-2.28997	-0.0124123	-0.0670107	0.145642	0.307512	0.3344	1.04724e-55	0.967803	0.841175	57	PLCH2
-3.42294	0.549472	0.306333	0.244009	0.506217	0.533788	1.05141e-44	0.277724	0.566046	58	PANK4
-9.58724	0.496867	-15.1671	347.834	1.22484	1123.61	0.978011	0.684994	0.98923	59	AL139246.5
-9.58724	0.496867	-15.1671	347.834	1.22484	1123.61	0.978011	0.684994	0.98923	60	TNFRSF14
-2.7593	0.892794	0.511935	0.179541	0.362558	0.368598	2.65666e-53	0.0137978	0.164872	61	FAM213B
-9.28313	-0.19628	-15.4324	304.533	1.00013	983.734	0.975682	0.84441	0.987484	62	MMEL1
-3.83902	0.434785	0.620858	0.30149	0.619223	0.628167	3.85152e-37	0.482588	0.322975	63	TTC34
-5.31005	1.08543	0.500227	0.652865	1.30651	1.30659	4.17232e-16	0.406095	0.701833	66	MEGF6
-2.79434	0.0806119	-0.308353	0.187452	0.390708	0.451438	2.97145e-50	0.836539	0.494579	67	TPRG1L
-3.65573	0.312755	0.308521	0.309466	0.64153	0.674502	3.34376e-32	0.625893	0.64738	68	WRAP73
-2.56471	-0.0163861	-1.3545	0.188561	0.335322	0.507822	3.92205e-42	0.961025	0.00764714	69	LRRC47
-1.53938	0.148662	-0.291026	0.0967643	0.199807	0.232981	5.52778e-57	0.456861	0.211615	70	CEP104
-2.18547	-0.00589888	0.106969	0.129492	0.275565	0.290017	6.62156e-64	0.982921	0.712249	71	DFFB
-3.67342	0.541846	0.0803735	0.276426	0.573399	0.628286	2.68113e-40	0.344673	0.898208	72	C1orf174
-1.00035	0.190417	-0.0312632	0.077218	0.161431	0.17801	2.20532e-38	0.238176	0.860588	73	AJAP1
-5.01543	-0.672869	0.595403	0.562169	1.21336	1.05092	4.59681e-19	0.579203	0.571018	74	AL365255.1
-1.69719	0.343219	0.0412719	0.105658	0.220599	0.242306	4.63227e-58	0.119744	0.864751	75	NPHP4
-1.46066	-0.147451	-0.0640608	0.0914743	0.194216	0.20782	2.13419e-57	0.447727	0.757891	76	KCNAB2
-0.229985	-0.178779	-0.0775087	0.0514716	0.108614	0.116664	7.88823e-06	0.0997612	0.506452	77	CHD5
-1.88999	0.354416	-0.0758904	0.113363	0.235401	0.265203	2.09554e-62	0.132173	0.774756	78	RPL22
-2.37152	-0.208825	-0.114755	0.14234	0.302832	0.324051	2.52085e-62	0.490463	0.723243	79	RNF207
-2.8993	0.615184	0.569574	0.194985	0.402396	0.412993	5.21184e-50	0.126314	0.167852	80	ICMT
-2.78736	0.22315	-0.469875	0.18229	0.368406	0.452	8.80412e-53	0.544702	0.298551	81	GPR153
-0.882638	0.049569	0.153125	0.0678558	0.143502	0.151226	1.10833e-38	0.729775	0.311272	82	ACOT7
-1.16406	0.295095	-0.311908	0.0829051	0.169925	0.200572	8.76126e-45	0.0824541	0.119924	83	TNFRSF25
-2.39451	0.48122	0.623152	0.154065	0.320257	0.327158	1.79826e-54	0.132941	0.0568131	84	PLEKHG5
-1.85329	0.480661	0.350023	0.11123	0.230922	0.242084	2.48475e-62	0.0373895	0.148213	85	NOL9
-2.8393	0.811832	-0.0829286	0.186789	0.37919	0.42743	3.50768e-52	0.032277	0.846163	87	ZBTB48
-2.22805	0.186419	0.300987	0.132817	0.280283	0.291244	3.69582e-63	0.505981	0.301392	88	KLHL21
-3.35791	-0.412517	-0.365154	0.242757	0.513131	0.561712	1.62528e-43	0.421442	0.515645	89	PHF13
-3.00943	0.4869	0.111463	0.197734	0.411484	0.448006	2.62068e-52	0.236699	0.803517	90	THAP3
-1.3068	-0.141433	0.112939	0.085125	0.181613	0.187971	3.45979e-53	0.436121	0.547951	91	DNAJC11
1.31712	-0.0966649	0.0125741	0.0281526	0.0577335	0.0630014	0	0.0940658	0.841805	92	CAMTA1
-3.62069	0.641897	0.0218914	0.271293	0.558749	0.619157	1.24867e-40	0.250634	0.971795	94	VAMP3
-0.568153	-0.00341477	-0.024351	0.0632254	0.133235	0.144405	2.56052e-19	0.979553	0.866088	95	PER3
-1.8223	0.393867	-0.371995	0.11806	0.24088	0.288594	9.47728e-54	0.102025	0.197401	97	PARK7
-4.16974	1.04403	1.17888	0.372225	0.691378	0.677573	3.97713e-29	0.131025	0.0818829	98	AL034417.4
-2.01632	0.0142625	-0.0604404	0.123243	0.260624	0.284202	3.66264e-60	0.956358	0.831587	100	ERRFI1
-5.31005	1.0854	0.500192	0.652863	1.30649	1.30658	4.17151e-16	0.406099	0.701849	101	AL034417.2
-2.43063	-0.0304747	0.130331	0.146409	0.312126	0.325985	6.7749e-62	0.922221	0.689299	102	SLC45A1
1.16813	0.0108433	-0.065175	0.0274206	0.0557867	0.0623326	0	0.845886	0.295746	103	RERE
-5.31005	1.08543	0.500227	0.652865	1.30651	1.30659	4.17232e-16	0.406095	0.701833	104	AL096855.1
-1.34551	0.434091	0.0212964	0.086736	0.180072	0.199658	2.84884e-54	0.0159239	0.915055	105	ENO1
-4.34585	0.516351	-0.958614	0.413897	0.754464	1.10401	8.65387e-26	0.493726	0.385228	106	SLC2A5
-3.85764	0.344436	2.30507	0.365039	0.556877	0.61949	4.20398e-26	0.536236	0.000198501	108	MIR34AHG
-2.42143	0.356124	0.140192	0.148989	0.312308	0.336989	2.14487e-59	0.254163	0.6774	110	H6PD
-3.74098	0.787234	1.2203	0.298802	0.555774	0.555962	5.8076e-36	0.15664	0.0281681	111	SPSB1
-1.8787	0.231823	0.169823	0.119156	0.250476	0.267222	5.27049e-56	0.35469	0.525095	113	SLC25A33
-3.2529	0.631844	0.662069	0.226878	0.45958	0.465651	1.27271e-46	0.169184	0.15508	114	TMEM201
-2.85364	-0.541301	-0.467054	0.184105	0.385283	0.422842	3.46551e-54	0.160038	0.269351	115	PIK3CD
0.202631	0.343681	-0.190792	0.0422718	0.0861601	0.0999508	1.63866e-06	6.63918e-05	0.0562798	117	CLSTN1
-1.91004	0.0290024	0.0992165	0.1324	0.278971	0.296531	3.53464e-47	0.917199	0.737934	118	CTNNBIP1
-2.48651	-0.0154575	-0.616846	0.153598	0.306676	0.386418	6.08202e-59	0.959801	0.110418	119	LZIC
-2.43421	0.224929	0.123456	0.146922	0.309634	0.332348	1.1869e-61	0.467573	0.710289	120	NMNAT1
-0.177114	-0.0829218	-0.186109	0.0496222	0.103376	0.115185	0.000357996	0.422475	0.10615	122	UBE4B
0.803991	-0.00710243	0.0144208	0.0299803	0.0616783	0.0675114	2.03127e-158	0.908324	0.830855	123	KIF1B
-9.28313	-0.19628	-15.4324	304.533	1.00013	983.734	0.975682	0.84441	0.987484	124	AL139424.3
-8.58838	0.363336	-16.2276	301.237	0.626798	973.088	0.977255	0.562138	0.986695	125	AL139424.2
-2.4508	-0.430976	0.00175185	0.152072	0.328067	0.32939	1.96885e-58	0.188953	0.995756	126	PGD
-5.20587	-0.475835	-0.0427657	0.592719	1.28013	1.28036	1.59107e-18	0.710109	0.973355	127	CENPS-CORT
-2.00385	0.189578	0.541292	0.119781	0.250062	0.252329	8.02014e-63	0.448375	0.031938	128	DFFA
-1.20939	0.231788	0.0921729	0.0870789	0.182375	0.197224	7.44669e-44	0.203749	0.640248	129	PEX14
-5.12294	-1.00767	2.59329	0.733323	1.08756	1.08765	2.82981e-12	0.354165	0.0171118	132	AL109811.4
-9.06042	0.209185	-15.2929	272.301	0.913034	879.616	0.973456	0.818783	0.986129	133	MASP2
-1.43674	0.221652	-0.136975	0.0896263	0.186399	0.211459	7.84322e-58	0.23439	0.517139	134	SRM
-2.03319	0.579209	0.479884	0.12909	0.267995	0.278334	6.85294e-56	0.0306747	0.0846842	135	EXOSC10
-3.85022	0.52694	1.16702	0.327253	0.658772	0.656887	5.89363e-32	0.423779	0.0756359	136	AL109811.1
-0.98522	0.211911	0.0746758	0.073923	0.154774	0.167864	1.59859e-40	0.170948	0.656421	137	MTOR
-2.69199	0.462629	0.230374	0.171393	0.356788	0.380448	1.36524e-55	0.194751	0.544825	138	UBIAD1
-1.96281	0.138382	-0.686561	0.133425	0.266125	0.333974	5.47745e-49	0.60307	0.0398081	139	DISP3
-2.19924	0.561404	-0.875239	0.142665	0.265216	0.374664	1.28976e-53	0.0342787	0.0194881	141	FBXO2
-1.38912	0.292321	-0.14611	0.0913983	0.189332	0.21531	3.61499e-52	0.122599	0.49739	142	FBXO44
-3.62288	0.560186	0.597964	0.271521	0.555098	0.565462	1.3022e-40	0.312895	0.290293	143	FBXO6
-3.73259	0.726047	-0.807407	0.304682	0.567907	0.787669	1.66393e-34	0.201087	0.305335	144	MAD2L2
-3.22787	0.522438	-0.565776	0.23894	0.473173	0.59945	1.38178e-41	0.269542	0.345259	145	DRAXIN
-1.54133	0.0898307	0.280183	0.0998907	0.211483	0.219538	1.02608e-53	0.671007	0.201871	148	MTHFR
-2.36463	-0.060376	0.549795	0.143805	0.303659	0.297787	9.36997e-61	0.842397	0.0648534	149	CLCN6
-4.68841	-0.120312	0.37787	0.556875	1.13427	1.1595	3.79228e-17	0.915527	0.744508	150	NPPA-AS1
-2.82258	0.554316	0.441632	0.18124	0.374068	0.387457	1.09787e-54	0.138378	0.25436	151	KIAA2013
-2.31294	-0.165028	-0.182598	0.140744	0.297531	0.325551	1.09703e-60	0.579128	0.574873	152	PLOD1
-1.9762	0.0350226	-0.111567	0.116707	0.245601	0.271855	2.56835e-64	0.886606	0.681518	153	MFN2
-3.54531	0.2148	0.63551	0.270923	0.578197	0.58062	3.95755e-39	0.710266	0.273719	154	MIIP
-16.2727	-16.3551	-16.2084	642.963	1130.17	1304.13	0.979809	0.988454	0.990084	156	TNFRSF1B
-0.196996	0.0774281	0.0102094	0.0511116	0.107314	0.116872	0.000116093	0.470594	0.930389	157	VPS13D
-4.07759	-0.262848	-1.58733	0.380547	0.615942	1.06692	8.64799e-27	0.669568	0.136812	158	DHRS3
-4.3351	-0.100398	-0.148132	0.378986	0.801912	0.878563	2.67948e-30	0.900366	0.866105	159	PDPN
-0.39826	0.00228008	-0.0497091	0.0539828	0.113211	0.123739	1.61256e-13	0.983932	0.687885	160	PRDM2
3.00154	-0.06456	0.0435767	0.0213703	0.0425514	0.047682	0	0.12921	0.360768	161	KAZN
-4.80942	1.92761	-0.341935	0.589931	1.11625	1.11637	3.56448e-16	0.0841935	0.759383	162	KAZN-AS1
-3.5749	-1.34533	1.51052	0.323592	0.652061	0.479941	2.25218e-28	0.0390939	0.00164778	163	TMEM51-AS1
-2.7151	-0.647638	0.745691	0.185167	0.395957	0.34652	1.11286e-48	0.101918	0.0314021	164	TMEM51
-3.93371	0.288725	0.721793	0.316885	0.649509	0.649664	2.20271e-35	0.656661	0.266557	165	FHAD1
-2.9314	0.293134	0.413135	0.190627	0.399367	0.411704	2.31106e-53	0.46295	0.315631	166	EFHD2
-2.60832	-0.370236	0.0628342	0.161301	0.348014	0.348318	8.13646e-59	0.287396	0.856844	167	CASP9
-1.71207	0.215847	-0.508409	0.104452	0.209175	0.261373	2.21853e-60	0.302121	0.0517569	168	DNAJC16
-4.84514	0.187366	1.26219	0.592086	1.16962	1.15246	2.76479e-16	0.872728	0.273424	169	AL121992.1
-1.88175	0.354559	-0.154531	0.112711	0.232953	0.267277	1.41725e-62	0.128004	0.563151	170	DDI2
-1.30429	0.149935	0.0556912	0.0869618	0.183153	0.198175	7.52119e-51	0.412997	0.778695	171	PLEKHM2
-3.19567	-0.210651	-0.251101	0.220476	0.466552	0.51456	1.3148e-47	0.651625	0.625556	173	SLC25A34
-4.21344	-0.212554	0.220518	0.358642	0.77147	0.771584	7.20322e-32	0.782918	0.775032	174	FBLIM1
-4.23258	-0.278431	-1.36911	0.396507	0.684578	1.08249	1.33747e-26	0.684215	0.205954	175	UQCRHL
-3.78185	0.786152	0.27545	0.296472	0.607616	0.640641	2.87919e-37	0.195724	0.667224	176	AL450998.2
-0.419129	0.334547	0.0667218	0.0542941	0.112715	0.123847	1.16691e-14	0.00299657	0.590064	177	SPEN
-2.98571	0.152224	-0.0127573	0.203191	0.425787	0.465403	7.03584e-49	0.720709	0.978132	178	ZBTB17
-3.02569	0.142608	0.215834	0.19729	0.417909	0.438142	4.37465e-53	0.73292	0.622288	180	FAM131C
-0.399267	0.0282927	0.114352	0.0584644	0.123124	0.130948	8.53758e-12	0.818254	0.382522	183	FBXO42
-2.64586	0.152872	-0.694375	0.173356	0.341429	0.44319	1.35803e-52	0.65434	0.11717	184	SZRD1
-9.58724	0.496867	-15.1671	347.834	1.22484	1123.61	0.978011	0.684994	0.98923	185	SPATA21
-2.96285	-0.325163	0.103379	0.208432	0.450703	0.456417	7.40471e-46	0.470629	0.820812	186	NECAP2
-5.00346	0.576296	1.00936	0.552335	1.07553	1.07563	1.31949e-19	0.59208	0.348041	188	AL137802.2
-1.48571	0.252617	0.282564	0.0978189	0.205976	0.216623	4.22272e-52	0.220035	0.192095	189	NBPF1
-0.688339	0.0780829	-0.00779029	0.0673467	0.141542	0.154075	1.5996e-24	0.581183	0.959675	190	CROCC
-9.34524	0.902332	-14.9653	293.289	1.15472	947.411	0.974581	0.43455	0.987397	191	AL049569.1
-0.952587	0.12312	0.0942152	0.0760659	0.161068	0.172914	5.5757e-36	0.444631	0.585844	192	ATP13A2
-1.62703	0.103208	0.145375	0.101601	0.215575	0.228497	1.02244e-57	0.632113	0.524632	193	SDHB
-3.53689	0.44099	-0.149397	0.269303	0.552821	0.630957	2.11695e-39	0.42504	0.812829	194	PADI2
-2.71677	-0.202784	-0.939568	0.182262	0.350741	0.470143	3.01852e-50	0.563158	0.0456656	195	RCC2
-2.29103	0.0433676	0.123538	0.139937	0.296361	0.312991	3.03636e-60	0.883658	0.693063	196	ARHGEF10L
-1.12014	-0.0781659	-0.0232481	0.0952417	0.202288	0.217079	6.19694e-32	0.699193	0.914714	197	IGSF21
-3.4816	0.368783	0.612465	0.278168	0.613442	0.627612	6.08791e-36	0.547727	0.329131	198	IFFO2
-1.03807	0.231937	0.00719173	0.0765505	0.159408	0.175169	6.86252e-42	0.145672	0.967251	199	UBR4
-2.49357	0.322906	0.419913	0.155965	0.327676	0.338729	1.55047e-57	0.324407	0.215096	200	AL035413.1
-2.62914	0.280817	0.322006	0.164807	0.346837	0.361976	2.72109e-57	0.418141	0.373692	201	EMC1
-2.82487	0.620866	-0.331168	0.187951	0.377419	0.452413	4.68071e-51	0.0999635	0.464166	202	MRTO4
-4.51273	-0.475835	-0.0427662	0.41915	0.905188	0.905409	4.96196e-27	0.599114	0.962327	203	AKR7A3
-3.16588	0.419955	0.324274	0.217696	0.455613	0.478726	6.50027e-48	0.356666	0.498173	204	AKR7A2
-3.86419	-0.836245	-1.15103	0.320191	0.612175	0.783113	1.55083e-33	0.171932	0.141612	205	PQLC2
-0.084603	0.0784991	0.157752	0.0500156	0.10526	0.111966	0.0907356	0.455811	0.158857	206	CAPZB
-1.29781	0.161979	-0.588166	0.0925128	0.185344	0.229735	1.04417e-44	0.382154	0.0104615	207	NBL1
-17.54	16.2132	-14.8067	723.356	1109.4	1213.37	0.980655	0.98834	0.990264	208	TMCO4
-1.99126	0.0123671	-0.403454	0.118577	0.243294	0.2891	2.74727e-63	0.959459	0.162849	209	OTUD3
-4.50386	-2.0645	-0.904794	0.498942	1.07037	0.809294	1.76726e-19	0.0537586	0.263565	211	UBXN10
0.105546	0.291599	-0.1504	0.0498456	0.103465	0.117086	0.0342216	0.00482733	0.198958	213	CAMK2N1
-3.61752	-0.351069	-0.698561	0.271031	0.544425	0.666927	1.22889e-40	0.519029	0.2949	214	MUL1
-3.06343	-0.178986	-0.011546	0.200913	0.429481	0.451268	1.70994e-52	0.676862	0.979588	215	FAM43B
-1.91556	0.349137	-0.106691	0.11532	0.239332	0.27135	5.81659e-62	0.144621	0.694183	216	PINK1
-4.77068	0.873134	0.712481	0.491353	0.978969	0.979073	2.75298e-22	0.372451	0.466791	217	PINK1-AS
-2.43807	0.251795	-0.0706211	0.147473	0.308222	0.344734	2.14444e-61	0.41397	0.837684	218	DDOST
-3.76164	-0.023183	0.639869	0.306649	0.649043	0.63824	1.36365e-34	0.971507	0.316077	219	KIF17
-3.66331	0.893106	-0.88974	0.301917	0.55046	0.778591	7.01901e-34	0.104702	0.25314	220	SH2D5
-0.159319	-0.00326664	-0.344513	0.0513962	0.10569	0.122566	0.00193636	0.975343	0.00494135	221	HP1BP3
1.11108	-0.0493395	-0.179849	0.0284011	0.0578169	0.0654189	0	0.393452	0.00597425	222	EIF4G3
-1.24462	0.160556	-0.197663	0.0867108	0.18052	0.205273	1.01089e-46	0.373784	0.335582	223	ECE1
-1.92962	0.546145	0.209813	0.11576	0.240036	0.257291	2.19619e-62	0.0228899	0.414803	224	NBPF3
-1.12218	0.113421	0.147973	0.0791507	0.167009	0.177324	1.25682e-45	0.497053	0.404013	226	RAP1GAP
-0.539893	-0.0411561	-0.110252	0.0572922	0.120176	0.132319	4.36327e-21	0.732	0.404715	227	USP48
-4.3351	-0.100398	-0.148132	0.378986	0.801912	0.878563	2.67948e-30	0.900366	0.866105	228	HSPG2
-1.05639	0.179804	0.0481947	0.0750155	0.157554	0.171343	4.88083e-45	0.253779	0.778498	229	CDC42
-3.06122	0.47345	-0.220816	0.221954	0.460446	0.534226	2.84248e-43	0.303836	0.679359	230	WNT4
-2.17415	0.0765041	0.605462	0.130856	0.273445	0.271293	5.44993e-62	0.779647	0.0256303	231	ZBTB40
-3.02864	0.193506	-0.131466	0.226754	0.473556	0.528203	1.08549e-40	0.682816	0.803443	232	C1QA
-3.40741	0.134951	-0.824856	0.24899	0.475552	0.651297	1.24947e-42	0.776581	0.20534	233	C1QC
-2.91223	-0.0416728	-0.860738	0.193874	0.371282	0.504584	5.32695e-51	0.910633	0.0880383	234	C1QB
-1.3933	-0.150989	0.341311	0.0976517	0.211162	0.21262	3.46065e-46	0.474584	0.108436	235	EPHB2
-5.007	-0.633003	0.547697	0.680619	1.53073	1.4368	1.88739e-13	0.679219	0.703062	236	TEX46
-1.15994	0.554722	0.26204	0.0807055	0.166857	0.177865	7.6969e-47	0.000885688	0.140683	237	KDM1A
-3.46762	0.0131585	0.449827	0.257972	0.544895	0.547539	3.43793e-41	0.980734	0.411337	238	AL031428.1
-0.903932	0.241401	0.354022	0.0706075	0.147954	0.153943	1.59346e-37	0.102764	0.021465	239	LUZP1
-3.01069	0.357184	-0.590387	0.209471	0.416853	0.53191	7.66355e-47	0.391523	0.267026	240	LINC01355
-9.63212	-0.889427	-15.5683	341.291	1.22482	1102.47	0.977485	0.467734	0.988733	241	AL109936.6
-1.1903	0.504877	0.299951	0.0834323	0.173649	0.184278	3.53048e-46	0.00364377	0.103587	242	HNRNPR
-3.05574	0.268478	0.586642	0.202937	0.42124	0.425288	3.07752e-51	0.523896	0.167771	243	ZNF436
-3.72689	0.75429	-0.222719	0.303949	0.61643	0.718013	1.45633e-34	0.221087	0.756418	244	ZNF436-AS1
-2.70965	-0.0702225	-0.672448	0.188953	0.376385	0.464046	1.22447e-46	0.851997	0.14731	245	TCEA3
-2.65828	-0.53076	0.177152	0.186935	0.401351	0.392524	6.85413e-46	0.186024	0.651762	246	ASAP3
-2.28245	0.274128	0.259314	0.144898	0.305271	0.322116	6.64308e-56	0.369194	0.4208	249	RPL11
-2.21235	0.38444	0.466918	0.138452	0.290226	0.299814	1.78459e-57	0.185296	0.119385	250	ELOA
-1.98398	-0.227788	-0.266803	0.117614	0.247453	0.273928	7.66927e-64	0.357295	0.330062	251	ELOA-AS1
-2.01696	0.0774536	-0.0385191	0.119384	0.251856	0.275575	4.92327e-64	0.758439	0.888836	252	PITHD1
-2.94184	0.528201	-0.394643	0.194884	0.39074	0.47876	1.7385e-51	0.17644	0.409768	253	LYPLA2
-2.67294	0.216212	-0.443737	0.167913	0.339745	0.416337	4.71061e-57	0.524518	0.286508	254	GALE
-2.64215	0.308785	-0.304958	0.181834	0.37092	0.431836	7.76239e-48	0.405136	0.480071	255	HMGCL
-3.48401	0.718275	0.825391	0.263541	0.523518	0.525623	6.72577e-40	0.170059	0.116343	256	FUCA1
-2.73789	0.480858	-0.69877	0.181088	0.348743	0.465966	1.21185e-51	0.167948	0.133714	257	PNRC2
-1.22456	0.126011	0.115898	0.0852618	0.18091	0.193393	8.91578e-47	0.486092	0.548984	258	SRSF10
-3.04881	-0.0983823	0.460169	0.21164	0.448113	0.444642	4.76856e-47	0.826223	0.300706	259	IFNLR1
-2.29878	0.0996397	0.304955	0.143544	0.303151	0.31324	1.01233e-57	0.742398	0.330279	262	STPG1
-1.04407	0.577562	0.0926419	0.0813412	0.167858	0.184109	1.03452e-37	0.000580031	0.61483	263	NIPAL3
-2.4003	0.867168	0.628509	0.175042	0.366201	0.38039	8.52231e-43	0.017884	0.0984789	264	RCAN3
-0.828029	0.0665071	0.000201319	0.0660072	0.138888	0.15103	4.25973e-36	0.632042	0.998936	266	SRRM1
-3.84666	1.0322	-0.0292366	0.315401	0.634587	0.695302	3.26013e-34	0.103829	0.96646	267	CLIC4
-2.75305	0.66534	-0.0563379	0.18371	0.377588	0.425222	9.07826e-51	0.0780563	0.894596	269	SYF2
-0.351881	0.0364196	0.0490908	0.0570145	0.120603	0.129747	6.75261e-10	0.762668	0.705164	270	RSRP1
-4.08289	0.0541749	0.13116	0.371703	0.810918	0.857948	4.54725e-28	0.946735	0.878496	271	RHD
-1.70649	0.430512	0.310493	0.10706	0.224236	0.236809	3.36567e-57	0.0548699	0.189807	272	TMEM50A
-4.21103	0.162334	-0.2398	0.357951	0.743036	0.858046	5.96381e-32	0.82706	0.779883	273	RHCE
-0.407473	0.182176	-0.105265	0.0557182	0.115932	0.130307	2.61046e-13	0.116089	0.419191	274	MACO1
-15.8841	0.65569	17.3694	850.366	1.22502	1231.65	0.985097	0.592478	0.988748	275	LDLRAP1
-0.548763	0.0531012	0.31517	0.0614967	0.130272	0.134621	4.51924e-19	0.683555	0.0192238	277	MAN1C1
-3.61752	-0.351063	-0.698557	0.271031	0.544424	0.666926	1.22885e-40	0.519034	0.294902	279	SELENON
-5.10927	1.38915	0.196449	0.614809	1.21854	1.21872	9.54309e-17	0.254279	0.871942	280	AL020996.1
-2.20729	0.577201	0.366057	0.133875	0.276894	0.289951	4.50106e-61	0.0371094	0.206777	281	MTFR1L
-4.71613	-0.351068	-0.698552	0.469315	0.942964	1.15497	9.28287e-24	0.709668	0.545297	282	AUNIP
-4.89616	-1.37849	-0.945422	0.550649	1.13488	1.13522	6.02295e-19	0.224498	0.404953	283	AL033528.2
-3.3203	-0.511724	-0.45862	0.232062	0.485608	0.535091	1.95513e-46	0.291984	0.391396	284	PAQR7
-0.487243	0.545347	-0.0765377	0.069523	0.143722	0.161434	2.41104e-12	0.000147966	0.635421	285	STMN1
-3.23939	0.193644	0.18094	0.225841	0.48158	0.510836	1.16738e-46	0.687609	0.723187	286	PAFAH2
-3.47717	1.14489	0.440734	0.262831	0.525518	0.525718	5.91464e-40	0.0293625	0.401836	287	EXTL1
-2.09745	0.309633	-0.24706	0.126434	0.260271	0.304288	8.32942e-62	0.234181	0.416833	288	PDIK1L
-4.1226	1.01562	-0.217408	0.364253	0.72538	0.831136	1.06923e-29	0.161476	0.793646	289	ZNF593
-3.40994	0.1136	-0.409147	0.250186	0.515505	0.61501	2.66905e-42	0.825586	0.505878	290	CNKSR1
-2.58686	-0.0349107	-0.477463	0.174547	0.357149	0.422048	1.08109e-49	0.922132	0.257929	291	CEP85
-2.37108	0.0700968	-0.46532	0.157305	0.321823	0.38307	2.43039e-51	0.827576	0.224476	292	SH3BGRL3
-4.15321	-0.987718	0.518281	0.376395	0.823235	0.658855	2.61418e-28	0.230217	0.431493	293	UBXN11
-2.25725	0.43664	0.920923	0.145044	0.291387	0.291748	1.30766e-54	0.134007	0.00159634	294	DHDDS
-4.60002	-1.39169	0.949422	0.512722	1.10444	0.754645	2.9183e-19	0.207641	0.208354	295	AL513365.2
-1.84957	0.254875	-0.161584	0.111697	0.231569	0.264176	1.38338e-61	0.271053	0.540768	296	HMGN2
-4.61687	1.08539	0.5002	0.461676	0.923837	0.923953	1.52034e-23	0.240045	0.588253	297	RPS6KA1
-0.458242	-0.0565986	-0.170915	0.0559542	0.116905	0.130175	2.62092e-16	0.628285	0.189194	298	ARID1A
-4.16803	-0.481832	-1.54858	0.391777	0.656	1.07132	1.96666e-26	0.462644	0.148322	299	PIGV
-2.13176	0.256542	-0.125402	0.131122	0.272994	0.308276	1.9635e-59	0.347354	0.684165	300	ZDHHC18
-2.83959	0.471711	0.339259	0.187413	0.396531	0.417797	7.40308e-52	0.234206	0.416781	302	GPN2
-3.93026	-0.137952	-0.748386	0.318282	0.626367	0.80875	4.97127e-35	0.825683	0.354778	303	GPATCH3
-1.61713	0.00680029	0.139495	0.097656	0.207544	0.217666	1.36767e-61	0.973862	0.52161	304	NUDC
-2.50352	-0.0386383	-0.309715	0.157884	0.329122	0.376841	1.26385e-56	0.906545	0.411149	305	TRNP1
-2.06704	-0.578354	-0.0954685	0.128021	0.276388	0.27528	1.21119e-58	0.0363899	0.728738	306	SLC9A1
-1.6144	-0.0611636	-0.304891	0.0997077	0.207556	0.237468	5.80338e-59	0.768235	0.199168	307	WDTC1
-1.61875	0.330096	0.0223554	0.098255	0.20512	0.22628	5.55135e-61	0.107553	0.921301	308	TMEM222
-4.21103	0.162335	-0.239801	0.357951	0.743036	0.858045	5.96535e-32	0.827058	0.779881	310	MAP3K6
-3.80556	0.162333	-0.2398	0.292299	0.60669	0.700642	9.49035e-39	0.789028	0.732158	311	GPR3
[truncated: 15,937 more rows]

## Sheet: d. IN.2_Presympt
logFC_(Intercept)	logFC_apoeHigh	logFC_Gender	se_(Intercept)	se_apoeHigh	se_Gender	p_(Intercept)	p_apoeHigh	p_Gender	gene_id	gene
[truncated: 14,565 more rows]

[truncated: 6 more sheets: e. IN.0_sAD, f. IN.2_sAD, g. IN.0_ADAD, h. IN.2_ADAD, i. IN.0_OTH, j. IN.2_OTH]
