# Supplementary material for: Single-nucleus RNA-sequencing of autosomal dominant Alzheimer disease and risk variant carriers
Source: Nat Commun. 2023 Apr 21;14:2314. doi: 10.1038/s41467-023-37437-5 (PMC10121712; doi:10.1038/s41467-023-37437-5)
Supplement: Supplementary file 33 — Supplementary Dataset 30 [file 41467_2023_37437_MOESM33_ESM.xlsx]

## Sheet: APOE-high Pathway analysis
Supplementary Table: APOE-high pathway results
a. Pathway analysis results in genes upregulated in APOE-high neurons
b. Pathway analysis results in genes downregulated in APOE-high neurons

## Sheet: a. Upregulated
Significant Pathway Hits (Upregulated)
OTH												sAD												CO												ADAD												Presympt
IN.0						IN.2						IN.0						IN.2						IN.0						IN.2						IN.0						IN.2						IN.0
KEGG_2021			GO_BP_2021			KEGG_2021			GO_BP_2021			KEGG_2021			GO_BP_2021			KEGG_2021			GO_BP_2021			KEGG_2021			GO_BP_2021			KEGG_2021			GO_BP_2021			KEGG_2021			GO_BP_2021			KEGG_2021			GO_BP_2021			KEGG_2021
Term	Adjusted.P.value	Genes	Term	Adjusted.P.value	Genes	Term	Adjusted.P.value	Genes	Term	Adjusted.P.value	Genes	Term	Adjusted.P.value	Genes	Term	Adjusted.P.value	Genes	Term	Adjusted.P.value	Genes	Term	Adjusted.P.value	Genes	Term	Adjusted.P.value	Genes	Term	Adjusted.P.value	Genes	Term	Adjusted.P.value	Genes	Term	Adjusted.P.value	Genes	Term	Adjusted.P.value	Genes	Term	Adjusted.P.value	Genes	Term	Adjusted.P.value	Genes	Term	Adjusted.P.value	Genes	Term	Adjusted.P.value
Renin secretion	0.00909987	PDE1A	NA	NA	NA	NA	NA	NA	NA	NA	NA	Glutamatergic synapse	0.00130256	ITPR1;SLC1A2;SLC1A3;GRIK4;PLA2G4A;PRKCA;ADCY2;GNAI1	regulation of platelet activation (GO:0010543)	0.00162453	C1QTNF1;SYK;PLA2G4A;PRKCA;APOE	Salivary secretion	0.0347611	CST3;ATP1A2	cell communication by electrical coupling involved in cardiac conduction (GO:0086064)	0.00852883	GJA1;ATP1A2	NA	NA	NA	NA	NA	NA	NA	NA	NA	regulation of mesenchymal stem cell differentiation (GO:2000739)	0.00366486	LTBP3	Pathways in cancer	2.36287e-10	RB1;SPI1;CSF3R;FGF1;CCND3;EDNRB;RASSF5;IL13RA1;PDGFRB;IL4R;HGF;PRKCA;MITF;RUNX1;EML4;COL4A5;IL6ST;TP53;NOTCH2;CSF1R;NOTCH1;CTBP2;MAX;EPAS1;PDGFB;LPAR1;MGST1;PLD1;STK4;HIF1A;CSF2RA;FOXO1;RASGRP3;PLCG2;HMOX1;STAT5A;SMAD2;CREBBP;SMAD3;ESR1;NFKBIA;CDK6;LPAR5;LPAR6;GNAQ;BCL2;GNB4;GRB2;FGFR3;GSTM5;NFE2L2;PIK3CD;GLI3;GLI2;CASP7;CASP8;SUFU;ITGAV;POLK;JAK2;JAK1;HSP90AA1;APAF1;IFNGR1;IL15;IFNGR2;NCOA4;FOS;…	neutrophil activation involved in immune response (GO:0002283)	2.25879e-18	CYFIP1;TMEM179B;LGALS3;LAMP1;C3AR1;TOM1;COTL1;OSTF1;B2M;IST1;SLC11A1;PRKCD;HLA-B;ADAM10;CYBA;ATP11A;UNC13D;ARHGAP45;ACLY;RAB31;TYROBP;PADI2;FTL;CFD;TMEM63A;PSMD13;FPR1;MGST1;PSEN1;PLD1;GNS;C3;RAP1B;TRPM2;SDCBP;RAP1A;NCKAP1L;CD14;ATG7;SLC15A4;S100A11;ARSB;GSDMD;VAT1;ATP8B4;FUCA1;IDH1;HSPA6;DNAJC13;BST2;PTPRC;CYSTM1;DEGS1;MAN2B1;ITGAM;B4GALT1;SLC44A2;SNAP23;CTSZ;FAF2;PTPRJ;MAGT1;HMGB1;ITGAL;SLC2A5;…	Hippo signaling pathway	1.74755e-06	CRB2;YAP1;SMAD1;CRB1;TCF7L2;TCF7L1;WWC1;FZD6;FZD8;LIMD1;TGFBR1;STK3;GLI2;TGFBR2;PPP2CB;CCND3;APC;RASSF4;PPP2R2B;PARD3;CTNNA2;BMPR1B;TEAD1	cellular response to cytokine stimulus (GO:0071345)	2.30199e-07	CSF1R;NFAT5;CEBPD;ZFAND6;DOCK8;SLA;PIK3CD;RORA;AQP4;MT1X;HIF1A;FGF2;CSF2RA;FOXO1;ZFP36L2;ICAM1;ZFP36L1;MT2A;PTPRZ1;ALOX5;INPP5D;DPYSL3;ITGAX;HMOX1;FYN;SOX9;CD58;JUNB;HLA-DPA1;IL13RA1;SYK;IFNGR1;IL10RA;IRAK3;FOS;TNFRSF1B;OSMR;F3;PTPN14;VAV1;TNFRSF1A;HCK;BCL6;RAPGEF1;HCLS1;GRB2;TLR2	Phagosome	0.00531532
Taste transduction	0.00909987	PDE1A	NA	NA	NA	NA	NA	NA	NA	NA	NA	Gastric acid secretion	0.00497435	KCNJ10;ITPR1;PRKCA;ADCY2;ATP1A2;GNAI1	positive regulation of phosphatidylinositol 3-kinase signaling (GO:0014068)	0.0383537	MYDGF;HAX1;IL18;HCLS1;PIK3AP1;PIK3R5	NA	NA	NA	negative regulation of extrinsic apoptotic signaling pathway in absence of ligand (GO:2001240)	0.00852883	EYA2;HSPA1A	NA	NA	NA	NA	NA	NA	NA	NA	NA	elastic fiber assembly (GO:0048251)	0.00366486	LTBP3	Fc gamma R-mediated phagocytosis	1.65068e-07	NCF1;ARPC1B;WAS;PIK3CD;PLD1;FCGR3A;SCIN;INPP5D;PLCG2;WASF2;LYN;VASP;ACTR3;VAV3;GSN;SYK;MYO10;LIMK2;PRKCD;PLA2G4A;PRKCA;GAB2;VAV1;DNM2;VAV2;HCK;MARCKS;PTPRC;FCGR2A;PLPP3;DOCK1	neutrophil degranulation (GO:0043312)	4.10568e-18	CYFIP1;TMEM179B;LGALS3;LAMP1;C3AR1;TOM1;COTL1;OSTF1;B2M;IST1;SLC11A1;PRKCD;HLA-B;ADAM10;CYBA;ATP11A;UNC13D;ARHGAP45;ACLY;RAB31;TYROBP;PADI2;FTL;CFD;TMEM63A;PSMD13;FPR1;MGST1;PSEN1;PLD1;GNS;C3;RAP1B;TRPM2;SDCBP;RAP1A;NCKAP1L;CD14;ATG7;SLC15A4;S100A11;ARSB;GSDMD;VAT1;ATP8B4;FUCA1;IDH1;HSPA6;DNAJC13;BST2;PTPRC;CYSTM1;DEGS1;MAN2B1;ITGAM;B4GALT1;SLC44A2;SNAP23;CTSZ;FAF2;PTPRJ;MAGT1;HMGB1;ITGAL;SLC2A5;…	Pathways in cancer	5.63135e-06	RB1;NOTCH2;CSF1R;NOTCH1;LAMA1;MGST1;PIK3CD;ADCY2;ADCY8;HIF1A;ADCY7;FGF2;CSF2RA;GLI3;FOXO1;GLI2;PLD2;GNGT1;GNA13;CCND3;EDNRB;GNG5;ERBB2;HMOX1;CTNNA2;IL13RA1;TCF7L2;EGLN3;TCF7L1;IFNGR1;FZD6;FZD8;FOS;AGT;TGFBR1;RUNX1;TGFBR2;APC;LPAR5;GNAQ;ITGA6;GRB2;FGFR3;FGFR2	cytokine-mediated signaling pathway (GO:0019221)	2.67909e-06	CIITA;PITPNA;SLA;PIK3CD;RORA;FGF2;ICAM1;MT2A;ITGAX;JUNB;HLA-DPA1;IL13RA1;SYK;GPR35;IFNGR1;IRAK3;FOS;TNFRSF1B;OSMR;F3;IL17RB;VAV1;TNFRSF1A;HLA-E;HCK;PSMA1;RAPGEF1;LCP1;CD44;YAP1;CSF1R;CEBPD;HIF1A;CSF2RA;FOXO1;PTPRZ1;ALOX5;INPP5D;HMOX1;FYN;IL10RA;MX1;MSN;PSMB9;BST2;BCL6;HLA-DRA;ACKR3;GRB2;LTBR;XAF1;HLA-DRB1	Gastric acid secretion	0.00531532
Morphine addiction	0.00909987	PDE1A	NA	NA	NA	NA	NA	NA	NA	NA	NA	Platelet activation	0.00670668	APBB1IP;SYK;ITPR1;PLA2G4A;ADCY2;GNAI1;PIK3R5	cellular response to organic substance (GO:0071310)	0.0383537	ACVR1;PID1;PLK5;HAX1;IL18;HCLS1;BMPR1B	NA	NA	NA	negative regulation of signal transduction in absence of ligand (GO:1901099)	0.00852883	EYA2;HSPA1A	NA	NA	NA	NA	NA	NA	NA	NA	NA	positive regulation of stem cell differentiation (GO:2000738)	0.00366486	LTBP3	Toxoplasmosis	3.34288e-07	CIITA;LAMA1;LAMA4;GNAI3;LY96;RELA;PIK3R5;GNAI2;CASP8;HLA-DMB;ALOX5;JAK2;HLA-DPA1;JAK1;IFNGR1;LAMB2;IFNGR2;IL10RA;HSPA6;STAT3;IRAK4;TNFRSF1A;NFKBIA;BCL2;HLA-DPB1;HLA-DRA;TAB2;ITGA6;HLA-DRB1;HSPA1B;HLA-DQB1;TLR2;HSPA1A	neutrophil mediated immunity (GO:0002446)	4.10568e-18	CYFIP1;TMEM179B;LGALS3;LAMP1;C3AR1;TOM1;COTL1;OSTF1;B2M;IST1;SLC11A1;PRKCD;HLA-B;ADAM10;CYBA;ATP11A;UNC13D;ARHGAP45;ACLY;RAB31;TYROBP;PADI2;FTL;CFD;TMEM63A;PSMD13;FPR1;MGST1;PSEN1;PLD1;GNS;C3;RAP1B;TRPM2;SDCBP;RAP1A;NCKAP1L;CD14;ATG7;SLC15A4;S100A11;ARSB;GSDMD;VAT1;ATP8B4;FUCA1;IDH1;HSPA6;DNAJC13;BST2;PTPRC;CYSTM1;DEGS1;MAN2B1;ITGAM;B4GALT1;SLC44A2;SNAP23;CTSZ;FAF2;PTPRJ;MAGT1;HMGB1;ITGAL;SLC2A5;…	Chagas disease	0.000119923	C1QB;C1QA;IFNGR1;PIK3CD;FOS;TGFBR1;TGFBR2;TNFRSF1A;C3;GNA14;PPP2CB;PPP2R2B;GNAQ;TLR2;C1QC	regulation of small GTPase mediated signal transduction (GO:0051056)	6.23477e-05	STARD13;ARHGEF26;ARAP1;ARHGAP15;ARHGAP26;ARHGAP5;ARHGAP24;VAV1;GNA13;AKAP13;FGD4;ARHGAP31;OPHN1;RHOJ;PLCE1;ARHGEF4;SRGAP2;SRGAP1;CGNL1;RHOQ	Salmonella infection	0.00531532
Purine metabolism	0.00967488	PDE1A	NA	NA	NA	NA	NA	NA	NA	NA	NA	Toxoplasmosis	0.0193385	CIITA;ALOX5;TAB1;GNAI1;PIK3R5;TLR2	positive regulation of bone resorption (GO:0045780)	0.0383537	SYK;SPP1;PRKCA	NA	NA	NA	regulation of extrinsic apoptotic signaling pathway in absence of ligand (GO:2001239)	0.0095443	EYA2;HSPA1A	NA	NA	NA	NA	NA	NA	NA	NA	NA	positive regulation of stem cell proliferation (GO:2000648)	0.00366486	LTBP3	Osteoclast differentiation	5.92003e-07	CSF1R;SPI1;CSF1;NCF1;PIK3CD;TREM2;RELA;FCGR3A;CALCR;PLCG2;BLNK;FYN;JUNB;JAK1;SYK;IFNGR1;IFNGR2;NFATC2;CYBA;MITF;NFATC1;LILRB1;FOS;GAB2;LILRB4;TGFBR1;TGFBR2;TNFRSF1A;NFKBIA;TYROBP;FCGR2A;GRB2;TAB2;PPARG;SQSTM1	positive regulation of intracellular signal transduction (GO:1902533)	1.80336e-10	CD86;TFRC;NCF1;WWC1;IRS2;FGF1;GJA1;TRIM25;LGALS9;SOX9;TRIM22;WLS;PDGFRB;HGF;SOX11;GPR37L1;PRKD2;ROR1;ROR2;ALPK1;TP53;CARD11;PDGFB;LPAR1;DDX60;PIK3R5;CALCR;PDGFC;PLCG2;HMOX1;SLC38A9;CD14;LYN;WDR59;NEK6;EIF2AK2;TNFRSF10B;ESR1;PUM2;BST2;PTPRC;REL;BCL2;CASS4;PLXNB1;GRB2;TAB2;FGFR3;HLA-DRB1;BCAR3;GPR89A;FLT1;RNF13;SLC44A2;PIK3CD;CGAS;TREM2;PTPRJ;HMGB1;LITAF;AKAP13;CASP8;CASP10;ITGAV;JAK2;HSP90AA1;ADGR…	Proteoglycans in cancer	0.000119923	HPSE2;SDC4;ITGB5;SDC2;FZD6;FZD8;ITPR2;MSN;PIK3CD;HIF1A;FGF2;VAV1;MRAS;ERBB2;PLCE1;TIMP3;HCLS1;GRB2;ITGA5;EZR;CD44;TLR2	negative regulation of Wnt signaling pathway (GO:0030178)	0.00168086	RNF43;TCF7L2;TLE1;FZD6;KREMEN1;LRP4;NFATC1;APCDD1;LIMD1;GLI3;STK3;PSMB9;SLC9A3R1;CYLD;RNF213;ZNRF3;PSMA1;APC;DACT3;SOX9;APOE	Parkinson disease	0.00531532
Calcium signaling pathway	0.0143999	PDE1A	NA	NA	NA	NA	NA	NA	NA	NA	NA	Rap1 signaling pathway	0.0193385	APBB1IP;DOCK4;CNR1;MAGI2;PRKCA;ADCY2;SIPA1L2;GNAI1	NA	NA	NA	NA	NA	NA	negative regulation of transforming growth factor beta receptor signaling pathway (GO:0030512)	0.0297615	PRDM16;HSPA1A	NA	NA	NA	NA	NA	NA	NA	NA	NA	maintenance of protein localization in organelle (GO:0072595)	0.00366486	SUPT7L	Lipid and atherosclerosis	1.70513e-06	CAMK2D;NCF1;LY96;PIK3CD;TANK;RELA;RAP1B;CASP7;RAP1A;CASP8;OLR1;NLRP3;CD14;JAK2;CAMK2G;MAP3K5;ABCA1;LYN;VAV3;HSP90AA1;APAF1;STAT3;HSPA6;IL18;NFATC2;TNFRSF10B;PRKCA;NFATC1;CYBA;FOS;IRAK4;POU2F2;VAV1;VAV2;MIB1;TNFRSF1A;NFKBIA;TRAF3;BCL2;PPARG;TAB2;ATF6;TP53;PLCB2;HSPA1B;TLR2;HSPA1A;NFE2L2	cellular response to cytokine stimulus (GO:0071345)	3.23699e-10	CD86;CSF3R;CSF1;ZFAND6;HNRNPU;SLA;AQP4;MT2A;LGALS9;SOX9;JUNB;IL13RA1;IL4R;HGF;SIGIRR;IL6ST;TP53;CSF1R;SHMT1;FPR1;FOXO3;HIF1A;CSF2RA;FOXO1;ZFP36L2;ZFP36L1;INPP5D;HMOX1;SOCS6;MCL1;STAT5A;SMAD3;LRCH1;BCL6;BCL2;GRB2;NFE2L2;ITGAM;DOCK8;PIK3CD;PTPRJ;ITGAX;JAK2;HLA-DPA1;JAK1;HSP90AA1;SYK;DUSP1;IFNGR1;IFNGR2;IL18;IL16;IRAK3;FOS;GAB2;IRAK4;OXSR1;TNFRSF1B;OSMR;F3;VAV1;TNFRSF1A;HCK;RAPGEF1;HCLS1;CHI3L1;IRF8…	Osteoclast differentiation	0.000317691	CSF1R;SYK;IFNGR1;NFATC2;PIK3CD;CYBA;NFATC1;FOS;TGFBR1;TGFBR2;TNFRSF1A;CYLD;BLNK;GRB2;FYN;JUNB	regulation of Wnt signaling pathway (GO:0030111)	0.00226467	RNF43;MACF1;TCF7L1;TLE1;CTNND2;KREMEN1;NFATC1;APCDD1;RUNX1;GNAQ;OTULIN;DACT3;FGFR2;WLS;TLR2	Gap junction	0.00531532
Olfactory transduction	0.0219998	PDE1A	NA	NA	NA	NA	NA	NA	NA	NA	NA	Salivary secretion	0.0347254	CST3;ITPR1;PRKCA;ADCY2;ATP1A2	NA	NA	NA	NA	NA	NA	positive regulation of multicellular organismal process (GO:0051240)	0.0297615	GJA1;PRDM16;APOE	NA	NA	NA	NA	NA	NA	NA	NA	NA	maintenance of protein location in nucleus (GO:0051457)	0.00366486	SUPT7L	Regulation of actin cytoskeleton	6.06136e-06	CYFIP1;ITGAM;ITGB5;ROCK1;ITGB4;ARPC1B;LPAR1;PDGFB;CXCR4;PIK3CD;FGF1;ITGAL;MYLK;FGD3;GNA13;SCIN;PDGFC;GNA12;ITGAX;PIP4K2A;ITGB8;PIP4K2B;NCKAP1L;ITGAV;WASF2;VAV3;PDGFRB;ACTR3;GSN;EGF;LIMK2;MSN;SSH2;VAV1;VAV2;SSH1;DIAPH2;PIKFYVE;LPAR5;APC;ARHGEF4;MYH9;ITGA6;EZR;FGFR3;DOCK1;ARHGEF6	cytokine-mediated signaling pathway (GO:0019221)	4.07903e-10	CD86;SPI1;CSF3R;CSF1;SLA;IRS2;IFIT2;MT2A;TRIM25;MAP3K8;JUNB;B2M;TRIM22;IL13RA1;IL4R;HGF;PRKCD;HLA-B;HLA-E;IL6ST;SQSTM1;TP53;CSF1R;PSMD13;CTR9;FPR1;PDGFB;FOXO3;HIF1A;CSF2RA;FOXO1;RAP1B;INPP5D;HMOX1;SOCS6;MCL1;STAT5A;MSN;BST2;NFKBIA;BCL6;BCL2;HLA-DRA;GRB2;TAB2;XAF1;HLA-DRB1;CIITA;ITGAM;EDA;PIK3CD;PTPRJ;ITGAX;JAK2;APPL2;HLA-DPA1;JAK1;HSP90AA1;FCER1G;SYK;IFNGR1;RIPK2;IL15;IFNGR2;IL18;IL16;IRAK3;FOS;G…	Kaposi sarcoma-associated herpesvirus infection	0.000397154	RB1;TCF7L2;TCF7L1;SYK;IFNGR1;NFATC2;ITPR2;PIK3CD;NFATC1;FOS;HIF1A;FGF2;ICAM1;HLA-E;PIK3R5;TNFRSF1A;C3;GNGT1;HCK;GNG5	positive regulation of nucleic acid-templated transcription (GO:1903508)	0.00226467	YAP1;CIITA;NOTCH1;RORA;HIF1A;FGF2;GLI3;FOXO1;GLI2;NPAS3;MED12;ZMIZ1;NUP85;PRDM16;WBP2NL;SOX9;APOE;TBL1X;ZNF423;RREB1;TEAD1;RNF20;CD74;ZFHX3;TAF15;NFATC2;NFATC1;PAX6;FOS;FLI1;AGT;TGFBR1;RUNX1;TAL1;LHX2;ZNF516;HLA-DRB1;TRIM56	Pathogenic Escherichia coli infection	0.00531532
NA	NA	NA	NA	NA	NA	NA	NA	NA	NA	NA	NA	Aldosterone synthesis and secretion	0.0347254	NR4A2;ITPR1;PRKCA;ADCY2;ATP1A2	NA	NA	NA	NA	NA	NA	negative regulation of extrinsic apoptotic signaling pathway (GO:2001237)	0.0297615	EYA2;HSPA1A	NA	NA	NA	NA	NA	NA	NA	NA	NA	extracellular matrix assembly (GO:0085029)	0.00376919	LTBP3	Tuberculosis	6.86544e-06	CIITA;CAMK2D;ITGAM;CTSS;MALT1;RELA;C3;MRC2;FCGR3A;CASP8;HLA-DMB;LAMP1;CASP10;MRC1;ITGAX;CD14;JAK2;CAMK2G;HLA-DPA1;JAK1;CD74;CREBBP;FCER1G;APAF1;SYK;IFNGR1;RIPK2;IFNGR2;IL10RA;IL18;IRAK4;TNFRSF1A;TLR1;FCGR2A;BCL2;HLA-DPB1;HLA-DRA;HLA-DRB1;HLA-DQB1;RAB7A;TLR2	positive regulation of transcription; DNA-templated (GO:0045893)	6.13108e-10	CD86;ZNF175;SPI1;CCNT2;NCF1;MAML2;CD81;SERPINE1;HNRNPU;RORB;FGF1;ELK3;YY1;RPS6KA3;ZMIZ1;CREB3L2;NAMPT;RPS6KA1;SOX9;JUNB;MAP3K5;MEF2A;DDX17;SMARCC2;SLC11A1;HGF;LMO2;SOX11;MITF;MED6;RUNX2;RUNX1;KAT6B;RFX4;KAT6A;PADI2;PRKD2;MAML3;ATF6;SQSTM1;TP53;NOTCH1;AKNA;CTBP2;MAX;EPAS1;KMT2C;PDGFB;GLIS3;CREBL2;NRF1;PSEN1;ZNF24;FOXO3;PRDM11;HIF1A;FOXO1;NPAS3;WBP2NL;PRDM16;HIVEP1;NLRP3;APOE;ZNF423;RREB1;SMAD2;WWT…	Phospholipase D signaling pathway	0.000411306	DGKG;SYK;PIK3CD;PLA2G4A;ADCY2;ADCY8;ADCY7;AGT;PIK3R5;PLD2;GNA13;MRAS;LPAR5;GRB2;FYN;PLPP3;RAPGEF3	regulation of canonical Wnt signaling pathway (GO:0060828)	0.00226467	TCF7L2;TLE1;CTNND2;FZD6;KREMEN1;LRP4;LIMD1;GLI3;PSMB9;STK3;CYLD;SLC9A3R1;ZNRF3;PSMA1;APC;GNAQ;OTULIN;DACT3;GPC5;SOX9;APOE;TBL1X;FGFR2;WLS	Adrenergic signaling in cardiomyocytes	0.0478527
NA	NA	NA	NA	NA	NA	NA	NA	NA	NA	NA	NA	Long-term depression	0.0347254	ITPR1;PLA2G4A;PRKCA;GNAI1	NA	NA	NA	NA	NA	NA	sensory perception of mechanical stimulus (GO:0050954)	0.0297615	ADGRV1;CDC14A	NA	NA	NA	NA	NA	NA	NA	NA	NA	histone H3 acetylation (GO:0043966)	0.005769	SUPT7L	Rap1 signaling pathway	2.56776e-05	CSF1R;DOCK4;FLT1;ITGAM;CSF1;CTNND1;FPR1;LPAR1;PDGFB;GNAI3;PIK3CD;ADCY2;FGF1;ITGAL;ADCY7;GNAI2;RASGRP3;RAP1B;RAP1A;RASSF5;PDGFC;VASP;VAV3;PDGFRB;FYB1;EGF;HGF;VEGFB;PRKCA;VAV1;VAV2;VEGFA;APBB1IP;LPAR5;PRKD3;PARD3;GNAQ;RAPGEF1;PRKD2;TLN2;PLCB2;FGFR3;RAPGEF3;SIPA1	regulation of intracellular signal transduction (GO:1902531)	2.09276e-09	PRR5;LRRK2;WWC1;ZFAND6;FAM13A;ULK4;PRKAG2;HSPB1;TREM2;PRDM1;FGF1;ARHGAP6;PREX1;AKAP13;SPRED1;RASSF2;OPHN1;ARHGDIB;PIP4K2A;PIP4K2B;ITGAV;CMKLR1;IER3;VAV3;SLC15A2;VRK2;ARAP1;VAV1;VAV2;ARHGAP45;TIAM2;RCN3;TRAF3;KAT6A;DDIT4;RHOJ;ARHGEF4;PRKD2;RHOU;TNIK;ARHGEF2;EZR;SGK1;SQSTM1;TP53;RHOQ;ARHGEF6;PHLPP1;SGMS1;ARHGEF26;ARHGAP18;PRDM11;ARHGAP15;STK4;RELA;FGD2;STK3;FGD3;PKHD1;ARHGAP22;GNA13;ABR;FGD4;WRN;TP…	Fc gamma R-mediated phagocytosis	0.000753799	SYK;MYO10;ASAP3;PIK3CD;PLA2G4A;ASAP2;VAV1;PLD2;HCK;PTPRC;INPP5D;PLPP3;WASF2	regulation of extracellular matrix organization (GO:1903053)	0.00226467	RB1;NOTCH1;AEBP1;AGT;RUNX1;DDR2	Oxytocin signaling pathway	0.0478527
NA	NA	NA	NA	NA	NA	NA	NA	NA	NA	NA	NA	Phospholipase D signaling pathway	0.0347254	SYK;DGKB;PLA2G4A;PRKCA;ADCY2;PIK3R5	NA	NA	NA	NA	NA	NA	sensory perception of sound (GO:0007605)	0.0297615	ADGRV1;CDC14A	NA	NA	NA	NA	NA	NA	NA	NA	NA	histone acetylation (GO:0016573)	0.00866249	SUPT7L	Th17 cell differentiation	2.56776e-05	HIF1A;RELA;HLA-DMB;STAT6;JAK2;HLA-DPA1;JAK1;SMAD2;STAT5A;HSP90AA1;IL4R;SMAD3;IFNGR1;IFNGR2;STAT3;NFATC2;NFATC1;FOS;TGFBR1;RUNX1;TGFBR2;NFKBIA;CD4;HLA-DPB1;HLA-DRA;IL6ST;HLA-DRB1;HLA-DQB1	positive regulation of transcription by RNA polymerase II (GO:0045944)	9.09512e-09	ZNF175;SPI1;CCNT2;MAML2;PLXND1;CD81;WWC1;SERPINE1;HNRNPU;RORB;FGF1;ELK3;YY1;RPS6KA3;ZMIZ1;NAMPT;RPS6KA1;SOX9;JUNB;MEF2A;DDX17;SLC11A1;HGF;LMO2;SOX11;MITF;MED6;RUNX2;RUNX1;KAT6B;RFX4;KAT6A;PRKD2;MAML3;ATF6;SQSTM1;TP53;NOTCH1;AKNA;CTBP2;MAX;EPAS1;KMT2C;PDGFB;GLIS3;NRF1;ZNF24;FOXO3;HIF1A;FOXO1;HIVEP1;NLRP3;RREB1;SMAD2;WWTR1;CREBBP;ZFHX3;SMAD3;EAF2;LARP7;NFATC1;POU2F2;ESR1;SETX;NFKBIA;NR4A2;TFCP2;NR4…	Mineral absorption	0.000875454	MT2A;HEPH;MT1M;SLC40A1;ATP2B4;MT1G;HMOX1;MT1X;ATP1A2;MT1E	establishment or maintenance of epithelial cell apical/basal polarity (GO:0045197)	0.00298398	CRB2;CRB1;SLC9A3R1;OPHN1;PARD3;MSN;EZR;PARD3B	Circadian entrainment	0.0478527
NA	NA	NA	NA	NA	NA	NA	NA	NA	NA	NA	NA	Retrograde endocannabinoid signaling	0.0347254	CNR1;ITPR1;PRKCA;ADCY2;MGLL;GNAI1	NA	NA	NA	NA	NA	NA	negative regulation of cellular protein metabolic process (GO:0032269)	0.0297615	CST3;APOE	NA	NA	NA	NA	NA	NA	NA	NA	NA	protein localization to nucleus (GO:0034504)	0.0116293	SUPT7L	Chagas disease	2.83297e-05	C1QB;C1QA;SERPINE1;GNAI3;PIK3CD;PPP2R2A;RELA;GNAI2;C3;GNA14;PPP2CB;CASP8;PPP2R1B;SMAD2;IFNGR1;IFNGR2;FOS;IRAK4;CFLAR;TGFBR1;TGFBR2;TNFRSF1A;NFKBIA;GNAQ;PLCB2;TLR2;C1QC	response to cytokine (GO:0034097)	7.30397e-08	CSF1R;NFAT5;CIITA;SETD2;SP100;CALCOCO2;CXCR4;RELA;CXCL16;CASP8;KYNU;TIMP2;TIMP3;LGALS9;JAK2;MCL1;SNCA;CD74;PTPN18;SMAD3;SLC11A1;MX2;MX1;STAT3;ADAM10;EIF2AK2;PRKCA;IRAK3;OSMR;PTPN14;SIGIRR;BST2;PLSCR1;BCL2;REL;CHI3L1;HCLS1;PTPN9;IL6ST;XAF1;PTPN2;TRIM56	Regulation of actin cytoskeleton	0.00140245	ITGB5;ITGB4;MSN;PIK3CD;FGF2;VAV1;GNA13;MRAS;DIAPH3;LPAR5;APC;ITGAX;ARHGEF4;NCKAP1L;ITGA6;ITGA5;EZR;FGFR3;WASF2;FGFR2	positive regulation of intracellular signal transduction (GO:1902533)	0.00304837	BCAR3;NFAT5;WWC1;PIK3CD;CGAS;ATP2C1;FGF2;PIK3R5;SLC9A3R1;AKAP13;GJA1;ERBB2;HMOX1;FYN;SOX9;SASH1;WLS;CD74;TCF7L2;ADGRV1;LAPTM5;TNFRSF10B;GPR37L1;S100B;F3;AGT;VAV1;TGFBR1;TNFRSF1A;BST2;PTPRC;HCLS1;GRB2;LTBR;ALPK1;FGFR3;HLA-DRB1;FGFR2;TLR2	Aldosterone synthesis and secretion	0.0478527
NA	NA	NA	NA	NA	NA	NA	NA	NA	NA	NA	NA	Adrenergic signaling in cardiomyocytes	0.0347254	PPP2R2B;PRKCA;ADCY2;ATP1A2;GNAI1;PIK3R5	NA	NA	NA	NA	NA	NA	positive regulation of cold-induced thermogenesis (GO:0120162)	0.0297615	GJA1;PRDM16	NA	NA	NA	NA	NA	NA	NA	NA	NA	supramolecular fiber organization (GO:0097435)	0.0347927	LTBP3	Leishmaniasis	5.98777e-05	ITGAM;NCF1;IFNGR1;IFNGR2;CYBA;FOS;IRAK4;RELA;C3;NFKBIA;FCGR3A;HLA-DMB;FCGR2A;HLA-DPB1;HLA-DRA;TAB2;JAK2;HLA-DRB1;HLA-DPA1;JAK1;HLA-DQB1;TLR2	regulation of small GTPase mediated signal transduction (GO:0051056)	1.17267e-07	ARHGEF26;FAM13A;ARHGAP18;ARHGAP15;ARHGAP6;FGD2;ARHGAP22;FGD3;GNA13;PREX1;ABR;AKAP13;FGD4;OPHN1;ARHGDIB;ITGAV;A2M;SRGAP2;SRGAP1;CGNL1;VAV3;STARD13;MYO9B;ARAP1;ARHGAP26;ARHGAP25;ARHGAP24;VAV1;ARHGAP45;CD2AP;VAV2;TIAM2;ARHGAP31;RHOJ;ARHGEF4;RHOU;ARHGEF2;SQSTM1;RHOQ;ARHGEF6	Human papillomavirus infection	0.00151063	RB1;NOTCH2;NOTCH1;MAML2;ITGB5;ITGB4;LAMA1;PIK3CD;FOXO1;PPP2CB;SLC9A3R1;CCND3;TCF7L2;TCF7L1;FZD6;MX1;FZD8;PPP2R5A;HLA-E;TNFRSF1A;APC;PPP2R2B;PARD3;GRB2;ITGA6;ITGA5	peptidyl-tyrosine modification (GO:0018212)	0.00431618	TPST2;HCK;CSF1R;EFEMP1;SYK;ERBB2;FYN;FGFR3;FGFR2;DDR2	NA	NA
NA	NA	NA	NA	NA	NA	NA	NA	NA	NA	NA	NA	Oxytocin signaling pathway	0.0347254	ITPR1;PLA2G4A;PRKCA;ADCY2;GNAI1;PIK3R5	NA	NA	NA	NA	NA	NA	regulation of transforming growth factor beta receptor signaling pathway (GO:0017015)	0.0297615	PRDM16;HSPA1A	NA	NA	NA	NA	NA	NA	NA	NA	NA	NA	NA	NA	Sphingolipid signaling pathway	5.98777e-05	ASAH1;ROCK1;SGMS1;GNAI3;PIK3CD;PPP2R2A;PLD1;RELA;GNAI2;GNA13;PPP2CB;PPP2R1B;SPTLC2;SPTLC3;GNA12;FYN;MAP3K5;FCER1G;PPP2R5A;PRKCA;GAB2;SGPP1;TNFRSF1A;GNAQ;BCL2;DEGS1;TP53;PLCB2;NSMAF	interferon-gamma-mediated signaling pathway (GO:0060333)	1.17458e-07	CIITA;CAMK2D;SP100;PTAFR;MT2A;TRIM25;JAK2;B2M;CAMK2G;TRIM22;HLA-DPA1;JAK1;IFNGR1;IFNGR2;PRKCD;HLA-B;HLA-E;HCK;OAS3;HLA-DPB1;IRF8;HLA-DRA;IRF5;CD44;HLA-DRB1;HLA-DQB1	Rap1 signaling pathway	0.00215044	CSF1R;DOCK4;FYB1;PIK3CD;ADCY2;ADCY8;ADCY7;FGF2;VAV1;APBB1IP;MRAS;LPAR5;PARD3;GNAQ;RAPGEF1;PLCE1;FGFR3;RAPGEF3;FGFR2	positive regulation of signal transduction (GO:0009967)	0.00431618	YAP1;MACF1;CD74;POGLUT1;NOTCH1;MAML2;LOXL3;LY86;SORBS1;TPD52L1;HIF1A;F3;TGFBR1;C3;KAT2B;PTPRC;ZMIZ1;BMP2K;ITGA5;FGFR2;SASH1;WLS;TLR2	NA	NA
NA	NA	NA	NA	NA	NA	NA	NA	NA	NA	NA	NA	Parathyroid hormone synthesis; secretion and action	0.0347254	NR4A2;ITPR1;PRKCA;ADCY2;GNAI1	NA	NA	NA	NA	NA	NA	negative regulation of transmembrane receptor protein serine/threonine kinase signaling pathway (GO:0090101)	0.0297615	PRDM16;HSPA1A	NA	NA	NA	NA	NA	NA	NA	NA	NA	NA	NA	NA	Influenza A	6.28284e-05	CIITA;CALCOCO2;PIK3CD;RELA;IFIH1;CCND3;CASP8;HLA-DMB;TRIM25;NLRP3;JAK2;KPNA1;HLA-DPA1;JAK1;CREBBP;APAF1;DDX58;IFNGR1;IFNGR2;MX2;MX1;IL18;EIF2AK2;TNFRSF10B;PRKCA;IRAK4;TNFRSF1A;NFKBIA;DNAJC3;CDK6;HNRNPUL1;TRAF3;OAS3;HLA-DPB1;HLA-DRA;HLA-DRB1;HLA-DQB1	transmembrane receptor protein tyrosine kinase signaling pathway (GO:0007169)	8.3944e-07	BCAR3;CYFIP1;NRP2;FLT1;CSF1;NCF1;ARPC1B;SLA;IRS2;PTPRJ;FGF1;PIK3C2A;PTPRG;SPRED2;SPRED1;NAMPT;NCK2;PDK4;BLNK;ITGAV;ANKS1A;JAK2;ACTR3;VAV3;PDGFRB;HSP90AA1;ATP6V0E1;SYK;HGF;CYBA;VAV1;VAV2;HCK;DDIT4;ANOS1;RAPGEF1;ELMO1;ELMO2;PRKD2;ROR1;ROR2;DOCK1;RHOQ;DDR2;CSF1R;ROCK1;SDC2;PDGFB;NEDD9;PSEN1;FOXO1;SDCBP;PDGFC;NCKAP1L;ZNF106;FYN;SHOC2;WASF2;MPZL1;LYN;NUS1;STAT3;STYK1;VEGFB;SORBS1;MERTK;NFATC4;VEGFA;SE…	Glutamatergic synapse	0.00247154	SLC1A2;ITPR2;SLC1A3;PLA2G4A;ADCY2;GRIN2C;ADCY8;ADCY7;PLD2;GNGT1;GNG5;GNAQ;GLUL	regulation of CD4-positive; alpha-beta T cell differentiation (GO:0043370)	0.00702286	HLA-DRA;NCKAP1L;HLA-DRB1;SH3RF1;RUNX1	NA	NA
NA	NA	NA	NA	NA	NA	NA	NA	NA	NA	NA	NA	Fc epsilon RI signaling pathway	0.0372476	SYK;ALOX5;PLA2G4A;PRKCA	NA	NA	NA	NA	NA	NA	positive regulation of metabolic process (GO:0009893)	0.0297615	GJA1;PRDM16	NA	NA	NA	NA	NA	NA	NA	NA	NA	NA	NA	NA	Kaposi sarcoma-associated herpesvirus infection	6.28284e-05	RB1;CD86;PDGFB;ITPR2;PIK3CD;HIF1A;RELA;PIK3R5;C3;PREX1;CASP8;GNG5;GNG7;PLCG2;JAK2;MICA;JAK1;LYN;TCF7L2;CREBBP;TCF7L1;SYK;IFNGR1;STAT3;HLA-B;EIF2AK2;NFATC2;NFATC1;FOS;HLA-E;NFATC4;VEGFA;TNFRSF1A;NFKBIA;HCK;CDK6;TRAF3;GNB4;IL6ST;TP53	Fc receptor mediated stimulatory signaling pathway (GO:0002431)	8.53456e-07	CYFIP1;WIPF1;ARPC1B;WAS;FCGR3A;PLCG2;FYN;NCKAP1L;WASF2;ACTR3;VAV3;LYN;HSP90AA1;FCER1G;SYK;MYO10;PRKCD;VAV1;VAV2;HCK;FCGR2A;NR4A3;ELMO1;ELMO2;GRB2;DOCK1	Adherens junction	0.00247154	TCF7L2;TCF7L1;PARD3;ERBB2;FYN;CTNNA2;SORBS1;WASF2;TGFBR1;TGFBR2	glycerophospholipid biosynthetic process (GO:0046474)	0.00704755	DGKG;SLC44A3;CHKA;ABHD3;PLEKHA2;PIK3CD;PLA2G4A;PLA2G5;FGF2;MTM1;PIK3R5;PLD2;ETNPPL;PLSCR1;INPP5D;LPCAT2;SBF1;LPIN1	NA	NA
NA	NA	NA	NA	NA	NA	NA	NA	NA	NA	NA	NA	Cholinergic synapse	0.0372476	ITPR1;PRKCA;ADCY2;GNAI1;PIK3R5	NA	NA	NA	NA	NA	NA	negative regulation of cell growth (GO:0030308)	0.0297615	GJA1;HSPA1A	NA	NA	NA	NA	NA	NA	NA	NA	NA	NA	NA	NA	Epstein-Barr virus infection	7.65407e-05	RB1;PSMD13;PIK3CD;ITGAL;RELA;CCND3;HLA-DMB;CASP8;PLCG2;BLNK;CD58;POLK;B2M;HLA-DPA1;JAK1;LYN;ENTPD1;SYK;APAF1;DDX58;STAT3;HLA-B;EIF2AK2;IRAK4;HLA-E;DDB2;NCOR2;NFKBIA;CDK6;TRAF3;OAS3;HLA-DPB1;BCL2;HLA-DRA;TAB2;VIM;TP53;HLA-DRB1;CD44;HLA-DQB1;TLR2	regulation of cell migration (GO:0030334)	1.15529e-06	CLIC4;FLT1;SERPINE2;CSF1;PLXND1;SERPINE1;ULK4;FAM107A;PIK3CD;PTPRJ;LDLRAD4;FGF1;VSIR;MYLK;CXCL16;AMOT;DOCK10;SRGAP2C;SLK;DUSP10;ITGAX;CTSH;ARID2;APPL2;SRGAP2B;PDGFRB;DDX58;HGF;ADAM10;PRKCA;MITF;F3;TGFBR1;TMIGD3;NUMB;PECAM1;ITGA6;SGK3;ROR2;SGK1;KANK1;CSF1R;MACF1;GRN;NOTCH1;ROCK1;PDGFB;NEDD9;FOXO3;NKD1;SDCBP;GPNMB;MGAT5;PDGFC;TP53INP1;ZNF703;PDPN;GNA12;PLXNA2;CTNNA2;SRGAP2;SRGAP1;ARSB;SASH1;MAP4K4;…	Human T-cell leukemia virus 1 infection	0.00298691	RB1;NFATC2;PIK3CD;NFATC1;ADCY2;FOS;ADCY8;ADCY7;TGFBR1;ICAM1;HLA-E;TGFBR2;TNFRSF1A;KAT2B;CCND3;HLA-DRA;LTBR;HLA-DRB1;HLA-DPA1	extracellular matrix organization (GO:0030198)	0.00704755	ITGB5;ITGB4;LAMA1;NCAN;PAPLN;LOXL3;PLOD2;FGF2;ICAM1;ADAMTS17;SH3PXD2B;SERPINH1;CAPN2;ITGAX;COL27A1;COL23A1;TGFBR1;P4HA1;COL5A3;COL21A1;ITGA6;ITGA5;LCP1;CD44;DDR2	NA	NA
NA	NA	NA	NA	NA	NA	NA	NA	NA	NA	NA	NA	Serotonergic synapse	0.0372476	ALOX5;ITPR1;PLA2G4A;PRKCA;GNAI1	NA	NA	NA	NA	NA	NA	negative regulation of growth (GO:0045926)	0.0297615	GJA1;HSPA1A	NA	NA	NA	NA	NA	NA	NA	NA	NA	NA	NA	NA	Legionellosis	7.65407e-05	RAB1A;ITGAM;APAF1;HSPA6;IL18;NLRC4;RELA;C3;CLK1;NFKBIA;CASP7;CASP8;CD14;TLR5;NAIP;HSPA1B;TLR2;HSPA1A	regulation of I-kappaB kinase/NF-kappaB signaling (GO:0043122)	1.59296e-06	GPR89A;TFRC;SLC44A2;ZFAND6;HSPB1;TREM2;LITAF;AKAP13;GJA1;CASP8;CASP10;TRIM25;LGALS9;TRIM22;WLS;TLE1;RIPK2;IRAK4;TNFRSF1A;GPRC5B;TRAF3;CARD19;PELI1;ROR1;ALPK1;SQSTM1;TMEM106A;CARD11;PRKN;PELI2;LPAR1;NOD1;ATP2C1;TANK;RELA;MALT1;PLCG2;HMOX1;CD74;CARD8;NEK6;TNFRSF10B;CFLAR;S100B;LILRB4;ESR1;BST2;CD4;REL;TAB2;HLA-DRB1	Apelin signaling pathway	0.00374884	RYR1;PDE3B;ITPR2;ADCY2;ADCY8;ADCY7;RYR3;TGFBR1;PIK3R5;GNGT1;GNA13;MRAS;GNG5;GNAQ	limb development (GO:0060173)	0.00758433	KAT2B;ZNRF3;KREMEN1;LRP4;BMPR1B;PCSK5;GLI3	NA	NA
NA	NA	NA	NA	NA	NA	NA	NA	NA	NA	NA	NA	Thyroid hormone synthesis	0.0474663	ITPR1;PRKCA;ADCY2;ATP1A2	NA	NA	NA	NA	NA	NA	regulation of respiratory gaseous exchange by nervous system process (GO:0002087)	0.0297615	ATP1A2	NA	NA	NA	NA	NA	NA	NA	NA	NA	NA	NA	NA	Shigellosis	7.97036e-05	ROCK1;CALCOCO2;ARPC1B;UBE2D3;PIK3R4;ITPR2;CGAS;PIK3CD;NOD1;NLRC4;FOXO3;RELA;FOXO1;MALT1;C3;CASP4;PLCG2;NLRP3;CD14;WASF2;ATG5;ACTR3;FNBP1;RIPK2;PRKCD;IL18;WIPI1;ATG12;TNFRSF1A;NFKBIA;ELMO1;BCL2;HCLS1;ELMO2;ATM;TAB2;TLN2;ARHGEF2;TLR5;PLCD3;TP53;PLCB2;SQSTM1;DOCK1;NAIP;CD44;PLCD1	Fc-gamma receptor signaling pathway (GO:0038094)	1.87821e-06	CYFIP1;WIPF1;ARPC1B;WAS;FCGR3A;PLCG2;FYN;NCKAP1L;WASF2;ACTR3;VAV3;LYN;HSP90AA1;FCER1G;SYK;MYO10;PRKCD;VAV1;VAV2;HCK;FCGR2A;ELMO1;ELMO2;GRB2;DOCK1	Th17 cell differentiation	0.00413252	IFNGR1;NFATC2;HLA-DRA;RORA;NFATC1;FOS;HIF1A;HLA-DRB1;TGFBR1;RUNX1;HLA-DPA1;TGFBR2	gland morphogenesis (GO:0022612)	0.00758433	SLC9A3R1;MSN;EZR;FGFR2	NA	NA
NA	NA	NA	NA	NA	NA	NA	NA	NA	NA	NA	NA	NA	NA	NA	NA	NA	NA	NA	NA	NA	negative regulation of cholesterol biosynthetic process (GO:0045541)	0.0297615	APOE	NA	NA	NA	NA	NA	NA	NA	NA	NA	NA	NA	NA	Th1 and Th2 cell differentiation	8.21183e-05	NOTCH2;STAT5A;IL4R;NOTCH1;MAML2;IFNGR1;IFNGR2;NFATC2;NFATC1;FOS;RELA;NFKBIA;CD4;MAF;HLA-DMB;HLA-DPB1;HLA-DRA;STAT6;MAML3;JAK2;HLA-DRB1;HLA-DPA1;JAK1;HLA-DQB1	positive regulation of cytokine production (GO:0001819)	4.55264e-06	CD86;SERPINE1;CGAS;PIK3CD;HMGB1;IFIH1;LGALS9;HLA-DPA1;FCER1G;SYK;IL15;RIPK2;DDX58;SLC11A1;NFAM1;IL18;IL16;CYBA;F3;HLA-E;RUNX1;IL17RA;FOXP1;TLR1;TYROBP;CHI3L1;PRKD2;IRF5;ARHGEF2;RAB7B;TLR5;IL6ST;TMEM106A;CARD11;TLR2;CSF1R;RAB1A;NOD1;HIF1A;RELA;MALT1;C3;IFI16;PLCG2;HMOX1;NLRP3;STAT6;MBP;CD14;CD58;CD74;CREBBP;CADM1;STAT3;LAPTM5;EIF2AK2;LILRB1;POU2F2;SORL1;AGT;CD4;PTPRC;HLA-DPB1;POLR3H;HSPA1B;HSPA1A	Platelet activation	0.00430207	SYK;ITPR2;PIK3CD;PLA2G4A;ADCY2;ADCY8;ADCY7;PIK3R5;APBB1IP;GNA13;GNAQ;TBXAS1;FYN	collagen fibril organization (GO:0030199)	0.00758433	COL27A1;P4HA1;ITGB4;COL5A3;COL23A1;LOXL3;SERPINH1;COL21A1;PLOD2;ITGA6;TGFBR1;DDR2	NA	NA
NA	NA	NA	NA	NA	NA	NA	NA	NA	NA	NA	NA	NA	NA	NA	NA	NA	NA	NA	NA	NA	negative regulation of cholesterol metabolic process (GO:0090206)	0.0297615	APOE	NA	NA	NA	NA	NA	NA	NA	NA	NA	NA	NA	NA	Hippo signaling pathway	8.27566e-05	CRB2;YAP1;WWC1;SERPINE1;PPP2R2A;FGF1;LIMD1;NKD1;AMOT;STK3;GLI2;PPP2CB;CCND3;RASSF2;PPP2R1B;RASSF4;TP53BP2;CTNNA1;CTNNA2;TEAD1;SMAD2;WWTR1;TCF7L2;TCF7L1;SMAD3;TPTEP2-CSNK1E;TGFBR1;TGFBR2;MOB1B;MOB1A;LATS2;APC;PARD3;BMPR1B;BMPR1A	Fc-gamma receptor signaling pathway involved in phagocytosis (GO:0038096)	6.13243e-06	ACTR3;VAV3;LYN;CYFIP1;HSP90AA1;SYK;MYO10;WIPF1;ARPC1B;PRKCD;WAS;VAV1;VAV2;HCK;FCGR3A;FCGR2A;ELMO1;PLCG2;ELMO2;FYN;NCKAP1L;GRB2;DOCK1;WASF2	Signaling pathways regulating pluripotency of stem cells	0.00492781	SMAD1;ZFHX3;FZD6;FZD8;PIK3CD;PAX6;FGF2;APC;ID4;GRB2;BMPR1B;JARID2;FGFR3;FGFR2	negative regulation of canonical Wnt signaling pathway (GO:0090090)	0.00758433	TCF7L2;TLE1;FZD6;KREMEN1;LRP4;LIMD1;GLI3;STK3;PSMB9;SLC9A3R1;CYLD;ZNRF3;PSMA1;APC;DACT3;SOX9;APOE	NA	NA
NA	NA	NA	NA	NA	NA	NA	NA	NA	NA	NA	NA	NA	NA	NA	NA	NA	NA	NA	NA	NA	negative regulation of gonadotropin secretion (GO:0032277)	0.0297615	GJA1	NA	NA	NA	NA	NA	NA	NA	NA	NA	NA	NA	NA	Yersinia infection	8.50404e-05	ROCK1;WIPF1;ARPC1B;WAS;PIK3CD;NLRC4;RELA;RPS6KA3;RPS6KA1;NLRP3;WASF2;ACTR3;VAV3;FYB1;IL18;NFATC2;NFATC1;FOS;IRAK4;VAV1;VAV2;NFKBIA;CD4;FCGR2A;GNAQ;ELMO1;ELMO2;TAB2;PKN2;DOCK1;SKAP2	vascular endothelial growth factor receptor signaling pathway (GO:0048010)	8.17043e-06	VAV3;CYFIP1;NRP2;HSP90AA1;FLT1;NCF1;ROCK1;VEGFB;HSPB1;CYBA;VAV1;VAV2;VEGFA;AXL;NCK2;ELMO1;ELMO2;ITGAV;PRKD2;FYN;NCKAP1L;DOCK1;WASF2	Toxoplasmosis	0.00512881	CIITA;IFNGR1;LAMA1;ALOX5;IL10RA;HLA-DRA;ITGA6;HLA-DRB1;PIK3R5;HLA-DPA1;TNFRSF1A;TLR2	regulation of kinase activity (GO:0043549)	0.0120891	RB1;CSF1R;SLC9A3R1;CD74;ERBB2;PLCE1;MERTK;EPHB1;FGFR3;FGFR2;HLA-DRB1;DDR2	NA	NA
NA	NA	NA	NA	NA	NA	NA	NA	NA	NA	NA	NA	NA	NA	NA	NA	NA	NA	NA	NA	NA	negative regulation of sterol biosynthetic process (GO:0106119)	0.0297615	APOE	NA	NA	NA	NA	NA	NA	NA	NA	NA	NA	NA	NA	B cell receptor signaling pathway	8.50404e-05	VAV3;LYN;SYK;CD81;PIK3CD;NFATC2;LILRB1;NFATC1;FOS;LILRB4;VAV1;MALT1;RELA;VAV2;RASGRP3;NFKBIA;INPP5D;BLNK;PLCG2;GRB2;PIK3AP1;CARD11	positive regulation of nucleic acid-templated transcription (GO:1903508)	1.47926e-05	CDKN1C;CD86;CIITA;SETD3;NCF1;RORB;GLI3;GLI2;MED17;MED12;ZMIZ1;CREB3L2;RPS6KA1;ZIC1;SOX9;TEAD1;MAP3K5;SMARCC2;NCOA6;SOX11;PAX6;MITF;FOS;PARP9;ARID1A;RUNX2;TGFBR1;RUNX1;DNM2;ELF1;PSRC1;TAL1;KAT6B;KAT6A;ZNF516;PPARG;TP53;PPARD;TRIM56;CREB5;YAP1;SP100;KDM3A;NOTCH1;PDGFB;CREBL2;PSEN1;PRDM11;FOXO3;HIF1A;FOXO1;RELA;NPAS3;ARNTL;NSD1;PRDM16;WBP2NL;TP53INP1;ATOH8;SPP1;APOE;TBL1X;ZNF423;RREB1;TRIM44;SMAD2;C…	cAMP signaling pathway	0.00512881	ABCC4;GABBR1;PDE3B;ATP2B4;PIK3CD;NFATC1;ADCY2;ATP1A2;FOS;GRIN2C;ADCY8;ADCY7;GLI3;VAV1;PLD2;PLCE1;SOX9;RAPGEF3	neuron projection morphogenesis (GO:0048812)	0.0120891	GPM6A;CTNND2;SDC2;DOCK7;DTNBP1;LRP4;S100B;KLF7;PARD3;NCKAP1L;TNIK;CTNNA2;SRGAP2;EPHB1;FGFR2	NA	NA
NA	NA	NA	NA	NA	NA	NA	NA	NA	NA	NA	NA	NA	NA	NA	NA	NA	NA	NA	NA	NA	positive regulation of nucleotide-binding oligomerization domain containing signaling pathway (GO:0070426)	0.0297615	HSPA1A	NA	NA	NA	NA	NA	NA	NA	NA	NA	NA	NA	NA	Phagosome	0.000102637	COLEC12;ITGAM;NCF1;TFRC;ITGB5;STX18;CTSS;C3;MRC2;FCGR3A;HLA-DMB;LAMP1;MRC1;OLR1;ITGAV;CD14;HLA-DPA1;MSR1;ATP6V0E1;STX7;HLA-B;M6PR;CYBA;HLA-E;PIKFYVE;FCGR2A;HLA-DPB1;HLA-DRA;RAB7B;HLA-DRB1;HLA-DQB1;RAB7A;TLR2	toll-like receptor signaling pathway (GO:0002224)	1.6433e-05	COLEC12;ITGAM;UNC93B1;TRIL;UBE2D3;PIK3R4;LY96;HMGB1;CTSS;RPS6KA3;CASP8;PLCG2;LGALS9;CD14;CTSB;MAP3K1;RIPK2;IRAK3;CNPY3;IRAK4;TLR1;TRAF3;TLR10;TAB2;TLR5;PIK3AP1;TLR2	Cholinergic synapse	0.00530218	CHRNB2;GNGT1;GNG5;GNAQ;ITPR2;PIK3CD;ADCY2;FYN;FOS;ADCY8;ADCY7;PIK3R5	positive regulation of T cell differentiation (GO:0045582)	0.0120891	BCL6;ZMIZ1;HLA-DRA;NCKAP1L;GLI3;VSIR;HLA-DRB1;GLI2	NA	NA
NA	NA	NA	NA	NA	NA	NA	NA	NA	NA	NA	NA	NA	NA	NA	NA	NA	NA	NA	NA	NA	maintenance of animal organ identity (GO:0048496)	0.0297615	ADGRV1	NA	NA	NA	NA	NA	NA	NA	NA	NA	NA	NA	NA	Inflammatory bowel disease	0.000103598	SMAD2;IL4R;SMAD3;IFNGR1;IFNGR2;STAT3;IL18;NFATC1;RELA;MAF;HLA-DMB;HLA-DPB1;HLA-DRA;STAT6;TLR5;HLA-DRB1;HLA-DPA1;HLA-DQB1;TLR2	positive regulation of cell differentiation (GO:0045597)	2.20506e-05	CSF1;RPS6KA3;GJA1;RPS6KA1;BOC;SOX9;SOX6;CMKLR1;SOX5;MEF2A;PRKCH;ZHX3;MMD;HGF;LMO3;IL18;SOX11;RUNX2;TGFBR1;TGFBR2;GPRC5B;PPARG;ARHGEF2;WDFY2;IL6ST;RIN2;DDR2;PPARD;CRB2;YAP1;ZC4H2;CREBL2;PTN;ARNTL;ZFP36L1;SDCBP;RANBP3L;RAP1A;ZNF703;PDPN;CTNNA1;CTNNA2;SMAD2;MSR1;WWTR1;SMAD3;SUCO;AGT;REST;FES;ASXL2;BMPR1B;BMPR1A	Choline metabolism in cancer	0.00541821	DGKG;SLC44A3;CHKA;PIK3CD;PLA2G4A;GRB2;FOS;PLPP3;HIF1A;WASF2;PLD2	interferon-gamma-mediated signaling pathway (GO:0060333)	0.0120891	HCK;CIITA;MT2A;IFNGR1;HLA-DRA;CD44;HLA-DRB1;ICAM1;HLA-DPA1;HLA-E	NA	NA
NA	NA	NA	NA	NA	NA	NA	NA	NA	NA	NA	NA	NA	NA	NA	NA	NA	NA	NA	NA	NA	regulation of low-density lipoprotein particle receptor catabolic process (GO:0032803)	0.0297615	APOE	NA	NA	NA	NA	NA	NA	NA	NA	NA	NA	NA	NA	Endocytosis	0.000110468	WASHC4;TFRC;WIPF1;ARPC1B;VPS4B;CXCR4;WASHC2C;CBLB;VPS26A;ARRB2;PLD1;SNX1;SNX2;GRK2;PSD2;PSD3;EPS15;SMAD2;ACTR3;RAB4A;SMAD3;SMURF2;IST1;SMURF1;VTA1;HSPA6;HLA-B;VPS37C;ARAP1;TGFBR1;HLA-E;DNM2;TGFBR2;ITCH;ACAP2;ZFYVE16;EHD4;RAB31;AGAP6;PARD3;CAPZA1;CAPZA2;SMAP2;FGFR3;HSPA1B;RAB7A;HSPA1A	cellular protein modification process (GO:0006464)	2.92791e-05	CSF1;UBE2D3;PLOD2;PPP2R2A;DCAF5;HERC5;PTAR1;PPP2R1B;PDK4;MAP3K5;CDKL3;MORC3;PRKCH;WSB1;PRKCD;UBE2E1;ATG10;UBE2E2;ADAM10;PRKCA;VRK2;FBXW2;PRKD2;TNIK;MTMR3;EPAS1;PSMD13;SDC2;FUT10;PDGFB;PIK3R4;ZC3HAV1;STK4;HIF1A;LTBP1;MTM1;STK3;C3;GRK2;BTBD1;STK38;PENK;ST8SIA4;MAP3K20;STK38L;IGFBP7;APOE;SOCS6;ATG7;ST3GAL1;ATG5;WDTC1;LYN;NUS1;CDK19;NEK6;RHBDD1;NEK7;EIF2AK2;EIF2AK4;SSH2;PARP14;SSH1;PTPRC;CDK6;STK24;U…	Gastric cancer	0.00592775	RB1;TCF7L2;TCF7L1;FZD6;FZD8;PIK3CD;FGF2;TGFBR1;TGFBR2;APC;ERBB2;GRB2;CTNNA2;FGFR2	positive regulation of morphogenesis of an epithelium (GO:1905332)	0.0120891	GJA1;ITGAX;PIK3CD;SOX9;FGF2;AGT	NA	NA
NA	NA	NA	NA	NA	NA	NA	NA	NA	NA	NA	NA	NA	NA	NA	NA	NA	NA	NA	NA	NA	negative regulation of cytosolic calcium ion concentration (GO:0051481)	0.0297615	ATP1A2	NA	NA	NA	NA	NA	NA	NA	NA	NA	NA	NA	NA	Leukocyte transendothelial migration	0.000111834	ITGAM;NCF1;ROCK1;CTNND1;GNAI3;PIK3CD;CXCR4;ITGAL;GNAI2;RAP1B;RAP1A;RASSF5;PLCG2;CTNNA1;CTNNA2;CD99;VASP;VAV3;MSN;CYBA;PRKCA;VAV1;VAV2;PECAM1;EZR;RAPGEF3;SIPA1	positive regulation of cell migration (GO:0030335)	3.40891e-05	DOCK5;FLT1;CSF1;FAM107A;PIK3CD;FGF1;VSIR;MYLK;CXCL16;SRGAP2C;NIPBL;ITGAX;CTSH;SOX9;PDGFRB;HGF;ADAM10;PRKCA;F3;TGFBR1;NUMB;PECAM1;ITGA6;ARHGEF2;ROR2;DOCK1;DDR2;CSF1R;GRN;NOTCH1;PDGFB;NEDD9;HIF1A;HDAC6;SDCBP;GPNMB;MGAT5;PDGFC;ZNF703;PDPN;PLCG2;NCKAP1L;RREB1;S100A11;MAP4K4;CARMIL1;SMURF2;EGF;STAT3;VEGFA;PTPRC;APC;CASS4;ATM	Human cytomegalovirus infection	0.00699723	RB1;IL10RA;NFATC2;ITPR2;CGAS;PIK3CD;NFATC1;ADCY2;ADCY8;ADCY7;HLA-E;TNFRSF1A;GNGT1;GNA13;AKAP13;GNG5;GNAQ;GRB2	glycosaminoglycan catabolic process (GO:0006027)	0.0127942	HPSE2;SDC4;IDUA;NCAN;SDC2;GPC5;FGF2;LYVE1;CD44	NA	NA
NA	NA	NA	NA	NA	NA	NA	NA	NA	NA	NA	NA	NA	NA	NA	NA	NA	NA	NA	NA	NA	regulation of blood vessel remodeling (GO:0060312)	0.0297615	CST3	NA	NA	NA	NA	NA	NA	NA	NA	NA	NA	NA	NA	Hepatitis B	0.000137547	RB1;PIK3CD;RELA;IFIH1;CASP8;CASP10;CREB3L2;STAT6;JAK2;JAK1;STAT5A;CREBBP;SMAD3;MAP3K1;APAF1;DDX58;STAT3;NFATC2;PRKCA;NFATC1;FOS;IRAK4;TGFBR1;NFATC4;DDB2;TGFBR2;NFKBIA;TRAF3;BCL2;GRB2;TAB2;TP53;CREB5;TLR2	mononuclear cell differentiation (GO:1903131)	3.62492e-05	LYN;CSF1R;TREM2;LILRB1;IKZF1;VEGFA;TRPM2;IFI16;AXL;IRF8;MT1G;MYH9;PPARG	Cellular senescence	0.00864207	RB1;ITPR2;NFATC2;PIK3CD;NFATC1;FOXO1;ZFP36L2;TGFBR1;HLA-E;ZFP36L1;TGFBR2;CCND3;MRAS;CAPN2	vascular transport (GO:0010232)	0.0145488	SLCO1C1;ABCC4;SLC9A3R1;SLC15A2;SLCO2B1;SLC1A2;ATP2B4;SLC1A3;ATP1A2;SLC4A4;SLC7A2	NA	NA
NA	NA	NA	NA	NA	NA	NA	NA	NA	NA	NA	NA	NA	NA	NA	NA	NA	NA	NA	NA	NA	heat acclimation (GO:0010286)	0.0297615	HSPA1A	NA	NA	NA	NA	NA	NA	NA	NA	NA	NA	NA	NA	PI3K-Akt signaling pathway	0.000142872	CSF3R;FLT1;CSF1;ITGB5;ITGB4;PIK3CD;PPP2R2A;FGF1;CCND3;PPP2R1B;CREB3L2;ITGB8;ITGAV;JAK2;JAK1;PDGFRB;HSP90AA1;IL4R;SYK;HGF;PPP2R5A;PRKCA;OSMR;DDIT4;COL4A5;SGK3;ITGA6;SGK1;TP53;TLR2;CREB5;CSF1R;PHLPP1;LAMA1;LAMA4;LPAR1;PDGFB;FOXO3;RELA;PIK3R5;PPP2CB;GNG5;GNG7;PDGFC;SPP1;MCL1;EGF;LAMB2;VEGFB;VEGFA;CDK6;LPAR5;LPAR6;BCL2;GNB4;GRB2;PKN2;COL9A2;PIK3AP1;FGFR3	receptor-mediated endocytosis (GO:0006898)	3.62492e-05	SCARB2;COLEC12;ITGAM;TFRC;CD81;ARRB2;CXCL16;SNX1;GRK2;HSPH1;MRC1;APOE;EPS15;SNCA;MSR1;CD163;HSP90AA1;FCER1G;SYK;MX2;MX1;M6PR;HIP1R;DNAJC13;LILRB1;LILRB4;SORL1;DNM2;GAK;PIKFYVE;RAB31;FCHSD2;CD9;GRB2;PICALM	Th1 and Th2 cell differentiation	0.0106398	NOTCH2;NOTCH1;MAML2;IFNGR1;NFATC2;HLA-DRA;NFATC1;FOS;HLA-DRB1;HLA-DPA1	regulation of phagocytosis (GO:0050764)	0.0145488	HCK;PLSCR1;PTPRC;SYK;CYBA;PLA2G5;DOCK2;MERTK;TLR2	NA	NA
NA	NA	NA	NA	NA	NA	NA	NA	NA	NA	NA	NA	NA	NA	NA	NA	NA	NA	NA	NA	NA	cellular heat acclimation (GO:0070370)	0.0297615	HSPA1A	NA	NA	NA	NA	NA	NA	NA	NA	NA	NA	NA	NA	Salmonella infection	0.000151593	CYFIP1;AHNAK;ARHGEF26;ARPC1B;LY96;PIK3CD;NOD1;SNX33;NLRC4;PIK3C2A;RELA;CASP7;CASP8;CASP4;NLRP3;NCKAP1L;KPNA4;CD14;KPNA1;GSDMD;ACTR3;TCF7L2;HSP90AA1;TCF7L1;RIPK2;IL18;M6PR;TNFRSF10B;FOS;IRAK4;DNM2;TNFRSF1A;NFKBIA;PTPRC;RHOJ;ELMO1;BCL2;ELMO2;TAB2;RAB7B;TLR5;ACTR10;NAIP;RAB7A;TLR2;ARL8B	receptor metabolic process (GO:0043112)	4.16633e-05	UVRAG;FCER1G;TFRC;SYK;CD81;SMURF1;MX2;MX1;PIK3R4;LILRB1;ARRB2;LILRB4;DNM2;SNX1;RAB31;GRK2;CD9;GRB2;SNCA;PICALM	Arrhythmogenic right ventricular cardiomyopathy	0.0107457	TCF7L2;GJA1;TCF7L1;ITGB5;ITGB4;LAMA1;ITGA6;ITGA5;CTNNA2	filopodium assembly (GO:0046847)	0.0145488	FGD4;FGD6;ARHGEF4;EZR;SRGAP2	NA	NA
NA	NA	NA	NA	NA	NA	NA	NA	NA	NA	NA	NA	NA	NA	NA	NA	NA	NA	NA	NA	NA	negative regulation of trophoblast cell migration (GO:1901164)	0.0297615	GJA1	NA	NA	NA	NA	NA	NA	NA	NA	NA	NA	NA	NA	Platelet activation	0.000173116	ROCK1;SNAP23;GNAI3;ITPR2;PIK3CD;ADCY2;ADCY7;MYLK;PIK3R5;GNAI2;RAP1B;GNA13;RAP1A;PLCG2;PRKG2;FYN;LYN;VASP;P2RY12;FCER1G;SYK;PLA2G4A;APBB1IP;FCGR2A;GNAQ;TBXAS1;TLN2;PLCB2	positive regulation of programmed cell death (GO:0043068)	4.16633e-05	FAF1;LRRK2;HMGB1;IFIT2;PREX1;AKAP13;RASSF2;ING3;CASP8;TCTN3;MAP3K5;VAV3;SYK;APAF1;ANO6;VAV1;VAV2;DNM2;TIAM2;LATS2;ARHGEF4;IRF5;ITGA6;ARHGEF2;ATF6;TP53;SQSTM1;ARHGEF6;ARHGEF26;HTT;PSEN1;NLRC4;FOXO3;STK4;FOXO1;HDAC6;FGD2;STK3;FGD3;GNA13;ABR;FGD4;SCIN;MAP3K20;ATG7;SNCA;LAPTM5;HIP1R;TNFRSF10B;LILRB1;REST;BCL6;APC;STK17A;STK17B;ATM	Breast cancer	0.0131433	RB1;NOTCH2;TCF7L2;TCF7L1;NOTCH1;FZD6;FZD8;PIK3CD;FOS;FGF2;APC;ERBB2;GRB2	cellular response to metal ion (GO:0071248)	0.0145488	RYR1;ADGRV1;MT1M;MT1X;FOS;ADCY8;ADCY7;RYR3;SYT17;ITPKB;MT2A;MT1G;SLC13A5;MT1E	NA	NA
NA	NA	NA	NA	NA	NA	NA	NA	NA	NA	NA	NA	NA	NA	NA	NA	NA	NA	NA	NA	NA	neurotransmitter-gated ion channel clustering (GO:0072578)	0.0297615	APOE	NA	NA	NA	NA	NA	NA	NA	NA	NA	NA	NA	NA	Ferroptosis	0.000175406	TFRC;ACSL1;NCOA4;ACSL5;SLC3A2;ACSL4;SLC7A11;SAT1;GCLC;HMOX1;ATG7;TP53;ATG5;FTL	regulation of gene expression (GO:0010468)	4.65774e-05	RB1;ZNF331;SPI1;TFRC;CSF1;WWC1;RORB;PRDM1;FGF1;BACH1;SLC8A1;YY1;GJA1;DIP2A;LGALS9;SOX9;SOX6;TRIM22;MBNL1;MBNL2;TLE1;SFMBT2;SLC11A1;ADAM10;ZNF98;SOX11;MITF;FOXP1;RUNX1;TYROBP;KAT6B;EZR;TP53;ZNF430;NOTCH2;NOTCH1;CTR9;PDGFB;CREM;CREBL2;PSEN1;AKAP17A;PRDM11;HIF1A;ZFP36L1;CALCR;PCBP3;ZNF703;UBR5;PLCG2;APOE;ZNF423;RREB1;LYN;MSR1;WWTR1;CREBBP;ZFHX3;SMAD3;MSN;NFATC2;TRIP4;ESRRG;TDRD7;FOXN3;PARP14;ESR1;PU…	Cell adhesion molecules	0.0131433	SDC4;CADM1;SDC2;VSIR;ICAM1;HLA-E;CLDN10;PTPRC;HLA-DRA;ITGA6;CD58;HLA-DRB1;HLA-DPA1	synapse pruning (GO:0098883)	0.0145488	C1QB;C3;C1QA;C1QC	NA	NA
NA	NA	NA	NA	NA	NA	NA	NA	NA	NA	NA	NA	NA	NA	NA	NA	NA	NA	NA	NA	NA	mesodermal cell fate commitment (GO:0001710)	0.0297615	EYA2	NA	NA	NA	NA	NA	NA	NA	NA	NA	NA	NA	NA	AGE-RAGE signaling pathway in diabetic complications	0.000219605	SMAD2;STAT5A;SMAD3;SERPINE1;PRKCD;STAT3;VEGFB;PIK3CD;PRKCA;NFATC1;F3;FOXO1;TGFBR1;RELA;AGT;TGFBR2;VEGFA;PLCG2;BCL2;COL4A5;JAK2;PLCD3;PLCB2;PLCD1	positive regulation of I-kappaB kinase/NF-kappaB signaling (GO:0043123)	4.80409e-05	PRKN;GPR89A;TFRC;SLC44A2;PELI2;LPAR1;NOD1;ATP2C1;LITAF;MALT1;RELA;AKAP13;GJA1;CASP8;CASP10;TRIM25;HMOX1;LGALS9;TRIM22;WLS;CD74;RIPK2;NEK6;TNFRSF10B;IRAK4;CFLAR;S100B;TNFRSF1A;BST2;GPRC5B;CD4;REL;PELI1;ROR1;TAB2;ALPK1;CARD11;HLA-DRB1;TMEM106A	Circadian entrainment	0.0131433	RYR1;GNGT1;GNG5;GNAQ;ADCY2;FOS;GRIN2C;ADCY8;ADCY7;RYR3	regulation of Ras protein signal transduction (GO:0046578)	0.0145488	EPS8;NOTCH2;AKAP13;STARD13;NOTCH1;OPHN1;RAPGEF1;PLCE1;DENND3;GRB2;VAV1	NA	NA
NA	NA	NA	NA	NA	NA	NA	NA	NA	NA	NA	NA	NA	NA	NA	NA	NA	NA	NA	NA	NA	regulation of nucleotide-binding oligomerization domain containing 2 signaling pathway (GO:0070432)	0.0297615	HSPA1A	NA	NA	NA	NA	NA	NA	NA	NA	NA	NA	NA	NA	Human T-cell leukemia virus 1 infection	0.000275651	RB1;SPI1;PIK3CD;ADCY2;ITGAL;ADCY7;RELA;CCND3;HLA-DMB;CREB3L2;TSPO;B2M;HLA-DPA1;JAK1;STAT5A;SMAD2;CREBBP;MAP3K1;RANBP3;SMAD3;IL15;HLA-B;NFATC2;NFATC1;FOS;TGFBR1;HLA-E;NFATC4;TGFBR2;TNFRSF1A;NFKBIA;KAT2B;CD4;HLA-DPB1;HLA-DRA;ATM;TLN2;TP53;HLA-DRB1;HLA-DQB1;CREB5	positive regulation of apoptotic process (GO:0043065)	5.00592e-05	FAF1;HMGB1;IFIT2;PREX1;AKAP13;RASSF2;ING3;CASP8;TCTN3;MAP3K5;VAV3;APAF1;ANO6;VAV1;TGFBR1;VAV2;DNM2;TIAM2;TRAF7;LATS2;ARHGEF4;IRF5;ITGA6;ARHGEF2;ATF6;TP53;SQSTM1;ARHGEF6;GRN;ARHGEF26;HTT;PSEN1;NLRC4;PRDM11;FOXO3;STK4;FOXO1;FGD2;STK3;FGD3;GNA13;ABR;FGD4;SCIN;TP53BP2;MAP3K20;ATG7;SNCA;HIP1R;TNFRSF10B;LILRB1;TPD52L1;REST;FAP;BCL6;APC;STK17A;STK17B;ATM	B cell receptor signaling pathway	0.0131433	SYK;INPP5D;BLNK;PIK3CD;NFATC2;NFATC1;GRB2;FOS;VAV1	transport across blood-brain barrier (GO:0150104)	0.0145488	SLCO1C1;ABCC4;SLC9A3R1;SLC15A2;SLCO2B1;SLC1A2;ATP2B4;SLC1A3;ATP1A2;SLC4A4;SLC7A2	NA	NA
NA	NA	NA	NA	NA	NA	NA	NA	NA	NA	NA	NA	NA	NA	NA	NA	NA	NA	NA	NA	NA	neuron projection development (GO:0031175)	0.0297615	ADGRV1;APOE	NA	NA	NA	NA	NA	NA	NA	NA	NA	NA	NA	NA	Chemokine signaling pathway	0.000337056	NCF1;ROCK1;GNAI3;WAS;PIK3CD;CXCR4;ADCY2;ARRB2;FOXO3;ADCY7;RELA;CXCL16;PIK3R5;GNAI2;RAP1B;PREX1;GRK2;RAP1A;GNG5;GNG7;PLCG2;JAK2;LYN;VAV3;PRKCD;STAT3;VAV1;VAV2;NFKBIA;HCK;PARD3;GNAQ;ELMO1;GNB4;GRB2;DOCK2;PLCB2	phosphorylation (GO:0016310)	5.39929e-05	PANK2;CERK;DGKA;LRRK2;PRKAG2;PIK3CD;LIMD1;PDK4;PRKG2;JAK2;JAK1;MAP3K5;BRD2;CDKL3;MORC3;PRKCH;SYK;PRKCD;ADAM10;PRKCA;IRAK3;VRK2;OXSR1;TGFBR1;TGFBR2;HCK;LATS2;PEAK1;BMP2K;PRKD2;SGK3;TNIK;SGK1;CAMK2D;ROCK1;PDGFB;PIK3R4;STK4;STK3;FGGY;GRK2;MKNK1;STK38;MAP3K20;STK38L;FYN;FNIP2;MAP4K4;LYN;CDK19;MAP3K1;CSNK1A1;NEK6;LIMK2;STAT3;NEK7;EIF2AK2;EIF2AK4;MERTK;HIPK3;HIPK2;CDK6;TAOK3;STK24;STK17A;STK17B;PKN2;AT…	cGMP-PKG signaling pathway	0.0131433	PDE3B;ATP2B4;ITPR2;NFATC2;NFATC1;ADCY2;ATP1A2;ADCY8;ADCY7;PIK3R5;GNA13;EDNRB;GNAQ;PDE5A	positive regulation of angiogenesis (GO:0045766)	0.0145488	SMAD1;HSPB1;PIK3CD;FGF2;HIF1A;F3;RUNX1;ITGAX;HMOX1;ANGPTL4;ITGA5;RAPGEF3;SASH1	NA	NA
NA	NA	NA	NA	NA	NA	NA	NA	NA	NA	NA	NA	NA	NA	NA	NA	NA	NA	NA	NA	NA	positive regulation of developmental process (GO:0051094)	0.0297615	GJA1;APOE	NA	NA	NA	NA	NA	NA	NA	NA	NA	NA	NA	NA	NOD-like receptor signaling pathway	0.000487184	ITPR2;NOD1;NLRC4;TANK;RELA;TRPM2;CASP8;IFI16;NAMPT;CASP4;NLRP3;ATG5;CTSB;JAK1;GSDMD;HSP90AA1;RIPK2;CARD8;PRKCD;NEK7;IL18;ERBIN;CYBA;IRAK4;ATG12;NFKBIA;P2RX7;TRAF3;OAS3;BCL2;TXNIP;TAB2;PKN2;PLCB2;NAIP	negative regulation of transcription; DNA-templated (GO:0045892)	5.39929e-05	RB1;ZNF175;SPI1;WWC1;UBE2D3;HNRNPU;RORB;IKZF1;PRDM1;BACH1;ELK3;YY1;EDNRB;ZNF846;SOX9;MEF2A;PIAS4;SMARCC2;TLE1;KDM2A;SFMBT2;ARID5A;SOX11;MITF;ZNF12;FOXP2;RUNX2;FOXP1;RUNX1;KAT6B;KAT6A;EZR;TP53;NOTCH1;CTBP2;CBFB;MAX;CTR9;PDGFB;CREM;GLIS3;ZBTB1;PSEN1;AEBP1;ZNF24;FOXO3;PRDM11;NPAS1;FOXO1;PHF21A;MBTD1;SDCBP;HMBOX1;ZNF703;PRDM16;HIVEP1;ZNF423;RREB1;SKIL;SMAD2;CREBBP;ZFHX3;PHC2;SMAD3;SMURF2;LARP7;FOXN3;…	Glycerophospholipid metabolism	0.0137121	DGKG;CHKA;LPCAT2;PLA2G4A;PLA2G5;PLPP3;LPIN1;PLB1;PLD2;ETNPPL	response to cytokine (GO:0034097)	0.0157565	CSF1R;NFAT5;CD74;CIITA;MX1;IRAK3;OSMR;PTPN14;BST2;PLSCR1;DPYSL3;TIMP3;HCLS1;XAF1;TRIM56	NA	NA
NA	NA	NA	NA	NA	NA	NA	NA	NA	NA	NA	NA	NA	NA	NA	NA	NA	NA	NA	NA	NA	positive regulation of amyloid-beta clearance (GO:1900223)	0.0297615	APOE	NA	NA	NA	NA	NA	NA	NA	NA	NA	NA	NA	NA	Measles	0.000487643	PIK3CD;CBLB;RELA;IFIH1;CCND3;CASP8;JAK1;STAT5A;APAF1;DDX58;MX2;HSPA6;MX1;STAT3;EIF2AK2;MSN;EIF2AK4;FOS;IRAK4;NFKBIA;CDK6;TRAF3;OAS3;BCL2;TAB2;TP53;HSPA1B;TLR2;HSPA1A	regulation of MAPK cascade (GO:0043408)	5.40675e-05	BCAR3;FLT1;PHLPP1;ROCK1;WWC1;ULK4;PELI2;LPAR1;PDGFB;PTPRJ;HMGB1;PRDM11;STK4;STK3;PKHD1;SPRED1;PLCG2;MAP4K4;LYN;CD74;SYK;DUSP1;EGF;LAPTM5;GPR37L1;VRK2;LILRB4;P2RX7;TRAF7;CD4;PTPRC;TAOK3;ROR1;ROR2;TNIK;FGFR3;HLA-DRB1;TMEM106A	Fc epsilon RI signaling pathway	0.0153732	SYK;ALOX5;INPP5D;PIK3CD;PLA2G4A;FYN;GRB2;VAV1	dendrite morphogenesis (GO:0048813)	0.0157565	KLF7;CTNND2;SDC2;LRP4;PTN;CTNNA2;EPHB1	NA	NA
NA	NA	NA	NA	NA	NA	NA	NA	NA	NA	NA	NA	NA	NA	NA	NA	NA	NA	NA	NA	NA	regulation of respiratory system process (GO:0044065)	0.0297615	ATP1A2	NA	NA	NA	NA	NA	NA	NA	NA	NA	NA	NA	NA	Pathogenic Escherichia coli infection	0.000546858	CYFIP1;RAB1A;ROCK1;WIPF1;ARPC1B;LPAR1;RELA;GNA13;CASP7;CASP8;CASP4;GNA12;NCK2;NLRP3;NCKAP1L;FYN;WASF2;ACTR3;MYO10;IL18;TNFRSF10B;FOS;IRAK4;TNFRSF1A;NFKBIA;MYO1E;FCGR2A;LPAR5;HCLS1;MYH9;TAB2;ARHGEF2;EZR;TLR5;SEC24D;NAIP;MYO1F	positive regulation of tumor necrosis factor superfamily cytokine production (GO:1903557)	5.40675e-05	CD86;SYK;DDX58;IFNGR1;STAT3;HSPB1;LY96;PTPRJ;CYBA;HMGB1;PSEN1;HLA-E;IFIH1;TLR1;TYROBP;PTPRC;OAS3;PLCG2;LGALS9;ARHGEF2;CD14;JAK2;TMEM106A;TLR2	PI3K-Akt signaling pathway	0.0163018	CSF1R;SYK;ITGB5;ITGB4;LAMA1;PIK3CD;PPP2R5A;OSMR;FGF2;PIK3R5;GNGT1;PPP2CB;CCND3;LPAR5;GNG5;PPP2R2B;ERBB2;GRB2;ITGA6;ITGA5;FGFR3;FGFR2;TLR2	regulation of ERK1 and ERK2 cascade (GO:0070372)	0.0157565	NOTCH2;CD74;CSF1R;NOTCH1;SYK;PLA2G5;FGF2;ICAM1;SLC9A3R1;PTPRC;ERBB2;TIMP3;ACKR3;APOE;EZR;EPHB1;FGFR3;HLA-DRB1;CD44;FGFR2	NA	NA
NA	NA	NA	NA	NA	NA	NA	NA	NA	NA	NA	NA	NA	NA	NA	NA	NA	NA	NA	NA	NA	positive regulation of blood circulation (GO:1903524)	0.0297615	ATP1A2	NA	NA	NA	NA	NA	NA	NA	NA	NA	NA	NA	NA	Focal adhesion	0.000822799	FLT1;ITGB5;ROCK1;ITGB4;LAMA1;LAMA4;PDGFB;PIK3CD;MYLK;RAP1B;CCND3;RAP1A;PDGFC;SPP1;ITGB8;ITGAV;FYN;VASP;VAV3;PDGFRB;EGF;LAMB2;HGF;VEGFB;PRKCA;VAV1;VAV2;VEGFA;PARVG;RAPGEF1;BCL2;COL4A5;GRB2;ITGA6;TLN2;COL9A2;DOCK1	regulation of pri-miRNA transcription by RNA polymerase II (GO:1902893)	5.63957e-05	SPI1;SMAD3;STAT3;PDGFB;FOS;FOXO3;HIF1A;LILRB4;RELA;NFATC4;REST;ATOH8;PPARG;SOX9;TEAD1;TP53;PPARD	Thyroid hormone signaling pathway	0.0191726	NOTCH2;MED12;SLCO1C1;KAT2B;NOTCH1;PLCE1;PIK3CD;ATP1A2;HIF1A;FOXO1;MED12L	regulation of cytokine-mediated signaling pathway (GO:0001959)	0.0159755	CD74;CYLD;PTPRC;SYK;IFNGR1;SPPL2B;OTULIN;IRAK3;RUNX1;TNFRSF1A	NA	NA
NA	NA	NA	NA	NA	NA	NA	NA	NA	NA	NA	NA	NA	NA	NA	NA	NA	NA	NA	NA	NA	gap junction assembly (GO:0016264)	0.0297615	GJA1	NA	NA	NA	NA	NA	NA	NA	NA	NA	NA	NA	NA	Autophagy	0.00087223	RAB1A;MTMR3;PIK3R4;PIK3CD;IRS2;HMGB1;HIF1A;TANK;PPP2CB;LAMP1;ATG7;ATG5;CTSB;UVRAG;PRKCD;ATG10;WIPI1;EIF2AK4;CFLAR;ATG12;VMP1;ATG16L2;DDIT4;BCL2;ATG4C;RAB7B;SQSTM1;RAB7A	positive regulation of tumor necrosis factor production (GO:0032760)	7.58227e-05	SYK;DDX58;IFNGR1;STAT3;HSPB1;LY96;PTPRJ;CYBA;HMGB1;PSEN1;HLA-E;IFIH1;TLR1;TYROBP;PTPRC;OAS3;PLCG2;LGALS9;ARHGEF2;CD14;JAK2;TMEM106A;TLR2	Parathyroid hormone synthesis; secretion and action	0.0219715	GNA13;SLC9A3R1;AKAP13;GNAQ;ITPR2;ADCY2;FOS;ADCY8;ADCY7;PLD2	regulation of chondrocyte differentiation (GO:0032330)	0.0159755	EFEMP1;TRPS1;SOX9;BMPR1B;TGFBR1;SOX5	NA	NA
NA	NA	NA	NA	NA	NA	NA	NA	NA	NA	NA	NA	NA	NA	NA	NA	NA	NA	NA	NA	NA	negative regulation of mitochondrial outer membrane permeabilization involved in apoptotic signaling pathway (GO:1901029)	0.0297615	HSPA1A	NA	NA	NA	NA	NA	NA	NA	NA	NA	NA	NA	NA	MAPK signaling pathway	0.00090931	FLT1;CSF1;HSPB1;ARRB2;FGF1;DUSP16;RPS6KA3;DUSP10;RPS6KA1;MAP3K8;MAP3K5;PDGFRB;DUSP1;HGF;PLA2G4A;PRKCA;FOS;IRAK4;TGFBR1;TGFBR2;TNFRSF1A;TP53;CSF1R;MAX;PDGFB;STK4;RELA;RASGRP3;STK3;RAP1B;RAP1A;MKNK1;PDGFC;GNA12;MAP3K20;CD14;MAP4K4;MAP3K1;EGF;HSPA6;VEGFB;NFATC1;VEGFA;TAOK3;GRB2;TAB2;FGFR3;HSPA1B;HSPA1A	positive regulation of interleukin-8 production (GO:0032757)	7.61534e-05	RAB1A;CD74;SYK;DDX58;SERPINE1;STAT3;NOD1;HMGB1;F3;RELA;TLR1;CHI3L1;PRKD2;LGALS9;CD14;CD58;TLR5;HSPA1B;TLR2;HSPA1A	Endometrial cancer	0.0223484	TCF7L2;TCF7L1;APC;ERBB2;PIK3CD;GRB2;CTNNA2	axonogenesis (GO:0007409)	0.0162439	NOTCH2;LGI1;NOTCH1;LAMA1;SEMA3D;DOCK7;PIK3CD;S100B;GLI2;KLF7;OPHN1;PALLD;PARD3;ANOS1;GRB2;FYN;CTNNA2;EZR;EPHB1;FGFR2	NA	NA
NA	NA	NA	NA	NA	NA	NA	NA	NA	NA	NA	NA	NA	NA	NA	NA	NA	NA	NA	NA	NA	positive regulation of microtubule nucleation (GO:0090063)	0.0297615	HSPA1A	NA	NA	NA	NA	NA	NA	NA	NA	NA	NA	NA	NA	Non-small cell lung cancer	0.000997187	RB1;STAT5A;EGF;HGF;STAT3;PIK3CD;PRKCA;FOXO3;STK4;FHIT;DDB2;EML4;CDK6;RASSF5;PLCG2;GRB2;POLK;TP53	positive regulation of signal transduction (GO:0009967)	8.666e-05	TTC23;MAML2;LRRK2;TREM2;FGF1;CDC73;ZMIZ1;ITGAV;JAK2;WLS;LMO3;PRKCA;EMP2;F3;TGFBR1;KAT2B;TRAF7;EVC;BMP2K;PRKD2;MAML3;IL6ST;TLR2;YAP1;MACF1;KANK1;NOTCH1;CTBP2;HTT;LY96;HIF1A;C3;MGAT5;DISC1;SASH1;TRIM44;CD74;CREBBP;STAT3;LY86;KLK14;SORBS1;TPD52L1;SORL1;SKI;TSPAN14;PTPRC;AXL;ASXL2;LIMS1	Calcium signaling pathway	0.0223484	RYR1;ATP2B4;ITPR2;ADCY2;GRIN2C;ADCY8;ADCY7;FGF2;RYR3;ITPKB;GNA14;EDNRB;GNAQ;ERBB2;PLCE1;FGFR3;FGFR2	positive regulation of transcription; DNA-templated (GO:0045893)	0.0162439	CIITA;MAML2;RORA;FGF2;GLI3;GLI2;MED12;ZMIZ1;SOX9;JUNB;TEAD1;PAX6;FOS;POU3F2;TGFBR1;TNFRSF1A;RUNX1;RGMA;KAT2B;PLSCR1;TAL1;RFX4;ZNF516;TFEC;PADI2;HCLS1;ITGA6;RHOQ;TRIM56;TLR2;YAP1;NFAT5;NOTCH1;GLIS3;HIF1A;FOXO1;NPAS3;NUP85;PRDM16;WBP2NL;ERBB2;APOE;TBL1X;ZNF423;RREB1;RNF20;CD74;SMAD1;TCF7L2;ZFHX3;TAF15;MCRS1;EAF2;NFATC2;NFATC1;FLI1;AGT;KLF7;LHX2;BMPR1B;LPIN1;HLA-DRB1;FGFR2	NA	NA
NA	NA	NA	NA	NA	NA	NA	NA	NA	NA	NA	NA	NA	NA	NA	NA	NA	NA	NA	NA	NA	positive regulation of receptor catabolic process (GO:2000646)	0.0297615	APOE	NA	NA	NA	NA	NA	NA	NA	NA	NA	NA	NA	NA	Cell adhesion molecules	0.00130301	CD86;ITGAM;SELPLG;SDC4;SDC2;ITGAL;PTPRF;VSIR;CDH4;HLA-DMB;ITGB8;ITGAV;CD58;NEO1;CD99;MPZL1;HLA-DPA1;CADM1;HLA-B;HLA-E;CD4;PTPRC;PECAM1;HLA-DPB1;HLA-DRA;ITGA6;HLA-DRB1;NECTIN2;HLA-DQB1	positive regulation of protein phosphorylation (GO:0001934)	0.000103088	BCAR3;TFRC;CSF1;FBH1;CD81;LRRK2;DOCK7;PRKAG2;PTPRJ;TREM2;FGF1;CCND3;RASSF2;SOX9;JAK2;HSP90AA1;IL15;MMD;RIPK2;HGF;PLAUR;TGFBR1;PECAM1;HCLS1;CHI3L1;PRKD2;ARHGEF2;TNIK;WDFY2;TP53;CD44;RAPGEF3;DDR2;CSF1R;CAB39;FAXDC2;PELI2;PDGFB;CREBL2;STK4;HDAC6;C3;FXR1;SDCBP;CALCR;RAP1A;GPNMB;PDGFC;PLCG2;FNIP2;STOX1;SNCA;LYN;CD74;RBPMS;EGF;LIMK2;VEGFB;ATP2B4;AGT;VEGFA;CD4;PTPRC;TAB2;HLA-DRB1;BMPR1A	Morphine addiction	0.0235449	GNGT1;GABBR1;GNG5;PDE3B;ADCY2;PDE7B;ADCY8;ADCY7;GABRG1	cellular response to interferon-gamma (GO:0071346)	0.0162439	CIITA;IFNGR1;AQP4;ICAM1;HLA-E;HCK;MT2A;HLA-DRA;CD58;HLA-DRB1;CD44;HLA-DPA1;TLR2	NA	NA
NA	NA	NA	NA	NA	NA	NA	NA	NA	NA	NA	NA	NA	NA	NA	NA	NA	NA	NA	NA	NA	chylomicron remnant clearance (GO:0034382)	0.0297615	APOE	NA	NA	NA	NA	NA	NA	NA	NA	NA	NA	NA	NA	Phospholipase D signaling pathway	0.00130301	DGKA;LPAR1;PDGFB;PIK3CD;ADCY2;PLD1;ADCY7;PIK3R5;GRM3;GNA13;PDGFC;GNA12;PLCG2;FYN;PDGFRB;FCER1G;SYK;EGF;PLA2G4A;PRKCA;GAB2;AGT;DNM2;LPAR5;LPAR6;GRB2;PLPP3;PLCB2;RAPGEF3	cellular response to interferon-gamma (GO:0071346)	0.000126369	CIITA;CAMK2D;SP100;PTAFR;AQP4;MT2A;TRIM25;LGALS9;CD58;JAK2;B2M;CAMK2G;TRIM22;HLA-DPA1;JAK1;IFNGR1;IFNGR2;PRKCD;HLA-B;HLA-E;HCK;OAS3;HLA-DPB1;HLA-DRA;IRF8;IRF5;HLA-DRB1;CD44;HLA-DQB1;TLR2	Viral myocarditis	0.025324	LAMA1;HLA-DRA;FYN;HLA-DRB1;ICAM1;HLA-DPA1;HLA-E	cell morphogenesis involved in neuron differentiation (GO:0048667)	0.0162439	RB1;KLF7;OPHN1;PARD3;SDC2;DOCK7;LRP4;CTNNA2;S100B;FGFR2	NA	NA
NA	NA	NA	NA	NA	NA	NA	NA	NA	NA	NA	NA	NA	NA	NA	NA	NA	NA	NA	NA	NA	regulation of morphogenesis of an epithelium (GO:1905330)	0.0297615	GJA1	NA	NA	NA	NA	NA	NA	NA	NA	NA	NA	NA	NA	Transcriptional misregulation in cancer	0.00131042	CD86;CSF1R;CEBPA;CCNT2;SPI1;FLT1;ITGAM;MAX;FOXO1;AFF1;RELA;FUT8;NFKBIZ;CD14;POLK;LMO2;PBX3;MITF;ETV1;RUNX2;FLI1;RUNX1;DDB2;ETV6;TGFBR2;BAIAP3;MAF;NR4A3;NCOR1;BCL6;REL;BMP2K;ATM;PPARG;TP53	negative regulation of transcription by RNA polymerase II (GO:0000122)	0.000144123	RB1;ZNF175;SPI1;WWC1;UBE2D3;HNRNPU;PRDM1;BACH1;YY1;EDNRB;ZNF846;SOX9;MEF2A;ARID5A;SOX11;MITF;FOXP2;FOXP1;RUNX1;EZR;TP53;NOTCH1;CTBP2;CBFB;MAX;CTR9;PDGFB;CREM;GLIS3;ZBTB1;AEBP1;PSEN1;FOXO3;PHF21A;SDCBP;HMBOX1;BAG3;PRDM16;HIVEP1;RREB1;SKIL;SMAD2;CREBBP;ZFHX3;SMAD3;SMURF2;LARP7;ESR1;NFATC4;NR4A2;NR4A3;BCL6;MXD4;CIITA;BHLHE41;HMGB1;GLI3;CDC73;GLI2;NIPBL;ZNF529;SUFU;TRPS1;ZNF124;AASS;TGIF1;ZHX2;PAX6;P…	Salivary secretion	0.0255861	CST3;GNAQ;ATP2B4;ITPR2;ADCY2;ATP1A2;ADCY8;ADCY7;RYR3	negative regulation of extracellular matrix organization (GO:1903054)	0.0162439	CST3;NOTCH1;TNFRSF1B;TNFRSF1A	NA	NA
NA	NA	NA	NA	NA	NA	NA	NA	NA	NA	NA	NA	NA	NA	NA	NA	NA	NA	NA	NA	NA	atrial cardiac muscle cell to AV node cell signaling (GO:0086026)	0.0297615	GJA1	NA	NA	NA	NA	NA	NA	NA	NA	NA	NA	NA	NA	Human cytomegalovirus infection	0.00169575	RB1;ROCK1;GNAI3;CXCR4;ITPR2;CGAS;PIK3CD;ADCY2;ADCY7;RELA;GNAI2;GNA13;AKAP13;CASP8;GNG5;GNG7;CREB3L2;GNA12;ITGAV;B2M;JAK1;IL10RA;STAT3;HLA-B;NFATC2;PRKCA;NFATC1;HLA-E;NFATC4;VEGFA;TNFRSF1A;NFKBIA;CDK6;GNAQ;GNB4;GRB2;TP53;PLCB2;CREB5	receptor internalization (GO:0031623)	0.000191648	FCER1G;TFRC;SYK;CD81;MX2;MX1;LILRB1;ARRB2;LILRB4;DNM2;SNX1;RAB31;GRK2;CD9;GRB2;SNCA;PICALM	Wnt signaling pathway	0.0255861	RNF43;TCF7L2;TCF7L1;TLE1;CTNND2;FZD6;FZD8;NFATC2;NFATC1;CCND3;ZNRF3;APC;TBL1X	positive regulation of lipase activity (GO:0060193)	0.0162439	PLA2G5;FGFR3;FGFR2;PLIN5	NA	NA
NA	NA	NA	NA	NA	NA	NA	NA	NA	NA	NA	NA	NA	NA	NA	NA	NA	NA	NA	NA	NA	regulation of Cdc42 protein signal transduction (GO:0032489)	0.0297615	APOE	NA	NA	NA	NA	NA	NA	NA	NA	NA	NA	NA	NA	Wnt signaling pathway	0.00183123	INVS;CAMK2D;CTBP2;CTNND2;PSEN1;NKD1;CCND3;ZNRF3;WIF1;TBL1X;CAMK2G;TLE4;TCF7L2;CREBBP;TCF7L1;TLE1;SMAD3;CSNK1A1;TPTEP2-CSNK1E;NFATC2;PRKCA;NFATC1;NFATC4;APC;DAAM2;ROR1;ROR2;TP53;PLCB2;LGR4;PPARD	protein phosphorylation (GO:0006468)	0.000208107	FLT1;LRRK2;PRKAG2;PIK3CD;RPS6KA3;SLK;RPS6KA1;PDK4;PRKG2;JAK2;STK32B;JAK1;MAP3K5;PDGFRB;BRD2;CDKL3;MORC3;PRKCH;SYK;PRKCD;ADAM10;PRKCA;IRAK3;VRK2;OXSR1;TGFBR1;TGFBR2;HCK;LATS2;PEAK1;BMP2K;PRKD2;SGK3;TNIK;SGK1;CSNK1G1;DDR2;TLR2;CSF1R;CAMK2D;USP15;ROCK1;CAB39;PDGFB;PIK3R4;STK4;STK3;STK33;GRK2;MKNK1;STK38;MAP3K20;STK38L;FYN;FNIP2;MAP4K4;LYN;SMAD2;CDK19;MAP3K1;CSNK1A1;NEK6;LIMK2;NEK7;EIF2AK2;EIF2AK4;ME…	Relaxin signaling pathway	0.0255861	GNGT1;EDNRB;GNG5;PIK3CD;GRB2;ADCY2;FOS;ADCY8;ADCY7;TGFBR1;TGFBR2	cellular response to cadmium ion (GO:0071276)	0.0162439	MT2A;MT1M;MT1G;MT1X;FOS;MT1E	NA	NA
NA	NA	NA	NA	NA	NA	NA	NA	NA	NA	NA	NA	NA	NA	NA	NA	NA	NA	NA	NA	NA	brown fat cell differentiation (GO:0050873)	0.0297615	PRDM16	NA	NA	NA	NA	NA	NA	NA	NA	NA	NA	NA	NA	Fluid shear stress and atherosclerosis	0.00225099	NCF1;SDC4;SDC2;MGST1;PDGFB;PIK3CD;RELA;HMOX1;ITGAV;MAP3K5;MEF2A;PIAS4;HSP90AA1;DUSP1;CYBA;FOS;TNFRSF1A;VEGFA;BCL2;PECAM1;ARHGEF2;BMPR1B;SQSTM1;TP53;BMPR1A;GSTM5;NFE2L2	myeloid leukocyte differentiation (GO:0002573)	0.00022892	CEBPA;CSF1R;SPI1;CSF1;IL15;PIK3CD;TREM2;GAB2;FOXP1;RUNX1;TGFBR2;VEGFA;CD4;CASP8;TYROBP;IFI16;MT1G;MYH9;PPARG;LGALS9;HLA-DRB1	Leishmaniasis	0.0255861	C3;IFNGR1;HLA-DRA;CYBA;FOS;HLA-DRB1;HLA-DPA1;TLR2	cellular response to peptide hormone stimulus (GO:0071375)	0.0162439	KAT2B;RAB31;PDE3B;ADCY2;SORBS1;ADCY8;LPIN1;ADCY7;SLC25A33;FOXO1;RHOQ;ZFP36L1	NA	NA
NA	NA	NA	NA	NA	NA	NA	NA	NA	NA	NA	NA	NA	NA	NA	NA	NA	NA	NA	NA	NA	negative regulation of long-term synaptic potentiation (GO:1900272)	0.0297615	APOE	NA	NA	NA	NA	NA	NA	NA	NA	NA	NA	NA	NA	Adherens junction	0.00225099	TCF7L2;CREBBP;TCF7L1;SMAD3;CTNND1;WAS;PTPRJ;SORBS1;PTPRF;TGFBR1;TGFBR2;PARD3;CTNNA1;FYN;CTNNA2;WASF2;NECTIN2	regulation of apoptotic process (GO:0042981)	0.000231745	TFRC;ZFAND6;IFIT2;PREX1;RPS6KA3;SLK;RASSF2;RPS6KA1;SOX9;MAP3K5;HGF;ADAM10;TIAM2;IL6ST;ATF6;SQSTM1;TP53;NAIP;NOTCH2;ARHGEF26;PSEN1;FOXO3;STK4;FOXO1;STK3;PKHD1;ABR;SCIN;BAG3;MAP3K20;TP53BP2;NCKAP1L;ATG7;MCL1;CREBBP;RHBDD1;TNFRSF10B;SETX;NFKBIA;GCLC;BCL6;BCL2;ATM;FAF1;HSPB1;HMGB1;SH3RF1;AKAP13;ING3;CASP8;CASP10;TCTN3;CTSH;JAK2;CTSB;VAV3;HSP90AA1;APAF1;RIPK2;ANXA4;ANXA5;PLAUR;SERPINB9;ANO6;VAV1;VAV2;…	Natural killer cell mediated cytotoxicity	0.0270323	SYK;IFNGR1;NFATC2;TNFRSF10B;PIK3CD;NFATC1;GRB2;FYN;VAV1;ICAM1;HLA-E	acidic amino acid transport (GO:0015800)	0.0162439	SLC9A3R1;GJA1;SLC25A18;SLC1A2;SLC1A3	NA	NA
NA	NA	NA	NA	NA	NA	NA	NA	NA	NA	NA	NA	NA	NA	NA	NA	NA	NA	NA	NA	NA	regulation of dendritic spine maintenance (GO:1902950)	0.0297615	APOE	NA	NA	NA	NA	NA	NA	NA	NA	NA	NA	NA	NA	Antigen processing and presentation	0.00242818	CD74;CIITA;HSP90AA1;HSPA6;HLA-B;CTSS;HLA-E;CD4;HLA-DMB;HLA-DPB1;HLA-DRA;B2M;HLA-DRB1;HSPA1B;CTSB;HLA-DPA1;HLA-DQB1;HSPA1A	positive regulation of response to external stimulus (GO:0032103)	0.000280486	CEBPA;GRN;USP15;SERPINE1;PDGFB;LY96;TREM2;PTN;DDX60;PLA2G7;NFKBIZ;SLC15A4;GPSM3;SASH1;SNCA;PDGFRB;P2RY12;IL15;LY86;IL18;CYBA;PRKCA;IL16;AGT;PUM2;IL17RA;TNFRSF1A;NFKBIA;GPRC5B;PLSCR1;NINJ1;TLR2	Tight junction	0.0270323	MSN;TJAP1;RUNX1;SLC9A3R1;CLDN10;PPP2CB;PPP2R2B;PARD3;ERBB2;MICALL2;HCLS1;EZR;CGNL1	cellular response to zinc ion (GO:0071294)	0.0162439	MT2A;MT1M;MT1G;MT1X;MT1E	NA	NA
NA	NA	NA	NA	NA	NA	NA	NA	NA	NA	NA	NA	NA	NA	NA	NA	NA	NA	NA	NA	NA	self proteolysis (GO:0097264)	0.0297615	ADGRV1	NA	NA	NA	NA	NA	NA	NA	NA	NA	NA	NA	NA	JAK-STAT signaling pathway	0.00242818	CSF3R;PDGFB;PIK3CD;CSF2RA;CCND3;STAT6;SOCS6;JAK2;SOCS7;IL13RA1;MCL1;JAK1;PDGFRB;PIAS4;STAT5A;CREBBP;IL4R;IFNGR1;IL15;EGF;IFNGR2;IL10RA;STAT3;OSMR;PIAS1;GFAP;BCL2;GRB2;IL6ST;PTPN2	positive regulation of cytokine-mediated signaling pathway (GO:0001961)	0.000297574	PRKN;CD74;CSF1;NLRC5;LAPTM5;CXCR4;PARP14;PARP9;HIF1A;AXL;CASP4;TRIM44;HSPA1B;HSPA1A	Adrenergic signaling in cardiomyocytes	0.0270323	PPP2CB;PPP2R2B;GNAQ;ATP2B4;PPP2R5A;ADCY2;ATP1A2;ADCY8;ADCY7;RAPGEF3;AGT;PIK3R5	positive regulation of glial cell differentiation (GO:0045687)	0.0162439	NOTCH1;SERPINE2;PTPRZ1;PTN;TNFRSF1B	NA	NA
NA	NA	NA	NA	NA	NA	NA	NA	NA	NA	NA	NA	NA	NA	NA	NA	NA	NA	NA	NA	NA	regulation of extent of cell growth (GO:0061387)	0.0297615	APOE	NA	NA	NA	NA	NA	NA	NA	NA	NA	NA	NA	NA	Neurotrophin signaling pathway	0.00244584	CAMK2D;MAP3K1;RIPK2;PRKCD;PIK3CD;IRAK3;PSEN1;IRAK4;FOXO3;RELA;RAP1B;NFKBIA;RPS6KA3;RAP1A;ARHGDIB;RPS6KA1;PLCG2;BCL2;RAPGEF1;GRB2;TP53;CAMK2G;SH2B3;MAP3K5	regulation of interferon-gamma-mediated signaling pathway (GO:0060334)	0.00030181	IFNGR1;IFNGR2;NR1H2;NLRC5;PPARG;PARP14;PARP9;JAK2;PTPN2;PIAS1;JAK1	Dilated cardiomyopathy	0.0270323	ITGB5;ITGB4;LAMA1;ITGA6;ADCY2;ITGA5;ADCY8;ADCY7;AGT	pulmonary valve development (GO:0003177)	0.0162439	NOTCH2;NOTCH1;NFATC1;TNFRSF1B;TNFRSF1A	NA	NA
NA	NA	NA	NA	NA	NA	NA	NA	NA	NA	NA	NA	NA	NA	NA	NA	NA	NA	NA	NA	NA	regulation of nitrogen compound metabolic process (GO:0051171)	0.0297615	APOE	NA	NA	NA	NA	NA	NA	NA	NA	NA	NA	NA	NA	Calcium signaling pathway	0.0028089	CAMK2D;FLT1;PTAFR;PDGFB;CXCR4;ITPR2;ADCY2;FGF1;ADCY7;RYR3;SLC8A1;MYLK;GNA14;CYSLTR1;HRH1;EDNRB;PDGFC;PLCG2;CAMK2G;PDGFRB;EGF;HGF;VEGFB;ATP2B4;PRKCA;PHKB;GRIN2C;MCOLN1;VEGFA;TPCN1;ITPKB;P2RX7;P2RX4;ASPH;GNAQ;ORAI3;PLCD3;PLCB2;FGFR3;PLCD1	regulation of epithelial cell migration (GO:0010632)	0.000311282	DOCK5;MACF1;EMP2;PTN;HIF1A;HDAC6;PTPRG;DUSP10;RHOJ;PLCG2;CTSH;SOX9;GLUL;DOCK1;RREB1;ARSB;SASH1	Basal cell carcinoma	0.0270323	TCF7L2;TCF7L1;APC;FZD6;FZD8;GLI3;GLI2	positive regulation of epithelial cell proliferation (GO:0050679)	0.0162439	NOTCH2;YAP1;TCF7L2;PIK3CD;PTN;FGF2;HIF1A;F3;TGFBR1;ERBB2;SOX9;RREB1;FGFR2	NA	NA
NA	NA	NA	NA	NA	NA	NA	NA	NA	NA	NA	NA	NA	NA	NA	NA	NA	NA	NA	NA	NA	positive regulation of cholesterol esterification (GO:0010873)	0.0297615	APOE	NA	NA	NA	NA	NA	NA	NA	NA	NA	NA	NA	NA	Lysosome	0.00297768	SCARB2;ASAH1;CTSZ;GNS;LITAF;CTSS;CTSO;LAMP1;CTSH;ARSB;CTSC;CTSB;CD164;MANBA;SLC11A1;FUCA1;M6PR;AP3D1;LAPTM5;AP3B1;MCOLN1;SUMF1;NPC2;MAN2B1;CD68	positive regulation of cellular catabolic process (GO:0031331)	0.00035818	PFKFB3;ROCK1;FAF1;LRRK2;ZBTB20;IRS2;PSEN1;PTTG1IP;ZC3HAV1;HMGB1;SNX33;FOXO3;PIK3C2A;SLC4A4;HIF1A;FOXO1;DHRSX;TP53INP1;APOE;TRIM22;SNCA;HSP90AA1;PRKCD;LAPTM5;MSN;TNFRSF1B;TPCN1;P2RX7;ITCH;EZR;ATF6;VGLL4	Leukocyte transendothelial migration	0.0270323	CLDN10;MSN;PIK3CD;CYBA;CTNNA2;EZR;ARHGAP5;VAV1;RAPGEF3;ICAM1	regulation of anatomical structure morphogenesis (GO:0022603)	0.0162439	CHRNB2;CRB2;POGLUT1;SDC2;FGF2;FMNL2;BCL6;CAPZB;ERBB2;HMOX1;TNIK;PDLIM5;FGFR2	NA	NA
NA	NA	NA	NA	NA	NA	NA	NA	NA	NA	NA	NA	NA	NA	NA	NA	NA	NA	NA	NA	NA	inner ear receptor cell development (GO:0060119)	0.0297615	ADGRV1	NA	NA	NA	NA	NA	NA	NA	NA	NA	NA	NA	NA	Thyroid hormone signaling pathway	0.00297768	NOTCH2;NCOA2;CREBBP;NOTCH1;PIK3CD;ATP1B3;PRKCA;ATP1A2;HIF1A;ESR1;FOXO1;MED13L;MED17;MED12;SLCO1C1;KAT2B;NCOR1;PLCG2;ITGAV;PLCD3;TP53;PLCB2;PFKP;PLCD1	regulation of cytokine-mediated signaling pathway (GO:0001959)	0.000413505	CD74;SYK;CBFB;IFNGR1;IFNGR2;SPPL2A;IRAK3;VRK2;CFLAR;PIAS1;RUNX1;TNFRSF1A;SIGIRR;ELF1;CASP8;PTPRC;AXL;JAK2;TRIM44;PTPN2;JAK1	Influenza A	0.0282837	CIITA;IFNGR1;MX1;TNFRSF10B;PIK3CD;ICAM1;TNFRSF1A;DNAJC3;DNAJB1;CCND3;HLA-DRA;HLA-DRB1;HLA-DPA1	transmembrane receptor protein tyrosine kinase signaling pathway (GO:0007169)	0.0162439	BCAR3;CSF1R;SDC2;SLA;FGF2;FGFRL1;FOXO1;ERBB2;PDK4;BLNK;NCKAP1L;FYN;WASF2;EPHB1;SYK;CYBA;SORBS1;MERTK;VAV1;HCK;APC;ANOS1;RAPGEF1;GRB2;FGFR3;RHOQ;FGFR2;DDR2	NA	NA
NA	NA	NA	NA	NA	NA	NA	NA	NA	NA	NA	NA	NA	NA	NA	NA	NA	NA	NA	NA	NA	sterol catabolic process (GO:0016127)	0.0297615	APOE	NA	NA	NA	NA	NA	NA	NA	NA	NA	NA	NA	NA	Fc epsilon RI signaling pathway	0.00355894	VAV3;LYN;FCER1G;SYK;PIK3CD;PLA2G4A;PRKCA;GAB2;VAV1;VAV2;ALOX5;INPP5D;ALOX5AP;PLCG2;FYN;GRB2	bleb assembly (GO:0032060)	0.000478292	P2RX7;PMP22;EMP1;ANO6;EMP2;MYLK	Human immunodeficiency virus 1 infection	0.0282837	AP1B1;NFATC2;ITPR2;CGAS;PIK3CD;NFATC1;FOS;TNFRSF1B;HLA-E;TNFRSF1A;BST2;GNGT1;GNG5;GNAQ;TLR2	enzyme linked receptor protein signaling pathway (GO:0007167)	0.0162439	CSF1R;SYK;SLA;PTN;MERTK;HCK;ERBB2;BLNK;RAPGEF1;FYN;EPHB1;FGFR3;FGFR2;DDR2	NA	NA
NA	NA	NA	NA	NA	NA	NA	NA	NA	NA	NA	NA	NA	NA	NA	NA	NA	NA	NA	NA	NA	lipoprotein metabolic process (GO:0042157)	0.0297615	APOE	NA	NA	NA	NA	NA	NA	NA	NA	NA	NA	NA	NA	Staphylococcus aureus infection	0.0036932	C1QB;CFD;C1QA;ITGAM;SELPLG;C1S;PTAFR;FPR1;ITGAL;C3;FCGR3A;HLA-DMB;FCGR2A;C3AR1;HLA-DPB1;HLA-DRA;HLA-DRB1;HLA-DPA1;HLA-DQB1;C1QC	regulation of interleukin-8 production (GO:0032677)	0.000524449	RAB1A;CD74;SYK;DDX58;ANXA4;SERPINE1;STAT3;NOD1;HMGB1;F3;RELA;TLR1;PTPRC;CHI3L1;PRKD2;LGALS9;CD14;CD58;TLR5;HSPA1B;TLR2;HSPA1A	Ether lipid metabolism	0.0287884	LPCAT2;PLA2G4A;PLA2G5;PLPP3;PLB1;PLD2	positive regulation of macromolecule metabolic process (GO:0010604)	0.0162439	YAP1;NOTCH1;PIK3CD;HIF1A;CLU;FGF2;VSIR;GJA1;NWD1;ITGAX;SOX9;STOX1;CD74;SMAD1;TLE1;IFNGR1;WFS1;LAPTM5;DTNBP1;MSN;PAX6;F3;TGFBR1;MOV10;PLSCR1;EZR;TLR2	NA	NA
NA	NA	NA	NA	NA	NA	NA	NA	NA	NA	NA	NA	NA	NA	NA	NA	NA	NA	NA	NA	NA	positive regulation of protein kinase A signaling (GO:0010739)	0.0297615	ADGRV1	NA	NA	NA	NA	NA	NA	NA	NA	NA	NA	NA	NA	HIF-1 signaling pathway	0.0036932	CREBBP;CAMK2D;EGLN3;PFKFB3;FLT1;TFRC;IFNGR1;EGF;IFNGR2;SERPINE1;STAT3;PIK3CD;PRKCA;HIF1A;RELA;VEGFA;MKNK1;PLCG2;BCL2;HMOX1;CAMK2G;PFKP	positive regulation of phosphatidylinositol 3-kinase signaling (GO:0014068)	0.000776923	PDGFRB;LYN;FLT1;NCF1;EGF;HGF;IL18;PDGFB;PIK3CD;IRS2;TREM2;AGT;PIK3R5;PDGFC;HCLS1;ROR1;PLXNB1;SOX9;ROR2;JAK2;PIK3AP1	Oxytocin signaling pathway	0.029128	RYR1;GNAQ;ITPR2;NFATC2;PLA2G4A;NFATC1;ADCY2;FOS;ADCY8;ADCY7;RYR3;PIK3R5	regulation of epithelial cell migration (GO:0010632)	0.0162439	MACF1;RHOJ;SOX9;PTN;GLUL;HIF1A;RREB1;SASH1	NA	NA
NA	NA	NA	NA	NA	NA	NA	NA	NA	NA	NA	NA	NA	NA	NA	NA	NA	NA	NA	NA	NA	positive regulation of protein kinase C signaling (GO:0090037)	0.0297615	ADGRV1	NA	NA	NA	NA	NA	NA	NA	NA	NA	NA	NA	NA	Hedgehog signaling pathway	0.00379696	EVC2;SMURF2;CSNK1A1;SMURF1;TPTEP2-CSNK1E;ARRB2;GLI3;GLI2;EVC;GRK2;SUFU;BOC;BCL2;CSNK1G1	positive regulation of antigen receptor-mediated signaling pathway (GO:0050857)	0.000778348	PRKCH;PTPRC;CD81;NFAM1;RAB29;PRKD2;RELA;CARD11;NECTIN2;FOXP1	Inflammatory bowel disease	0.029128	IFNGR1;HLA-DRA;RORA;NFATC1;HLA-DRB1;HLA-DPA1;TLR2	cellular zinc ion homeostasis (GO:0006882)	0.0162439	MT2A;MT1M;MT1G;MT1X;SLC39A12;MT1E	NA	NA
NA	NA	NA	NA	NA	NA	NA	NA	NA	NA	NA	NA	NA	NA	NA	NA	NA	NA	NA	NA	NA	cholesterol catabolic process (GO:0006707)	0.0297615	APOE	NA	NA	NA	NA	NA	NA	NA	NA	NA	NA	NA	NA	Gastric acid secretion	0.0040845	CAMK2D;KCNJ10;GNAI3;ITPR2;ATP1B3;PRKCA;ADCY2;ATP1A2;ADCY7;MYLK;GNAI2;KCNQ1;GNAQ;SLC26A7;EZR;PLCB2;CAMK2G	purinergic nucleotide receptor signaling pathway (GO:0035590)	0.000778348	C3;P2RX7;ENTPD1;NT5E;P2RX4;IL18;C3AR1;NLRP3;TXNIP;ANO6	Cushing syndrome	0.0295879	RB1;TCF7L2;TCF7L1;APC;GNAQ;FZD6;ITPR2;FZD8;ADCY2;ADCY8;ADCY7;AGT	regulation of cellular component biogenesis (GO:0044087)	0.0162439	NOTCH1;RAPGEF1;MSN;APOE;EZR;AGT;GFAP	NA	NA
NA	NA	NA	NA	NA	NA	NA	NA	NA	NA	NA	NA	NA	NA	NA	NA	NA	NA	NA	NA	NA	chylomicron remodeling (GO:0034371)	0.0297615	APOE	NA	NA	NA	NA	NA	NA	NA	NA	NA	NA	NA	NA	Pancreatic cancer	0.0040845	RB1;SMAD2;SMAD3;EGF;STAT3;PIK3CD;PLD1;TGFBR1;RELA;DDB2;TGFBR2;VEGFA;CDK6;POLK;TP53;JAK1;ARHGEF6	positive regulation of peptidyl-tyrosine phosphorylation (GO:0050731)	0.000834469	CSF1R;CD81;PDGFB;NEDD9;PTPRJ;TREM2;PLCG2;JAK2;LYN;CD74;IL15;RIPK2;HGF;STAT3;IL18;PARP14;PARP9;AGT;TNFRSF1A;VEGFA;GPRC5B;PTPRC;CASS4;PECAM1;HCLS1;ARHGEF2;IL6ST;TP53;FGFR3;CD44	AGE-RAGE signaling pathway in diabetic complications	0.0304532	PLCE1;PIK3CD;NFATC1;F3;FOXO1;TGFBR1;AGT;ICAM1;TGFBR2	negative regulation of growth (GO:0045926)	0.0181264	RB1;NOTCH2;NOTCH1;MT1M;MT1X;BST2;GJA1;MT2A;BCL6;MT1G;DACT3;FGFR3;MT1E	NA	NA
NA	NA	NA	NA	NA	NA	NA	NA	NA	NA	NA	NA	NA	NA	NA	NA	NA	NA	NA	NA	NA	positive regulation of tumor necrosis factor-mediated signaling pathway (GO:1903265)	0.0297615	HSPA1A	NA	NA	NA	NA	NA	NA	NA	NA	NA	NA	NA	NA	Pertussis	0.0040845	C1QB;C1QA;ITGAM;C1S;GNAI3;LY96;NOD1;FOS;IRAK4;RELA;GNAI2;C3;CASP7;IRF8;NLRP3;CD14;C1QC	positive regulation of binding (GO:0051099)	0.000901311	PRKN;TCF7L2;RIPK2;EPB41;EGF;LRRK2;DDX11;PLAUR;HIP1R;HMGB1;PSEN1;PARP9;STK4;ADD1;STK3;HIPK2;SKI;HMBOX1;ZNF618;PPARG;APOE;CLIC2;B2M	Melanogenesis	0.03141	TCF7L2;TCF7L1;EDNRB;GNAQ;FZD6;FZD8;ADCY2;ADCY8;ADCY7	cellular response to copper ion (GO:0071280)	0.0181264	MT2A;MT1M;MT1G;MT1X;MT1E	NA	NA
NA	NA	NA	NA	NA	NA	NA	NA	NA	NA	NA	NA	NA	NA	NA	NA	NA	NA	NA	NA	NA	detection of mechanical stimulus involved in sensory perception of sound (GO:0050910)	0.0297615	ADGRV1	NA	NA	NA	NA	NA	NA	NA	NA	NA	NA	NA	NA	NF-kappa B signaling pathway	0.00441354	PIAS4;LYN;EDA;SYK;DDX58;LY96;IRAK4;CFLAR;MALT1;RELA;TNFRSF1A;NFKBIA;TRAF3;PLCG2;BCL2;BLNK;TRIM25;ATM;TAB2;CD14;CARD11	regulation of cellular component movement (GO:0051270)	0.000913327	LYN;SP100;ROCK1;EGF;ARHGAP18;ARAP1;TGFBR1;HDAC6;VEGFA;PKHD1;CDK6;FES;PDPN;CD9;ZSWIM6;PKN2	Pathogenic Escherichia coli infection	0.03141	MYO10;TNFRSF10B;FOS;TNFRSF1A;GNA13;CLDN10;SLC9A3R1;LPAR5;HCLS1;NCKAP1L;FYN;EZR;WASF2;MYO1F	bone development (GO:0060348)	0.0181264	AKAP13;GJA1;RANBP3L;PTPRC;SH3PXD2B;FGFR3;FGFR2	NA	NA
NA	NA	NA	NA	NA	NA	NA	NA	NA	NA	NA	NA	NA	NA	NA	NA	NA	NA	NA	NA	NA	very-low-density lipoprotein particle remodeling (GO:0034372)	0.0297615	APOE	NA	NA	NA	NA	NA	NA	NA	NA	NA	NA	NA	NA	Choline metabolism in cancer	0.00495727	PDGFRB;SLC44A3;PCYT1B;CHKA;SLC44A2;EGF;DGKA;PDGFB;WAS;PIK3CD;PLA2G4A;PRKCA;FOS;PLD1;GPCPD1;HIF1A;PDGFC;GRB2;PLPP3;WASF2	pattern recognition receptor signaling pathway (GO:0002221)	0.000925322	UNC93B1;LY96;NOD1;HMGB1;CNPY3;IRAK4;CTSS;TLR1;RPS6KA3;TRAF3;PLCG2;TLR10;TAB2;CD14;ALPK1;TLR5;CTSB;TLR2	Fluid shear stress and atherosclerosis	0.0323775	PIAS4;SDC4;SDC2;MGST1;HMOX1;PIK3CD;CYBA;FOS;BMPR1B;ICAM1;TNFRSF1A	establishment of epithelial cell apical/basal polarity (GO:0045198)	0.0181264	SLC9A3R1;OPHN1;MSN;EZR	NA	NA
NA	NA	NA	NA	NA	NA	NA	NA	NA	NA	NA	NA	NA	NA	NA	NA	NA	NA	NA	NA	NA	regulation of cell growth (GO:0001558)	0.0297615	GJA1;HSPA1A	NA	NA	NA	NA	NA	NA	NA	NA	NA	NA	NA	NA	Human papillomavirus infection	0.00506324	RB1;MAML2;ITGB5;ITGB4;PIK3CD;PPP2R2A;CCND3;CASP8;PPP2R1B;CREB3L2;ITGB8;ITGAV;JAK1;PDGFRB;ATP6V0E1;HLA-B;PPP2R5A;HLA-E;TNFRSF1A;TRAF3;PARD3;COL4A5;ITGA6;MAML3;TP53;CREB5;NOTCH2;NOTCH1;LAMA1;LAMA4;PSEN1;RELA;FOXO1;PPP2CB;SPP1;TCF7L2;CREBBP;TCF7L1;CSNK1A1;EGF;LAMB2;MX2;MX1;EIF2AK2;VEGFA;CDK6;APC;ATM;GRB2;COL9A2	hippo signaling (GO:0035329)	0.00103002	YAP1;MOB1B;WWTR1;MOB1A;LATS2;WWC1;AMOTL1;STK4;TEAD1;AMOT;STK3	Pancreatic secretion	0.0323775	GNAQ;ATP2B4;ITPR2;ADCY2;ATP1A2;PLA2G5;ADCY8;SLC4A4;ADCY7	response to cadmium ion (GO:0046686)	0.0181264	MT2A;MT1M;MT1G;MT1X;FOS;MT1E	NA	NA
NA	NA	NA	NA	NA	NA	NA	NA	NA	NA	NA	NA	NA	NA	NA	NA	NA	NA	NA	NA	NA	negative regulation of extracellular matrix organization (GO:1903054)	0.0297615	CST3	NA	NA	NA	NA	NA	NA	NA	NA	NA	NA	NA	NA	Cholinergic synapse	0.00531408	CAMK2D;GNAI3;ITPR2;PIK3CD;PRKCA;ADCY2;FOS;ADCY7;PIK3R5;GNAI2;GNG5;KCNQ1;GNAQ;GNG7;CREB3L2;BCL2;GNB4;FYN;JAK2;PLCB2;CAMK2G;CREB5	negative regulation of pri-miRNA transcription by RNA polymerase II (GO:1902894)	0.00103002	REST;PDGFB;PPARG;SOX9;LILRB4;RELA;NFATC4;PPARD	Focal adhesion	0.0351288	ITGB5;ITGB4;LAMA1;PIK3CD;ARHGAP5;VAV1;CCND3;ERBB2;RAPGEF1;CAPN2;GRB2;ITGA6;FYN;ITGA5	positive regulation of cellular process (GO:0048522)	0.0181264	COLEC12;CSF1R;NOTCH1;CDCA7L;MLC1;PLA2G5;PTN;FGF2;ACACB;CIAO1;ZFP36L1;ADGRG1;ERBB2;ITGAX;SOX9;STOX1;IL13RA1;LGI1;ZFHX3;CYBA;TNFRSF1B;MERTK;OSMR;S100B;POU3F2;TGFBR1;TGFBR2;HCK;APC;TAL1;PARD3;HCLS1;BMPR1B;DOCK2;SLC25A33;FGFR3;FGFR2;TLR2	NA	NA
NA	NA	NA	NA	NA	NA	NA	NA	NA	NA	NA	NA	NA	NA	NA	NA	NA	NA	NA	NA	NA	negative regulation of hormone secretion (GO:0046888)	0.0297615	GJA1	NA	NA	NA	NA	NA	NA	NA	NA	NA	NA	NA	NA	Small cell lung cancer	0.00531408	RB1;APAF1;LAMA1;MAX;LAMB2;LAMA4;PIK3CD;FHIT;RELA;DDB2;NFKBIA;CDK6;TRAF3;BCL2;COL4A5;ITGAV;ITGA6;POLK;TP53	cellular response to organic cyclic compound (GO:0071407)	0.00111476	KCNE1;LRRK2;PDGFB;ADCY2;ATP1A2;RYR3;ZFP36L1;RAP1B;TRPM2;HRH1;CASP7;RAP1A;ZNF703;NRIP1;CTNNA1;SPP1;P2RY12;NCOA4;IL18;MSN;TRPV1;ESR1;SSH1;P2RX7;NR4A3;P2RX4;FES;KCNQ1;RAPGEF1;EZR;RAPGEF3;CCDC62	Colorectal cancer	0.0351288	TCF7L2;TCF7L1;APC;PIK3CD;GRB2;FOS;TGFBR1;TGFBR2	positive regulation of cell population proliferation (GO:0008284)	0.0182607	YAP1;CSF1R;NOTCH1;CDCA7L;PTN;FGF2;CIAO1;GJA1;ERBB2;ITGAX;HMOX1;SOX9;STOX1;IL13RA1;CD74;TCF7L2;PRKCH;OSMR;S100B;POU3F2;AGT;TGFBR1;TGFBR2;BST2;HCK;PTPRC;HCLS1;SLC25A33;FGFR3;FGFR2;DDR2	NA	NA
NA	NA	NA	NA	NA	NA	NA	NA	NA	NA	NA	NA	NA	NA	NA	NA	NA	NA	NA	NA	NA	negative regulation of inclusion body assembly (GO:0090084)	0.0297615	HSPA1A	NA	NA	NA	NA	NA	NA	NA	NA	NA	NA	NA	NA	Hematopoietic cell lineage	0.00531408	CSF1R;CSF3R;IL4R;ITGAM;CSF1;TFRC;CSF2RA;CD4;HLA-DMB;HLA-DPB1;HLA-DRA;CD9;CD37;ITGA6;CD14;HLA-DRB1;CD44;CD55;HLA-DPA1;HLA-DQB1	positive regulation of interleukin-1 production (GO:0032732)	0.00111476	GSDMD;RIPK2;CARD8;STAT3;HSPB1;IL16;HMGB1;NLRC4;MALT1;P2RX7;CASP8;TYROBP;IFI16;STMP1;NLRP3;LGALS9;JAK2;TMEM106A	Axon guidance	0.0364506	SEMA3D;NFATC2;PIK3CD;RGMA;ABLIM1;RGS3;PARD3;BOC;FYN;SRGAP2;BMPR1B;EPHB1;SRGAP1	positive regulation of phagocytosis (GO:0050766)	0.0183877	C3;RAB31;PTPRC;CYBA;NCKAP1L;PLA2G5;DOCK2;MERTK	NA	NA
NA	NA	NA	NA	NA	NA	NA	NA	NA	NA	NA	NA	NA	NA	NA	NA	NA	NA	NA	NA	NA	inner ear receptor cell stereocilium organization (GO:0060122)	0.0297615	ADGRV1	NA	NA	NA	NA	NA	NA	NA	NA	NA	NA	NA	NA	Relaxin signaling pathway	0.00604914	SMAD2;GNAI3;VEGFB;PIK3CD;PRKCA;ADCY2;ARRB2;FOS;ADCY7;TGFBR1;RELA;TGFBR2;GNAI2;VEGFA;NFKBIA;EDNRB;GNG5;GNG7;CREB3L2;GNB4;COL4A5;GRB2;PLCB2;CREB5	regulation of Wnt signaling pathway (GO:0030111)	0.00120504	PRKN;MACF1;KANK1;CBFB;CTNND2;LRRK2;PSEN1;APCDD1;CDC73;NKD1;WIF1;ZNF703;DISC1;WLS;WWOX;TCF7L1;TLE1;NFATC1;ESR1;RUNX1;SKI;CCNY;DAAM2;GNAQ;VGLL4;TLR2	Regulation of lipolysis in adipocytes	0.040966	PDE3B;PIK3CD;ADCY2;ADCY8;ADCY7;MGLL	positive regulation of phosphorylation (GO:0042327)	0.0189098	CD74;CSF1R;ZBTB20;MERTK;SLC4A4;HIF1A;FGF2;C3;CCND3;ERBB2;NCKAP1L;ITGA6;SOX9;TNIK;WDFY2;EPHB1;FGFR3;HLA-DRB1;FGFR2;DDR2	NA	NA
NA	NA	NA	NA	NA	NA	NA	NA	NA	NA	NA	NA	NA	NA	NA	NA	NA	NA	NA	NA	NA	negative regulation of sodium ion transmembrane transporter activity (GO:2000650)	0.0297615	ATP1A2	NA	NA	NA	NA	NA	NA	NA	NA	NA	NA	NA	NA	Apelin signaling pathway	0.00636248	SERPINE1;PDE3B;PIK3R4;GNAI3;ITPR2;PRKAG2;ADCY2;NRF1;ADCY7;SLC8A1;RYR3;MYLK;PIK3R5;GNAI2;GNA13;GNG5;GNG7;SPP1;MEF2A;SMAD2;SMAD3;TGFBR1;GNAQ;GNB4;PLCB2	regulation of Ras protein signal transduction (GO:0046578)	0.00120504	NOTCH2;LYN;KANK1;STARD13;NOTCH1;DENND1A;DENND4C;ERBIN;IRS2;DENND3;MYO9B;VAV1;EPS8;AKAP13;OPHN1;ARHGDIB;RAPGEF1;SHOC2;GRB2;ARHGEF2;JAK2;SQSTM1	GABAergic synapse	0.040966	GNGT1;GABBR1;GNG5;ADCY2;ADCY8;GLUL;ADCY7;GABRG1	cellular response to insulin stimulus (GO:0032869)	0.0196792	BCAR3;PDE3B;SORBS1;FOXO1;ZFP36L1;KAT2B;RAB31;APC;PDK4;GRB2;LPIN1;SLC25A33;RHOQ	NA	NA
NA	NA	NA	NA	NA	NA	NA	NA	NA	NA	NA	NA	NA	NA	NA	NA	NA	NA	NA	NA	NA	negative regulation of transcription from RNA polymerase II promoter in response to stress (GO:0097201)	0.0297615	HSPA1A	NA	NA	NA	NA	NA	NA	NA	NA	NA	NA	NA	NA	Viral myocarditis	0.00648941	CD86;LAMA1;HLA-B;ITGAL;HLA-E;CASP8;HLA-DMB;HLA-DPB1;HLA-DRA;FYN;CD55;HLA-DRB1;HLA-DPA1;HLA-DQB1	regulation of immune response (GO:0050776)	0.00126756	COLEC12;CD81;FGL1;SPPL2A;TREM2;ITGAL;SAMHD1;ADCY7;HERC5;C3;RNF135;FCGR3A;CASP8;B2M;CD99;N4BP1;APPL2;LAIR1;MICA;LYN;SYK;IL15;HLA-B;LILRB1;PILRA;FOXP1;HLA-E;PLSCR1;TYROBP;FCGR2A;BCL6;TRAF3;HLA-DRA;CLEC2D;HLA-DRB1;NECTIN2	D-Glutamine and D-glutamate metabolism	0.0416215	GLUD1;DGLUCY	positive regulation of MAPK cascade (GO:0043410)	0.0196792	NOTCH2;BCAR3;CD74;CSF1R;NOTCH1;WWC1;LAPTM5;GPR37L1;PLA2G5;TPD52L1;FGF2;ICAM1;PIK3R5;PTPRC;ERBB2;ACKR3;APOE;FGFR3;HLA-DRB1;CD44;FGFR2	NA	NA
NA	NA	NA	NA	NA	NA	NA	NA	NA	NA	NA	NA	NA	NA	NA	NA	NA	NA	NA	NA	NA	chylomicron assembly (GO:0034378)	0.0297615	APOE	NA	NA	NA	NA	NA	NA	NA	NA	NA	NA	NA	NA	Chronic myeloid leukemia	0.00964843	RB1;STAT5A;SMAD3;CTBP2;PIK3CD;GAB2;TGFBR1;RELA;DDB2;RUNX1;TGFBR2;NFKBIA;CDK6;GRB2;POLK;TP53	positive regulation of membrane invagination (GO:1905155)	0.00135388	C3;RAB31;ANO6;NCKAP1L;TREM2;APPL2	Bile secretion	0.0424294	ABCC4;EPHX1;AQP4;ADCY2;ATP1A2;ADCY8;SLC4A4;ADCY7	zinc ion homeostasis (GO:0055069)	0.0196792	MT2A;MT1M;MT1G;MT1X;SLC39A12;MT1E	NA	NA
NA	NA	NA	NA	NA	NA	NA	NA	NA	NA	NA	NA	NA	NA	NA	NA	NA	NA	NA	NA	NA	regulation of microtubule nucleation (GO:0010968)	0.0297615	HSPA1A	NA	NA	NA	NA	NA	NA	NA	NA	NA	NA	NA	NA	Adrenergic signaling in cardiomyocytes	0.0105466	KCNE1;CAMK2D;CREM;GNAI3;PPP2R2A;ADCY2;ATP1A2;ADCY7;SLC8A1;PIK3R5;GNAI2;PPP2CB;PPP2R1B;CREB3L2;CAMK2G;ATP2B4;PPP2R5A;ATP1B3;PRKCA;AGT;KCNQ1;GNAQ;BCL2;PLCB2;RAPGEF3;CREB5	positive regulation of phosphorylation (GO:0042327)	0.00147112	CSF1R;PFKFB3;FLT1;TFRC;FBH1;FAXDC2;LRRK2;PELI2;ZBTB20;TREM2;PSEN1;FGF1;STK4;SLC4A4;HIF1A;C3;FXR1;SDCBP;CCND3;GPNMB;NCKAP1L;SOX9;LYN;PDGFRB;CD74;HSP90AA1;EGF;PTGES3;HGF;LIMK2;VEGFB;PLAUR;MERTK;VEGFA;P2RX7;CD4;AXL;PECAM1;ROR1;ITGA6;ROR2;TNIK;WDFY2;FGFR3;HLA-DRB1;DDR2	Hepatocellular carcinoma	0.0437209	RB1;TCF7L2;TCF7L1;APC;FZD6;MGST1;HMOX1;FZD8;PIK3CD;GRB2;TGFBR1;TGFBR2	establishment of epithelial cell polarity (GO:0090162)	0.0196792	SLC9A3R1;OPHN1;PARD3;MSN;EZR	NA	NA
NA	NA	NA	NA	NA	NA	NA	NA	NA	NA	NA	NA	NA	NA	NA	NA	NA	NA	NA	NA	NA	negative regulation of calcium ion transmembrane transport (GO:1903170)	0.0297615	ATP1A2	NA	NA	NA	NA	NA	NA	NA	NA	NA	NA	NA	NA	Parathyroid hormone synthesis; secretion and action	0.0114844	MEF2A;GNAI3;ITPR2;PRKCA;ADCY2;ARRB2;FOS;PLD1;ADCY7;RUNX2;GNAI2;NR4A2;GNA13;AKAP13;GNAQ;CREB3L2;GNA12;BCL2;PLCB2;CREB5	positive regulation of multicellular organismal process (GO:0051240)	0.00153127	TFRC;SERPINE1;PIK3CD;TREM2;GJA1;ITGAX;SOX9;SOX6;JAK2;APPL2;CMKLR1;SOX5;PRKCH;IL4R;SYK;ACSL1;IL15;KMT5C;SLC11A1;NFAM1;IL18;SOX11;TGFBR1;TGFBR2;ZNF516;CRB2;KDM3A;ROCK1;EPAS1;PDGFB;CXCR4;PTN;SDCBP;IFI16;PDGFC;PRDM16;ZNF703;PDPN;STAT6;APOE;RREB1;ABCA1;SMAD2;WWTR1;SMAD3;CADM1;SMURF2;EGF;EIF2AK2;ESRRG;SORL1;AGT;VEGFA;GATM;REST;APC;BMPR1B;BMPR1A	Endocytosis	0.0437209	ASAP3;WASHC2C;ARAP1;ASAP2;TGFBR1;HLA-E;PLD2;TGFBR2;EHD4;RAB31;CAPZB;PSD2;PARD3;PSD3;FGFR3;FGFR2	positive regulation of alpha-beta T cell activation (GO:0046635)	0.0196792	SYK;HLA-DRA;GLI3;HLA-DRB1;HLA-E	NA	NA
NA	NA	NA	NA	NA	NA	NA	NA	NA	NA	NA	NA	NA	NA	NA	NA	NA	NA	NA	NA	NA	alcohol catabolic process (GO:0046164)	0.0297615	APOE	NA	NA	NA	NA	NA	NA	NA	NA	NA	NA	NA	NA	cGMP-PKG signaling pathway	0.0118217	ROCK1;PDE3B;GNAI3;ITPR2;IRS2;ADCY2;ATP1A2;ADCY7;SLC8A1;MYLK;PIK3R5;GNAI2;GNA13;EDNRB;KCNMB1;CREB3L2;GNA12;PRKG2;MEF2A;VASP;ATP2B4;NFATC2;ATP1B3;NFATC1;NFATC4;GNAQ;PLCB2;CREB5	hemopoiesis (GO:0030097)	0.00158956	NOTCH2;CEBPA;CSF1R;CD164;FLT1;SELPLG;NCOA6;FUT10;PLEK;TET2;PDGFB;PLD4;RUNX2;ZFP36L2;ETV6;RUNX1;TGFBR2;PTPRC;IFI16;TAL1;KAT6A;TP53;SH2B3	Ferroptosis	0.0437209	ACSL1;SLC40A1;HMOX1;SLC7A11;SAT1	regulation of intracellular signal transduction (GO:1902531)	0.0196792	PRR5;ARHGEF26;WWC1;ZFAND6;HSPB1;ARHGAP5;ARHGAP15;STK3;GNA13;FGD4;AKAP13;OPHN1;SRGAP2;SRGAP1;BARD1;STARD13;SLC15A2;TAF15;ARAP1;ARHGAP26;VAV1;ARHGAP24;CYLD;ARHGAP31;RHOJ;ARHGEF4;TNIK;EZR;RHOQ	NA	NA
NA	NA	NA	NA	NA	NA	NA	NA	NA	NA	NA	NA	NA	NA	NA	NA	NA	NA	NA	NA	NA	fatty acid homeostasis (GO:0055089)	0.0297615	APOE	NA	NA	NA	NA	NA	NA	NA	NA	NA	NA	NA	NA	Insulin resistance	0.0139961	SREBF1;CPT1A;NR1H2;PRKCD;STAT3;PIK3CD;PRKAG2;IRS2;ACACB;FOXO1;PTPRF;RELA;AGT;TNFRSF1A;NFKBIA;RPS6KA3;CREB3L2;RPS6KA1;PPP1R3D;CREB5	positive regulation of cellular protein catabolic process (GO:1903364)	0.00183153	HSP90AA1;CD81;FAF1;MSN;PTTG1IP;APOE;EZR;CTSC;VGLL4	PPAR signaling pathway	0.0448116	ACSL1;SCD5;ACSBG1;ANGPTL4;SORBS1;PLTP;PLIN5	calcium ion transmembrane import into cytosol (GO:0097553)	0.0204615	RYR1;PTPRC;ATP2B4;ITPR2;GRIN2C;FGF2;RYR3	NA	NA
NA	NA	NA	NA	NA	NA	NA	NA	NA	NA	NA	NA	NA	NA	NA	NA	NA	NA	NA	NA	NA	positive regulation of phospholipid transport (GO:2001140)	0.0297615	APOE	NA	NA	NA	NA	NA	NA	NA	NA	NA	NA	NA	NA	Notch signaling pathway	0.0148886	TLE4;NOTCH2;CREBBP;TLE1;NOTCH1;MAML2;CTBP2;DTX2;PSEN1;NCOR2;KAT2B;NUMB;MAML3	regulation of osteoblast differentiation (GO:0045667)	0.00201738	YAP1;WWTR1;ZHX3;NOTCH1;HGF;SUCO;SOX11;RORB;LIMD1;RUNX2;SKI;RANBP3L;REST;CDK6;SUFU;PPARG;SOX9;IL6ST;BMPR1B;DDR2;BMPR1A	GnRH signaling pathway	0.0476969	GNAQ;PLA2G4A;ITPR2;ADCY2;GRB2;ADCY8;ADCY7;PLD2	peptidyl-tyrosine phosphorylation (GO:0018108)	0.021631	HCK;CSF1R;EFEMP1;SYK;ERBB2;FYN;FGFR3;FGFR2;DDR2	NA	NA
NA	NA	NA	NA	NA	NA	NA	NA	NA	NA	NA	NA	NA	NA	NA	NA	NA	NA	NA	NA	NA	lipoprotein biosynthetic process (GO:0042158)	0.0297615	APOE	NA	NA	NA	NA	NA	NA	NA	NA	NA	NA	NA	NA	Glycosaminoglycan biosynthesis	0.0163249	CSGALNACT1;FUT8;B4GALT1;CHST7;CHST11;CHSY1;UST;XYLT1;HS6ST1;ST3GAL1;HS2ST1;CHST3	peptidyl-serine phosphorylation (GO:0018105)	0.00218907	CAMK2D;CAB39;ROCK1;LRRK2;PDGFB;STK4;RPS6KA3;GRK2;MKNK1;RPS6KA1;STK38;STK38L;STK32B;MORC3;PRKCH;CSNK1A1;NEK6;PRKCD;PRKCA;VRK2;TGFBR1;HIPK3;TGFBR2;HIPK2;PIKFYVE;LATS2;PRKD2;ATM;SGK3;PKN2;SGK1;CSNK1G1	Chemokine signaling pathway	0.0480428	PIK3CD;ADCY2;ADCY8;ADCY7;VAV1;PIK3R5;GNGT1;HCK;GNG5;PARD3;GNAQ;GRB2;DOCK2	regulation of MAPK cascade (GO:0043408)	0.0218472	BCAR3;CD74;SYK;WWC1;LAPTM5;GPR37L1;FGF2;STK3;PTPRC;ERBB2;TNIK;EPHB1;FGFR3;FGFR2;HLA-DRB1	NA	NA
NA	NA	NA	NA	NA	NA	NA	NA	NA	NA	NA	NA	NA	NA	NA	NA	NA	NA	NA	NA	NA	lipoprotein catabolic process (GO:0042159)	0.0297615	APOE	NA	NA	NA	NA	NA	NA	NA	NA	NA	NA	NA	NA	Cellular senescence	0.0163846	RB1;SERPINE1;ITPR2;PIK3CD;FOXO3;FOXO1;ZFP36L2;RELA;ZFP36L1;CCND3;RASSF5;SMAD2;SMAD3;HLA-B;NFATC2;NFATC1;TGFBR1;HIPK3;HLA-E;NFATC4;TGFBR2;HIPK2;CDK6;ATM;SQSTM1;TP53	antigen receptor-mediated signaling pathway (GO:0050851)	0.0023832	PSMD13;WAS;PIK3CD;PTPRJ;MALT1;PRAM1;RELA;INPP5D;NFKBIZ;PLCG2;BLNK;NCKAP1L;FYN;ERMAP;PAG1;HLA-DPA1;VAV3;FYB1;SYK;RIPK2;NFAM1;NFATC2;PSMB8;LAT2;CD4;PTPRC;PSMA1;THEMIS2;BCL2;HLA-DPB1;HLA-DRA;PRKD2;TAB2;CARD11;HLA-DRB1;HLA-DQB1	Phagosome	0.0487802	C3;COLEC12;MSR1;ITGB5;HLA-DRA;CYBA;ITGA5;HLA-DRB1;HLA-E;HLA-DPA1;TLR2	regulation of cellular component size (GO:0032535)	0.0218472	EPS8;SLC9A3R1;MSN;RIN3;EZR;VAV1	NA	NA
NA	NA	NA	NA	NA	NA	NA	NA	NA	NA	NA	NA	NA	NA	NA	NA	NA	NA	NA	NA	NA	regulation of inclusion body assembly (GO:0090083)	0.0297615	HSPA1A	NA	NA	NA	NA	NA	NA	NA	NA	NA	NA	NA	NA	Long-term depression	0.0163846	LYN;GNAI3;PLA2G4A;ITPR2;PRKCA;GNAI2;GNA13;PPP2CB;PPP2R1B;GNAQ;GNA12;PRKG2;PLCB2	regulation of cytokine production (GO:0001817)	0.0024158	TRIL;PLD4;PIK3CD;TREM2;IFIH1;CASP8;GPNMB;IFI16;ALOX5;LGALS9;ERMAP;N4BP1;LYN;SRGN;CADM1;DDX58;IL15;SLC11A1;NFAM1;HLA-B;EIF2AK2;TNFRSF1B;AGT;FOXP1;PTPRC;BCL6;TRAF3;IRF8;HLA-DRB1;LGR4;TRIM56	Gastric acid secretion	0.0487802	GNAQ;ITPR2;ADCY2;ATP1A2;EZR;ADCY8;ADCY7	regulation of angiogenesis (GO:0045765)	0.0226554	PDE3B;ATP2B4;HSPB1;PIK3CD;HIF1A;F3;FGF2;RUNX1;ALOX5;RHOJ;ERBB2;ITGAX;HMOX1;ANGPTL4;GLUL;RAPGEF3;SASH1	NA	NA
NA	NA	NA	NA	NA	NA	NA	NA	NA	NA	NA	NA	NA	NA	NA	NA	NA	NA	NA	NA	NA	positive regulation by host of viral process (GO:0044794)	0.0297615	APOE	NA	NA	NA	NA	NA	NA	NA	NA	NA	NA	NA	NA	Mineral absorption	0.0163846	SLC46A1;SLC31A1;MT1M;ATP2B4;CYBRD1;ATP1B3;ATP1A2;SLC8A1;MT2A;MT1G;HMOX1;FTL;MT1E	regulation of cardiac muscle hypertrophy (GO:0010611)	0.00241969	MEF2A;CAMK2D;NOTCH1;NR4A3;P2RX4;ROCK1;PRKCA;IL6ST;AGT;PDE9A	Type I diabetes mellitus	0.0491297	CPE;HLA-DRA;HLA-DRB1;HLA-DPA1;HLA-E	regulation of cardiac muscle cell proliferation (GO:0060043)	0.0230739	NOTCH1;FGF2;TGFBR1;FGFR2;RUNX1	NA	NA
NA	NA	NA	NA	NA	NA	NA	NA	NA	NA	NA	NA	NA	NA	NA	NA	NA	NA	NA	NA	NA	regulation of amyloid precursor protein catabolic process (GO:1902991)	0.0297615	APOE	NA	NA	NA	NA	NA	NA	NA	NA	NA	NA	NA	NA	Human immunodeficiency virus 1 infection	0.0163846	GNAI3;CXCR4;ITPR2;CGAS;PIK3CD;SAMHD1;RELA;GNAI2;CASP8;GNG5;GNG7;PLCG2;B2M;LIMK2;HLA-B;NFATC2;PRKCA;NFATC1;FOS;IRAK4;TNFRSF1B;HLA-E;NFATC4;TNFRSF1A;BST2;NFKBIA;CD4;GNAQ;BCL2;GNB4;ATM;TAB2;TLR2	regulation of CD4-positive; alpha-beta T cell differentiation (GO:0043370)	0.00247818	CBFB;HLA-DRA;NCKAP1L;HMGB1;HLA-DRB1;SH3RF1;RUNX1	Vascular smooth muscle contraction	0.0496182	GNA13;PRKCH;GNAQ;ITPR2;PLA2G4A;ADCY2;PLA2G5;ADCY8;ADCY7;AGT	Fc-gamma receptor signaling pathway involved in phagocytosis (GO:0038096)	0.025107	HCK;SYK;MYO10;FYN;NCKAP1L;GRB2;WASF2;VAV1;PLD2	NA	NA
NA	NA	NA	NA	NA	NA	NA	NA	NA	NA	NA	NA	NA	NA	NA	NA	NA	NA	NA	NA	NA	negative regulation of heart contraction (GO:0045822)	0.0297615	ATP1A2	NA	NA	NA	NA	NA	NA	NA	NA	NA	NA	NA	NA	Acute myeloid leukemia	0.0164332	STAT5A;CEBPA;CSF1R;TCF7L2;TCF7L1;ITGAM;SPI1;STAT3;PIK3CD;RELA;RUNX1;GRB2;CD14;PPARD	positive regulation of macromolecule metabolic process (GO:0010604)	0.00253526	MYOM1;TFRC;CSF1;PIK3CD;TREM2;ARRB2;FGF1;VSIR;GJA1;ITGAX;CTSH;ITGB8;LGALS9;SOX9;TLE1;IFNGR1;DDX58;SLC11A1;SOX11;PAX6;SERPINB9;MITF;PPHLN1;F3;TGFBR1;PLSCR1;TYROBP;TBC1D5;EZR;TP53;TLR2;PRKN;YAP1;NOTCH1;ROCK1;PDGFB;PSEN1;HIF1A;NWD1;CALCR;UBR5;PLCG2;RAB29;STOX1;SNCA;CD74;GSN;SMAD3;EGF;STAT3;LAPTM5;MSN;LILRB1;VEGFA;P2RX7;ITCH;FUBP1;ATM;HSPA1B;HSPA1A;LIMS1;NFE2L2	Staphylococcus aureus infection	0.0497474	C1QB;C3;C1QA;HLA-DRA;HLA-DRB1;ICAM1;HLA-DPA1;C1QC	positive regulation of vasculature development (GO:1904018)	0.0262162	ITGAX;HMOX1;HSPB1;PIK3CD;ANGPTL4;FGF2;HIF1A;F3;RAPGEF3;SASH1;RUNX1	NA	NA
NA	NA	NA	NA	NA	NA	NA	NA	NA	NA	NA	NA	NA	NA	NA	NA	NA	NA	NA	NA	NA	negative regulation of hemostasis (GO:1900047)	0.0297615	APOE	NA	NA	NA	NA	NA	NA	NA	NA	NA	NA	NA	NA	Hepatitis C	0.0172285	RB1;CD81;PIK3CD;PPP2R2A;RELA;PPP2CB;CASP8;PPP2R1B;JAK1;APAF1;DDX58;EGF;MX2;MX1;STAT3;EIF2AK2;EIF2AK4;CFLAR;PIAS1;TNFRSF1A;NFKBIA;CDK6;TRAF3;OAS3;GRB2;TP53	regulation of transcription by RNA polymerase II (GO:0006357)	0.00265164	RB1;ZNF175;SPI1;MAML2;SERPINE1;HNRNPU;IKZF1;BACH1;ELK3;RPS6KA3;EDNRB;ZMIZ1;NAMPT;ZNF846;RPS6KA1;CREB3L2;SOX9;CCNL1;SOX6;JUNB;SOX5;DDX17;MEF2A;SMARCC2;SP110;SLC11A1;RFX2;EBF1;SOX11;ZNF12;MED6;RUNX2;RUNX1;RFX4;PRKD2;ZNF710;MAML3;EZR;ATF6;TP53;CTBP2;EPAS1;SP140;CTR9;ZBTB1;BAZ2B;ZNF24;HIF1A;ZNF707;PRDM16;HIVEP1;APOE;RREB1;STAT5A;WWTR1;CREBBP;PBX3;EAF2;LARP7;NFATC2;NFATC1;PBX4;FLI1;MED13L;NFATC4;SETX;…	NA	NA	NA	Fc-gamma receptor signaling pathway (GO:0038094)	0.0269886	HCK;SYK;MYO10;FYN;NCKAP1L;GRB2;WASF2;VAV1;PLD2	NA	NA
NA	NA	NA	NA	NA	NA	NA	NA	NA	NA	NA	NA	NA	NA	NA	NA	NA	NA	NA	NA	NA	regulation of cholesterol esterification (GO:0010872)	0.0297615	APOE	NA	NA	NA	NA	NA	NA	NA	NA	NA	NA	NA	NA	Apoptosis	0.0178343	PARP4;APAF1;CTSZ;ITPR2;TNFRSF10B;PIK3CD;FOS;CFLAR;CTSS;RELA;TNFRSF1A;NFKBIA;CASP7;CTSO;CASP8;CASP10;BCL2;CTSH;ATM;TP53;CTSC;MAP3K5;MCL1;CTSB	cortical actin cytoskeleton organization (GO:0030866)	0.00265164	FMNL3;STRIP1;FMNL1;FMNL2;ROCK1;PLEK;NCKAP1L;LCP1;RHOQ	NA	NA	NA	regulation of transcription from RNA polymerase II promoter in response to stress (GO:0043618)	0.0269886	DNAJB1;EGLN3;PSMA1;BAG3;HMOX1;HIF3A;LIMD1;HIF1A;STOX1;PSMB9	NA	NA
NA	NA	NA	NA	NA	NA	NA	NA	NA	NA	NA	NA	NA	NA	NA	NA	NA	NA	NA	NA	NA	neurotransmitter uptake (GO:0001504)	0.0297615	ATP1A2	NA	NA	NA	NA	NA	NA	NA	NA	NA	NA	NA	NA	Growth hormone synthesis; secretion and action	0.0178343	STAT5A;CREBBP;MAP3K1;STAT3;GNAI3;ITPR2;PIK3CD;IRS2;PRKCA;ADCY2;FOS;ADCY7;GNAI2;GNAQ;CREB3L2;PLCG2;GRB2;JAK2;JUNB;PLCB2;CREB5	regulation of protein modification by small protein conjugation or removal (GO:1903320)	0.00265164	PRKN;HSP90AA1;ITCH;EPAS1;ZMIZ1;HIF1A;TGFBR1;HSPA1B;HSPA1A	NA	NA	NA	neuron projection development (GO:0031175)	0.0270049	RB1;LGI1;GPM6A;ADGRV1;CTNND2;DOCK7;DTNBP1;OPHN1;MICALL2;NCKAP1L;TNIK;APOE;MAP4;SRGAP2;EPHB1	NA	NA
NA	NA	NA	NA	NA	NA	NA	NA	NA	NA	NA	NA	NA	NA	NA	NA	NA	NA	NA	NA	NA	regulation of muscle system process (GO:0090257)	0.0297615	ATP1A2	NA	NA	NA	NA	NA	NA	NA	NA	NA	NA	NA	NA	Prostate cancer	0.0184446	RB1;PDGFRB;TCF7L2;CREBBP;HSP90AA1;TCF7L1;EGF;PDGFB;PIK3CD;FOXO1;RELA;NFKBIA;CREB3L2;PDGFC;BCL2;GRB2;TP53;CREB5	regulation of tumor necrosis factor production (GO:0032680)	0.00265164	LY96;HSPB1;PTPRJ;PSEN1;HMGB1;VSIR;IFIH1;PLCG2;LGALS9;CD14;JAK2;SYK;DDX58;IFNGR1;STAT3;CYBA;IRAK3;LILRB1;FOXP1;HLA-E;TLR1;TYROBP;PTPRC;OAS3;ARHGEF2;TMEM106A;TLR2	NA	NA	NA	cell junction disassembly (GO:0150146)	0.0270049	C1QB;C1QA;C1QC	NA	NA
NA	NA	NA	NA	NA	NA	NA	NA	NA	NA	NA	NA	NA	NA	NA	NA	NA	NA	NA	NA	NA	modulation by host of viral process (GO:0044788)	0.0297615	APOE	NA	NA	NA	NA	NA	NA	NA	NA	NA	NA	NA	NA	TNF signaling pathway	0.0184446	CSF1;IL15;PIK3CD;FOS;CFLAR;TNFRSF1B;RELA;TNFRSF1A;NFKBIA;CASP7;ITCH;CASP8;CASP10;TRAF3;CREB3L2;MAP3K8;TAB2;JUNB;MAP3K5;CREB5	regulation of T cell activation via T cell receptor contact with antigen bound to MHC molecule on antigen presenting cell (GO:2001188)	0.00266939	LGALS3;HLA-DMB;CD81;LILRB1;LGALS9	NA	NA	NA	positive regulation of Notch signaling pathway (GO:0045747)	0.0270049	YAP1;KAT2B;NOTCH1;POGLUT1;MAML2;ZMIZ1;BMP2K	NA	NA
NA	NA	NA	NA	NA	NA	NA	NA	NA	NA	NA	NA	NA	NA	NA	NA	NA	NA	NA	NA	NA	phospholipid efflux (GO:0033700)	0.0297615	APOE	NA	NA	NA	NA	NA	NA	NA	NA	NA	NA	NA	NA	Adipocytokine signaling pathway	0.0199771	CPT1A;ACSL1;STAT3;PRKAG2;ACSL5;IRS2;ACSL4;TNFRSF1B;ACACB;RELA;TNFRSF1A;NFKBIA;ACSBG1;JAK2	positive regulation of pri-miRNA transcription by RNA polymerase II (GO:1902895)	0.00267539	SPI1;SMAD3;ATOH8;STAT3;PDGFB;PPARG;FOS;FOXO3;HIF1A;TEAD1;TP53;RELA	NA	NA	NA	positive regulation of CD4-positive; alpha-beta T cell activation (GO:2000516)	0.0270049	HLA-DRA;NCKAP1L;HLA-DRB1;TGFBR2	NA	NA
NA	NA	NA	NA	NA	NA	NA	NA	NA	NA	NA	NA	NA	NA	NA	NA	NA	NA	NA	NA	NA	negative regulation of amyloid fibril formation (GO:1905907)	0.0297615	APOE	NA	NA	NA	NA	NA	NA	NA	NA	NA	NA	NA	NA	Glycerophospholipid metabolism	0.0199771	PCYT1B;CHKA;DGKA;PLD4;PLA2G4A;PLD1;TAZ;GPCPD1;CRLS1;PLB1;ETNPPL;PGS1;GNPAT;GPD2;LPCAT2;GPAT3;PLPP3;LPIN2	regulation of monocyte differentiation (GO:0045655)	0.00268699	CD74;CD4;CDK6;CSF1;FES;HLA-DRB1;FOXP1;ZFP36L1	NA	NA	NA	regulation of sprouting angiogenesis (GO:1903670)	0.0270301	SMAD1;ALOX5;RHOJ;ITGA5;FGF2;GLUL	NA	NA
NA	NA	NA	NA	NA	NA	NA	NA	NA	NA	NA	NA	NA	NA	NA	NA	NA	NA	NA	NA	NA	atrial cardiac muscle cell action potential (GO:0086014)	0.0297615	GJA1	NA	NA	NA	NA	NA	NA	NA	NA	NA	NA	NA	NA	Viral carcinogenesis	0.0249887	RB1;SP100;GTF2B;PIK3CD;RELA;HDAC6;C3;CCND3;SCIN;CASP8;CREB3L2;JAK1;LYN;STAT5A;CREBBP;GSN;SYK;STAT3;HLA-B;EIF2AK2;SND1;HLA-E;NFKBIA;KAT2B;CDK6;TRAF3;REL;GRB2;IL6ST;TP53;CREB5	positive regulation of phagocytosis; engulfment (GO:0060100)	0.0028984	C3;RAB31;ANO6;NCKAP1L;TREM2;APPL2	NA	NA	NA	positive regulation of programmed cell death (GO:0043068)	0.0270301	BARD1;TNFAIP8;SYK;ARHGEF26;LAPTM5;TNFRSF10B;CLU;VAV1;FOXO1;STK3;GNA13;AKAP13;FGD4;BCL6;APC;RPS6KA2;STK17B;ARHGEF4;ITGA6;PHLDA1;RNF122	NA	NA
NA	NA	NA	NA	NA	NA	NA	NA	NA	NA	NA	NA	NA	NA	NA	NA	NA	NA	NA	NA	NA	relaxation of cardiac muscle (GO:0055119)	0.0297615	ATP1A2	NA	NA	NA	NA	NA	NA	NA	NA	NA	NA	NA	NA	Natural killer cell mediated cytotoxicity	0.0250302	VAV3;FCER1G;SYK;IFNGR1;IFNGR2;HLA-B;NFATC2;TNFRSF10B;PIK3CD;PRKCA;NFATC1;ITGAL;VAV1;HLA-E;VAV2;FCGR3A;TYROBP;SH3BP2;PLCG2;GRB2;FYN;MICA	synapse pruning (GO:0098883)	0.0028984	C1QB;C3;C1QA;ITGAM;TREM2;C1QC	NA	NA	NA	cytoskeleton organization (GO:0007010)	0.0270301	FGD4;DIAPH3;FGD6;FMNL2;CAPZB;PALLD;RHOBTB3;PLCE1;TNIK;APOE;LIMD1;PLD2	NA	NA
NA	NA	NA	NA	NA	NA	NA	NA	NA	NA	NA	NA	NA	NA	NA	NA	NA	NA	NA	NA	NA	high-density lipoprotein particle assembly (GO:0034380)	0.0297615	APOE	NA	NA	NA	NA	NA	NA	NA	NA	NA	NA	NA	NA	TGF-beta signaling pathway	0.0277978	TGIF1;SMAD2;CREBBP;SMAD3;ROCK1;SMURF2;SMURF1;LTBP1;TGFBR1;RGMA;TGFBR2;PPP2CB;ZFYVE16;PPP2R1B;BMPR1B;NEO1;BMPR1A	positive regulation of endothelial cell migration (GO:0010595)	0.00292251	STAT5A;NUS1;NRP2;GRN;EGF;PDGFB;HSPB1;PIK3CD;PRKCA;HMGB1;FGF1;HIF1A;AGT;FOXP1;VEGFA;P2RX4;ATOH8;PRKD2;PLPP3;RIN2;SASH1	NA	NA	NA	Fc receptor mediated stimulatory signaling pathway (GO:0002431)	0.0296316	HCK;SYK;MYO10;FYN;NCKAP1L;GRB2;WASF2;VAV1;PLD2	NA	NA
NA	NA	NA	NA	NA	NA	NA	NA	NA	NA	NA	NA	NA	NA	NA	NA	NA	NA	NA	NA	NA	positive regulation of lipid transport (GO:0032370)	0.0297615	APOE	NA	NA	NA	NA	NA	NA	NA	NA	NA	NA	NA	NA	Proteoglycans in cancer	0.0277978	CAMK2D;HPSE2;SDC4;ITGB5;ROCK1;SDC2;ITPR2;PIK3CD;HIF1A;PLCG2;TIMP3;DROSHA;ITGAV;CAMK2G;VAV3;SMAD2;HGF;STAT3;PLAUR;MSN;PRKCA;ESR1;VAV1;VAV2;VEGFA;HCLS1;GRB2;EZR;TP53;CD44;TLR2	positive regulation of interleukin-1 beta production (GO:0032731)	0.00292251	GSDMD;RIPK2;CARD8;STAT3;HSPB1;NLRC4;MALT1;P2RX7;CASP8;TYROBP;IFI16;STMP1;NLRP3;LGALS9;JAK2;TMEM106A	NA	NA	NA	regulation of stress fiber assembly (GO:0051492)	0.0296316	CARMIL1;ASAP3;ARHGEF10L;ARAP1;WASF2;SORBS3;CGNL1;TGFBR1;RAPGEF3	NA	NA
NA	NA	NA	NA	NA	NA	NA	NA	NA	NA	NA	NA	NA	NA	NA	NA	NA	NA	NA	NA	NA	cellular potassium ion homeostasis (GO:0030007)	0.0297615	ATP1A2	NA	NA	NA	NA	NA	NA	NA	NA	NA	NA	NA	NA	Endometrial cancer	0.0284145	TCF7L2;TCF7L1;APC;EGF;CTNNA1;PIK3CD;GRB2;POLK;CTNNA2;FOXO3;TP53;DDB2	negative regulation of extrinsic apoptotic signaling pathway (GO:2001237)	0.00299637	TCF7L2;EYA2;SERPINE1;HTT;TNFRSF10B;CFLAR;SH3RF1;TGFBR1;RELA;LGALS3;CASP8;TMBIM1;BCL2;HMOX1;ITGAV;ITGA6;ARHGEF2;HSPA1B;MCL1;HSPA1A	NA	NA	NA	B cell receptor signaling pathway (GO:0050853)	0.0300073	PTPRC;SYK;BLNK;PIK3CD;NFATC2;NCKAP1L	NA	NA
NA	NA	NA	NA	NA	NA	NA	NA	NA	NA	NA	NA	NA	NA	NA	NA	NA	NA	NA	NA	NA	sodium ion export across plasma membrane (GO:0036376)	0.0297615	ATP1A2	NA	NA	NA	NA	NA	NA	NA	NA	NA	NA	NA	NA	Amoebiasis	0.0284672	ITGAM;LAMA1;LAMB2;LAMA4;HSPB1;PIK3CD;PRKCA;SERPINB9;RELA;SERPINB6;GNA14;GNAQ;COL4A5;CD14;RAB7B;PLCB2;RAB7A;TLR2	innate immune response (GO:0045087)	0.00316402	SETD2;CIITA;NCF1;CALCOCO2;SLA;PIK3CD;TREM2;HMGB1;CXCL16;IFIH1;KYNU;TRIM25;B2M;TRIM22;FCER1G;SYK;RIPK2;DDX58;SLC11A1;CYBA;IRAK4;HLA-E;HCK;TYROBP;PPARG;IRF5;ALPK1;TLR2;TRIM56;CFD;COLEC12;SP100;NLRC5;RELA;MALT1;C3;RNF135;PLCG2;FYN;SNCA;LYN;CD74;MX1;STYK1;S100B;BST2;FES;CAPZA1;CAPZA2;REL;SERINC5	NA	NA	NA	regulation of protein export from nucleus (GO:0046825)	0.0300073	BARD1;TCF7L2;BAG3;PTPN14;RAPGEF3	NA	NA
NA	NA	NA	NA	NA	NA	NA	NA	NA	NA	NA	NA	NA	NA	NA	NA	NA	NA	NA	NA	NA	positive regulation of steroid metabolic process (GO:0045940)	0.0297615	APOE	NA	NA	NA	NA	NA	NA	NA	NA	NA	NA	NA	NA	Allograft rejection	0.028772	CD86;HLA-DMB;HLA-B;HLA-DPB1;HLA-DRA;HLA-DRB1;HLA-DPA1;HLA-E;HLA-DQB1	regulation of phosphatidylinositol 3-kinase signaling (GO:0014066)	0.00318721	PDGFRB;LYN;FLT1;NCF1;EGF;HGF;PDGFB;IL18;PIK3CD;IRS2;TREM2;AGT;PIK3R5;PDGFC;PIP4K2A;HCLS1;PIP4K2B;ROR1;PLXNB1;SOX9;ROR2;JAK2;PIK3AP1;IER3	NA	NA	NA	response to copper ion (GO:0046688)	0.0300073	MT2A;MT1M;MT1G;MT1X;MT1E	NA	NA
NA	NA	NA	NA	NA	NA	NA	NA	NA	NA	NA	NA	NA	NA	NA	NA	NA	NA	NA	NA	NA	triglyceride-rich lipoprotein particle remodeling (GO:0034370)	0.0297615	APOE	NA	NA	NA	NA	NA	NA	NA	NA	NA	NA	NA	NA	Axon guidance	0.0299001	CAMK2D;ROCK1;GNAI3;PIK3CD;CXCR4;GNAI2;ABLIM1;RGS3;BOC;PLCG2;PLXNA2;NCK2;FYN;SRGAP2;SRGAP1;NEO1;CAMK2G;LIMK2;NFATC2;PRKCA;SSH2;NFATC4;SSH1;RGMA;FES;PARD3;PLXNB1;BMPR1B	cell projection organization (GO:0030030)	0.00329716	P2RY12;CYFIP1;SCIN;GSN;PARVG;PLEK;RHOJ;CAPG;NCKAP1L;RHOU;RHOQ	NA	NA	NA	skeletal system development (GO:0001501)	0.0320193	NCAN;PCSK5;TGFBR1;GLI2;AKAP13;GJA1;TRPS1;SH3PXD2B;SOX9;BMPR1B;FGFR3;FGFR2;CD44;SOX5	NA	NA
NA	NA	NA	NA	NA	NA	NA	NA	NA	NA	NA	NA	NA	NA	NA	NA	NA	NA	NA	NA	NA	negative regulation of adenylate cyclase activity (GO:0007194)	0.0297615	ADGRV1	NA	NA	NA	NA	NA	NA	NA	NA	NA	NA	NA	NA	Inositol phosphate metabolism	0.0300228	MTMR3;IPMK;PIK3CD;PIK3C2A;MTM1;ITPKB;PIKFYVE;INPP5D;PLCG2;PIP4K2A;PIP4K2B;PLCD3;PLCB2;PLCD1	positive regulation of small GTPase mediated signal transduction (GO:0051057)	0.00329716	NOTCH2;LYN;NOTCH1;ERBIN;RAPGEF1;IRS2;ITGAV;SHOC2;GRB2;JAK2;VAV1	NA	NA	NA	polarized epithelial cell differentiation (GO:0030859)	0.0320193	SLC9A3R1;OPHN1;MSN;EZR	NA	NA
NA	NA	NA	NA	NA	NA	NA	NA	NA	NA	NA	NA	NA	NA	NA	NA	NA	NA	NA	NA	NA	negative regulation of alcohol biosynthetic process (GO:1902931)	0.0297615	APOE	NA	NA	NA	NA	NA	NA	NA	NA	NA	NA	NA	NA	Gap junction	0.0305609	PDGFRB;EGF;GNAI3;LPAR1;PDGFB;ITPR2;PRKCA;ADCY2;ADCY7;GNAI2;GJA1;GNAQ;PDGFC;PRKG2;GRB2;PLCB2	regulation of T cell receptor signaling pathway (GO:0050856)	0.00329716	LGALS3;CD81;RAB29;LAPTM5;PTPRJ;PRKD2;EZR;LILRB4;RELA;CARD11;NECTIN2;PTPN2	NA	NA	NA	positive regulation of alpha-beta T cell differentiation (GO:0046638)	0.0320193	NCKAP1L;GLI3;RUNX1;TGFBR2	NA	NA
NA	NA	NA	NA	NA	NA	NA	NA	NA	NA	NA	NA	NA	NA	NA	NA	NA	NA	NA	NA	NA	negative regulation of cell activation (GO:0050866)	0.0297615	APOE	NA	NA	NA	NA	NA	NA	NA	NA	NA	NA	NA	NA	Necroptosis	0.0321524	CAMK2D;FAF1;VPS4B;HMGB1;CASP8;NLRP3;STAT6;JAK2;GLUL;CAMK2G;JAK1;STAT5A;HSP90AA1;IFNGR1;IFNGR2;STAT3;EIF2AK2;TNFRSF10B;PLA2G4A;CFLAR;TNFRSF1A;GLUD1;BCL2;SQSTM1;FTL	regulation of transforming growth factor beta receptor signaling pathway (GO:0017015)	0.00333401	SMAD2;CDKN1C;CREBBP;SMAD3;SMURF2;SMURF1;SOX11;LDLRAD4;TGFBR1;TGFBR2;HIPK2;SKI;SDCBP;SPRED2;SPRED1;LATS2;PEG10;CD109;VEPH1;PRDM16;ZNF703;SKIL;HSPA1A	NA	NA	NA	positive regulation of regulatory T cell differentiation (GO:0045591)	0.0320193	BCL6;HLA-DRA;VSIR;HLA-DRB1	NA	NA
NA	NA	NA	NA	NA	NA	NA	NA	NA	NA	NA	NA	NA	NA	NA	NA	NA	NA	NA	NA	NA	negative regulation of coagulation (GO:0050819)	0.0297615	APOE	NA	NA	NA	NA	NA	NA	NA	NA	NA	NA	NA	NA	T cell receptor signaling pathway	0.0326107	VAV3;NFATC2;PIK3CD;CBLB;NFATC1;FOS;VAV1;MALT1;RELA;VAV2;NFKBIA;CD4;PTPRC;NCK2;MAP3K8;GRB2;FYN;CARD11	peptidyl-serine modification (GO:0018209)	0.00353423	CAMK2D;CAB39;ROCK1;LRRK2;PDGFB;STK4;RPS6KA3;GRK2;MKNK1;RPS6KA1;STK38;STK38L;STK32B;MORC3;PRKCH;CSNK1A1;GALNT2;NEK6;GALNT1;PRKCD;PRKCA;VRK2;TGFBR1;HIPK3;TGFBR2;HIPK2;LATS2;PRKD2;ATM;SGK3;PKN2;SGK1;CSNK1G1	NA	NA	NA	T cell differentiation in thymus (GO:0033077)	0.0320193	PTPRC;GLI3;ZFP36L2;ZFP36L1	NA	NA
NA	NA	NA	NA	NA	NA	NA	NA	NA	NA	NA	NA	NA	NA	NA	NA	NA	NA	NA	NA	NA	negative regulation of cyclase activity (GO:0031280)	0.0297615	ADGRV1	NA	NA	NA	NA	NA	NA	NA	NA	NA	NA	NA	NA	PD-L1 expression and PD-1 checkpoint pathway in cancer	0.0329907	IFNGR1;EGF;IFNGR2;STAT3;PIK3CD;NFATC2;NFATC1;FOS;HIF1A;RELA;EML4;NFKBIA;CD4;JAK2;JAK1;TLR2	positive regulation of epithelial cell migration (GO:0010634)	0.00353453	DOCK5;NRP2;GRN;EGF;PIK3CD;PRKCA;FGF1;HIF1A;HDAC6;AGT;FOXP1;VEGFA;ATOH8;PLCG2;CTSH;PRKD2;SOX9;DOCK1;RIN2;RREB1;SASH1;MAP4K4	NA	NA	NA	positive regulation of gene expression (GO:0010628)	0.0323066	YAP1;NOTCH1;PIK3CD;HIF1A;CLU;FGF2;VSIR;GJA1;NWD1;ERBB2;ITGAX;SOX9;STOX1;CD74;SMAD1;TLE1;CADM1;IFNGR1;SAMD4A;DTNBP1;MSN;PAX6;F3;AGT;TGFBR1;MOV10;KAT2B;PLSCR1;EZR;TLR2	NA	NA
NA	NA	NA	NA	NA	NA	NA	NA	NA	NA	NA	NA	NA	NA	NA	NA	NA	NA	NA	NA	NA	regulation of trophoblast cell migration (GO:1901163)	0.0297615	GJA1	NA	NA	NA	NA	NA	NA	NA	NA	NA	NA	NA	NA	Long-term potentiation	0.0330317	CAMK2D;CREBBP;ITPR2;PRKCA;GRIN2C;RAP1B;RPS6KA3;RAP1A;GNAQ;RPS6KA1;PLCB2;CAMK2G;RAPGEF3	positive regulation of CD4-positive; alpha-beta T cell activation (GO:2000516)	0.00385803	CD81;HLA-DRA;NCKAP1L;LGALS9;CD55;HLA-DRB1;TGFBR2	NA	NA	NA	positive regulation of phospholipase activity (GO:0010518)	0.034333	GNA13;PLA2G5;FGF2;FGFR3;FGFR2	NA	NA
NA	NA	NA	NA	NA	NA	NA	NA	NA	NA	NA	NA	NA	NA	NA	NA	NA	NA	NA	NA	NA	relaxation of muscle (GO:0090075)	0.0297615	ATP1A2	NA	NA	NA	NA	NA	NA	NA	NA	NA	NA	NA	NA	Hepatocellular carcinoma	0.0330317	RB1;MGST1;PIK3CD;PLCG2;HMOX1;POLK;ARID2;SMAD2;TCF7L2;PBRM1;TCF7L1;SMARCC2;SMAD3;CSNK1A1;HGF;PRKCA;ARID1A;TGFBR1;DDB2;TGFBR2;CDK6;APC;GRB2;TP53;GSTM5;NFE2L2	positive regulation of muscle hypertrophy (GO:0014742)	0.00396775	MEF2A;CAMK2D;NR4A3;ROCK1;PRKCA;IL6ST;AGT;PDE9A	NA	NA	NA	extracellular structure organization (GO:0043062)	0.0343829	COL27A1;ITGB5;ITGB4;LAMA1;NCAN;COL23A1;PAPLN;FGF2;TGFBR1;ICAM1;COL5A3;ADAMTS17;ITGAX;ITGA6;ITGA5;CD44;DDR2	NA	NA
NA	NA	NA	NA	NA	NA	NA	NA	NA	NA	NA	NA	NA	NA	NA	NA	NA	NA	NA	NA	NA	heterochromatin organization (GO:0070828)	0.0297615	PRDM16	NA	NA	NA	NA	NA	NA	NA	NA	NA	NA	NA	NA	Phosphatidylinositol signaling system	0.0334481	MTMR3;DGKA;IPMK;ITPR2;PIK3CD;PRKCA;PIK3C2A;MTM1;ITPKB;PIKFYVE;INPP5D;PLCG2;PIP4K2A;PIP4K2B;PLCD3;PLCB2;PLCD1	positive regulation of interleukin-6 production (GO:0032755)	0.00407209	CD74;SYK;DDX58;STAT3;CYBA;IL16;HMGB1;POU2F2;IL17RA;IFIH1;TLR1;TYROBP;PLCG2;MBP;LGALS9;ARHGEF2;RAB7B;TMEM106A;TLR2	NA	NA	NA	positive regulation of tumor necrosis factor production (GO:0032760)	0.0349943	PTPRC;SYK;IFNGR1;HSPB1;CYBA;CLU;HAVCR2;HLA-E;TLR2	NA	NA
NA	NA	NA	NA	NA	NA	NA	NA	NA	NA	NA	NA	NA	NA	NA	NA	NA	NA	NA	NA	NA	cGMP-mediated signaling (GO:0019934)	0.0297615	APOE	NA	NA	NA	NA	NA	NA	NA	NA	NA	NA	NA	NA	Glioma	0.0350781	RB1;PDGFRB;CAMK2D;EGF;PDGFB;PIK3CD;PRKCA;DDB2;CDK6;PLCG2;GRB2;POLK;TP53;CAMK2G	macrophage activation (GO:0042116)	0.00421133	TLR1;C1QA;ITGAM;SYK;IFNGR1;SLC11A1;PLCG2;TREM2;JAK2;TMEM106A;SNCA;FOXP1	NA	NA	NA	circulatory system development (GO:0072359)	0.0355795	CRB2;AKAP13;KAT2B;NOTCH1;SH3PXD2B;PLCE1;SOX9;PDLIM5;PCSK5;TGFBR1;GLI2;TGFBR2	NA	NA
NA	NA	NA	NA	NA	NA	NA	NA	NA	NA	NA	NA	NA	NA	NA	NA	NA	NA	NA	NA	NA	regulation of protein kinase C signaling (GO:0090036)	0.0297615	ADGRV1	NA	NA	NA	NA	NA	NA	NA	NA	NA	NA	NA	NA	Estrogen signaling pathway	0.0355018	NCOA2;HSP90AA1;PRKCD;HSPA6;GNAI3;ITPR2;PIK3CD;ADCY2;FOS;ESR1;ADCY7;GNAI2;GNAQ;CREB3L2;BCL2;GRB2;FKBP4;PLCB2;HSPA1B;FKBP5;CREB5;HSPA1A	phospholipid translocation (GO:0045332)	0.00422687	ABCA1;P2RX7;ATP8B4;PLSCR1;ATP10D;PLSCR4;ATP10B;ATP11C;ANO6;ATP11A;MFSD2A	NA	NA	NA	aortic valve development (GO:0003176)	0.0355795	RB1;NOTCH1;NFATC1;SOX9;TNFRSF1B;TNFRSF1A	NA	NA
NA	NA	NA	NA	NA	NA	NA	NA	NA	NA	NA	NA	NA	NA	NA	NA	NA	NA	NA	NA	NA	negative regulation of endoplasmic reticulum stress-induced intrinsic apoptotic signaling pathway (GO:1902236)	0.0299053	HSPA1A	NA	NA	NA	NA	NA	NA	NA	NA	NA	NA	NA	NA	Aldosterone synthesis and secretion	0.0358853	CAMK2D;ATP2B4;ITPR2;ATP1B3;PRKCA;ADCY2;ATP1A2;ADCY7;AGT;NR4A2;PRKD3;GNAQ;CREB3L2;PRKD2;PLCB2;CAMK2G;CREB5	regulation of endothelial cell migration (GO:0010594)	0.00422687	NRP2;GRN;SP100;EGF;PIK3CD;EMP2;PRKCA;VASH1;PTN;FGF1;AGT;FOXP1;VEGFA;RHOJ;ATOH8;PRKD2;APOE;ADAMTS9;GLUL;RIN2;SASH1	NA	NA	NA	regulation of ossification (GO:0030278)	0.0355795	NOTCH1;BMP2K;LRP4;PTN;SOX9;DDR2	NA	NA
NA	NA	NA	NA	NA	NA	NA	NA	NA	NA	NA	NA	NA	NA	NA	NA	NA	NA	NA	NA	NA	regulation of amyloid fibril formation (GO:1905906)	0.0299053	APOE	NA	NA	NA	NA	NA	NA	NA	NA	NA	NA	NA	NA	Glutamatergic synapse	0.0371776	SLC1A2;GNAI3;ITPR2;SLC1A3;PLA2G4A;PRKCA;ADCY2;PLD1;GRIN2C;ADCY7;GNAI2;GRM3;GRK2;GNG5;GNAQ;GNG7;GNB4;GLUL;PLCB2	positive regulation of vasculature development (GO:1904018)	0.00422687	GRN;FLT1;SERPINE1;VEGFB;HSPB1;PIK3CD;PRKCA;FGF1;HIF1A;F3;RUNX1;HIPK2;VEGFA;ADAM12;NINJ1;ITGAX;HMOX1;CTSH;ITGB8;CHI3L1;PRKD2;RAPGEF3;SASH1	NA	NA	NA	positive regulation of Ras protein signal transduction (GO:0046579)	0.0355795	NOTCH2;AKAP13;ADGRG1;NOTCH1;GPR35;RAPGEF1;GRB2;VAV1	NA	NA
NA	NA	NA	NA	NA	NA	NA	NA	NA	NA	NA	NA	NA	NA	NA	NA	NA	NA	NA	NA	NA	cardiac myofibril assembly (GO:0055003)	0.0299053	NEBL	NA	NA	NA	NA	NA	NA	NA	NA	NA	NA	NA	NA	Complement and coagulation cascades	0.0440094	C1QB;CFD;C1QA;ITGAM;C1S;SERPINE1;PLAUR;F3;C3;C3AR1;ITGAX;VSIG4;A2M;CD55;C1QC	regulation of defense response (GO:0031347)	0.00445753	GRN;AKNA;TREM2;SAMHD1;RELA;FOXP1;HERC5;RNF135;HCK;CASP8;BCL6;TRAF3;ALOX5;CASP4;APOE;JAK2;PIK3AP1;APPL2;MGLL;N4BP1	NA	NA	NA	establishment of centrosome localization (GO:0051660)	0.0355795	PARD3;EZR;PARD3B	NA	NA
NA	NA	NA	NA	NA	NA	NA	NA	NA	NA	NA	NA	NA	NA	NA	NA	NA	NA	NA	NA	NA	positive regulation of membrane protein ectodomain proteolysis (GO:0051044)	0.0299053	APOE	NA	NA	NA	NA	NA	NA	NA	NA	NA	NA	NA	NA	RIG-I-like receptor signaling pathway	0.0440094	MAP3K1;DDX58;TANK;ATG12;RELA;IFIH1;NFKBIA;CASP8;CASP10;TRAF3;TRIM25;AZI2;ATG5	cell projection assembly (GO:0030031)	0.00506748	CYFIP1;GSN;SCIN;PARVG;RHOJ;CAPG;NCKAP1L;RHOU;RHOQ	NA	NA	NA	positive regulation of cardiac epithelial to mesenchymal transition (GO:0062043)	0.0355795	NOTCH1;TGFBR1;TGFBR2	NA	NA
NA	NA	NA	NA	NA	NA	NA	NA	NA	NA	NA	NA	NA	NA	NA	NA	NA	NA	NA	NA	NA	regulation of extracellular matrix disassembly (GO:0010715)	0.0299053	CST3	NA	NA	NA	NA	NA	NA	NA	NA	NA	NA	NA	NA	Rheumatoid arthritis	0.0449436	CD86;FLT1;ATP6V0E1;CSF1;IL15;IL18;FOS;ITGAL;VEGFA;HLA-DMB;HLA-DPB1;HLA-DRA;HLA-DRB1;HLA-DPA1;HLA-DQB1;TLR2	regulation of interleukin-6 production (GO:0032675)	0.00507238	CD74;SYK;DDX58;STAT3;HLA-B;CYBA;TREM2;IL16;IRAK3;HMGB1;POU2F2;LILRB4;IL17RA;IFIH1;TLR1;TYROBP;PLCG2;MBP;NCKAP1L;LGALS9;ARHGEF2;RAB7B;TMEM106A;TLR2	NA	NA	NA	skin morphogenesis (GO:0043589)	0.0355795	ERRFI1;ITGB4;ITGA6	NA	NA
NA	NA	NA	NA	NA	NA	NA	NA	NA	NA	NA	NA	NA	NA	NA	NA	NA	NA	NA	NA	NA	cellular sodium ion homeostasis (GO:0006883)	0.0299053	ATP1A2	NA	NA	NA	NA	NA	NA	NA	NA	NA	NA	NA	NA	Graft-versus-host disease	0.0470385	CD86;HLA-DMB;HLA-B;HLA-DPB1;HLA-DRA;HLA-DRB1;HLA-DPA1;HLA-E;HLA-DQB1	positive regulation of monocyte differentiation (GO:0045657)	0.00523632	CD74;CD4;CSF1;FES;HLA-DRB1;ZFP36L1	NA	NA	NA	positive regulation of cell differentiation (GO:0045597)	0.0366067	CRB2;YAP1;MSR1;PRKCH;PLA2G5;PTN;AGT;TGFBR1;ZFP36L1;TGFBR2;GJA1;RANBP3L;BOC;SOX9;CTNNA2;WDFY2;BMPR1B;SOX5;DDR2	NA	NA
NA	NA	NA	NA	NA	NA	NA	NA	NA	NA	NA	NA	NA	NA	NA	NA	NA	NA	NA	NA	NA	detection of mechanical stimulus involved in sensory perception (GO:0050974)	0.0299053	ADGRV1	NA	NA	NA	NA	NA	NA	NA	NA	NA	NA	NA	NA	Colorectal cancer	0.0472377	SMAD2;TCF7L2;TCF7L1;SMAD3;EGF;PIK3CD;FOS;TGFBR1;DDB2;TGFBR2;APC;BCL2;GRB2;POLK;TP53	regulation of phagocytosis; engulfment (GO:0060099)	0.00523632	C3;RAB31;ANO6;NCKAP1L;TREM2;APPL2	NA	NA	NA	establishment of apical/basal cell polarity (GO:0035089)	0.0373368	SLC9A3R1;OPHN1;MSN;EZR	NA	NA
NA	NA	NA	NA	NA	NA	NA	NA	NA	NA	NA	NA	NA	NA	NA	NA	NA	NA	NA	NA	NA	regulation of amyloid-beta clearance (GO:1900221)	0.0306252	APOE	NA	NA	NA	NA	NA	NA	NA	NA	NA	NA	NA	NA	Longevity regulating pathway	0.0490084	HSPA6;PIK3CD;PRKAG2;IRS2;ADCY2;FOXO3;ADCY7;FOXO1;RELA;CREB3L2;EIF4EBP2;PPARG;TP53;HSPA1B;ATG5;CREB5;HSPA1A	defense response to symbiont (GO:0140546)	0.00523632	SETD2;NLRC5;CGAS;SAMHD1;IFI44L;RELA;IFIT2;IFIH1;IFI16;ATG7;MICA;DDX58;MX2;MX1;EIF2AK2;ABCC9;LILRB1;BST2;PLSCR1;PTPRC;OAS3;DDIT4;BCL2;SERINC5;TLR2;TRIM56	NA	NA	NA	negative regulation of sequestering of calcium ion (GO:0051283)	0.0373368	RYR1;PTPRC;ITPR2;FGF2;RYR3	NA	NA
NA	NA	NA	NA	NA	NA	NA	NA	NA	NA	NA	NA	NA	NA	NA	NA	NA	NA	NA	NA	NA	negative regulation of lyase activity (GO:0051350)	0.0306252	ADGRV1	NA	NA	NA	NA	NA	NA	NA	NA	NA	NA	NA	NA	NA	NA	NA	cellular response to DNA damage stimulus (GO:0006974)	0.00523632	MCM7;FBH1;CGAS;SMC5;BACH1;YY1;NIPBL;HELB;MTREX;POLK;VAV3;PARP4;NCOA6;KMT5C;DDX11;UBE2E2;TNFRSF1B;DDB2;FOXP1;RAD51B;TP53;YAP1;ZBTB1;PSEN1;SAMHD1;TANK;FOXO1;WRN;STK33;RECQL5;UBR5;RBBP8;SUSD6;FNIP2;MICA;MCL1;LYN;ZRANB3;UVRAG;SLF2;MGMT;INTS3;NFATC2;SETX;FAM111A;TAOK3;BCL6;APC;APLF;BCL2;NABP1;ERCC8;ATM;GRB2;TRIP12;UBA1	NA	NA	NA	plasma membrane bounded cell projection organization (GO:0120036)	0.0373368	RB1;LGI1;CSF1R;GPM6A;SLC9A3R1;CARMIL1;OPHN1;DOCK7;MICALL2;DTNBP1;APOE;MAP4	NA	NA
NA	NA	NA	NA	NA	NA	NA	NA	NA	NA	NA	NA	NA	NA	NA	NA	NA	NA	NA	NA	NA	negative regulation of platelet activation (GO:0010544)	0.0306252	APOE	NA	NA	NA	NA	NA	NA	NA	NA	NA	NA	NA	NA	NA	NA	NA	regulation of angiogenesis (GO:0045765)	0.00523632	GRN;SP100;FLT1;PLXND1;ROCK1;SERPINE1;PDE3B;HSPB1;PIK3CD;FGF1;HIF1A;AMOT;SPRED1;GPNMB;ALOX5;ITGAX;HMOX1;CTSH;ITGB8;GLUL;SASH1;VEGFB;ATP2B4;PRKCA;EMP2;VASH1;F3;RUNX1;HIPK2;VEGFA;NINJ1;RHOJ;ADAM12;CHI3L1;PRKD2;PPARG;RAPGEF3	NA	NA	NA	regulation of extrinsic apoptotic signaling pathway (GO:2001236)	0.0377821	TCF7L2;CYLD;TNFRSF10B;ITGA6;LTBR;SH3RF1;TGFBR1;AGT	NA	NA
NA	NA	NA	NA	NA	NA	NA	NA	NA	NA	NA	NA	NA	NA	NA	NA	NA	NA	NA	NA	NA	membrane repolarization (GO:0086009)	0.0306252	ATP1A2	NA	NA	NA	NA	NA	NA	NA	NA	NA	NA	NA	NA	NA	NA	NA	interleukin-6-mediated signaling pathway (GO:0070102)	0.00565699	YAP1;CEBPA;SPI1;CTR9;STAT3;IL6ST;JAK2;JAK1	NA	NA	NA	regulation of fat cell differentiation (GO:0045598)	0.0406887	YAP1;ALOX5;TAF8;RORA;WDFY2;TRIB2;FOXO1;ZFP36L2;ZFP36L1	NA	NA
NA	NA	NA	NA	NA	NA	NA	NA	NA	NA	NA	NA	NA	NA	NA	NA	NA	NA	NA	NA	NA	regulation of stem cell proliferation (GO:0072091)	0.0306252	GJA1	NA	NA	NA	NA	NA	NA	NA	NA	NA	NA	NA	NA	NA	NA	NA	positive regulation of cardiac muscle hypertrophy (GO:0010613)	0.00565699	MEF2A;CAMK2D;NR4A3;ROCK1;PRKCA;IL6ST;AGT;PDE9A	NA	NA	NA	innate immune response (GO:0045087)	0.0406887	COLEC12;CD74;CIITA;CYBC1;CLPB;SYK;MX1;SLA;PIK3CD;CYBA;S100B;HLA-E;C3;BST2;CYLD;HCK;OTULIN;FYN;ALPK1;TLR2;TRIM56	NA	NA
NA	NA	NA	NA	NA	NA	NA	NA	NA	NA	NA	NA	NA	NA	NA	NA	NA	NA	NA	NA	NA	regulation of cardiac muscle contraction by regulation of the release of sequestered calcium ion (GO:0010881)	0.0306252	ATP1A2	NA	NA	NA	NA	NA	NA	NA	NA	NA	NA	NA	NA	NA	NA	NA	regulation of platelet aggregation (GO:0090330)	0.00565699	LYN;SERPINE2;SYK;PRKCD;PDPN;CD9;PRKCA;SH2B3	NA	NA	NA	regulation of cell migration (GO:0030334)	0.0416782	CSF1R;MACF1;NOTCH1;SERPINE2;SEMA3D;FAM107A;PIK3CD;LDLRAD4;FGF2;VSIR;SLK;DPYSL3;ITGAX;CTNNA2;SRGAP2;SRGAP1;SRGAP2B;SASH1;RNF20;CARMIL1;CD74;F3;TGFBR1;BST2;APC;ITGA6	NA	NA
NA	NA	NA	NA	NA	NA	NA	NA	NA	NA	NA	NA	NA	NA	NA	NA	NA	NA	NA	NA	NA	regulation of cellular respiration (GO:0043457)	0.0306252	PRDM16	NA	NA	NA	NA	NA	NA	NA	NA	NA	NA	NA	NA	NA	NA	NA	negative regulation of cytokine production (GO:0001818)	0.00566147	CD84;NLRC5;TREM2;HMGB1;ADCY7;VSIR;HERC5;IFIH1;RNF135;RNF216;GPNMB;TRIM25;NCKAP1L;LGALS9;VSIG4;N4BP1;APPL2;CMKLR1;SRGN;DDX58;SLC11A1;ANXA4;LAPTM5;IRAK3;LILRB1;LILRB4;SIGIRR;ITCH;TYROBP;PTPRC;AXL;EZR;HLA-DRB1;LGR4	NA	NA	NA	mesenchymal cell differentiation (GO:0048762)	0.0416782	RANBP3L;NOTCH1;LOXL3;SOX9;HIF1A;TGFBR1;FGFR2	NA	NA
NA	NA	NA	NA	NA	NA	NA	NA	NA	NA	NA	NA	NA	NA	NA	NA	NA	NA	NA	NA	NA	regulation of cholesterol biosynthetic process (GO:0045540)	0.0306252	APOE	NA	NA	NA	NA	NA	NA	NA	NA	NA	NA	NA	NA	NA	NA	NA	regulation of peptidyl-serine phosphorylation (GO:0033135)	0.00566147	BCAR3;HSP90AA1;TFRC;RIPK2;DOCK7;ATP2B4;CREBL2;STK4;HDAC6;VEGFA;RASSF2;CALCR;NSD1;DDIT4;NCK2;HCLS1;PRKD2;FNIP2;CD44;RAPGEF3;STOX1;SNCA	NA	NA	NA	antigen receptor-mediated signaling pathway (GO:0050851)	0.0416782	FYB1;SYK;NFATC2;PIK3CD;PSMB9;PTPRC;PSMA1;THEMIS2;INPP5D;BLNK;HLA-DRA;NCKAP1L;FYN;HLA-DRB1;HLA-DPA1	NA	NA
NA	NA	NA	NA	NA	NA	NA	NA	NA	NA	NA	NA	NA	NA	NA	NA	NA	NA	NA	NA	NA	reverse cholesterol transport (GO:0043691)	0.0306252	APOE	NA	NA	NA	NA	NA	NA	NA	NA	NA	NA	NA	NA	NA	NA	NA	positive regulation of protein catabolic process (GO:0045732)	0.00566147	PRKN;HSP90AA1;SMURF2;SMURF1;FAF1;MSN;PTTG1IP;SNX33;TNFRSF1B;SORL1;FOXO1;NKD1;OAZ2;ITCH;APC;APOE;EZR;ATG7;VGLL4;RAB7A	NA	NA	NA	endothelial cell development (GO:0001885)	0.0416782	RAPGEF1;MSN;EZR;RAPGEF3;ICAM1	NA	NA
NA	NA	NA	NA	NA	NA	NA	NA	NA	NA	NA	NA	NA	NA	NA	NA	NA	NA	NA	NA	NA	membrane depolarization during cardiac muscle cell action potential (GO:0086012)	0.0306252	ATP1A2	NA	NA	NA	NA	NA	NA	NA	NA	NA	NA	NA	NA	NA	NA	NA	transcription by RNA polymerase II (GO:0006366)	0.00567607	SETD2;CCNT2;MAML2;GTF2B;RORB;ARRB2;AFF4;CDC73;MED17;TEAD1;SOX5;NCOR2;KAT2B;NCOR1;MAF;PPARG;MAML3;PPARD;YAP1;NOTCH2;NOTCH1;CBFB;CEBPD;CTR9;ZBTB1;GLIS3;IWS1;SCAF8;TBL1X;RPRD1A;RREB1;WWTR1;CREBBP;INTS1;PRRX1;INTS3;NR1H2;TAF10;EAF2;ESRRG;POU2F2;ELL2;ESR1;SETX;NR4A2;NR4A3;TFCP2;NFIC;TAF8;NABP1;CDK12;INTS9	NA	NA	NA	regulation of myelination (GO:0031641)	0.0416782	PTPRZ1;PARD3;ITGAX;PTN;TNFRSF1B	NA	NA
NA	NA	NA	NA	NA	NA	NA	NA	NA	NA	NA	NA	NA	NA	NA	NA	NA	NA	NA	NA	NA	positive regulation of stem cell proliferation (GO:2000648)	0.0306252	GJA1	NA	NA	NA	NA	NA	NA	NA	NA	NA	NA	NA	NA	NA	NA	NA	regulation of response to interferon-gamma (GO:0060330)	0.00581547	IFNGR1;IFNGR2;PARP9;JAK2;PTPN2;PIAS1;JAK1	NA	NA	NA	positive regulation of tumor necrosis factor superfamily cytokine production (GO:1903557)	0.0420366	PTPRC;SYK;IFNGR1;HSPB1;CYBA;CLU;HAVCR2;HLA-E;TLR2	NA	NA
NA	NA	NA	NA	NA	NA	NA	NA	NA	NA	NA	NA	NA	NA	NA	NA	NA	NA	NA	NA	NA	negative regulation of amyloid-beta formation (GO:1902430)	0.0306252	APOE	NA	NA	NA	NA	NA	NA	NA	NA	NA	NA	NA	NA	NA	NA	NA	positive regulation of cellular metabolic process (GO:0031325)	0.00581785	PDGFRB;RAB1A;CSF1;EGF;NR1H2;PDGFB;ARRB2;ACACB;AGT;TGFBR2;VEGFA;NFKBIA;SLCO1C1;ACLY;TBC1D5;APOC1;RAB29;GRB2;PPARG;APOE;TP53;PPARD;SNCA	NA	NA	NA	regulation of I-kappaB kinase/NF-kappaB signaling (GO:0043122)	0.0420366	CD74;TLE1;ZFAND6;TNFRSF10B;HSPB1;RORA;ATP2C1;S100B;TNFRSF1A;BST2;AKAP13;GJA1;HMOX1;LTBR;ALPK1;HLA-DRB1;WLS	NA	NA
NA	NA	NA	NA	NA	NA	NA	NA	NA	NA	NA	NA	NA	NA	NA	NA	NA	NA	NA	NA	NA	acidic amino acid transport (GO:0015800)	0.0307002	GJA1	NA	NA	NA	NA	NA	NA	NA	NA	NA	NA	NA	NA	NA	NA	NA	regulation of peptidyl-tyrosine phosphorylation (GO:0050730)	0.00598389	CD74;CD81;IL15;RIPK2;HGF;PRKCD;PDGFB;PTPRJ;TREM2;SAMSN1;AGT;VEGFA;PTPRC;PECAM1;PLCG2;HCLS1;FYN;ARHGEF2;JAK2;TP53;CD44	NA	NA	NA	cellular response to transforming growth factor beta stimulus (GO:0071560)	0.0423721	SMAD1;ITGB5;ZMIZ1;PARD3;SOX9;FOS;ZFP36L2;TGFBR1;SOX5;ZFP36L1;TGFBR2	NA	NA
NA	NA	NA	NA	NA	NA	NA	NA	NA	NA	NA	NA	NA	NA	NA	NA	NA	NA	NA	NA	NA	negative regulation of cation transmembrane transport (GO:1904063)	0.0307002	ATP1A2	NA	NA	NA	NA	NA	NA	NA	NA	NA	NA	NA	NA	NA	NA	NA	regulation of interferon-beta production (GO:0032648)	0.00606382	HSP90AA1;DDX58;RIPK2;LILRB1;IFIH1;YY1;RNF135;RNF216;TRAF3;OAS3;REL;IRF5;TLR2;TRIM56	NA	NA	NA	negative regulation of anoikis (GO:2000811)	0.0434443	NOTCH1;TLE1;PDK4;ITGA5	NA	NA
NA	NA	NA	NA	NA	NA	NA	NA	NA	NA	NA	NA	NA	NA	NA	NA	NA	NA	NA	NA	NA	amyloid precursor protein metabolic process (GO:0042982)	0.0307002	APOE	NA	NA	NA	NA	NA	NA	NA	NA	NA	NA	NA	NA	NA	NA	NA	positive regulation of cysteine-type endopeptidase activity involved in apoptotic process (GO:0043280)	0.00606382	NOD1;HMGB1;NLRC4;MALT1;CASP8;CASP10;CASP4;NLRP3;LGALS9;JAK2;MAP3K5;SNCA;EGLN3;SMAD3;GSN;APAF1;SYK;CARD8;HIP1R;LAPTM5;TNFRSF10B;CFLAR;F3;REST;PPARG	NA	NA	NA	L-alpha-amino acid transmembrane transport (GO:1902475)	0.0449707	SLC25A29;SLC25A18;SLC1A2;SLC1A3;SLC7A2	NA	NA
NA	NA	NA	NA	NA	NA	NA	NA	NA	NA	NA	NA	NA	NA	NA	NA	NA	NA	NA	NA	NA	high-density lipoprotein particle remodeling (GO:0034375)	0.0307002	APOE	NA	NA	NA	NA	NA	NA	NA	NA	NA	NA	NA	NA	NA	NA	NA	enzyme linked receptor protein signaling pathway (GO:0007167)	0.00609225	CSF1R;FLT1;CSF1;SLA;NEDD9;PTN;PTPRF;PTPRG;BLNK;FYN;JAK2;MPZL1;PDGFRB;LYN;SYK;STYK1;MERTK;HCK;CD4;FES;AXL;CASS4;RAPGEF1;ROR1;ROR2;IL6ST;FGFR3;DDR2	NA	NA	NA	regulation of cell junction assembly (GO:1901888)	0.0449707	CHRNB2;PRKCH;RAPGEF1;PDLIM5;RUNX1	NA	NA
NA	NA	NA	NA	NA	NA	NA	NA	NA	NA	NA	NA	NA	NA	NA	NA	NA	NA	NA	NA	NA	positive regulation of nitric-oxide synthase activity (GO:0051000)	0.0307002	APOE	NA	NA	NA	NA	NA	NA	NA	NA	NA	NA	NA	NA	NA	NA	NA	defense response to virus (GO:0051607)	0.00609225	SETD2;NLRC5;CGAS;SAMHD1;IFI44L;RELA;IFIT2;IFIH1;RNF135;IFI16;ATG7;MICA;DDX58;MX2;MX1;EIF2AK2;ABCC9;LILRB1;BST2;PLSCR1;PTPRC;OAS3;DDIT4;BCL2;SERINC5;TLR2;TRIM56	NA	NA	NA	release of sequestered calcium ion into cytosol (GO:0051209)	0.0449707	RYR1;PTPRC;ITPR2;FGF2;RYR3	NA	NA
NA	NA	NA	NA	NA	NA	NA	NA	NA	NA	NA	NA	NA	NA	NA	NA	NA	NA	NA	NA	NA	nitric oxide mediated signal transduction (GO:0007263)	0.0307002	APOE	NA	NA	NA	NA	NA	NA	NA	NA	NA	NA	NA	NA	NA	NA	NA	negative regulation of gene expression (GO:0010629)	0.00612782	RB1;SPI1;YY1;FLOT2;ITGB8;DIP2A;LGALS9;JARID2;SRGN;SFMBT2;SLC11A1;ADAM10;SOX11;PPHLN1;PARP9;RUNX1;FOXP1;PTBP3;NCOR2;KAT2B;NCOR1;MTF2;PRKN;YAP1;NOTCH2;NOTCH1;SHMT1;PDGFB;PSEN1;HIF1A;ZFP36L2;FXR1;GPNMB;ATOH8;APOE;N4BP1;STOX1;MSR1;SAMD4A;ATP2B4;EIF2AK2;PARP14;ESR1;VEGFA;REST;REL;LSM14A;HSPA1B;LGR4;HSPA1A;BMPR1A;PICALM	NA	NA	NA	negative regulation of long-term synaptic potentiation (GO:1900272)	0.0449707	FAM107A;APOE;PTN	NA	NA
NA	NA	NA	NA	NA	NA	NA	NA	NA	NA	NA	NA	NA	NA	NA	NA	NA	NA	NA	NA	NA	regulation of mitochondrial outer membrane permeabilization involved in apoptotic signaling pathway (GO:1901028)	0.0307002	HSPA1A	NA	NA	NA	NA	NA	NA	NA	NA	NA	NA	NA	NA	NA	NA	NA	regulation of neuron death (GO:1901214)	0.00612782	PRKN;C1QA;EGLN3;ITGAM;CSF1;LRRK2;CTSZ;FOS;TNFRSF1B;SORL1;REST;TYROBP;GPNMB;RILPL1;DDIT4;RAB29;FYN;MAP3K5;SNCA;PICALM	NA	NA	NA	positive regulation of CD4-positive; alpha-beta T cell differentiation (GO:0043372)	0.0449707	HLA-DRA;NCKAP1L;HLA-DRB1	NA	NA
NA	NA	NA	NA	NA	NA	NA	NA	NA	NA	NA	NA	NA	NA	NA	NA	NA	NA	NA	NA	NA	negative regulation of calcium ion transport (GO:0051926)	0.0307669	ATP1A2	NA	NA	NA	NA	NA	NA	NA	NA	NA	NA	NA	NA	NA	NA	NA	protein-containing complex assembly (GO:0065003)	0.00612782	YAP1;RAB1A;COL16A1;WIPF1;LRRK2;CTSZ;WAS;CAPG;CDC73;CASP8;PPP6R1;SH3PXD2B;PPP6R3;NCKAP1L;SOX9;TEAD1;CTSC;SH3BGR;GSDMD;TLE4;CD74;TRAPPC3;TCF7L2;CREBBP;TCF7L1;TLE1;CSNK1A1;TRAPPC10;ADAM10;PDE4DIP;ANO6;MITF;TRAPPC9;CD2AP;TNFRSF1A;P2RX7;APC;PARD3;CAPZA1;CAPZA2;SEC24D;TP53;FBXL7;SKAP2;PICALM	NA	NA	NA	positive regulation of membrane invagination (GO:1905155)	0.0449707	C3;RAB31;NCKAP1L	NA	NA
NA	NA	NA	NA	NA	NA	NA	NA	NA	NA	NA	NA	NA	NA	NA	NA	NA	NA	NA	NA	NA	positive regulation of cellular protein catabolic process (GO:1903364)	0.0307669	APOE	NA	NA	NA	NA	NA	NA	NA	NA	NA	NA	NA	NA	NA	NA	NA	positive regulation of cell motility (GO:2000147)	0.00612782	CSF1R;GRN;NOTCH1;FLT1;CSF1;PDGFB;FAM107A;NEDD9;PIK3CD;FGF1;VSIR;MYLK;CXCL16;SDCBP;GPNMB;MGAT5;PDGFC;ZNF703;PDPN;ITGAX;CTSH;MAP4K4;PDGFRB;CARMIL1;EGF;HGF;STAT3;ADAM10;PRKCA;F3;TGFBR1;VEGFA;APC;CASS4;NUMB;PECAM1;ATM;ITGA6;ROR2	NA	NA	NA	positive regulation of oligodendrocyte differentiation (GO:0048714)	0.0449707	PTPRZ1;PTN;TNFRSF1B	NA	NA
NA	NA	NA	NA	NA	NA	NA	NA	NA	NA	NA	NA	NA	NA	NA	NA	NA	NA	NA	NA	NA	long-term memory (GO:0007616)	0.0307669	APOE	NA	NA	NA	NA	NA	NA	NA	NA	NA	NA	NA	NA	NA	NA	NA	regulation of inflammatory response (GO:0050727)	0.00612782	RB1;CEBPA;GRN;AKNA;SERPINE1;AOAH;PLA2G7;RELA;ALOX5;CASP4;NFKBIZ;NLRP3;APOE;JAK2;GPSM3;SNCA;IL15;PRKCD;IL18;IL16;TNFRSF1B;AGT;IL17RA;FOXP1;TNFRSF1A;NFKBIA;HCK;GPRC5B;BCL6;NINJ1;PPARG;DNASE1;PIK3AP1;MGLL;PTPN2;PPARD;TLR2	NA	NA	NA	regulation of CD4-positive; alpha-beta T cell activation (GO:2000514)	0.0449707	HLA-DRA;HLA-DRB1;SH3RF1	NA	NA
NA	NA	NA	NA	NA	NA	NA	NA	NA	NA	NA	NA	NA	NA	NA	NA	NA	NA	NA	NA	NA	synaptic transmission; cholinergic (GO:0007271)	0.0307669	APOE	NA	NA	NA	NA	NA	NA	NA	NA	NA	NA	NA	NA	NA	NA	NA	cellular response to interleukin-6 (GO:0071354)	0.00654812	YAP1;CEBPA;SELPLG;SPI1;CTR9;STAT3;JAK2;IL6ST;RELA;JAK1	NA	NA	NA	regulation of CD8-positive; alpha-beta T cell proliferation (GO:2000564)	0.0449707	SH3RF1;VSIR;HLA-E	NA	NA
NA	NA	NA	NA	NA	NA	NA	NA	NA	NA	NA	NA	NA	NA	NA	NA	NA	NA	NA	NA	NA	regulation of mitotic spindle assembly (GO:1901673)	0.0307669	HSPA1A	NA	NA	NA	NA	NA	NA	NA	NA	NA	NA	NA	NA	NA	NA	NA	regulation of canonical Wnt signaling pathway (GO:0060828)	0.0068066	INVS;PRKN;KANK1;PSMD13;CTNND2;LRRK2;CTNND1;LRRK1;USP34;LRP4;PSEN1;LIMD1;STK4;GLI3;NKD1;ARNTL;STK3;ZNRF3;ZNF703;UBR5;GPC5;SOX9;APOE;TBL1X;WLS;TLE4;WWTR1;TCF7L2;TLE1;SMURF2;CSNK1A1;EGF;PSMB8;UBAC2;GPRC5B;LATS2;CCNY;PSMA1;APC;DAAM2;GNAQ;LGR4;CSNK1G1	NA	NA	NA	regulation of extracellular matrix constituent secretion (GO:0003330)	0.0449707	NOTCH1;TNFRSF1B;TNFRSF1A	NA	NA
NA	NA	NA	NA	NA	NA	NA	NA	NA	NA	NA	NA	NA	NA	NA	NA	NA	NA	NA	NA	NA	postsynaptic membrane organization (GO:0001941)	0.0307669	APOE	NA	NA	NA	NA	NA	NA	NA	NA	NA	NA	NA	NA	NA	NA	NA	organic acid transport (GO:0015849)	0.0068066	ABCC3;ABCC4;NCOA2;SLC46A1;SLC16A1;SLC43A2;ACSL1;SLC1A4;SLC3A2;SLC7A11;SLC7A2;SLCO1C1;SLC25A29;SLC7A7;SLCO2B1;PDPN;SLC26A7;SLC25A32;SFXN5;SLC25A14;MFSD2A;PPARD	NA	NA	NA	regulation of GTPase activity (GO:0043087)	0.0452203	USP6NL;BCAR3;DOCK8;ASAP3;ARAP1;ARHGAP15;VAV1;FGD4;FGD6;RGS1;ERBB2;RAPGEF1;ITGA6;SRGAP2;RAPGEF3	NA	NA
NA	NA	NA	NA	NA	NA	NA	NA	NA	NA	NA	NA	NA	NA	NA	NA	NA	NA	NA	NA	NA	negative regulation of amyloid precursor protein catabolic process (GO:1902992)	0.0307669	APOE	NA	NA	NA	NA	NA	NA	NA	NA	NA	NA	NA	NA	NA	NA	NA	regulation of cell differentiation (GO:0045595)	0.00700854	CSF1;CBFB;MEGF10;CEBPD;ROCK1;PLEKHB1;ZFP36L1;LGALS3;RPS6KA3;SCIN;TRPS1;ALOX5;RPS6KA1;FLOT2;DDX17;CREBBP;ZFHX3;EIF2AK2;TRIP4;EMP2;RUNX2;TGFBR1;RUNX1;REST;CDK6;BCL6;APC;FES;TAF8;BMPR1B	NA	NA	NA	regulation of immune effector process (GO:0002697)	0.0452203	C1QB;C3;C1QA;HLA-DRA;CLU;HLA-DRB1;C1QC	NA	NA
NA	NA	NA	NA	NA	NA	NA	NA	NA	NA	NA	NA	NA	NA	NA	NA	NA	NA	NA	NA	NA	fatty acid transport (GO:0015908)	0.0308265	APOE	NA	NA	NA	NA	NA	NA	NA	NA	NA	NA	NA	NA	NA	NA	NA	negative regulation of transforming growth factor beta receptor signaling pathway (GO:0030512)	0.00700854	SMAD2;SMAD3;SMURF2;SMURF1;LDLRAD4;LTBP1;TGFBR1;TGFBR2;SKI;SPRED2;SPRED1;PEG10;CD109;VEPH1;PRDM16;SKIL;HSPA1A	NA	NA	NA	positive regulation of apoptotic process (GO:0043065)	0.0471582	BARD1;TNFAIP8;ARHGEF26;TNFRSF10B;TPD52L1;CLU;VAV1;FOXO1;TGFBR1;STK3;GNA13;AKAP13;FGD4;BCL6;APC;RPS6KA2;STK17B;ARHGEF4;ITGA6;PHLDA1;RNF122	NA	NA
NA	NA	NA	NA	NA	NA	NA	NA	NA	NA	NA	NA	NA	NA	NA	NA	NA	NA	NA	NA	NA	regulation of tissue remodeling (GO:0034103)	0.0308265	CST3	NA	NA	NA	NA	NA	NA	NA	NA	NA	NA	NA	NA	NA	NA	NA	positive regulation of DNA-binding transcription factor activity (GO:0051091)	0.00708807	EDA;TFRC;NOD1;NLRC4;RELA;MALT1;STK3;PLCG2;TRIM25;NLRP3;FLOT2;LGALS9;TRIM22;PRKCH;SMAD3;RIPK2;DDX58;NFAM1;STAT3;IL18;EIF2AK2;IRAK3;CFLAR;ESR1;AGT;HIPK2;VEGFA;NFKBIA;LPAR5;HCLS1;PRKD2;PPARG;ROR1;TAB2;ARHGEF2;PLPP3;RAB7B;HSPA1B;CARD11;DDR2;TLR2;HSPA1A	NA	NA	NA	response to insulin (GO:0032868)	0.0478512	KAT2B;RAB31;PDE3B;SORBS1;LPIN1;SLC25A33;RHOQ;FOXO1;ZFP36L1	NA	NA
NA	NA	NA	NA	NA	NA	NA	NA	NA	NA	NA	NA	NA	NA	NA	NA	NA	NA	NA	NA	NA	positive regulation of heart contraction (GO:0045823)	0.0308265	ATP1A2	NA	NA	NA	NA	NA	NA	NA	NA	NA	NA	NA	NA	NA	NA	NA	negative regulation of MAPK cascade (GO:0043409)	0.007313	LYN;DUSP1;LMO3;PRKCD;PTPRJ;IRAK3;LILRB4;SORL1;FOXO1;AGT;P2RX7;SPRED2;SPRED1;DUSP10;PTPRC;STK38;TIMP3;APOE;EZR;SH2B3;PTPN2	NA	NA	NA	positive regulation of ERK1 and ERK2 cascade (GO:0070374)	0.0487306	NOTCH2;CSF1R;CD74;NOTCH1;PLA2G5;FGF2;ICAM1;PTPRC;ACKR3;APOE;FGFR3;FGFR2;HLA-DRB1;CD44	NA	NA
NA	NA	NA	NA	NA	NA	NA	NA	NA	NA	NA	NA	NA	NA	NA	NA	NA	NA	NA	NA	NA	cellular monovalent inorganic cation homeostasis (GO:0030004)	0.0308265	ATP1A2	NA	NA	NA	NA	NA	NA	NA	NA	NA	NA	NA	NA	NA	NA	NA	regulation of cellular component biogenesis (GO:0044087)	0.00733932	RAP1B;HSP90AA1;NOTCH1;RAP1A;ROCK1;RAPGEF1;MSN;APOE;SNCAIP;EZR;AGT;GFAP	NA	NA	NA	positive regulation of transcription of Notch receptor target (GO:0007221)	0.0487802	KAT2B;NOTCH1;MAML2;WWC1	NA	NA
NA	NA	NA	NA	NA	NA	NA	NA	NA	NA	NA	NA	NA	NA	NA	NA	NA	NA	NA	NA	NA	xenobiotic transport (GO:0042908)	0.0308265	GJA1	NA	NA	NA	NA	NA	NA	NA	NA	NA	NA	NA	NA	NA	NA	NA	actin filament capping (GO:0051693)	0.00733932	EPS8;GSN;SCIN;CAPZA1;CAPZA2;CAPG;ADD3;ADD1	NA	NA	NA	regulation of stem cell proliferation (GO:0072091)	0.0487802	YAP1;GJA1;PTPRC;ZFP36L1	NA	NA
NA	NA	NA	NA	NA	NA	NA	NA	NA	NA	NA	NA	NA	NA	NA	NA	NA	NA	NA	NA	NA	regulation of protein kinase A signaling (GO:0010738)	0.0308265	ADGRV1	NA	NA	NA	NA	NA	NA	NA	NA	NA	NA	NA	NA	NA	NA	NA	barbed-end actin filament capping (GO:0051016)	0.00733932	EPS8;GSN;SCIN;CAPZA1;CAPZA2;CAPG;ADD3;ADD1	NA	NA	NA	negative regulation of apoptotic process (GO:0043066)	0.0493498	RB1;NOTCH2;YAP1;TNFAIP8;NOTCH1;ZFAND6;HSPB1;FOXO1;SH3RF1;RNF213;PTPRZ1;BAG3;PDK4;NCKAP1L;SOX9;APOE;BARD1;CD74;PRKCH;TLE1;WFS1;MERTK;DNAJC3;HCK;RNF144B;HCLS1;ANGPTL4;ITGA5;CD44	NA	NA
NA	NA	NA	NA	NA	NA	NA	NA	NA	NA	NA	NA	NA	NA	NA	NA	NA	NA	NA	NA	NA	regulation of protein modification by small protein conjugation or removal (GO:1903320)	0.0308265	HSPA1A	NA	NA	NA	NA	NA	NA	NA	NA	NA	NA	NA	NA	NA	NA	NA	positive regulation of lymphocyte proliferation (GO:0050671)	0.00768825	CD86;VAV3;CD74;TFRC;CD81;IL15;IL18;NFATC2;IRS2;HLA-E;HLA-DMB;PTPRC;NCK2;BCL2;HLA-DPB1;NCKAP1L;IL6ST;HLA-DPA1	NA	NA	NA	NA	NA	NA	NA	NA
NA	NA	NA	NA	NA	NA	NA	NA	NA	NA	NA	NA	NA	NA	NA	NA	NA	NA	NA	NA	NA	regulation of cardiac muscle contraction by calcium ion signaling (GO:0010882)	0.0310832	ATP1A2	NA	NA	NA	NA	NA	NA	NA	NA	NA	NA	NA	NA	NA	NA	NA	negative regulation of transmembrane receptor protein serine/threonine kinase signaling pathway (GO:0090101)	0.00769784	SMAD2;NOTCH1;SMAD3;SMURF2;SMURF1;UBE2D3;LDLRAD4;SORL1;TGFBR1;TGFBR2;HIPK2;SKI;SPRED2;SPRED1;PEG10;CD109;VEPH1;PRDM16;PPARG;BMPR1B;SKIL;BMPR1A;HSPA1A	NA	NA	NA	NA	NA	NA	NA	NA
NA	NA	NA	NA	NA	NA	NA	NA	NA	NA	NA	NA	NA	NA	NA	NA	NA	NA	NA	NA	NA	regulation of cholesterol metabolic process (GO:0090181)	0.0310832	APOE	NA	NA	NA	NA	NA	NA	NA	NA	NA	NA	NA	NA	NA	NA	NA	B cell receptor signaling pathway (GO:0050853)	0.00789889	VAV3;LAT2;PTPRC;SYK;NFAM1;BLNK;PLCG2;BCL2;PIK3CD;NFATC2;NCKAP1L	NA	NA	NA	NA	NA	NA	NA	NA
NA	NA	NA	NA	NA	NA	NA	NA	NA	NA	NA	NA	NA	NA	NA	NA	NA	NA	NA	NA	NA	regulation of dendritic spine development (GO:0060998)	0.0310832	APOE	NA	NA	NA	NA	NA	NA	NA	NA	NA	NA	NA	NA	NA	NA	NA	monocyte differentiation (GO:0030224)	0.00796096	CSF1R;IFI16;MT1G;MYH9;PPARG;VEGFA	NA	NA	NA	NA	NA	NA	NA	NA
NA	NA	NA	NA	NA	NA	NA	NA	NA	NA	NA	NA	NA	NA	NA	NA	NA	NA	NA	NA	NA	negative regulation of reproductive process (GO:2000242)	0.0310832	GJA1	NA	NA	NA	NA	NA	NA	NA	NA	NA	NA	NA	NA	NA	NA	NA	positive regulation of actin nucleation (GO:0051127)	0.00796096	CYFIP1;FCHSD2;GSN;SCIN;WHAMM;WASF2	NA	NA	NA	NA	NA	NA	NA	NA
NA	NA	NA	NA	NA	NA	NA	NA	NA	NA	NA	NA	NA	NA	NA	NA	NA	NA	NA	NA	NA	cellular response to steroid hormone stimulus (GO:0071383)	0.0310832	ATP1A2	NA	NA	NA	NA	NA	NA	NA	NA	NA	NA	NA	NA	NA	NA	NA	regulation of interleukin-12 production (GO:0032655)	0.00796096	SYK;RIPK2;HLA-B;LAPTM5;IL16;IRAK3;LILRB1;HMGB1;FOXP1;PLCG2;IRF5;LGALS9;CMKLR1;TLR2	NA	NA	NA	NA	NA	NA	NA	NA
NA	NA	NA	NA	NA	NA	NA	NA	NA	NA	NA	NA	NA	NA	NA	NA	NA	NA	NA	NA	NA	positive regulation of vascular associated smooth muscle cell proliferation (GO:1904707)	0.0310832	GJA1	NA	NA	NA	NA	NA	NA	NA	NA	NA	NA	NA	NA	NA	NA	NA	macrophage differentiation (GO:0030225)	0.00796096	CSF1R;CD4;CASP8;CSF1;IL15;HLA-DRB1;VEGFA	NA	NA	NA	NA	NA	NA	NA	NA
NA	NA	NA	NA	NA	NA	NA	NA	NA	NA	NA	NA	NA	NA	NA	NA	NA	NA	NA	NA	NA	negative regulation of gene expression (GO:0010629)	0.0311228	APOE;HSPA1A	NA	NA	NA	NA	NA	NA	NA	NA	NA	NA	NA	NA	NA	NA	NA	regulation of extracellular matrix organization (GO:1903053)	0.00796096	RB1;NOTCH1;FAP;AEBP1;AGT;RUNX1;DDR2	NA	NA	NA	NA	NA	NA	NA	NA
NA	NA	NA	NA	NA	NA	NA	NA	NA	NA	NA	NA	NA	NA	NA	NA	NA	NA	NA	NA	NA	regulation of adenylate cyclase activity (GO:0045761)	0.0311228	ADGRV1	NA	NA	NA	NA	NA	NA	NA	NA	NA	NA	NA	NA	NA	NA	NA	MyD88-dependent toll-like receptor signaling pathway (GO:0002755)	0.00796096	TLR1;MAP3K1;LY96;IRAK3;TAB2;TLR10;CD14;IRAK4;TLR5;TLR2	NA	NA	NA	NA	NA	NA	NA	NA
NA	NA	NA	NA	NA	NA	NA	NA	NA	NA	NA	NA	NA	NA	NA	NA	NA	NA	NA	NA	NA	positive regulation of dendritic spine development (GO:0060999)	0.0311228	APOE	NA	NA	NA	NA	NA	NA	NA	NA	NA	NA	NA	NA	NA	NA	NA	regulation of response to biotic stimulus (GO:0002831)	0.00796096	HERC5;RNF135;CASP8;TRAF3;TREM2;SAMHD1;APPL2;CD55;N4BP1;FOXP1	NA	NA	NA	NA	NA	NA	NA	NA
NA	NA	NA	NA	NA	NA	NA	NA	NA	NA	NA	NA	NA	NA	NA	NA	NA	NA	NA	NA	NA	regulation of endoplasmic reticulum stress-induced intrinsic apoptotic signaling pathway (GO:1902235)	0.0311228	HSPA1A	NA	NA	NA	NA	NA	NA	NA	NA	NA	NA	NA	NA	NA	NA	NA	transition metal ion homeostasis (GO:0055076)	0.00796096	PRKN;ABCB7;SLC11A1;HMOX1;CYBRD1;TMC8;B2M;NEO1;FTL;PICALM	NA	NA	NA	NA	NA	NA	NA	NA
NA	NA	NA	NA	NA	NA	NA	NA	NA	NA	NA	NA	NA	NA	NA	NA	NA	NA	NA	NA	NA	chaperone-mediated protein complex assembly (GO:0051131)	0.0311228	HSPA1A	NA	NA	NA	NA	NA	NA	NA	NA	NA	NA	NA	NA	NA	NA	NA	positive regulation of angiogenesis (GO:0045766)	0.00842398	GRN;FLT1;SERPINE1;VEGFB;HSPB1;PIK3CD;PRKCA;FGF1;HIF1A;F3;RUNX1;HIPK2;VEGFA;ADAM12;NINJ1;ITGAX;HMOX1;CTSH;ITGB8;CHI3L1;PRKD2;RAPGEF3;SASH1;JAK1	NA	NA	NA	NA	NA	NA	NA	NA
NA	NA	NA	NA	NA	NA	NA	NA	NA	NA	NA	NA	NA	NA	NA	NA	NA	NA	NA	NA	NA	regulation of membrane protein ectodomain proteolysis (GO:0051043)	0.0311228	APOE	NA	NA	NA	NA	NA	NA	NA	NA	NA	NA	NA	NA	NA	NA	NA	positive regulation of inflammatory response (GO:0050729)	0.00842398	CEBPA;GRN;CD81;IL15;SERPINE1;IL18;IL16;OSMR;PLA2G7;AGT;IL17RA;TNFRSF1A;NFKBIA;GPRC5B;NFKBIZ;NINJ1;IL6ST;GPSM3;TLR2;SNCA	NA	NA	NA	NA	NA	NA	NA	NA
NA	NA	NA	NA	NA	NA	NA	NA	NA	NA	NA	NA	NA	NA	NA	NA	NA	NA	NA	NA	NA	regulation of platelet activation (GO:0010543)	0.0311228	APOE	NA	NA	NA	NA	NA	NA	NA	NA	NA	NA	NA	NA	NA	NA	NA	regulation of T cell proliferation (GO:0042129)	0.00842398	CD86;TFRC;SDC4;IL15;LILRB1;TNFRSF1B;LILRB4;LGALS3;HLA-DMB;PTPRC;GPNMB;NCK2;HLA-DPB1;NCKAP1L;VSIG4;IL6ST;HLA-DRB1;HLA-DPA1	NA	NA	NA	NA	NA	NA	NA	NA
NA	NA	NA	NA	NA	NA	NA	NA	NA	NA	NA	NA	NA	NA	NA	NA	NA	NA	NA	NA	NA	regulation of release of sequestered calcium ion into cytosol by sarcoplasmic reticulum (GO:0010880)	0.0311584	ATP1A2	NA	NA	NA	NA	NA	NA	NA	NA	NA	NA	NA	NA	NA	NA	NA	regulation of interleukin-1 beta production (GO:0032651)	0.00916572	GSDMD;SERPINB1;RIPK2;CARD8;STAT3;HSPB1;NLRC4;LILRB4;MALT1;FOXP1;P2RX7;CASP8;TYROBP;IFI16;STMP1;NLRP3;LGALS9;JAK2;TMEM106A	NA	NA	NA	NA	NA	NA	NA	NA
NA	NA	NA	NA	NA	NA	NA	NA	NA	NA	NA	NA	NA	NA	NA	NA	NA	NA	NA	NA	NA	regulation of steroid metabolic process (GO:0019218)	0.0311584	APOE	NA	NA	NA	NA	NA	NA	NA	NA	NA	NA	NA	NA	NA	NA	NA	positive regulation of MAPK cascade (GO:0043410)	0.00925242	NOTCH2;BCAR3;CSF1R;NOTCH1;FLT1;ROCK1;WWC1;LRRK2;PELI2;LPAR1;PDGFB;PTPRJ;TREM2;ARRB2;HMGB1;FGF1;PIK3R5;CALCR;RAP1A;GPNMB;PDGFC;PLCG2;LGALS9;APOE;PDGFRB;CD74;EGF;LAPTM5;EIF2AK2;PRKCA;GPR37L1;TPD52L1;VEGFA;TRAF7;CD4;PTPRC;TAOK3;CHI3L1;PRKD2;ROR1;ROR2;FGFR3;HLA-DRB1;CD44;TMEM106A	NA	NA	NA	NA	NA	NA	NA	NA
NA	NA	NA	NA	NA	NA	NA	NA	NA	NA	NA	NA	NA	NA	NA	NA	NA	NA	NA	NA	NA	regulation of supramolecular fiber organization (GO:1902903)	0.0311584	APOE	NA	NA	NA	NA	NA	NA	NA	NA	NA	NA	NA	NA	NA	NA	NA	myeloid cell differentiation (GO:0030099)	0.00950772	LYN;CEBPA;SPI1;NCOA6;TET2;IKZF1;RUNX1;HIPK2;IFI16;TAL1;KAT6A;HCLS1;JAK2;PTPN2	NA	NA	NA	NA	NA	NA	NA	NA
NA	NA	NA	NA	NA	NA	NA	NA	NA	NA	NA	NA	NA	NA	NA	NA	NA	NA	NA	NA	NA	positive regulation of cholesterol efflux (GO:0010875)	0.0311584	APOE	NA	NA	NA	NA	NA	NA	NA	NA	NA	NA	NA	NA	NA	NA	NA	negative regulation of lipid storage (GO:0010888)	0.00996022	ABCA1;NFKBIA;NR1H2;TREM2;ITGAV;PPARG;PTPN2;PPARD	NA	NA	NA	NA	NA	NA	NA	NA
NA	NA	NA	NA	NA	NA	NA	NA	NA	NA	NA	NA	NA	NA	NA	NA	NA	NA	NA	NA	NA	regulation of calcium ion transmembrane transport (GO:1903169)	0.0311584	ATP1A2	NA	NA	NA	NA	NA	NA	NA	NA	NA	NA	NA	NA	NA	NA	NA	regulation of MAP kinase activity (GO:0043405)	0.0100098	PDGFRB;LYN;FLT1;DUSP1;EGF;LRRK2;PRKCD;PDGFB;PTPRJ;IRAK3;FGF1;TPD52L1;SORL1;AGT;PIK3R5;VEGFA;PDGFC;STK38;APOE;CDK12;SH2B3	NA	NA	NA	NA	NA	NA	NA	NA
NA	NA	NA	NA	NA	NA	NA	NA	NA	NA	NA	NA	NA	NA	NA	NA	NA	NA	NA	NA	NA	positive regulation of morphogenesis of an epithelium (GO:1905332)	0.0311584	GJA1	NA	NA	NA	NA	NA	NA	NA	NA	NA	NA	NA	NA	NA	NA	NA	negative regulation of intracellular signal transduction (GO:1902532)	0.010137	SPI1;PHLPP1;WWC1;PDE3B;PLEK;PTPRJ;TREM2;ARRB2;LIMD1;TANK;RELA;HERPUD1;ARNTL;PKHD1;SPRED1;CASP8;NLRP3;SH2B3;CGNL1;MCL1;LYN;TLE1;DUSP1;CARD8;PLAUR;ATP2B4;LILRB4;ARHGAP25;ESR1;CD2AP;P2RX7;CARD19;DDIT4;BCL2;VGLL4	NA	NA	NA	NA	NA	NA	NA	NA
NA	NA	NA	NA	NA	NA	NA	NA	NA	NA	NA	NA	NA	NA	NA	NA	NA	NA	NA	NA	NA	regulation of peptidase activity (GO:0052547)	0.0311584	CST3	NA	NA	NA	NA	NA	NA	NA	NA	NA	NA	NA	NA	NA	NA	NA	negative regulation of nucleic acid-templated transcription (GO:1903507)	0.0105724	RB1;CDKN1C;CIITA;SPI1;BHLHE41;RORB;IKZF1;LIMD1;GLI3;ELK3;NIPBL;SOX9;JARID2;PIAS4;TSC22D4;ZHX2;TLE1;SMARCC2;ZHX3;SFMBT2;ARID5A;ZNF12;FOXP2;RUNX2;FOXP1;NCOR2;NCOR1;KAT6B;KAT6A;PPARG;TP53;VGLL4;PPARD;CEBPA;NOTCH1;CTBP2;SPINDOC;PDGFB;PBXIP1;PRDM11;ZNF24;NPAS1;FOXO1;HDAC6;RELA;ARNTL;MBTD1;HMBOX1;IFI16;PRDM16;ZNF703;ATOH8;ZNF423;SMAD2;SPEN;TCF7L2;PHC2;SMURF2;NR1H2;FOXN3;PHC3;GCLC;REST;BCL6;SP3;ZNF217;R…	NA	NA	NA	NA	NA	NA	NA	NA
NA	NA	NA	NA	NA	NA	NA	NA	NA	NA	NA	NA	NA	NA	NA	NA	NA	NA	NA	NA	NA	establishment of mitotic spindle orientation (GO:0000132)	0.0317488	GJA1	NA	NA	NA	NA	NA	NA	NA	NA	NA	NA	NA	NA	NA	NA	NA	visual system development (GO:0150063)	0.0105724	C3;C1QA;ITGAM;CPAMD8;SH3PXD2B;PBX3;PAX6;PBX4;BMPR1B;MEIS2;ATF6;HIPK2	NA	NA	NA	NA	NA	NA	NA	NA
NA	NA	NA	NA	NA	NA	NA	NA	NA	NA	NA	NA	NA	NA	NA	NA	NA	NA	NA	NA	NA	cholesterol efflux (GO:0033344)	0.0317488	APOE	NA	NA	NA	NA	NA	NA	NA	NA	NA	NA	NA	NA	NA	NA	NA	positive regulation of protein kinase activity (GO:0045860)	0.0105995	CSF1R;CSF1;CAB39;PDGFB;PRKAG2;NEDD9;STK4;STK3;RASSF2;RAP1A;STOX1;MAP4K4;SNCA;HSP90AA1;MMD;SLC11A1;PRKCD;EMP2;AGT;TGFBR2;VEGFA;GPRC5B;CD4;PTPRC;TAOK3;CASS4;TAB2;TNIK;DDR2	NA	NA	NA	NA	NA	NA	NA	NA
NA	NA	NA	NA	NA	NA	NA	NA	NA	NA	NA	NA	NA	NA	NA	NA	NA	NA	NA	NA	NA	potassium ion homeostasis (GO:0055075)	0.0317488	ATP1A2	NA	NA	NA	NA	NA	NA	NA	NA	NA	NA	NA	NA	NA	NA	NA	positive regulation of GTPase activity (GO:0043547)	0.0105995	USP6NL;BCAR3;ARHGEF26;DOCK8;DOCK7;RAP1GDS1;SNX13;DOCK10;ARHGAP22;ABR;DOCK11;ARHGAP42;RAP1A;RGS1;TBC1D14;TBC1D12;SRGAP2;TBC1D22A;MAP4K4;TBC1D16;RALGAPA2;ARAP1;ARHGAP25;ARHGAP24;ARHGAP45;TIAM2;TBC1D1;RALGAPB;TBC1D5;RAPGEF1;RGS10;PLXNB1;ITGA6;RAPGEF3;SIPA1;LIMS1;PICALM	NA	NA	NA	NA	NA	NA	NA	NA
NA	NA	NA	NA	NA	NA	NA	NA	NA	NA	NA	NA	NA	NA	NA	NA	NA	NA	NA	NA	NA	post-translational protein modification (GO:0043687)	0.0317488	CST3;APOE	NA	NA	NA	NA	NA	NA	NA	NA	NA	NA	NA	NA	NA	NA	NA	positive regulation of vascular associated smooth muscle cell migration (GO:1904754)	0.0105995	DOCK5;DOCK4;NR4A3;DOCK7;PDGFB	NA	NA	NA	NA	NA	NA	NA	NA
NA	NA	NA	NA	NA	NA	NA	NA	NA	NA	NA	NA	NA	NA	NA	NA	NA	NA	NA	NA	NA	regulation of proteolysis involved in cellular protein catabolic process (GO:1903050)	0.0317488	APOE	NA	NA	NA	NA	NA	NA	NA	NA	NA	NA	NA	NA	NA	NA	NA	synaptic vesicle budding (GO:0070142)	0.0105995	MX2;MX1;AP3D1;DNM2;PICALM	NA	NA	NA	NA	NA	NA	NA	NA
NA	NA	NA	NA	NA	NA	NA	NA	NA	NA	NA	NA	NA	NA	NA	NA	NA	NA	NA	NA	NA	acylglycerol homeostasis (GO:0055090)	0.0317488	APOE	NA	NA	NA	NA	NA	NA	NA	NA	NA	NA	NA	NA	NA	NA	NA	negative regulation of apoptotic signaling pathway (GO:2001234)	0.0109125	RB1;PRKN;TCF7L2;HGF;PLAUR;HTT;CFLAR;SH3RF1;TGFBR1;RELA;HERPUD1;NR4A2;LGALS3;BCL2;ITGAV;ITGA6;MCL1;HSPA1A	NA	NA	NA	NA	NA	NA	NA	NA
NA	NA	NA	NA	NA	NA	NA	NA	NA	NA	NA	NA	NA	NA	NA	NA	NA	NA	NA	NA	NA	regulation of spindle assembly (GO:0090169)	0.0317488	HSPA1A	NA	NA	NA	NA	NA	NA	NA	NA	NA	NA	NA	NA	NA	NA	NA	inflammatory response (GO:0006954)	0.0109125	CSF1R;CIITA;FPR1;CXCR4;PIK3CD;NOD1;HMGB1;NLRC4;ITGAL;RELA;HRH1;C3AR1;BLNK;OLR1;NLRP3;LGALS9;CD14;CMKLR1;PARP4;RIPK2;SLC11A1;NFAM1;STAT3;IL18;CYBA;FOS;NFATC4;TNFRSF1A;TLR1;TMIGD3;ITCH;REL;CHI3L1;TLR10;TLR5;NAIP;CD44;MGLL;TLR2	NA	NA	NA	NA	NA	NA	NA	NA
NA	NA	NA	NA	NA	NA	NA	NA	NA	NA	NA	NA	NA	NA	NA	NA	NA	NA	NA	NA	NA	cardiac conduction system development (GO:0003161)	0.0317488	GJA1	NA	NA	NA	NA	NA	NA	NA	NA	NA	NA	NA	NA	NA	NA	NA	positive regulation of phagocytosis (GO:0050766)	0.0109125	FCER1G;IL15;SLC11A1;PTPRJ;TREM2;ANO6;CYBA;MERTK;C3;RAB31;PTPRC;NCKAP1L;DOCK2;APPL2	NA	NA	NA	NA	NA	NA	NA	NA
NA	NA	NA	NA	NA	NA	NA	NA	NA	NA	NA	NA	NA	NA	NA	NA	NA	NA	NA	NA	NA	positive regulation of lipid metabolic process (GO:0045834)	0.0317488	APOE	NA	NA	NA	NA	NA	NA	NA	NA	NA	NA	NA	NA	NA	NA	NA	regulation of cell adhesion (GO:0030155)	0.0109125	PLXND1;ROCK1;PDE3B;CXCR4;PTPRJ;ZDHHC2;PKHD1;ADGRG1;ARHGDIB;PLXNA2;ITGAV;LYN;CD164;ZFHX3;DUSP1;IL18;ADAM10;PRKCA;VEGFA;FES;PRKD2;ATM;PLXNB1;TGFBI;P4HB;SIPA1	NA	NA	NA	NA	NA	NA	NA	NA
NA	NA	NA	NA	NA	NA	NA	NA	NA	NA	NA	NA	NA	NA	NA	NA	NA	NA	NA	NA	NA	negative regulation of response to endoplasmic reticulum stress (GO:1903573)	0.0317488	HSPA1A	NA	NA	NA	NA	NA	NA	NA	NA	NA	NA	NA	NA	NA	NA	NA	positive regulation of CD4-positive; alpha-beta T cell proliferation (GO:2000563)	0.0109125	CD81;LGALS9;CD55;TGFBR2	NA	NA	NA	NA	NA	NA	NA	NA
NA	NA	NA	NA	NA	NA	NA	NA	NA	NA	NA	NA	NA	NA	NA	NA	NA	NA	NA	NA	NA	sodium ion homeostasis (GO:0055078)	0.0317488	ATP1A2	NA	NA	NA	NA	NA	NA	NA	NA	NA	NA	NA	NA	NA	NA	NA	positive regulation of CD8-positive; alpha-beta T cell differentiation (GO:0043378)	0.0109125	CBFB;NCKAP1L;LILRB4;RUNX1	NA	NA	NA	NA	NA	NA	NA	NA
NA	NA	NA	NA	NA	NA	NA	NA	NA	NA	NA	NA	NA	NA	NA	NA	NA	NA	NA	NA	NA	negative regulation of protein transport (GO:0051224)	0.0324611	APOE	NA	NA	NA	NA	NA	NA	NA	NA	NA	NA	NA	NA	NA	NA	NA	positive regulation of transcription from RNA polymerase II promoter in response to hypoxia (GO:0061419)	0.0109125	NOTCH1;HIF1A;NFE2L2;VEGFA	NA	NA	NA	NA	NA	NA	NA	NA
NA	NA	NA	NA	NA	NA	NA	NA	NA	NA	NA	NA	NA	NA	NA	NA	NA	NA	NA	NA	NA	chaperone cofactor-dependent protein refolding (GO:0051085)	0.0324611	HSPA1A	NA	NA	NA	NA	NA	NA	NA	NA	NA	NA	NA	NA	NA	NA	NA	positive regulation of NF-kappaB transcription factor activity (GO:0051092)	0.0109125	EDA;TFRC;NOD1;NLRC4;MALT1;RELA;TRIM25;NLRP3;FLOT2;LGALS9;TRIM22;PRKCH;RIPK2;STAT3;IL18;EIF2AK2;IRAK3;CFLAR;AGT;NFKBIA;PRKD2;ROR1;TAB2;ARHGEF2;RAB7B;CARD11;HSPA1B;TLR2;HSPA1A	NA	NA	NA	NA	NA	NA	NA	NA
NA	NA	NA	NA	NA	NA	NA	NA	NA	NA	NA	NA	NA	NA	NA	NA	NA	NA	NA	NA	NA	membrane depolarization during action potential (GO:0086010)	0.0324611	ATP1A2	NA	NA	NA	NA	NA	NA	NA	NA	NA	NA	NA	NA	NA	NA	NA	filopodium assembly (GO:0046847)	0.0109125	FGD3;FGD4;FGD6;ARHGEF4;EZR;SRGAP2;FGD2	NA	NA	NA	NA	NA	NA	NA	NA
NA	NA	NA	NA	NA	NA	NA	NA	NA	NA	NA	NA	NA	NA	NA	NA	NA	NA	NA	NA	NA	regulation of blood coagulation (GO:0030193)	0.0331495	APOE	NA	NA	NA	NA	NA	NA	NA	NA	NA	NA	NA	NA	NA	NA	NA	negative regulation of natural killer cell mediated cytotoxicity (GO:0045953)	0.0109125	HLA-B;LILRB1;SERPINB9;ARRB2;LGALS9;MICA;HLA-E	NA	NA	NA	NA	NA	NA	NA	NA
NA	NA	NA	NA	NA	NA	NA	NA	NA	NA	NA	NA	NA	NA	NA	NA	NA	NA	NA	NA	NA	positive regulation of erythrocyte differentiation (GO:0045648)	0.0331495	HSPA1A	NA	NA	NA	NA	NA	NA	NA	NA	NA	NA	NA	NA	NA	NA	NA	neutrophil activation (GO:0042119)	0.0109125	PREX1;FCER1G;TYROBP;SYK;IL15;PRKCD;DNASE1	NA	NA	NA	NA	NA	NA	NA	NA
NA	NA	NA	NA	NA	NA	NA	NA	NA	NA	NA	NA	NA	NA	NA	NA	NA	NA	NA	NA	NA	cellular response to unfolded protein (GO:0034620)	0.0331495	HSPA1A	NA	NA	NA	NA	NA	NA	NA	NA	NA	NA	NA	NA	NA	NA	NA	positive regulation of alpha-beta T cell proliferation (GO:0046641)	0.0109125	SYK;CD81;IL18;LGALS9;CD55;HLA-E;TGFBR2	NA	NA	NA	NA	NA	NA	NA	NA
NA	NA	NA	NA	NA	NA	NA	NA	NA	NA	NA	NA	NA	NA	NA	NA	NA	NA	NA	NA	NA	negative regulation of calcium ion transmembrane transporter activity (GO:1901020)	0.0334555	ATP1A2	NA	NA	NA	NA	NA	NA	NA	NA	NA	NA	NA	NA	NA	NA	NA	positive regulation of myeloid leukocyte cytokine production involved in immune response (GO:0061081)	0.0109125	CD74;GPRC5B;NR4A3;DDX58;LAPTM5;PLCG2;LILRB1	NA	NA	NA	NA	NA	NA	NA	NA
NA	NA	NA	NA	NA	NA	NA	NA	NA	NA	NA	NA	NA	NA	NA	NA	NA	NA	NA	NA	NA	regulation of small molecule metabolic process (GO:0062012)	0.0334555	APOE	NA	NA	NA	NA	NA	NA	NA	NA	NA	NA	NA	NA	NA	NA	NA	regulation of mast cell degranulation (GO:0043304)	0.0109125	LYN;CD84;SYK;FES;GAB2;LGALS9;UNC13D	NA	NA	NA	NA	NA	NA	NA	NA
NA	NA	NA	NA	NA	NA	NA	NA	NA	NA	NA	NA	NA	NA	NA	NA	NA	NA	NA	NA	NA	positive regulation of microtubule polymerization (GO:0031116)	0.0334555	HSPA1A	NA	NA	NA	NA	NA	NA	NA	NA	NA	NA	NA	NA	NA	NA	NA	supramolecular fiber organization (GO:0097435)	0.011493	MAP10;COL16A1;ITGB4;PLOD2;PPP1R9A;SLK;CALB1;PGM5;B2M;NCKAP5;COLGALT1;CGNL1;COL23A1;ADAM10;SHROOM3;EMP2;TGFBR1;CD2AP;KATNAL2;ELMO1;COL4A5;ELMO2;ITGA6;ARHGEF2;MFGE8;DDR2;PRKN;VPS4B;RHOBTB3;MTM1;CST3;DNAJB6;KATNA1;SERPINH1;WHAMM;SNCA;CARMIL1;GSN;HIP1R;SNCAIP;ARHGAP25;SORL1;GFAP;MYO1E;MARCKS;TSPAN14;P4HA1;COL5A3;FAT1;COL9A2;TGFBI;P4HB;VIM;MYO1F	NA	NA	NA	NA	NA	NA	NA	NA
NA	NA	NA	NA	NA	NA	NA	NA	NA	NA	NA	NA	NA	NA	NA	NA	NA	NA	NA	NA	NA	positive regulation of monooxygenase activity (GO:0032770)	0.0334555	APOE	NA	NA	NA	NA	NA	NA	NA	NA	NA	NA	NA	NA	NA	NA	NA	regulation of dendritic cell differentiation (GO:2001198)	0.0118002	LGALS3;TMEM176B;HLA-B;LILRB1;HMGB1;LGALS9	NA	NA	NA	NA	NA	NA	NA	NA
NA	NA	NA	NA	NA	NA	NA	NA	NA	NA	NA	NA	NA	NA	NA	NA	NA	NA	NA	NA	NA	regulation of muscle contraction (GO:0006937)	0.0334555	ATP1A2	NA	NA	NA	NA	NA	NA	NA	NA	NA	NA	NA	NA	NA	NA	NA	regulation of hemopoiesis (GO:1903706)	0.0118002	LGALS3;CREBBP;CBFB;PTN;MYSM1;RUNX1	NA	NA	NA	NA	NA	NA	NA	NA
NA	NA	NA	NA	NA	NA	NA	NA	NA	NA	NA	NA	NA	NA	NA	NA	NA	NA	NA	NA	NA	regulation of gene expression (GO:0010468)	0.0337451	GJA1;APOE;HSPA1A	NA	NA	NA	NA	NA	NA	NA	NA	NA	NA	NA	NA	NA	NA	NA	regulation of chemokine production (GO:0032642)	0.0119371	SIGIRR;CSF1R;CD74;IL18;HMOX1;EIF2AK2;TREM2;LGALS9;HIF1A;LILRB4;FOXP1;TLR2	NA	NA	NA	NA	NA	NA	NA	NA
NA	NA	NA	NA	NA	NA	NA	NA	NA	NA	NA	NA	NA	NA	NA	NA	NA	NA	NA	NA	NA	establishment of mitotic spindle localization (GO:0040001)	0.0337451	GJA1	NA	NA	NA	NA	NA	NA	NA	NA	NA	NA	NA	NA	NA	NA	NA	Notch signaling pathway (GO:0007219)	0.0120225	NOTCH2;CREBBP;NOTCH1;MAML2;PLXND1;WWC1;ADAM10;DTX2;PSEN1;MIB1;KAT2B;TRAF7;ITCH;MAML3;ZNF423	NA	NA	NA	NA	NA	NA	NA	NA
NA	NA	NA	NA	NA	NA	NA	NA	NA	NA	NA	NA	NA	NA	NA	NA	NA	NA	NA	NA	NA	negative regulation of wound healing (GO:0061045)	0.0337451	APOE	NA	NA	NA	NA	NA	NA	NA	NA	NA	NA	NA	NA	NA	NA	NA	regulation of macrophage derived foam cell differentiation (GO:0010743)	0.0120225	ABCA1;NFKBIA;MSR1;PRKCH;CSF1;NR1H2;IL18;ITGAV;PPARG;AGT	NA	NA	NA	NA	NA	NA	NA	NA
NA	NA	NA	NA	NA	NA	NA	NA	NA	NA	NA	NA	NA	NA	NA	NA	NA	NA	NA	NA	NA	dicarboxylic acid transport (GO:0006835)	0.0337451	GJA1	NA	NA	NA	NA	NA	NA	NA	NA	NA	NA	NA	NA	NA	NA	NA	negative regulation of MAP kinase activity (GO:0043407)	0.0121677	LYN;DUSP1;PRKCD;PTPRJ;IRAK3;SORL1;AGT;HIPK3;DUSP10;STK38;APOE;AIDA;SH2B3	NA	NA	NA	NA	NA	NA	NA	NA
NA	NA	NA	NA	NA	NA	NA	NA	NA	NA	NA	NA	NA	NA	NA	NA	NA	NA	NA	NA	NA	regulation of neuronal synaptic plasticity (GO:0048168)	0.0337451	APOE	NA	NA	NA	NA	NA	NA	NA	NA	NA	NA	NA	NA	NA	NA	NA	positive regulation of blood vessel endothelial cell migration (GO:0043536)	0.0121677	STAT5A;NUS1;PDGFB;HSPB1;PRKCA;HMGB1;PIK3C2A;HIF1A;VEGFA;P2RX4;RHOJ;HMOX1;PRKD2	NA	NA	NA	NA	NA	NA	NA	NA
NA	NA	NA	NA	NA	NA	NA	NA	NA	NA	NA	NA	NA	NA	NA	NA	NA	NA	NA	NA	NA	establishment of spindle orientation (GO:0051294)	0.0339395	GJA1	NA	NA	NA	NA	NA	NA	NA	NA	NA	NA	NA	NA	NA	NA	NA	negative regulation of macromolecule metabolic process (GO:0010605)	0.0122164	RB1;PRKN;YAP1;NOTCH2;SPI1;NOTCH1;PDGFB;PSEN1;HIF1A;YY1;SDCBP;ATOH8;FLOT2;ITGB8;DIP2A;LGALS9;APOE;STOX1;MSR1;SFMBT2;ATP2B4;ADAM10;SOX11;PARP14;PARP9;ESR1;RUNX1;VEGFA;FOXP1;REST;REL;RIN3;BMPR1A;PICALM	NA	NA	NA	NA	NA	NA	NA	NA
NA	NA	NA	NA	NA	NA	NA	NA	NA	NA	NA	NA	NA	NA	NA	NA	NA	NA	NA	NA	NA	regulation of striated muscle contraction (GO:0006942)	0.0339395	ATP1A2	NA	NA	NA	NA	NA	NA	NA	NA	NA	NA	NA	NA	NA	NA	NA	positive regulation of myeloid cell differentiation (GO:0045639)	0.0135058	SCIN;FES;TAL1;FAXDC2;STAT3;NCKAP1L;FOXO3;RAB7B;HIF1A;HSPA1B;HSPA1A	NA	NA	NA	NA	NA	NA	NA	NA
NA	NA	NA	NA	NA	NA	NA	NA	NA	NA	NA	NA	NA	NA	NA	NA	NA	NA	NA	NA	NA	cardiac muscle cell action potential (GO:0086001)	0.0339395	ATP1A2	NA	NA	NA	NA	NA	NA	NA	NA	NA	NA	NA	NA	NA	NA	NA	regulation of erythrocyte differentiation (GO:0045646)	0.0135058	LYN;SPI1;CDK6;TAL1;STAT3;NCKAP1L;FOXO3;HIF1A;HSPA1B;ZFP36L1;HSPA1A	NA	NA	NA	NA	NA	NA	NA	NA
NA	NA	NA	NA	NA	NA	NA	NA	NA	NA	NA	NA	NA	NA	NA	NA	NA	NA	NA	NA	NA	maintenance of blood-brain barrier (GO:0035633)	0.0339395	GJA1	NA	NA	NA	NA	NA	NA	NA	NA	NA	NA	NA	NA	NA	NA	NA	regulation of p38MAPK cascade (GO:1900744)	0.0135058	PHLPP1;SPI1;DUSP10;NCF1;DUSP1;ULK4;TREM2;LGALS9;EZR;SASH1;VEGFA	NA	NA	NA	NA	NA	NA	NA	NA
NA	NA	NA	NA	NA	NA	NA	NA	NA	NA	NA	NA	NA	NA	NA	NA	NA	NA	NA	NA	NA	regulation of long-term synaptic potentiation (GO:1900271)	0.0339395	APOE	NA	NA	NA	NA	NA	NA	NA	NA	NA	NA	NA	NA	NA	NA	NA	negative regulation of cytokine-mediated signaling pathway (GO:0001960)	0.0144454	CARD8;NR1H2;NLRC5;TREM2;IRAK3;SAMHD1;PARP14;SIGIRR;PTPRC;OAS3;PADI2;PPARG;SH2B3;PTPN2	NA	NA	NA	NA	NA	NA	NA	NA
NA	NA	NA	NA	NA	NA	NA	NA	NA	NA	NA	NA	NA	NA	NA	NA	NA	NA	NA	NA	NA	positive regulation of macromolecule metabolic process (GO:0010604)	0.0339395	GJA1;HSPA1A	NA	NA	NA	NA	NA	NA	NA	NA	NA	NA	NA	NA	NA	NA	NA	regulation of blood vessel endothelial cell migration (GO:0043535)	0.0144454	STAT5A;NUS1;PDGFB;ATP2B4;HSPB1;PRKCA;HMGB1;VASH1;HIF1A;VEGFA;P2RX4;PPARG;PRKD2;APOE	NA	NA	NA	NA	NA	NA	NA	NA
NA	NA	NA	NA	NA	NA	NA	NA	NA	NA	NA	NA	NA	NA	NA	NA	NA	NA	NA	NA	NA	'de novo' posttranslational protein folding (GO:0051084)	0.0341119	HSPA1A	NA	NA	NA	NA	NA	NA	NA	NA	NA	NA	NA	NA	NA	NA	NA	positive regulation of immune effector process (GO:0002699)	0.0152629	HLA-DMB;PTPRC;CD81;HLA-DRA;PTPRJ;LILRB1;LGALS9;DDX60;APPL2;HLA-DRB1	NA	NA	NA	NA	NA	NA	NA	NA
NA	NA	NA	NA	NA	NA	NA	NA	NA	NA	NA	NA	NA	NA	NA	NA	NA	NA	NA	NA	NA	cardiac muscle cell action potential involved in contraction (GO:0086002)	0.0341119	GJA1	NA	NA	NA	NA	NA	NA	NA	NA	NA	NA	NA	NA	NA	NA	NA	protein autophosphorylation (GO:0046777)	0.0153204	CSF1R;CAMK2D;FLT1;LRRK2;STK4;STK33;SLK;MKNK1;JAK2;PDGFRB;LYN;NEK6;EIF2AK2;VRK2;EIF2AK4;OXSR1;HCK;PIKFYVE;STK24;TAOK3;FES;PEAK1;STK17B;PRKD2;ATM;TNIK;CDK12;FGFR3;DDR2	NA	NA	NA	NA	NA	NA	NA	NA
NA	NA	NA	NA	NA	NA	NA	NA	NA	NA	NA	NA	NA	NA	NA	NA	NA	NA	NA	NA	NA	regulation of developmental growth (GO:0048638)	0.0341119	APOE	NA	NA	NA	NA	NA	NA	NA	NA	NA	NA	NA	NA	NA	NA	NA	positive regulation of gene expression (GO:0010628)	0.0153459	MYOM1;TFRC;CSF1;PIK3CD;TREM2;FGF1;VSIR;GJA1;ITGAX;ITGB8;CTSH;LGALS9;SOX9;TLE1;IFNGR1;IL15;DDX58;NFAM1;SLC11A1;SOX11;PAX6;SERPINB9;MITF;LARP4B;F3;TGFBR1;KAT2B;PLSCR1;TYROBP;EZR;TP53;TLR2;PRKN;YAP1;NOTCH1;ROCK1;PDGFB;PSEN1;PLD1;HIF1A;FXR1;NWD1;TAF1D;CALCR;IFI16;UBR5;PLCG2;STOX1;CD74;GSN;SMAD3;CADM1;EGF;STAT3;SAMD4A;EIF2AK2;MSN;LILRB1;AGT;VEGFA;SETX;P2RX7;FUBP1;ATM;VIM;HSPA1B;HSPA1A;LIMS1;NFE2L2	NA	NA	NA	NA	NA	NA	NA	NA
NA	NA	NA	NA	NA	NA	NA	NA	NA	NA	NA	NA	NA	NA	NA	NA	NA	NA	NA	NA	NA	positive regulation of RNA splicing (GO:0033120)	0.0341119	HSPA1A	NA	NA	NA	NA	NA	NA	NA	NA	NA	NA	NA	NA	NA	NA	NA	positive regulation of smooth muscle cell migration (GO:0014911)	0.0153459	PDGFRB;DOCK5;DOCK4;NR4A3;DOCK7;PDGFB;S100A11	NA	NA	NA	NA	NA	NA	NA	NA
NA	NA	NA	NA	NA	NA	NA	NA	NA	NA	NA	NA	NA	NA	NA	NA	NA	NA	NA	NA	NA	triglyceride homeostasis (GO:0070328)	0.0341119	APOE	NA	NA	NA	NA	NA	NA	NA	NA	NA	NA	NA	NA	NA	NA	NA	positive regulation of transcription of Notch receptor target (GO:0007221)	0.0153459	KAT2B;CREBBP;NOTCH1;MAML2;PLXND1;WWC1;MAML3	NA	NA	NA	NA	NA	NA	NA	NA
NA	NA	NA	NA	NA	NA	NA	NA	NA	NA	NA	NA	NA	NA	NA	NA	NA	NA	NA	NA	NA	cellular response to topologically incorrect protein (GO:0035967)	0.0346942	HSPA1A	NA	NA	NA	NA	NA	NA	NA	NA	NA	NA	NA	NA	NA	NA	NA	regulation of stem cell proliferation (GO:0072091)	0.0153459	YAP1;GJA1;PTPRC;EIF2AK2;HNRNPU;SOX11;ZFP36L1	NA	NA	NA	NA	NA	NA	NA	NA
NA	NA	NA	NA	NA	NA	NA	NA	NA	NA	NA	NA	NA	NA	NA	NA	NA	NA	NA	NA	NA	long-chain fatty acid transport (GO:0015909)	0.0346942	APOE	NA	NA	NA	NA	NA	NA	NA	NA	NA	NA	NA	NA	NA	NA	NA	regulation of response to external stimulus (GO:0032101)	0.0154879	GRN;AKNA;CXCR4;TREM2;SAMHD1;RELA;HERC5;RNF135;CASP8;ALOX5;CASP4;JAK2;N4BP1;APPL2;CD55;P2RY12;CAMKMT;FOXP1;HCK;P2RX4;BCL6;STK24;TRAF3;PIK3AP1;MGLL	NA	NA	NA	NA	NA	NA	NA	NA
NA	NA	NA	NA	NA	NA	NA	NA	NA	NA	NA	NA	NA	NA	NA	NA	NA	NA	NA	NA	NA	metal ion export (GO:0070839)	0.0346942	ATP1A2	NA	NA	NA	NA	NA	NA	NA	NA	NA	NA	NA	NA	NA	NA	NA	positive regulation of epithelial cell proliferation (GO:0050679)	0.015765	NOTCH2;STAT5A;YAP1;TCF7L2;NRP2;GRN;EGF;PDGFB;VEGFB;PIK3CD;PRKCA;SOX11;PTN;FGF1;HIF1A;F3;TGFBR1;VEGFA;PKHD1;NR4A3;ZNF703;PRKD2;SOX9;RREB1	NA	NA	NA	NA	NA	NA	NA	NA
NA	NA	NA	NA	NA	NA	NA	NA	NA	NA	NA	NA	NA	NA	NA	NA	NA	NA	NA	NA	NA	positive regulation of cholesterol transport (GO:0032376)	0.0352593	APOE	NA	NA	NA	NA	NA	NA	NA	NA	NA	NA	NA	NA	NA	NA	NA	cytosolic transport (GO:0016482)	0.0159378	MON2;VPS13C;RHOBTB3;LAPTM5;WASHC2C;VPS26A;EMP2;BAIAP3;GAK;SNX1;PIKFYVE;CCDC91;SNX2;LAMP1;WDR81;TBC1D5;VTI1A;RAB29;STX6;VPS54;DENND5A;EPS15;RAB7A	NA	NA	NA	NA	NA	NA	NA	NA
NA	NA	NA	NA	NA	NA	NA	NA	NA	NA	NA	NA	NA	NA	NA	NA	NA	NA	NA	NA	NA	regulation of cholesterol efflux (GO:0010874)	0.0352593	APOE	NA	NA	NA	NA	NA	NA	NA	NA	NA	NA	NA	NA	NA	NA	NA	integrin-mediated signaling pathway (GO:0007229)	0.0160596	COL16A1;FYB1;ITGB5;SYK;ITGB4;PLEK;ERBIN;ADAM10;NEDD9;PTN;PRAM1;HCK;ITGB8;MYH9;ITGAV;PLPP3;DOCK1	NA	NA	NA	NA	NA	NA	NA	NA
NA	NA	NA	NA	NA	NA	NA	NA	NA	NA	NA	NA	NA	NA	NA	NA	NA	NA	NA	NA	NA	muscle cell development (GO:0055001)	0.0352593	NEBL	NA	NA	NA	NA	NA	NA	NA	NA	NA	NA	NA	NA	NA	NA	NA	positive regulation of immune response (GO:0050778)	0.0160596	CD74;GRN;ITGAM;CD81;IL15;CYBA;LILRB1;EIF2AK4;PLSCR1;HLA-DMB;PTPRC;NLRP3;HLA-DRA;LGALS9;IL6ST;SLC15A4;HLA-DRB1	NA	NA	NA	NA	NA	NA	NA	NA
NA	NA	NA	NA	NA	NA	NA	NA	NA	NA	NA	NA	NA	NA	NA	NA	NA	NA	NA	NA	NA	negative regulation of blood vessel endothelial cell migration (GO:0043537)	0.035475	APOE	NA	NA	NA	NA	NA	NA	NA	NA	NA	NA	NA	NA	NA	NA	NA	connective tissue development (GO:0061448)	0.0161416	SPTLC2;CREB3L2;NAMPT;SH3PXD2B;ZNF516;ITGB8;CHI3L1;SOX9;SOX6;CD44;SOX5	NA	NA	NA	NA	NA	NA	NA	NA
NA	NA	NA	NA	NA	NA	NA	NA	NA	NA	NA	NA	NA	NA	NA	NA	NA	NA	NA	NA	NA	regulation of amyloid-beta formation (GO:1902003)	0.035475	APOE	NA	NA	NA	NA	NA	NA	NA	NA	NA	NA	NA	NA	NA	NA	NA	microglial cell activation (GO:0001774)	0.0161416	C1QA;GRN;ITGAM;TYROBP;IFNGR1;TREM2;JAK2;SNCA	NA	NA	NA	NA	NA	NA	NA	NA
NA	NA	NA	NA	NA	NA	NA	NA	NA	NA	NA	NA	NA	NA	NA	NA	NA	NA	NA	NA	NA	negative regulation of mitochondrion organization (GO:0010823)	0.035475	HSPA1A	NA	NA	NA	NA	NA	NA	NA	NA	NA	NA	NA	NA	NA	NA	NA	negative regulation of lymphocyte activation (GO:0051250)	0.0161416	LGALS3;GPNMB;FGL1;LAPTM5;SOX11;SAMSN1;MICA;PAG1	NA	NA	NA	NA	NA	NA	NA	NA
NA	NA	NA	NA	NA	NA	NA	NA	NA	NA	NA	NA	NA	NA	NA	NA	NA	NA	NA	NA	NA	cardiac muscle contraction (GO:0060048)	0.035475	ATP1A2	NA	NA	NA	NA	NA	NA	NA	NA	NA	NA	NA	NA	NA	NA	NA	regulation of platelet activation (GO:0010543)	0.0161416	LYN;FCER1G;SYK;PLEK;PDGFB;PLA2G4A;PRKCA;APOE	NA	NA	NA	NA	NA	NA	NA	NA
NA	NA	NA	NA	NA	NA	NA	NA	NA	NA	NA	NA	NA	NA	NA	NA	NA	NA	NA	NA	NA	response to steroid hormone (GO:0048545)	0.035475	ATP1A2	NA	NA	NA	NA	NA	NA	NA	NA	NA	NA	NA	NA	NA	NA	NA	Rho protein signal transduction (GO:0007266)	0.016259	ROCK1;WAS;MYO9B;ARHGAP6;EPS8;GNA13;ADGRG1;CDC42EP4;ARHGDIB;RHOJ;GNA12;PDPN;CDC42EP1;RHOU	NA	NA	NA	NA	NA	NA	NA	NA
NA	NA	NA	NA	NA	NA	NA	NA	NA	NA	NA	NA	NA	NA	NA	NA	NA	NA	NA	NA	NA	negative regulation of epithelial cell migration (GO:0010633)	0.0355189	APOE	NA	NA	NA	NA	NA	NA	NA	NA	NA	NA	NA	NA	NA	NA	NA	positive regulation of cell-matrix adhesion (GO:0001954)	0.0165297	COL16A1;CDK6;CSF1;ROCK1;PLEKHA2;PTPRJ;EMP2;UTRN;RIN2;MAP4K4;VEGFA;LIMS1	NA	NA	NA	NA	NA	NA	NA	NA
NA	NA	NA	NA	NA	NA	NA	NA	NA	NA	NA	NA	NA	NA	NA	NA	NA	NA	NA	NA	NA	positive regulation of lipid biosynthetic process (GO:0046889)	0.0355189	APOE	NA	NA	NA	NA	NA	NA	NA	NA	NA	NA	NA	NA	NA	NA	NA	cellular response to metal ion (GO:0071248)	0.0165297	PRKN;CLIC4;CAMK2D;NCF1;LRRK2;MT1M;ADCY7;RYR3;ADD1;TRPM2;MT2A;PLCG2;B2M;SNCA;MEF2A;ADGRV1;FOS;SYT9;MCOLN1;SYT6;ITPKB;P2RX4;ALOX5AP;MT1G;MT1E	NA	NA	NA	NA	NA	NA	NA	NA
NA	NA	NA	NA	NA	NA	NA	NA	NA	NA	NA	NA	NA	NA	NA	NA	NA	NA	NA	NA	NA	cellular response to amyloid-beta (GO:1904646)	0.0355189	GJA1	NA	NA	NA	NA	NA	NA	NA	NA	NA	NA	NA	NA	NA	NA	NA	negative regulation of apoptotic process (GO:0043066)	0.0166344	RB1;TFRC;ZFAND6;HSPB1;TREM2;SH3RF1;RPS6KA3;RPS6KA1;PDK4;CTSH;SOX9;PRKCH;TLE1;RIPK2;ANXA4;HGF;PRKCD;ANXA5;PLAUR;ADAM10;PRKCA;SERPINB9;DNAJC3;HCK;RNF144B;HCLS1;IL6ST;SQSTM1;TP53;NAIP;CD44;NOTCH2;PRKN;YAP1;GRN;NOTCH1;PSEN1;FSTL1;FOXO1;MALT1;RELA;PKHD1;RNF213;DNAJB6;PTPRZ1;BAG3;PDPN;NCKAP1L;APOE;MCL1;MAP4K4;SNCA;CD74;MGMT;RHBDD1;CFLAR;MERTK;HIPK3;NFATC4;VEGFA;SETX;NFKBIA;NR4A2;ITCH;GCLC;AXL;BCL2;HSPA…	NA	NA	NA	NA	NA	NA	NA	NA
NA	NA	NA	NA	NA	NA	NA	NA	NA	NA	NA	NA	NA	NA	NA	NA	NA	NA	NA	NA	NA	regulation of lipid biosynthetic process (GO:0046890)	0.0355189	APOE	NA	NA	NA	NA	NA	NA	NA	NA	NA	NA	NA	NA	NA	NA	NA	regulation of type I interferon production (GO:0032479)	0.0166344	CREBBP;DDX58;NLRC5;CGAS;RELA;HERC5;IFIH1;RNF135;ITCH;IFI16;RNF216;TRAF3;TRIM25;IRF8;IRF5;STAT6;POLR3H;CD14;TRIM56	NA	NA	NA	NA	NA	NA	NA	NA
NA	NA	NA	NA	NA	NA	NA	NA	NA	NA	NA	NA	NA	NA	NA	NA	NA	NA	NA	NA	NA	regulation of mitotic spindle organization (GO:0060236)	0.0355189	HSPA1A	NA	NA	NA	NA	NA	NA	NA	NA	NA	NA	NA	NA	NA	NA	NA	positive regulation of CD8-positive; alpha-beta T cell activation (GO:2001187)	0.0166344	CBFB;NCKAP1L;LILRB4;HLA-E;RUNX1	NA	NA	NA	NA	NA	NA	NA	NA
NA	NA	NA	NA	NA	NA	NA	NA	NA	NA	NA	NA	NA	NA	NA	NA	NA	NA	NA	NA	NA	muscle cell differentiation (GO:0042692)	0.0355189	NEBL	NA	NA	NA	NA	NA	NA	NA	NA	NA	NA	NA	NA	NA	NA	NA	positive regulation of macrophage cytokine production (GO:0060907)	0.0166344	CD74;GPRC5B;LAPTM5;PLCG2;LILRB1	NA	NA	NA	NA	NA	NA	NA	NA
NA	NA	NA	NA	NA	NA	NA	NA	NA	NA	NA	NA	NA	NA	NA	NA	NA	NA	NA	NA	NA	cellular protein metabolic process (GO:0044267)	0.0355695	CST3;APOE	NA	NA	NA	NA	NA	NA	NA	NA	NA	NA	NA	NA	NA	NA	NA	positive regulation of tumor necrosis factor-mediated signaling pathway (GO:1903265)	0.0166344	PRKN;CASP4;LAPTM5;HSPA1B;HSPA1A	NA	NA	NA	NA	NA	NA	NA	NA
NA	NA	NA	NA	NA	NA	NA	NA	NA	NA	NA	NA	NA	NA	NA	NA	NA	NA	NA	NA	NA	positive regulation of bone mineralization (GO:0030501)	0.0357175	ADGRV1	NA	NA	NA	NA	NA	NA	NA	NA	NA	NA	NA	NA	NA	NA	NA	cellular response to interleukin-15 (GO:0071350)	0.0166344	STAT5A;CD4;IL15;STAT3;GRB2;JAK1	NA	NA	NA	NA	NA	NA	NA	NA
NA	NA	NA	NA	NA	NA	NA	NA	NA	NA	NA	NA	NA	NA	NA	NA	NA	NA	NA	NA	NA	positive regulation of cytokine-mediated signaling pathway (GO:0001961)	0.0357175	HSPA1A	NA	NA	NA	NA	NA	NA	NA	NA	NA	NA	NA	NA	NA	NA	NA	interleukin-15-mediated signaling pathway (GO:0035723)	0.0166344	STAT5A;CD4;IL15;STAT3;GRB2;JAK1	NA	NA	NA	NA	NA	NA	NA	NA
NA	NA	NA	NA	NA	NA	NA	NA	NA	NA	NA	NA	NA	NA	NA	NA	NA	NA	NA	NA	NA	cellular response to heat (GO:0034605)	0.0357175	HSPA1A	NA	NA	NA	NA	NA	NA	NA	NA	NA	NA	NA	NA	NA	NA	NA	negative regulation of adenylate cyclase activity (GO:0007194)	0.0166344	GRM3;ADGRV1;EDNRB;PALM;GNAI3;GNAI2	NA	NA	NA	NA	NA	NA	NA	NA
NA	NA	NA	NA	NA	NA	NA	NA	NA	NA	NA	NA	NA	NA	NA	NA	NA	NA	NA	NA	NA	cyclic-nucleotide-mediated signaling (GO:0019935)	0.0357175	APOE	NA	NA	NA	NA	NA	NA	NA	NA	NA	NA	NA	NA	NA	NA	NA	regulation of homotypic cell-cell adhesion (GO:0034110)	0.0166344	LYN;SYK;ZNF703;PLAUR;PRKCA;JAK1	NA	NA	NA	NA	NA	NA	NA	NA
NA	NA	NA	NA	NA	NA	NA	NA	NA	NA	NA	NA	NA	NA	NA	NA	NA	NA	NA	NA	NA	proton transmembrane transport (GO:1902600)	0.0357522	ATP1A2	NA	NA	NA	NA	NA	NA	NA	NA	NA	NA	NA	NA	NA	NA	NA	response to muramyl dipeptide (GO:0032495)	0.0166344	RIPK2;ERBIN;NOD1;IRF5;ARHGEF2;VIM	NA	NA	NA	NA	NA	NA	NA	NA
NA	NA	NA	NA	NA	NA	NA	NA	NA	NA	NA	NA	NA	NA	NA	NA	NA	NA	NA	NA	NA	negative regulation of endothelial cell proliferation (GO:0001937)	0.0357522	APOE	NA	NA	NA	NA	NA	NA	NA	NA	NA	NA	NA	NA	NA	NA	NA	positive regulation of protein kinase B signaling (GO:0051897)	0.0166344	CD86;PDGFB;PIK3CD;IRS2;PTPRJ;FGF1;PIK3R5;CALCR;FYN;PDGFRB;P2RY12;TCF7L2;HSP90AA1;EGF;HGF;IL18;GAB2;ESR1;F3;TGFBR1;VAV1;P2RX4;AXL;CASS4;CHI3L1;HCLS1;GRB2;PIK3AP1;FGFR3	NA	NA	NA	NA	NA	NA	NA	NA
NA	NA	NA	NA	NA	NA	NA	NA	NA	NA	NA	NA	NA	NA	NA	NA	NA	NA	NA	NA	NA	positive regulation of cytokinesis (GO:0032467)	0.0357522	CDC14A	NA	NA	NA	NA	NA	NA	NA	NA	NA	NA	NA	NA	NA	NA	NA	plasma membrane bounded cell projection assembly (GO:0120031)	0.0167677	CYFIP1;RAB1A;NOTCH1;IFT172;CDC14A;HDAC6;MYLK;FGD2;PKHD1;FGD3;RAP1B;FGD4;SDCBP;ABLIM1;FGD6;RAP1A;OPHN1;TCTN3;POC1B;WHAMM;DISC1;SRGAP2;MAP4K4;BBS2;P2RY12;ACTR3;CARMIL1;ABCC4;GSN;IFT140;RFX2;EMP1;ANO6;EMP2;CD2AP;P2RX7;EHD4;RILPL1;PMP22;ARHGEF4;TNIK;EZR;CEP89;ARHGEF6	NA	NA	NA	NA	NA	NA	NA	NA
NA	NA	NA	NA	NA	NA	NA	NA	NA	NA	NA	NA	NA	NA	NA	NA	NA	NA	NA	NA	NA	regulation of vascular associated smooth muscle cell proliferation (GO:1904705)	0.0357522	GJA1	NA	NA	NA	NA	NA	NA	NA	NA	NA	NA	NA	NA	NA	NA	NA	regulation of cellular component organization (GO:0051128)	0.0169068	CAMK2D;TFRC;ROCK1;FAM107A;HNRNPU;STON2;RAP1B;RAP1A;OPHN1;STK38L;APOE;RAB4A;HSP90AA1;HIP1R;TMC8;IRAK3;SNCAIP;IL17RB;AGT;GFAP;ITCH;ZFYVE16;RAPGEF1;SGK3;SGK1;PICALM	NA	NA	NA	NA	NA	NA	NA	NA
NA	NA	NA	NA	NA	NA	NA	NA	NA	NA	NA	NA	NA	NA	NA	NA	NA	NA	NA	NA	NA	regulation of erythrocyte differentiation (GO:0045646)	0.0357522	HSPA1A	NA	NA	NA	NA	NA	NA	NA	NA	NA	NA	NA	NA	NA	NA	NA	positive regulation of Ras protein signal transduction (GO:0046579)	0.0172102	NOTCH2;LYN;NOTCH1;LPAR1;ERBIN;IRS2;VAV1;AKAP13;ADGRG1;LPAR6;RAPGEF1;SHOC2;GRB2;JAK2;MAP4K4	NA	NA	NA	NA	NA	NA	NA	NA
NA	NA	NA	NA	NA	NA	NA	NA	NA	NA	NA	NA	NA	NA	NA	NA	NA	NA	NA	NA	NA	positive regulation of myeloid cell differentiation (GO:0045639)	0.0357522	HSPA1A	NA	NA	NA	NA	NA	NA	NA	NA	NA	NA	NA	NA	NA	NA	NA	glycerophospholipid biosynthetic process (GO:0046474)	0.0178943	SLC44A3;MTMR3;ABHD3;SLC44A2;DGKA;PIK3R4;PIK3CD;PLD1;PIK3C2A;MTM1;PIK3R5;PGS1;INPP5D;PLCG2;PIP4K2A;PIP4K2B;GPAT3;MFSD2A;RAB4A;PCYT1B;CHKA;PLEKHA2;PLA2G4A;CRLS1;ETNPPL;GNPAT;PLSCR1;PIKFYVE;LPCAT2;FAR1;LPIN2	NA	NA	NA	NA	NA	NA	NA	NA
NA	NA	NA	NA	NA	NA	NA	NA	NA	NA	NA	NA	NA	NA	NA	NA	NA	NA	NA	NA	NA	negative regulation of endothelial cell migration (GO:0010596)	0.0363965	APOE	NA	NA	NA	NA	NA	NA	NA	NA	NA	NA	NA	NA	NA	NA	NA	Fc-epsilon receptor signaling pathway (GO:0038095)	0.0185154	LYN;VAV3;FCER1G;MAP3K1;SYK;PSMD13;NFATC2;NFATC1;FOS;GAB2;VAV1;MALT1;RELA;PSMB8;VAV2;LAT2;NR4A3;PSMA1;PLCG2;GRB2;TAB2;CARD11	NA	NA	NA	NA	NA	NA	NA	NA
NA	NA	NA	NA	NA	NA	NA	NA	NA	NA	NA	NA	NA	NA	NA	NA	NA	NA	NA	NA	NA	regulation of axon extension (GO:0030516)	0.0363965	APOE	NA	NA	NA	NA	NA	NA	NA	NA	NA	NA	NA	NA	NA	NA	NA	negative regulation of lymphocyte proliferation (GO:0050672)	0.0185962	CD86;LYN;TYROBP;SDC4;GPNMB;LILRB1;SOX11;ATM;VSIG4;LILRB4;HLA-DRB1	NA	NA	NA	NA	NA	NA	NA	NA
NA	NA	NA	NA	NA	NA	NA	NA	NA	NA	NA	NA	NA	NA	NA	NA	NA	NA	NA	NA	NA	negative regulation of cellular metabolic process (GO:0031324)	0.0364122	APOE	NA	NA	NA	NA	NA	NA	NA	NA	NA	NA	NA	NA	NA	NA	NA	negative regulation of transport (GO:0051051)	0.0187388	PRKN;EGF;NR1H2;LILRB1;SNX33;CTTNBP2NL;BST2;LGALS3;PLSCR1;ITGAV;RAB7A;TLR2;SNCA	NA	NA	NA	NA	NA	NA	NA	NA
NA	NA	NA	NA	NA	NA	NA	NA	NA	NA	NA	NA	NA	NA	NA	NA	NA	NA	NA	NA	NA	regulation of cellular component biogenesis (GO:0044087)	0.0364122	APOE	NA	NA	NA	NA	NA	NA	NA	NA	NA	NA	NA	NA	NA	NA	NA	negative regulation of T cell activation (GO:0050868)	0.0189138	CD86;LGALS3;SDC4;GPNMB;FGL1;LAPTM5;NCKAP1L;LILRB1;VSIG4;LILRB4;PAG1;HLA-DRB1	NA	NA	NA	NA	NA	NA	NA	NA
NA	NA	NA	NA	NA	NA	NA	NA	NA	NA	NA	NA	NA	NA	NA	NA	NA	NA	NA	NA	NA	negative regulation of protein secretion (GO:0050709)	0.0364122	APOE	NA	NA	NA	NA	NA	NA	NA	NA	NA	NA	NA	NA	NA	NA	NA	protein localization to lysosome (GO:0061462)	0.0191074	SCARB2;ZFYVE16;CD81;NCOA4;LAPTM5;M6PR;MFSD1;SORL1;RAB7A	NA	NA	NA	NA	NA	NA	NA	NA
NA	NA	NA	NA	NA	NA	NA	NA	NA	NA	NA	NA	NA	NA	NA	NA	NA	NA	NA	NA	NA	regulation of exit from mitosis (GO:0007096)	0.0364122	CDC14A	NA	NA	NA	NA	NA	NA	NA	NA	NA	NA	NA	NA	NA	NA	NA	positive regulation of type I interferon production (GO:0032481)	0.0193674	SETD2;HSP90AA1;CREBBP;DDX58;RIPK2;CGAS;RELA;IFIH1;RNF135;IFI16;OAS3;IRF5;STAT6;POLR3H;CD14;TLR2;TRIM56	NA	NA	NA	NA	NA	NA	NA	NA
NA	NA	NA	NA	NA	NA	NA	NA	NA	NA	NA	NA	NA	NA	NA	NA	NA	NA	NA	NA	NA	negative regulation of secretion by cell (GO:1903531)	0.0364122	APOE	NA	NA	NA	NA	NA	NA	NA	NA	NA	NA	NA	NA	NA	NA	NA	regulation of organelle assembly (GO:1902115)	0.0193674	USP6NL;MTMR3;GSN;IFT140;STX18;MSN;HCK;TBC1D1;PIKFYVE;TBC1D5;TBC1D14;TBC1D12;EZR;TBC1D22A;SDCCAG8;ATG5;TBC1D16	NA	NA	NA	NA	NA	NA	NA	NA
NA	NA	NA	NA	NA	NA	NA	NA	NA	NA	NA	NA	NA	NA	NA	NA	NA	NA	NA	NA	NA	regulation of nitric-oxide synthase activity (GO:0050999)	0.0364122	APOE	NA	NA	NA	NA	NA	NA	NA	NA	NA	NA	NA	NA	NA	NA	NA	regulation of transforming growth factor beta production (GO:0071634)	0.0196453	SMAD3;ITGB8;LILRB1;ITGAV;LGALS9;HIF1A;LTBP1	NA	NA	NA	NA	NA	NA	NA	NA
NA	NA	NA	NA	NA	NA	NA	NA	NA	NA	NA	NA	NA	NA	NA	NA	NA	NA	NA	NA	NA	negative regulation of blood coagulation (GO:0030195)	0.0368766	APOE	NA	NA	NA	NA	NA	NA	NA	NA	NA	NA	NA	NA	NA	NA	NA	regulation of extrinsic apoptotic signaling pathway (GO:2001236)	0.0196453	TCF7L2;WWOX;SP100;TMC8;HTT;TNFRSF10B;CFLAR;SH3RF1;TGFBR1;RELA;AGT;LGALS3;CASP8;ITGAV;ITGA6	NA	NA	NA	NA	NA	NA	NA	NA
NA	NA	NA	NA	NA	NA	NA	NA	NA	NA	NA	NA	NA	NA	NA	NA	NA	NA	NA	NA	NA	bone development (GO:0060348)	0.0368766	GJA1	NA	NA	NA	NA	NA	NA	NA	NA	NA	NA	NA	NA	NA	NA	NA	regulation of B cell receptor signaling pathway (GO:0050855)	0.0200415	LYN;ELF1;PRKCH;CBFB;CD81;NFAM1;FOXP1;RUNX1	NA	NA	NA	NA	NA	NA	NA	NA
NA	NA	NA	NA	NA	NA	NA	NA	NA	NA	NA	NA	NA	NA	NA	NA	NA	NA	NA	NA	NA	positive regulation of ossification (GO:0045778)	0.0368766	ADGRV1	NA	NA	NA	NA	NA	NA	NA	NA	NA	NA	NA	NA	NA	NA	NA	positive regulation of defense response (GO:0031349)	0.0204291	CEBPA;GRN;IL15;SERPINE1;IL18;CYBA;IL16;PLA2G7;AGT;IL17RA;TNFRSF1A;NFKBIA;GPRC5B;PLSCR1;NINJ1;NFKBIZ;SLC15A4;GPSM3;TLR2;SNCA	NA	NA	NA	NA	NA	NA	NA	NA
NA	NA	NA	NA	NA	NA	NA	NA	NA	NA	NA	NA	NA	NA	NA	NA	NA	NA	NA	NA	NA	positive regulation of biomineral tissue development (GO:0070169)	0.037178	ADGRV1	NA	NA	NA	NA	NA	NA	NA	NA	NA	NA	NA	NA	NA	NA	NA	positive regulation of protein binding (GO:0032092)	0.0208272	PRKN;TCF7L2;RIPK2;EPB41;LRRK2;HIP1R;PSEN1;STK4;ADD1;STK3;HIPK2;PPP2CB;APOE;B2M	NA	NA	NA	NA	NA	NA	NA	NA
NA	NA	NA	NA	NA	NA	NA	NA	NA	NA	NA	NA	NA	NA	NA	NA	NA	NA	NA	NA	NA	acylglycerol metabolic process (GO:0006639)	0.037178	APOE	NA	NA	NA	NA	NA	NA	NA	NA	NA	NA	NA	NA	NA	NA	NA	cellular response to oxygen-containing compound (GO:1901701)	0.0213672	CD86;NCF1;SERPINE1;RORB;HMGB1;RYR3;CDC73;PDK4;SOX9;PRKCD;FOS;TNFRSF1B;KCNQ1;RAPGEF1;EZR;RAPGEF3;TLR2;KCNE1;SHMT1;CTR9;PDGFB;LY96;RELA;FOXO1;ZFP36L1;RAP1B;RAP1A;ZNF703;NRIP1;NLRP3;SLC38A9;CD14;LYN;P2RY12;ATP2B4;LILRB1;TRPV1;ESR1;SSH1;SETX;P2RX7;NR4A3;P2RX4;AXL;FES;ATM;VIM;CD68;CCDC62	NA	NA	NA	NA	NA	NA	NA	NA
NA	NA	NA	NA	NA	NA	NA	NA	NA	NA	NA	NA	NA	NA	NA	NA	NA	NA	NA	NA	NA	heart contraction (GO:0060047)	0.037178	ATP1A2	NA	NA	NA	NA	NA	NA	NA	NA	NA	NA	NA	NA	NA	NA	NA	Ras protein signal transduction (GO:0007265)	0.0219307	RB1;CYFIP1;GPSM2;ROCK1;WAS;PLD1;ARHGAP6;RASGRP3;EPS8;RAP1B;GNA13;ADGRG1;RAP1A;ARHGDIB;GNA12;PDPN;SHOC2;RREB1;MYO9B;CDC42EP4;ELMO1;RAPGEF1;CDC42EP1;GRB2;TP53;RAPGEF3	NA	NA	NA	NA	NA	NA	NA	NA
NA	NA	NA	NA	NA	NA	NA	NA	NA	NA	NA	NA	NA	NA	NA	NA	NA	NA	NA	NA	NA	import into cell (GO:0098657)	0.037178	ATP1A2	NA	NA	NA	NA	NA	NA	NA	NA	NA	NA	NA	NA	NA	NA	NA	cellular response to cold (GO:0070417)	0.022055	DNAJC3;NFKBIA;EIF2AK4;FOXO1	NA	NA	NA	NA	NA	NA	NA	NA
NA	NA	NA	NA	NA	NA	NA	NA	NA	NA	NA	NA	NA	NA	NA	NA	NA	NA	NA	NA	NA	negative regulation of protein catabolic process (GO:0042177)	0.0377704	CST3	NA	NA	NA	NA	NA	NA	NA	NA	NA	NA	NA	NA	NA	NA	NA	positive regulation of microglial cell migration (GO:1904141)	0.022055	P2RY12;P2RX4;CSF1;TREM2	NA	NA	NA	NA	NA	NA	NA	NA
NA	NA	NA	NA	NA	NA	NA	NA	NA	NA	NA	NA	NA	NA	NA	NA	NA	NA	NA	NA	NA	potassium ion import across plasma membrane (GO:1990573)	0.0377704	ATP1A2	NA	NA	NA	NA	NA	NA	NA	NA	NA	NA	NA	NA	NA	NA	NA	regulation of nucleotide-binding oligomerization domain containing 2 signaling pathway (GO:0070432)	0.022055	ERBIN;SLC15A4;HSPA1B;HSPA1A	NA	NA	NA	NA	NA	NA	NA	NA
NA	NA	NA	NA	NA	NA	NA	NA	NA	NA	NA	NA	NA	NA	NA	NA	NA	NA	NA	NA	NA	negative regulation of proteolysis (GO:0045861)	0.0385064	CST3	NA	NA	NA	NA	NA	NA	NA	NA	NA	NA	NA	NA	NA	NA	NA	regulation of B cell proliferation (GO:0030888)	0.022055	LYN;VAV3;CD74;PTPRC;TYROBP;TFRC;CD81;BCL2;NFATC2;IRS2;NCKAP1L;ATM	NA	NA	NA	NA	NA	NA	NA	NA
NA	NA	NA	NA	NA	NA	NA	NA	NA	NA	NA	NA	NA	NA	NA	NA	NA	NA	NA	NA	NA	positive regulation of biosynthetic process (GO:0009891)	0.0386206	APOE	NA	NA	NA	NA	NA	NA	NA	NA	NA	NA	NA	NA	NA	NA	NA	regulation of neuron projection development (GO:0010975)	0.0225607	SCARB2;KANK1;LRRK2;ULK4;LPAR1;PSEN1;PTN;RAP1A;RAB29;DENND5A;APOE;CTNNA2;DISC1;PDLIM5;CAMK2G;ARSB;MFSD2A;LYN;TANC2;SETX;GAK;FES;RAPGEF1;PTPN9;ROR1;ITGA6;ROR2;FKBP4;ITM2C	NA	NA	NA	NA	NA	NA	NA	NA
NA	NA	NA	NA	NA	NA	NA	NA	NA	NA	NA	NA	NA	NA	NA	NA	NA	NA	NA	NA	NA	positive regulation of cell division (GO:0051781)	0.0386206	CDC14A	NA	NA	NA	NA	NA	NA	NA	NA	NA	NA	NA	NA	NA	NA	NA	cellular response to growth factor stimulus (GO:0071363)	0.0229389	NOTCH1;FLT1;PDGFB;HSPB1;ZFP36L2;RELA;ZFP36L1;RAP1A;SOX9;SOX6;APPL2;SOX5;WWOX;SMAD3;HGF;RUNX2;TGFBR1;TGFBR2;VEGFA;SETX;ACAP2;RAPGEF1;MT1G;PRKD2;BMPR1B;CD44;BMPR1A;LIMS1	NA	NA	NA	NA	NA	NA	NA	NA
NA	NA	NA	NA	NA	NA	NA	NA	NA	NA	NA	NA	NA	NA	NA	NA	NA	NA	NA	NA	NA	response to amyloid-beta (GO:1904645)	0.0386206	GJA1	NA	NA	NA	NA	NA	NA	NA	NA	NA	NA	NA	NA	NA	NA	NA	T cell receptor signaling pathway (GO:0050852)	0.0229389	PSMD13;WAS;PIK3CD;PTPRJ;MALT1;PRAM1;RELA;INPP5D;NFKBIZ;PLCG2;FYN;ERMAP;PAG1;HLA-DPA1;FYB1;RIPK2;PSMB8;CD4;PTPRC;PSMA1;THEMIS2;HLA-DPB1;HLA-DRA;PRKD2;TAB2;CARD11;HLA-DRB1;HLA-DQB1	NA	NA	NA	NA	NA	NA	NA	NA
NA	NA	NA	NA	NA	NA	NA	NA	NA	NA	NA	NA	NA	NA	NA	NA	NA	NA	NA	NA	NA	cation transmembrane transport (GO:0098655)	0.0386206	ATP1A2	NA	NA	NA	NA	NA	NA	NA	NA	NA	NA	NA	NA	NA	NA	NA	dicarboxylic acid transport (GO:0006835)	0.0229389	SLC46A1;GJA1;SLC25A18;PDPN;SLC1A2;SLC1A3;SLC26A7;SLC25A32;SLC25A13	NA	NA	NA	NA	NA	NA	NA	NA
NA	NA	NA	NA	NA	NA	NA	NA	NA	NA	NA	NA	NA	NA	NA	NA	NA	NA	NA	NA	NA	mRNA catabolic process (GO:0006402)	0.0386206	HSPA1A	NA	NA	NA	NA	NA	NA	NA	NA	NA	NA	NA	NA	NA	NA	NA	lamellipodium organization (GO:0097581)	0.0229389	P2RY12;CYFIP1;CARMIL1;ABLIM1;SNX1;SNX2;ARHGEF4;WHAMM;ARHGEF6	NA	NA	NA	NA	NA	NA	NA	NA
NA	NA	NA	NA	NA	NA	NA	NA	NA	NA	NA	NA	NA	NA	NA	NA	NA	NA	NA	NA	NA	regulation of DNA repair (GO:0006282)	0.0391822	EYA2	NA	NA	NA	NA	NA	NA	NA	NA	NA	NA	NA	NA	NA	NA	NA	regulation of DNA biosynthetic process (GO:2000278)	0.0229389	PDGFRB;HMBOX1;PARP4;HGF;PDGFB;POT1;ATM;PRKD2;SMG5	NA	NA	NA	NA	NA	NA	NA	NA
NA	NA	NA	NA	NA	NA	NA	NA	NA	NA	NA	NA	NA	NA	NA	NA	NA	NA	NA	NA	NA	positive regulation of RNA metabolic process (GO:0051254)	0.0391822	HSPA1A	NA	NA	NA	NA	NA	NA	NA	NA	NA	NA	NA	NA	NA	NA	NA	phospholipid transport (GO:0015914)	0.0229389	SCARB2;ABCA1;ATP8B4;PITPNB;ATP10D;ATP11C;ATP10B;ATP11A;PITPNC1;NPC2;APOC1;APOE;PLTP;MFSD2A	NA	NA	NA	NA	NA	NA	NA	NA
NA	NA	NA	NA	NA	NA	NA	NA	NA	NA	NA	NA	NA	NA	NA	NA	NA	NA	NA	NA	NA	regulation of synaptic transmission; glutamatergic (GO:0051966)	0.0397347	ATP1A2	NA	NA	NA	NA	NA	NA	NA	NA	NA	NA	NA	NA	NA	NA	NA	cellular response to low-density lipoprotein particle stimulus (GO:0071404)	0.0229389	ABCA1;FCER1G;SYK;CD81;CD9;PPARG	NA	NA	NA	NA	NA	NA	NA	NA
NA	NA	NA	NA	NA	NA	NA	NA	NA	NA	NA	NA	NA	NA	NA	NA	NA	NA	NA	NA	NA	positive regulation of smooth muscle cell proliferation (GO:0048661)	0.0397347	GJA1	NA	NA	NA	NA	NA	NA	NA	NA	NA	NA	NA	NA	NA	NA	NA	negative regulation of cyclase activity (GO:0031280)	0.0229389	GRM3;ADGRV1;EDNRB;PALM;GNAI3;GNAI2	NA	NA	NA	NA	NA	NA	NA	NA
NA	NA	NA	NA	NA	NA	NA	NA	NA	NA	NA	NA	NA	NA	NA	NA	NA	NA	NA	NA	NA	neutrophil degranulation (GO:0043312)	0.0397366	CST3;HSPA1A	NA	NA	NA	NA	NA	NA	NA	NA	NA	NA	NA	NA	NA	NA	NA	positive regulation of alpha-beta T cell differentiation (GO:0046638)	0.0229389	CBFB;NCKAP1L;LILRB4;GLI3;RUNX1;TGFBR2	NA	NA	NA	NA	NA	NA	NA	NA
NA	NA	NA	NA	NA	NA	NA	NA	NA	NA	NA	NA	NA	NA	NA	NA	NA	NA	NA	NA	NA	positive regulation of gene expression (GO:0010628)	0.0397387	GJA1;HSPA1A	NA	NA	NA	NA	NA	NA	NA	NA	NA	NA	NA	NA	NA	NA	NA	positive regulation of regulatory T cell differentiation (GO:0045591)	0.0229389	DUSP10;BCL6;HLA-DRA;LILRB4;VSIR;HLA-DRB1	NA	NA	NA	NA	NA	NA	NA	NA
NA	NA	NA	NA	NA	NA	NA	NA	NA	NA	NA	NA	NA	NA	NA	NA	NA	NA	NA	NA	NA	negative regulation of apoptotic process (GO:0043066)	0.0398974	APOE;HSPA1A	NA	NA	NA	NA	NA	NA	NA	NA	NA	NA	NA	NA	NA	NA	NA	positive regulation of T cell receptor signaling pathway (GO:0050862)	0.0229389	CD81;RAB29;PRKD2;RELA;CARD11;NECTIN2	NA	NA	NA	NA	NA	NA	NA	NA
NA	NA	NA	NA	NA	NA	NA	NA	NA	NA	NA	NA	NA	NA	NA	NA	NA	NA	NA	NA	NA	neutrophil activation involved in immune response (GO:0002283)	0.0398974	CST3;HSPA1A	NA	NA	NA	NA	NA	NA	NA	NA	NA	NA	NA	NA	NA	NA	NA	positive regulation of transmembrane transport (GO:0034764)	0.0229389	C3;P2RX7;NR4A3;ACSL1;ACSL5;ANO6	NA	NA	NA	NA	NA	NA	NA	NA
NA	NA	NA	NA	NA	NA	NA	NA	NA	NA	NA	NA	NA	NA	NA	NA	NA	NA	NA	NA	NA	neutrophil mediated immunity (GO:0002446)	0.039982	CST3;HSPA1A	NA	NA	NA	NA	NA	NA	NA	NA	NA	NA	NA	NA	NA	NA	NA	regulation of macrophage cytokine production (GO:0010935)	0.0229389	CD74;GPRC5B;LAPTM5;PLCG2;IRAK3;LILRB1	NA	NA	NA	NA	NA	NA	NA	NA
NA	NA	NA	NA	NA	NA	NA	NA	NA	NA	NA	NA	NA	NA	NA	NA	NA	NA	NA	NA	NA	positive regulation of DNA repair (GO:0045739)	0.039982	EYA2	NA	NA	NA	NA	NA	NA	NA	NA	NA	NA	NA	NA	NA	NA	NA	substrate-dependent cell migration (GO:0006929)	0.0229389	P2RY12;SDCBP;PTPRC;OPHN1;ANKS1A;CD2AP	NA	NA	NA	NA	NA	NA	NA	NA
NA	NA	NA	NA	NA	NA	NA	NA	NA	NA	NA	NA	NA	NA	NA	NA	NA	NA	NA	NA	NA	positive regulation of endocytosis (GO:0045807)	0.039982	APOE	NA	NA	NA	NA	NA	NA	NA	NA	NA	NA	NA	NA	NA	NA	NA	positive regulation of cellular process (GO:0048522)	0.0232535	CD86;FLT1;CSF1;CD81;FAF1;MLC1;SMC5;IRS2;TREM2;PTPRJ;FGF1;CXCL16;RPS6KA3;NAMPT;RPS6KA1;ITGAX;CTSH;ITGAV;SOX9;IL13RA1;MFSD2A;PDGFRB;FCER1G;RIPK2;IL15;SLC11A1;PRKCD;ADAM10;PRKCA;SOX11;EMP2;CYBA;GAB2;TNFRSF1B;OSMR;TGFBR1;TGFBR2;ACLY;HCK;TAL1;PARD3;HCLS1;PRKD2;IL6ST;DOCK2;TLR2;COLEC12;CSF1R;GRN;NOTCH1;PDGFB;PTN;ACACB;RELA;GNAI2;ZFP36L1;FXR1;PKHD1;SDCBP;ADGRG1;CALCR;PDGFC;ZNF703;PDPN;STOX1;LYN;WWTR1;ZF…	NA	NA	NA	NA	NA	NA	NA	NA
NA	NA	NA	NA	NA	NA	NA	NA	NA	NA	NA	NA	NA	NA	NA	NA	NA	NA	NA	NA	NA	negative regulation of MAP kinase activity (GO:0043407)	0.039982	APOE	NA	NA	NA	NA	NA	NA	NA	NA	NA	NA	NA	NA	NA	NA	NA	regulation of GTPase activity (GO:0043087)	0.0232535	USP6NL;BCAR3;PLXND1;DOCK8;LRRK2;RAP1GDS1;SNX13;ARHGAP15;FGD2;DOCK10;FGD3;DOCK11;FGD4;RAP1A;FGD6;RGS1;PLXNA2;SRGAP2;MAP4K4;VAV3;ARAP1;VAV1;VAV2;LRCH1;RAPGEF1;RGS10;PLXNB1;ITGA6;CPEB2;RAPGEF3;PICALM;LIMS1	NA	NA	NA	NA	NA	NA	NA	NA
NA	NA	NA	NA	NA	NA	NA	NA	NA	NA	NA	NA	NA	NA	NA	NA	NA	NA	NA	NA	NA	regulation of protein metabolic process (GO:0051246)	0.039982	APOE	NA	NA	NA	NA	NA	NA	NA	NA	NA	NA	NA	NA	NA	NA	NA	positive regulation of chemokine production (GO:0032722)	0.0241758	CSF1R;CD74;SYK;IL18;EIF2AK2;HMGB1;HIF1A;IL17RA;OAS3;HMOX1;MBP;LGALS9;TLR2	NA	NA	NA	NA	NA	NA	NA	NA
NA	NA	NA	NA	NA	NA	NA	NA	NA	NA	NA	NA	NA	NA	NA	NA	NA	NA	NA	NA	NA	negative regulation of catabolic process (GO:0009895)	0.039982	CST3	NA	NA	NA	NA	NA	NA	NA	NA	NA	NA	NA	NA	NA	NA	NA	cellular response to insulin stimulus (GO:0032869)	0.0243354	BCAR3;ATP6V0E1;INSIG2;DENND4C;PDE3B;IRS2;ZDHHC7;SORBS1;PIK3C2A;FOXO1;ZFP36L1;KAT2B;RAB31;APC;NAMPT;PDK4;GRB2;PPARG;ZNF106;CPEB2;LPIN2;SLC25A33;RHOQ;PTPN2	NA	NA	NA	NA	NA	NA	NA	NA
NA	NA	NA	NA	NA	NA	NA	NA	NA	NA	NA	NA	NA	NA	NA	NA	NA	NA	NA	NA	NA	negative regulation of cell projection organization (GO:0031345)	0.039982	APOE	NA	NA	NA	NA	NA	NA	NA	NA	NA	NA	NA	NA	NA	NA	NA	dendritic cell differentiation (GO:0097028)	0.0244886	LYN;TRPM2;AXL;IRF8;LILRB1;TREM2;LGALS9;TGFBR2	NA	NA	NA	NA	NA	NA	NA	NA
NA	NA	NA	NA	NA	NA	NA	NA	NA	NA	NA	NA	NA	NA	NA	NA	NA	NA	NA	NA	NA	regulation of cellular protein metabolic process (GO:0032268)	0.039982	APOE	NA	NA	NA	NA	NA	NA	NA	NA	NA	NA	NA	NA	NA	NA	NA	positive regulation of carbohydrate metabolic process (GO:0045913)	0.0244886	P2RX7;PFKFB3;EGF;PDGFB;ZBTB20;PSEN1;HIF1A;SLC4A4	NA	NA	NA	NA	NA	NA	NA	NA
NA	NA	NA	NA	NA	NA	NA	NA	NA	NA	NA	NA	NA	NA	NA	NA	NA	NA	NA	NA	NA	response to unfolded protein (GO:0006986)	0.039982	HSPA1A	NA	NA	NA	NA	NA	NA	NA	NA	NA	NA	NA	NA	NA	NA	NA	positive regulation of neuron death (GO:1901216)	0.0244886	C1QA;GRN;REST;ITGAM;TYROBP;DDIT4;FYN;FOS;FOXO3;MAP3K5;SNCA;PICALM	NA	NA	NA	NA	NA	NA	NA	NA
NA	NA	NA	NA	NA	NA	NA	NA	NA	NA	NA	NA	NA	NA	NA	NA	NA	NA	NA	NA	NA	RNA catabolic process (GO:0006401)	0.039982	HSPA1A	NA	NA	NA	NA	NA	NA	NA	NA	NA	NA	NA	NA	NA	NA	NA	cortical cytoskeleton organization (GO:0030865)	0.0244886	FMNL3;STRIP1;FMNL1;FMNL2;ROCK1;PLEK;RHOBTB3;NCKAP1L;LCP1;EZR;RHOQ	NA	NA	NA	NA	NA	NA	NA	NA
NA	NA	NA	NA	NA	NA	NA	NA	NA	NA	NA	NA	NA	NA	NA	NA	NA	NA	NA	NA	NA	secondary alcohol metabolic process (GO:1902652)	0.039982	APOE	NA	NA	NA	NA	NA	NA	NA	NA	NA	NA	NA	NA	NA	NA	NA	T cell differentiation (GO:0030217)	0.0244886	GPR89A;CD4;SPI1;FCER1G;PTPRC;CHD7;PIK3CD;GLI3;ZFP36L2;PTPN2;ZFP36L1	NA	NA	NA	NA	NA	NA	NA	NA
NA	NA	NA	NA	NA	NA	NA	NA	NA	NA	NA	NA	NA	NA	NA	NA	NA	NA	NA	NA	NA	regulation of generation of precursor metabolites and energy (GO:0043467)	0.0406405	PRDM16	NA	NA	NA	NA	NA	NA	NA	NA	NA	NA	NA	NA	NA	NA	NA	negative regulation of nervous system development (GO:0051961)	0.0244886	REST;NOTCH1;PAX6;SORL1;B2M;APPL2;TLR2	NA	NA	NA	NA	NA	NA	NA	NA
NA	NA	NA	NA	NA	NA	NA	NA	NA	NA	NA	NA	NA	NA	NA	NA	NA	NA	NA	NA	NA	negative regulation of protein ubiquitination (GO:0031397)	0.0409967	HSPA1A	NA	NA	NA	NA	NA	NA	NA	NA	NA	NA	NA	NA	NA	NA	NA	response to ATP (GO:0033198)	0.0244886	P2RY12;P2RX7;P2RX4;ABCC9;TRPV1;RYR3;SSH1	NA	NA	NA	NA	NA	NA	NA	NA
NA	NA	NA	NA	NA	NA	NA	NA	NA	NA	NA	NA	NA	NA	NA	NA	NA	NA	NA	NA	NA	sensory perception (GO:0007600)	0.0409967	ADGRV1	NA	NA	NA	NA	NA	NA	NA	NA	NA	NA	NA	NA	NA	NA	NA	cytoplasmic pattern recognition receptor signaling pathway in response to virus (GO:0039528)	0.0244886	IFIH1;RNF135;DDX58;OAS3;TRIM25	NA	NA	NA	NA	NA	NA	NA	NA
NA	NA	NA	NA	NA	NA	NA	NA	NA	NA	NA	NA	NA	NA	NA	NA	NA	NA	NA	NA	NA	cholesterol transport (GO:0030301)	0.0409967	APOE	NA	NA	NA	NA	NA	NA	NA	NA	NA	NA	NA	NA	NA	NA	NA	negative regulation of cholesterol storage (GO:0010887)	0.0244886	ABCA1;NR1H2;PPARG;TREM2;PPARD	NA	NA	NA	NA	NA	NA	NA	NA
NA	NA	NA	NA	NA	NA	NA	NA	NA	NA	NA	NA	NA	NA	NA	NA	NA	NA	NA	NA	NA	positive regulation of nucleic acid-templated transcription (GO:1903508)	0.0414653	PRDM16;APOE	NA	NA	NA	NA	NA	NA	NA	NA	NA	NA	NA	NA	NA	NA	NA	negative regulation of extracellular matrix organization (GO:1903054)	0.0244886	CST3;NOTCH1;FAP;TNFRSF1B;TNFRSF1A	NA	NA	NA	NA	NA	NA	NA	NA
NA	NA	NA	NA	NA	NA	NA	NA	NA	NA	NA	NA	NA	NA	NA	NA	NA	NA	NA	NA	NA	negative regulation of protein metabolic process (GO:0051248)	0.0414927	APOE	NA	NA	NA	NA	NA	NA	NA	NA	NA	NA	NA	NA	NA	NA	NA	phagosome-lysosome fusion (GO:0090385)	0.0244886	PIKFYVE;RAB20;RAB7B;ARL8B;RAB7A	NA	NA	NA	NA	NA	NA	NA	NA
NA	NA	NA	NA	NA	NA	NA	NA	NA	NA	NA	NA	NA	NA	NA	NA	NA	NA	NA	NA	NA	cardiac muscle tissue development (GO:0048738)	0.0421307	GJA1	NA	NA	NA	NA	NA	NA	NA	NA	NA	NA	NA	NA	NA	NA	NA	positive regulation by symbiont of entry into host (GO:0075294)	0.0244886	CD74;CD4;LGALS9;P4HB;HLA-DRB1	NA	NA	NA	NA	NA	NA	NA	NA
NA	NA	NA	NA	NA	NA	NA	NA	NA	NA	NA	NA	NA	NA	NA	NA	NA	NA	NA	NA	NA	regulation of proteolysis (GO:0030162)	0.0424626	CST3	NA	NA	NA	NA	NA	NA	NA	NA	NA	NA	NA	NA	NA	NA	NA	positive regulation of viral entry into host cell (GO:0046598)	0.0244886	CD74;CD4;LGALS9;P4HB;HLA-DRB1	NA	NA	NA	NA	NA	NA	NA	NA
NA	NA	NA	NA	NA	NA	NA	NA	NA	NA	NA	NA	NA	NA	NA	NA	NA	NA	NA	NA	NA	striated muscle contraction (GO:0006941)	0.0424626	ATP1A2	NA	NA	NA	NA	NA	NA	NA	NA	NA	NA	NA	NA	NA	NA	NA	regulation of actin filament polymerization (GO:0030833)	0.0246933	VASP;KANK1;CARMIL1;PRKCD;HIP1R;ARHGAP18;SSH2;SSH1;HCK;FCHSD2;CDC42EP4;COTL1;NCK2;CDC42EP1;HCLS1;NCKAP1L	NA	NA	NA	NA	NA	NA	NA	NA
NA	NA	NA	NA	NA	NA	NA	NA	NA	NA	NA	NA	NA	NA	NA	NA	NA	NA	NA	NA	NA	regulation of proteasomal protein catabolic process (GO:0061136)	0.0424626	APOE	NA	NA	NA	NA	NA	NA	NA	NA	NA	NA	NA	NA	NA	NA	NA	positive regulation of protein metabolic process (GO:0051247)	0.0246933	CD86;PRKN;RAB1A;CSF1;SMURF2;SMURF1;DDX58;NR1H2;IL18;PSEN1;SORL1;FOXO1;OAZ2;NKD1;AGT;NFKBIA;SLC25A37;ITCH;APC;APOE;ATG7;RAB7A	NA	NA	NA	NA	NA	NA	NA	NA
NA	NA	NA	NA	NA	NA	NA	NA	NA	NA	NA	NA	NA	NA	NA	NA	NA	NA	NA	NA	NA	regulation of blood vessel endothelial cell migration (GO:0043535)	0.0424912	APOE	NA	NA	NA	NA	NA	NA	NA	NA	NA	NA	NA	NA	NA	NA	NA	cellular protein catabolic process (GO:0044257)	0.0252539	PRKN;CTSZ;AFG1L;DENND3;UBE2G2;CTSS;MALT1;CTSO;CASP8;FAP;CTSH;CTSC;CTSB;RAB7A	NA	NA	NA	NA	NA	NA	NA	NA
NA	NA	NA	NA	NA	NA	NA	NA	NA	NA	NA	NA	NA	NA	NA	NA	NA	NA	NA	NA	NA	regulation of cardiac conduction (GO:1903779)	0.0424912	ATP1A2	NA	NA	NA	NA	NA	NA	NA	NA	NA	NA	NA	NA	NA	NA	NA	negative regulation of cellular component organization (GO:0051129)	0.0252539	CARMIL1;WASHC2C;TMC8;IRAK3;LILRB1;SNX33;SORL1;HDAC6;DNM2;VEGFA;LGALS3;DNAJB6;FAP;AIDA;RAPGEF3;HSPA1B;HSPA1A	NA	NA	NA	NA	NA	NA	NA	NA
NA	NA	NA	NA	NA	NA	NA	NA	NA	NA	NA	NA	NA	NA	NA	NA	NA	NA	NA	NA	NA	negative regulation of protein modification by small protein conjugation or removal (GO:1903321)	0.0424912	HSPA1A	NA	NA	NA	NA	NA	NA	NA	NA	NA	NA	NA	NA	NA	NA	NA	regulation of NIK/NF-kappaB signaling (GO:1901222)	0.0252539	CD86;NFAT5;SPI1;LAPTM5;EIF2AK2;NOD1;RELA;NFKBIA;RASSF2;NLRP3;LGALS9;CD14;EZR;SASH1;TRIM44;TLR2;LIMS1	NA	NA	NA	NA	NA	NA	NA	NA
NA	NA	NA	NA	NA	NA	NA	NA	NA	NA	NA	NA	NA	NA	NA	NA	NA	NA	NA	NA	NA	positive regulation of response to DNA damage stimulus (GO:2001022)	0.0424912	EYA2	NA	NA	NA	NA	NA	NA	NA	NA	NA	NA	NA	NA	NA	NA	NA	regulation of kinase activity (GO:0043549)	0.0256462	CDKN1C;RB1;PDGFRB;CSF1R;CD74;FLT1;NLRC5;HNRNPU;IRS2;TREM2;EMP2;MERTK;CD4;AXL;ROR1;ROR2;FGFR3;HLA-DRB1;DDR2	NA	NA	NA	NA	NA	NA	NA	NA
NA	NA	NA	NA	NA	NA	NA	NA	NA	NA	NA	NA	NA	NA	NA	NA	NA	NA	NA	NA	NA	triglyceride metabolic process (GO:0006641)	0.0424912	APOE	NA	NA	NA	NA	NA	NA	NA	NA	NA	NA	NA	NA	NA	NA	NA	regulation of protein kinase B signaling (GO:0051896)	0.0263739	CD86;PHLPP1;PDGFB;PIK3CD;PTPRJ;IRS2;ARRB2;FGF1;PIK3R5;PKHD1;CALCR;FYN;SH2B3;P2RY12;PDGFRB;TCF7L2;HSP90AA1;EGF;HGF;IL18;GAB2;F3;ESR1;VAV1;TGFBR1;RCN3;P2RX4;AXL;CASS4;HCLS1;CHI3L1;GRB2;PIK3AP1;FGFR3	NA	NA	NA	NA	NA	NA	NA	NA
NA	NA	NA	NA	NA	NA	NA	NA	NA	NA	NA	NA	NA	NA	NA	NA	NA	NA	NA	NA	NA	regulation of bone mineralization (GO:0030500)	0.0435643	ADGRV1	NA	NA	NA	NA	NA	NA	NA	NA	NA	NA	NA	NA	NA	NA	NA	regulation of nucleic acid-templated transcription (GO:1903506)	0.0267059	RB1;ZNF331;SPI1;BNC2;WWC1;CHD7;HP1BP3;RORB;LIMD1;BACH1;ZMIZ1;ZNF280B;SUFU;SOX6;TRIM22;NCOA2;ZNF98;SOX11;MITF;TGFBR1;DNM2;KAT6B;MTF2;ZNF516;HCLS1;TP53;ZNF430;CEBPA;NOTCH1;PLAG1;CTR9;CREM;CREBL2;AKAP17A;HIF1A;RELA;MLLT6;ARNTL;NSD1;ZNF703;GPBP1L1;RALY;ZNF423;RREB1;WWTR1;CREBBP;ZFHX3;TCF7L1;ASCC1;STAT3;NFATC2;TRIP4;ESRRG;FOXN3;ESR1;REST;NFIA;ZNF74;SP3;ZNF217;SSBP2	NA	NA	NA	NA	NA	NA	NA	NA
NA	NA	NA	NA	NA	NA	NA	NA	NA	NA	NA	NA	NA	NA	NA	NA	NA	NA	NA	NA	NA	cellular response to peptide (GO:1901653)	0.0435643	GJA1	NA	NA	NA	NA	NA	NA	NA	NA	NA	NA	NA	NA	NA	NA	NA	positive regulation of B cell proliferation (GO:0030890)	0.0269845	VAV3;CD74;PTPRC;TFRC;CD81;BCL2;NFATC2;IRS2;NCKAP1L	NA	NA	NA	NA	NA	NA	NA	NA
NA	NA	NA	NA	NA	NA	NA	NA	NA	NA	NA	NA	NA	NA	NA	NA	NA	NA	NA	NA	NA	positive regulation of proteolysis (GO:0045862)	0.0435643	APOE	NA	NA	NA	NA	NA	NA	NA	NA	NA	NA	NA	NA	NA	NA	NA	regulation of cell population proliferation (GO:0042127)	0.0275638	CD86;TFRC;CSF1;CD81;IRS2;FGF1;NAMPT;SOX9;ARID2;JUNB;IL13RA1;PDGFRB;ADAM10;SOX11;PIAS1;RUNX1;ROR2;IL6ST;TP53;CSF1R;NOTCH1;CTBP2;PDGFB;ZFP36L1;PKHD1;SDCBP;ADGRG1;SCIN;PDGFC;ZNF703;IGFBP7;S100A11;LYN;STAT5A;CD164;WWTR1;EIF2AK2;CDK6;NR4A3;BCL6;FES;ACER3;BCL2;FGFR3;BMPR1A;FLT1;HP1BP3;PTPRJ;CDC73;ITGAX;NCK2;TSPO;CTSH;ITGAV;JAK2;PBRM1;IL15;EMP2;GAB2;OSMR;TGFBR1;TGFBR2;TMIGD3;KAT2B;HCK;DDAH1;HCLS1;SGK3;A…	NA	NA	NA	NA	NA	NA	NA	NA
NA	NA	NA	NA	NA	NA	NA	NA	NA	NA	NA	NA	NA	NA	NA	NA	NA	NA	NA	NA	NA	fat cell differentiation (GO:0045444)	0.0435726	PRDM16	NA	NA	NA	NA	NA	NA	NA	NA	NA	NA	NA	NA	NA	NA	NA	myelination (GO:0042552)	0.027998	SKI;MARVELD1;PLLP;PARD3;ACER3;PMP22;CXCR4;MBP;ACSBG1;DEGS1;ZNF24;SBF2	NA	NA	NA	NA	NA	NA	NA	NA
NA	NA	NA	NA	NA	NA	NA	NA	NA	NA	NA	NA	NA	NA	NA	NA	NA	NA	NA	NA	NA	regulation of tumor necrosis factor-mediated signaling pathway (GO:0010803)	0.0435726	HSPA1A	NA	NA	NA	NA	NA	NA	NA	NA	NA	NA	NA	NA	NA	NA	NA	regulation of interleukin-2 production (GO:0032663)	0.027998	CD86;CD4;PTPRC;PLCG2;LAPTM5;PRKD2;VSIG4;EZR;LILRB4;MALT1;CARD11;RUNX1	NA	NA	NA	NA	NA	NA	NA	NA
NA	NA	NA	NA	NA	NA	NA	NA	NA	NA	NA	NA	NA	NA	NA	NA	NA	NA	NA	NA	NA	negative regulation of hydrolase activity (GO:0051346)	0.0435726	CST3	NA	NA	NA	NA	NA	NA	NA	NA	NA	NA	NA	NA	NA	NA	NA	positive regulation of cellular protein metabolic process (GO:0032270)	0.0281195	HSP90AA1;CSF1;IST1;FAF1;NR1H2;ATG10;SAMD4A;MSN;LARP4B;PTTG1IP;PLD1;AGT;FXR1;NFKBIA;CASP8;ASPH;VIM;EZR;ATG7;VGLL4	NA	NA	NA	NA	NA	NA	NA	NA
NA	NA	NA	NA	NA	NA	NA	NA	NA	NA	NA	NA	NA	NA	NA	NA	NA	NA	NA	NA	NA	negative regulation of neuron projection development (GO:0010977)	0.0435726	APOE	NA	NA	NA	NA	NA	NA	NA	NA	NA	NA	NA	NA	NA	NA	NA	activation of cysteine-type endopeptidase activity involved in apoptotic process (GO:0006919)	0.0281869	EGLN3;SMAD3;APAF1;CARD8;HIP1R;LAPTM5;TNFRSF10B;NOD1;NLRC4;CFLAR;F3;CASP8;CASP10;CASP4;PPARG;JAK2;SNCA	NA	NA	NA	NA	NA	NA	NA	NA
NA	NA	NA	NA	NA	NA	NA	NA	NA	NA	NA	NA	NA	NA	NA	NA	NA	NA	NA	NA	NA	positive regulation of protein binding (GO:0032092)	0.0435726	APOE	NA	NA	NA	NA	NA	NA	NA	NA	NA	NA	NA	NA	NA	NA	NA	dendrite morphogenesis (GO:0048813)	0.0281869	DOCK10;MEF2A;FARP1;KLF7;CTNND2;SDC2;LRP4;DIP2A;PTN;CTNNA2	NA	NA	NA	NA	NA	NA	NA	NA
NA	NA	NA	NA	NA	NA	NA	NA	NA	NA	NA	NA	NA	NA	NA	NA	NA	NA	NA	NA	NA	positive regulation of intracellular signal transduction (GO:1902533)	0.0438707	GJA1;ADGRV1	NA	NA	NA	NA	NA	NA	NA	NA	NA	NA	NA	NA	NA	NA	NA	positive regulation of myeloid leukocyte differentiation (GO:0002763)	0.0281869	CD74;CD4;CASP8;CSF1;FES;HCLS1;PRKCA;HLA-DRB1;ZFP36L1;RUNX1	NA	NA	NA	NA	NA	NA	NA	NA
NA	NA	NA	NA	NA	NA	NA	NA	NA	NA	NA	NA	NA	NA	NA	NA	NA	NA	NA	NA	NA	response to reactive oxygen species (GO:0000302)	0.0438707	APOE	NA	NA	NA	NA	NA	NA	NA	NA	NA	NA	NA	NA	NA	NA	NA	positive regulation of epithelial to mesenchymal transition (GO:0010718)	0.028344	CRB2;SMAD2;SDCBP;TCF7L2;WWTR1;NOTCH1;SMAD3;PDPN;ZNF703;TGFBR1;TGFBR2	NA	NA	NA	NA	NA	NA	NA	NA
NA	NA	NA	NA	NA	NA	NA	NA	NA	NA	NA	NA	NA	NA	NA	NA	NA	NA	NA	NA	NA	phospholipid transport (GO:0015914)	0.0438707	APOE	NA	NA	NA	NA	NA	NA	NA	NA	NA	NA	NA	NA	NA	NA	NA	regulation of tyrosine phosphorylation of STAT protein (GO:0042509)	0.0303544	LYN;CSF1R;IL15;STAT3;IL18;PARP9;PARP14;TNFRSF1A;VEGFA;HCLS1;JAK2;IL6ST;SH2B3;FGFR3;PTPN2	NA	NA	NA	NA	NA	NA	NA	NA
NA	NA	NA	NA	NA	NA	NA	NA	NA	NA	NA	NA	NA	NA	NA	NA	NA	NA	NA	NA	NA	positive regulation of interleukin-8 production (GO:0032757)	0.0450373	HSPA1A	NA	NA	NA	NA	NA	NA	NA	NA	NA	NA	NA	NA	NA	NA	NA	cellular response to ATP (GO:0071318)	0.0306097	P2RY12;P2RX7;P2RX4;TRPV1;RYR3;SSH1	NA	NA	NA	NA	NA	NA	NA	NA
NA	NA	NA	NA	NA	NA	NA	NA	NA	NA	NA	NA	NA	NA	NA	NA	NA	NA	NA	NA	NA	regulation of endocytosis (GO:0030100)	0.0450373	APOE	NA	NA	NA	NA	NA	NA	NA	NA	NA	NA	NA	NA	NA	NA	NA	myoblast differentiation (GO:0045445)	0.0306097	DDX17;RB1;TCF7L2;MBNL1;REST;EPAS1	NA	NA	NA	NA	NA	NA	NA	NA
NA	NA	NA	NA	NA	NA	NA	NA	NA	NA	NA	NA	NA	NA	NA	NA	NA	NA	NA	NA	NA	negative regulation of cellular process (GO:0048523)	0.0458853	GJA1;HSPA1A	NA	NA	NA	NA	NA	NA	NA	NA	NA	NA	NA	NA	NA	NA	NA	negative regulation of leukocyte mediated cytotoxicity (GO:0001911)	0.0306097	PTPRC;LILRB1;ARRB2;LGALS9;MICA;HLA-E	NA	NA	NA	NA	NA	NA	NA	NA
NA	NA	NA	NA	NA	NA	NA	NA	NA	NA	NA	NA	NA	NA	NA	NA	NA	NA	NA	NA	NA	amyloid fibril formation (GO:1990000)	0.0458853	CST3	NA	NA	NA	NA	NA	NA	NA	NA	NA	NA	NA	NA	NA	NA	NA	positive regulation of natural killer cell activation (GO:0032816)	0.0306097	TYROBP;LAMP1;AXL;IL18;ZBTB1;HLA-E	NA	NA	NA	NA	NA	NA	NA	NA
NA	NA	NA	NA	NA	NA	NA	NA	NA	NA	NA	NA	NA	NA	NA	NA	NA	NA	NA	NA	NA	positive regulation of DNA metabolic process (GO:0051054)	0.0458853	EYA2	NA	NA	NA	NA	NA	NA	NA	NA	NA	NA	NA	NA	NA	NA	NA	cellular response to organonitrogen compound (GO:0071417)	0.0307393	P2RY12;KCNE1;TRPV1;RYR3;RELA;ZFP36L1;SSH1;RAP1B;P2RX7;TRPM2;HRH1;RAP1A;P2RX4;KCNQ1;RAPGEF1;CTNNA1;SLC38A9;SOX9;EZR;RAPGEF3	NA	NA	NA	NA	NA	NA	NA	NA
NA	NA	NA	NA	NA	NA	NA	NA	NA	NA	NA	NA	NA	NA	NA	NA	NA	NA	NA	NA	NA	negative regulation of peptidase activity (GO:0010466)	0.0458853	CST3	NA	NA	NA	NA	NA	NA	NA	NA	NA	NA	NA	NA	NA	NA	NA	positive regulation of T cell activation (GO:0050870)	0.0308677	CD86;TFRC;CD81;IL15;DOCK8;ZBTB1;HLA-DMB;PTPRC;ZMIZ1;NCK2;HLA-DPB1;FLOT2;NCKAP1L;LGALS9;IL6ST;HLA-DPA1	NA	NA	NA	NA	NA	NA	NA	NA
NA	NA	NA	NA	NA	NA	NA	NA	NA	NA	NA	NA	NA	NA	NA	NA	NA	NA	NA	NA	NA	negative regulation of intrinsic apoptotic signaling pathway (GO:2001243)	0.0460018	HSPA1A	NA	NA	NA	NA	NA	NA	NA	NA	NA	NA	NA	NA	NA	NA	NA	positive regulation of alpha-beta T cell activation (GO:0046635)	0.0311837	HSPH1;SYK;HLA-DRA;GLI3;CD55;HLA-DRB1;HLA-E	NA	NA	NA	NA	NA	NA	NA	NA
NA	NA	NA	NA	NA	NA	NA	NA	NA	NA	NA	NA	NA	NA	NA	NA	NA	NA	NA	NA	NA	lipid homeostasis (GO:0055088)	0.0460018	APOE	NA	NA	NA	NA	NA	NA	NA	NA	NA	NA	NA	NA	NA	NA	NA	protein targeting to lysosome (GO:0006622)	0.0311837	SCARB2;ZFYVE16;NCOA4;LAPTM5;M6PR;SORL1;RAB7A	NA	NA	NA	NA	NA	NA	NA	NA
NA	NA	NA	NA	NA	NA	NA	NA	NA	NA	NA	NA	NA	NA	NA	NA	NA	NA	NA	NA	NA	diterpenoid metabolic process (GO:0016101)	0.0460018	APOE	NA	NA	NA	NA	NA	NA	NA	NA	NA	NA	NA	NA	NA	NA	NA	regulation of programmed necrotic cell death (GO:0062098)	0.0311837	SDCBP;ASAH1;HSP90AA1;CASP8;PELI1;FLOT2;CFLAR	NA	NA	NA	NA	NA	NA	NA	NA
NA	NA	NA	NA	NA	NA	NA	NA	NA	NA	NA	NA	NA	NA	NA	NA	NA	NA	NA	NA	NA	protein catabolic process (GO:0030163)	0.0460018	APOE	NA	NA	NA	NA	NA	NA	NA	NA	NA	NA	NA	NA	NA	NA	NA	regulation of tissue remodeling (GO:0034103)	0.0311837	CST3;GPNMB;IL15;IL18;SUCO;RUNX1;DDR2	NA	NA	NA	NA	NA	NA	NA	NA
NA	NA	NA	NA	NA	NA	NA	NA	NA	NA	NA	NA	NA	NA	NA	NA	NA	NA	NA	NA	NA	cell-cell junction assembly (GO:0007043)	0.0472656	GJA1	NA	NA	NA	NA	NA	NA	NA	NA	NA	NA	NA	NA	NA	NA	NA	negative regulation of cellular macromolecule biosynthetic process (GO:2000113)	0.031504	RB1;CDKN1C;CIITA;SPI1;BHLHE41;RORB;IKZF1;LIMD1;GLI3;ELK3;NIPBL;SOX9;JARID2;PIAS4;TSC22D4;ZHX2;TLE1;SMARCC2;ZHX3;SFMBT2;ARID5A;ZNF12;FOXP2;RUNX2;FOXP1;NCOR2;NCOR1;KAT6B;KAT6A;PPARG;TP53;VGLL4;PPARD;CEBPA;NOTCH1;CTBP2;SPINDOC;SHMT1;PDGFB;PBXIP1;PRDM11;ZNF24;NPAS1;FOXO1;HDAC6;RELA;ARNTL;FXR1;MBTD1;HMBOX1;IFI16;PRDM16;ZNF703;ATOH8;ZNF423;S100A11;SMAD2;SPEN;TCF7L2;PHC2;SMURF2;NR1H2;SAMD4A;EIF2AK2;FOXN…	NA	NA	NA	NA	NA	NA	NA	NA
NA	NA	NA	NA	NA	NA	NA	NA	NA	NA	NA	NA	NA	NA	NA	NA	NA	NA	NA	NA	NA	negative regulation of cellular catabolic process (GO:0031330)	0.0490653	CST3	NA	NA	NA	NA	NA	NA	NA	NA	NA	NA	NA	NA	NA	NA	NA	regulation of cellular response to stress (GO:0080135)	0.031504	NDC1;PRKN;CREBBP;HSP90AA1;CAMK2D;NEK6;HSPB8;PTGES3;VASH1;ARNTL;HSPH1;DNAJB6;BAG3;ALOX5;CHORDC1;ATM;FKBP4;CAMK2G;HSPA1B;IER3;MCL1;HSPA1A	NA	NA	NA	NA	NA	NA	NA	NA
NA	NA	NA	NA	NA	NA	NA	NA	NA	NA	NA	NA	NA	NA	NA	NA	NA	NA	NA	NA	NA	cellular response to calcium ion (GO:0071277)	0.0490653	ADGRV1	NA	NA	NA	NA	NA	NA	NA	NA	NA	NA	NA	NA	NA	NA	NA	regulation of protein binding (GO:0043393)	0.031504	PRKN;TCF7L2;ROCK1;EPB41;RIPK2;DDX11;LRRK2;PRKCD;CTSZ;PDGFB;HIP1R;TMC8;PSEN1;STK4;SORL1;ADD1;IFIT2;STK3;HIPK2;BTBD1;DISC1;B2M	NA	NA	NA	NA	NA	NA	NA	NA
NA	NA	NA	NA	NA	NA	NA	NA	NA	NA	NA	NA	NA	NA	NA	NA	NA	NA	NA	NA	NA	sterol metabolic process (GO:0016125)	0.0496067	APOE	NA	NA	NA	NA	NA	NA	NA	NA	NA	NA	NA	NA	NA	NA	NA	positive regulation of actin filament polymerization (GO:0030838)	0.031504	VASP;HCK;CARMIL1;FCHSD2;SCIN;GSN;CDC42EP4;NCK2;WASHC2C;CDC42EP1;NCKAP1L;WHAMM	NA	NA	NA	NA	NA	NA	NA	NA
NA	NA	NA	NA	NA	NA	NA	NA	NA	NA	NA	NA	NA	NA	NA	NA	NA	NA	NA	NA	NA	negative regulation of neuron apoptotic process (GO:0043524)	0.0499857	APOE	NA	NA	NA	NA	NA	NA	NA	NA	NA	NA	NA	NA	NA	NA	NA	positive regulation of reactive oxygen species metabolic process (GO:2000379)	0.031504	PDGFRB;ITGAM;TYROBP;SYK;PRKCD;PDGFB;PLCG2;CYBA;GRB2;TP53;AGT;TGFBR2	NA	NA	NA	NA	NA	NA	NA	NA
NA	NA	NA	NA	NA	NA	NA	NA	NA	NA	NA	NA	NA	NA	NA	NA	NA	NA	NA	NA	NA	cholesterol homeostasis (GO:0042632)	0.0499857	APOE	NA	NA	NA	NA	NA	NA	NA	NA	NA	NA	NA	NA	NA	NA	NA	response to unfolded protein (GO:0006986)	0.031504	PRKN;HSP90AA1;HSPH1;BAG3;HSPB8;RHBDD1;HSPA6;SERPINH1;HSPB1;HSPA1B;HERPUD1;HSPA1A	NA	NA	NA	NA	NA	NA	NA	NA
NA	NA	NA	NA	NA	NA	NA	NA	NA	NA	NA	NA	NA	NA	NA	NA	NA	NA	NA	NA	NA	NA	NA	NA	NA	NA	NA	NA	NA	NA	NA	NA	NA	NA	NA	NA	NA	NA	NA	positive regulation of cysteine-type endopeptidase activity (GO:2001056)	0.0317413	SYK;RIPK2;CARD8;NOD1;HMGB1;NLRC4;MALT1;REST;CASP8;ASPH;IFI16;NLRP3;FYN;MAP3K5	NA	NA	NA	NA	NA	NA	NA	NA
NA	NA	NA	NA	NA	NA	NA	NA	NA	NA	NA	NA	NA	NA	NA	NA	NA	NA	NA	NA	NA	NA	NA	NA	NA	NA	NA	NA	NA	NA	NA	NA	NA	NA	NA	NA	NA	NA	NA	negative regulation of osteoblast differentiation (GO:0045668)	0.0317413	SKI;RANBP3L;NOTCH1;CDK6;SUFU;PPARG;RORB;SOX9;LIMD1	NA	NA	NA	NA	NA	NA	NA	NA
NA	NA	NA	NA	NA	NA	NA	NA	NA	NA	NA	NA	NA	NA	NA	NA	NA	NA	NA	NA	NA	NA	NA	NA	NA	NA	NA	NA	NA	NA	NA	NA	NA	NA	NA	NA	NA	NA	NA	regulation of cellular component size (GO:0032535)	0.0317413	EPS8;VAV3;HP1BP3;MSN;RIN3;EZR;VAV1;VAV2;PICALM	NA	NA	NA	NA	NA	NA	NA	NA
NA	NA	NA	NA	NA	NA	NA	NA	NA	NA	NA	NA	NA	NA	NA	NA	NA	NA	NA	NA	NA	NA	NA	NA	NA	NA	NA	NA	NA	NA	NA	NA	NA	NA	NA	NA	NA	NA	NA	negative regulation of type I interferon production (GO:0032480)	0.0323172	HERC5;IFIH1;RNF135;YY1;ITCH;RNF216;DDX58;NLRC5;REL;TRIM25;LILRB1	NA	NA	NA	NA	NA	NA	NA	NA
NA	NA	NA	NA	NA	NA	NA	NA	NA	NA	NA	NA	NA	NA	NA	NA	NA	NA	NA	NA	NA	NA	NA	NA	NA	NA	NA	NA	NA	NA	NA	NA	NA	NA	NA	NA	NA	NA	NA	positive regulation of leukocyte mediated cytotoxicity (GO:0001912)	0.0323172	ITGAM;SPI1;TYROBP;LAMP1;CADM1;STX7;HLA-B;HLA-DRA;HLA-DRB1;NECTIN2;HLA-E	NA	NA	NA	NA	NA	NA	NA	NA
NA	NA	NA	NA	NA	NA	NA	NA	NA	NA	NA	NA	NA	NA	NA	NA	NA	NA	NA	NA	NA	NA	NA	NA	NA	NA	NA	NA	NA	NA	NA	NA	NA	NA	NA	NA	NA	NA	NA	positive regulation of T cell differentiation (GO:0045582)	0.0323172	DUSP10;BCL6;ZMIZ1;ZBTB1;HLA-DRA;NCKAP1L;LILRB4;GLI3;VSIR;HLA-DRB1;GLI2	NA	NA	NA	NA	NA	NA	NA	NA
NA	NA	NA	NA	NA	NA	NA	NA	NA	NA	NA	NA	NA	NA	NA	NA	NA	NA	NA	NA	NA	NA	NA	NA	NA	NA	NA	NA	NA	NA	NA	NA	NA	NA	NA	NA	NA	NA	NA	negative regulation of stress-activated MAPK cascade (GO:0032873)	0.032586	PRKN;ITCH;DUSP10;NCOR1;TAOK3;DUSP1;TREM2;AIDA;EZR;FOXO1	NA	NA	NA	NA	NA	NA	NA	NA
NA	NA	NA	NA	NA	NA	NA	NA	NA	NA	NA	NA	NA	NA	NA	NA	NA	NA	NA	NA	NA	NA	NA	NA	NA	NA	NA	NA	NA	NA	NA	NA	NA	NA	NA	NA	NA	NA	NA	negative regulation of cellular catabolic process (GO:0031330)	0.0327554	ROCK1;HGF;IL10RA;STAT3;TREM2;SORL1;CST3;APOC1;TIMP2;BCL2;TIMP3;TBC1D14;TAB2;MFSD2A;MCL1	NA	NA	NA	NA	NA	NA	NA	NA
NA	NA	NA	NA	NA	NA	NA	NA	NA	NA	NA	NA	NA	NA	NA	NA	NA	NA	NA	NA	NA	NA	NA	NA	NA	NA	NA	NA	NA	NA	NA	NA	NA	NA	NA	NA	NA	NA	NA	positive regulation of cold-induced thermogenesis (GO:0120162)	0.0332982	KDM3A;IL4R;SYK;ACSL1;EPAS1;IL18;CXCR4;ESRRG;VEGFA;GJA1;GATM;APC;PDGFC;PRDM16;ZNF516;STAT6;JAK2;APPL2;CMKLR1	NA	NA	NA	NA	NA	NA	NA	NA
NA	NA	NA	NA	NA	NA	NA	NA	NA	NA	NA	NA	NA	NA	NA	NA	NA	NA	NA	NA	NA	NA	NA	NA	NA	NA	NA	NA	NA	NA	NA	NA	NA	NA	NA	NA	NA	NA	NA	regulation of BMP signaling pathway (GO:0030510)	0.0334625	CRB2;SMAD2;NOTCH1;SMURF2;SMURF1;UBE2D3;SOX11;FSTL1;SORL1;HIPK2;SKI;PPARG;ZNF423;BMPR1B;SKIL;BMPR1A	NA	NA	NA	NA	NA	NA	NA	NA
NA	NA	NA	NA	NA	NA	NA	NA	NA	NA	NA	NA	NA	NA	NA	NA	NA	NA	NA	NA	NA	NA	NA	NA	NA	NA	NA	NA	NA	NA	NA	NA	NA	NA	NA	NA	NA	NA	NA	negative regulation of metabolic process (GO:0009892)	0.0338441	RB1;NOTCH1;IL15;LAMA4;NR1H2;DOCK7;ACOT11;ZDHHC7;LNPEP;ARNTL;APOC1;ZNF423;LGR4	NA	NA	NA	NA	NA	NA	NA	NA
NA	NA	NA	NA	NA	NA	NA	NA	NA	NA	NA	NA	NA	NA	NA	NA	NA	NA	NA	NA	NA	NA	NA	NA	NA	NA	NA	NA	NA	NA	NA	NA	NA	NA	NA	NA	NA	NA	NA	Fc receptor signaling pathway (GO:0038093)	0.0339277	LYN;VAV3;FCER1G;MAP3K1;SYK;PSMD13;NFATC2;NFATC1;FOS;GAB2;VAV1;MALT1;RELA;PSMB8;VAV2;LAT2;PSMA1;PLCG2;GRB2;TAB2;CARD11	NA	NA	NA	NA	NA	NA	NA	NA
NA	NA	NA	NA	NA	NA	NA	NA	NA	NA	NA	NA	NA	NA	NA	NA	NA	NA	NA	NA	NA	NA	NA	NA	NA	NA	NA	NA	NA	NA	NA	NA	NA	NA	NA	NA	NA	NA	NA	protein transport (GO:0015031)	0.0339277	USP6NL;TFRC;TMEM167A;MIA2;SNX13;TOM1;ARFIP1;EIF2D;TBC1D22A;ARL5A;WLS;NDC1;ATP6V0E1;ARRDC1;ARRDC2;TANGO2;STX7;AP3B1;DNM2;RCN3;TBC1D1;RAB31;TBC1D5;TXNIP;MYH9;PPARG;ARHGEF2;RAB7A;MACF1;RAB1A;UNC93B1;VPS26A;SNX33;HDAC6;SNX1;RAB20;SCFD2;SYNDIG1;STX6;RAB29;TBC1D14;APOE;TBC1D12;TBC1D16;ABCA1;BBS2;CD74;IL10RA;CMTM6;AP3D1;LAPTM5;MCOLN1;VMP1	NA	NA	NA	NA	NA	NA	NA	NA
NA	NA	NA	NA	NA	NA	NA	NA	NA	NA	NA	NA	NA	NA	NA	NA	NA	NA	NA	NA	NA	NA	NA	NA	NA	NA	NA	NA	NA	NA	NA	NA	NA	NA	NA	NA	NA	NA	NA	humoral immune response mediated by circulating immunoglobulin (GO:0002455)	0.0339277	C1QB;C1QA;C1S;CD81;C1QC	NA	NA	NA	NA	NA	NA	NA	NA
NA	NA	NA	NA	NA	NA	NA	NA	NA	NA	NA	NA	NA	NA	NA	NA	NA	NA	NA	NA	NA	NA	NA	NA	NA	NA	NA	NA	NA	NA	NA	NA	NA	NA	NA	NA	NA	NA	NA	negative regulation of homotypic cell-cell adhesion (GO:0034111)	0.0339277	SERPINE2;PRKCD;ZNF703;CD9;SH2B3	NA	NA	NA	NA	NA	NA	NA	NA
NA	NA	NA	NA	NA	NA	NA	NA	NA	NA	NA	NA	NA	NA	NA	NA	NA	NA	NA	NA	NA	NA	NA	NA	NA	NA	NA	NA	NA	NA	NA	NA	NA	NA	NA	NA	NA	NA	NA	negative regulation of natural killer cell mediated immunity (GO:0002716)	0.0339277	LILRB1;ARRB2;LGALS9;MICA;HLA-E	NA	NA	NA	NA	NA	NA	NA	NA
NA	NA	NA	NA	NA	NA	NA	NA	NA	NA	NA	NA	NA	NA	NA	NA	NA	NA	NA	NA	NA	NA	NA	NA	NA	NA	NA	NA	NA	NA	NA	NA	NA	NA	NA	NA	NA	NA	NA	regulation of CD4-positive; alpha-beta T cell proliferation (GO:2000561)	0.0339277	CD81;LGALS9;CD55;VSIR;TGFBR2	NA	NA	NA	NA	NA	NA	NA	NA
NA	NA	NA	NA	NA	NA	NA	NA	NA	NA	NA	NA	NA	NA	NA	NA	NA	NA	NA	NA	NA	NA	NA	NA	NA	NA	NA	NA	NA	NA	NA	NA	NA	NA	NA	NA	NA	NA	NA	regulation of myeloid leukocyte mediated immunity (GO:0002886)	0.0339277	LYN;SYK;FES;DNASE1;UNC13D	NA	NA	NA	NA	NA	NA	NA	NA
NA	NA	NA	NA	NA	NA	NA	NA	NA	NA	NA	NA	NA	NA	NA	NA	NA	NA	NA	NA	NA	NA	NA	NA	NA	NA	NA	NA	NA	NA	NA	NA	NA	NA	NA	NA	NA	NA	NA	establishment of centrosome localization (GO:0051660)	0.0339277	PKHD1;PARD3;EZR;PARD3B	NA	NA	NA	NA	NA	NA	NA	NA
NA	NA	NA	NA	NA	NA	NA	NA	NA	NA	NA	NA	NA	NA	NA	NA	NA	NA	NA	NA	NA	NA	NA	NA	NA	NA	NA	NA	NA	NA	NA	NA	NA	NA	NA	NA	NA	NA	NA	negative regulation of interferon-gamma-mediated signaling pathway (GO:0060336)	0.0339277	NR1H2;PPARG;PARP14;PTPN2	NA	NA	NA	NA	NA	NA	NA	NA
NA	NA	NA	NA	NA	NA	NA	NA	NA	NA	NA	NA	NA	NA	NA	NA	NA	NA	NA	NA	NA	NA	NA	NA	NA	NA	NA	NA	NA	NA	NA	NA	NA	NA	NA	NA	NA	NA	NA	negative regulation of p38MAPK cascade (GO:1903753)	0.0339277	DUSP10;DUSP1;TREM2;EZR	NA	NA	NA	NA	NA	NA	NA	NA
NA	NA	NA	NA	NA	NA	NA	NA	NA	NA	NA	NA	NA	NA	NA	NA	NA	NA	NA	NA	NA	NA	NA	NA	NA	NA	NA	NA	NA	NA	NA	NA	NA	NA	NA	NA	NA	NA	NA	negative regulation of response to interferon-gamma (GO:0060331)	0.0339277	NR1H2;PPARG;PARP14;PTPN2	NA	NA	NA	NA	NA	NA	NA	NA
NA	NA	NA	NA	NA	NA	NA	NA	NA	NA	NA	NA	NA	NA	NA	NA	NA	NA	NA	NA	NA	NA	NA	NA	NA	NA	NA	NA	NA	NA	NA	NA	NA	NA	NA	NA	NA	NA	NA	positive regulation of B cell receptor signaling pathway (GO:0050861)	0.0339277	PRKCH;CD81;NFAM1;FOXP1	NA	NA	NA	NA	NA	NA	NA	NA
NA	NA	NA	NA	NA	NA	NA	NA	NA	NA	NA	NA	NA	NA	NA	NA	NA	NA	NA	NA	NA	NA	NA	NA	NA	NA	NA	NA	NA	NA	NA	NA	NA	NA	NA	NA	NA	NA	NA	positive regulation of lipopolysaccharide-mediated signaling pathway (GO:0031666)	0.0339277	LY86;LY96;PRKCA;SASH1	NA	NA	NA	NA	NA	NA	NA	NA
NA	NA	NA	NA	NA	NA	NA	NA	NA	NA	NA	NA	NA	NA	NA	NA	NA	NA	NA	NA	NA	NA	NA	NA	NA	NA	NA	NA	NA	NA	NA	NA	NA	NA	NA	NA	NA	NA	NA	regulation of CD8-positive; alpha-beta T cell differentiation (GO:0043376)	0.0339277	CBFB;NCKAP1L;LILRB4;RUNX1	NA	NA	NA	NA	NA	NA	NA	NA
NA	NA	NA	NA	NA	NA	NA	NA	NA	NA	NA	NA	NA	NA	NA	NA	NA	NA	NA	NA	NA	NA	NA	NA	NA	NA	NA	NA	NA	NA	NA	NA	NA	NA	NA	NA	NA	NA	NA	regulation of glial cell apoptotic process (GO:0034350)	0.0339277	PRKCH;PRKCD;PRKCA;TREM2	NA	NA	NA	NA	NA	NA	NA	NA
NA	NA	NA	NA	NA	NA	NA	NA	NA	NA	NA	NA	NA	NA	NA	NA	NA	NA	NA	NA	NA	NA	NA	NA	NA	NA	NA	NA	NA	NA	NA	NA	NA	NA	NA	NA	NA	NA	NA	regulation of mesenchymal stem cell differentiation (GO:2000739)	0.0339277	REST;SOX9;SOX6;SOX5	NA	NA	NA	NA	NA	NA	NA	NA
NA	NA	NA	NA	NA	NA	NA	NA	NA	NA	NA	NA	NA	NA	NA	NA	NA	NA	NA	NA	NA	NA	NA	NA	NA	NA	NA	NA	NA	NA	NA	NA	NA	NA	NA	NA	NA	NA	NA	regulation of microglial cell migration (GO:1904139)	0.0339277	P2RY12;P2RX4;CSF1;TREM2	NA	NA	NA	NA	NA	NA	NA	NA
NA	NA	NA	NA	NA	NA	NA	NA	NA	NA	NA	NA	NA	NA	NA	NA	NA	NA	NA	NA	NA	NA	NA	NA	NA	NA	NA	NA	NA	NA	NA	NA	NA	NA	NA	NA	NA	NA	NA	regulation of oxidative stress-induced neuron intrinsic apoptotic signaling pathway (GO:1903376)	0.0339277	PRKN;TREM2;HIF1A;MCL1	NA	NA	NA	NA	NA	NA	NA	NA
NA	NA	NA	NA	NA	NA	NA	NA	NA	NA	NA	NA	NA	NA	NA	NA	NA	NA	NA	NA	NA	NA	NA	NA	NA	NA	NA	NA	NA	NA	NA	NA	NA	NA	NA	NA	NA	NA	NA	RIG-I signaling pathway (GO:0039529)	0.0339277	RNF135;DDX58;OAS3;TRIM25	NA	NA	NA	NA	NA	NA	NA	NA
NA	NA	NA	NA	NA	NA	NA	NA	NA	NA	NA	NA	NA	NA	NA	NA	NA	NA	NA	NA	NA	NA	NA	NA	NA	NA	NA	NA	NA	NA	NA	NA	NA	NA	NA	NA	NA	NA	NA	substrate-dependent cell migration; cell extension (GO:0006930)	0.0339277	P2RY12;SDCBP;OPHN1;CD2AP	NA	NA	NA	NA	NA	NA	NA	NA
NA	NA	NA	NA	NA	NA	NA	NA	NA	NA	NA	NA	NA	NA	NA	NA	NA	NA	NA	NA	NA	NA	NA	NA	NA	NA	NA	NA	NA	NA	NA	NA	NA	NA	NA	NA	NA	NA	NA	synaptic vesicle budding from presynaptic endocytic zone membrane (GO:0016185)	0.0339277	MX2;MX1;DNM2;PICALM	NA	NA	NA	NA	NA	NA	NA	NA
NA	NA	NA	NA	NA	NA	NA	NA	NA	NA	NA	NA	NA	NA	NA	NA	NA	NA	NA	NA	NA	NA	NA	NA	NA	NA	NA	NA	NA	NA	NA	NA	NA	NA	NA	NA	NA	NA	NA	lamellipodium assembly (GO:0030032)	0.0339277	P2RY12;CYFIP1;CARMIL1;ABLIM1;ARHGEF4;WHAMM;SRGAP2;ARHGEF6	NA	NA	NA	NA	NA	NA	NA	NA
NA	NA	NA	NA	NA	NA	NA	NA	NA	NA	NA	NA	NA	NA	NA	NA	NA	NA	NA	NA	NA	NA	NA	NA	NA	NA	NA	NA	NA	NA	NA	NA	NA	NA	NA	NA	NA	NA	NA	positive regulation of interleukin-2 production (GO:0032743)	0.0339277	CD86;CD4;PTPRC;PLCG2;PRKD2;MALT1;CARD11;RUNX1	NA	NA	NA	NA	NA	NA	NA	NA
NA	NA	NA	NA	NA	NA	NA	NA	NA	NA	NA	NA	NA	NA	NA	NA	NA	NA	NA	NA	NA	NA	NA	NA	NA	NA	NA	NA	NA	NA	NA	NA	NA	NA	NA	NA	NA	NA	NA	positive regulation of cell-substrate adhesion (GO:0010811)	0.0350009	DOCK5;CARMIL1;CSF1;PLEKHA2;PDGFB;NEDD9;EMP2;CDK6;CASS4;P4HB;JAK2;UTRN;DOCK1;RREB1;LIMS1	NA	NA	NA	NA	NA	NA	NA	NA
NA	NA	NA	NA	NA	NA	NA	NA	NA	NA	NA	NA	NA	NA	NA	NA	NA	NA	NA	NA	NA	NA	NA	NA	NA	NA	NA	NA	NA	NA	NA	NA	NA	NA	NA	NA	NA	NA	NA	regulation of plasma membrane bounded cell projection assembly (GO:0120032)	0.0350009	USP6NL;MYO10;IFT140;WAS;PLD1;FXR1;TBC1D1;TRPM2;P2RX4;TBC1D5;TBC1D14;TBC1D22A;SDCCAG8;ATG5;TBC1D16	NA	NA	NA	NA	NA	NA	NA	NA
NA	NA	NA	NA	NA	NA	NA	NA	NA	NA	NA	NA	NA	NA	NA	NA	NA	NA	NA	NA	NA	NA	NA	NA	NA	NA	NA	NA	NA	NA	NA	NA	NA	NA	NA	NA	NA	NA	NA	skeletal system development (GO:0001501)	0.0352904	ANKRD11;CHD7;XYLT1;PCSK5;GLI2;RPS6KA3;AKAP13;GJA1;SUFU;TRPS1;CREB3L2;SH3PXD2B;DYM;ITGB8;SOX9;SOX6;CMKLR1;SOX5;WWOX;SOX11;TGFBR1;EVC;CHI3L1;COL9A2;BMPR1B;FGFR3;CD44	NA	NA	NA	NA	NA	NA	NA	NA
NA	NA	NA	NA	NA	NA	NA	NA	NA	NA	NA	NA	NA	NA	NA	NA	NA	NA	NA	NA	NA	NA	NA	NA	NA	NA	NA	NA	NA	NA	NA	NA	NA	NA	NA	NA	NA	NA	NA	positive regulation of osteoblast differentiation (GO:0045669)	0.0358184	YAP1;WWTR1;ZHX3;HGF;SUCO;SOX11;BMPR1B;IL6ST;RUNX2;BMPR1A;DDR2	NA	NA	NA	NA	NA	NA	NA	NA
NA	NA	NA	NA	NA	NA	NA	NA	NA	NA	NA	NA	NA	NA	NA	NA	NA	NA	NA	NA	NA	NA	NA	NA	NA	NA	NA	NA	NA	NA	NA	NA	NA	NA	NA	NA	NA	NA	NA	positive regulation of metabolic process (GO:0009893)	0.0361152	KDM3A;IL4R;SYK;ACSL1;EPAS1;IL18;CXCR4;ESRRG;ACACB;VEGFA;ACLY;GJA1;GATM;APC;PDGFC;PRDM16;ZNF516;STAT6;JAK2;APPL2;CMKLR1	NA	NA	NA	NA	NA	NA	NA	NA
NA	NA	NA	NA	NA	NA	NA	NA	NA	NA	NA	NA	NA	NA	NA	NA	NA	NA	NA	NA	NA	NA	NA	NA	NA	NA	NA	NA	NA	NA	NA	NA	NA	NA	NA	NA	NA	NA	NA	chondrocyte differentiation (GO:0002062)	0.0361152	SNX19;CREB3L2;SOX9;SOX6;BMPR1B;FGFR3;RUNX2;SOX5;RUNX1	NA	NA	NA	NA	NA	NA	NA	NA
NA	NA	NA	NA	NA	NA	NA	NA	NA	NA	NA	NA	NA	NA	NA	NA	NA	NA	NA	NA	NA	NA	NA	NA	NA	NA	NA	NA	NA	NA	NA	NA	NA	NA	NA	NA	NA	NA	NA	long-chain fatty acid transport (GO:0015909)	0.0361152	CPT1A;ABCD3;ACSL1;PRKAG2;SPX;PPARG;APOE;ACACB;MFSD2A	NA	NA	NA	NA	NA	NA	NA	NA
NA	NA	NA	NA	NA	NA	NA	NA	NA	NA	NA	NA	NA	NA	NA	NA	NA	NA	NA	NA	NA	NA	NA	NA	NA	NA	NA	NA	NA	NA	NA	NA	NA	NA	NA	NA	NA	NA	NA	negative regulation of innate immune response (GO:0045824)	0.0364883	GRN;USP15;IFI16;OAS3;NLRC5;IRAK3;VSIG4;SAMHD1;A2M;PTPN2	NA	NA	NA	NA	NA	NA	NA	NA
NA	NA	NA	NA	NA	NA	NA	NA	NA	NA	NA	NA	NA	NA	NA	NA	NA	NA	NA	NA	NA	NA	NA	NA	NA	NA	NA	NA	NA	NA	NA	NA	NA	NA	NA	NA	NA	NA	NA	regulation of lipopolysaccharide-mediated signaling pathway (GO:0031664)	0.0370473	SIGIRR;CARD8;LY86;LY96;PRKCA;CD55;SASH1	NA	NA	NA	NA	NA	NA	NA	NA
NA	NA	NA	NA	NA	NA	NA	NA	NA	NA	NA	NA	NA	NA	NA	NA	NA	NA	NA	NA	NA	NA	NA	NA	NA	NA	NA	NA	NA	NA	NA	NA	NA	NA	NA	NA	NA	NA	NA	cellular response to peptide hormone stimulus (GO:0071375)	0.0370709	INSIG2;PRKCD;DENND4C;PDE3B;IRS2;ADCY2;SORBS1;ADCY7;FOXO1;RELA;ZFP36L1;NR4A2;KAT2B;RAB31;NR4A3;PPARG;CPEB2;LPIN2;SLC25A33;RHOQ	NA	NA	NA	NA	NA	NA	NA	NA
NA	NA	NA	NA	NA	NA	NA	NA	NA	NA	NA	NA	NA	NA	NA	NA	NA	NA	NA	NA	NA	NA	NA	NA	NA	NA	NA	NA	NA	NA	NA	NA	NA	NA	NA	NA	NA	NA	NA	negative regulation of multicellular organismal process (GO:0051241)	0.0370709	RB1;GRN;SPI1;NOTCH1;ROCK1;WWC1;LAMA4;DOCK7;LRP4;LDLRAD4;PTPRG;ARNTL;SPRED2;GJA1;SPRED1;DUSP10;GPNMB;CHSY1;ARHGDIB;SPX;SOX9;ZNF423;N4BP1;BBS2;SRGN;IFNGR1;IL15;SLC11A1;NR1H2;ACOT11;ATP2B4;LNPEP;KLF7;LGR4	NA	NA	NA	NA	NA	NA	NA	NA
NA	NA	NA	NA	NA	NA	NA	NA	NA	NA	NA	NA	NA	NA	NA	NA	NA	NA	NA	NA	NA	NA	NA	NA	NA	NA	NA	NA	NA	NA	NA	NA	NA	NA	NA	NA	NA	NA	NA	negative regulation of lyase activity (GO:0051350)	0.0374289	GRM3;ADGRV1;EDNRB;PALM;GNAI3;GNAI2	NA	NA	NA	NA	NA	NA	NA	NA
NA	NA	NA	NA	NA	NA	NA	NA	NA	NA	NA	NA	NA	NA	NA	NA	NA	NA	NA	NA	NA	NA	NA	NA	NA	NA	NA	NA	NA	NA	NA	NA	NA	NA	NA	NA	NA	NA	NA	negative regulation of platelet activation (GO:0010544)	0.0374289	SERPINE2;PRKCD;PDGFB;CD9;APOE;SH2B3	NA	NA	NA	NA	NA	NA	NA	NA
NA	NA	NA	NA	NA	NA	NA	NA	NA	NA	NA	NA	NA	NA	NA	NA	NA	NA	NA	NA	NA	NA	NA	NA	NA	NA	NA	NA	NA	NA	NA	NA	NA	NA	NA	NA	NA	NA	NA	platelet-derived growth factor receptor signaling pathway (GO:0048008)	0.0374289	PDGFRB;NR4A3;PDGFC;PDGFB;PTPRJ;PIK3C2A	NA	NA	NA	NA	NA	NA	NA	NA
NA	NA	NA	NA	NA	NA	NA	NA	NA	NA	NA	NA	NA	NA	NA	NA	NA	NA	NA	NA	NA	NA	NA	NA	NA	NA	NA	NA	NA	NA	NA	NA	NA	NA	NA	NA	NA	NA	NA	regulation of cholesterol storage (GO:0010885)	0.0374289	ABCA1;MSR1;NR1H2;TREM2;PPARG;PPARD	NA	NA	NA	NA	NA	NA	NA	NA
NA	NA	NA	NA	NA	NA	NA	NA	NA	NA	NA	NA	NA	NA	NA	NA	NA	NA	NA	NA	NA	NA	NA	NA	NA	NA	NA	NA	NA	NA	NA	NA	NA	NA	NA	NA	NA	NA	NA	protein homooligomerization (GO:0051260)	0.0374289	GSDMD;SHMT1;SLC1A2;ZBTB1;AQP4;TRPV1;NLRC4;SAMHD1;MCOLN1;ACACB;CLYBL;RYR3;RNF135;TRPM2;RNF213;EHD4;NINJ1;ALOX5AP;SSBP1;B2M;CARD11;APPL2	NA	NA	NA	NA	NA	NA	NA	NA
NA	NA	NA	NA	NA	NA	NA	NA	NA	NA	NA	NA	NA	NA	NA	NA	NA	NA	NA	NA	NA	NA	NA	NA	NA	NA	NA	NA	NA	NA	NA	NA	NA	NA	NA	NA	NA	NA	NA	inositol lipid-mediated signaling (GO:0048017)	0.0386867	PDGFRB;CSF1R;ADAP2;PTAFR;PIK3CD;IRS2;GAB2;PIK3C2A;EZR;PLCD3;PLCB2;PLCD1	NA	NA	NA	NA	NA	NA	NA	NA
NA	NA	NA	NA	NA	NA	NA	NA	NA	NA	NA	NA	NA	NA	NA	NA	NA	NA	NA	NA	NA	NA	NA	NA	NA	NA	NA	NA	NA	NA	NA	NA	NA	NA	NA	NA	NA	NA	NA	activation of protein kinase activity (GO:0032147)	0.0386867	CD86;PRR5;SLC11A1;PRKCD;PDGFB;IL18;TNFRSF10B;EMP2;ADCY2;FGF1;STK4;ADCY7;MALT1;STK3;TGFBR2;VEGFA;TAOK3;CHI3L1;TNIK;JAK2;MAP4K4	NA	NA	NA	NA	NA	NA	NA	NA
NA	NA	NA	NA	NA	NA	NA	NA	NA	NA	NA	NA	NA	NA	NA	NA	NA	NA	NA	NA	NA	NA	NA	NA	NA	NA	NA	NA	NA	NA	NA	NA	NA	NA	NA	NA	NA	NA	NA	cellular response to transforming growth factor beta stimulus (GO:0071560)	0.0386867	SMAD2;WWOX;USP15;SMAD3;ITGB5;SMURF1;ARRB2;FOS;ZFP36L2;TGFBR1;ZFP36L1;TGFBR2;SKI;ZMIZ1;PARD3;SOX9;SOX6;APPL2;SOX5;BMPR1A;LIMS1	NA	NA	NA	NA	NA	NA	NA	NA
NA	NA	NA	NA	NA	NA	NA	NA	NA	NA	NA	NA	NA	NA	NA	NA	NA	NA	NA	NA	NA	NA	NA	NA	NA	NA	NA	NA	NA	NA	NA	NA	NA	NA	NA	NA	NA	NA	NA	response to lipid (GO:0033993)	0.0386867	SLC11A1;VPS4B;STAT3;ERBIN;LY96;IRAK3;FOXO3;ESR1;FOXO1;FOXP1;RPS6KA3;PELI1;SPP1;CTSH;TAB2;PPARG;LGALS9;SOX9;JAK2;PPARD;SNCA	NA	NA	NA	NA	NA	NA	NA	NA
NA	NA	NA	NA	NA	NA	NA	NA	NA	NA	NA	NA	NA	NA	NA	NA	NA	NA	NA	NA	NA	NA	NA	NA	NA	NA	NA	NA	NA	NA	NA	NA	NA	NA	NA	NA	NA	NA	NA	negative regulation of protein serine/threonine kinase activity (GO:0071901)	0.0386867	CDKN1C;RB1;LYN;CEBPA;DUSP1;PRKCD;PTPRJ;IRAK3;SORL1;SLC8A1;AGT;LATS2;APC;STK38;APOE;SH2B3	NA	NA	NA	NA	NA	NA	NA	NA
NA	NA	NA	NA	NA	NA	NA	NA	NA	NA	NA	NA	NA	NA	NA	NA	NA	NA	NA	NA	NA	NA	NA	NA	NA	NA	NA	NA	NA	NA	NA	NA	NA	NA	NA	NA	NA	NA	NA	negative regulation of cell differentiation (GO:0045596)	0.0386867	RB1;YAP1;NOTCH1;CTR9;HNRNPU;LDLRAD4;RORB;LIMD1;FOXO1;ZFP36L2;CDC73;ARNTL;SPRED2;SPRED1;RANBP3L;SUFU;ITGAV;SOX9;ABCA1;WWTR1;SMAD3;ADGRV1;NR1H2;EIF2AK4;MEIS2;TGFBR1;NFKBIA;SKI;REST;CDK6;PPARG	NA	NA	NA	NA	NA	NA	NA	NA
NA	NA	NA	NA	NA	NA	NA	NA	NA	NA	NA	NA	NA	NA	NA	NA	NA	NA	NA	NA	NA	NA	NA	NA	NA	NA	NA	NA	NA	NA	NA	NA	NA	NA	NA	NA	NA	NA	NA	positive regulation of macromolecule biosynthetic process (GO:0010557)	0.0386867	PDGFRB;BCAR3;CIITA;EGF;HGF;FAF1;PDGFB;NLRC5;SAMD4A;IRS2;LARP4B;SORBS1;PLD1;GLI2;FXR1;SLC25A37;HSPH1;NAMPT;PRKD2;VIM;JAK2;TMEM106A;TLR2	NA	NA	NA	NA	NA	NA	NA	NA
NA	NA	NA	NA	NA	NA	NA	NA	NA	NA	NA	NA	NA	NA	NA	NA	NA	NA	NA	NA	NA	NA	NA	NA	NA	NA	NA	NA	NA	NA	NA	NA	NA	NA	NA	NA	NA	NA	NA	actin filament organization (GO:0007015)	0.0390211	RHOBTB3;WAS;NEDD9;CAPG;PPP1R9A;EPS8;SCIN;WHAMM;CGNL1;CARMIL1;GSN;NEBL;HIP1R;SHROOM3;EMP2;ARHGAP25;CD2AP;MYO1E;MARCKS;ELMO1;CASS4;FAT1;ELMO2;ARHGEF2;LCP1;MYO1F	NA	NA	NA	NA	NA	NA	NA	NA
NA	NA	NA	NA	NA	NA	NA	NA	NA	NA	NA	NA	NA	NA	NA	NA	NA	NA	NA	NA	NA	NA	NA	NA	NA	NA	NA	NA	NA	NA	NA	NA	NA	NA	NA	NA	NA	NA	NA	positive regulation of Notch signaling pathway (GO:0045747)	0.040578	YAP1;KAT2B;CREBBP;TSPAN14;NOTCH1;MAML2;ZMIZ1;STAT3;BMP2K;MAML3;IL6ST	NA	NA	NA	NA	NA	NA	NA	NA
NA	NA	NA	NA	NA	NA	NA	NA	NA	NA	NA	NA	NA	NA	NA	NA	NA	NA	NA	NA	NA	NA	NA	NA	NA	NA	NA	NA	NA	NA	NA	NA	NA	NA	NA	NA	NA	NA	NA	positive regulation of response to biotic stimulus (GO:0002833)	0.040578	GRN;USP15;PLSCR1;LY86;LY96;CYBA;PRKCA;DDX60;SLC15A4;SASH1;PUM2	NA	NA	NA	NA	NA	NA	NA	NA
NA	NA	NA	NA	NA	NA	NA	NA	NA	NA	NA	NA	NA	NA	NA	NA	NA	NA	NA	NA	NA	NA	NA	NA	NA	NA	NA	NA	NA	NA	NA	NA	NA	NA	NA	NA	NA	NA	NA	membrane lipid biosynthetic process (GO:0046467)	0.040578	SAMD8;SGMS1;ELOVL5;SGPP1;HACD4;SPTLC2;SPTLC3;PRKD3;B3GNT5;ACER3;PRKD2;DEGS1;PLPP3	NA	NA	NA	NA	NA	NA	NA	NA
NA	NA	NA	NA	NA	NA	NA	NA	NA	NA	NA	NA	NA	NA	NA	NA	NA	NA	NA	NA	NA	NA	NA	NA	NA	NA	NA	NA	NA	NA	NA	NA	NA	NA	NA	NA	NA	NA	NA	regulation of phagocytosis (GO:0050764)	0.040578	FCER1G;SYK;IL15;SLC11A1;TREM2;CYBA;MERTK;HCK;PLSCR1;PTPRC;ITGAV;DOCK2;TLR2	NA	NA	NA	NA	NA	NA	NA	NA
NA	NA	NA	NA	NA	NA	NA	NA	NA	NA	NA	NA	NA	NA	NA	NA	NA	NA	NA	NA	NA	NA	NA	NA	NA	NA	NA	NA	NA	NA	NA	NA	NA	NA	NA	NA	NA	NA	NA	cytoplasmic pattern recognition receptor signaling pathway (GO:0002753)	0.040578	IFIH1;ITCH;CASP8;DDX58;RIPK2;NOD1;TAB2;ALPK1	NA	NA	NA	NA	NA	NA	NA	NA
NA	NA	NA	NA	NA	NA	NA	NA	NA	NA	NA	NA	NA	NA	NA	NA	NA	NA	NA	NA	NA	NA	NA	NA	NA	NA	NA	NA	NA	NA	NA	NA	NA	NA	NA	NA	NA	NA	NA	L-alpha-amino acid transmembrane transport (GO:1902475)	0.040578	SLC25A29;SLC25A18;SLC1A2;SLC1A3;SLC1A4;SLC3A2;SLC7A2;SLC25A13	NA	NA	NA	NA	NA	NA	NA	NA
NA	NA	NA	NA	NA	NA	NA	NA	NA	NA	NA	NA	NA	NA	NA	NA	NA	NA	NA	NA	NA	NA	NA	NA	NA	NA	NA	NA	NA	NA	NA	NA	NA	NA	NA	NA	NA	NA	NA	regulation of cell junction assembly (GO:1901888)	0.040578	RAP1B;RAP1A;PRKCH;CBFB;ROCK1;RAPGEF1;PDLIM5;RUNX1	NA	NA	NA	NA	NA	NA	NA	NA
NA	NA	NA	NA	NA	NA	NA	NA	NA	NA	NA	NA	NA	NA	NA	NA	NA	NA	NA	NA	NA	NA	NA	NA	NA	NA	NA	NA	NA	NA	NA	NA	NA	NA	NA	NA	NA	NA	NA	positive regulation of peptidyl-serine phosphorylation (GO:0033138)	0.0416725	BCAR3;HSP90AA1;TFRC;RIPK2;DOCK7;ATP2B4;CREBL2;STK4;HDAC6;VEGFA;CALCR;HCLS1;PRKD2;FNIP2;CD44;RAPGEF3;STOX1;SNCA	NA	NA	NA	NA	NA	NA	NA	NA
NA	NA	NA	NA	NA	NA	NA	NA	NA	NA	NA	NA	NA	NA	NA	NA	NA	NA	NA	NA	NA	NA	NA	NA	NA	NA	NA	NA	NA	NA	NA	NA	NA	NA	NA	NA	NA	NA	NA	regulation of peptidyl-threonine phosphorylation (GO:0010799)	0.0416725	SPRED2;SPRED1;CAB39;EGF;RIPK2;PARD3;DDIT4;PRKAG2;CHI3L1;STOX1	NA	NA	NA	NA	NA	NA	NA	NA
NA	NA	NA	NA	NA	NA	NA	NA	NA	NA	NA	NA	NA	NA	NA	NA	NA	NA	NA	NA	NA	NA	NA	NA	NA	NA	NA	NA	NA	NA	NA	NA	NA	NA	NA	NA	NA	NA	NA	regulation of viral entry into host cell (GO:0046596)	0.0416725	CD74;CIITA;CD4;GSN;TRIM25;LGALS9;P4HB;TRIM22;HLA-DRB1;NECTIN2	NA	NA	NA	NA	NA	NA	NA	NA
NA	NA	NA	NA	NA	NA	NA	NA	NA	NA	NA	NA	NA	NA	NA	NA	NA	NA	NA	NA	NA	NA	NA	NA	NA	NA	NA	NA	NA	NA	NA	NA	NA	NA	NA	NA	NA	NA	NA	cellular response to type I interferon (GO:0071357)	0.0416725	SP100;MX2;MX1;HLA-B;SAMHD1;PSMB8;IFIT2;HLA-E;BST2;OAS3;IRF8;IRF5;XAF1;JAK1	NA	NA	NA	NA	NA	NA	NA	NA
NA	NA	NA	NA	NA	NA	NA	NA	NA	NA	NA	NA	NA	NA	NA	NA	NA	NA	NA	NA	NA	NA	NA	NA	NA	NA	NA	NA	NA	NA	NA	NA	NA	NA	NA	NA	NA	NA	NA	type I interferon signaling pathway (GO:0060337)	0.0416725	SP100;MX2;MX1;HLA-B;SAMHD1;PSMB8;IFIT2;HLA-E;BST2;OAS3;IRF8;IRF5;XAF1;JAK1	NA	NA	NA	NA	NA	NA	NA	NA
NA	NA	NA	NA	NA	NA	NA	NA	NA	NA	NA	NA	NA	NA	NA	NA	NA	NA	NA	NA	NA	NA	NA	NA	NA	NA	NA	NA	NA	NA	NA	NA	NA	NA	NA	NA	NA	NA	NA	negative regulation of NF-kappaB transcription factor activity (GO:0032088)	0.0425634	SPI1;FAF1;ANXA4;CARD8;NLRC5;ERBIN;IRAK3;ARRB2;TMIGD3;PKHD1;NFKBIA;NWD1;ITCH;TRAF3;NLRP3;CMKLR1	NA	NA	NA	NA	NA	NA	NA	NA
NA	NA	NA	NA	NA	NA	NA	NA	NA	NA	NA	NA	NA	NA	NA	NA	NA	NA	NA	NA	NA	NA	NA	NA	NA	NA	NA	NA	NA	NA	NA	NA	NA	NA	NA	NA	NA	NA	NA	negative regulation of BMP signaling pathway (GO:0030514)	0.0436225	SKI;NOTCH1;SMURF2;SMURF1;UBE2D3;PPARG;BMPR1B;FSTL1;SKIL;SORL1;HIPK2;BMPR1A	NA	NA	NA	NA	NA	NA	NA	NA
NA	NA	NA	NA	NA	NA	NA	NA	NA	NA	NA	NA	NA	NA	NA	NA	NA	NA	NA	NA	NA	NA	NA	NA	NA	NA	NA	NA	NA	NA	NA	NA	NA	NA	NA	NA	NA	NA	NA	plasma membrane bounded cell projection morphogenesis (GO:0120039)	0.0436225	GPM6A;SNX1;SNX2;TAOK3;LRRK2;NCKAP1L;PLXNB1;TNIK;SGK1;SRGAP2;DNM2;MAP4K4	NA	NA	NA	NA	NA	NA	NA	NA
NA	NA	NA	NA	NA	NA	NA	NA	NA	NA	NA	NA	NA	NA	NA	NA	NA	NA	NA	NA	NA	NA	NA	NA	NA	NA	NA	NA	NA	NA	NA	NA	NA	NA	NA	NA	NA	NA	NA	cellular response to osmotic stress (GO:0071470)	0.0457664	CAB39;OXSR1;ARHGEF2;RCSD1;MYLK;SERPINB6;ZFP36L1	NA	NA	NA	NA	NA	NA	NA	NA
NA	NA	NA	NA	NA	NA	NA	NA	NA	NA	NA	NA	NA	NA	NA	NA	NA	NA	NA	NA	NA	NA	NA	NA	NA	NA	NA	NA	NA	NA	NA	NA	NA	NA	NA	NA	NA	NA	NA	regulation of response to cytokine stimulus (GO:0060759)	0.0457664	IFIH1;ELF1;CBFB;DDX58;PARP9;SH2B3;RUNX1	NA	NA	NA	NA	NA	NA	NA	NA
NA	NA	NA	NA	NA	NA	NA	NA	NA	NA	NA	NA	NA	NA	NA	NA	NA	NA	NA	NA	NA	NA	NA	NA	NA	NA	NA	NA	NA	NA	NA	NA	NA	NA	NA	NA	NA	NA	NA	positive regulation of tyrosine phosphorylation of STAT protein (GO:0042531)	0.0460097	LYN;CSF1R;IL15;STAT3;IL18;PARP9;PARP14;TNFRSF1A;VEGFA;HCLS1;JAK2;IL6ST;FGFR3	NA	NA	NA	NA	NA	NA	NA	NA
NA	NA	NA	NA	NA	NA	NA	NA	NA	NA	NA	NA	NA	NA	NA	NA	NA	NA	NA	NA	NA	NA	NA	NA	NA	NA	NA	NA	NA	NA	NA	NA	NA	NA	NA	NA	NA	NA	NA	negative regulation of production of miRNAs involved in gene silencing by miRNA (GO:1903799)	0.046565	NCOR2;NCOR1;STAT3;BCDIN3D;ESR1	NA	NA	NA	NA	NA	NA	NA	NA
NA	NA	NA	NA	NA	NA	NA	NA	NA	NA	NA	NA	NA	NA	NA	NA	NA	NA	NA	NA	NA	NA	NA	NA	NA	NA	NA	NA	NA	NA	NA	NA	NA	NA	NA	NA	NA	NA	NA	phagolysosome assembly (GO:0001845)	0.046565	PIKFYVE;RAB20;RAB7B;ARL8B;RAB7A	NA	NA	NA	NA	NA	NA	NA	NA
NA	NA	NA	NA	NA	NA	NA	NA	NA	NA	NA	NA	NA	NA	NA	NA	NA	NA	NA	NA	NA	NA	NA	NA	NA	NA	NA	NA	NA	NA	NA	NA	NA	NA	NA	NA	NA	NA	NA	regulation of vascular associated smooth muscle cell migration (GO:1904752)	0.046565	DOCK5;DOCK4;NR4A3;DOCK7;PDGFB	NA	NA	NA	NA	NA	NA	NA	NA
NA	NA	NA	NA	NA	NA	NA	NA	NA	NA	NA	NA	NA	NA	NA	NA	NA	NA	NA	NA	NA	NA	NA	NA	NA	NA	NA	NA	NA	NA	NA	NA	NA	NA	NA	NA	NA	NA	NA	regulation of transcription from RNA polymerase II promoter in response to stress (GO:0043618)	0.0466571	CREBBP;EGLN3;EPAS1;PSMD13;HIF3A;LIMD1;BACH1;HIF1A;PSMB8;VEGFA;PSMA1;BAG3;HMOX1;TP53;STOX1;HSPA1A;NFE2L2	NA	NA	NA	NA	NA	NA	NA	NA
NA	NA	NA	NA	NA	NA	NA	NA	NA	NA	NA	NA	NA	NA	NA	NA	NA	NA	NA	NA	NA	NA	NA	NA	NA	NA	NA	NA	NA	NA	NA	NA	NA	NA	NA	NA	NA	NA	NA	positive regulation of cell death (GO:0010942)	0.046935	C1QA;ITGAM;RIPK2;FAF1;LRRK2;FOS;TYROBP;CALCR;APC;DDIT4;FYN;MAP3K5;SNCA;PICALM	NA	NA	NA	NA	NA	NA	NA	NA
NA	NA	NA	NA	NA	NA	NA	NA	NA	NA	NA	NA	NA	NA	NA	NA	NA	NA	NA	NA	NA	NA	NA	NA	NA	NA	NA	NA	NA	NA	NA	NA	NA	NA	NA	NA	NA	NA	NA	positive regulation of cell adhesion (GO:0045785)	0.0470629	P2RY12;ZFHX3;MEGF10;SYK;PDGFB;PTPRJ;PRKCA;VEGFA;ADGRG1;ITGAV;PRKD2;NCKAP1L;ATM;P4HB;JAK2;LIMS1	NA	NA	NA	NA	NA	NA	NA	NA
NA	NA	NA	NA	NA	NA	NA	NA	NA	NA	NA	NA	NA	NA	NA	NA	NA	NA	NA	NA	NA	NA	NA	NA	NA	NA	NA	NA	NA	NA	NA	NA	NA	NA	NA	NA	NA	NA	NA	regulation of fat cell differentiation (GO:0045598)	0.0470629	YAP1;WWTR1;SMAD3;LMO3;CREBL2;FOXO1;ZFP36L2;ARNTL;ZFP36L1;ALOX5;ASXL2;TAF8;PPARG;WDFY2;CMKLR1;PPARD	NA	NA	NA	NA	NA	NA	NA	NA
NA	NA	NA	NA	NA	NA	NA	NA	NA	NA	NA	NA	NA	NA	NA	NA	NA	NA	NA	NA	NA	NA	NA	NA	NA	NA	NA	NA	NA	NA	NA	NA	NA	NA	NA	NA	NA	NA	NA	central nervous system development (GO:0007417)	0.0477254	PRKN;C1QA;ITGAM;CHD7;CXCR4;CAPG;SPATA5;NPAS1;AFF2;C3;RPS6KA3;NIPBL;ADGRG1;SCIN;UGP2;PTPRZ1;PDGFC;ZIC1;PHGDH;MBP;SOX9;SOX6;JARID2;MFSD2A;ZFHX3;GSN;NCOA6;STAT3;PBX3;SOX11;PAX6;PBX4;GRIN2C;S100B;MEIS2;TGFBR2;NR4A2;MARCKS;B3GNT5;DDIT4	NA	NA	NA	NA	NA	NA	NA	NA
NA	NA	NA	NA	NA	NA	NA	NA	NA	NA	NA	NA	NA	NA	NA	NA	NA	NA	NA	NA	NA	NA	NA	NA	NA	NA	NA	NA	NA	NA	NA	NA	NA	NA	NA	NA	NA	NA	NA	leukocyte cell-cell adhesion (GO:0007159)	0.0493772	NT5E;ROCK1;SYK;PECAM1;OLR1;MSN;ITGAL;EZR	NA	NA	NA	NA	NA	NA	NA	NA
NA	NA	NA	NA	NA	NA	NA	NA	NA	NA	NA	NA	NA	NA	NA	NA	NA	NA	NA	NA	NA	NA	NA	NA	NA	NA	NA	NA	NA	NA	NA	NA	NA	NA	NA	NA	NA	NA	NA	positive regulation of cell population proliferation (GO:0008284)	0.0493772	CD86;FLT1;CSF1;MEGF10;CD81;HNRNPU;IRS2;FGF1;GJA1;NAMPT;ITGAX;CTSH;ITGAV;SOX9;IL13RA1;PDGFRB;PRKCH;IL15;IL18;ADAM10;SOX11;EMP2;GAB2;OSMR;TGFBR1;FOXP1;TGFBR2;HCK;HCLS1;IL6ST;DDR2;YAP1;CSF1R;GRN;NOTCH1;PDGFB;PTN;RELA;GNAI2;PKHD1;SDCBP;PDGFC;ZNF703;HMOX1;STOX1;LYN;WWTR1;CD74;TCF7L2;KDM4C;EGF;S100B;MEIS2;AGT;VEGFA;BST2;CDK6;PTPRC;NR4A3;ACER3;BCL2;SLC25A33;FGFR3;BMPR1A	NA	NA	NA	NA	NA	NA	NA	NA
NA	NA	NA	NA	NA	NA	NA	NA	NA	NA	NA	NA	NA	NA	NA	NA	NA	NA	NA	NA	NA	NA	NA	NA	NA	NA	NA	NA	NA	NA	NA	NA	NA	NA	NA	NA	NA	NA	NA	positive regulation of NIK/NF-kappaB signaling (GO:1901224)	0.0495125	CD86;NFAT5;LAPTM5;EIF2AK2;NOD1;LGALS9;CD14;RELA;SASH1;TRIM44;TLR2;LIMS1	NA	NA	NA	NA	NA	NA	NA	NA
NA	NA	NA	NA	NA	NA	NA	NA	NA	NA	NA	NA	NA	NA	NA	NA	NA	NA	NA	NA	NA	NA	NA	NA	NA	NA	NA	NA	NA	NA	NA	NA	NA	NA	NA	NA	NA	NA	NA	neuron projection morphogenesis (GO:0048812)	0.0495125	MEF2A;GPM6A;FARP1;ROCK1;CTNND2;SDC2;LRRK2;DOCK7;LRP4;EIF2AK4;S100B;DNM2;DOCK10;KLF7;TAOK3;PARD3;DIP2A;NCKAP1L;PLXNB1;TNIK;CTNNA2;SRGAP2;SGK1;MAP4K4	NA	NA	NA	NA	NA	NA	NA	NA
NA	NA	NA	NA	NA	NA	NA	NA	NA	NA	NA	NA	NA	NA	NA	NA	NA	NA	NA	NA	NA	NA	NA	NA	NA	NA	NA	NA	NA	NA	NA	NA	NA	NA	NA	NA	NA	NA	NA	transcription initiation from RNA polymerase II promoter (GO:0006367)	0.0495125	NOTCH2;YAP1;WWTR1;CREBBP;NOTCH1;MAML2;GTF2B;NR1H2;TAF10;ESRRG;RORB;ESR1;MED17;NR4A2;NCOR2;KAT2B;NR4A3;NCOR1;TAF8;PPARG;MAML3;TBL1X;TEAD1;PPARD	NA	NA	NA	NA	NA	NA	NA	NA
NA	NA	NA	NA	NA	NA	NA	NA	NA	NA	NA	NA	NA	NA	NA	NA	NA	NA	NA	NA	NA	NA	NA	NA	NA	NA	NA	NA	NA	NA	NA	NA	NA	NA	NA	NA	NA	NA	NA	cellular response to vascular endothelial growth factor stimulus (GO:0035924)	0.049637	NUS1;FLT1;NOTCH1;VEGFB;HSPB1;MT1G;PRKD2;RELA;VEGFA	NA	NA	NA	NA	NA	NA	NA	NA
NA	NA	NA	NA	NA	NA	NA	NA	NA	NA	NA	NA	NA	NA	NA	NA	NA	NA	NA	NA	NA	NA	NA	NA	NA	NA	NA	NA	NA	NA	NA	NA	NA	NA	NA	NA	NA	NA	NA	positive regulation of interleukin-12 production (GO:0032735)	0.049637	SYK;RIPK2;PLCG2;LAPTM5;IL16;IRF5;HMGB1;LGALS9;TLR2	NA	NA	NA	NA	NA	NA	NA	NA
[truncated: 10 more columns]

## Sheet: b. Downregulated
Significant Pathway Hits (Downregulated)
OTH												sAD												CO												ADAD												Presympt
IN.0						IN.2						IN.0						IN.2						IN.0						IN.2						IN.0						IN.2						IN.0
KEGG_2021			GO_BP_2021			KEGG_2021			GO_BP_2021			KEGG_2021			GO_BP_2021			KEGG_2021			GO_BP_2021			KEGG_2021			GO_BP_2021			KEGG_2021			GO_BP_2021			KEGG_2021			GO_BP_2021			KEGG_2021			GO_BP_2021			KEGG_2021
Term	Adjusted.P.value	Genes	Term	Adjusted.P.value	Genes	Term	Adjusted.P.value	Genes	Term	Adjusted.P.value	Genes	Term	Adjusted.P.value	Genes	Term	Adjusted.P.value	Genes	Term	Adjusted.P.value	Genes	Term	Adjusted.P.value	Genes	Term	Adjusted.P.value	Genes	Term	Adjusted.P.value	Genes	Term	Adjusted.P.value	Genes	Term	Adjusted.P.value	Genes	Term	Adjusted.P.value	Genes	Term	Adjusted.P.value	Genes	Term	Adjusted.P.value	Genes	Term	Adjusted.P.value	Genes	Term	Adjusted.P.value
NA	NA	NA	NA	NA	NA	NA	NA	NA	NA	NA	NA	Nicotine addiction	0.00467453	GRIN2A;CACNA1A;GRIA4	anterograde trans-synaptic signaling (GO:0098916)	0.00382826	UNC13C;GRIN2A;HTR1E;CACNA1A;SLC6A1;GRIA4	Axon guidance	0.0155706	NTNG1;SEMA6D	substrate adhesion-dependent cell spreading (GO:0034446)	0.0151781	NTNG1;ATRNL1	NA	NA	NA	NA	NA	NA	NA	NA	NA	NA	NA	NA	Dopaminergic synapse	4.62476e-13	GRIA1;GRIA2;KCNJ6;CACNA1B;CACNA1C;GRIN2B;GRIN2A;GNAL;CALY;KIF5C;GNAS;CALM3;CALM1;PLCB1;PRKACB;SCN1A;GRIA4;KCNJ3	chemical synaptic transmission (GO:0007268)	2.38285e-16	GABRB3;GRIA1;GABRB2;CHRM3;GRIA2;SNAP25;NLGN1;CACNA1B;CACNA1E;RIMS1;GRIN2A;GRM7;DLGAP1;ERC2;PRKACB;DLGAP2;GRIA4;GABBR2;PTPRN2;KCND2;SYT1;SYN3;GABRG3;GRIN2B;GABRG2;GRIN1;DLG2;NOVA1;CALM1	Cell adhesion molecules	0.00634768	CNTNAP2;NLGN1;NEGR1;NRXN3	modulation of chemical synaptic transmission (GO:0050804)	7.07966e-06	RIMS2;NLGN1;SYT1;CACNA1B;DLGAP1;DLGAP2	cAMP signaling pathway	0.0240185
NA	NA	NA	NA	NA	NA	NA	NA	NA	NA	NA	NA	Synaptic vesicle cycle	0.0170266	UNC13C;CACNA1A;SLC6A1	chemical synaptic transmission (GO:0007268)	0.00463944	UNC13C;GRIN2A;HTR1E;CACNA1A;SLC6A1;GRIA4	NA	NA	NA	cell morphogenesis involved in differentiation (GO:0000904)	0.0171141	NTNG1;ATRNL1	NA	NA	NA	NA	NA	NA	NA	NA	NA	NA	NA	NA	Circadian entrainment	7.61233e-12	GRIA1;GRIA2;GUCY1A1;KCNJ6;CACNA1C;GRIN2B;GRIN1;GRIN2A;GNAS;CALM3;CALM1;PLCB1;PRKACB;GRIA4;KCNJ3	regulation of cation channel activity (GO:2001257)	3.31322e-14	GRIA1;GRIA2;NLGN1;KCNAB1;ANK3;GRIN2B;GRIN1;GRIN2A;DLG2;FGF14;LRRC7;NEFL;DMD;CACNG2;CALM1;FGF12;GRIA4	Synaptic vesicle cycle	0.00741971	SNAP25;SYT1;CACNA1B	chemical synaptic transmission (GO:0007268)	7.07966e-06	SNAP25;GRIA2;NLGN1;DLG2;SYT1;CACNA1B;DLGAP1;DLGAP2	NA	NA
NA	NA	NA	NA	NA	NA	NA	NA	NA	NA	NA	NA	cAMP signaling pathway	0.0207592	TIAM1;GRIN2A;HTR1E;GRIA4	regulation of NMDA receptor activity (GO:2000310)	0.00463944	GRIN2A;LRRC7;GRIA4	NA	NA	NA	regulation of neuron projection development (GO:0010975)	0.0216783	NTNG1;TOX	NA	NA	NA	NA	NA	NA	NA	NA	NA	NA	NA	NA	Nicotine addiction	1.29576e-11	GABRB3;GRIA1;GABRB2;GRIA2;GRIN2A;CACNA1B;GABRG3;GRIN2B;GABRG2;GRIA4;GRIN1	anterograde trans-synaptic signaling (GO:0098916)	5.4203e-14	GABRB3;GRIA1;GABRB2;GABBR2;CHRM3;GRIA2;SNAP25;NLGN1;KCND2;SYT1;CACNA1B;GABRG3;GRIN2B;CACNA1E;GABRG2;GRIN1;GRIN2A;DLG2;GRM7;NOVA1;DLGAP1;CALM1;PRKACB;GRIA4	Insulin secretion	0.00741971	RIMS2;RYR2;SNAP25	regulation of neurotransmitter receptor activity (GO:0099601)	7.07966e-06	GRIA2;NLGN1;DLG2;DLGAP1;DLGAP2	NA	NA
NA	NA	NA	NA	NA	NA	NA	NA	NA	NA	NA	NA	Glutamatergic synapse	0.0255355	GRIN2A;CACNA1A;GRIA4	regulation of neurotransmitter receptor activity (GO:0099601)	0.0208403	GRIN2A;LRRC7;GRIA4	NA	NA	NA	cerebral cortex neuron differentiation (GO:0021895)	0.0216783	TOX	NA	NA	NA	NA	NA	NA	NA	NA	NA	NA	NA	NA	Amphetamine addiction	5.87924e-09	GRIA1;GRIA2;GRIN2A;GNAS;CALM3;CACNA1C;CALM1;PRKACB;GRIN2B;GRIA4;GRIN1	regulation of neurotransmitter receptor activity (GO:0099601)	9.64053e-12	GRIA1;GRIA2;NLGN1;GRIN2B;GRIN1;GRIN2A;DLG2;LRRC7;NEFL;DLGAP1;CACNG2;DLGAP2;GRIA4	Nicotine addiction	0.0264784	GRIA2;CACNA1B	anterograde trans-synaptic signaling (GO:0098916)	1.99957e-05	SNAP25;GRIA2;NLGN1;DLG2;SYT1;CACNA1B;DLGAP1	NA	NA
NA	NA	NA	NA	NA	NA	NA	NA	NA	NA	NA	NA	Dopaminergic synapse	0.0310072	GRIN2A;CACNA1A;GRIA4	actomyosin structure organization (GO:0031032)	0.0370008	FHOD3;FRMD5;CIT	NA	NA	NA	positive regulation of DNA demethylation (GO:1901537)	0.0216783	TOX	NA	NA	NA	NA	NA	NA	NA	NA	NA	NA	NA	NA	Glutamatergic synapse	7.40924e-09	GRIA1;GRIA2;CACNA1C;GRIN2B;GRIN1;GRIN2A;GRM7;GNAS;DLGAP1;PLCB1;PRKACB;GRIA4;KCNJ3	regulation of NMDA receptor activity (GO:2000310)	1.97712e-10	GRIA1;GRIA2;NLGN1;GRIN2A;DLG2;LRRC7;NEFL;GRIN2B;GRIA4;GRIN1	NA	NA	NA	positive regulation of cell communication (GO:0010647)	0.00113218	RIMS2;SYT1;ANK3	NA	NA
NA	NA	NA	NA	NA	NA	NA	NA	NA	NA	NA	NA	Spinocerebellar ataxia	0.0323892	GRIN2A;CACNA1A;RORA	calcium ion transmembrane transport (GO:0070588)	0.0418933	GRIN2A;SLC24A3;CACNA1A	NA	NA	NA	regulation of relaxation of cardiac muscle (GO:1901897)	0.0216783	PDE4D	NA	NA	NA	NA	NA	NA	NA	NA	NA	NA	NA	NA	Retrograde endocannabinoid signaling	1.52477e-08	GRIA1;GABRB3;GRIA2;GABRB2;KCNJ6;CACNA1B;CACNA1C;GABRG3;GABRG2;RIMS1;PLCB1;PRKACB;GRIA4;KCNJ3	action potential (GO:0001508)	7.23647e-09	KCNH2;KCND2;KCNB1;SCN8A;AKAP6;DMD;ANK3;SLC4A3;SCN2A;SCN1A	NA	NA	NA	regulation of cation channel activity (GO:2001257)	0.00113218	GRIA2;NLGN1;DLG2;ANK3	NA	NA
NA	NA	NA	NA	NA	NA	NA	NA	NA	NA	NA	NA	NA	NA	NA	regulation of cation channel activity (GO:2001257)	0.0418933	GRIN2A;LRRC7;GRIA4	NA	NA	NA	positive regulation of heart rate by epinephrine-norepinephrine (GO:0001996)	0.0216783	PDE4D	NA	NA	NA	NA	NA	NA	NA	NA	NA	NA	NA	NA	cAMP signaling pathway	2.81679e-08	GRIA1;GABBR2;GRIA2;ROCK2;ATP2B2;CACNA1C;ATP1B1;GRIN2B;GRIN1;GRIN2A;GNAS;CALM3;CALM1;PRKACB;RAPGEF4;GRIA4	glutamate receptor signaling pathway (GO:0007215)	7.83292e-07	GRIA2;GRIN2A;GRM7;KCNB1;PLCB1;GRIN2B;GRIA4;GRIN1	NA	NA	NA	regulation of NMDA receptor activity (GO:2000310)	0.001285	GRIA2;NLGN1;DLG2	NA	NA
NA	NA	NA	NA	NA	NA	NA	NA	NA	NA	NA	NA	NA	NA	NA	NA	NA	NA	NA	NA	NA	regulation of DNA demethylation (GO:1901535)	0.0216783	TOX	NA	NA	NA	NA	NA	NA	NA	NA	NA	NA	NA	NA	Long-term potentiation	4.03996e-08	GRIA1;GRIA2;GRIN2A;CALM3;CACNA1C;PLCB1;CALM1;PRKACB;GRIN2B;GRIN1	modulation of chemical synaptic transmission (GO:0050804)	3.34738e-06	RIMS2;RIMS1;NLGN1;CLSTN2;SYT1;GRM7;CACNA1B;DLGAP1;CPLX2;SYN3;DLGAP2	NA	NA	NA	protein localization to axon (GO:0099612)	0.00137737	CNTNAP2;ANK3	NA	NA
NA	NA	NA	NA	NA	NA	NA	NA	NA	NA	NA	NA	NA	NA	NA	NA	NA	NA	NA	NA	NA	negative regulation of relaxation of muscle (GO:1901078)	0.0216783	PDE4D	NA	NA	NA	NA	NA	NA	NA	NA	NA	NA	NA	NA	Insulin secretion	4.31213e-07	RIMS2;CHRM3;SNAP25;GNAS;CCK;CACNA1C;ATP1B1;PLCB1;PRKACB;RAPGEF4	cardiac muscle cell action potential (GO:0086001)	3.34738e-06	KCNH2;DMD;CACNA1C;SLC4A3;ATP1B1;FGF12;SCN1A	NA	NA	NA	membrane assembly (GO:0071709)	0.00143162	PTPRD;NLGN1;ANK3	NA	NA
NA	NA	NA	NA	NA	NA	NA	NA	NA	NA	NA	NA	NA	NA	NA	NA	NA	NA	NA	NA	NA	positive regulation of interleukin-5 production (GO:0032754)	0.0216783	PDE4D	NA	NA	NA	NA	NA	NA	NA	NA	NA	NA	NA	NA	GABAergic synapse	5.42305e-07	GABRB3;GABRB2;GABBR2;KCNJ6;CACNA1B;CACNA1C;PRKACB;GABRG3;GPHN;GABRG2	membrane depolarization (GO:0051899)	4.89304e-06	KCNH2;SCN8A;CACNA1B;CACNG2;SCN2A;CACNA1E;SCN1A	NA	NA	NA	synaptic vesicle exocytosis (GO:0016079)	0.00177412	RIMS2;SNAP25;SYT1	NA	NA
NA	NA	NA	NA	NA	NA	NA	NA	NA	NA	NA	NA	NA	NA	NA	NA	NA	NA	NA	NA	NA	natural killer cell differentiation (GO:0001779)	0.0216783	TOX	NA	NA	NA	NA	NA	NA	NA	NA	NA	NA	NA	NA	Calcium signaling pathway	5.60866e-07	CHRM3;NTRK3;CACNA1B;ATP2B2;CACNA1C;CACNA1E;GRIN1;GRIN2A;GNAL;ERBB4;GNAS;CALM3;CALM1;PLCB1;PRKACB	positive regulation of synaptic transmission (GO:0050806)	9.20149e-06	RIMS2;SLC24A2;RIMS1;NLGN1;GRIN2A;CLSTN2;SYT1;CACNG2;GRIN2B	NA	NA	NA	neurotransmitter secretion (GO:0007269)	0.00215132	RIMS2;SNAP25;SYT1	NA	NA
NA	NA	NA	NA	NA	NA	NA	NA	NA	NA	NA	NA	NA	NA	NA	NA	NA	NA	NA	NA	NA	basement membrane assembly (GO:0070831)	0.0216783	NTNG1	NA	NA	NA	NA	NA	NA	NA	NA	NA	NA	NA	NA	Morphine addiction	5.60866e-07	GABRB3;GABRB2;GABBR2;KCNJ6;CACNA1B;GNAS;PRKACB;GABRG3;GABRG2;KCNJ3	potassium ion transmembrane transport (GO:0071805)	3.02369e-05	KCNH2;SLC24A2;KCNJ6;KCNT2;KCND2;KCNB1;KCNQ5;KCNAB1;ATP1B1;KCNJ3;HCN1	NA	NA	NA	synapse organization (GO:0050808)	0.00220666	PTPRD;NLGN1;LRFN5;ANK3	NA	NA
NA	NA	NA	NA	NA	NA	NA	NA	NA	NA	NA	NA	NA	NA	NA	NA	NA	NA	NA	NA	NA	axonogenesis (GO:0007409)	0.0216783	NTNG1;SEMA6D	NA	NA	NA	NA	NA	NA	NA	NA	NA	NA	NA	NA	Serotonergic synapse	4.09364e-06	GABRB3;GABRB2;KCNJ6;KCND2;CACNA1B;GNAS;CACNA1C;PLCB1;PRKACB;KCNJ3	neurotransmitter secretion (GO:0007269)	3.85144e-05	RIMS2;SNAP25;RIMS1;PTPRN2;SYT1;CPLX2;SYN3	NA	NA	NA	regulation of synapse assembly (GO:0051963)	0.00220666	PTPRD;NLGN1;LRFN5	NA	NA
NA	NA	NA	NA	NA	NA	NA	NA	NA	NA	NA	NA	NA	NA	NA	NA	NA	NA	NA	NA	NA	negative regulation of cAMP-mediated signaling (GO:0043951)	0.0216783	PDE4D	NA	NA	NA	NA	NA	NA	NA	NA	NA	NA	NA	NA	Salivary secretion	6.99421e-06	CHRM3;GUCY1A1;GNAS;ATP2B2;CALM3;ATP1B1;PLCB1;CALM1;PRKACB	regulation of potassium ion transmembrane transport (GO:1901379)	0.000151233	KCNH2;GABBR2;DPP6;KCNJ6;KCNAB1;AKAP6;KCNJ3	NA	NA	NA	cellular response to metal ion (GO:0071248)	0.00220666	NLGN1;DLG2;SYT1;ANK3	NA	NA
NA	NA	NA	NA	NA	NA	NA	NA	NA	NA	NA	NA	NA	NA	NA	NA	NA	NA	NA	NA	NA	regulation of actin filament-based movement (GO:1903115)	0.0216783	PDE4D	NA	NA	NA	NA	NA	NA	NA	NA	NA	NA	NA	NA	Oxytocin signaling pathway	7.93514e-06	GUCY1A1;KCNJ6;ROCK2;GNAS;CALM3;CACNA1C;CALM1;PLCB1;CACNG2;PRKACB;KCNJ3	axonogenesis (GO:0007409)	0.0001548	ROBO2;SPTBN4;PTPRO;NRXN3;CCK;ANK3;KIF5C;MAP1B;DOK6;NCAM1;SLIT2;PAK3;B4GALT6	NA	NA	NA	regulation of exocytosis (GO:0017157)	0.00260668	RIMS2;SYT1;STXBP5L	NA	NA
NA	NA	NA	NA	NA	NA	NA	NA	NA	NA	NA	NA	NA	NA	NA	NA	NA	NA	NA	NA	NA	regulation of postsynaptic neurotransmitter receptor activity (GO:0098962)	0.0216783	DLGAP1	NA	NA	NA	NA	NA	NA	NA	NA	NA	NA	NA	NA	Adrenergic signaling in cardiomyocytes	4.4752e-05	GNAS;CALM3;ATP2B2;CACNA1C;ATP1B1;CALM1;PLCB1;CACNG2;PRKACB;RAPGEF4	regulation of cardiac muscle contraction by calcium ion signaling (GO:0010882)	0.000187679	CALM3;DMD;CACNA1C;ATP1B1;CALM1	NA	NA	NA	presynaptic membrane assembly (GO:0097105)	0.00285829	PTPRD;NLGN1	NA	NA
NA	NA	NA	NA	NA	NA	NA	NA	NA	NA	NA	NA	NA	NA	NA	NA	NA	NA	NA	NA	NA	nucleic acid transport (GO:0050657)	0.0216783	RBFOX1	NA	NA	NA	NA	NA	NA	NA	NA	NA	NA	NA	NA	Renin secretion	7.77286e-05	GUCY1A1;GNAS;CALM3;CACNA1C;PLCB1;CALM1;PRKACB	neuron projection morphogenesis (GO:0048812)	0.000187679	SPTBN4;CNTNAP2;NLGN1;MAP2;MAP1B;CCK;ANK3;PAK3;NBL1;DCLK1	NA	NA	NA	regulation of postsynaptic neurotransmitter receptor activity (GO:0098962)	0.00285829	DLGAP1;DLGAP2	NA	NA
NA	NA	NA	NA	NA	NA	NA	NA	NA	NA	NA	NA	NA	NA	NA	NA	NA	NA	NA	NA	NA	regulation of cell communication by electrical coupling involved in cardiac conduction (GO:1901844)	0.0216783	PDE4D	NA	NA	NA	NA	NA	NA	NA	NA	NA	NA	NA	NA	Aldosterone synthesis and secretion	8.40178e-05	GNAS;CALM3;ATP2B2;CACNA1C;ATP1B1;CALM1;PLCB1;PRKACB	ephrin receptor signaling pathway (GO:0048013)	0.000187679	ROCK2;CHN1;PAK3;KALRN;GRIN2B;DNM1;ANKS1B;GRIN1	NA	NA	NA	positive regulation of cell junction assembly (GO:1901890)	0.00285829	PTPRD;CNTNAP2;NLGN1	NA	NA
NA	NA	NA	NA	NA	NA	NA	NA	NA	NA	NA	NA	NA	NA	NA	NA	NA	NA	NA	NA	NA	negative regulation of heart contraction (GO:0045822)	0.0216783	PDE4D	NA	NA	NA	NA	NA	NA	NA	NA	NA	NA	NA	NA	Cocaine addiction	0.000105242	GRIA2;GRIN2A;GNAS;PRKACB;GRIN2B;GRIN1	neuron development (GO:0048666)	0.000209553	CNTNAP2;TENM2;NLGN1;ATP8A2;MYT1L;MAP2;FRY;B4GALT6;SH3GL2;PBX1	NA	NA	NA	regulation of secretion by cell (GO:1903530)	0.00300111	RIMS2;SYT1;STXBP5L	NA	NA
NA	NA	NA	NA	NA	NA	NA	NA	NA	NA	NA	NA	NA	NA	NA	NA	NA	NA	NA	NA	NA	regulation of cell communication by electrical coupling (GO:0010649)	0.0216783	PDE4D	NA	NA	NA	NA	NA	NA	NA	NA	NA	NA	NA	NA	Gastric acid secretion	0.000125825	CHRM3;GNAS;CALM3;ATP1B1;PLCB1;CALM1;PRKACB	regulation of release of sequestered calcium ion into cytosol by sarcoplasmic reticulum (GO:0010880)	0.000250442	AKAP6;CALM3;DMD;CACNA1C;CALM1	NA	NA	NA	presynaptic membrane organization (GO:0097090)	0.00300972	PTPRD;NLGN1	NA	NA
NA	NA	NA	NA	NA	NA	NA	NA	NA	NA	NA	NA	NA	NA	NA	NA	NA	NA	NA	NA	NA	regulation of T cell differentiation in thymus (GO:0033081)	0.0216783	TOX	NA	NA	NA	NA	NA	NA	NA	NA	NA	NA	NA	NA	Neuroactive ligand-receptor interaction	0.000126371	GABRB3;GRIA1;GABRB2;GABBR2;CHRM3;GRIA2;CCK;GABRG3;GRIN2B;GABRG2;GRIN1;GRIN2A;GRM7;GRIA4	positive regulation of cation transmembrane transport (GO:1904064)	0.00028055	KCNH2;GABBR2;KCNJ6;AKAP6;ANK3;KCNJ3	NA	NA	NA	calcium ion-regulated exocytosis of neurotransmitter (GO:0048791)	0.00343578	RIMS2;SYT1	NA	NA
NA	NA	NA	NA	NA	NA	NA	NA	NA	NA	NA	NA	NA	NA	NA	NA	NA	NA	NA	NA	NA	regulation of interleukin-5 production (GO:0032674)	0.0216783	PDE4D	NA	NA	NA	NA	NA	NA	NA	NA	NA	NA	NA	NA	Endocrine and other factor-regulated calcium reabsorption	0.0001441	GNAS;ATP2B2;ATP1B1;PLCB1;PRKACB;DNM1	nervous system development (GO:0007399)	0.000340124	ROBO2;KIRREL3;CHRM3;RBFOX1;NLGN1;RBFOX2;MYT1L;KALRN;DCLK1;AHI1;ALDH5A1;ERBB4;SCN8A;SCN2A;NBL1;FGF12;SH3GL2	NA	NA	NA	cell-cell adhesion via plasma-membrane adhesion molecules (GO:0098742)	0.0037032	PTPRD;NLGN1;LRFN5;CDH12	NA	NA
NA	NA	NA	NA	NA	NA	NA	NA	NA	NA	NA	NA	NA	NA	NA	NA	NA	NA	NA	NA	NA	regulation of cell projection organization (GO:0031344)	0.0216783	NTNG1	NA	NA	NA	NA	NA	NA	NA	NA	NA	NA	NA	NA	Cholinergic synapse	0.000186945	CHRM3;KCNJ6;CACNA1B;KCNQ5;CACNA1C;PLCB1;PRKACB;KCNJ3	signal release from synapse (GO:0099643)	0.000340124	SNAP25;RIMS1;PTPRN2;SYT1;CPLX2;SYN3	NA	NA	NA	detection of calcium ion (GO:0005513)	0.0037032	RYR2;SYT1	NA	NA
NA	NA	NA	NA	NA	NA	NA	NA	NA	NA	NA	NA	NA	NA	NA	NA	NA	NA	NA	NA	NA	cAMP metabolic process (GO:0046058)	0.0216783	PDE4D	NA	NA	NA	NA	NA	NA	NA	NA	NA	NA	NA	NA	Pathways of neurodegeneration	0.000310189	GRIA1;CHRM3;GRIA2;PRNP;CACNA1B;CACNA1C;GRIN2B;GRIN1;GRIN2A;KIF5C;NEFL;CALM3;CALM1;PLCB1;RPS27A;GRIA4	potassium ion transport (GO:0006813)	0.000340124	KCNH2;SLC24A2;KCNJ6;KCND2;KCNB1;KCNQ5;KCNAB1;KCNJ3;HCN1	NA	NA	NA	synaptic membrane adhesion (GO:0099560)	0.0041357	PTPRD;LRFN5	NA	NA
NA	NA	NA	NA	NA	NA	NA	NA	NA	NA	NA	NA	NA	NA	NA	NA	NA	NA	NA	NA	NA	synaptic membrane adhesion (GO:0099560)	0.0216783	NTNG1	NA	NA	NA	NA	NA	NA	NA	NA	NA	NA	NA	NA	GnRH signaling pathway	0.000361801	MAP2K4;GNAS;CALM3;CACNA1C;PLCB1;CALM1;PRKACB	positive regulation of potassium ion transmembrane transport (GO:1901381)	0.000360405	KCNH2;GABBR2;KCNJ6;AKAP6;ATP1B1;KCNJ3	NA	NA	NA	positive regulation of synaptic transmission (GO:0050806)	0.00428891	RIMS2;NLGN1;SYT1	NA	NA
NA	NA	NA	NA	NA	NA	NA	NA	NA	NA	NA	NA	NA	NA	NA	NA	NA	NA	NA	NA	NA	regulation of neuron projection arborization (GO:0150011)	0.0223296	NTNG1	NA	NA	NA	NA	NA	NA	NA	NA	NA	NA	NA	NA	GnRH secretion	0.000361801	GABBR2;KCNJ6;CACNA1C;PLCB1;KCNJ3;HCN1	membrane depolarization during action potential (GO:0086010)	0.000367075	KCNH2;SCN8A;CACNA1C;SCN2A;SCN1A	NA	NA	NA	neuron cell-cell adhesion (GO:0007158)	0.00502277	NLGN1;NRXN3	NA	NA
NA	NA	NA	NA	NA	NA	NA	NA	NA	NA	NA	NA	NA	NA	NA	NA	NA	NA	NA	NA	NA	basement membrane organization (GO:0071711)	0.0228508	NTNG1	NA	NA	NA	NA	NA	NA	NA	NA	NA	NA	NA	NA	Rap1 signaling pathway	0.000486491	MAGI1;GRIN2A;KIT;GNAS;CALM3;CALM1;PLCB1;GRIN2B;RAPGEF4;GRIN1	positive regulation of cell communication (GO:0010647)	0.00051918	RIMS2;RIMS1;CLSTN2;SYT1;ANK3	NA	NA	NA	positive regulation of dendrite extension (GO:1903861)	0.00519152	RIMS2;SYT1	NA	NA
NA	NA	NA	NA	NA	NA	NA	NA	NA	NA	NA	NA	NA	NA	NA	NA	NA	NA	NA	NA	NA	positive regulation of heart rate (GO:0010460)	0.0228508	PDE4D	NA	NA	NA	NA	NA	NA	NA	NA	NA	NA	NA	NA	Vascular smooth muscle contraction	0.000491705	GUCY1A1;ROCK2;GNAS;CALM3;CACNA1C;CALM1;PLCB1;PRKACB	regulation of cardiac muscle contraction by regulation of the release of sequestered calcium ion (GO:0010881)	0.00128704	CALM3;DMD;CACNA1C;CALM1	NA	NA	NA	positive regulation of excitatory postsynaptic potential (GO:2000463)	0.00519152	RIMS2;NLGN1	NA	NA
NA	NA	NA	NA	NA	NA	NA	NA	NA	NA	NA	NA	NA	NA	NA	NA	NA	NA	NA	NA	NA	regulation of nervous system process (GO:0031644)	0.0228508	DLGAP1	NA	NA	NA	NA	NA	NA	NA	NA	NA	NA	NA	NA	Estrogen signaling pathway	0.000584357	GABBR2;KCNJ6;GNAS;CALM3;CALM1;PLCB1;PRKACB;KCNJ3	regulation of amyloid-beta formation (GO:1902003)	0.00130025	RTN3;PRNP;RTN1;LRRTM3;ROCK2	NA	NA	NA	presynapse assembly (GO:0099054)	0.00519152	PTPRD;NLGN1	NA	NA
NA	NA	NA	NA	NA	NA	NA	NA	NA	NA	NA	NA	NA	NA	NA	NA	NA	NA	NA	NA	NA	negative regulation of axon extension involved in axon guidance (GO:0048843)	0.0228508	SEMA6D	NA	NA	NA	NA	NA	NA	NA	NA	NA	NA	NA	NA	Synaptic vesicle cycle	0.000951068	SNAP25;RIMS1;SYT1;CACNA1B;CPLX2;DNM1	regulation of ion transmembrane transport (GO:0034765)	0.00139252	KCNH2;CHRM3;KCNJ6;AKAP6;KCNJ3	NA	NA	NA	regulation of dendrite extension (GO:1903859)	0.00519152	RIMS2;SYT1	NA	NA
NA	NA	NA	NA	NA	NA	NA	NA	NA	NA	NA	NA	NA	NA	NA	NA	NA	NA	NA	NA	NA	adrenergic receptor signaling pathway (GO:0071875)	0.0228508	PDE4D	NA	NA	NA	NA	NA	NA	NA	NA	NA	NA	NA	NA	Taste transduction	0.00157169	CHRM3;GABBR2;CACNA1C;PLCB1;SCN2A;PRKACB	regulation of postsynaptic membrane potential (GO:0060078)	0.00139252	GRIN2A;GABRG3;GRIN2B;GABRG2;GRIN1	NA	NA	NA	regulation of presynapse assembly (GO:1905606)	0.00519152	PTPRD;LRFN5	NA	NA
NA	NA	NA	NA	NA	NA	NA	NA	NA	NA	NA	NA	NA	NA	NA	NA	NA	NA	NA	NA	NA	negative regulation of peptidyl-serine phosphorylation (GO:0033137)	0.0228508	PDE4D	NA	NA	NA	NA	NA	NA	NA	NA	NA	NA	NA	NA	cGMP-PKG signaling pathway	0.00205236	GUCY1A1;ROCK2;CALM3;ATP2B2;CACNA1C;ATP1B1;CALM1;PLCB1	positive regulation of excitatory postsynaptic potential (GO:2000463)	0.00139252	RIMS2;RIMS1;NLGN1;GRIN1	NA	NA	NA	regulation of presynapse organization (GO:0099174)	0.00519152	PTPRD;LRFN5	NA	NA
NA	NA	NA	NA	NA	NA	NA	NA	NA	NA	NA	NA	NA	NA	NA	NA	NA	NA	NA	NA	NA	positive regulation of neural precursor cell proliferation (GO:2000179)	0.0228508	TOX	NA	NA	NA	NA	NA	NA	NA	NA	NA	NA	NA	NA	Long-term depression	0.00210406	GRIA1;GRIA2;GUCY1A1;GNAS;PLCB1	presynapse assembly (GO:0099054)	0.00139252	PTPRD;NLGN1;LRRTM3;IL1RAPL1	NA	NA	NA	regulation of synaptic vesicle exocytosis (GO:2000300)	0.0054548	RIMS2;NLGN1	NA	NA
NA	NA	NA	NA	NA	NA	NA	NA	NA	NA	NA	NA	NA	NA	NA	NA	NA	NA	NA	NA	NA	regulation of release of sequestered calcium ion into cytosol by sarcoplasmic reticulum (GO:0010880)	0.0228508	PDE4D	NA	NA	NA	NA	NA	NA	NA	NA	NA	NA	NA	NA	Cortisol synthesis and secretion	0.00296043	GNAS;CACNA1C;PLCB1;PRKACB;PBX1	negative regulation of protein phosphorylation (GO:0001933)	0.00140786	PRNP;CAMK2N1;NTRK3;CALM3;DMD;SLIT2;CALM1;PPM1E;SH3GL2	NA	NA	NA	regulation of nervous system process (GO:0031644)	0.0054548	DLGAP1;DLGAP2	NA	NA
NA	NA	NA	NA	NA	NA	NA	NA	NA	NA	NA	NA	NA	NA	NA	NA	NA	NA	NA	NA	NA	regulation of neural precursor cell proliferation (GO:2000177)	0.0228508	TOX	NA	NA	NA	NA	NA	NA	NA	NA	NA	NA	NA	NA	Melanogenesis	0.00329512	KIT;GNAS;CALM3;CALM1;PLCB1;PRKACB	inorganic cation transmembrane transport (GO:0098662)	0.00141396	KCNH2;SLC24A2;KCND2;KCNB1;SCN8A;KCNQ5;KCNAB1;CACNA1C;SCN2A;ATP1B1;SCN1A;HCN1	NA	NA	NA	regulation of vesicle-mediated transport (GO:0060627)	0.00684075	RIMS2;SYT1;STXBP5L	NA	NA
NA	NA	NA	NA	NA	NA	NA	NA	NA	NA	NA	NA	NA	NA	NA	NA	NA	NA	NA	NA	NA	extracellular matrix assembly (GO:0085029)	0.0228508	NTNG1	NA	NA	NA	NA	NA	NA	NA	NA	NA	NA	NA	NA	Pancreatic secretion	0.00337449	CHRM3;GNAS;ATP2B2;CCK;ATP1B1;PLCB1	cellular response to histamine (GO:0071420)	0.00149329	GABRB3;GABRB2;GABRG2	NA	NA	NA	response to calcium ion (GO:0051592)	0.00911456	RYR2;NLGN1;SYT1	NA	NA
NA	NA	NA	NA	NA	NA	NA	NA	NA	NA	NA	NA	NA	NA	NA	NA	NA	NA	NA	NA	NA	purine ribonucleotide catabolic process (GO:0009154)	0.0228508	PDE4D	NA	NA	NA	NA	NA	NA	NA	NA	NA	NA	NA	NA	Spinocerebellar ataxia	0.00351321	GRIA1;GRIA2;GRIN2A;FGF14;PLCB1;GRIN2B;GRIN1	excitatory chemical synaptic transmission (GO:0098976)	0.00149329	GRIN2A;GRIN2B;GRIN1	NA	NA	NA	calcium-ion regulated exocytosis (GO:0017156)	0.00967329	RIMS2;SYT1	NA	NA
NA	NA	NA	NA	NA	NA	NA	NA	NA	NA	NA	NA	NA	NA	NA	NA	NA	NA	NA	NA	NA	regulation of axon extension involved in axon guidance (GO:0048841)	0.0228508	SEMA6D	NA	NA	NA	NA	NA	NA	NA	NA	NA	NA	NA	NA	Ras signaling pathway	0.00351321	GRIN2A;KIT;CALM3;KSR2;CALM1;PAK3;PRKACB;GRIN2B;GRIN1	protein localization to membrane (GO:0072657)	0.00158546	SPTBN4;DPP6;NLGN1;DLG2;LRRC7;KCNB1;ROCK2;MAP7;ANK3;ATP1B1	NA	NA	NA	modulation of excitatory postsynaptic potential (GO:0098815)	0.00967329	RIMS2;NLGN1	NA	NA
NA	NA	NA	NA	NA	NA	NA	NA	NA	NA	NA	NA	NA	NA	NA	NA	NA	NA	NA	NA	NA	regulation of cAMP-mediated signaling (GO:0043949)	0.0228508	PDE4D	NA	NA	NA	NA	NA	NA	NA	NA	NA	NA	NA	NA	Glucagon signaling pathway	0.00400372	PKM;GNAS;CALM3;CALM1;PLCB1;PRKACB	positive regulation of potassium ion transport (GO:0043268)	0.00168563	KCNH2;GABBR2;KCNJ6;AKAP6;KCNJ3	NA	NA	NA	presynaptic endocytosis (GO:0140238)	0.00967329	NLGN1;SYT1	NA	NA
NA	NA	NA	NA	NA	NA	NA	NA	NA	NA	NA	NA	NA	NA	NA	NA	NA	NA	NA	NA	NA	regulation of ryanodine-sensitive calcium-release channel activity (GO:0060314)	0.0228508	PDE4D	NA	NA	NA	NA	NA	NA	NA	NA	NA	NA	NA	NA	Type II diabetes mellitus	0.00569847	PKM;CACNA1B;CACNA1C;CACNA1E	axon guidance (GO:0007411)	0.00199359	ROBO2;SPTBN4;KIF5C;DOK6;PTPRO;CHN1;NRXN3;NCAM1;SLIT2;PLXNA4	NA	NA	NA	receptor clustering (GO:0043113)	0.00970207	NLGN1;DLG2	NA	NA
NA	NA	NA	NA	NA	NA	NA	NA	NA	NA	NA	NA	NA	NA	NA	NA	NA	NA	NA	NA	NA	cAMP-mediated signaling (GO:0019933)	0.0228508	PDE4D	NA	NA	NA	NA	NA	NA	NA	NA	NA	NA	NA	NA	Alzheimer disease	0.00761655	CHRM3;RTN3;GRIN2A;KIF5C;CALM3;CACNA1C;CALM1;PLCB1;GRIN2B;GAPDH;GRIN1	regulation of sodium ion transmembrane transporter activity (GO:2000649)	0.00199359	FGF14;HECW2;DMD;ANK3;FGF12	NA	NA	NA	positive regulation of synapse assembly (GO:0051965)	0.00970207	PTPRD;NLGN1	NA	NA
NA	NA	NA	NA	NA	NA	NA	NA	NA	NA	NA	NA	NA	NA	NA	NA	NA	NA	NA	NA	NA	positive regulation of interleukin-2 production (GO:0032743)	0.0228508	PDE4D	NA	NA	NA	NA	NA	NA	NA	NA	NA	NA	NA	NA	Prion disease	0.00976012	PRNP;GRIN2A;KIF5C;CACNA1B;NCAM1;CACNA1C;PRKACB;GRIN2B;GRIN1	synaptic vesicle exocytosis (GO:0016079)	0.00199359	RIMS2;SNAP25;RIMS1;SYT1;CPLX2	NA	NA	NA	nervous system development (GO:0007399)	0.00970207	NLGN1;RBFOX1;MYT1L;LDB2;RAPGEF5	NA	NA
NA	NA	NA	NA	NA	NA	NA	NA	NA	NA	NA	NA	NA	NA	NA	NA	NA	NA	NA	NA	NA	endothelial cell development (GO:0001885)	0.0228508	PDE4D	NA	NA	NA	NA	NA	NA	NA	NA	NA	NA	NA	NA	Dilated cardiomyopathy	0.0133358	GNAS;DMD;CACNA1C;CACNG2;PRKACB	calcium ion transport into cytosol (GO:0060402)	0.00199359	GRIN2A;CACNA1C;GRIN2B;GRIN1	NA	NA	NA	synaptic vesicle cycle (GO:0099504)	0.0108363	SNAP25;NLGN1	NA	NA
NA	NA	NA	NA	NA	NA	NA	NA	NA	NA	NA	NA	NA	NA	NA	NA	NA	NA	NA	NA	NA	regulation of cell migration (GO:0030334)	0.0228508	NTNG1;SEMA6D	NA	NA	NA	NA	NA	NA	NA	NA	NA	NA	NA	NA	Alcoholism	0.0135522	GRIN2A;GNAS;CALM3;CALM1;PRKACB;GRIN2B;GRIN1	positive regulation of ryanodine-sensitive calcium-release channel activity (GO:0060316)	0.00199359	AKAP6;CALM3;CALM1	NA	NA	NA	regulation of protein secretion (GO:0050708)	0.0116765	SNAP25;KCNC2;STXBP5L	NA	NA
NA	NA	NA	NA	NA	NA	NA	NA	NA	NA	NA	NA	NA	NA	NA	NA	NA	NA	NA	NA	NA	regulation of cardiac muscle cell contraction (GO:0086004)	0.0228508	PDE4D	NA	NA	NA	NA	NA	NA	NA	NA	NA	NA	NA	NA	Inflammatory mediator regulation of TRP channels	0.0139221	GNAS;CALM3;CALM1;PLCB1;PRKACB	neuronal action potential (GO:0019228)	0.00231072	SCN8A;ANK3;SCN2A;SCN1A	NA	NA	NA	synaptic vesicle recycling (GO:0036465)	0.0132937	NLGN1;SYT1	NA	NA
NA	NA	NA	NA	NA	NA	NA	NA	NA	NA	NA	NA	NA	NA	NA	NA	NA	NA	NA	NA	NA	regulation of neuron migration (GO:2001222)	0.0228508	NTNG1	NA	NA	NA	NA	NA	NA	NA	NA	NA	NA	NA	NA	Phospholipase D signaling pathway	0.0173819	GRM7;KIT;GNAS;PLCB1;DNM1;RAPGEF4	positive regulation of calcium ion transmembrane transporter activity (GO:1901021)	0.00231072	AKAP6;CALM3;ATP1B1;CALM1	NA	NA	NA	regulation of regulated secretory pathway (GO:1903305)	0.0134842	RIMS2;SYT1	NA	NA
NA	NA	NA	NA	NA	NA	NA	NA	NA	NA	NA	NA	NA	NA	NA	NA	NA	NA	NA	NA	NA	regulation of plasma membrane bounded cell projection organization (GO:0120035)	0.0228508	NTNG1	NA	NA	NA	NA	NA	NA	NA	NA	NA	NA	NA	NA	Mucin type O-glycan biosynthesis	0.0224335	GALNT13;GALNT18;GALNT17	neuron projection development (GO:0031175)	0.00254582	CNTNAP2;NLGN1;GRM7;MAP2;FRY;PAK3;NBL1;SH3GL2;DCLK1	NA	NA	NA	regulation of trans-synaptic signaling (GO:0099177)	0.0134842	NLGN1;CACNA1B	NA	NA
NA	NA	NA	NA	NA	NA	NA	NA	NA	NA	NA	NA	NA	NA	NA	NA	NA	NA	NA	NA	NA	establishment of endothelial barrier (GO:0061028)	0.0228508	PDE4D	NA	NA	NA	NA	NA	NA	NA	NA	NA	NA	NA	NA	Thyroid hormone synthesis	0.0279453	GNAS;ATP1B1;PLCB1;PRKACB	synapse assembly (GO:0007416)	0.00256351	GABRB3;KIRREL3;GABRB2;NLGN1;LRRTM3;GABRG2	NA	NA	NA	calcium-dependent cell-cell adhesion via plasma membrane cell adhesion molecules (GO:0016339)	0.0139641	NLGN1;CDH12	NA	NA
NA	NA	NA	NA	NA	NA	NA	NA	NA	NA	NA	NA	NA	NA	NA	NA	NA	NA	NA	NA	NA	regulation of calcium ion transmembrane transporter activity (GO:1901019)	0.0228508	PDE4D	NA	NA	NA	NA	NA	NA	NA	NA	NA	NA	NA	NA	Growth hormone synthesis; secretion and action	0.0288383	MAP2K4;GNAS;CACNA1C;PLCB1;PRKACB	MAPK cascade (GO:0000165)	0.00265372	SPTBN4;DLG2;LRRC7;ERBB4;KIT;NEFL;PEBP1;NCAM1;CALM1;RPS27A;GRIN2B;GRIN1	NA	NA	NA	neuron projection morphogenesis (GO:0048812)	0.0144989	CNTNAP2;NLGN1;ANK3	NA	NA
NA	NA	NA	NA	NA	NA	NA	NA	NA	NA	NA	NA	NA	NA	NA	NA	NA	NA	NA	NA	NA	negative regulation of axon extension (GO:0030517)	0.0237476	SEMA6D	NA	NA	NA	NA	NA	NA	NA	NA	NA	NA	NA	NA	Platelet activation	0.0334158	GUCY1A1;ROCK2;GNAS;PLCB1;PRKACB	transmembrane receptor protein tyrosine kinase signaling pathway (GO:0007169)	0.00284953	RBFOX2;ROCK2;NTRK3;KALRN;GRIN2B;DNM1;GRIN1;AHI1;ERBB4;KIT;CHN1;PLCB1;PAK3;ANKS1B	NA	NA	NA	synaptic vesicle endocytosis (GO:0048488)	0.0145126	NLGN1;SYT1	NA	NA
NA	NA	NA	NA	NA	NA	NA	NA	NA	NA	NA	NA	NA	NA	NA	NA	NA	NA	NA	NA	NA	regulation of cell morphogenesis (GO:0022604)	0.0237476	NTNG1	NA	NA	NA	NA	NA	NA	NA	NA	NA	NA	NA	NA	Vasopressin-regulated water reabsorption	0.0360714	GNAS;PRKACB;DYNC1I1	cellular response to organonitrogen compound (GO:0071417)	0.00300961	GABRB3;GABRB2;IGFBP5;AKAP6;SLIT2;GABRG2;HCN1	NA	NA	NA	positive regulation of signaling (GO:0023056)	0.0145126	RIMS2;SYT1	NA	NA
NA	NA	NA	NA	NA	NA	NA	NA	NA	NA	NA	NA	NA	NA	NA	NA	NA	NA	NA	NA	NA	negative regulation of chemotaxis (GO:0050922)	0.0237476	SEMA6D	NA	NA	NA	NA	NA	NA	NA	NA	NA	NA	NA	NA	MAPK signaling pathway	0.0408657	MAP2K4;ERBB4;KIT;CACNA1B;CACNA1C;CACNG2;PRKACB;CACNA1E	regulation of ryanodine-sensitive calcium-release channel activity (GO:0060314)	0.00333498	AKAP6;DMD;CALM3;CALM1	NA	NA	NA	neuron development (GO:0048666)	0.0145126	CNTNAP2;NLGN1;MYT1L	NA	NA
NA	NA	NA	NA	NA	NA	NA	NA	NA	NA	NA	NA	NA	NA	NA	NA	NA	NA	NA	NA	NA	negative chemotaxis (GO:0050919)	0.0240234	SEMA6D	NA	NA	NA	NA	NA	NA	NA	NA	NA	NA	NA	NA	Other types of O-glycan biosynthesis	0.0415352	GALNT13;GALNT18;GALNT17	response to histamine (GO:0034776)	0.00333498	GABRB3;GABRB2;GABRG2	NA	NA	NA	heterophilic cell-cell adhesion via plasma membrane cell adhesion molecules (GO:0007157)	0.0171672	PTPRD;NLGN1	NA	NA
NA	NA	NA	NA	NA	NA	NA	NA	NA	NA	NA	NA	NA	NA	NA	NA	NA	NA	NA	NA	NA	central nervous system neuron differentiation (GO:0021953)	0.0242888	TOX	NA	NA	NA	NA	NA	NA	NA	NA	NA	NA	NA	NA	Gap junction	0.0429144	GUCY1A1;GNAS;PLCB1;PRKACB	presynaptic membrane assembly (GO:0097105)	0.00333498	PTPRD;NLGN1;IL1RAPL1	NA	NA	NA	signal release from synapse (GO:0099643)	0.0176512	SNAP25;SYT1	NA	NA
NA	NA	NA	NA	NA	NA	NA	NA	NA	NA	NA	NA	NA	NA	NA	NA	NA	NA	NA	NA	NA	semaphorin-plexin signaling pathway (GO:0071526)	0.0243555	SEMA6D	NA	NA	NA	NA	NA	NA	NA	NA	NA	NA	NA	NA	Huntington disease	0.0480853	GRIA1;GRIA2;KIF5C;CACNA1B;PLCB1;GRIN2B;GRIN1;GRIA4	regulation of synapse assembly (GO:0051963)	0.00333498	ROBO2;PTPRD;NLGN1;CLSTN2;IL1RAPL1	NA	NA	NA	positive regulation of nervous system development (GO:0051962)	0.0189571	PTPRD;NLGN1	NA	NA
NA	NA	NA	NA	NA	NA	NA	NA	NA	NA	NA	NA	NA	NA	NA	NA	NA	NA	NA	NA	NA	regulation of cardiac muscle contraction (GO:0055117)	0.0243555	PDE4D	NA	NA	NA	NA	NA	NA	NA	NA	NA	NA	NA	NA	Parkinson disease	0.0488825	GNAL;KIF5C;GNAS;CALM3;CALM1;RPS27A;PRKACB	central nervous system development (GO:0007417)	0.00333498	ROBO2;AHI1;CNTNAP2;GRIN2A;ALDH5A1;GRIN2B;DCLK1;PBX1;ADGRL2;SH3GL2;GRIN1	NA	NA	NA	regulation of synaptic transmission; glutamatergic (GO:0051966)	0.019443	NLGN1;SYT1	NA	NA
NA	NA	NA	NA	NA	NA	NA	NA	NA	NA	NA	NA	NA	NA	NA	NA	NA	NA	NA	NA	NA	cyclic-nucleotide-mediated signaling (GO:0019935)	0.0243555	PDE4D	NA	NA	NA	NA	NA	NA	NA	NA	NA	NA	NA	NA	NA	NA	NA	myelination (GO:0042552)	0.00357883	CMTM8;SCN8A;MAL2;B4GALT6;SCN2A	NA	NA	NA	positive regulation of developmental growth (GO:0048639)	0.0243074	RIMS2;SYT1	NA	NA
NA	NA	NA	NA	NA	NA	NA	NA	NA	NA	NA	NA	NA	NA	NA	NA	NA	NA	NA	NA	NA	neural crest cell migration (GO:0001755)	0.0245961	SEMA6D	NA	NA	NA	NA	NA	NA	NA	NA	NA	NA	NA	NA	NA	NA	NA	cell morphogenesis involved in neuron differentiation (GO:0048667)	0.00357883	SPTBN4;MAP2;MAP1B;CCK;ANK3;PAK3	NA	NA	NA	regulated exocytosis (GO:0045055)	0.0249038	RIMS2;SNAP25;SYT1	NA	NA
NA	NA	NA	NA	NA	NA	NA	NA	NA	NA	NA	NA	NA	NA	NA	NA	NA	NA	NA	NA	NA	natural killer cell activation (GO:0030101)	0.0280707	TOX	NA	NA	NA	NA	NA	NA	NA	NA	NA	NA	NA	NA	NA	NA	NA	chloride transport (GO:0006821)	0.00357883	GABRB3;GABRB2;SLC4A10;ANO4;GABRG3;GABRG2	NA	NA	NA	regulation of alternative mRNA splicing; via spliceosome (GO:0000381)	0.0252859	KHDRBS2;RBFOX1	NA	NA
NA	NA	NA	NA	NA	NA	NA	NA	NA	NA	NA	NA	NA	NA	NA	NA	NA	NA	NA	NA	NA	neural crest cell development (GO:0014032)	0.0288766	SEMA6D	NA	NA	NA	NA	NA	NA	NA	NA	NA	NA	NA	NA	NA	NA	NA	modulation of excitatory postsynaptic potential (GO:0098815)	0.00388463	RIMS2;RIMS1;NLGN1;GRIN1	NA	NA	NA	protein localization to membrane (GO:0072657)	0.0300879	NLGN1;DLG2;ANK3	NA	NA
NA	NA	NA	NA	NA	NA	NA	NA	NA	NA	NA	NA	NA	NA	NA	NA	NA	NA	NA	NA	NA	regulation of interleukin-2 production (GO:0032663)	0.0302809	PDE4D	NA	NA	NA	NA	NA	NA	NA	NA	NA	NA	NA	NA	NA	NA	NA	chloride transmembrane transport (GO:1902476)	0.00388463	GABRB3;GABRB2;ANO4;GABRG3;GABRG2	NA	NA	NA	cellular response to calcium ion (GO:0071277)	0.0394228	NLGN1;SYT1	NA	NA
NA	NA	NA	NA	NA	NA	NA	NA	NA	NA	NA	NA	NA	NA	NA	NA	NA	NA	NA	NA	NA	regulation of release of sequestered calcium ion into cytosol (GO:0051279)	0.0317407	PDE4D	NA	NA	NA	NA	NA	NA	NA	NA	NA	NA	NA	NA	NA	NA	NA	cardiac muscle cell membrane repolarization (GO:0099622)	0.00388463	KCNH2;ATP1B1;KCNJ3	NA	NA	NA	neurotransmitter transport (GO:0006836)	0.0432541	SNAP25;SYT1	NA	NA
NA	NA	NA	NA	NA	NA	NA	NA	NA	NA	NA	NA	NA	NA	NA	NA	NA	NA	NA	NA	NA	ameboidal-type cell migration (GO:0001667)	0.0317407	SEMA6D	NA	NA	NA	NA	NA	NA	NA	NA	NA	NA	NA	NA	NA	NA	NA	inhibitory synapse assembly (GO:1904862)	0.00388463	GABRB3;GABRB2;GABRG2	NA	NA	NA	regulation of peptide hormone secretion (GO:0090276)	0.0437008	SNAP25;KCNC2	NA	NA
NA	NA	NA	NA	NA	NA	NA	NA	NA	NA	NA	NA	NA	NA	NA	NA	NA	NA	NA	NA	NA	regulation of alternative mRNA splicing; via spliceosome (GO:0000381)	0.0324352	RBFOX1	NA	NA	NA	NA	NA	NA	NA	NA	NA	NA	NA	NA	NA	NA	NA	synaptic transmission; GABAergic (GO:0051932)	0.00388463	GABRB2;GABRG3;GABRG2	NA	NA	NA	regulation of ion transport (GO:0043269)	0.0476959	SYT1;ANK3	NA	NA
NA	NA	NA	NA	NA	NA	NA	NA	NA	NA	NA	NA	NA	NA	NA	NA	NA	NA	NA	NA	NA	positive regulation of interferon-gamma production (GO:0032729)	0.0336927	PDE4D	NA	NA	NA	NA	NA	NA	NA	NA	NA	NA	NA	NA	NA	NA	NA	presynaptic membrane organization (GO:0097090)	0.00388463	PTPRD;NLGN1;IL1RAPL1	NA	NA	NA	positive regulation of the force of heart contraction (GO:0098735)	0.0476959	RYR2	NA	NA
NA	NA	NA	NA	NA	NA	NA	NA	NA	NA	NA	NA	NA	NA	NA	NA	NA	NA	NA	NA	NA	regulation of neurotransmitter receptor activity (GO:0099601)	0.0337585	DLGAP1	NA	NA	NA	NA	NA	NA	NA	NA	NA	NA	NA	NA	NA	NA	NA	axon development (GO:0061564)	0.00396304	SPTBN4;GRM7;MAP1B;CCK;ANK3;PAK3	NA	NA	NA	postsynaptic density protein 95 clustering (GO:0097119)	0.0476959	NLGN1	NA	NA
NA	NA	NA	NA	NA	NA	NA	NA	NA	NA	NA	NA	NA	NA	NA	NA	NA	NA	NA	NA	NA	positive regulation of DNA metabolic process (GO:0051054)	0.0360899	TOX	NA	NA	NA	NA	NA	NA	NA	NA	NA	NA	NA	NA	NA	NA	NA	regulation of axonogenesis (GO:0050770)	0.0041111	ROBO2;CHN1;SLIT2;PAK3;PLXNA4	NA	NA	NA	positive regulation of neurotransmitter secretion (GO:0001956)	0.0479984	NLGN1	NA	NA
NA	NA	NA	NA	NA	NA	NA	NA	NA	NA	NA	NA	NA	NA	NA	NA	NA	NA	NA	NA	NA	cell morphogenesis involved in neuron differentiation (GO:0048667)	0.0421792	NTNG1	NA	NA	NA	NA	NA	NA	NA	NA	NA	NA	NA	NA	NA	NA	NA	positive regulation of synapse assembly (GO:0051965)	0.00416468	PTPRD;NLGN1;CLSTN2;IL1RAPL1	NA	NA	NA	positive regulation of non-membrane spanning protein tyrosine kinase activity (GO:1903997)	0.0479984	DOCK3	NA	NA
NA	NA	NA	NA	NA	NA	NA	NA	NA	NA	NA	NA	NA	NA	NA	NA	NA	NA	NA	NA	NA	RNA transport (GO:0050658)	0.0421792	RBFOX1	NA	NA	NA	NA	NA	NA	NA	NA	NA	NA	NA	NA	NA	NA	NA	regulation of exocytosis (GO:0017157)	0.00437926	RIMS2;SYT1;IL1RAPL1;CPLX2;STXBP5L	NA	NA	NA	cellular response to magnesium ion (GO:0071286)	0.0479984	ANK3	NA	NA
NA	NA	NA	NA	NA	NA	NA	NA	NA	NA	NA	NA	NA	NA	NA	NA	NA	NA	NA	NA	NA	axon development (GO:0061564)	0.0431951	NTNG1	NA	NA	NA	NA	NA	NA	NA	NA	NA	NA	NA	NA	NA	NA	NA	calcium ion-regulated exocytosis of neurotransmitter (GO:0048791)	0.00470514	RIMS2;RIMS1;SYT1	NA	NA	NA	striated muscle hypertrophy (GO:0014897)	0.0479984	RYR2	NA	NA
NA	NA	NA	NA	NA	NA	NA	NA	NA	NA	NA	NA	NA	NA	NA	NA	NA	NA	NA	NA	NA	lymphocyte differentiation (GO:0030098)	0.0452426	TOX	NA	NA	NA	NA	NA	NA	NA	NA	NA	NA	NA	NA	NA	NA	NA	positive regulation of sodium ion transmembrane transport (GO:1902307)	0.00470514	DMD;ANK3;ATP1B1	NA	NA	NA	magnesium ion homeostasis (GO:0010960)	0.0479984	ANK3	NA	NA
NA	NA	NA	NA	NA	NA	NA	NA	NA	NA	NA	NA	NA	NA	NA	NA	NA	NA	NA	NA	NA	regulation of interferon-gamma production (GO:0032649)	0.0456605	PDE4D	NA	NA	NA	NA	NA	NA	NA	NA	NA	NA	NA	NA	NA	NA	NA	positive regulation of cell projection organization (GO:0031346)	0.00471615	PTPRD;ROBO2;LRRC7;NTRK3;IL1RAPL1;SLIT2;PLXNA4	NA	NA	NA	neurotransmitter-gated ion channel clustering (GO:0072578)	0.0479984	NLGN1	NA	NA
NA	NA	NA	NA	NA	NA	NA	NA	NA	NA	NA	NA	NA	NA	NA	NA	NA	NA	NA	NA	NA	positive regulation of neuron projection development (GO:0010976)	0.0458409	TOX	NA	NA	NA	NA	NA	NA	NA	NA	NA	NA	NA	NA	NA	NA	NA	regulation of cation transmembrane transport (GO:1904062)	0.00497168	KCNH2;DPP6;KCNAB1;FGF12	NA	NA	NA	transmembrane receptor protein tyrosine phosphatase signaling pathway (GO:0007185)	0.0479984	PTPRD	NA	NA
NA	NA	NA	NA	NA	NA	NA	NA	NA	NA	NA	NA	NA	NA	NA	NA	NA	NA	NA	NA	NA	regulation of cation channel activity (GO:2001257)	0.0458409	PDE4D	NA	NA	NA	NA	NA	NA	NA	NA	NA	NA	NA	NA	NA	NA	NA	response to alcohol (GO:0097305)	0.00497168	GRIN2A;SLIT2;GRIN2B;GRIN1	NA	NA	NA	release of sequestered calcium ion into cytosol by sarcoplasmic reticulum (GO:0014808)	0.0479984	RYR2	NA	NA
NA	NA	NA	NA	NA	NA	NA	NA	NA	NA	NA	NA	NA	NA	NA	NA	NA	NA	NA	NA	NA	regulation of mRNA splicing; via spliceosome (GO:0048024)	0.0458409	RBFOX1	NA	NA	NA	NA	NA	NA	NA	NA	NA	NA	NA	NA	NA	NA	NA	synaptic vesicle cycle (GO:0099504)	0.00497168	SNAP25;RIMS1;NLGN1;CPLX2	NA	NA	NA	positive regulation of gap junction assembly (GO:1903598)	0.0479984	CNTNAP2	NA	NA
NA	NA	NA	NA	NA	NA	NA	NA	NA	NA	NA	NA	NA	NA	NA	NA	NA	NA	NA	NA	NA	regulation of heart contraction (GO:0008016)	0.0466021	PDE4D	NA	NA	NA	NA	NA	NA	NA	NA	NA	NA	NA	NA	NA	NA	NA	negative regulation of cellular amide metabolic process (GO:0034249)	0.00532011	RTN3;PRNP;RTN1;IGFBP5;ENC1;GAPDH	NA	NA	NA	heparan sulfate proteoglycan biosynthetic process; enzymatic modification (GO:0015015)	0.0479984	HS6ST3	NA	NA
NA	NA	NA	NA	NA	NA	NA	NA	NA	NA	NA	NA	NA	NA	NA	NA	NA	NA	NA	NA	NA	hemopoiesis (GO:0030097)	0.0466021	TOX	NA	NA	NA	NA	NA	NA	NA	NA	NA	NA	NA	NA	NA	NA	NA	cardiac muscle cell action potential involved in contraction (GO:0086002)	0.00532011	KCNH2;CACNA1C;FGF12;SCN1A	NA	NA	NA	vocal learning (GO:0042297)	0.0479984	CNTNAP2	NA	NA
NA	NA	NA	NA	NA	NA	NA	NA	NA	NA	NA	NA	NA	NA	NA	NA	NA	NA	NA	NA	NA	regulation of peptidyl-serine phosphorylation (GO:0033135)	0.0479288	PDE4D	NA	NA	NA	NA	NA	NA	NA	NA	NA	NA	NA	NA	NA	NA	NA	regulation of potassium ion transport (GO:0043266)	0.00532011	KCNH2;DPP6;KCNAB1;ANK3	NA	NA	NA	imitative learning (GO:0098596)	0.0479984	CNTNAP2	NA	NA
NA	NA	NA	NA	NA	NA	NA	NA	NA	NA	NA	NA	NA	NA	NA	NA	NA	NA	NA	NA	NA	NA	NA	NA	NA	NA	NA	NA	NA	NA	NA	NA	NA	NA	NA	NA	NA	NA	NA	regulation of cell communication by electrical coupling (GO:0010649)	0.00532011	CALM3;ANK3;CALM1	NA	NA	NA	metal ion transport (GO:0030001)	0.0479984	RYR2;CACNA1B	NA	NA
NA	NA	NA	NA	NA	NA	NA	NA	NA	NA	NA	NA	NA	NA	NA	NA	NA	NA	NA	NA	NA	NA	NA	NA	NA	NA	NA	NA	NA	NA	NA	NA	NA	NA	NA	NA	NA	NA	NA	negative regulation of mononuclear cell migration (GO:0071676)	0.00532011	SLIT2;PLCB1;NBL1	NA	NA	NA	regulation of mRNA splicing; via spliceosome (GO:0048024)	0.0479984	KHDRBS2;RBFOX1	NA	NA
NA	NA	NA	NA	NA	NA	NA	NA	NA	NA	NA	NA	NA	NA	NA	NA	NA	NA	NA	NA	NA	NA	NA	NA	NA	NA	NA	NA	NA	NA	NA	NA	NA	NA	NA	NA	NA	NA	NA	detection of calcium ion (GO:0005513)	0.00532011	SYT1;CALM3;CALM1	NA	NA	NA	negative regulation of dendritic spine development (GO:0061000)	0.0479984	NLGN1	NA	NA
NA	NA	NA	NA	NA	NA	NA	NA	NA	NA	NA	NA	NA	NA	NA	NA	NA	NA	NA	NA	NA	NA	NA	NA	NA	NA	NA	NA	NA	NA	NA	NA	NA	NA	NA	NA	NA	NA	NA	sodium ion transmembrane transport (GO:0035725)	0.00540618	SLC24A2;SCN8A;ATP1B1;SCN2A;SCN1A;HCN1	NA	NA	NA	synaptic vesicle docking (GO:0016081)	0.0479984	SNAP25	NA	NA
NA	NA	NA	NA	NA	NA	NA	NA	NA	NA	NA	NA	NA	NA	NA	NA	NA	NA	NA	NA	NA	NA	NA	NA	NA	NA	NA	NA	NA	NA	NA	NA	NA	NA	NA	NA	NA	NA	NA	positive regulation of cell junction assembly (GO:1901890)	0.0056215	PTPRD;CNTNAP2;NLGN1;CLSTN2;IL1RAPL1	NA	NA	NA	neuron projection arborization (GO:0140058)	0.0479984	NLGN1	NA	NA
NA	NA	NA	NA	NA	NA	NA	NA	NA	NA	NA	NA	NA	NA	NA	NA	NA	NA	NA	NA	NA	NA	NA	NA	NA	NA	NA	NA	NA	NA	NA	NA	NA	NA	NA	NA	NA	NA	NA	regulation of dendrite morphogenesis (GO:0048814)	0.00572991	PTPRD;ADGRB3;HECW2;IL1RAPL1	NA	NA	NA	membrane biogenesis (GO:0044091)	0.0479984	ANK3	NA	NA
NA	NA	NA	NA	NA	NA	NA	NA	NA	NA	NA	NA	NA	NA	NA	NA	NA	NA	NA	NA	NA	NA	NA	NA	NA	NA	NA	NA	NA	NA	NA	NA	NA	NA	NA	NA	NA	NA	NA	sodium ion transport (GO:0006814)	0.00626514	SLC24A2;SCN8A;ATP1B1;SCN2A;SCN1A;HCN1	NA	NA	NA	positive regulation of synaptic transmission; GABAergic (GO:0032230)	0.0479984	NLGN1	NA	NA
NA	NA	NA	NA	NA	NA	NA	NA	NA	NA	NA	NA	NA	NA	NA	NA	NA	NA	NA	NA	NA	NA	NA	NA	NA	NA	NA	NA	NA	NA	NA	NA	NA	NA	NA	NA	NA	NA	NA	positive regulation of sodium ion transmembrane transporter activity (GO:2000651)	0.00630455	DMD;ANK3;ATP1B1	NA	NA	NA	release of sequestered calcium ion into cytosol by endoplasmic reticulum (GO:1903514)	0.0479984	RYR2	NA	NA
NA	NA	NA	NA	NA	NA	NA	NA	NA	NA	NA	NA	NA	NA	NA	NA	NA	NA	NA	NA	NA	NA	NA	NA	NA	NA	NA	NA	NA	NA	NA	NA	NA	NA	NA	NA	NA	NA	NA	regulation of secretion by cell (GO:1903530)	0.00630455	RIMS2;RIMS1;SYT1;CPLX2;STXBP5L	NA	NA	NA	response to alkaloid (GO:0043279)	0.0479984	RYR2	NA	NA
NA	NA	NA	NA	NA	NA	NA	NA	NA	NA	NA	NA	NA	NA	NA	NA	NA	NA	NA	NA	NA	NA	NA	NA	NA	NA	NA	NA	NA	NA	NA	NA	NA	NA	NA	NA	NA	NA	NA	response to ethanol (GO:0045471)	0.0075845	GRIN2A;GRIN2B;GRIN1	NA	NA	NA	response to caffeine (GO:0031000)	0.0479984	RYR2	NA	NA
NA	NA	NA	NA	NA	NA	NA	NA	NA	NA	NA	NA	NA	NA	NA	NA	NA	NA	NA	NA	NA	NA	NA	NA	NA	NA	NA	NA	NA	NA	NA	NA	NA	NA	NA	NA	NA	NA	NA	membrane repolarization during cardiac muscle cell action potential (GO:0086013)	0.0075845	KCNH2;ATP1B1;KCNJ3	NA	NA	NA	regulation of non-membrane spanning protein tyrosine kinase activity (GO:1903995)	0.0479984	DOCK3	NA	NA
NA	NA	NA	NA	NA	NA	NA	NA	NA	NA	NA	NA	NA	NA	NA	NA	NA	NA	NA	NA	NA	NA	NA	NA	NA	NA	NA	NA	NA	NA	NA	NA	NA	NA	NA	NA	NA	NA	NA	cation transport (GO:0006812)	0.0081941	KCNJ6;SCN8A;KCNAB1;ATP1B1;SCN2A;SCN1A;KCNJ3;GRIN1	NA	NA	NA	positive regulation of membrane depolarization (GO:1904181)	0.0479984	ANK3	NA	NA
NA	NA	NA	NA	NA	NA	NA	NA	NA	NA	NA	NA	NA	NA	NA	NA	NA	NA	NA	NA	NA	NA	NA	NA	NA	NA	NA	NA	NA	NA	NA	NA	NA	NA	NA	NA	NA	NA	NA	membrane assembly (GO:0071709)	0.0083845	PTPRD;NLGN1;IL1RAPL1;ANK3	NA	NA	NA	cellular response to caffeine (GO:0071313)	0.0479984	RYR2	NA	NA
NA	NA	NA	NA	NA	NA	NA	NA	NA	NA	NA	NA	NA	NA	NA	NA	NA	NA	NA	NA	NA	NA	NA	NA	NA	NA	NA	NA	NA	NA	NA	NA	NA	NA	NA	NA	NA	NA	NA	glycosphingolipid biosynthetic process (GO:0006688)	0.00896069	ST8SIA5;B4GALT6;LARGE1	NA	NA	NA	protein localization to presynapse (GO:1905383)	0.0479984	DLG2	NA	NA
NA	NA	NA	NA	NA	NA	NA	NA	NA	NA	NA	NA	NA	NA	NA	NA	NA	NA	NA	NA	NA	NA	NA	NA	NA	NA	NA	NA	NA	NA	NA	NA	NA	NA	NA	NA	NA	NA	NA	protein localization to plasma membrane (GO:0072659)	0.0090898	SPTBN4;DPP6;ROCK2;KCNB1;MAP7;ANK3;ATP1B1	NA	NA	NA	excitatory synapse assembly (GO:1904861)	0.0479984	NLGN1	NA	NA
NA	NA	NA	NA	NA	NA	NA	NA	NA	NA	NA	NA	NA	NA	NA	NA	NA	NA	NA	NA	NA	NA	NA	NA	NA	NA	NA	NA	NA	NA	NA	NA	NA	NA	NA	NA	NA	NA	NA	inorganic anion transmembrane transport (GO:0098661)	0.00914983	GABRB3;GABRB2;ANO4;GABRG3;GABRG2	NA	NA	NA	cellular response to potassium ion (GO:0035865)	0.0479984	DLG2	NA	NA
NA	NA	NA	NA	NA	NA	NA	NA	NA	NA	NA	NA	NA	NA	NA	NA	NA	NA	NA	NA	NA	NA	NA	NA	NA	NA	NA	NA	NA	NA	NA	NA	NA	NA	NA	NA	NA	NA	NA	regulated exocytosis (GO:0045055)	0.00970591	RIMS2;RIMS1;SNAP25;SYT1;PCDH7;SCG3;CPLX2;CALM1	NA	NA	NA	anterograde axonal protein transport (GO:0099641)	0.0479984	DLG2	NA	NA
NA	NA	NA	NA	NA	NA	NA	NA	NA	NA	NA	NA	NA	NA	NA	NA	NA	NA	NA	NA	NA	NA	NA	NA	NA	NA	NA	NA	NA	NA	NA	NA	NA	NA	NA	NA	NA	NA	NA	positive regulation of signaling (GO:0023056)	0.00979774	RIMS2;RIMS1;CLSTN2;SYT1	NA	NA	NA	neuron fate specification (GO:0048665)	0.0479984	MYT1L	NA	NA
NA	NA	NA	NA	NA	NA	NA	NA	NA	NA	NA	NA	NA	NA	NA	NA	NA	NA	NA	NA	NA	NA	NA	NA	NA	NA	NA	NA	NA	NA	NA	NA	NA	NA	NA	NA	NA	NA	NA	positive regulation of dendrite extension (GO:1903861)	0.0101359	RIMS2;RIMS1;SYT1	NA	NA	NA	regulation of ATPase-coupled calcium transmembrane transporter activity (GO:1901894)	0.0479984	RYR2	NA	NA
NA	NA	NA	NA	NA	NA	NA	NA	NA	NA	NA	NA	NA	NA	NA	NA	NA	NA	NA	NA	NA	NA	NA	NA	NA	NA	NA	NA	NA	NA	NA	NA	NA	NA	NA	NA	NA	NA	NA	negative regulation of amyloid-beta formation (GO:1902430)	0.0101359	PRNP;RTN3;RTN1	NA	NA	NA	axo-dendritic protein transport (GO:0099640)	0.0479984	DLG2	NA	NA
NA	NA	NA	NA	NA	NA	NA	NA	NA	NA	NA	NA	NA	NA	NA	NA	NA	NA	NA	NA	NA	NA	NA	NA	NA	NA	NA	NA	NA	NA	NA	NA	NA	NA	NA	NA	NA	NA	NA	protein localization to cell periphery (GO:1990778)	0.0101446	SPTBN4;DPP6;ROCK2;KCNB1;MAP7;ANK3;ATP1B1	NA	NA	NA	response to epinephrine (GO:0071871)	0.0479984	RYR2	NA	NA
NA	NA	NA	NA	NA	NA	NA	NA	NA	NA	NA	NA	NA	NA	NA	NA	NA	NA	NA	NA	NA	NA	NA	NA	NA	NA	NA	NA	NA	NA	NA	NA	NA	NA	NA	NA	NA	NA	NA	calcium-mediated signaling (GO:0019722)	0.0102924	CHRM3;PRNP;RCAN2;CACNA1C;KSR2;ATP1B1	NA	NA	NA	positive regulation of homotypic cell-cell adhesion (GO:0034112)	0.0479984	ANK3	NA	NA
NA	NA	NA	NA	NA	NA	NA	NA	NA	NA	NA	NA	NA	NA	NA	NA	NA	NA	NA	NA	NA	NA	NA	NA	NA	NA	NA	NA	NA	NA	NA	NA	NA	NA	NA	NA	NA	NA	NA	regulation of dendrite development (GO:0050773)	0.0102924	ADGRB3;HECW2;COBL;CSMD3	NA	NA	NA	postsynaptic density organization (GO:0097106)	0.0479984	NLGN1	NA	NA
NA	NA	NA	NA	NA	NA	NA	NA	NA	NA	NA	NA	NA	NA	NA	NA	NA	NA	NA	NA	NA	NA	NA	NA	NA	NA	NA	NA	NA	NA	NA	NA	NA	NA	NA	NA	NA	NA	NA	positive regulation of cation channel activity (GO:2001259)	0.0112316	AKAP6;CALM3;ANK3;CALM1	NA	NA	NA	cardiac muscle hypertrophy (GO:0003300)	0.0479984	RYR2	NA	NA
NA	NA	NA	NA	NA	NA	NA	NA	NA	NA	NA	NA	NA	NA	NA	NA	NA	NA	NA	NA	NA	NA	NA	NA	NA	NA	NA	NA	NA	NA	NA	NA	NA	NA	NA	NA	NA	NA	NA	regulation of delayed rectifier potassium channel activity (GO:1902259)	0.011373	AKAP6;KCNAB1;ANK3	NA	NA	NA	response to potassium ion (GO:0035864)	0.0479984	DLG2	NA	NA
NA	NA	NA	NA	NA	NA	NA	NA	NA	NA	NA	NA	NA	NA	NA	NA	NA	NA	NA	NA	NA	NA	NA	NA	NA	NA	NA	NA	NA	NA	NA	NA	NA	NA	NA	NA	NA	NA	NA	regulation of dendrite extension (GO:1903859)	0.011373	RIMS2;RIMS1;SYT1	NA	NA	NA	cellular response to epinephrine stimulus (GO:0071872)	0.0479984	RYR2	NA	NA
NA	NA	NA	NA	NA	NA	NA	NA	NA	NA	NA	NA	NA	NA	NA	NA	NA	NA	NA	NA	NA	NA	NA	NA	NA	NA	NA	NA	NA	NA	NA	NA	NA	NA	NA	NA	NA	NA	NA	positive regulation of neurogenesis (GO:0050769)	0.012334	ROBO2;PTPRD;IL1RAPL1;SLIT2;PLXNA4	NA	NA	NA	positive regulation of cell growth (GO:0030307)	0.0479984	RIMS2;SYT1	NA	NA
NA	NA	NA	NA	NA	NA	NA	NA	NA	NA	NA	NA	NA	NA	NA	NA	NA	NA	NA	NA	NA	NA	NA	NA	NA	NA	NA	NA	NA	NA	NA	NA	NA	NA	NA	NA	NA	NA	NA	calcium ion transmembrane import into cytosol (GO:0097553)	0.012334	SLC24A2;GRIN2A;GRIN2B;GRIN1	NA	NA	NA	cell junction assembly (GO:0034329)	0.0479984	NLGN1;CDH12	NA	NA
NA	NA	NA	NA	NA	NA	NA	NA	NA	NA	NA	NA	NA	NA	NA	NA	NA	NA	NA	NA	NA	NA	NA	NA	NA	NA	NA	NA	NA	NA	NA	NA	NA	NA	NA	NA	NA	NA	NA	heterophilic cell-cell adhesion via plasma membrane cell adhesion molecules (GO:0007157)	0.012334	PTPRD;NLGN1;TENM2;IL1RAPL1	NA	NA	NA	regulation of insulin secretion (GO:0050796)	0.0491	SNAP25;KCNC2	NA	NA
NA	NA	NA	NA	NA	NA	NA	NA	NA	NA	NA	NA	NA	NA	NA	NA	NA	NA	NA	NA	NA	NA	NA	NA	NA	NA	NA	NA	NA	NA	NA	NA	NA	NA	NA	NA	NA	NA	NA	potassium ion import across plasma membrane (GO:1990573)	0.012334	KCNH2;KCNJ6;ATP1B1;KCNJ3	NA	NA	NA	epithelial cell apoptotic process (GO:1904019)	0.0491	RYR2	NA	NA
NA	NA	NA	NA	NA	NA	NA	NA	NA	NA	NA	NA	NA	NA	NA	NA	NA	NA	NA	NA	NA	NA	NA	NA	NA	NA	NA	NA	NA	NA	NA	NA	NA	NA	NA	NA	NA	NA	NA	cardiac muscle cell contraction (GO:0086003)	0.012334	CACNA1C;FGF12;SCN1A	NA	NA	NA	regulation of gap junction assembly (GO:1903596)	0.0491	CNTNAP2	NA	NA
NA	NA	NA	NA	NA	NA	NA	NA	NA	NA	NA	NA	NA	NA	NA	NA	NA	NA	NA	NA	NA	NA	NA	NA	NA	NA	NA	NA	NA	NA	NA	NA	NA	NA	NA	NA	NA	NA	NA	regulation of nervous system process (GO:0031644)	0.012334	ROCK2;DLGAP1;DLGAP2	NA	NA	NA	cellular response to nitric oxide (GO:0071732)	0.0491	KCNC2	NA	NA
NA	NA	NA	NA	NA	NA	NA	NA	NA	NA	NA	NA	NA	NA	NA	NA	NA	NA	NA	NA	NA	NA	NA	NA	NA	NA	NA	NA	NA	NA	NA	NA	NA	NA	NA	NA	NA	NA	NA	excitatory postsynaptic potential (GO:0060079)	0.012334	GRIN2A;GRIN2B;GRIN1	NA	NA	NA	cellular response to reactive nitrogen species (GO:1902170)	0.0491	KCNC2	NA	NA
NA	NA	NA	NA	NA	NA	NA	NA	NA	NA	NA	NA	NA	NA	NA	NA	NA	NA	NA	NA	NA	NA	NA	NA	NA	NA	NA	NA	NA	NA	NA	NA	NA	NA	NA	NA	NA	NA	NA	regulation of synaptic vesicle exocytosis (GO:2000300)	0.012334	RIMS2;RIMS1;NLGN1	NA	NA	NA	neuronal ion channel clustering (GO:0045161)	0.0491	CNTNAP2	NA	NA
NA	NA	NA	NA	NA	NA	NA	NA	NA	NA	NA	NA	NA	NA	NA	NA	NA	NA	NA	NA	NA	NA	NA	NA	NA	NA	NA	NA	NA	NA	NA	NA	NA	NA	NA	NA	NA	NA	NA	negative regulation of amyloid precursor protein catabolic process (GO:1902992)	0.012334	PRNP;RTN3;RTN1	NA	NA	NA	response to magnesium ion (GO:0032026)	0.0491	ANK3	NA	NA
NA	NA	NA	NA	NA	NA	NA	NA	NA	NA	NA	NA	NA	NA	NA	NA	NA	NA	NA	NA	NA	NA	NA	NA	NA	NA	NA	NA	NA	NA	NA	NA	NA	NA	NA	NA	NA	NA	NA	neurotransmitter transport (GO:0006836)	0.0128217	SNAP25;RIMS1;PTPRN2;SYT1;SYN3	NA	NA	NA	postsynaptic membrane assembly (GO:0097104)	0.0491	NLGN1	NA	NA
NA	NA	NA	NA	NA	NA	NA	NA	NA	NA	NA	NA	NA	NA	NA	NA	NA	NA	NA	NA	NA	NA	NA	NA	NA	NA	NA	NA	NA	NA	NA	NA	NA	NA	NA	NA	NA	NA	NA	brain development (GO:0007420)	0.0128865	ROBO2;CNTNAP2;GRIN2A;GRIN2B;PBX1;ADGRL2;GRIN1	NA	NA	NA	positive regulation of membrane potential (GO:0045838)	0.0491	ANK3	NA	NA
NA	NA	NA	NA	NA	NA	NA	NA	NA	NA	NA	NA	NA	NA	NA	NA	NA	NA	NA	NA	NA	NA	NA	NA	NA	NA	NA	NA	NA	NA	NA	NA	NA	NA	NA	NA	NA	NA	NA	cellular response to organic cyclic compound (GO:0071407)	0.0128865	GABRB3;GABRB2;IGFBP5;ROCK2;AKAP6;GABRG2;HCN1	NA	NA	NA	NA	NA	NA	NA	NA
NA	NA	NA	NA	NA	NA	NA	NA	NA	NA	NA	NA	NA	NA	NA	NA	NA	NA	NA	NA	NA	NA	NA	NA	NA	NA	NA	NA	NA	NA	NA	NA	NA	NA	NA	NA	NA	NA	NA	regulation of retinal ganglion cell axon guidance (GO:0090259)	0.0128865	PTPRO;SLIT2	NA	NA	NA	NA	NA	NA	NA	NA
NA	NA	NA	NA	NA	NA	NA	NA	NA	NA	NA	NA	NA	NA	NA	NA	NA	NA	NA	NA	NA	NA	NA	NA	NA	NA	NA	NA	NA	NA	NA	NA	NA	NA	NA	NA	NA	NA	NA	regulation of voltage-gated sodium channel activity (GO:1905150)	0.0128865	FGF14;FGF12	NA	NA	NA	NA	NA	NA	NA	NA
NA	NA	NA	NA	NA	NA	NA	NA	NA	NA	NA	NA	NA	NA	NA	NA	NA	NA	NA	NA	NA	NA	NA	NA	NA	NA	NA	NA	NA	NA	NA	NA	NA	NA	NA	NA	NA	NA	NA	protein localization to axon (GO:0099612)	0.0128865	CNTNAP2;ANK3	NA	NA	NA	NA	NA	NA	NA	NA
NA	NA	NA	NA	NA	NA	NA	NA	NA	NA	NA	NA	NA	NA	NA	NA	NA	NA	NA	NA	NA	NA	NA	NA	NA	NA	NA	NA	NA	NA	NA	NA	NA	NA	NA	NA	NA	NA	NA	regulation of peptide hormone secretion (GO:0090276)	0.0129534	SNAP25;KCNB1;CACNA1C;CACNA1E;RAPGEF4	NA	NA	NA	NA	NA	NA	NA	NA
NA	NA	NA	NA	NA	NA	NA	NA	NA	NA	NA	NA	NA	NA	NA	NA	NA	NA	NA	NA	NA	NA	NA	NA	NA	NA	NA	NA	NA	NA	NA	NA	NA	NA	NA	NA	NA	NA	NA	response to amyloid-beta (GO:1904645)	0.0136112	PRNP;GRIN2A;CACNA1B;GRIN1	NA	NA	NA	NA	NA	NA	NA	NA
NA	NA	NA	NA	NA	NA	NA	NA	NA	NA	NA	NA	NA	NA	NA	NA	NA	NA	NA	NA	NA	NA	NA	NA	NA	NA	NA	NA	NA	NA	NA	NA	NA	NA	NA	NA	NA	NA	NA	actomyosin structure organization (GO:0031032)	0.0143676	FRMD5;ROCK2;PHACTR1;CDC42BPA;CIT	NA	NA	NA	NA	NA	NA	NA	NA
NA	NA	NA	NA	NA	NA	NA	NA	NA	NA	NA	NA	NA	NA	NA	NA	NA	NA	NA	NA	NA	NA	NA	NA	NA	NA	NA	NA	NA	NA	NA	NA	NA	NA	NA	NA	NA	NA	NA	positive regulation of nervous system development (GO:0051962)	0.0145767	PTPRD;NLGN1;CLSTN2;IL1RAPL1	NA	NA	NA	NA	NA	NA	NA	NA
NA	NA	NA	NA	NA	NA	NA	NA	NA	NA	NA	NA	NA	NA	NA	NA	NA	NA	NA	NA	NA	NA	NA	NA	NA	NA	NA	NA	NA	NA	NA	NA	NA	NA	NA	NA	NA	NA	NA	inorganic cation import across plasma membrane (GO:0098659)	0.0149494	KCNH2;SLC24A2;KCNJ6;ATP1B1;KCNJ3	NA	NA	NA	NA	NA	NA	NA	NA
NA	NA	NA	NA	NA	NA	NA	NA	NA	NA	NA	NA	NA	NA	NA	NA	NA	NA	NA	NA	NA	NA	NA	NA	NA	NA	NA	NA	NA	NA	NA	NA	NA	NA	NA	NA	NA	NA	NA	neuron apoptotic process (GO:0051402)	0.0149494	SCN2A;GAPDH;CIT	NA	NA	NA	NA	NA	NA	NA	NA
NA	NA	NA	NA	NA	NA	NA	NA	NA	NA	NA	NA	NA	NA	NA	NA	NA	NA	NA	NA	NA	NA	NA	NA	NA	NA	NA	NA	NA	NA	NA	NA	NA	NA	NA	NA	NA	NA	NA	long-term synaptic potentiation (GO:0060291)	0.0149494	SLC24A2;GRIN2A;GRIN2B	NA	NA	NA	NA	NA	NA	NA	NA
NA	NA	NA	NA	NA	NA	NA	NA	NA	NA	NA	NA	NA	NA	NA	NA	NA	NA	NA	NA	NA	NA	NA	NA	NA	NA	NA	NA	NA	NA	NA	NA	NA	NA	NA	NA	NA	NA	NA	regulation of synaptic transmission; glutamatergic (GO:0051966)	0.0153363	NLGN1;GRM7;SYT1;CACNG2	NA	NA	NA	NA	NA	NA	NA	NA
NA	NA	NA	NA	NA	NA	NA	NA	NA	NA	NA	NA	NA	NA	NA	NA	NA	NA	NA	NA	NA	NA	NA	NA	NA	NA	NA	NA	NA	NA	NA	NA	NA	NA	NA	NA	NA	NA	NA	regulation of ion transport (GO:0043269)	0.0162877	SPTBN4;KCNJ6;SYT1;ANK3;KCNJ3	NA	NA	NA	NA	NA	NA	NA	NA
NA	NA	NA	NA	NA	NA	NA	NA	NA	NA	NA	NA	NA	NA	NA	NA	NA	NA	NA	NA	NA	NA	NA	NA	NA	NA	NA	NA	NA	NA	NA	NA	NA	NA	NA	NA	NA	NA	NA	negative regulation of monocyte chemotaxis (GO:0090027)	0.0174377	SLIT2;NBL1	NA	NA	NA	NA	NA	NA	NA	NA
NA	NA	NA	NA	NA	NA	NA	NA	NA	NA	NA	NA	NA	NA	NA	NA	NA	NA	NA	NA	NA	NA	NA	NA	NA	NA	NA	NA	NA	NA	NA	NA	NA	NA	NA	NA	NA	NA	NA	neurotransmitter-gated ion channel clustering (GO:0072578)	0.0174377	NLGN1;GPHN	NA	NA	NA	NA	NA	NA	NA	NA
NA	NA	NA	NA	NA	NA	NA	NA	NA	NA	NA	NA	NA	NA	NA	NA	NA	NA	NA	NA	NA	NA	NA	NA	NA	NA	NA	NA	NA	NA	NA	NA	NA	NA	NA	NA	NA	NA	NA	retinal ganglion cell axon guidance (GO:0031290)	0.0174377	ROBO2;SLIT2	NA	NA	NA	NA	NA	NA	NA	NA
NA	NA	NA	NA	NA	NA	NA	NA	NA	NA	NA	NA	NA	NA	NA	NA	NA	NA	NA	NA	NA	NA	NA	NA	NA	NA	NA	NA	NA	NA	NA	NA	NA	NA	NA	NA	NA	NA	NA	negative regulation of protein modification process (GO:0031400)	0.017655	PRNP;NTRK3;DMD;SLIT2;SH3GL2	NA	NA	NA	NA	NA	NA	NA	NA
NA	NA	NA	NA	NA	NA	NA	NA	NA	NA	NA	NA	NA	NA	NA	NA	NA	NA	NA	NA	NA	NA	NA	NA	NA	NA	NA	NA	NA	NA	NA	NA	NA	NA	NA	NA	NA	NA	NA	regulation of neuron projection development (GO:0010975)	0.0196084	LRRC7;NTRK3;PTPRO;IL1RAPL1;CHN1;CSMD3;PAK3	NA	NA	NA	NA	NA	NA	NA	NA
NA	NA	NA	NA	NA	NA	NA	NA	NA	NA	NA	NA	NA	NA	NA	NA	NA	NA	NA	NA	NA	NA	NA	NA	NA	NA	NA	NA	NA	NA	NA	NA	NA	NA	NA	NA	NA	NA	NA	canonical glycolysis (GO:0061621)	0.0205948	PKM;ENO2;GAPDH	NA	NA	NA	NA	NA	NA	NA	NA
NA	NA	NA	NA	NA	NA	NA	NA	NA	NA	NA	NA	NA	NA	NA	NA	NA	NA	NA	NA	NA	NA	NA	NA	NA	NA	NA	NA	NA	NA	NA	NA	NA	NA	NA	NA	NA	NA	NA	glucose catabolic process to pyruvate (GO:0061718)	0.0205948	PKM;ENO2;GAPDH	NA	NA	NA	NA	NA	NA	NA	NA
NA	NA	NA	NA	NA	NA	NA	NA	NA	NA	NA	NA	NA	NA	NA	NA	NA	NA	NA	NA	NA	NA	NA	NA	NA	NA	NA	NA	NA	NA	NA	NA	NA	NA	NA	NA	NA	NA	NA	positive regulation of protein targeting to membrane (GO:0090314)	0.0205948	PRNP;KCNB1;ANK3	NA	NA	NA	NA	NA	NA	NA	NA
NA	NA	NA	NA	NA	NA	NA	NA	NA	NA	NA	NA	NA	NA	NA	NA	NA	NA	NA	NA	NA	NA	NA	NA	NA	NA	NA	NA	NA	NA	NA	NA	NA	NA	NA	NA	NA	NA	NA	regulation of protein secretion (GO:0050708)	0.0216407	SNAP25;KCNB1;CACNA1C;CACNA1E;RAPGEF4;STXBP5L	NA	NA	NA	NA	NA	NA	NA	NA
NA	NA	NA	NA	NA	NA	NA	NA	NA	NA	NA	NA	NA	NA	NA	NA	NA	NA	NA	NA	NA	NA	NA	NA	NA	NA	NA	NA	NA	NA	NA	NA	NA	NA	NA	NA	NA	NA	NA	regulation of release of sequestered calcium ion into cytosol (GO:0051279)	0.0218841	AKAP6;DMD;CALM3;CALM1	NA	NA	NA	NA	NA	NA	NA	NA
NA	NA	NA	NA	NA	NA	NA	NA	NA	NA	NA	NA	NA	NA	NA	NA	NA	NA	NA	NA	NA	NA	NA	NA	NA	NA	NA	NA	NA	NA	NA	NA	NA	NA	NA	NA	NA	NA	NA	positive regulation of developmental growth (GO:0048639)	0.0218841	RIMS2;RIMS1;SYT1;PLCB1	NA	NA	NA	NA	NA	NA	NA	NA
NA	NA	NA	NA	NA	NA	NA	NA	NA	NA	NA	NA	NA	NA	NA	NA	NA	NA	NA	NA	NA	NA	NA	NA	NA	NA	NA	NA	NA	NA	NA	NA	NA	NA	NA	NA	NA	NA	NA	synapse organization (GO:0050808)	0.0218841	KIRREL3;PTPRD;NLGN1;ANK3;PAK3;GPHN	NA	NA	NA	NA	NA	NA	NA	NA
NA	NA	NA	NA	NA	NA	NA	NA	NA	NA	NA	NA	NA	NA	NA	NA	NA	NA	NA	NA	NA	NA	NA	NA	NA	NA	NA	NA	NA	NA	NA	NA	NA	NA	NA	NA	NA	NA	NA	regulation of cardiac muscle cell action potential (GO:0098901)	0.0218841	CALM3;CACNA1C;CALM1	NA	NA	NA	NA	NA	NA	NA	NA
NA	NA	NA	NA	NA	NA	NA	NA	NA	NA	NA	NA	NA	NA	NA	NA	NA	NA	NA	NA	NA	NA	NA	NA	NA	NA	NA	NA	NA	NA	NA	NA	NA	NA	NA	NA	NA	NA	NA	chemical synaptic transmission; postsynaptic (GO:0099565)	0.0218841	GRIN2A;GRIN2B;GRIN1	NA	NA	NA	NA	NA	NA	NA	NA
NA	NA	NA	NA	NA	NA	NA	NA	NA	NA	NA	NA	NA	NA	NA	NA	NA	NA	NA	NA	NA	NA	NA	NA	NA	NA	NA	NA	NA	NA	NA	NA	NA	NA	NA	NA	NA	NA	NA	glycolytic process through glucose-6-phosphate (GO:0061620)	0.0218841	PKM;ENO2;GAPDH	NA	NA	NA	NA	NA	NA	NA	NA
NA	NA	NA	NA	NA	NA	NA	NA	NA	NA	NA	NA	NA	NA	NA	NA	NA	NA	NA	NA	NA	NA	NA	NA	NA	NA	NA	NA	NA	NA	NA	NA	NA	NA	NA	NA	NA	NA	NA	adenylate cyclase-activating dopamine receptor signaling pathway (GO:0007191)	0.0218841	GNAL;GNAS	NA	NA	NA	NA	NA	NA	NA	NA
NA	NA	NA	NA	NA	NA	NA	NA	NA	NA	NA	NA	NA	NA	NA	NA	NA	NA	NA	NA	NA	NA	NA	NA	NA	NA	NA	NA	NA	NA	NA	NA	NA	NA	NA	NA	NA	NA	NA	neuron projection arborization (GO:0140058)	0.0218841	NLGN1;PHACTR1	NA	NA	NA	NA	NA	NA	NA	NA
NA	NA	NA	NA	NA	NA	NA	NA	NA	NA	NA	NA	NA	NA	NA	NA	NA	NA	NA	NA	NA	NA	NA	NA	NA	NA	NA	NA	NA	NA	NA	NA	NA	NA	NA	NA	NA	NA	NA	calcium ion transmembrane transport (GO:0070588)	0.0218841	SLC24A2;GRIN2A;CACNA1C;GRIN2B;GRIN1	NA	NA	NA	NA	NA	NA	NA	NA
NA	NA	NA	NA	NA	NA	NA	NA	NA	NA	NA	NA	NA	NA	NA	NA	NA	NA	NA	NA	NA	NA	NA	NA	NA	NA	NA	NA	NA	NA	NA	NA	NA	NA	NA	NA	NA	NA	NA	neuron differentiation (GO:0030182)	0.0239386	PTPRD;TENM2;ATP8A2;MYT1L;IL1RAPL1;ATP2B2;PBX1	NA	NA	NA	NA	NA	NA	NA	NA
NA	NA	NA	NA	NA	NA	NA	NA	NA	NA	NA	NA	NA	NA	NA	NA	NA	NA	NA	NA	NA	NA	NA	NA	NA	NA	NA	NA	NA	NA	NA	NA	NA	NA	NA	NA	NA	NA	NA	positive regulation of ion transmembrane transporter activity (GO:0032414)	0.0239386	DMD;ANK3;ATP1B1	NA	NA	NA	NA	NA	NA	NA	NA
NA	NA	NA	NA	NA	NA	NA	NA	NA	NA	NA	NA	NA	NA	NA	NA	NA	NA	NA	NA	NA	NA	NA	NA	NA	NA	NA	NA	NA	NA	NA	NA	NA	NA	NA	NA	NA	NA	NA	negative regulation of cation channel activity (GO:2001258)	0.026368	KCNAB1;CALM3;CALM1	NA	NA	NA	NA	NA	NA	NA	NA
NA	NA	NA	NA	NA	NA	NA	NA	NA	NA	NA	NA	NA	NA	NA	NA	NA	NA	NA	NA	NA	NA	NA	NA	NA	NA	NA	NA	NA	NA	NA	NA	NA	NA	NA	NA	NA	NA	NA	calcium-ion regulated exocytosis (GO:0017156)	0.026368	RIMS2;RIMS1;SYT1	NA	NA	NA	NA	NA	NA	NA	NA
NA	NA	NA	NA	NA	NA	NA	NA	NA	NA	NA	NA	NA	NA	NA	NA	NA	NA	NA	NA	NA	NA	NA	NA	NA	NA	NA	NA	NA	NA	NA	NA	NA	NA	NA	NA	NA	NA	NA	protein localization to presynapse (GO:1905383)	0.0266165	DLG2;KIF5C	NA	NA	NA	NA	NA	NA	NA	NA
NA	NA	NA	NA	NA	NA	NA	NA	NA	NA	NA	NA	NA	NA	NA	NA	NA	NA	NA	NA	NA	NA	NA	NA	NA	NA	NA	NA	NA	NA	NA	NA	NA	NA	NA	NA	NA	NA	NA	anterograde axonal protein transport (GO:0099641)	0.0266165	DLG2;KIF5C	NA	NA	NA	NA	NA	NA	NA	NA
NA	NA	NA	NA	NA	NA	NA	NA	NA	NA	NA	NA	NA	NA	NA	NA	NA	NA	NA	NA	NA	NA	NA	NA	NA	NA	NA	NA	NA	NA	NA	NA	NA	NA	NA	NA	NA	NA	NA	axo-dendritic protein transport (GO:0099640)	0.0266165	DLG2;KIF5C	NA	NA	NA	NA	NA	NA	NA	NA
NA	NA	NA	NA	NA	NA	NA	NA	NA	NA	NA	NA	NA	NA	NA	NA	NA	NA	NA	NA	NA	NA	NA	NA	NA	NA	NA	NA	NA	NA	NA	NA	NA	NA	NA	NA	NA	NA	NA	regulation of cyclic-nucleotide phosphodiesterase activity (GO:0051342)	0.0266165	CALM3;CALM1	NA	NA	NA	NA	NA	NA	NA	NA
NA	NA	NA	NA	NA	NA	NA	NA	NA	NA	NA	NA	NA	NA	NA	NA	NA	NA	NA	NA	NA	NA	NA	NA	NA	NA	NA	NA	NA	NA	NA	NA	NA	NA	NA	NA	NA	NA	NA	regulation of dendritic spine maintenance (GO:1902950)	0.0266165	PRNP;GRIN2B	NA	NA	NA	NA	NA	NA	NA	NA
NA	NA	NA	NA	NA	NA	NA	NA	NA	NA	NA	NA	NA	NA	NA	NA	NA	NA	NA	NA	NA	NA	NA	NA	NA	NA	NA	NA	NA	NA	NA	NA	NA	NA	NA	NA	NA	NA	NA	neurotransmitter receptor diffusion trapping (GO:0099628)	0.0266165	CACNG2;GPHN	NA	NA	NA	NA	NA	NA	NA	NA
NA	NA	NA	NA	NA	NA	NA	NA	NA	NA	NA	NA	NA	NA	NA	NA	NA	NA	NA	NA	NA	NA	NA	NA	NA	NA	NA	NA	NA	NA	NA	NA	NA	NA	NA	NA	NA	NA	NA	ventricular cardiac muscle cell membrane repolarization (GO:0099625)	0.0266165	KCNH2;KCNJ3	NA	NA	NA	NA	NA	NA	NA	NA
NA	NA	NA	NA	NA	NA	NA	NA	NA	NA	NA	NA	NA	NA	NA	NA	NA	NA	NA	NA	NA	NA	NA	NA	NA	NA	NA	NA	NA	NA	NA	NA	NA	NA	NA	NA	NA	NA	NA	postsynaptic neurotransmitter receptor diffusion trapping (GO:0098970)	0.0266165	CACNG2;GPHN	NA	NA	NA	NA	NA	NA	NA	NA
NA	NA	NA	NA	NA	NA	NA	NA	NA	NA	NA	NA	NA	NA	NA	NA	NA	NA	NA	NA	NA	NA	NA	NA	NA	NA	NA	NA	NA	NA	NA	NA	NA	NA	NA	NA	NA	NA	NA	receptor clustering (GO:0043113)	0.027474	NLGN1;DLG2;LRRC7	NA	NA	NA	NA	NA	NA	NA	NA
NA	NA	NA	NA	NA	NA	NA	NA	NA	NA	NA	NA	NA	NA	NA	NA	NA	NA	NA	NA	NA	NA	NA	NA	NA	NA	NA	NA	NA	NA	NA	NA	NA	NA	NA	NA	NA	NA	NA	calcium ion import (GO:0070509)	0.027474	CACNA1B;CACNA1C;CACNA1E	NA	NA	NA	NA	NA	NA	NA	NA
NA	NA	NA	NA	NA	NA	NA	NA	NA	NA	NA	NA	NA	NA	NA	NA	NA	NA	NA	NA	NA	NA	NA	NA	NA	NA	NA	NA	NA	NA	NA	NA	NA	NA	NA	NA	NA	NA	NA	regulation of protein targeting to membrane (GO:0090313)	0.0300337	PRNP;KCNB1;ANK3	NA	NA	NA	NA	NA	NA	NA	NA
NA	NA	NA	NA	NA	NA	NA	NA	NA	NA	NA	NA	NA	NA	NA	NA	NA	NA	NA	NA	NA	NA	NA	NA	NA	NA	NA	NA	NA	NA	NA	NA	NA	NA	NA	NA	NA	NA	NA	glycolytic process (GO:0006096)	0.0300337	PKM;ENO2;GAPDH	NA	NA	NA	NA	NA	NA	NA	NA
NA	NA	NA	NA	NA	NA	NA	NA	NA	NA	NA	NA	NA	NA	NA	NA	NA	NA	NA	NA	NA	NA	NA	NA	NA	NA	NA	NA	NA	NA	NA	NA	NA	NA	NA	NA	NA	NA	NA	regulation of striated muscle contraction (GO:0006942)	0.0325434	DMD;CALM3;CALM1	NA	NA	NA	NA	NA	NA	NA	NA
NA	NA	NA	NA	NA	NA	NA	NA	NA	NA	NA	NA	NA	NA	NA	NA	NA	NA	NA	NA	NA	NA	NA	NA	NA	NA	NA	NA	NA	NA	NA	NA	NA	NA	NA	NA	NA	NA	NA	positive regulation of endopeptidase activity (GO:0010950)	0.0325434	ROCK2;GRIN2B;GRIN1	NA	NA	NA	NA	NA	NA	NA	NA
NA	NA	NA	NA	NA	NA	NA	NA	NA	NA	NA	NA	NA	NA	NA	NA	NA	NA	NA	NA	NA	NA	NA	NA	NA	NA	NA	NA	NA	NA	NA	NA	NA	NA	NA	NA	NA	NA	NA	neuronal ion channel clustering (GO:0045161)	0.0325434	CNTNAP2;SPTBN4	NA	NA	NA	NA	NA	NA	NA	NA
NA	NA	NA	NA	NA	NA	NA	NA	NA	NA	NA	NA	NA	NA	NA	NA	NA	NA	NA	NA	NA	NA	NA	NA	NA	NA	NA	NA	NA	NA	NA	NA	NA	NA	NA	NA	NA	NA	NA	cellular response to cAMP (GO:0071320)	0.0355055	IGFBP5;AKAP6;HCN1	NA	NA	NA	NA	NA	NA	NA	NA
NA	NA	NA	NA	NA	NA	NA	NA	NA	NA	NA	NA	NA	NA	NA	NA	NA	NA	NA	NA	NA	NA	NA	NA	NA	NA	NA	NA	NA	NA	NA	NA	NA	NA	NA	NA	NA	NA	NA	aortic valve morphogenesis (GO:0003180)	0.0383093	ROBO2;ROCK2;SLIT2	NA	NA	NA	NA	NA	NA	NA	NA
NA	NA	NA	NA	NA	NA	NA	NA	NA	NA	NA	NA	NA	NA	NA	NA	NA	NA	NA	NA	NA	NA	NA	NA	NA	NA	NA	NA	NA	NA	NA	NA	NA	NA	NA	NA	NA	NA	NA	metal ion export (GO:0070839)	0.0383093	KCNH2;KCNT2;ATP1B1	NA	NA	NA	NA	NA	NA	NA	NA
NA	NA	NA	NA	NA	NA	NA	NA	NA	NA	NA	NA	NA	NA	NA	NA	NA	NA	NA	NA	NA	NA	NA	NA	NA	NA	NA	NA	NA	NA	NA	NA	NA	NA	NA	NA	NA	NA	NA	negative regulation of delayed rectifier potassium channel activity (GO:1902260)	0.0383093	KCNAB1;ANK3	NA	NA	NA	NA	NA	NA	NA	NA
NA	NA	NA	NA	NA	NA	NA	NA	NA	NA	NA	NA	NA	NA	NA	NA	NA	NA	NA	NA	NA	NA	NA	NA	NA	NA	NA	NA	NA	NA	NA	NA	NA	NA	NA	NA	NA	NA	NA	cellular response to acetylcholine (GO:1905145)	0.0383093	CHRM3;ROCK2	NA	NA	NA	NA	NA	NA	NA	NA
NA	NA	NA	NA	NA	NA	NA	NA	NA	NA	NA	NA	NA	NA	NA	NA	NA	NA	NA	NA	NA	NA	NA	NA	NA	NA	NA	NA	NA	NA	NA	NA	NA	NA	NA	NA	NA	NA	NA	regulation of high voltage-gated calcium channel activity (GO:1901841)	0.0383093	CALM3;CALM1	NA	NA	NA	NA	NA	NA	NA	NA
NA	NA	NA	NA	NA	NA	NA	NA	NA	NA	NA	NA	NA	NA	NA	NA	NA	NA	NA	NA	NA	NA	NA	NA	NA	NA	NA	NA	NA	NA	NA	NA	NA	NA	NA	NA	NA	NA	NA	negative regulation of voltage-gated calcium channel activity (GO:1901386)	0.0383093	CALM3;CALM1	NA	NA	NA	NA	NA	NA	NA	NA
NA	NA	NA	NA	NA	NA	NA	NA	NA	NA	NA	NA	NA	NA	NA	NA	NA	NA	NA	NA	NA	NA	NA	NA	NA	NA	NA	NA	NA	NA	NA	NA	NA	NA	NA	NA	NA	NA	NA	regulation of postsynaptic neurotransmitter receptor activity (GO:0098962)	0.0383093	DLGAP1;DLGAP2	NA	NA	NA	NA	NA	NA	NA	NA
NA	NA	NA	NA	NA	NA	NA	NA	NA	NA	NA	NA	NA	NA	NA	NA	NA	NA	NA	NA	NA	NA	NA	NA	NA	NA	NA	NA	NA	NA	NA	NA	NA	NA	NA	NA	NA	NA	NA	ionotropic glutamate receptor signaling pathway (GO:0035235)	0.0383093	GRIA2;GRIN1	NA	NA	NA	NA	NA	NA	NA	NA
NA	NA	NA	NA	NA	NA	NA	NA	NA	NA	NA	NA	NA	NA	NA	NA	NA	NA	NA	NA	NA	NA	NA	NA	NA	NA	NA	NA	NA	NA	NA	NA	NA	NA	NA	NA	NA	NA	NA	regulation of insulin secretion (GO:0050796)	0.03939	SNAP25;KCNB1;CACNA1C;CACNA1E;RAPGEF4	NA	NA	NA	NA	NA	NA	NA	NA
NA	NA	NA	NA	NA	NA	NA	NA	NA	NA	NA	NA	NA	NA	NA	NA	NA	NA	NA	NA	NA	NA	NA	NA	NA	NA	NA	NA	NA	NA	NA	NA	NA	NA	NA	NA	NA	NA	NA	regulation of neurotransmitter secretion (GO:0046928)	0.0400279	RIMS2;RIMS1;CPLX2	NA	NA	NA	NA	NA	NA	NA	NA
NA	NA	NA	NA	NA	NA	NA	NA	NA	NA	NA	NA	NA	NA	NA	NA	NA	NA	NA	NA	NA	NA	NA	NA	NA	NA	NA	NA	NA	NA	NA	NA	NA	NA	NA	NA	NA	NA	NA	cardiac muscle contraction (GO:0060048)	0.0430763	KCNH2;DMD;ATP1B1	NA	NA	NA	NA	NA	NA	NA	NA
NA	NA	NA	NA	NA	NA	NA	NA	NA	NA	NA	NA	NA	NA	NA	NA	NA	NA	NA	NA	NA	NA	NA	NA	NA	NA	NA	NA	NA	NA	NA	NA	NA	NA	NA	NA	NA	NA	NA	positive regulation of release of sequestered calcium ion into cytosol (GO:0051281)	0.0430763	AKAP6;CALM3;CALM1	NA	NA	NA	NA	NA	NA	NA	NA
NA	NA	NA	NA	NA	NA	NA	NA	NA	NA	NA	NA	NA	NA	NA	NA	NA	NA	NA	NA	NA	NA	NA	NA	NA	NA	NA	NA	NA	NA	NA	NA	NA	NA	NA	NA	NA	NA	NA	peptidyl-threonine modification (GO:0018210)	0.0430816	GALNT13;ROCK2;CDC42BPA;CIT	NA	NA	NA	NA	NA	NA	NA	NA
NA	NA	NA	NA	NA	NA	NA	NA	NA	NA	NA	NA	NA	NA	NA	NA	NA	NA	NA	NA	NA	NA	NA	NA	NA	NA	NA	NA	NA	NA	NA	NA	NA	NA	NA	NA	NA	NA	NA	generation of neurons (GO:0048699)	0.0442758	PTPRD;MYT1L;MAP1B;IL1RAPL1;ATP2B2;CCK;CIT	NA	NA	NA	NA	NA	NA	NA	NA
NA	NA	NA	NA	NA	NA	NA	NA	NA	NA	NA	NA	NA	NA	NA	NA	NA	NA	NA	NA	NA	NA	NA	NA	NA	NA	NA	NA	NA	NA	NA	NA	NA	NA	NA	NA	NA	NA	NA	negative regulation of voltage-gated potassium channel activity (GO:1903817)	0.0447017	KCNAB1;ANK3	NA	NA	NA	NA	NA	NA	NA	NA
NA	NA	NA	NA	NA	NA	NA	NA	NA	NA	NA	NA	NA	NA	NA	NA	NA	NA	NA	NA	NA	NA	NA	NA	NA	NA	NA	NA	NA	NA	NA	NA	NA	NA	NA	NA	NA	NA	NA	cellular response to amyloid-beta (GO:1904646)	0.0454772	PRNP;GRIN2A;GRIN1	NA	NA	NA	NA	NA	NA	NA	NA
NA	NA	NA	NA	NA	NA	NA	NA	NA	NA	NA	NA	NA	NA	NA	NA	NA	NA	NA	NA	NA	NA	NA	NA	NA	NA	NA	NA	NA	NA	NA	NA	NA	NA	NA	NA	NA	NA	NA	regulation of regulated secretory pathway (GO:1903305)	0.0454772	RIMS2;RIMS1;SYT1	NA	NA	NA	NA	NA	NA	NA	NA
NA	NA	NA	NA	NA	NA	NA	NA	NA	NA	NA	NA	NA	NA	NA	NA	NA	NA	NA	NA	NA	NA	NA	NA	NA	NA	NA	NA	NA	NA	NA	NA	NA	NA	NA	NA	NA	NA	NA	aortic valve development (GO:0003176)	0.0481793	ROBO2;ROCK2;SLIT2	NA	NA	NA	NA	NA	NA	NA	NA
NA	NA	NA	NA	NA	NA	NA	NA	NA	NA	NA	NA	NA	NA	NA	NA	NA	NA	NA	NA	NA	NA	NA	NA	NA	NA	NA	NA	NA	NA	NA	NA	NA	NA	NA	NA	NA	NA	NA	regulation of cardiac muscle contraction (GO:0055117)	0.0481793	CALM3;ATP1B1;CALM1	NA	NA	NA	NA	NA	NA	NA	NA
NA	NA	NA	NA	NA	NA	NA	NA	NA	NA	NA	NA	NA	NA	NA	NA	NA	NA	NA	NA	NA	NA	NA	NA	NA	NA	NA	NA	NA	NA	NA	NA	NA	NA	NA	NA	NA	NA	NA	dendrite morphogenesis (GO:0048813)	0.0481793	MAP2;PHACTR1;PAK3	NA	NA	NA	NA	NA	NA	NA	NA
NA	NA	NA	NA	NA	NA	NA	NA	NA	NA	NA	NA	NA	NA	NA	NA	NA	NA	NA	NA	NA	NA	NA	NA	NA	NA	NA	NA	NA	NA	NA	NA	NA	NA	NA	NA	NA	NA	NA	regulation of sodium ion transport (GO:0002028)	0.0481793	SPTBN4;ANK3;FGF12	NA	NA	NA	NA	NA	NA	NA	NA
NA	NA	NA	NA	NA	NA	NA	NA	NA	NA	NA	NA	NA	NA	NA	NA	NA	NA	NA	NA	NA	NA	NA	NA	NA	NA	NA	NA	NA	NA	NA	NA	NA	NA	NA	NA	NA	NA	NA	response to metal ion (GO:0010038)	0.0491959	CALM3;CALM1;PAM;GPHN	NA	NA	NA	NA	NA	NA	NA	NA
NA	NA	NA	NA	NA	NA	NA	NA	NA	NA	NA	NA	NA	NA	NA	NA	NA	NA	NA	NA	NA	NA	NA	NA	NA	NA	NA	NA	NA	NA	NA	NA	NA	NA	NA	NA	NA	NA	NA	regulation of amyloid precursor protein catabolic process (GO:1902991)	0.0491959	PRNP;ROCK2	NA	NA	NA	NA	NA	NA	NA	NA
NA	NA	NA	NA	NA	NA	NA	NA	NA	NA	NA	NA	NA	NA	NA	NA	NA	NA	NA	NA	NA	NA	NA	NA	NA	NA	NA	NA	NA	NA	NA	NA	NA	NA	NA	NA	NA	NA	NA	regulation of cell communication by electrical coupling involved in cardiac conduction (GO:1901844)	0.0491959	CALM3;CALM1	NA	NA	NA	NA	NA	NA	NA	NA
NA	NA	NA	NA	NA	NA	NA	NA	NA	NA	NA	NA	NA	NA	NA	NA	NA	NA	NA	NA	NA	NA	NA	NA	NA	NA	NA	NA	NA	NA	NA	NA	NA	NA	NA	NA	NA	NA	NA	negative regulation of leukocyte chemotaxis (GO:0002689)	0.0491959	SLIT2;NBL1	NA	NA	NA	NA	NA	NA	NA	NA
NA	NA	NA	NA	NA	NA	NA	NA	NA	NA	NA	NA	NA	NA	NA	NA	NA	NA	NA	NA	NA	NA	NA	NA	NA	NA	NA	NA	NA	NA	NA	NA	NA	NA	NA	NA	NA	NA	NA	negative regulation of release of sequestered calcium ion into cytosol (GO:0051280)	0.0491959	CALM3;CALM1	NA	NA	NA	NA	NA	NA	NA	NA
NA	NA	NA	NA	NA	NA	NA	NA	NA	NA	NA	NA	NA	NA	NA	NA	NA	NA	NA	NA	NA	NA	NA	NA	NA	NA	NA	NA	NA	NA	NA	NA	NA	NA	NA	NA	NA	NA	NA	negative regulation of ryanodine-sensitive calcium-release channel activity (GO:0060315)	0.0491959	CALM3;CALM1	NA	NA	NA	NA	NA	NA	NA	NA
NA	NA	NA	NA	NA	NA	NA	NA	NA	NA	NA	NA	NA	NA	NA	NA	NA	NA	NA	NA	NA	NA	NA	NA	NA	NA	NA	NA	NA	NA	NA	NA	NA	NA	NA	NA	NA	NA	NA	negative regulation of vascular permeability (GO:0043116)	0.0491959	SLIT2;SH3GL2	NA	NA	NA	NA	NA	NA	NA	NA
NA	NA	NA	NA	NA	NA	NA	NA	NA	NA	NA	NA	NA	NA	NA	NA	NA	NA	NA	NA	NA	NA	NA	NA	NA	NA	NA	NA	NA	NA	NA	NA	NA	NA	NA	NA	NA	NA	NA	digestive system development (GO:0055123)	0.0491959	KIT;COBL	NA	NA	NA	NA	NA	NA	NA	NA
NA	NA	NA	NA	NA	NA	NA	NA	NA	NA	NA	NA	NA	NA	NA	NA	NA	NA	NA	NA	NA	NA	NA	NA	NA	NA	NA	NA	NA	NA	NA	NA	NA	NA	NA	NA	NA	NA	NA	presynapse organization (GO:0099172)	0.0491959	NLGN1;LRRTM3	NA	NA	NA	NA	NA	NA	NA	NA
NA	NA	NA	NA	NA	NA	NA	NA	NA	NA	NA	NA	NA	NA	NA	NA	NA	NA	NA	NA	NA	NA	NA	NA	NA	NA	NA	NA	NA	NA	NA	NA	NA	NA	NA	NA	NA	NA	NA	anterograde axonal transport (GO:0008089)	0.049389	DLG2;KIF5C;NEFL	NA	NA	NA	NA	NA	NA	NA	NA
[truncated: 10 more columns]
