# Supplementary material for: Single-nucleus RNA-sequencing of autosomal dominant Alzheimer disease and risk variant carriers
Source: Nat Commun. 2023 Apr 21;14:2314. doi: 10.1038/s41467-023-37437-5 (PMC10121712; doi:10.1038/s41467-023-37437-5)
Supplement: Supplementary file 35 — Source Data [file 41467_2023_37437_MOESM35_ESM.xlsx]

## Sheet: Fig1c
Fig 1c
Gene	avg.exp	pct.exp	features.plot	id	avg.exp.scaled
RYR3	0.0540164	3.47796	RYR3	0	0
F3	0.0123541	0.977522	F3	0	0
ETNPPL	0.0100714	0.822443	ETNPPL	0	0
CLU	0.68376	32.1328	CLU	0	0
SLC1A2	0.154609	8.80641	SLC1A2	0	0
GJA1	0.0443457	3.13643	GJA1	0	0
SLC4A4	0.0313992	2.12755	SLC4A4	0	0
EDNRB	0.00757972	0.632514	EDNRB	0	0
AQP4	0.0802579	5.34936	AQP4	0	0
CPE	0.258198	14.4206	CPE	0	0
ATP1B2	0.0267468	2.09618	ATP1B2	0	0
SLCO1C1	0.00730092	0.575013	SLCO1C1	0	0
DCN	0.00479178	0.412964	DCN	0	0
RGS5	0.0355811	2.76878	RGS5	0	0
ABCG2	0.00236975	0.205611	ABCG2	0	0
TM4SF1	0.00108033	0.0836383	TM4SF1	0	0
APOLD1	0.379491	19.4041	APOLD1	0	0.0798077
FN1	0.0815473	6.21363	FN1	0	0
NET1	0.0204043	1.66928	NET1	0	0
B3GNT5	0.0105942	0.925248	B3GNT5	0	0
CLEC7A	0.00165534	0.153337	CLEC7A	0	0
C3AR1	0.00236975	0.210838	C3AR1	0	0
CX3CR1	0.0026137	0.235233	CX3CR1	0	0
CD74	0.0200035	1.6414	CD74	0	0
HLA-DRA	0.00914794	0.785851	HLA-DRA	0	0
PLEK	0.00101063	0.0958355	PLEK	0	0
LHFPL2	0.114184	6.69629	LHFPL2	0	0
HAVCR2	0.178062	11.7024	HAVCR2	0	0
LCP1	0.0261195	2.23732	LCP1	0	0
CD53	0.00475693	0.433873	CD53	0	0
GPR183	0.0012023	0.109775	GPR183	0	0
OLR1	0.00341523	0.289249	OLR1	0	0
MSR1	0.0123889	0.895626	MSR1	0	0
CCL4	0.00026137	0.0191671	CCL4	0	0
C3	0.00942673	0.771911	C3	0	0
SYNPR	0.0469768	3.36121	SYNPR	0	0
DLX6-AS1	0.0061509	0.533194	DLX6-AS1	0	0
SCN2A	0.118104	7.456	SCN2A	0	0
SYT1	0.992821	41.5003	SYT1	0	0
SNAP25	0.579979	28.4353	SNAP25	0	0
RTN1	0.990347	40.8329	RTN1	0	0
STMN2	0.10068	7.04652	STMN2	0	0
VSNL1	0.205942	12.652	VSNL1	0	0
GAD1	0.0224255	1.77906	GAD1	0	0
GABRB2	0.156316	9.29256	GABRB2	0	0
UCHL1	0.298519	18.1356	UCHL1	0	0
SCG2	0.0321136	2.58233	SCG2	0	0
GABRA1	0.0842656	6.00453	GABRA1	0	0
PCLO	0.223262	12.3227	PCLO	0	0
PLP1	19.5326	98.1896	PLP1	0	1.40792
TF	5.17932	90.8799	TF	0	1.28742
ENPP2	3.94067	88.0275	ENPP2	0	1.42419
SLC24A2	10.8271	98.552	SLC24A2	0	1.32838
TTLL7	7.74689	96.9489	TTLL7	0	1.43125
UGT8	2.6103	76.2659	UGT8	0	1.20153
CLDND1	2.40531	72.1049	CLDND1	0	1.3228
ERMN	1.01431	43.5842	ERMN	0	0.907616
MBP	12.3772	98.8779	MBP	0	1.4827
CNDP1	2.43086	66.4001	CNDP1	0	1.65488
SCD	1.88169	62.5196	SCD	0	1.35954
MOBP	3.77841	78.6322	MOBP	0	1.26845
ANLN	2.22574	68.9423	ANLN	0	1.08965
SLAIN1	4.59895	88.3098	SLAIN1	0	1.39233
CNP	2.83502	69.953	CNP	0	1.48131
SLC44A1	13.653	99.6411	SLC44A1	0	1.60524
TMEM144	6.53018	94.6262	TMEM144	0	1.33822
PIP4K2A	11.023	99.4842	PIP4K2A	0	1.38119
TULP4	2.51004	72.7967	TULP4	0	1.63533
QDPR	4.14504	82.1972	QDPR	0	1.39796
PDGFRA	0.00399024	0.351978	PDGFRA	0	0
TNR	0.059296	3.79683	TNR	0	0
RYR31	0.047011	4.31461	RYR3	1	0
F31	0.0111613	1.07278	F3	1	0
ETNPPL1	0.0090121	0.888568	ETNPPL	1	0
CLU1	0.56713	37.6052	CLU	1	0
SLC1A21	0.109789	9.33538	SLC1A2	1	0
GJA11	0.0411414	3.82337	GJA1	1	0
SLC4A41	0.0266029	2.45982	SLC4A4	1	0
EDNRB1	0.00567094	0.545422	EDNRB	1	0
AQP41	0.0585516	5.37656	AQP4	1	0
CPE1	0.151309	12.6007	CPE	1	0
ATP1B21	0.0216543	2.08236	ATP1B2	1	0
SLCO1C11	0.00576124	0.567094	SLCO1C1	1	0
DCN1	0.00657396	0.605021	DCN	1	0
RGS51	0.0572693	4.6397	RGS5	1	0
ABCG21	0.00334116	0.312444	ABCG2	1	0
TM4SF11	0.0013184	0.0975257	TM4SF1	1	0
APOLD11	0.475745	27.6178	APOLD1	1	0.312656
FN11	0.0851725	7.30359	FN1	1	0
NET11	0.0247788	2.19614	NET1	1	0
B3GNT51	0.0144302	1.378	B3GNT5	1	0
CLEC7A1	0.00149901	0.148095	CLEC7A	1	0
C3AR11	0.00126422	0.12281	C3AR1	1	0
CX3CR11	0.00193245	0.186021	CX3CR1	1	0
CD741	0.014358	1.39064	CD74	1	0
HLA-DRA1	0.00527361	0.516525	HLA-DRA	1	0
PLEK1	0.000595991	0.0595991	PLEK	1	0
LHFPL21	0.111848	8.15424	LHFPL2	1	0
HAVCR21	0.188062	14.8257	HAVCR2	1	0
LCP11	0.0405996	3.67528	LCP1	1	0
CD531	0.00316056	0.308831	CD53	1	0
GPR1831	0.00182409	0.180603	GPR183	1	0
OLR11	0.00229366	0.223948	OLR1	1	0
MSR11	0.0154777	1.2588	MSR1	1	0
CCL41	7.22413e-05	0.0054181	CCL4	1	0
C31	0.00821745	0.792848	C3	1	0
SYNPR1	0.0313708	2.96189	SYNPR	1	0
DLX6-AS11	0.00435254	0.42803	DLX6-AS1	1	0
SCN2A1	0.0747336	6.6462	SCN2A	1	0
SYT11	0.547119	36.0574	SYT1	1	0
SNAP251	0.378851	26.8756	SNAP25	1	0
RTN11	0.978111	49.9765	RTN1	1	0
STMN21	0.0678887	6.12967	STMN2	1	0
VSNL11	0.131497	11.2949	VSNL1	1	0
GAD11	0.016453	1.54416	GAD1	1	0
GABRB21	0.0929023	8.10005	GABRB2	1	0
UCHL11	0.259707	20.9373	UCHL1	1	0
SCG21	0.0229366	2.18169	SCG2	1	0
GABRA11	0.0591295	5.41268	GABRA1	1	0
PCLO1	0.214033	14.7697	PCLO	1	0
PLP11	22.2355	98.8423	PLP1	1	1.70397
TF1	6.07638	97.0778	TF	1	1.632
ENPP21	4.35675	95.7938	ENPP2	1	1.64976
SLC24A21	12.7094	99.6424	SLC24A2	1	1.73293
TTLL71	8.87221	99.0428	TTLL7	1	1.76661
UGT81	3.04947	89.395	UGT8	1	1.52697
CLDND11	2.78116	85.9527	CLDND1	1	1.65677
ERMN1	1.37824	63.2816	ERMN	1	1.4969
MBP1	14.3641	99.8375	MBP	1	1.84098
CNDP11	2.25501	72.6115	CNDP1	1	1.48419
SCD1	2.159	75.3025	SCD	1	1.66982
MOBP1	5.00128	91.3726	MOBP	1	1.89135
ANLN1	2.61692	84.4139	ANLN	1	1.40853
SLAIN11	4.80686	94.8456	SLAIN1	1	1.49793
CNP1	3.39977	84.441	CNP	1	1.92899
SLC44A11	13.8055	99.9169	SLC44A1	1	1.63225
TMEM1441	7.76643	98.6653	TMEM144	1	1.72913
PIP4K2A1	12.7934	99.9079	PIP4K2A	1	1.7352
TULP41	2.55393	83.5759	TULP4	1	1.69056
QDPR1	4.28403	88.3312	QDPR	1	1.47208
PDGFRA1	0.00285353	0.283547	PDGFRA	1	0
TNR1	0.0481488	4.29113	TNR	1	0
RYR32	0.0531743	4.98955	RYR3	2	0
F32	0.012165	1.18324	F3	2	0
ETNPPL2	0.0102167	0.997909	ETNPPL	2	0
CLU2	0.63745	44.9487	CLU	2	0
SLC1A22	0.104852	9.33283	SLC1A2	2	0
GJA12	0.0479472	4.56425	GJA1	2	0
SLC4A42	0.0326934	3.08164	SLC4A4	2	0
EDNRB2	0.00803079	0.786447	EDNRB	2	0
AQP42	0.0604923	5.70471	AQP4	2	0
CPE2	0.138757	12.5309	CPE	2	0
ATP1B22	0.0280127	2.74425	ATP1B2	2	0
SLCO1C12	0.00651017	0.643889	SLCO1C1	2	0
DCN2	0.0118086	1.0478	DCN	2	0
RGS52	0.0883625	7.41542	RGS5	2	0
ABCG22	0.0052509	0.489451	ABCG2	2	0
TM4SF12	0.0014731	0.130679	TM4SF1	2	0
APOLD12	0.583492	36.5449	APOLD1	2	0.573307
FN12	0.0926868	8.47272	FN1	2	0
NET12	0.0333824	3.02699	NET1	2	0
B3GNT52	0.0220015	2.08848	B3GNT5	2	0
CLEC7A2	0.00156814	0.156814	CLEC7A	2	0
C3AR12	0.00187702	0.185326	C3AR1	2	0
CX3CR12	0.00180574	0.178198	CX3CR1	2	0
CD742	0.0169645	1.62754	CD74	2	0
HLA-DRA2	0.00608249	0.598745	HLA-DRA	2	0
PLEK2	0.00092663	0.087911	PLEK	2	0
LHFPL22	0.153702	11.7801	LHFPL2	2	0
HAVCR22	0.256463	20.968	HAVCR2	2	0.301463
LCP12	0.0641275	5.9043	LCP1	2	0.103638
CD532	0.0041342	0.406292	CD53	2	0
GPR1832	0.00263733	0.263733	GPR183	2	0
OLR12	0.00266109	0.263733	OLR1	2	0
MSR12	0.0256605	2.10274	MSR1	2	0
CCL42	0	0	CCL4	2	0
C32	0.0120699	1.16898	C3	2	0
SYNPR2	0.0340952	3.30973	SYNPR	2	0
DLX6-AS12	0.00520338	0.515586	DLX6-AS1	2	0
SCN2A2	0.069521	6.60521	SCN2A	2	0
SYT12	0.363144	28.602	SYT1	2	0
SNAP252	0.304172	24.4488	SNAP25	2	0
RTN12	1.09048	59.1119	RTN1	2	0
STMN22	0.0677865	6.2892	STMN2	2	0
VSNL12	0.119844	10.8701	VSNL1	2	0
GAD12	0.0182	1.7107	GAD1	2	0
GABRB22	0.0778132	7.16831	GABRB2	2	0
UCHL12	0.331995	27.73	UCHL1	2	0
SCG22	0.0237835	2.27381	SCG2	2	0
GABRA12	0.0580688	5.40059	GABRA1	2	0
PCLO2	0.315862	21.3814	PCLO	2	0
PLP12	22.966	99.109	PLP1	2	1.78398
TF2	7.43813	98.995	TF	2	2.15508
ENPP22	4.53155	98.2822	ENPP2	2	1.74453
SLC24A22	13.1545	99.8052	SLC24A2	2	1.82858
TTLL72	8.97116	99.5676	TTLL7	2	1.7961
UGT82	3.45626	95.4381	UGT8	2	1.82842
CLDND12	2.95305	91.0497	CLDND1	2	1.80951
ERMN2	1.58204	74.9002	ERMN	2	1.8269
MBP2	15.1352	99.9192	MBP	2	1.98004
CNDP12	2.41482	78.6115	CNDP1	2	1.63931
SCD2	2.56674	84.0263	SCD	2	2.12602
MOBP2	5.51245	94.0387	MOBP	2	2.15173
ANLN2	3.10711	92.8626	ANLN	2	1.8081
SLAIN12	5.46068	98.3938	SLAIN1	2	1.82998
CNP2	3.26297	87.7922	CNP	2	1.82055
SLC44A12	14.7626	99.9857	SLC44A1	2	1.80171
TMEM1442	8.48962	99.5034	TMEM144	2	1.95781
PIP4K2A2	13.5402	99.9881	PIP4K2A	2	1.88453
TULP42	2.59535	89.4174	TULP4	2	1.74267
QDPR2	4.27041	90.5745	QDPR	2	1.46481
PDGFRA2	0.00346892	0.344516	PDGFRA	2	0
TNR2	0.0483986	4.46921	TNR	2	0
RYR33	0.489	23.748	RYR3	3	0
F33	0.01744	1.66	F3	3	0
ETNPPL3	0.01692	1.596	ETNPPL	3	0
CLU3	1.43672	64.652	CLU	3	0
SLC1A23	0.38288	26.436	SLC1A2	3	0
GJA13	0.06364	5.812	GJA1	3	0
SLC4A43	0.36912	28.976	SLC4A4	3	0
EDNRB3	0.01864	1.824	EDNRB	3	0
AQP43	0.09412	8.224	AQP4	3	0
CPE3	1.11556	65.312	CPE	3	0
ATP1B23	0.04408	4.136	ATP1B2	3	0
SLCO1C13	0.0144	1.316	SLCO1C1	3	0
DCN3	0.00576	0.524	DCN	3	0
RGS53	0.057	5.38	RGS5	3	0
ABCG23	0.0094	0.892	ABCG2	3	0
TM4SF13	0.00132	0.112	TM4SF1	3	0
APOLD13	0.12996	11.404	APOLD1	3	0
FN13	0.03944	3.572	FN1	3	0
NET13	0.0386	3.744	NET1	3	0
B3GNT53	0.02272	2.104	B3GNT5	3	0
CLEC7A3	0.00304	0.288	CLEC7A	3	0
C3AR13	0.00276	0.256	C3AR1	3	0
CX3CR13	0.00352	0.312	CX3CR1	3	0
CD743	0.02668	2.268	CD74	3	0
HLA-DRA3	0.01068	0.968	HLA-DRA	3	0
PLEK3	0.0054	0.512	PLEK	3	0
LHFPL23	0.22964	19.372	LHFPL2	3	0
HAVCR23	0.13252	12.076	HAVCR2	3	0
LCP13	0.00924	0.848	LCP1	3	0
CD533	0.04624	3.948	CD53	3	0
GPR1833	0.00168	0.152	GPR183	3	0
OLR13	0.01524	1.46	OLR1	3	0
MSR13	0.01608	1.372	MSR1	3	0
CCL43	0.00056	0.044	CCL4	3	0
C33	0.01528	1.372	C3	3	0
SYNPR3	0.6114	27.82	SYNPR	3	0
DLX6-AS13	0.02452	2.032	DLX6-AS1	3	0
SCN2A3	2.2346	88.808	SCN2A	3	1.54214
SYT13	20.0145	99.892	SYT1	3	1.42919
SNAP253	4.55476	96.54	SNAP25	3	2.02781
RTN13	2.38708	89.08	RTN1	3	1.35884
STMN23	0.56496	39.176	STMN2	3	1.25438
VSNL13	2.03824	82.764	VSNL1	3	2.4006
GAD13	0.04924	4.08	GAD1	3	0
GABRB23	2.98684	92.22	GABRB2	3	0.794801
UCHL13	1.10436	63.016	UCHL1	3	1.90108
SCG23	0.1806	15.452	SCG2	3	0
GABRA13	0.76888	52.724	GABRA1	3	1.13022
PCLO3	2.6418	88.984	PCLO	3	0.675614
PLP13	1.2442	38.36	PLP1	3	0
TF3	0.28444	18.324	TF	3	0
ENPP23	0.2082	12.772	ENPP2	3	0
SLC24A23	2.64216	81.156	SLC24A2	3	0
TTLL73	1.58444	75.228	TTLL7	3	0
UGT83	0.1566	10.2	UGT8	3	0
CLDND13	0.24108	18.184	CLDND1	3	0
ERMN3	0.09708	7.536	ERMN	3	0
MBP3	0.87784	44.948	MBP	3	0
CNDP13	0.12488	8.836	CNDP1	3	0
SCD3	0.11144	8.72	SCD	3	0
MOBP3	0.17048	11.48	MOBP	3	0
ANLN3	0.16768	11.52	ANLN	3	0
SLAIN13	0.67484	43.808	SLAIN1	3	0
CNP3	0.17504	13.408	CNP	3	0
SLC44A13	1.51348	68.656	SLC44A1	3	0
TMEM1443	0.33664	16.732	TMEM144	3	0
PIP4K2A3	0.67984	33.584	PIP4K2A	3	0
TULP43	0.89144	58.092	TULP4	3	0
QDPR3	0.43228	28.32	QDPR	3	0
PDGFRA3	0.01364	1.26	PDGFRA	3	0
TNR3	1.35656	66.968	TNR	3	0
RYR34	8.59	98.6128	RYR3	4	2.5
F34	1.2889	57.1863	F3	4	2.5
ETNPPL4	1.36735	64.5785	ETNPPL	4	2.5
CLU4	5.97671	96.2798	CLU	4	0.784886
SLC1A24	26.5068	99.7033	SLC1A2	4	2.5
GJA14	3.2935	87.1741	GJA1	4	2.5
SLC4A44	5.0596	93.8467	SLC4A4	4	2.5
EDNRB4	0.533882	38.1291	EDNRB	4	2.5
AQP44	3.98524	90.6606	AQP4	4	1.89067
CPE4	5.17737	96.6878	CPE	4	2.5
ATP1B24	1.39542	66.9708	ATP1B2	4	2.5
SLCO1C14	1.42064	64.2706	SLCO1C1	4	2.5
DCN4	0.0074923	0.656504	DCN	4	0
RGS54	0.0986981	8.84982	RGS5	4	0
ABCG24	0.00404288	0.400579	ABCG2	4	0
TM4SF14	0.000927265	0.0890175	TM4SF1	4	0
APOLD14	0.143874	11.4833	APOLD1	4	0
FN14	0.203108	16.1826	FN1	4	0
NET14	0.00452505	0.445087	NET1	4	0
B3GNT54	0.049924	4.70309	B3GNT5	4	0
CLEC7A4	0.00114981	0.111272	CLEC7A	4	0
C3AR14	0.00285598	0.274471	C3AR1	4	0
CX3CR14	0.00259634	0.255925	CX3CR1	4	0
CD744	0.0191758	1.84711	CD74	4	0
HLA-DRA4	0.017581	1.63199	HLA-DRA	4	0
PLEK4	0.00600868	0.589741	PLEK	4	0
LHFPL24	0.227477	18.9718	LHFPL2	4	0
HAVCR24	0.126256	11.0159	HAVCR2	4	0
LCP14	0.0031527	0.304143	LCP1	4	0
CD534	0.00448796	0.445087	CD53	4	0
GPR1834	0.0027818	0.27818	GPR183	4	0
OLR14	0.0023738	0.226253	OLR1	4	0
MSR14	0.00971774	0.886466	MSR1	4	0
CCL44	3.70906e-05	0.00370906	CCL4	4	0
C34	0.0314157	2.62602	C3	4	0
SYNPR4	0.0409851	3.61263	SYNPR	4	0
DLX6-AS14	0.00652795	0.634249	DLX6-AS1	4	0
SCN2A4	0.0731056	6.60584	SCN2A	4	0
SYT14	0.478654	30.7259	SYT1	4	0
SNAP254	0.442936	30.4588	SNAP25	4	0
RTN14	0.229813	17.3658	RTN1	4	0
STMN24	0.0601981	5.53021	STMN2	4	0
VSNL14	0.109603	9.61389	VSNL1	4	0
GAD14	0.0532621	4.86258	GAD1	4	0
GABRB24	0.0922814	8.03383	GABRB2	4	0
UCHL14	0.138311	12.0878	UCHL1	4	0
SCG24	0.0379808	3.44943	SCG2	4	0
GABRA14	0.0528912	4.88483	GABRA1	4	0
PCLO4	0.334261	22.833	PCLO	4	0
PLP14	0.48407	30.7592	PLP1	4	0
TF4	0.174548	14.2317	TF	4	0
ENPP24	0.0551908	4.66229	ENPP2	4	0
SLC24A24	0.207003	13.8422	SLC24A2	4	0
TTLL74	0.201031	15.3444	TTLL7	4	0
UGT84	0.0346055	2.98209	UGT8	4	0
CLDND14	0.13182	11.5611	CLDND1	4	0
ERMN4	0.0285227	2.64827	ERMN	4	0
MBP4	0.177775	13.0781	MBP	4	0
CNDP14	0.0397611	3.54215	CNDP1	4	0
SCD4	0.157375	13.3378	SCD	4	0
MOBP4	0.0502207	4.18753	MOBP	4	0
ANLN4	0.0502578	4.37298	ANLN	4	0
SLAIN14	0.267015	21.1083	SLAIN1	4	0
CNP4	0.151664	13.2562	CNP	4	0
SLC44A14	0.663477	42.7877	SLC44A1	4	0
TMEM1444	0.485331	33.9602	TMEM144	4	0
PIP4K2A4	0.805831	48.2178	PIP4K2A	4	0
TULP44	0.428916	32.1019	TULP4	4	0
QDPR4	0.174029	14.3096	QDPR	4	0
PDGFRA4	0.00370906	0.370906	PDGFRA	4	0
TNR4	0.124328	9.48036	TNR	4	0
RYR35	0.121465	7.17618	RYR3	5	0
F35	0.0690549	6.30075	F3	5	0
ETNPPL5	0.0152047	1.37649	ETNPPL	5	0
CLU5	0.932558	52.8365	CLU	5	0
SLC1A25	3.36704	86.6267	SLC1A2	5	0.0460776
GJA15	0.0522951	4.48079	GJA1	5	0
SLC4A45	0.142832	10.8334	SLC4A4	5	0
EDNRB5	0.0993492	8.93279	EDNRB	5	0.0457577
AQP45	0.0953176	8.44324	AQP4	5	0
CPE5	1.12037	61.2855	CPE	5	0
ATP1B25	0.297356	24.2182	ATP1B2	5	0.109139
SLCO1C15	0.0129586	1.1058	SLCO1C1	5	0
DCN5	0.00466509	0.431953	DCN	5	0
RGS55	0.0251685	2.23464	RGS5	5	0
ABCG25	0.0446351	4.00852	ABCG2	5	0
TM4SF15	0.0159535	1.41105	TM4SF1	5	0
APOLD15	0.247768	17.9692	APOLD1	5	0
FN15	0.0741231	6.77302	FN1	5	0
NET15	0.0601279	5.42533	NET1	5	0.138418
B3GNT55	0.0449231	4.25618	B3GNT5	5	0
CLEC7A5	0.00374359	0.345562	CLEC7A	5	0
C3AR15	0.00247653	0.241894	C3AR1	5	0
CX3CR15	0.00287969	0.259172	CX3CR1	5	0
CD745	0.0232103	1.93515	CD74	5	0
HLA-DRA5	0.0111156	0.973334	HLA-DRA	5	0
PLEK5	0.00380119	0.328284	PLEK	5	0
LHFPL25	0.488683	34.3374	LHFPL2	5	0
HAVCR25	0.0990036	8.68514	HAVCR2	5	0
LCP15	0.0115187	1.04245	LCP1	5	0
CD535	0.00765997	0.668087	CD53	5	0
GPR1835	0.00345562	0.316766	GPR183	5	0
OLR15	0.00478028	0.414675	OLR1	5	0
MSR15	0.0240742	1.6299	MSR1	5	0
CCL45	0.000230375	0.0172781	CCL4	5	0
C35	0.0141681	1.34193	C3	5	0
SYNPR5	0.0573634	4.56142	SYNPR	5	0
DLX6-AS15	0.00961815	0.863906	DLX6-AS1	5	0
SCN2A5	1.19674	64.3264	SCN2A	5	0.42589
SYT15	0.553418	32.4253	SYT1	5	0
SNAP255	1.08449	59.431	SNAP25	5	0
RTN15	1.30427	64.8505	RTN1	5	0
STMN25	0.0685365	6.00703	STMN2	5	0
VSNL15	0.15078	12.4863	VSNL1	5	0
GAD15	0.644359	42.9016	GAD1	5	0.673934
GABRB25	0.14289	11.0868	GABRB2	5	0
UCHL15	0.312907	25.5371	UCHL1	5	0
SCG25	0.266486	21.5055	SCG2	5	0.210159
GABRA15	0.0564995	5.12008	GABRA1	5	0
PCLO5	0.39659	26.0093	PCLO	5	0
PLP15	2.63808	48.108	PLP1	5	0
TF5	0.599954	29.4592	TF	5	0
ENPP25	0.471808	23.0548	ENPP2	5	0
SLC24A25	3.17687	75.3384	SLC24A2	5	0
TTLL75	1.61176	62.6908	TTLL7	5	0
UGT85	0.833554	47.2787	UGT8	5	0
CLDND15	0.400161	24.6444	CLDND1	5	0
ERMN5	0.175891	11.2653	ERMN	5	0
MBP5	1.86212	62.3452	MBP	5	0
CNDP15	0.198007	11.7376	CNDP1	5	0
SCD5	0.259114	17.6525	SCD	5	0
MOBP5	0.324771	15.0492	MOBP	5	0
ANLN5	0.320567	16.3163	ANLN	5	0
SLAIN15	2.85458	85.4864	SLAIN1	5	0.506405
CNP5	0.708864	42.1125	CNP	5	0
SLC44A15	2.66647	76.8473	SLC44A1	5	0
TMEM1445	0.677648	22.1275	TMEM144	5	0
PIP4K2A5	2.55117	75.7761	PIP4K2A	5	0
TULP45	1.00173	57.1503	TULP4	5	0
QDPR5	0.625986	29.0042	QDPR	5	0
PDGFRA5	0.86644	52.6925	PDGFRA	5	2.5
TNR5	16.8137	99.6717	TNR	5	2.5
RYR36	5.75221	91.0769	RYR3	6	1.61999
F36	0.684045	34.4228	F3	6	1.11213
ETNPPL6	0.940753	49.919	ETNPPL	6	1.88568
CLU6	4.90582	94.7686	CLU	6	0.537681
SLC1A26	6.33865	91.4821	SLC1A2	6	0.481832
GJA16	1.67153	68.8187	GJA1	6	1.07585
SLC4A46	1.94607	72.1502	SLC4A4	6	0.953406
EDNRB6	0.312624	24.9595	EDNRB	6	1.42697
AQP46	4.97335	93.0668	AQP4	6	2.48937
CPE6	2.80335	85.1162	CPE	6	1.18759
ATP1B26	0.56537	39.7533	ATP1B2	6	0.850258
SLCO1C16	0.727805	44.7686	SLCO1C1	6	1.39558
DCN6	0.0161174	1.33261	DCN	6	0
RGS56	0.110121	9.45435	RGS5	6	0
ABCG26	0.00945435	0.89141	ABCG2	6	0
TM4SF16	0.000810373	0.0810373	TM4SF1	6	0
APOLD16	0.246443	18.1073	APOLD1	6	0
FN16	0.166577	12.0475	FN1	6	0
NET16	0.0220601	2.05294	NET1	6	0
B3GNT56	0.0727535	6.69008	B3GNT5	6	0
CLEC7A6	0.00189087	0.180083	CLEC7A	6	0
C3AR16	0.0036917	0.36917	C3AR1	6	0
CX3CR16	0.00198091	0.189087	CX3CR1	6	0
CD746	0.0228705	2.179	CD74	6	0
HLA-DRA6	0.0237709	2.19701	HLA-DRA	6	0
PLEK6	0.0047722	0.47722	PLEK	6	0
LHFPL26	0.28183	22.1322	LHFPL2	6	0
HAVCR26	0.175221	14.6677	HAVCR2	6	0
LCP16	0.00504232	0.495228	LCP1	6	0
CD536	0.00396182	0.396182	CD53	6	0
GPR1836	0.00297137	0.270124	GPR183	6	0
OLR16	0.00288133	0.270124	OLR1	6	0
MSR16	0.015307	1.33261	MSR1	6	0
CCL46	0	0	CCL4	6	0
C36	0.186206	13.5152	C3	6	0
SYNPR6	0.115703	6.59103	SYNPR	6	0
DLX6-AS16	0.0227805	1.80983	DLX6-AS1	6	0
SCN2A6	0.132541	10.7239	SCN2A	6	0
SYT16	1.01306	36.1516	SYT1	6	0
SNAP256	0.428237	28.8133	SNAP25	6	0
RTN16	0.917972	49.6218	RTN1	6	0
STMN26	0.0698721	6.20385	STMN2	6	0
VSNL16	0.145687	11.9935	VSNL1	6	0
GAD16	0.0446605	3.93481	GAD1	6	0
GABRB26	0.191608	12.4347	GABRB2	6	0
UCHL16	0.183144	15.4151	UCHL1	6	0
SCG26	0.097785	6.9512	SCG2	6	0
GABRA16	0.071763	6.28489	GABRA1	6	0
PCLO6	0.65172	39.3571	PCLO	6	0
PLP16	0.989105	43.373	PLP1	6	0
TF6	0.336935	24.005	TF	6	0
ENPP26	0.179002	12.8039	ENPP2	6	0
SLC24A26	0.575545	26.5172	SLC24A2	6	0
TTLL76	0.473708	27.9038	TTLL7	6	0
UGT86	0.119755	9.03115	UGT8	6	0
CLDND16	0.193499	15.8923	CLDND1	6	0
ERMN6	0.0856294	6.89717	ERMN	6	0
MBP6	0.490816	26.8413	MBP	6	0
CNDP16	0.104538	7.90564	CNDP1	6	0
SCD6	0.211057	16.5946	SCD	6	0
MOBP6	0.121466	8.96813	MOBP	6	0
ANLN6	0.132181	10.0936	ANLN	6	0
SLAIN16	0.426616	28.8853	SLAIN1	6	0
CNP6	0.176931	14.1905	CNP	6	0
SLC44A16	1.40249	62.4617	SLC44A1	6	0
TMEM1446	0.641815	39.8433	TMEM144	6	0
PIP4K2A6	1.12345	53.9888	PIP4K2A	6	0
TULP46	0.537457	37.5023	TULP4	6	0
QDPR6	0.337385	22.0692	QDPR	6	0
PDGFRA6	0.00414191	0.396182	PDGFRA	6	0
TNR6	0.235188	16.0544	TNR	6	0
RYR37	0.0722508	4.74588	RYR3	7	0
F37	0.0132224	1.10973	F3	7	0
ETNPPL7	0.0140488	1.13925	ETNPPL	7	0
CLU7	0.368868	20.7839	CLU	7	0
SLC1A27	0.179092	10.7255	SLC1A2	7	0
GJA17	0.056195	4.30317	GJA1	7	0
SLC4A47	0.0449796	3.1226	SLC4A4	7	0
EDNRB7	0.0199516	1.78266	EDNRB	7	0
AQP47	0.0880113	6.36326	AQP4	7	0
CPE7	0.198276	12.5317	CPE	7	0
ATP1B27	0.0294552	2.42016	ATP1B2	7	0
SLCO1C17	0.00861815	0.726049	SLCO1C1	7	0
DCN7	0.00348268	0.324656	DCN	7	0
RGS57	0.0218405	1.75905	RGS5	7	0
ABCG27	0.0220176	1.69411	ABCG2	7	0
TM4SF17	0.00106251	0.0885426	TM4SF1	7	0
APOLD17	0.0773862	4.56289	APOLD1	7	0
FN17	0.0171182	1.32224	FN1	7	0
NET17	0.0300455	2.52051	NET1	7	0
B3GNT57	0.795231	42.3529	B3GNT5	7	2.5
CLEC7A7	0.60451	37.5243	CLEC7A	7	2.5
C3AR17	0.28617	20.9374	C3AR1	7	2.5
CX3CR17	0.726994	34.7146	CX3CR1	7	2.5
CD747	2.59211	74.7063	CD74	7	2.5
HLA-DRA7	1.19556	48.2026	HLA-DRA	7	2.5
PLEK7	0.371348	22.5961	PLEK	7	2.5
LHFPL27	4.00638	84.0033	LHFPL2	7	2.5
HAVCR27	0.89912	48.179	HAVCR2	7	2.5
LCP17	0.520512	31.3382	LCP1	7	2.5
CD537	1.10407	58.2846	CD53	7	2.5
GPR1837	0.26976	13.488	GPR183	7	2.5
OLR17	0.720737	32.8906	OLR1	7	2.5
MSR17	2.10395	59.3058	MSR1	7	2.5
CCL47	0.0375421	0.51945	CCL4	7	2.5
C37	2.17183	71.5247	C3	7	2.5
SYNPR7	0.0496429	3.62434	SYNPR	7	0
DLX6-AS17	0.00720146	0.607992	DLX6-AS1	7	0
SCN2A7	0.106605	7.41397	SCN2A	7	0
SYT17	0.852665	37.6955	SYT1	7	0
SNAP257	0.448557	23.7058	SNAP25	7	0
RTN17	0.43256	21.8936	RTN1	7	0
STMN27	0.0951538	6.59937	STMN2	7	0
VSNL17	0.184936	12.0713	VSNL1	7	0
GAD17	0.0220766	1.77085	GAD1	7	0
GABRB27	0.197332	11.5401	GABRB2	7	0
UCHL17	0.191311	13.0866	UCHL1	7	0
SCG27	0.0348858	2.80975	SCG2	7	0
GABRA17	0.0815182	5.92055	GABRA1	7	0
PCLO7	0.359424	18.8183	PCLO	7	0
PLP17	1.15743	48.3797	PLP1	7	0
TF7	0.302107	18.3224	TF	7	0
ENPP27	0.153769	9.00183	ENPP2	7	0
SLC24A27	0.480668	25.3586	SLC24A2	7	0
TTLL77	0.314621	19.8631	TTLL7	7	0
UGT87	0.0969246	6.28652	UGT8	7	0
CLDND17	0.243256	15.9318	CLDND1	7	0
ERMN7	0.0733133	5.28304	ERMN	7	0
MBP7	2.09521	73.1185	MBP	7	0
CNDP17	0.0884836	5.92645	CNDP1	7	0
SCD7	0.13789	9.38551	SCD	7	0
MOBP7	0.100348	6.19798	MOBP	7	0
ANLN7	0.102296	6.44	ANLN	7	0
SLAIN17	0.276784	17.1005	SLAIN1	7	0
CNP7	0.15737	10.082	CNP	7	0
SLC44A17	0.816304	40.706	SLC44A1	7	0
TMEM1447	0.4593	26.3208	TMEM144	7	0
PIP4K2A7	2.0497	73.0772	PIP4K2A	7	0
TULP47	0.797001	40.2987	TULP4	7	0
QDPR7	0.332743	19.2669	QDPR	7	0
PDGFRA7	0.00537158	0.448616	PDGFRA	7	0
TNR7	0.0645771	4.33859	TNR	7	0
RYR38	0.435121	28.6806	RYR3	8	0
F38	0.0133906	1.31723	F3	8	0
ETNPPL8	0.014555	1.42639	ETNPPL	8	0
CLU8	1.19889	60.1776	CLU	8	0
SLC1A28	0.363583	26.8467	SLC1A2	8	0
GJA18	0.0561095	5.16702	GJA1	8	0
SLC4A48	0.106906	9.02409	SLC4A4	8	0
EDNRB8	0.0126628	1.23717	EDNRB	8	0
AQP48	0.0814351	7.38665	AQP4	8	0
CPE8	1.02307	63.4524	CPE	8	0
ATP1B28	0.0939524	8.73299	ATP1B2	8	0
SLCO1C18	0.0143367	1.36817	SLCO1C1	8	0
DCN8	0.00487592	0.465759	DCN	8	0
RGS58	0.0612037	5.72011	RGS5	8	0
ABCG28	0.00392984	0.385707	ABCG2	8	0
TM4SF18	0.00101885	0.101885	TM4SF1	8	0
APOLD18	0.124154	10.7125	APOLD1	8	0
FN18	0.0406084	3.89346	FN1	8	0
NET18	0.0256895	2.52529	NET1	8	0
B3GNT58	0.0237974	2.24874	B3GNT5	8	0
CLEC7A8	0.0032021	0.312932	CLEC7A	8	0
C3AR18	0.00363875	0.34932	C3AR1	8	0
CX3CR18	0.00283822	0.276545	CX3CR1	8	0
CD748	0.0608398	5.18885	CD74	8	0
HLA-DRA8	0.010989	0.982461	HLA-DRA	8	0
PLEK8	0.010334	0.953351	PLEK	8	0
LHFPL28	0.256168	21.112	LHFPL2	8	0
HAVCR28	0.156102	14.3003	HAVCR2	8	0
LCP18	0.00960629	0.836911	LCP1	8	0
CD538	0.0494869	4.25733	CD53	8	0
GPR1838	0.0011644	0.109162	GPR183	8	0
OLR18	0.0109162	1.04796	OLR1	8	0
MSR18	0.0155738	1.28812	MSR1	8	0
CCL48	0.0002911	0.02911	CCL4	8	0
C38	0.0192854	1.73932	C3	8	0
SYNPR8	0.729205	38.0249	SYNPR	8	0
DLX6-AS18	0.00989739	0.960629	DLX6-AS1	8	0
SCN2A8	2.43971	91.1578	SCN2A	8	1.76274
SYT18	21.4083	99.9418	SYT1	8	1.5798
SNAP258	4.25697	96.3685	SNAP25	8	1.83406
RTN18	3.11098	94.2799	RTN1	8	2.30696
STMN28	0.824831	52.3834	STMN2	8	2.25241
VSNL18	1.56233	76.4719	VSNL1	8	1.65
GAD18	0.0177571	1.72477	GAD1	8	0
GABRB28	3.63583	95.8227	GABRB2	8	1.12546
UCHL18	1.14773	64.8643	UCHL1	8	2.02958
SCG28	0.170584	14.6714	SCG2	8	0
GABRA18	0.880576	57.9579	GABRA1	8	1.41101
PCLO8	4.76668	97.7513	PCLO	8	1.88974
PLP18	1.36991	38.789	PLP1	8	0
TF8	0.295029	19.8166	TF	8	0
ENPP28	0.238702	14.5404	ENPP2	8	0
SLC24A28	4.13289	94.6802	SLC24A2	8	0
TTLL78	1.4924	72.5639	TTLL7	8	0
UGT88	0.184412	12.037	UGT8	8	0
CLDND18	0.259879	20.246	CLDND1	8	0
ERMN8	0.122626	9.24241	ERMN	8	0
MBP8	0.869151	42.1003	MBP	8	0
CNDP18	0.126628	9.29336	CNDP1	8	0
SCD8	0.123281	10.1885	SCD	8	0
MOBP8	0.194527	13.4997	MOBP	8	0
ANLN8	0.207772	13.7617	ANLN	8	0
SLAIN18	0.614875	39.1238	SLAIN1	8	0
CNP8	0.202969	15.341	CNP	8	0
SLC44A18	1.35347	60.2722	SLC44A1	8	0
TMEM1448	0.368605	18.7541	TMEM144	8	0
PIP4K2A8	0.705917	31.6789	PIP4K2A	8	0
TULP48	0.751546	51.6484	TULP4	8	0
QDPR8	0.510298	31.8026	QDPR	8	0
PDGFRA8	0.00545812	0.538534	PDGFRA	8	0
TNR8	1.18696	66.1233	TNR	8	0
RYR39	0.0476588	4.47388	RYR3	9	0
F39	0.00542288	0.542288	F3	9	0
ETNPPL9	0.00469288	0.458859	ETNPPL	9	0
CLU9	1.2969	61.6331	CLU	9	0
SLC1A29	0.0725832	6.36146	SLC1A2	9	0
GJA19	0.0318073	3.04516	GJA1	9	0
SLC4A49	0.0161644	1.53301	SLC4A4	9	0
EDNRB9	0.00458859	0.44843	EDNRB	9	0
AQP49	0.0371259	3.52487	AQP4	9	0
CPE9	0.130566	11.1899	CPE	9	0
ATP1B29	0.0129315	1.28272	ATP1B2	9	0
SLCO1C19	0.00365002	0.354573	SLCO1C1	9	0
DCN9	0.0106372	0.990719	DCN	9	0
RGS59	0.0683074	5.6836	RGS5	9	0
ABCG29	0.00469288	0.312858	ABCG2	9	0
TM4SF19	0.00104286	0.0938575	TM4SF1	9	0
APOLD19	0.638648	38.1687	APOLD1	9	0.706736
FN19	0.061946	5.77745	FN1	9	0
NET19	0.0157472	1.38701	NET1	9	0
B3GNT59	0.0108458	1.04286	B3GNT5	9	0
CLEC7A9	0.000834289	0.0834289	CLEC7A	9	0
C3AR19	0.00104286	0.104286	C3AR1	9	0
CX3CR19	0.000834289	0.0834289	CX3CR1	9	0
CD749	0.0090729	0.823861	CD74	9	0
HLA-DRA9	0.00396287	0.37543	HLA-DRA	9	0
PLEK9	0.00166858	0.166858	PLEK	9	0
LHFPL29	0.204505	14.5271	LHFPL2	9	0
HAVCR29	0.180624	14.7356	HAVCR2	9	0
LCP19	0.0217958	2.03358	LCP1	9	0
CD539	0.00250287	0.219001	CD53	9	0
GPR1839	0.000417145	0.0417145	GPR183	9	0
OLR19	0.00104286	0.104286	OLR1	9	0
MSR19	0.0137658	1.17843	MSR1	9	0
CCL49	0	0	CCL4	9	0
C39	0.00469288	0.458859	C3	9	0
SYNPR9	0.0242987	2.31515	SYNPR	9	0
DLX6-AS19	0.00458859	0.438002	DLX6-AS1	9	0
SCN2A9	0.0490145	4.4843	SCN2A	9	0
SYT19	0.353739	25.5188	SYT1	9	0
SNAP259	0.223172	16.8109	SNAP25	9	0
RTN19	1.18719	57.8892	RTN1	9	0
STMN29	0.039003	3.63959	STMN2	9	0
VSNL19	0.0807175	7.33132	VSNL1	9	0
GAD19	0.00813432	0.792575	GAD1	9	0
GABRB29	0.0633017	5.71488	GABRB2	9	0
UCHL19	0.461049	33.5489	UCHL1	9	0
SCG29	0.0168944	1.64772	SCG2	9	0
GABRA19	0.033163	3.22244	GABRA1	9	0
PCLO9	0.239337	15.9871	PCLO	9	0
PLP19	19.874	98.6339	PLP1	9	1.44532
TF9	4.88424	94.8065	TF	9	1.17408
ENPP29	4.1557	94.3894	ENPP2	9	1.54077
SLC24A29	9.91428	98.2793	SLC24A2	9	1.1322
TTLL79	7.27532	98.1958	TTLL7	9	1.29071
UGT89	3.30128	90.875	UGT8	9	1.71358
CLDND19	2.65168	84.9306	CLDND1	9	1.54172
ERMN9	1.67275	70.7999	ERMN	9	1.97378
MBP9	9.09261	98.5504	MBP	9	0.890409
CNDP19	2.37522	75.5449	CNDP1	9	1.60088
SCD9	1.6398	68.6307	SCD	9	1.0889
MOBP9	2.89113	81.4162	MOBP	9	0.816479
ANLN9	3.2872	89.6652	ANLN	9	1.95491
SLAIN19	4.46355	94.6918	SLAIN1	9	1.32357
CNP9	2.2092	79.6329	CNP	9	0.985214
SLC44A19	11.8529	99.8019	SLC44A1	9	1.28651
TMEM1449	6.35624	97.0278	TMEM144	9	1.28322
PIP4K2A9	10.5322	99.7184	PIP4K2A	9	1.28305
TULP49	2.10157	79.2992	TULP4	9	1.12144
QDPR9	5.22943	93.6803	QDPR	9	1.97623
PDGFRA9	0.0030243	0.30243	PDGFRA	9	0
TNR9	0.0370216	3.45187	TNR	9	0
RYR310	1.67731	42.9652	RYR3	10	0.061752
F310	0.0151286	1.4826	F3	10	0
ETNPPL10	0.0161876	1.54312	ETNPPL	10	0
CLU10	0.767474	46.5053	CLU	10	0
SLC1A210	0.568533	35.4614	SLC1A2	10	0
GJA110	0.0527988	4.64448	GJA1	10	0
SLC4A410	0.465053	30.9834	SLC4A4	10	0
EDNRB10	0.0152799	1.46747	EDNRB	10	0
AQP410	0.072466	6.33888	AQP4	10	0
CPE10	0.904085	55.2648	CPE	10	0
ATP1B210	0.271861	23.6914	ATP1B2	10	0.0386376
SLCO1C110	0.0293495	2.6475	SLCO1C1	10	0
DCN10	0.0465961	3.60061	DCN	10	0
RGS510	0.0726172	6.05144	RGS5	10	0
ABCG210	0.00393343	0.393343	ABCG2	10	0
TM4SF110	0.00151286	0.136157	TM4SF1	10	0
APOLD110	0.111649	9.33434	APOLD1	10	0
FN110	0.0290469	2.78366	FN1	10	0
NET110	0.0231467	2.26929	NET1	10	0
B3GNT510	0.0166415	1.54312	B3GNT5	10	0
CLEC7A10	0.00332829	0.302572	CLEC7A	10	0
C3AR110	0.00393343	0.378215	C3AR1	10	0
CX3CR110	0.00499244	0.3177	CX3CR1	10	0
CD7410	0.0375189	2.51135	CD74	10	0
HLA-DRA10	0.0170953	1.40696	HLA-DRA	10	0
PLEK10	0.003177	0.3177	PLEK	10	0
LHFPL210	0.294402	22.9047	LHFPL2	10	0
HAVCR210	0.107716	9.66717	HAVCR2	10	0
LCP110	0.018003	1.61876	LCP1	10	0
CD5310	0.0108926	0.953101	CD53	10	0
GPR18310	0.00226929	0.2118	GPR183	10	0
OLR110	0.00680787	0.605144	OLR1	10	0
MSR110	0.0226929	1.66415	MSR1	10	0
CCL410	0.000453858	0.0453858	CCL4	10	0
C310	0.0166415	1.54312	C3	10	0
SYNPR10	5.51891	80.8775	SYNPR	10	2.5
DLX6-AS110	1.91558	74.5386	DLX6-AS1	10	2.5
SCN2A10	2.02905	85.0227	SCN2A	10	1.32106
SYT110	11.9808	97.3374	SYT1	10	0.561112
SNAP2510	2.19637	85.5976	SNAP25	10	0.493406
RTN110	1.95794	81.1195	RTN1	10	0.796775
STMN210	0.478064	35.5371	STMN2	10	0.920651
VSNL110	0.642663	45.4917	VSNL1	10	0.199488
GAD110	1.10983	62.8442	GAD1	10	1.60404
GABRB210	4.22012	94.3268	GABRB2	10	1.42315
UCHL110	0.731014	48.3661	UCHL1	10	0.795051
SCG210	0.649168	40.2118	SCG2	10	1.55444
GABRA110	1.14085	62.7534	GABRA1	10	2.06528
PCLO10	2.97897	88.9107	PCLO	10	0.868269
PLP110	0.553253	30.7564	PLP1	10	0
TF10	0.153101	12.3449	TF	10	0
ENPP210	0.0972769	7.92738	ENPP2	10	0
SLC24A210	1.64705	62.587	SLC24A2	10	0
TTLL710	1.0118	58.9561	TTLL7	10	0
UGT810	0.0624811	5.20424	UGT8	10	0
CLDND110	0.138427	11.8608	CLDND1	10	0
ERMN10	0.034947	3.04085	ERMN	10	0
MBP10	0.440998	28.3207	MBP	10	0
CNDP110	0.0437216	3.91831	CNDP1	10	0
SCD10	0.0655068	5.94554	SCD	10	0
MOBP10	0.0555219	4.09985	MOBP	10	0
ANLN10	0.0984871	8.6233	ANLN	10	0
SLAIN110	0.579425	40.9682	SLAIN1	10	0
CNP10	0.100605	8.85023	CNP	10	0
SLC44A110	0.642511	41.6793	SLC44A1	10	0
TMEM14410	0.185325	13.8427	TMEM144	10	0
PIP4K2A10	0.306203	20.711	PIP4K2A	10	0
TULP410	0.723601	48.2753	TULP4	10	0
QDPR10	0.287443	22.3752	QDPR	10	0
PDGFRA10	0.0102874	0.998487	PDGFRA	10	0
TNR10	1.31876	60.4841	TNR	10	0
RYR311	0.44417	21.6078	RYR3	11	0
F311	0.0213781	2.10247	F3	11	0
ETNPPL11	0.0146643	1.39576	ETNPPL	11	0
CLU11	0.668198	43.5159	CLU	11	0
SLC1A211	0.362191	24.947	SLC1A2	11	0
GJA111	0.0484099	4.4523	GJA1	11	0
SLC4A411	0.462544	30	SLC4A4	11	0
EDNRB11	0.00777385	0.759717	EDNRB	11	0
AQP411	0.0773852	6.66078	AQP4	11	0
CPE11	0.570495	40.7774	CPE	11	0
ATP1B211	0.142933	12.9329	ATP1B2	11	0
SLCO1C111	0.0100707	0.936396	SLCO1C1	11	0
DCN11	0.0729682	5.9894	DCN	11	0
RGS511	0.300883	20.9187	RGS5	11	0.59563
ABCG211	0.00353357	0.335689	ABCG2	11	0
TM4SF111	0.00159011	0.159011	TM4SF1	11	0
APOLD111	0.165548	13.1095	APOLD1	11	0
FN111	0.0277385	2.59717	FN1	11	0
NET111	0.0641343	6.13074	NET1	11	0.190813
B3GNT511	0.0125442	1.25442	B3GNT5	11	0
CLEC7A11	0.00176678	0.176678	CLEC7A	11	0
C3AR111	0.00300353	0.300353	C3AR1	11	0
CX3CR111	0.00212014	0.212014	CX3CR1	11	0
CD7411	0.0208481	1.9258	CD74	11	0
HLA-DRA11	0.00759717	0.724382	HLA-DRA	11	0
PLEK11	0.00212014	0.212014	PLEK	11	0
LHFPL211	0.237986	19.682	LHFPL2	11	0
HAVCR211	0.112367	10.3887	HAVCR2	11	0
LCP111	0.00512367	0.477032	LCP1	11	0
CD5311	0.00547703	0.547703	CD53	11	0
GPR18311	0.00159011	0.159011	GPR183	11	0
OLR111	0.00300353	0.282686	OLR1	11	0
MSR111	0.315548	7.89753	MSR1	11	0.258364
CCL411	0.000176678	0.0176678	CCL4	11	0
C311	0.0120141	1.16608	C3	11	0
SYNPR11	4.28993	68.4629	SYNPR	11	2.03289
DLX6-AS111	0.546466	37.8269	DLX6-AS1	11	0.479714
SCN2A11	1.72491	80.4064	SCN2A	11	0.993956
SYT111	18.1624	99.9823	SYT1	11	1.22906
SNAP2511	2.84505	89.1696	SNAP25	11	0.915449
RTN111	1.84912	80.159	RTN1	11	0.654241
STMN211	0.506714	38.4276	STMN2	11	1.03068
VSNL111	1.32774	69.6643	VSNL1	11	1.27999
GAD111	1.48357	71.4664	GAD1	11	2.35083
GABRB211	3.73516	85.371	GABRB2	11	1.17606
UCHL111	0.670671	45.8127	UCHL1	11	0.616288
SCG211	0.121378	10.4594	SCG2	11	0
GABRA111	0.522792	36.1837	GABRA1	11	0.511593
PCLO11	5.05336	98.1272	PCLO	11	2.05354
PLP111	0.683216	33.0742	PLP1	11	0
TF11	0.201767	15.0883	TF	11	0
ENPP211	0.110247	8.39223	ENPP2	11	0
SLC24A211	5.2871	96.5548	SLC24A2	11	0.137735
TTLL711	1.28039	69.1166	TTLL7	11	0
UGT811	0.0713781	5.56537	UGT8	11	0
CLDND111	0.166961	13.8693	CLDND1	11	0
ERMN11	0.0524735	4.31095	ERMN	11	0
MBP11	0.498587	31.7491	MBP	11	0
CNDP111	0.0551237	4.64664	CNDP1	11	0
SCD11	0.0630742	5.51237	SCD	11	0
MOBP11	0.0916961	6.99647	MOBP	11	0
ANLN11	0.101237	8.5689	ANLN	11	0
SLAIN111	0.606007	42.1555	SLAIN1	11	0
CNP11	0.114664	9.52297	CNP	11	0
SLC44A111	0.750353	45.636	SLC44A1	11	0
TMEM14411	0.159364	10.318	TMEM144	11	0
PIP4K2A11	0.40424	24.6643	PIP4K2A	11	0
TULP411	0.818375	52.8269	TULP4	11	0
QDPR11	0.321555	22.6325	QDPR	11	0
PDGFRA11	0.00547703	0.547703	PDGFRA	11	0
TNR11	0.55689	37.4382	TNR	11	0
RYR312	0.408189	12.9559	RYR3	12	0
F312	0.345809	16.6027	F3	12	0.283193
ETNPPL12	0.049904	3.55086	ETNPPL	12	0
CLU12	1.21401	47.9846	CLU	12	0
SLC1A212	0.939219	23.8324	SLC1A2	12	0
GJA112	0.426104	25.144	GJA1	12	0
SLC4A412	0.264555	12.2841	SLC4A4	12	0
EDNRB12	0.0636596	5.21433	EDNRB	12	0
AQP412	0.238324	12.0601	AQP4	12	0
CPE12	1.41715	47.2169	CPE	12	0.180357
ATP1B212	0.149712	11.5483	ATP1B2	12	0
SLCO1C112	0.153871	10.3327	SLCO1C1	12	0
DCN12	1.82853	40.2431	DCN	12	2.5
RGS512	1.05246	26.4235	RGS5	12	2.5
ABCG212	0.866923	30.6782	ABCG2	12	2.5
TM4SF112	0.590531	25.5278	TM4SF1	12	2.5
APOLD112	1.68234	55.1184	APOLD1	12	2.5
FN112	1.26807	49.5202	FN1	12	2.5
NET112	0.317658	18.618	NET1	12	2.5
B3GNT512	0.028151	2.43122	B3GNT5	12	0
CLEC7A12	0.00319898	0.319898	CLEC7A	12	0
C3AR112	0.00351887	0.351887	C3AR1	12	0
CX3CR112	0.00511836	0.447857	CX3CR1	12	0
CD7412	0.0943698	6.62188	CD74	12	0
HLA-DRA12	0.0255918	2.01536	HLA-DRA	12	0
PLEK12	0.00671785	0.479846	PLEK	12	0
LHFPL212	0.753039	37.428	LHFPL2	12	0.213749
HAVCR212	0.087652	7.51759	HAVCR2	12	0
LCP112	0.0150352	1.37556	LCP1	12	0
CD5312	0.0147153	1.21561	CD53	12	0
GPR18312	0.00543826	0.319898	GPR183	12	0
OLR112	0.00543826	0.511836	OLR1	12	0
MSR112	0.0220729	1.43954	MSR1	12	0
CCL412	0	0	CCL4	12	0
C312	0.0479846	3.29495	C3	12	0
SYNPR12	0.0930902	5.98209	SYNPR	12	0
DLX6-AS112	0.0159949	1.05566	DLX6-AS1	12	0
SCN2A12	0.27991	16.2508	SCN2A	12	0
SYT112	1.49808	42.0345	SYT1	12	0
SNAP2512	0.579655	29.7505	SNAP25	12	0
RTN112	1.04734	47.1529	RTN1	12	0
STMN212	0.0962892	7.70953	STMN2	12	0
VSNL112	0.243122	15.0992	VSNL1	12	0
GAD112	0.0415867	3.35893	GAD1	12	0
GABRB212	0.274792	15.1631	GABRB2	12	0
UCHL112	0.303263	20.8893	UCHL1	12	0
SCG212	0.0479846	4.12668	SCG2	12	0
GABRA112	0.0946897	7.38964	GABRA1	12	0
PCLO12	0.289827	16.9226	PCLO	12	0
PLP112	4.61708	56.7498	PLP1	12	0
TF12	1.04862	35.3487	TF	12	0
ENPP212	0.84261	31.4459	ENPP2	12	0
SLC24A212	2.52175	44.3058	SLC24A2	12	0
TTLL712	1.95042	48.7204	TTLL7	12	0
UGT812	0.617402	25.9117	UGT8	12	0
CLDND112	0.707294	35.2207	CLDND1	12	0
ERMN12	0.327895	18.2342	ERMN	12	0
MBP12	2.45074	48.6244	MBP	12	0
CNDP112	0.420665	19.9296	CNDP1	12	0
SCD12	0.381958	20.5054	SCD	12	0
MOBP12	0.738964	24.6641	MOBP	12	0
ANLN12	0.606206	26.2316	ANLN	12	0
SLAIN112	1.09821	36.8842	SLAIN1	12	0
CNP12	0.650352	28.9827	CNP	12	0
SLC44A112	3.06846	59.0851	SLC44A1	12	0
TMEM14412	1.40019	35.0288	TMEM144	12	0
PIP4K2A12	2.84005	58.3173	PIP4K2A	12	0
TULP412	1.02879	50.4798	TULP4	12	0
QDPR12	1.14587	36.9162	QDPR	12	0
PDGFRA12	0.0972489	6.8778	PDGFRA	12	0.0916225
TNR12	0.323736	9.14907	TNR	12	0
RYR313	0.109296	7.07896	RYR3	13	0
F313	0.0112797	1.12797	F3	13	0
ETNPPL13	0.0233372	2.10035	ETNPPL	13	0
CLU13	0.912485	51.6142	CLU	13	0
SLC1A213	0.439518	29.8327	SLC1A2	13	0
GJA113	0.0618436	5.32867	GJA1	13	0
SLC4A413	0.0933489	7.5457	SLC4A4	13	0
EDNRB13	0.0237262	2.33372	EDNRB	13	0
AQP413	0.0956826	8.4014	AQP4	13	0
CPE13	0.190976	14.9358	CPE	13	0
ATP1B213	0.268767	23.9595	ATP1B2	13	0.0300826
SLCO1C113	0.0120576	1.12797	SLCO1C1	13	0
DCN13	0.00350058	0.272268	DCN	13	0
RGS513	0.0451186	3.81175	RGS5	13	0
ABCG213	0.00194477	0.194477	ABCG2	13	0
TM4SF113	0.00194477	0.194477	TM4SF1	13	0
APOLD113	0.145858	12.0965	APOLD1	13	0
FN113	0.017114	1.63361	FN1	13	0
NET113	0.0595099	5.67872	NET1	13	0.130337
B3GNT513	0.0112797	1.05018	B3GNT5	13	0
CLEC7A13	0.00272268	0.272268	CLEC7A	13	0
C3AR113	0.00116686	0.116686	C3AR1	13	0
CX3CR113	0.00427849	0.388954	CX3CR1	13	0
CD7413	0.0229483	2.21704	CD74	13	0
HLA-DRA13	0.00933489	0.661221	HLA-DRA	13	0
PLEK13	0.00427849	0.350058	PLEK	13	0
LHFPL213	0.365228	28.7826	LHFPL2	13	0
HAVCR213	0.0964605	9.17931	HAVCR2	13	0
LCP113	0.00661221	0.544535	LCP1	13	0
CD5313	0.00622326	0.583431	CD53	13	0
GPR18313	0.000388954	0.0388954	GPR183	13	0
OLR113	0.00272268	0.272268	OLR1	13	0
MSR113	0.0128355	1.12797	MSR1	13	0
CCL413	0	0	CCL4	13	0
C313	0.00972384	0.933489	C3	13	0
SYNPR13	1.05718	54.8814	SYNPR	13	0.123475
DLX6-AS113	1.38273	66.0832	DLX6-AS1	13	1.90329
SCN2A13	1.45274	75.846	SCN2A	13	0.701229
SYT113	23.4905	100	SYT1	13	1.80479
SNAP2513	3.09296	92.5321	SNAP25	13	1.07674
RTN113	1.93971	82.6527	RTN1	13	0.772898
STMN213	0.513419	39.2454	STMN2	13	1.05643
VSNL113	0.789576	52.7421	VSNL1	13	0.431201
GAD113	1.02956	61.4936	GAD1	13	1.44364
GABRB213	5.50875	97.8608	GABRB2	13	2.07969
UCHL113	0.720342	49.7083	UCHL1	13	0.763437
SCG213	0.372229	28.4325	SCG2	13	0.581612
GABRA113	0.872423	56.0871	GABRA1	13	1.39051
PCLO13	3.07118	93.1155	PCLO	13	0.920955
PLP113	1.59315	39.8678	PLP1	13	0
TF13	0.359004	21.5091	TF	13	0
ENPP213	0.29366	15.5581	ENPP2	13	0
SLC24A213	2.23648	76.3516	SLC24A2	13	0
TTLL713	1.14119	55.6982	TTLL7	13	0
UGT813	0.185142	10.9685	UGT8	13	0
CLDND113	0.268767	18.592	CLDND1	13	0
ERMN13	0.134189	9.33489	ERMN	13	0
MBP13	1.44224	63.3217	MBP	13	0
CNDP113	0.134578	8.79035	CNDP1	13	0
SCD13	0.158693	12.6799	SCD	13	0
MOBP13	0.232205	13.38	MOBP	13	0
ANLN13	0.259432	17.3084	ANLN	13	0
SLAIN113	0.856087	51.0696	SLAIN1	13	0
CNP13	0.211202	14.5469	CNP	13	0
SLC44A113	1.331	55.3481	SLC44A1	13	0
TMEM14413	0.41618	18.5531	TMEM144	13	0
PIP4K2A13	1.04434	41.0735	PIP4K2A	13	0
TULP413	0.948658	58.5375	TULP4	13	0
QDPR13	0.539479	29.1326	QDPR	13	0
PDGFRA13	0.12252	11.3186	PDGFRA	13	0.205716
TNR13	1.98405	80.9802	TNR	13	0.0868973
RYR314	4.43645	85.786	RYR3	14	1.11685
F314	0.93311	43.8127	F3	14	1.72254
ETNPPL14	0.0986622	7.02341	ETNPPL	14	0
CLU14	17.0819	98.9967	CLU	14	2.5
SLC1A214	5.90301	96.1538	SLC1A2	14	0.417951
GJA114	2.41304	76.7559	GJA1	14	1.79188
SLC4A414	1.2107	55.8528	SLC4A4	14	0.397519
EDNRB14	0.250836	20.2341	EDNRB	14	1.02682
AQP414	2.93478	82.7759	AQP4	14	1.25419
CPE14	2.33445	83.2776	CPE	14	0.846882
ATP1B214	0.520067	36.1204	ATP1B2	14	0.724984
SLCO1C114	0.265886	16.7224	SLCO1C1	14	0.219774
DCN14	0.0100334	0.83612	DCN	14	0
RGS514	0.102007	9.0301	RGS5	14	0
ABCG214	0.00668896	0.668896	ABCG2	14	0
TM4SF114	0.0150502	1.33779	TM4SF1	14	0
APOLD114	0.0451505	4.1806	APOLD1	14	0
FN114	1.02508	38.2943	FN1	14	2.10608
NET114	0.00334448	0.334448	NET1	14	0
B3GNT514	0.128763	11.5385	B3GNT5	14	0.223174
CLEC7A14	0	0	CLEC7A	14	0
C3AR114	0.00167224	0.167224	C3AR1	14	0
CX3CR114	0	0	CX3CR1	14	0
CD7414	0.0819398	7.02341	CD74	14	0
HLA-DRA14	0.113712	8.69565	HLA-DRA	14	0.052086
PLEK14	0.00334448	0.334448	PLEK	14	0
LHFPL214	0.454849	31.6054	LHFPL2	14	0
HAVCR214	0.148829	12.5418	HAVCR2	14	0
LCP114	0.00167224	0.167224	LCP1	14	0
CD5314	0.00668896	0.668896	CD53	14	0
GPR18314	0	0	GPR183	14	0
OLR114	0.00668896	0.501672	OLR1	14	0
MSR114	0.0200669	1.83946	MSR1	14	0
CCL414	0	0	CCL4	14	0
C314	0.974916	41.3043	C3	14	1.25297
SYNPR14	0.0217391	2.17391	SYNPR	14	0
DLX6-AS114	0.0083612	0.83612	DLX6-AS1	14	0
SCN2A14	0.0301003	2.67559	SCN2A	14	0
SYT114	0.110368	9.0301	SYT1	14	0
SNAP2514	0.153846	11.8729	SNAP25	14	0
RTN114	0.82107	43.4783	RTN1	14	0
STMN214	0.0217391	2.17391	STMN2	14	0
VSNL114	0.0100334	1.00334	VSNL1	14	0
GAD114	0.0451505	3.51171	GAD1	14	0
GABRB214	0.0267559	2.17391	GABRB2	14	0
UCHL114	0.0852843	8.02676	UCHL1	14	0
SCG214	1.02508	34.2809	SCG2	14	2.5
GABRA114	0.0117057	1.17057	GABRA1	14	0
PCLO14	0.354515	16.0535	PCLO	14	0
PLP114	0.230769	19.398	PLP1	14	0
TF14	0.0819398	7.52508	TF	14	0
ENPP214	0.0702341	6.85619	ENPP2	14	0
SLC24A214	0.180602	13.2107	SLC24A2	14	0
TTLL714	0.237458	18.5619	TTLL7	14	0
UGT814	0.0535117	4.68227	UGT8	14	0
CLDND114	0.207358	15.8863	CLDND1	14	0
ERMN14	0.0267559	2.34114	ERMN	14	0
MBP14	0.147157	12.8763	MBP	14	0
CNDP114	0.0769231	7.52508	CNDP1	14	0
SCD14	0.0819398	6.85619	SCD	14	0
MOBP14	0.0602007	5.85284	MOBP	14	0
ANLN14	0.0518395	4.51505	ANLN	14	0
SLAIN114	0.277592	21.9064	SLAIN1	14	0
CNP14	0.138796	13.2107	CNP	14	0
SLC44A114	0.521739	37.6254	SLC44A1	14	0
TMEM14414	0.198997	16.0535	TMEM144	14	0
PIP4K2A14	1.33278	60.2007	PIP4K2A	14	0
TULP414	0.464883	35.1171	TULP4	14	0
QDPR14	0.217391	19.5652	QDPR	14	0
PDGFRA14	0.00668896	0.501672	PDGFRA	14	0
TNR14	0.0618729	5.01672	TNR	14	0

## Sheet: Fig2a
Fig 2a
Pheno	Estimate	p_val	CellType
sAD	-1.05515	1.98e-07	astro
sAD	-1.18069	1.21e-06	astro
sAD	2.35734	0.000752	astro
sAD	-0.468482	0.00172	astro
sAD	1.86296	0.0388	astro
sAD	2.47825	0.0358	astro
sAD	-0.717354	1.05e-05	astro
sAD	-0.610316	0.0133	astro
sAD	1.00884	0.0241	astro
sAD	2.2592	0.000479	astro
sAD	-0.807332	0.000533	astro
sAD	0.860912	0.00369	astro
sAD	0.67152	0.0413	astro
sAD	0.948128	0.0311	astro
sAD	-0.875297	3.07e-05	astro
sAD	0.31175	0.0316	astro
sAD	-0.571858	0.0202	astro
sAD	0.73056	0.0329	astro
sAD	0.814472	0.0383	astro
sAD	1.18181	0.00189	astro
sAD	0.69816	0.0181	astro
sAD	0.315452	0.0478	astro
sAD	0.849651	0.0471	astro
sAD	0.607867	0.0329	astro
sAD	0.457025	0.0234	astro
sAD	-0.63232	0.00114	astro
sAD	-0.248195	0.0262	astro
sAD	-0.653492	0.0379	astro
sAD	-0.481186	0.00254	astro
sAD	-0.587799	0.0101	astro
sAD	-0.446498	0.0392	astro
sAD	-0.315194	0.00527	astro
sAD	-0.591747	0.00334	astro
sAD	-0.921881	0.00105	astro
sAD	1.03347	0.00312	astro
sAD	-0.297908	0.0106	astro
sAD	-0.229117	0.0397	astro
sAD	-0.646391	0.0058	astro
sAD	-0.246533	0.0442	astro
sAD	-0.553454	0.00888	astro
sAD	-0.647465	0.0107	astro
sAD	-0.394705	0.0363	astro
sAD	-0.849815	0.0161	astro
sAD	-0.496691	0.0171	astro
sAD	-0.55973	0.00412	astro
sAD	-0.21072	0.0481	astro
sAD	0.757392	0.000575	astro
sAD	-0.232514	0.00464	astro
sAD	-0.370159	0.037	astro
sAD	0.544081	0.0221	astro
sAD	-0.671718	0.00431	astro
sAD	-0.645439	0.00127	astro
sAD	-0.401615	0.0418	astro
sAD	-0.944912	0.0118	astro
sAD	-0.345477	0.0306	astro
sAD	-1.05738	0.00119	astro
sAD	2.35372	0.0264	astro
sAD	-0.624566	0.00807	astro
sAD	-0.309872	0.0164	astro
sAD	-0.518534	0.0228	astro
sAD	-0.839409	0.000913	astro
sAD	-0.312669	0.00795	astro
sAD	-0.27457	0.0299	astro
sAD	-0.356762	0.0224	astro
sAD	-0.60579	0.0185	astro
sAD	-0.665996	0.00792	astro
sAD	-0.418347	0.00862	astro
sAD	-0.420553	0.0202	astro
sAD	-0.462257	0.00825	astro
sAD	-0.382187	0.0285	astro
sAD	-0.835912	0.0134	astro
sAD	-0.270753	0.0328	astro
sAD	-0.398398	0.00492	astro
sAD	-0.305094	0.0386	astro
sAD	0.997997	0.0172	astro
sAD	-0.992027	0.000345	astro
sAD	-0.462346	0.01	astro
sAD	-0.510642	0.00906	astro
sAD	-0.411173	0.031	astro
sAD	-0.775988	0.011	astro
sAD	1.20954	0.0105	astro
sAD	-0.371921	0.00211	astro
sAD	-0.379418	0.0163	astro
sAD	1.71216	0.000429	astro
sAD	-0.298396	0.015	astro
sAD	0.68597	0.0164	astro
sAD	-0.380877	0.0281	astro
sAD	-0.249287	0.0259	astro
sAD	-0.438746	0.0206	astro
sAD	-0.269625	0.0111	astro
sAD	-0.438421	0.0262	astro
sAD	1.10874	8.78e-05	astro
sAD	-0.592059	0.0333	astro
sAD	-0.633841	0.0258	astro
sAD	-0.770831	6.64e-05	astro
sAD	-0.569081	0.0343	astro
sAD	-0.187509	0.0401	astro
sAD	-0.345765	0.016	astro
sAD	-0.217991	0.0167	astro
sAD	-0.707294	0.00638	astro
sAD	-0.521486	0.0301	astro
sAD	-0.518032	0.0104	astro
sAD	-0.423249	0.042	astro
sAD	-0.748167	0.00292	astro
sAD	-0.611287	0.0032	astro
sAD	-0.939281	0.0261	astro
sAD	-0.651599	0.0292	astro
sAD	-0.554544	0.0386	astro
sAD	-0.362196	0.0248	astro
sAD	-0.435781	0.0473	astro
sAD	-0.557588	0.0167	astro
sAD	-0.388222	0.0155	astro
sAD	-0.459622	0.0262	astro
sAD	0.255108	0.0231	astro
sAD	-0.493762	0.0184	astro
sAD	-0.730724	0.00221	astro
sAD	-0.408185	0.00852	astro
sAD	-0.400119	0.0336	astro
sAD	0.884616	0.00174	astro
sAD	-0.60542	0.0195	astro
sAD	-0.446185	0.0456	astro
sAD	-0.619138	0.0264	astro
sAD	-0.303198	0.0208	astro
sAD	-0.226511	0.00489	astro
sAD	-0.973258	0.0143	astro
sAD	-1.03918	0.0138	astro
sAD	-0.657163	0.0265	astro
sAD	-0.672921	0.00205	astro
sAD	0.509435	0.0176	astro
sAD	0.503648	0.0401	astro
sAD	-0.650497	0.00991	astro
sAD	-0.705009	0.00164	astro
sAD	-0.222426	0.047	astro
sAD	-0.563608	0.00437	astro
sAD	-0.539346	0.00112	astro
sAD	-0.322689	0.046	astro
sAD	-0.460222	0.0451	astro
sAD	-0.316124	0.0416	astro
sAD	-0.553808	0.0399	astro
sAD	-0.578181	0.0115	astro
sAD	-0.437717	0.00577	astro
sAD	-0.384558	0.0457	astro
sAD	-0.361214	0.00172	astro
sAD	0.590678	0.0309	astro
sAD	-0.315452	0.0445	astro
sAD	0.181596	0.0433	astro
sAD	-0.492818	0.0138	astro
sAD	0.686649	0.0105	astro
sAD	-0.553619	0.0189	astro
sAD	-0.740205	0.0227	astro
sAD	-0.274891	0.049	astro
sAD	-0.33605	0.0285	astro
sAD	-0.591655	0.0189	astro
sAD	0.728838	0.0398	astro
sAD	-0.745249	0.0192	astro
sAD	0.627225	0.026	astro
sAD	-0.705811	0.039	astro
sAD	-0.93592	0.00533	astro
sAD	-0.482747	0.0294	astro
sAD	-1.14964	0.0141	astro
sAD	-0.244813	0.0463	astro
sAD	-0.151538	0.0394	astro
sAD	-0.766237	0.00629	astro
sAD	-0.344095	0.00569	astro
sAD	-0.538495	0.0391	astro
sAD	1.15703	0.0419	astro
sAD	-0.771347	0.00447	astro
sAD	-0.499219	0.0221	astro
sAD	-0.303722	0.00841	astro
sAD	-0.333175	0.0399	astro
sAD	-0.510915	0.0132	astro
sAD	-0.521657	0.00566	astro
sAD	-0.34336	0.0316	astro
sAD	0.568543	0.0163	astro
sAD	0.805257	0.0134	astro
sAD	-0.504282	0.0345	astro
sAD	-0.477449	0.0256	astro
sAD	-0.878776	0.0135	astro
sAD	-0.254224	0.0493	astro
sAD	-0.368355	0.0117	astro
sAD	0.484028	0.019	astro
sAD	0.539469	0.0334	astro
sAD	-0.347398	0.0119	astro
sAD	-0.655269	0.0265	astro
sAD	0.394642	0.0238	astro
sAD	0.363017	0.0148	astro
sAD	-0.619655	0.00859	astro
sAD	-0.525034	0.0458	astro
sAD	0.509553	0.04	astro
sAD	-0.872155	0.000758	astro
sAD	-0.778844	0.00179	astro
sAD	-0.69465	0.0133	astro
sAD	0.599614	0.0443	astro
sAD	-0.333863	0.0268	astro
sAD	-0.252466	0.0374	astro
sAD	-0.780339	0.0394	astro
sAD	-0.449691	0.0292	astro
sAD	-0.427618	0.016	astro
sAD	-0.526669	0.0118	astro
sAD	-0.541478	0.0126	astro
sAD	-0.339954	0.0266	astro
sAD	-0.527386	0.0484	astro
sAD	-0.608906	0.00792	astro
sAD	-0.406945	0.0216	astro
sAD	-1.41623	0.0192	astro
sAD	-0.662107	0.00114	astro
sAD	0.444008	0.0382	astro
sAD	-0.24832	0.0305	astro
sAD	-0.514482	0.0257	astro
sAD	-0.548905	0.0158	astro
sAD	-0.365237	0.0184	astro
sAD	-0.623321	0.03	astro
sAD	-0.440818	0.0178	astro
sAD	0.95566	0.0112	astro
sAD	0.459526	0.042	astro
sAD	-0.398806	0.00188	astro
sAD	0.249441	0.0347	astro
sAD	-0.525573	0.046	astro
sAD	0.336977	0.0451	astro
sAD	-1.54884	0.0141	astro
sAD	-0.533919	0.0178	astro
sAD	-0.715204	0.03	astro
sAD	-0.849607	0.0314	astro
sAD	-0.439872	0.043	astro
sAD	0.322029	0.00178	astro
sAD	-0.64603	0.00751	astro
sAD	-0.389895	0.0116	astro
sAD	-0.467171	0.0165	astro
sAD	-0.750559	0.0401	astro
sAD	-0.288699	0.0388	astro
sAD	-0.390494	0.0472	astro
sAD	-0.428463	0.0314	astro
sAD	-0.341242	0.0429	astro
sAD	-0.369274	0.0355	astro
sAD	-0.385752	0.0348	astro
sAD	0.486528	0.0377	astro
sAD	-0.748071	0.000166	astro
sAD	-0.54616	0.00774	astro
sAD	-1.25191	0.0152	astro
sAD	0.265066	0.0321	astro
sAD	-0.330034	0.0152	astro
sAD	-0.790795	0.00448	astro
sAD	-0.392584	0.027	astro
sAD	-0.46848	0.0154	astro
sAD	-0.466782	0.0346	astro
sAD	-0.340198	0.0346	astro
sAD	2.34069	0.00223	astro
sAD	-0.454098	0.0398	astro
sAD	-0.340647	0.0432	astro
sAD	-0.38654	0.0189	astro
sAD	-0.222631	0.0123	astro
sAD	-1.02513	0.0436	astro
sAD	-0.609589	0.0272	astro
sAD	-0.680745	0.00846	astro
sAD	-0.271681	0.0337	astro
sAD	-0.694711	0.0201	astro
sAD	-0.82186	0.0327	astro
sAD	0.829152	0.0107	astro
sAD	-0.329251	0.0398	astro
sAD	-1.12648	0.0408	astro
sAD	-0.322061	0.00327	astro
sAD	-0.452244	0.0281	astro
sAD	-0.444307	0.00145	astro
sAD	-0.389204	0.0297	astro
sAD	0.435813	0.0481	astro
sAD	-0.585866	0.0389	astro
sAD	-0.894401	0.0139	astro
sAD	-0.558928	0.0251	astro
sAD	-0.419581	0.0393	astro
sAD	-0.543091	0.0113	astro
sAD	-0.461605	0.00448	astro
sAD	0.281545	0.0263	astro
sAD	-0.653112	0.0216	astro
sAD	-0.486284	0.0146	astro
sAD	-0.769267	0.00744	astro
sAD	-0.523892	0.0298	astro
sAD	-0.301294	0.0323	astro
sAD	-1.36781	0.0273	astro
sAD	-1.01056	0.0083	astro
sAD	-1.14583	0.0127	astro
sAD	-0.336846	0.0231	astro
sAD	-0.739779	0.00801	astro
sAD	-0.647062	0.0413	astro
sAD	-0.717755	0.00358	astro
sAD	-0.253662	0.0473	astro
sAD	-0.473853	0.0241	astro
sAD	-0.66392	0.0192	astro
sAD	-0.385529	0.0236	astro
sAD	-0.82145	0.0314	astro
sAD	-0.399168	0.00675	astro
sAD	-0.316531	0.0246	astro
sAD	-1.01299	0.00513	astro
sAD	-0.370386	0.0159	astro
sAD	-0.779524	0.0329	astro
sAD	-0.558548	0.00143	astro
sAD	1.0275	0.00161	astro
sAD	1.61058	0.00327	astro
sAD	-0.500758	0.0338	astro
sAD	-0.529962	0.034	astro
sAD	-0.17668	0.0113	astro
sAD	0.699275	0.0327	astro
sAD	0.942908	0.0108	astro
sAD	-0.204409	0.0126	astro
sAD	-0.336879	0.0437	astro
sAD	-0.456083	0.0449	astro
sAD	-0.651722	0.0347	astro
sAD	-0.419621	0.0463	astro
sAD	-0.512256	0.0324	astro
sAD	-0.242728	0.0404	astro
sAD	0.375564	0.0101	astro
sAD	-0.708336	0.0282	astro
sAD	0.216448	0.00748	astro
sAD	-0.498347	0.0186	astro
sAD	-0.627449	0.00398	astro
sAD	-0.480648	0.0264	astro
sAD	-1.11908	0.00268	astro
sAD	-0.402506	0.0463	astro
sAD	-0.887689	0.0137	astro
sAD	-0.3323	0.0405	astro
sAD	-0.37591	0.0422	astro
sAD	0.217007	0.0186	astro
sAD	-0.291127	0.0423	astro
sAD	-0.531683	0.00306	astro
sAD	-0.264244	0.037	astro
sAD	-0.685156	0.0125	astro
sAD	-0.580417	0.0469	astro
sAD	-0.378586	0.0393	astro
sAD	0.782281	0.0359	astro
sAD	0.324519	0.00381	astro
sAD	-0.498906	0.0169	astro
sAD	-0.293448	0.0212	astro
sAD	-0.486808	0.0302	astro
sAD	-0.794796	0.011	astro
sAD	-0.420142	0.0412	astro
sAD	-0.512112	0.0385	astro
sAD	-0.350593	0.00821	astro
sAD	0.417871	0.0252	astro
sAD	-0.65839	0.0121	astro
sAD	-0.387338	0.0183	astro
sAD	-0.327233	0.0435	astro
sAD	-0.565252	0.0183	astro
sAD	-0.784023	0.0332	astro
sAD	0.667715	0.00578	astro
sAD	-0.408808	0.0256	astro
sAD	0.190181	0.0319	astro
sAD	0.650507	0.0432	astro
sAD	0.182637	0.03	astro
sAD	-0.644649	0.00494	astro
sAD	0.768303	0.0132	astro
sAD	-0.357654	0.0158	astro
sAD	-0.340015	0.0223	astro
TREM2	-1.00665	1.17e-07	astro
TREM2	-1.16754	3.06e-08	astro
TREM2	3.04806	3.28e-07	astro
TREM2	-0.692008	5.78e-07	astro
TREM2	-0.49191	1.31e-06	astro
TREM2	3.44552	1.66e-06	astro
TREM2	2.87749	1.68e-06	astro
TREM2	-0.683052	2.77e-06	astro
TREM2	0.920078	2.88e-06	astro
TREM2	-0.871094	3.51e-06	astro
TREM2	1.07702	4.34e-06	astro
TREM2	1.20799	4.5e-06	astro
TREM2	3.1417	6.67e-06	astro
TREM2	0.691578	6.96e-06	astro
TREM2	1.05688	7.42e-06	astro
TREM2	-0.786057	8.81e-06	astro
TREM2	1.01485	1.08e-05	astro
TREM2	1.22759	1.29e-05	astro
TREM2	0.928859	1.63e-05	astro
TREM2	0.711222	1.63e-05	astro
TREM2	1.5438	1.8e-05	astro
TREM2	-0.86456	2.06e-05	astro
TREM2	1.34729	2.89e-05	astro
TREM2	1.81054	3.19e-05	astro
TREM2	0.454706	3.69e-05	astro
TREM2	-0.554618	3.91e-05	astro
TREM2	1.19211	3.95e-05	astro
TREM2	1.36849	4.36e-05	astro
TREM2	-0.589081	5.31e-05	astro
TREM2	0.98844	6.27e-05	astro
TREM2	1.30243	6.47e-05	astro
TREM2	1.78889	6.83e-05	astro
TREM2	1.51756	6.85e-05	astro
TREM2	0.963329	6.86e-05	astro
TREM2	1.81257	7.62e-05	astro
TREM2	1.31029	7.73e-05	astro
TREM2	0.520537	8.01e-05	astro
TREM2	0.774669	9.39e-05	astro
TREM2	1.1608	9.66e-05	astro
TREM2	0.99408	9.77e-05	astro
TREM2	0.609192	9.87e-05	astro
TREM2	-0.663506	0.000113	astro
TREM2	0.63527	0.000127	astro
TREM2	-0.999041	0.000127	astro
TREM2	1.31044	0.00013	astro
TREM2	1.05929	0.000141	astro
TREM2	1.50575	0.000144	astro
TREM2	1.57442	0.000154	astro
TREM2	0.980574	0.00147	astro
TREM2	-0.319268	0.0118	astro
TREM2	-0.307939	0.00145	astro
TREM2	-0.828601	0.0117	astro
TREM2	0.775669	0.00789	astro
TREM2	2.50937	0.00416	astro
TREM2	-0.246507	0.0103	astro
TREM2	-0.218378	0.00594	astro
TREM2	-0.58405	0.0183	astro
TREM2	-0.578998	0.00206	astro
TREM2	-0.848067	0.0178	astro
TREM2	-0.37646	0.0323	astro
TREM2	-0.163512	0.0418	astro
TREM2	-0.313997	0.0485	astro
TREM2	-0.40767	0.0342	astro
TREM2	-0.511086	0.00467	astro
TREM2	-0.314352	0.00392	astro
TREM2	-0.768556	0.0172	astro
TREM2	0.662476	0.0131	astro
TREM2	2.71028	0.0122	astro
TREM2	-0.590624	0.00135	astro
TREM2	-0.457381	0.00182	astro
TREM2	-0.253386	0.00957	astro
TREM2	-0.206403	0.0381	astro
TREM2	-0.843418	0.000242	astro
TREM2	-0.178651	0.0396	astro
TREM2	-0.241429	0.0492	astro
TREM2	3.19543	0.00188	astro
TREM2	-0.191546	0.00337	astro
TREM2	-0.489171	0.0403	astro
TREM2	-0.277902	0.0482	astro
TREM2	-0.420914	0.00569	astro
TREM2	-0.390201	0.00304	astro
TREM2	-0.21277	0.0183	astro
TREM2	-0.368082	0.0081	astro
TREM2	1.07432	0.00123	astro
TREM2	1.20466	0.0462	astro
TREM2	-0.73141	0.00783	astro
TREM2	-0.3612	0.044	astro
TREM2	-0.393493	0.0293	astro
TREM2	-0.300015	0.0149	astro
TREM2	1.34136	0.000317	astro
TREM2	-0.39508	0.000748	astro
TREM2	1.50909	0.00323	astro
TREM2	-0.440129	0.00603	astro
TREM2	-0.511104	0.0311	astro
TREM2	-0.360126	0.0371	astro
TREM2	1.11498	0.00341	astro
TREM2	-0.71284	0.000506	astro
TREM2	-0.51025	0.0396	astro
TREM2	-0.627917	0.00102	astro
TREM2	0.632652	0.0229	astro
TREM2	-0.388373	0.00219	astro
TREM2	-0.247858	0.0329	astro
TREM2	-0.227566	0.00887	astro
TREM2	-0.553707	0.0384	astro
TREM2	0.222001	0.0296	astro
TREM2	-0.435665	0.0355	astro
TREM2	-0.514612	0.0284	astro
TREM2	-0.913972	0.00641	astro
TREM2	-0.741336	0.00105	astro
TREM2	-0.378372	0.0382	astro
TREM2	-0.554209	0.0325	astro
TREM2	-0.392425	0.0129	astro
TREM2	-0.652291	0.00347	astro
TREM2	-0.413592	0.000743	astro
TREM2	-0.292608	0.0437	astro
TREM2	0.798218	0.00516	astro
TREM2	-0.596247	0.0132	astro
TREM2	-0.207327	0.00117	astro
TREM2	-0.796106	0.00163	astro
TREM2	-0.835665	0.00327	astro
TREM2	-1.02246	0.00322	astro
TREM2	-0.5496	0.00183	astro
TREM2	0.605593	0.0358	astro
TREM2	0.638488	0.0175	astro
TREM2	-0.481518	0.0159	astro
TREM2	-0.45277	0.0257	astro
TREM2	-0.500676	0.0126	astro
TREM2	0.302684	0.0318	astro
TREM2	-0.419452	0.0164	astro
TREM2	-0.27312	0.0449	astro
TREM2	-0.342624	0.0417	astro
TREM2	-0.347304	0.00172	astro
TREM2	-0.406748	0.0204	astro
TREM2	-0.384928	0.000423	astro
TREM2	0.694662	0.00435	astro
TREM2	-1.29342	0.00688	astro
TREM2	-0.293473	0.022	astro
TREM2	-0.4116	0.0152	astro
TREM2	0.347816	0.0276	astro
TREM2	-0.505124	0.0494	astro
TREM2	0.642424	0.00455	astro
TREM2	-0.411098	0.0421	astro
TREM2	-0.344701	0.0168	astro
TREM2	-0.292385	0.0328	astro
TREM2	0.801276	0.00671	astro
TREM2	-0.497071	0.0204	astro
TREM2	-0.234601	0.0242	astro
TREM2	-0.676218	0.0287	astro
TREM2	-0.488027	0.048	astro
TREM2	-0.413461	0.0382	astro
TREM2	0.317278	0.00471	astro
TREM2	-0.182834	0.0204	astro
TREM2	-0.704571	0.00562	astro
TREM2	2.84024	0.00951	astro
TREM2	0.968605	0.0246	astro
TREM2	0.383851	0.0454	astro
TREM2	-0.154481	0.0404	astro
TREM2	1.35248	0.00662	astro
TREM2	-0.633767	0.009	astro
TREM2	-0.380064	0.0212	astro
TREM2	0.599732	0.00912	astro
TREM2	0.925985	0.00192	astro
TREM2	-0.416323	0.039	astro
TREM2	1.10777	0.0334	astro
TREM2	0.484817	0.0345	astro
TREM2	-0.599418	0.0427	astro
TREM2	-0.350009	0.0397	astro
TREM2	-1.2648	0.0094	astro
TREM2	-0.574291	0.0225	astro
TREM2	-0.436827	0.000799	astro
TREM2	-0.279504	0.00106	astro
TREM2	0.325834	0.0445	astro
TREM2	-0.547293	0.00299	astro
TREM2	0.453709	0.0178	astro
TREM2	-0.809289	0.000223	astro
TREM2	-0.562664	0.0221	astro
TREM2	-0.29794	0.014	astro
TREM2	-0.862747	0.0112	astro
TREM2	0.679177	0.0107	astro
TREM2	-0.378956	0.00786	astro
TREM2	-0.387917	0.0209	astro
TREM2	-0.579043	0.0105	astro
TREM2	-0.565626	0.00589	astro
TREM2	-0.293273	0.0194	astro
TREM2	0.421988	0.0333	astro
TREM2	-1.13893	0.0393	astro
TREM2	-0.432064	0.0147	astro
TREM2	0.343319	0.0104	astro
TREM2	0.531225	0.0166	astro
TREM2	-0.433505	0.0293	astro
TREM2	0.755751	0.0339	astro
TREM2	-0.464297	0.00412	astro
TREM2	0.225569	0.0394	astro
TREM2	-0.948507	0.0257	astro
TREM2	-0.228473	0.025	astro
TREM2	-0.436239	0.0305	astro
TREM2	0.310611	0.0179	astro
TREM2	-0.712586	0.0178	astro
TREM2	0.627938	0.0464	astro
TREM2	1.03298	0.0016	astro
TREM2	-0.378517	0.0418	astro
TREM2	0.234598	0.0366	astro
TREM2	-0.36156	0.00427	astro
TREM2	-0.459033	0.0141	astro
TREM2	0.165193	0.0456	astro
TREM2	0.651788	0.00537	astro
TREM2	-0.230724	0.0252	astro
TREM2	-0.638589	0.000762	astro
TREM2	-0.65046	0.00355	astro
TREM2	-0.375431	0.000759	astro
TREM2	-0.533379	0.0199	astro
TREM2	0.337675	0.0431	astro
TREM2	-0.315108	0.0131	astro
TREM2	-0.260926	0.0486	astro
TREM2	-0.487606	0.0327	astro
TREM2	-0.458866	0.0112	astro
TREM2	-0.411431	0.00158	astro
TREM2	-0.255687	0.0472	astro
TREM2	2.52868	0.00393	astro
TREM2	-0.358515	0.0457	astro
TREM2	-0.386297	0.02	astro
TREM2	0.511108	0.0152	astro
TREM2	-0.222446	0.0182	astro
TREM2	-0.114624	0.0279	astro
TREM2	0.421179	0.0315	astro
TREM2	-0.177505	0.00082	astro
TREM2	-0.50965	0.0287	astro
TREM2	0.865219	0.0381	astro
TREM2	0.79078	0.0479	astro
TREM2	-0.246429	0.0223	astro
TREM2	0.245429	0.0191	astro
TREM2	0.287216	0.0116	astro
TREM2	-0.36183	0.0276	astro
TREM2	1.07617	0.00027	astro
TREM2	0.602356	0.0337	astro
TREM2	1.06423	0.0423	astro
TREM2	-0.294941	0.0346	astro
TREM2	0.901314	0.0169	astro
TREM2	0.688213	0.04	astro
TREM2	-0.224167	0.0494	astro
TREM2	0.365635	0.0225	astro
TREM2	-0.410835	0.013	astro
TREM2	-0.34735	0.047	astro
TREM2	-0.233216	0.0369	astro
TREM2	-0.248462	0.0404	astro
TREM2	0.67797	0.0438	astro
TREM2	0.5267	0.0443	astro
TREM2	0.745492	0.00995	astro
TREM2	-0.633485	0.042	astro
TREM2	-0.426517	0.0443	astro
TREM2	-0.392118	0.0282	astro
TREM2	-0.485369	0.0262	astro
TREM2	0.79141	0.0174	astro
TREM2	-0.247013	0.0424	astro
TREM2	-0.500699	0.0432	astro
TREM2	-0.5263	0.00277	astro
TREM2	0.505879	0.0238	astro
TREM2	0.802461	0.00155	astro
TREM2	0.373393	0.0232	astro
TREM2	-0.466144	0.0381	astro
TREM2	-0.719556	0.0454	astro
TREM2	-1.01525	0.00952	astro
TREM2	1.38686	0.0179	astro
TREM2	-0.31468	0.0129	astro
TREM2	-0.659069	0.00511	astro
TREM2	0.653385	0.00162	astro
TREM2	-0.643399	0.013	astro
TREM2	-0.722009	0.00163	astro
TREM2	-0.220993	0.0256	astro
TREM2	0.711633	0.0216	astro
TREM2	0.255158	0.0327	astro
TREM2	-0.39886	0.0376	astro
TREM2	-0.279083	0.0378	astro
TREM2	-0.284643	0.0135	astro
TREM2	0.328852	0.000667	astro
TREM2	2.42689	0.00764	astro
TREM2	0.596795	0.0196	astro
TREM2	-0.739081	0.00435	astro
TREM2	-0.336052	0.046	astro
TREM2	-0.506547	0.00164	astro
TREM2	1.07086	0.000509	astro
TREM2	0.857018	0.0388	astro
TREM2	1.20944	0.0491	astro
TREM2	0.220741	0.0193	astro
TREM2	0.728444	0.0341	astro
TREM2	0.159177	0.0156	astro
TREM2	-0.469658	0.0336	astro
TREM2	0.87903	0.0121	astro
TREM2	0.305167	0.0181	astro
TREM2	0.290116	0.0136	astro
TREM2	-0.211479	0.0151	astro
TREM2	0.866112	0.0359	astro
TREM2	-1.05017	0.0024	astro
TREM2	-0.233776	0.0492	astro
TREM2	1.0709	0.0101	astro
TREM2	0.700699	0.0352	astro
TREM2	1.18095	0.00207	astro
TREM2	-0.424511	0.00728	astro
TREM2	0.254193	0.0437	astro
TREM2	0.197751	0.0485	astro
TREM2	-0.945096	0.00285	astro
TREM2	-0.341762	0.0378	astro
TREM2	-0.523758	0.0465	astro
TREM2	0.353847	0.000662	astro
TREM2	0.611799	0.00606	astro
TREM2	0.487952	0.0169	astro
TREM2	-1.03488	0.00709	astro
TREM2	0.935001	0.00221	astro
TREM2	0.645494	0.00278	astro
TREM2	0.470239	0.0248	astro
TREM2	-0.370961	0.0302	astro
TREM2	-0.725169	0.01	astro
TREM2	0.744528	0.0131	astro
TREM2	0.243293	0.00225	astro
TREM2	0.655354	0.0377	astro
TREM2	-0.550569	0.00777	astro
TREM2	1.37631	0.0325	astro
TREM2	0.276315	0.032	astro
TREM2	0.50485	0.0153	astro
TREM2	0.642428	0.0258	astro
TREM2	0.443744	0.044	astro
TREM2	0.295789	0.00947	astro
TREM2	0.899087	0.00713	astro
TREM2	0.800109	0.000639	astro
TREM2	-0.344378	0.00387	astro
TREM2	0.499253	0.033	astro
TREM2	0.434578	0.0396	astro
TREM2	0.525781	0.0127	astro
TREM2	0.446069	0.0269	astro
TREM2	-0.50611	0.045	astro
TREM2	0.380635	0.0231	astro
TREM2	0.561077	0.00218	astro
TREM2	-0.136174	0.0481	astro
TREM2	-0.564875	0.015	astro
TREM2	-0.283781	0.0318	astro
TREM2	1.17736	0.0202	astro
TREM2	0.470058	0.0311	astro
TREM2	0.71758	0.0455	astro
TREM2	-0.307102	0.0419	astro
TREM2	0.244257	0.0339	astro
TREM2	-0.445422	0.0272	astro
TREM2	-0.41747	0.0263	astro
TREM2	0.725	0.0251	astro
TREM2	0.828864	0.0139	astro
TREM2	0.60153	0.0218	astro
TREM2	0.768815	0.0206	astro
TREM2	0.332601	0.0255	astro
TREM2	0.364996	0.0347	astro
TREM2	0.393017	0.0374	astro
TREM2	0.441031	0.0294	astro
TREM2	0.743734	0.00732	astro
TREM2	-0.201455	0.0239	astro
TREM2	-0.242299	0.0293	astro
TREM2	-0.482529	0.0463	astro
TREM2	0.694883	0.00181	astro
TREM2	0.610943	0.0407	astro
TREM2	-0.333283	0.0183	astro
TREM2	0.756053	0.0329	astro
TREM2	-0.724423	0.00184	astro
TREM2	0.987562	0.000404	astro
TREM2	0.834012	0.00813	astro
TREM2	0.804296	0.0284	astro
TREM2	0.782141	0.0338	astro
TREM2	0.635421	0.0432	astro
TREM2	0.57871	0.0346	astro
TREM2	-0.240383	0.0111	astro
TREM2	0.912066	0.0237	astro
TREM2	0.31866	0.0207	astro
TREM2	0.753535	0.0312	astro
TREM2	-0.306787	0.0167	astro
TREM2	-0.441897	0.0122	astro
ADAD	-0.931879	2.19e-06	astro
ADAD	-1.94523	8.69e-08	astro
ADAD	-0.78219	0.000591	astro
ADAD	3.38542	1.85e-05	astro
ADAD	-0.776991	0.00551	astro
ADAD	-1.21803	2.28e-05	astro
ADAD	1.07385	6.32e-05	astro
ADAD	3.65101	5.54e-14	astro
ADAD	-0.799249	0.013	astro
ADAD	-0.87739	0.000792	astro
ADAD	0.86569	0.00245	astro
ADAD	-1.32338	0.000187	astro
ADAD	-0.867439	0.00625	astro
ADAD	0.892445	0.00627	astro
ADAD	-0.717804	0.0285	astro
ADAD	1.96448	7.69e-05	astro
ADAD	-0.387944	0.0243	astro
ADAD	0.84988	0.000173	astro
ADAD	-1.23547	1.27e-06	astro
ADAD	0.661107	0.0362	astro
ADAD	-0.541467	1.79e-12	astro
ADAD	-1.28158	1.01e-11	astro
ADAD	1.96557	1.61e-11	astro
ADAD	-0.921244	1.78e-11	astro
ADAD	-0.841507	5.85e-11	astro
ADAD	-1.41952	1.9e-10	astro
ADAD	-1.01356	1.94e-10	astro
ADAD	-0.583559	2.02e-10	astro
ADAD	-1.43857	3.41e-10	astro
ADAD	-1.2154	4.3e-10	astro
ADAD	-0.852741	6.72e-10	astro
ADAD	-1.038	1.02e-09	astro
ADAD	-1.00023	2.76e-09	astro
ADAD	-1.53444	2.99e-09	astro
ADAD	1.77485	3.25e-09	astro
ADAD	-1.23684	4.18e-09	astro
ADAD	-0.501906	4.23e-09	astro
ADAD	4.55137	6.7e-09	astro
ADAD	-0.755656	7.95e-09	astro
ADAD	-0.652062	1.47e-08	astro
ADAD	-0.446156	1.59e-08	astro
ADAD	-0.509747	2.75e-08	astro
ADAD	-1.03907	3.1e-08	astro
ADAD	-0.415049	3.39e-08	astro
ADAD	-1.43201	3.58e-08	astro
ADAD	-1.02642	4.81e-08	astro
ADAD	-0.942262	4.86e-08	astro
ADAD	-1.32929	6.04e-08	astro
ADAD	-1.0858	6.78e-08	astro
ADAD	-1.23298	7.08e-08	astro
ADAD	-0.769266	7.11e-08	astro
ADAD	-0.681641	7.15e-08	astro
ADAD	-1.5409	7.56e-08	astro
ADAD	-0.767423	7.61e-08	astro
ADAD	-0.559423	8.15e-08	astro
ADAD	-1.57856	1.11e-07	astro
ADAD	-0.880542	1.11e-07	astro
ADAD	-0.572754	1.16e-07	astro
ADAD	-0.779159	1.28e-07	astro
ADAD	-0.499204	1.29e-07	astro
ADAD	0.74938	1.36e-07	astro
ADAD	-0.779663	1.4e-07	astro
ADAD	-0.561993	1.5e-07	astro
ADAD	-0.791937	1.62e-07	astro
ADAD	-0.866194	1.65e-07	astro
ADAD	1.39269	1.87e-07	astro
ADAD	-0.55661	1.88e-07	astro
ADAD	-1.08218	1.91e-07	astro
ADAD	-0.615646	1.94e-07	astro
ADAD	-2.06093	2.06e-07	astro
ADAD	-0.502446	2.08e-07	astro
ADAD	-0.436114	2.29e-07	astro
ADAD	-0.660693	2.87e-07	astro
ADAD	-1.05278	2.96e-07	astro
ADAD	-0.87957	2.99e-07	astro
ADAD	-0.652042	3.13e-07	astro
ADAD	1.44814	3.3e-07	astro
ADAD	1.23472	3.37e-07	astro
ADAD	-0.857488	3.48e-07	astro
ADAD	-1.05175	3.69e-07	astro
ADAD	-0.58247	3.74e-07	astro
ADAD	-1.11481	3.78e-07	astro
ADAD	-0.568002	3.78e-07	astro
ADAD	-0.648421	4.1e-07	astro
ADAD	-0.60231	4.23e-07	astro
ADAD	-0.982537	4.52e-07	astro
ADAD	-0.827597	5.45e-07	astro
ADAD	-0.444798	5.66e-07	astro
ADAD	-0.580669	5.94e-07	astro
ADAD	-0.672238	6.05e-07	astro
ADAD	-0.971871	6.25e-07	astro
ADAD	0.519964	6.52e-07	astro
ADAD	-0.922063	6.83e-07	astro
ADAD	-1.53522	6.93e-07	astro
ADAD	-1.15408	7.29e-07	astro
ADAD	-0.981336	7.35e-07	astro
ADAD	-0.627381	7.63e-07	astro
ADAD	-1.27293	8.22e-07	astro
ADAD	-1.66169	8.24e-07	astro
ADAD	-0.671828	8.51e-07	astro
ADAD	-0.861098	8.57e-07	astro
ADAD	-1.64859	8.86e-07	astro
ADAD	-0.853248	9.01e-07	astro
ADAD	-0.620378	9.18e-07	astro
ADAD	-0.820032	9.26e-07	astro
ADAD	-0.80613	9.99e-07	astro
ADAD	0.965532	1.02e-06	astro
ADAD	-0.883772	1.07e-06	astro
ADAD	-0.746091	1.09e-06	astro
ADAD	3.18114	1.09e-06	astro
ADAD	-0.570108	1.1e-06	astro
ADAD	-0.522101	1.11e-06	astro
ADAD	-1.09595	1.2e-06	astro
ADAD	-1.23037	1.31e-06	astro
ADAD	0.737258	1.31e-06	astro
ADAD	-0.449451	1.37e-06	astro
ADAD	-0.648375	1.37e-06	astro
ADAD	-0.970394	1.4e-06	astro
ADAD	-0.687968	1.41e-06	astro
ADAD	-0.481491	1.44e-06	astro
ADAD	-1.04585	1.5e-06	astro
ADAD	-0.760849	1.54e-06	astro
ADAD	-0.582784	1.57e-06	astro
ADAD	-0.742197	1.63e-06	astro
ADAD	-0.844058	1.67e-06	astro
ADAD	-0.769585	1.73e-06	astro
ADAD	-0.723774	1.77e-06	astro
ADAD	-0.981487	1.78e-06	astro
ADAD	-0.698261	1.83e-06	astro
ADAD	-0.596755	1.83e-06	astro
ADAD	-0.674256	1.89e-06	astro
ADAD	0.528139	1.92e-06	astro
ADAD	-1.26229	1.93e-06	astro
ADAD	-0.650576	1.98e-06	astro
ADAD	-0.537141	2.06e-06	astro
ADAD	-0.605716	2.09e-06	astro
ADAD	-1.31171	2.11e-06	astro
ADAD	-0.442607	2.22e-06	astro
ADAD	-0.890777	2.24e-06	astro
ADAD	-1.01268	2.3e-06	astro
ADAD	-0.752663	2.31e-06	astro
ADAD	-2.00817	2.34e-06	astro
ADAD	-1.71946	2.47e-06	astro
ADAD	-1.79604	2.49e-06	astro
ADAD	0.74463	2.58e-06	astro
ADAD	-0.520242	2.68e-06	astro
ADAD	-0.699094	2.84e-06	astro
ADAD	4.23805	2.87e-06	astro
ADAD	-1.32914	3.13e-06	astro
ADAD	-0.548754	3.13e-06	astro
ADAD	-0.815706	3.26e-06	astro
ADAD	-1.17059	3.36e-06	astro
ADAD	-0.705173	3.38e-06	astro
ADAD	-0.599502	3.47e-06	astro
ADAD	-1.41204	3.47e-06	astro
ADAD	-0.660623	3.49e-06	astro
ADAD	-0.587784	3.61e-06	astro
ADAD	-0.867494	3.62e-06	astro
ADAD	-0.890701	3.72e-06	astro
ADAD	-0.847831	3.83e-06	astro
ADAD	-0.579858	3.87e-06	astro
ADAD	-0.602265	3.87e-06	astro
ADAD	-0.703336	3.88e-06	astro
ADAD	-0.809303	3.9e-06	astro
ADAD	-0.970353	4.01e-06	astro
ADAD	-1.31008	4.17e-06	astro
ADAD	-0.797873	4.23e-06	astro
ADAD	-0.437501	4.27e-06	astro
ADAD	-0.801112	4.28e-06	astro
ADAD	-1.44731	4.34e-06	astro
ADAD	-0.520048	4.5e-06	astro
ADAD	-0.383155	4.52e-06	astro
ADAD	-0.772756	4.86e-06	astro
ADAD	-0.837169	4.89e-06	astro
ADAD	-0.449057	4.96e-06	astro
ADAD	1.44749	4.97e-06	astro
ADAD	1.91224	5e-06	astro
ADAD	-1.23522	5.14e-06	astro
ADAD	-0.960097	5.27e-06	astro
ADAD	-0.541589	5.28e-06	astro
ADAD	-0.759635	5.38e-06	astro
ADAD	-1.10351	5.42e-06	astro
ADAD	1.13495	5.46e-06	astro
ADAD	-1.0182	5.5e-06	astro
ADAD	-0.84109	5.51e-06	astro
ADAD	-0.644116	5.51e-06	astro
ADAD	-0.454092	5.53e-06	astro
ADAD	-0.460774	5.57e-06	astro
ADAD	-0.81069	5.6e-06	astro
ADAD	-0.447435	5.73e-06	astro
ADAD	-1.18449	5.79e-06	astro
ADAD	-1.30728	6.13e-06	astro
ADAD	-0.474605	6.14e-06	astro
ADAD	-1.18665	6.23e-06	astro
ADAD	-0.909938	6.3e-06	astro
ADAD	-0.72545	6.52e-06	astro
ADAD	-0.491226	6.57e-06	astro
ADAD	-0.936572	6.6e-06	astro
ADAD	-0.318256	6.69e-06	astro
ADAD	-0.843215	6.91e-06	astro
ADAD	-0.874029	7.01e-06	astro
ADAD	-1.08623	7.04e-06	astro
ADAD	-0.624441	7.1e-06	astro
ADAD	-1.24107	7.21e-06	astro
ADAD	0.721816	7.22e-06	astro
ADAD	1.48806	7.34e-06	astro
ADAD	-0.497449	7.41e-06	astro
ADAD	-0.688761	7.42e-06	astro
ADAD	-0.71885	7.5e-06	astro
ADAD	-0.512823	7.51e-06	astro
ADAD	1.82381	7.54e-06	astro
ADAD	-1.29564	7.77e-06	astro
ADAD	-1.54238	7.87e-06	astro
ADAD	-0.63726	8.08e-06	astro
ADAD	-0.332818	8.31e-06	astro
ADAD	-0.317519	8.41e-06	astro
ADAD	1.79742	8.46e-06	astro
ADAD	-0.505196	8.71e-06	astro
ADAD	-0.62487	8.81e-06	astro
ADAD	-0.856761	8.87e-06	astro
ADAD	-1.82738	8.97e-06	astro
ADAD	0.896766	8.99e-06	astro
ADAD	-0.933851	9.17e-06	astro
ADAD	-0.771994	9.38e-06	astro
ADAD	-1.24435	9.41e-06	astro
ADAD	-0.528318	9.61e-06	astro
ADAD	-0.499307	9.64e-06	astro
ADAD	0.455403	9.67e-06	astro
ADAD	-0.445515	9.69e-06	astro
ADAD	-1.23121	9.83e-06	astro
ADAD	-0.647289	9.87e-06	astro
ADAD	-0.703441	1.01e-05	astro
ADAD	-0.419708	1.03e-05	astro
ADAD	-0.565504	1.04e-05	astro
ADAD	-0.412456	1.05e-05	astro
ADAD	0.488598	1.1e-05	astro
ADAD	-0.493791	1.1e-05	astro
ADAD	-0.783421	1.17e-05	astro
ADAD	-0.914129	1.17e-05	astro
ADAD	-1.01981	1.19e-05	astro
ADAD	-0.775567	1.21e-05	astro
ADAD	1.19291	1.21e-05	astro
ADAD	-1.43877	1.23e-05	astro
ADAD	-1.26475	1.25e-05	astro
ADAD	-0.436605	1.27e-05	astro
ADAD	-0.971197	1.28e-05	astro
ADAD	-0.961899	1.29e-05	astro
ADAD	0.967613	1.3e-05	astro
ADAD	-1.08543	1.31e-05	astro
ADAD	-1.56514	1.31e-05	astro
ADAD	-0.496711	1.32e-05	astro
ADAD	-1.73521	1.34e-05	astro
ADAD	-0.673423	1.34e-05	astro
ADAD	-0.737885	1.34e-05	astro
ADAD	-0.761953	1.35e-05	astro
ADAD	0.746145	1.37e-05	astro
ADAD	-0.3738	1.38e-05	astro
ADAD	-0.899881	1.4e-05	astro
ADAD	-0.293646	1.42e-05	astro
ADAD	-0.996245	1.43e-05	astro
ADAD	-1.50041	1.43e-05	astro
ADAD	-1.13976	1.45e-05	astro
ADAD	-1.41043	1.45e-05	astro
ADAD	-0.604295	1.46e-05	astro
ADAD	0.4724	1.48e-05	astro
ADAD	-1.40637	1.5e-05	astro
ADAD	-0.873995	1.5e-05	astro
ADAD	-0.414141	1.52e-05	astro
ADAD	-0.742355	1.54e-05	astro
ADAD	-0.687787	1.54e-05	astro
ADAD	-0.917018	1.55e-05	astro
ADAD	0.614774	1.57e-05	astro
ADAD	-0.999247	1.62e-05	astro
ADAD	-0.497558	1.72e-05	astro
ADAD	-0.814631	1.74e-05	astro
ADAD	-1.02186	1.76e-05	astro
ADAD	-1.45599	1.76e-05	astro
ADAD	-0.839954	1.77e-05	astro
ADAD	-1.22075	1.79e-05	astro
ADAD	-0.759638	1.81e-05	astro
ADAD	-0.51991	1.84e-05	astro
ADAD	-0.522542	1.86e-05	astro
ADAD	-1.23826	1.87e-05	astro
ADAD	1.25032	1.91e-05	astro
ADAD	-1.38814	1.91e-05	astro
ADAD	-1.35504	1.93e-05	astro
ADAD	-0.399594	1.95e-05	astro
ADAD	-0.566184	1.96e-05	astro
ADAD	-1.11227	2e-05	astro
ADAD	-0.827059	2e-05	astro
ADAD	-0.738174	2.01e-05	astro
ADAD	-1.36016	2.01e-05	astro
ADAD	-0.83038	2.09e-05	astro
ADAD	-0.473542	2.13e-05	astro
ADAD	-0.5859	2.15e-05	astro
ADAD	-0.73464	2.18e-05	astro
ADAD	-0.700701	2.19e-05	astro
ADAD	-0.55997	2.2e-05	astro
ADAD	-0.866727	2.21e-05	astro
ADAD	-1.46732	2.21e-05	astro
ADAD	-0.342683	2.21e-05	astro
ADAD	-0.51865	2.24e-05	astro
ADAD	0.457882	2.24e-05	astro
ADAD	-0.676094	2.24e-05	astro
ADAD	-0.9837	2.26e-05	astro
ADAD	-1.0334	2.3e-05	astro
ADAD	-0.723593	2.31e-05	astro
ADAD	1.14973	2.34e-05	astro
ADAD	-1.14461	2.35e-05	astro
ADAD	0.944705	2.38e-05	astro
ADAD	-0.786047	2.4e-05	astro
ADAD	-1.21668	2.4e-05	astro
ADAD	-0.716136	2.41e-05	astro
ADAD	-0.569003	2.42e-05	astro
ADAD	-0.555224	2.42e-05	astro
ADAD	-0.495997	2.45e-05	astro
ADAD	0.673024	2.46e-05	astro
ADAD	-0.703495	2.52e-05	astro
ADAD	-0.841702	2.59e-05	astro
ADAD	-1.54987	2.6e-05	astro
ADAD	-0.648198	2.68e-05	astro
ADAD	-0.706766	2.69e-05	astro
ADAD	-0.880465	2.7e-05	astro
ADAD	-0.803542	2.73e-05	astro
ADAD	-0.899479	2.75e-05	astro
ADAD	-1.03998	2.82e-05	astro
ADAD	-0.619118	2.84e-05	astro
ADAD	-0.718851	2.84e-05	astro
ADAD	1.57631	2.85e-05	astro
ADAD	0.895695	2.86e-05	astro
ADAD	-0.908043	2.89e-05	astro
ADAD	-0.686454	2.89e-05	astro
ADAD	-0.819043	2.9e-05	astro
ADAD	-0.972856	2.92e-05	astro
ADAD	-1.25687	2.95e-05	astro
ADAD	-2.02172	2.97e-05	astro
ADAD	1.47866	3.03e-05	astro
ADAD	-0.92505	3.06e-05	astro
ADAD	-0.357337	3.08e-05	astro
ADAD	-1.2346	3.11e-05	astro
ADAD	-1.07957	3.11e-05	astro
ADAD	-0.837931	3.11e-05	astro
ADAD	-1.20536	3.12e-05	astro
ADAD	-0.464671	3.14e-05	astro
ADAD	1.21368	3.16e-05	astro
ADAD	-0.621009	3.16e-05	astro
ADAD	-1.12494	3.2e-05	astro
ADAD	-0.535842	3.26e-05	astro
ADAD	-0.819112	3.35e-05	astro
ADAD	-0.538699	3.36e-05	astro
ADAD	-0.497208	3.37e-05	astro
ADAD	-0.394945	3.37e-05	astro
ADAD	-0.594681	3.4e-05	astro
ADAD	-0.373451	3.42e-05	astro
ADAD	1.31613	3.46e-05	astro
ADAD	-0.319904	3.5e-05	astro
ADAD	-0.79938	3.52e-05	astro
ADAD	-0.356953	3.53e-05	astro
ADAD	-0.557287	3.58e-05	astro
ADAD	-0.563617	3.61e-05	astro
ADAD	-1.85836	3.63e-05	astro
ADAD	-0.56747	3.65e-05	astro
ADAD	-0.382278	3.66e-05	astro
ADAD	-0.482409	3.71e-05	astro
ADAD	-0.779562	3.71e-05	astro
ADAD	-0.811032	3.72e-05	astro
ADAD	-0.889313	3.79e-05	astro
ADAD	-1.37405	3.79e-05	astro
ADAD	-1.28261	3.82e-05	astro
ADAD	-1.00533	3.85e-05	astro
ADAD	-0.489773	3.89e-05	astro
ADAD	-1.32174	3.91e-05	astro
ADAD	-0.595217	3.94e-05	astro
ADAD	1.12394	3.95e-05	astro
ADAD	-1.0466	3.96e-05	astro
ADAD	0.750853	3.97e-05	astro
ADAD	-1.42338	3.98e-05	astro
ADAD	-0.54363	3.99e-05	astro
ADAD	-1.49279	4e-05	astro
ADAD	0.766596	4.03e-05	astro
ADAD	-1.12707	4.07e-05	astro
ADAD	-0.575606	4.13e-05	astro
ADAD	-1.48378	4.15e-05	astro
ADAD	-0.597767	4.17e-05	astro
ADAD	-0.333366	4.2e-05	astro
ADAD	-0.926419	4.2e-05	astro
ADAD	-0.568677	4.25e-05	astro
ADAD	1.34295	4.29e-05	astro
ADAD	-0.370845	4.35e-05	astro
ADAD	-0.959145	4.37e-05	astro
ADAD	-0.523548	4.4e-05	astro
ADAD	-1.1588	4.43e-05	astro
ADAD	-0.387498	4.49e-05	astro
ADAD	-0.379586	4.51e-05	astro
ADAD	-0.716955	4.51e-05	astro
ADAD	-1.32392	4.52e-05	astro
ADAD	-1.16135	4.62e-05	astro
ADAD	-0.633885	4.62e-05	astro
ADAD	-0.683113	4.65e-05	astro
ADAD	-0.493024	4.68e-05	astro
ADAD	-0.650465	4.72e-05	astro
ADAD	-0.826703	4.73e-05	astro
ADAD	-0.420818	4.76e-05	astro
ADAD	-1.10975	4.77e-05	astro
ADAD	-0.704437	4.83e-05	astro
ADAD	-0.856997	4.86e-05	astro
ADAD	-0.364711	4.87e-05	astro
ADAD	-0.629855	5.03e-05	astro
ADAD	-1.51487	5.03e-05	astro
ADAD	-2.06585	5.14e-05	astro
ADAD	-0.591565	5.18e-05	astro
ADAD	-0.648079	5.25e-05	astro
ADAD	-0.480397	5.25e-05	astro
ADAD	-0.461356	5.27e-05	astro
ADAD	-0.671834	5.28e-05	astro
ADAD	-0.973547	5.29e-05	astro
ADAD	1.38255	5.3e-05	astro
ADAD	-0.442208	5.33e-05	astro
ADAD	-0.517217	5.41e-05	astro
ADAD	-0.798804	5.49e-05	astro
ADAD	-1.68671	5.6e-05	astro
ADAD	-0.501696	5.62e-05	astro
ADAD	-0.951396	5.62e-05	astro
ADAD	-0.671953	5.64e-05	astro
ADAD	-0.472396	5.67e-05	astro
ADAD	-0.636843	5.72e-05	astro
ADAD	-0.989729	5.78e-05	astro
ADAD	-0.401792	5.8e-05	astro
ADAD	-0.816116	5.83e-05	astro
ADAD	0.739978	5.83e-05	astro
ADAD	-0.766369	5.91e-05	astro
ADAD	1.00648	5.98e-05	astro
ADAD	0.345483	6.01e-05	astro
ADAD	-0.711288	6.02e-05	astro
ADAD	-0.701799	6.03e-05	astro
ADAD	-0.559965	6.04e-05	astro
ADAD	-0.719356	6.07e-05	astro
ADAD	-0.446164	6.08e-05	astro
ADAD	-0.966275	6.1e-05	astro
ADAD	-1.30081	6.1e-05	astro
ADAD	-0.577024	6.19e-05	astro
ADAD	-0.56268	6.25e-05	astro
ADAD	-0.68056	6.32e-05	astro
ADAD	0.904301	6.37e-05	astro
ADAD	-2.21848	6.46e-05	astro
ADAD	-0.748855	6.49e-05	astro
ADAD	-0.514894	6.54e-05	astro
ADAD	-0.155489	6.6e-05	astro
ADAD	-0.767073	6.61e-05	astro
ADAD	0.614305	6.63e-05	astro
ADAD	0.529447	6.75e-05	astro
ADAD	-0.609532	6.81e-05	astro
ADAD	-0.367735	7e-05	astro
ADAD	-0.479474	7.02e-05	astro
ADAD	0.471452	7.03e-05	astro
ADAD	0.610624	7.03e-05	astro
ADAD	-0.497299	7.14e-05	astro
ADAD	-0.532036	7.17e-05	astro
ADAD	-0.843955	7.19e-05	astro
ADAD	-0.577494	7.21e-05	astro
ADAD	1.542	7.22e-05	astro
ADAD	0.708234	7.37e-05	astro
ADAD	-1.47052	7.38e-05	astro
ADAD	0.62642	7.38e-05	astro
ADAD	-0.444922	7.4e-05	astro
ADAD	-1.02538	7.41e-05	astro
ADAD	-0.458557	7.54e-05	astro
ADAD	-0.544607	7.61e-05	astro
ADAD	-1.37539	7.77e-05	astro
ADAD	-0.764442	7.79e-05	astro
ADAD	-0.600933	7.82e-05	astro
ADAD	-1.02141	7.88e-05	astro
ADAD	-0.365916	7.89e-05	astro
ADAD	0.78753	7.92e-05	astro
ADAD	-0.356007	8.02e-05	astro
ADAD	-0.562309	8.03e-05	astro
ADAD	-0.591323	8.05e-05	astro
ADAD	-0.96129	8.09e-05	astro
ADAD	-0.726977	8.09e-05	astro
ADAD	-0.503335	8.16e-05	astro
ADAD	-0.769254	8.17e-05	astro
ADAD	-0.48932	8.19e-05	astro
ADAD	-1.25328	8.19e-05	astro
ADAD	-0.738397	8.4e-05	astro
ADAD	-1.01718	8.45e-05	astro
ADAD	-1.30978	8.49e-05	astro
ADAD	-0.938992	8.49e-05	astro
ADAD	-0.877802	8.49e-05	astro
ADAD	-0.498623	8.52e-05	astro
ADAD	-0.726409	8.56e-05	astro
ADAD	-0.278009	8.57e-05	astro
ADAD	-0.973011	8.65e-05	astro
ADAD	-0.599019	8.66e-05	astro
ADAD	1.25552	8.74e-05	astro
ADAD	-0.986772	8.74e-05	astro
ADAD	-0.532165	8.76e-05	astro
ADAD	-0.56657	8.91e-05	astro
ADAD	-0.678189	9.01e-05	astro
ADAD	1.13087	9.02e-05	astro
ADAD	-0.893874	9.07e-05	astro
ADAD	-0.95342	9.1e-05	astro
ADAD	-1.0589	9.29e-05	astro
ADAD	-0.468063	9.34e-05	astro
ADAD	0.872337	9.41e-05	astro
ADAD	-0.816022	9.44e-05	astro
ADAD	-0.42145	9.45e-05	astro
ADAD	-0.866652	9.54e-05	astro
ADAD	-0.479942	9.65e-05	astro
ADAD	-1.01171	9.7e-05	astro
ADAD	-0.470952	9.71e-05	astro
ADAD	-1.60603	9.93e-05	astro
ADAD	-0.644887	9.94e-05	astro
ADAD	1.33277	0.000101	astro
ADAD	-0.690069	0.000102	astro
ADAD	-0.57253	0.000102	astro
ADAD	-0.649305	0.000103	astro
ADAD	0.708519	0.000104	astro
ADAD	-0.926806	0.000105	astro
ADAD	-1.32013	0.000105	astro
ADAD	-0.61816	0.000105	astro
ADAD	-0.798858	0.000106	astro
ADAD	-0.445436	0.000108	astro
ADAD	-0.537972	0.000108	astro
ADAD	-0.550476	0.000108	astro
ADAD	-0.511827	0.000109	astro
ADAD	-0.486254	0.000109	astro
ADAD	-0.375459	0.000109	astro
ADAD	-0.731008	0.000109	astro
ADAD	-0.947826	0.000109	astro
ADAD	-0.686174	0.00011	astro
ADAD	-0.64042	0.00011	astro
ADAD	-0.578804	0.000111	astro
ADAD	-0.33083	0.000111	astro
ADAD	-0.707723	0.000112	astro
ADAD	-0.490908	0.000112	astro
ADAD	-0.873523	0.000112	astro
ADAD	-0.795213	0.000113	astro
ADAD	1.71447	0.000113	astro
ADAD	-0.345707	0.000114	astro
ADAD	-0.687046	0.000114	astro
ADAD	-0.470737	0.000114	astro
ADAD	-0.907453	0.000115	astro
ADAD	-0.517176	0.000115	astro
ADAD	-0.896416	0.000117	astro
ADAD	-0.48812	0.000117	astro
ADAD	-0.632871	0.000119	astro
ADAD	-1.16215	0.000121	astro
ADAD	-0.473078	0.000122	astro
ADAD	-0.747986	0.000123	astro
ADAD	4.43162	0.000123	astro
ADAD	1.08473	0.000124	astro
ADAD	1.43139	0.000126	astro
ADAD	-0.636636	0.000126	astro
ADAD	-0.989325	0.000126	astro
ADAD	-1.46147	0.000128	astro
ADAD	-0.409455	0.000128	astro
ADAD	-1.26002	0.000128	astro
ADAD	-0.507003	0.000129	astro
ADAD	-0.628353	0.000129	astro
ADAD	-1.54318	0.000129	astro
ADAD	1.53711	0.000129	astro
ADAD	-0.438615	0.00013	astro
ADAD	-0.552185	0.00013	astro
ADAD	-0.601329	0.000131	astro
ADAD	-0.877231	0.000131	astro
ADAD	0.870277	0.000132	astro
ADAD	-0.679436	0.000133	astro
ADAD	-0.424801	0.000133	astro
ADAD	-0.572057	0.000135	astro
ADAD	-0.844989	0.000135	astro
ADAD	-0.935637	0.000135	astro
ADAD	-1.07747	0.000136	astro
ADAD	-0.965912	0.000136	astro
ADAD	-1.2679	0.000136	astro
ADAD	-0.855519	0.000137	astro
ADAD	-1.04514	0.000139	astro
ADAD	1.12635	0.000139	astro
ADAD	-1.02591	0.00014	astro
ADAD	-1.07805	0.00014	astro
ADAD	-0.966186	0.00014	astro
ADAD	-0.558242	0.000141	astro
ADAD	0.80305	0.000141	astro
ADAD	1.24902	0.000141	astro
ADAD	-1.3848	0.000141	astro
ADAD	-0.826167	0.000142	astro
ADAD	-1.59604	0.000144	astro
ADAD	0.265424	0.000145	astro
ADAD	-0.296133	0.000146	astro
ADAD	-0.467816	0.000147	astro
ADAD	-1.1386	0.000147	astro
ADAD	-0.378452	0.000147	astro
ADAD	1.07244	0.000148	astro
ADAD	-0.835117	0.000148	astro
ADAD	-0.842575	0.000148	astro
ADAD	-0.532721	0.000149	astro
ADAD	-0.531035	0.000149	astro
ADAD	0.610589	0.00015	astro
ADAD	0.941884	0.000151	astro
ADAD	-0.870209	0.000151	astro
ADAD	-0.478009	0.000151	astro
ADAD	-1.1104	0.000151	astro
ADAD	-0.915633	0.000152	astro
ADAD	-0.745886	0.000155	astro
ADAD	1.30382	0.000156	astro
ADAD	2.05921	0.000156	astro
ADAD	-0.690318	0.000156	astro
ADAD	-0.7702	0.000156	astro
ADAD	0.434282	0.000157	astro
ADAD	-0.945876	0.00016	astro
ADAD	-0.431066	0.000161	astro
ADAD	-0.844446	0.000161	astro
ADAD	-0.209051	0.000163	astro
ADAD	-1.33484	0.000163	astro
ADAD	-0.323412	0.000165	astro
ADAD	-0.694858	0.000165	astro
ADAD	-0.310964	0.000165	astro
ADAD	-1.17297	0.000166	astro
ADAD	-0.614271	0.000167	astro
ADAD	-0.720087	0.000168	astro
ADAD	-0.460883	0.000168	astro
ADAD	-1.34893	0.000169	astro
ADAD	0.660095	0.000169	astro
ADAD	-0.799295	0.000169	astro
ADAD	-0.439181	0.00017	astro
ADAD	-0.724083	0.00017	astro
ADAD	-0.581156	0.000171	astro
ADAD	1.34153	0.000173	astro
ADAD	-0.520985	0.000173	astro
ADAD	-0.910895	0.000174	astro
ADAD	-0.709547	0.000175	astro
ADAD	-0.582611	0.000175	astro
ADAD	-0.78824	0.000175	astro
ADAD	1.02894	0.000175	astro
ADAD	-0.791939	0.000175	astro
ADAD	-0.562088	0.000175	astro
ADAD	-0.585222	0.000175	astro
ADAD	-0.503768	0.000175	astro
ADAD	-0.802645	0.000176	astro
ADAD	-0.576636	0.000177	astro
ADAD	-0.60162	0.000178	astro
ADAD	1.25355	0.000178	astro
ADAD	0.874579	0.000179	astro
ADAD	-0.799789	0.000179	astro
ADAD	0.769552	0.00018	astro
ADAD	-0.489273	0.000181	astro
ADAD	-0.554023	0.000181	astro
ADAD	1.63914	0.000181	astro
ADAD	-1.23221	0.000182	astro
ADAD	-0.414869	0.000182	astro
ADAD	-0.604153	0.000183	astro
ADAD	-0.376826	0.000184	astro
ADAD	-1.02328	0.000185	astro
ADAD	-0.74838	0.00019	astro
ADAD	-0.741133	0.00019	astro
ADAD	-0.756757	0.000192	astro
ADAD	-0.883321	0.000194	astro
ADAD	-1.4463	0.000194	astro
ADAD	-1.55608	0.000195	astro
ADAD	-0.766128	0.000195	astro
ADAD	0.524271	0.000196	astro
ADAD	-0.690198	0.000196	astro
ADAD	-0.567275	0.000199	astro
ADAD	-1.16829	0.0002	astro
ADAD	-1.40669	0.000203	astro
ADAD	-0.357331	0.000204	astro
ADAD	0.607435	0.000204	astro
ADAD	-0.585353	0.000205	astro
ADAD	-0.466379	0.000205	astro
ADAD	-0.48769	0.000206	astro
ADAD	-0.633511	0.000206	astro
ADAD	-0.631804	0.000206	astro
ADAD	-0.382954	0.000208	astro
ADAD	-1.04285	0.000208	astro
ADAD	-1.07081	0.000208	astro
ADAD	-1.49255	0.00021	astro
ADAD	-0.603461	0.000211	astro
ADAD	-0.541779	0.000212	astro
ADAD	1.17271	0.000212	astro
ADAD	-1.03858	0.000212	astro
ADAD	0.508923	0.000213	astro
ADAD	-0.344633	0.000213	astro
ADAD	1.13063	0.000213	astro
ADAD	-0.380057	0.000214	astro
ADAD	-0.469119	0.000214	astro
ADAD	-0.429636	0.000214	astro
ADAD	-0.383924	0.000215	astro
ADAD	0.426722	0.000216	astro
ADAD	-0.328153	0.000218	astro
ADAD	-0.492438	0.000218	astro
ADAD	-1.02049	0.000221	astro
ADAD	-0.836332	0.000221	astro
ADAD	-0.513469	0.000221	astro
ADAD	-1.00235	0.000222	astro
ADAD	0.690635	0.000222	astro
ADAD	-0.398331	0.000223	astro
ADAD	-0.339478	0.000225	astro
ADAD	-0.491416	0.000225	astro
ADAD	0.985913	0.000226	astro
ADAD	-0.600655	0.000226	astro
ADAD	-0.861336	0.000227	astro
ADAD	-0.617422	0.000228	astro
ADAD	-0.927174	0.000228	astro
ADAD	-0.868952	0.000229	astro
ADAD	0.691963	0.000232	astro
ADAD	1.37219	0.000236	astro
ADAD	-0.530142	0.000236	astro
ADAD	0.888893	0.000236	astro
ADAD	-0.938515	0.000238	astro
ADAD	0.69781	0.00024	astro
ADAD	-0.552798	0.000241	astro
ADAD	-0.395835	0.000242	astro
ADAD	-1.03437	0.000243	astro
ADAD	-0.49593	0.000243	astro
ADAD	-0.420397	0.000243	astro
ADAD	-1.22404	0.000244	astro
ADAD	0.791704	0.000244	astro
ADAD	-1.09403	0.000246	astro
ADAD	-1.09683	0.000247	astro
ADAD	-0.654749	0.000248	astro
ADAD	-1.62172	0.000248	astro
ADAD	-1.27183	0.000249	astro
ADAD	-0.398919	0.000251	astro
ADAD	-0.944309	0.000251	astro
ADAD	-0.832951	0.000251	astro
ADAD	-1.4087	0.000251	astro
ADAD	-0.61911	0.000251	astro
ADAD	-1.14804	0.000252	astro
ADAD	-0.603529	0.000252	astro
ADAD	-0.420904	0.000254	astro
ADAD	-0.823949	0.000257	astro
ADAD	0.770697	0.000257	astro
ADAD	-0.620473	0.000258	astro
ADAD	-0.539372	0.000259	astro
ADAD	-0.869445	0.000259	astro
ADAD	-0.620147	0.000259	astro
ADAD	-0.679267	0.00026	astro
ADAD	-1.36462	0.000261	astro
ADAD	-0.477644	0.000262	astro
ADAD	1.29631	0.000262	astro
ADAD	-1.04497	0.000263	astro
ADAD	-1.12522	0.000266	astro
ADAD	0.834919	0.000267	astro
ADAD	-0.34915	0.00027	astro
ADAD	-0.870363	0.000272	astro
ADAD	-1.03072	0.000274	astro
ADAD	-0.459975	0.000274	astro
ADAD	-1.1128	0.000275	astro
ADAD	-0.55321	0.000275	astro
ADAD	-0.400449	0.000275	astro
ADAD	-0.420327	0.000276	astro
ADAD	-0.417133	0.000276	astro
ADAD	-1.13213	0.000279	astro
ADAD	-0.333114	0.000279	astro
ADAD	0.911067	0.00028	astro
ADAD	1.31672	0.00028	astro
ADAD	-0.803095	0.00028	astro
ADAD	0.450642	0.000281	astro
ADAD	-0.562832	0.000281	astro
ADAD	-0.389116	0.000282	astro
ADAD	-0.65904	0.000285	astro
ADAD	-0.813643	0.000287	astro
ADAD	-0.839445	0.000291	astro
ADAD	-0.945174	0.000292	astro
ADAD	-0.396879	0.000292	astro
ADAD	-0.404183	0.000294	astro
ADAD	-1.23853	0.000295	astro
ADAD	-0.704992	0.000297	astro
ADAD	-1.42658	0.000299	astro
ADAD	-0.827231	0.0003	astro
ADAD	-0.624475	0.000302	astro
ADAD	-1.10746	0.000304	astro
ADAD	-0.715341	0.000305	astro
ADAD	-0.869316	0.000306	astro
ADAD	-0.557931	0.000306	astro
ADAD	-0.285045	0.000307	astro
ADAD	-0.809034	0.000308	astro
ADAD	-0.937235	0.000308	astro
ADAD	-0.43876	0.000309	astro
ADAD	-0.266107	0.000309	astro
ADAD	-0.660015	0.000309	astro
ADAD	-0.742076	0.000311	astro
ADAD	-0.561297	0.000312	astro
ADAD	-0.478336	0.000312	astro
ADAD	-0.653603	0.000313	astro
ADAD	-0.960432	0.000313	astro
ADAD	-0.69867	0.000314	astro
ADAD	-0.580949	0.000314	astro
ADAD	-0.313154	0.000314	astro
ADAD	-0.353284	0.000315	astro
ADAD	-0.719683	0.000315	astro
ADAD	-0.976572	0.000316	astro
ADAD	1.33053	0.000316	astro
ADAD	-0.611009	0.000316	astro
ADAD	-0.615466	0.000317	astro
ADAD	-0.697306	0.000318	astro
ADAD	-1.05265	0.000318	astro
ADAD	-0.481997	0.00032	astro
ADAD	-0.380504	0.00032	astro
ADAD	-1.10032	0.000323	astro
ADAD	1.69031	0.000324	astro
ADAD	-0.455601	0.000328	astro
ADAD	-0.975438	0.000329	astro
ADAD	0.881211	0.000329	astro
ADAD	-0.754425	0.00033	astro
ADAD	-0.594871	0.000332	astro
ADAD	-0.633683	0.000332	astro
ADAD	-0.994611	0.000332	astro
ADAD	-0.343636	0.000333	astro
ADAD	-0.619345	0.000334	astro
ADAD	-1.03153	0.000335	astro
ADAD	-1.8027	0.000337	astro
ADAD	-1.04175	0.000338	astro
ADAD	-0.539191	0.000338	astro
ADAD	-0.467067	0.000338	astro
ADAD	-0.748368	0.000339	astro
ADAD	-1.10789	0.000339	astro
ADAD	-0.546409	0.000339	astro
ADAD	1.13116	0.000341	astro
ADAD	1.807	0.000342	astro
ADAD	0.502786	0.000343	astro
ADAD	-0.882354	0.000345	astro
ADAD	-0.379049	0.000345	astro
ADAD	0.435353	0.000348	astro
ADAD	-0.426109	0.00035	astro
ADAD	-0.777703	0.00035	astro
ADAD	-0.965978	0.000351	astro
ADAD	-0.531491	0.000351	astro
ADAD	-0.471396	0.000353	astro
ADAD	-1.14732	0.000353	astro
ADAD	-0.725453	0.000356	astro
ADAD	-0.490028	0.000356	astro
ADAD	-0.411313	0.000357	astro
ADAD	-0.503446	0.000358	astro
ADAD	0.979293	0.00036	astro
ADAD	0.492737	0.000361	astro
ADAD	-0.494781	0.000362	astro
ADAD	-0.620042	0.000363	astro
ADAD	-0.506473	0.000366	astro
ADAD	-0.458846	0.000369	astro
ADAD	-0.814573	0.000373	astro
ADAD	-0.633109	0.000374	astro
ADAD	-0.355428	0.000374	astro
ADAD	0.872263	0.000375	astro
ADAD	-1.05486	0.000376	astro
ADAD	-0.349209	0.000376	astro
ADAD	-0.7702	0.000377	astro
ADAD	-0.838889	0.000386	astro
ADAD	-0.585014	0.000393	astro
ADAD	-0.599996	0.000393	astro
ADAD	-0.9717	0.000395	astro
ADAD	-0.686456	0.000396	astro
ADAD	-0.67755	0.000397	astro
ADAD	-0.594017	0.000398	astro
ADAD	-0.517606	0.000398	astro
ADAD	1.00945	0.000399	astro
ADAD	-0.592079	0.000399	astro
ADAD	-1.05121	0.000401	astro
ADAD	-0.889155	0.000401	astro
ADAD	-1.10192	0.000402	astro
ADAD	-0.346188	0.000404	astro
ADAD	-0.816831	0.000406	astro
ADAD	0.602895	0.000407	astro
ADAD	-0.366374	0.000408	astro
ADAD	-1.08963	0.000408	astro
ADAD	1.06619	0.000409	astro
ADAD	0.716569	0.000409	astro
ADAD	-0.295794	0.00041	astro
ADAD	-1.02246	0.00041	astro
ADAD	-0.417602	0.00041	astro
ADAD	-0.551384	0.000411	astro
ADAD	-0.712535	0.000417	astro
ADAD	-0.842624	0.000421	astro
ADAD	-0.866852	0.000421	astro
ADAD	-1.48375	0.000421	astro
ADAD	-0.458088	0.000422	astro
ADAD	-0.558398	0.000423	astro
ADAD	-0.951246	0.000425	astro
ADAD	-0.678256	0.000425	astro
ADAD	1.10694	0.000426	astro
ADAD	-0.641465	0.000427	astro
ADAD	0.412083	0.000429	astro
ADAD	-0.658893	0.00043	astro
ADAD	-0.998137	0.000431	astro
ADAD	-1.44567	0.000434	astro
ADAD	-0.350817	0.000434	astro
ADAD	0.538326	0.000435	astro
ADAD	-1.47762	0.000435	astro
ADAD	-0.555134	0.000436	astro
ADAD	-0.674086	0.000438	astro
ADAD	-0.479408	0.000439	astro
ADAD	-0.533024	0.00044	astro
ADAD	-0.663075	0.000441	astro
ADAD	1.09086	0.000442	astro
ADAD	-1.10909	0.000443	astro
ADAD	-0.47029	0.000444	astro
ADAD	-0.594758	0.000449	astro
ADAD	-1.3944	0.000452	astro
ADAD	-0.519929	0.000452	astro
ADAD	1.26049	0.000454	astro
ADAD	-0.566393	0.000456	astro
ADAD	-0.239919	0.000457	astro
ADAD	-0.790731	0.000457	astro
ADAD	-0.920426	0.000459	astro
ADAD	-0.322419	0.00046	astro
ADAD	-0.837754	0.000465	astro
ADAD	-0.99176	0.000465	astro
ADAD	-1.61438	0.000466	astro
ADAD	-0.395957	0.000468	astro
ADAD	-0.516437	0.000469	astro
ADAD	-1.05091	0.00047	astro
ADAD	1.13584	0.000471	astro
ADAD	-0.409674	0.000473	astro
ADAD	-0.906011	0.000474	astro
ADAD	-0.40583	0.000474	astro
ADAD	-0.979719	0.000476	astro
ADAD	0.499452	0.000479	astro
ADAD	-1.10221	0.000481	astro
ADAD	-0.957625	0.000483	astro
ADAD	-0.58786	0.000483	astro
ADAD	-0.687346	0.000485	astro
ADAD	-0.375339	0.000488	astro
ADAD	-0.713105	0.000491	astro
ADAD	-0.932837	0.000491	astro
ADAD	0.862168	0.000495	astro
ADAD	-0.439275	0.000498	astro
ADAD	-0.480398	0.0005	astro
ADAD	-0.822805	0.000501	astro
ADAD	-0.390033	0.000501	astro
ADAD	-1.15966	0.000501	astro
ADAD	-0.885513	0.000503	astro
ADAD	-0.483185	0.000503	astro
ADAD	-0.449996	0.000506	astro
ADAD	-0.507614	0.000508	astro
ADAD	-1.00647	0.000509	astro
ADAD	-0.968217	0.00051	astro
ADAD	-0.497171	0.000515	astro
ADAD	-0.569675	0.000515	astro
ADAD	0.961303	0.000518	astro
ADAD	-0.682471	0.000519	astro
ADAD	-0.732395	0.00052	astro
ADAD	-1.19209	0.000521	astro
ADAD	-0.515739	0.000521	astro
ADAD	1.11564	0.000521	astro
ADAD	-1.76662	0.000522	astro
ADAD	-0.785362	0.000524	astro
ADAD	-0.629915	0.000528	astro
ADAD	-1.02755	0.000528	astro
ADAD	-0.668124	0.00053	astro
ADAD	-1.05274	0.000532	astro
ADAD	-1.12719	0.000536	astro
ADAD	-0.28074	0.00054	astro
ADAD	-0.414263	0.000541	astro
ADAD	-0.644585	0.000541	astro
ADAD	-0.79523	0.000541	astro
ADAD	-0.44425	0.000545	astro
ADAD	-0.435805	0.000545	astro
ADAD	-1.00688	0.000552	astro
ADAD	-0.337795	0.000552	astro
ADAD	0.883519	0.000553	astro
ADAD	-0.674619	0.000553	astro
ADAD	-0.456415	0.00056	astro
ADAD	-0.843471	0.000562	astro
ADAD	-0.949692	0.000567	astro
ADAD	-0.410824	0.000568	astro
ADAD	-0.432425	0.00057	astro
ADAD	-0.393156	0.00057	astro
ADAD	1.50613	0.000571	astro
ADAD	-0.421843	0.000571	astro
ADAD	-0.451335	0.000575	astro
ADAD	-0.681079	0.000576	astro
ADAD	-0.556835	0.000578	astro
ADAD	-0.707447	0.00058	astro
ADAD	-0.250846	0.00058	astro
ADAD	-0.523692	0.00058	astro
ADAD	-0.429991	0.000582	astro
ADAD	-0.855559	0.000583	astro
ADAD	-0.72536	0.000587	astro
ADAD	0.72995	0.000587	astro
ADAD	-0.532413	0.000588	astro
ADAD	-0.788693	0.000588	astro
ADAD	-0.667014	0.000589	astro
ADAD	-0.440808	0.000589	astro
ADAD	-0.541974	0.000589	astro
ADAD	-0.442708	0.00059	astro
ADAD	-0.230268	0.000591	astro
ADAD	0.719159	0.000593	astro
ADAD	-1.0378	0.000596	astro
ADAD	1.38043	0.000597	astro
ADAD	-0.488469	0.000598	astro
ADAD	-0.405644	0.000604	astro
ADAD	-1.05121	0.000604	astro
ADAD	-0.402877	0.000605	astro
ADAD	-0.499862	0.000605	astro
ADAD	-0.896901	0.000608	astro
ADAD	-0.676019	0.000614	astro
ADAD	-0.907501	0.000617	astro
ADAD	-0.837306	0.000618	astro
ADAD	-0.288473	0.000619	astro
ADAD	-1.53219	0.000621	astro
ADAD	-0.420476	0.000621	astro
ADAD	-0.445814	0.000622	astro
ADAD	-0.930361	0.000623	astro
ADAD	0.352998	0.000625	astro
ADAD	-0.592463	0.000626	astro
ADAD	1.37592	0.000627	astro
ADAD	-0.864845	0.000628	astro
ADAD	0.592989	0.000628	astro
ADAD	-0.807098	0.000629	astro
ADAD	-0.773616	0.000631	astro
ADAD	0.435336	0.000633	astro
ADAD	-0.6595	0.000639	astro
ADAD	-0.801044	0.00064	astro
ADAD	-0.386966	0.000649	astro
ADAD	-0.804039	0.000655	astro
ADAD	-0.398662	0.000657	astro
ADAD	-0.928204	0.000658	astro
ADAD	-0.735571	0.000658	astro
ADAD	-0.586011	0.000658	astro
ADAD	-0.472466	0.000665	astro
ADAD	-0.476843	0.000666	astro
ADAD	-0.446539	0.000666	astro
ADAD	-0.508518	0.000667	astro
ADAD	-1.09024	0.000668	astro
ADAD	-0.414367	0.000668	astro
ADAD	-0.485533	0.000669	astro
ADAD	-1.17166	0.000673	astro
ADAD	-0.909564	0.000674	astro
ADAD	-0.422518	0.000676	astro
ADAD	-0.363203	0.000679	astro
ADAD	-0.727867	0.000682	astro
ADAD	-0.472942	0.000683	astro
ADAD	-0.68053	0.000689	astro
ADAD	0.682283	0.000694	astro
ADAD	-0.538852	0.000699	astro
ADAD	-0.649704	0.000701	astro
ADAD	-0.465113	0.000701	astro
ADAD	-0.671113	0.000701	astro
ADAD	-0.680755	0.000702	astro
ADAD	-1.05907	0.000702	astro
ADAD	-0.682757	0.000703	astro
ADAD	-0.401981	0.000704	astro
ADAD	-0.871318	0.000707	astro
ADAD	-0.40577	0.000713	astro
ADAD	-0.354501	0.000714	astro
ADAD	0.668457	0.000721	astro
ADAD	-0.760211	0.000728	astro
ADAD	0.687065	0.00073	astro
ADAD	-0.577613	0.000731	astro
ADAD	-1.22009	0.000732	astro
ADAD	-0.638714	0.000736	astro
ADAD	-0.334081	0.000736	astro
ADAD	-0.402039	0.000736	astro
ADAD	-0.896112	0.000747	astro
ADAD	-0.577786	0.000748	astro
ADAD	-0.428429	0.000748	astro
ADAD	-0.641843	0.000751	astro
ADAD	-0.340853	0.000753	astro
ADAD	-0.668387	0.000756	astro
ADAD	0.840499	0.000757	astro
ADAD	1.03876	0.000758	astro
ADAD	-0.526924	0.00076	astro
ADAD	-0.555088	0.00076	astro
ADAD	-1.04231	0.000763	astro
ADAD	-0.425331	0.000763	astro
ADAD	2.53278	0.000764	astro
ADAD	-0.735579	0.000766	astro
ADAD	-0.499158	0.000766	astro
ADAD	-0.469979	0.000776	astro
ADAD	-1.14926	0.000777	astro
ADAD	-1.03753	0.000777	astro
ADAD	0.743171	0.000777	astro
ADAD	-0.641243	0.000777	astro
ADAD	-0.567406	0.00078	astro
ADAD	0.389706	0.00078	astro
ADAD	-0.639597	0.000781	astro
ADAD	0.832324	0.000783	astro
ADAD	-0.883219	0.000783	astro
ADAD	-0.514581	0.000787	astro
ADAD	-0.752053	0.000793	astro
ADAD	-0.49684	0.000794	astro
ADAD	-0.711582	0.000796	astro
ADAD	-1.15605	0.000797	astro
ADAD	-0.553781	0.000797	astro
ADAD	-0.244582	0.000798	astro
ADAD	0.437184	0.0008	astro
ADAD	-0.487025	0.000801	astro
ADAD	-1.16732	0.000803	astro
ADAD	-0.552565	0.000805	astro
ADAD	-0.324483	0.000805	astro
ADAD	-0.955384	0.000805	astro
ADAD	-0.214783	0.000808	astro
ADAD	0.713073	0.000811	astro
ADAD	-0.38067	0.000812	astro
ADAD	-0.413745	0.000816	astro
ADAD	-1.1191	0.00082	astro
ADAD	-0.35919	0.000822	astro
ADAD	-0.298325	0.000823	astro
ADAD	-0.661144	0.000824	astro
ADAD	-0.405087	0.000824	astro
ADAD	-0.756758	0.000825	astro
ADAD	-0.388795	0.000826	astro
ADAD	0.871685	0.000827	astro
ADAD	-0.358839	0.000836	astro
ADAD	-0.780167	0.000838	astro
ADAD	-0.369303	0.000839	astro
ADAD	-0.451549	0.00084	astro
ADAD	-0.313998	0.000843	astro
ADAD	-0.447073	0.000851	astro
ADAD	-0.403864	0.000851	astro
ADAD	-0.376392	0.000852	astro
ADAD	-0.973511	0.000855	astro
ADAD	-0.368891	0.000855	astro
ADAD	-1.16654	0.000856	astro
ADAD	-0.487998	0.000857	astro
ADAD	-0.368038	0.000859	astro
ADAD	1.14138	0.000862	astro
ADAD	-0.452028	0.000863	astro
ADAD	-0.930846	0.000867	astro
ADAD	-0.437815	0.000869	astro
ADAD	1.2492	0.000874	astro
ADAD	-0.27805	0.000881	astro
ADAD	1.52814	0.000881	astro
ADAD	-0.278638	0.000887	astro
ADAD	-0.433625	0.00089	astro
ADAD	-0.622728	0.000893	astro
ADAD	-0.79251	0.000894	astro
ADAD	1.68122	0.0009	astro
ADAD	-0.506563	0.000901	astro
ADAD	-0.624607	0.000903	astro
ADAD	-0.517807	0.000903	astro
ADAD	-0.969472	0.000904	astro
ADAD	-0.409765	0.000909	astro
ADAD	1.08039	0.00091	astro
ADAD	0.941707	0.000912	astro
ADAD	-0.298723	0.000917	astro
ADAD	-0.35692	0.000917	astro
ADAD	0.324839	0.00092	astro
ADAD	-0.555655	0.000922	astro
ADAD	-0.555685	0.000924	astro
ADAD	1.08371	0.000925	astro
ADAD	-0.753549	0.000927	astro
ADAD	0.337856	0.000931	astro
ADAD	-1.10088	0.000932	astro
ADAD	0.636162	0.000937	astro
ADAD	0.654778	0.000941	astro
ADAD	1.77981	0.000941	astro
ADAD	-1.81546	0.000942	astro
ADAD	-0.247159	0.000944	astro
ADAD	-0.792049	0.000947	astro
ADAD	-0.776668	0.000947	astro
ADAD	-0.492173	0.000948	astro
ADAD	-0.727669	0.000952	astro
ADAD	-0.592663	0.000952	astro
ADAD	-0.856141	0.000955	astro
ADAD	-0.749771	0.000957	astro
ADAD	-0.399418	0.000963	astro
ADAD	-0.43516	0.000963	astro
ADAD	0.560856	0.000964	astro
ADAD	-0.637273	0.000967	astro
ADAD	-1.33746	0.000974	astro
ADAD	-1.0443	0.000975	astro
ADAD	-0.602813	0.000979	astro
ADAD	-1.02967	0.000982	astro
ADAD	-0.606125	0.000982	astro
ADAD	-0.374896	0.000983	astro
ADAD	-0.191557	0.000985	astro
ADAD	-0.421963	0.00099	astro
ADAD	-0.701412	0.00099	astro
ADAD	-0.372987	0.000996	astro
ADAD	-0.394468	0.000997	astro
ADAD	-0.649153	0.001	astro
ADAD	-0.890948	0.001	astro
ADAD	-1.14814	0.001	astro
ADAD	-1.14569	0.001	astro
ADAD	-1.07657	0.00101	astro
ADAD	-1.15411	0.00101	astro
ADAD	-0.645856	0.00102	astro
ADAD	-0.414815	0.00102	astro
ADAD	0.970206	0.00102	astro
ADAD	-0.629059	0.00102	astro
ADAD	-0.598286	0.00102	astro
ADAD	-0.476031	0.00102	astro
ADAD	-0.720478	0.00103	astro
ADAD	-1.84428	0.00103	astro
ADAD	-0.502641	0.00104	astro
ADAD	-0.404877	0.00104	astro
ADAD	-0.529693	0.00104	astro
ADAD	0.53117	0.00104	astro
ADAD	-0.386354	0.00104	astro
ADAD	-0.292543	0.00105	astro
ADAD	-0.352392	0.00106	astro
ADAD	0.978961	0.00106	astro
ADAD	1.16852	0.00107	astro
ADAD	0.380864	0.00107	astro
ADAD	-0.365558	0.00107	astro
ADAD	-1.94418	0.00107	astro
ADAD	0.710226	0.00107	astro
ADAD	1.0906	0.00108	astro
ADAD	-0.526983	0.00108	astro
ADAD	-0.57492	0.00108	astro
ADAD	-0.361203	0.00108	astro
ADAD	-0.338902	0.00109	astro
ADAD	-0.307965	0.0011	astro
ADAD	-0.543584	0.0011	astro
ADAD	-0.403685	0.0011	astro
ADAD	0.760469	0.00111	astro
ADAD	-0.575091	0.00111	astro
ADAD	0.829509	0.00112	astro
ADAD	0.740793	0.00112	astro
ADAD	-0.184292	0.00112	astro
ADAD	-0.623009	0.00112	astro
ADAD	-0.664862	0.00112	astro
ADAD	-0.968516	0.00112	astro
ADAD	-0.28085	0.00113	astro
ADAD	-0.686864	0.00113	astro
ADAD	-0.426089	0.00113	astro
ADAD	-1.38684	0.00113	astro
ADAD	-0.64321	0.00113	astro
ADAD	-0.509409	0.00113	astro
ADAD	-0.885388	0.00113	astro
ADAD	-1.5793	0.00114	astro
ADAD	-1.39971	0.00114	astro
ADAD	-1.26561	0.00115	astro
ADAD	-0.519714	0.00115	astro
ADAD	0.419791	0.00115	astro
ADAD	-0.330786	0.00115	astro
ADAD	-0.369697	0.00115	astro
ADAD	-0.463064	0.00115	astro
ADAD	-0.335605	0.00116	astro
ADAD	-0.796178	0.00116	astro
ADAD	-0.556701	0.00116	astro
ADAD	-0.687141	0.00116	astro
ADAD	-0.604322	0.00117	astro
ADAD	-0.176976	0.00117	astro
ADAD	-0.534929	0.00117	astro
ADAD	-0.671586	0.00117	astro
ADAD	-0.518754	0.00117	astro
ADAD	0.545157	0.00118	astro
ADAD	-1.16399	0.00118	astro
ADAD	-0.408051	0.00118	astro
ADAD	-0.330911	0.00118	astro
ADAD	-1.00131	0.00119	astro
ADAD	-1.17449	0.00119	astro
ADAD	-1.42665	0.00119	astro
ADAD	-0.907468	0.00119	astro
ADAD	-0.439933	0.00119	astro
ADAD	-0.595888	0.00119	astro
ADAD	-0.621759	0.00119	astro
ADAD	-1.12862	0.00119	astro
ADAD	-0.622412	0.0012	astro
ADAD	-0.30199	0.0012	astro
ADAD	-0.550189	0.0012	astro
ADAD	-0.366197	0.00121	astro
ADAD	-0.476956	0.00121	astro
ADAD	-0.375438	0.00121	astro
ADAD	-0.461759	0.00121	astro
ADAD	-0.435456	0.00122	astro
ADAD	1.49522	0.00123	astro
ADAD	0.615388	0.00123	astro
ADAD	-0.549788	0.00123	astro
ADAD	-1.07447	0.00123	astro
ADAD	-1.14574	0.00123	astro
ADAD	-0.531839	0.00124	astro
ADAD	-0.509759	0.00124	astro
ADAD	-0.569942	0.00124	astro
ADAD	-0.412373	0.00124	astro
ADAD	1.26456	0.00124	astro
ADAD	-0.508983	0.00125	astro
ADAD	-0.536302	0.00125	astro
ADAD	-0.491787	0.00125	astro
ADAD	-0.565676	0.00125	astro
ADAD	-0.459776	0.00125	astro
ADAD	-0.329713	0.00126	astro
ADAD	0.987853	0.00126	astro
ADAD	-1.21585	0.00127	astro
ADAD	0.796643	0.00127	astro
[truncated: 12,484 more rows]

## Sheet: Fig2b
Fig 2b
Gene	sAD	TREM2	ADAD	sAD_sig	TREM2_sig	ADAD_sig	Modules	cellType
MTRNR2L8	2.43014	2.84024	4.43162	NS	Nominal	BH	all_up	astro
MTRNR2L12	2.84912	3.19543	4.23805	NS	Nominal	BH	all_up	astro
RASGEF1B	2.2592	3.1417	3.65101	Nominal	BH	BH	all_up	astro
AC110015.1	2.35734	3.04806	1.13447	Nominal	BH	NS	sAD_TREM2_up	astro
AC008731.1	0.388878	0.642428	-1.03686	NS	Nominal	BH	TREM2_up_ADAD_down	astro
AC091045.1	0.142091	0.445017	-1.14574	NS	NS	BH	ADAD_down	astro
AC133919.2	0.225349	0.519293	-1.1274	NS	NS	BH	ADAD_down	astro
AP002336.2	0.233388	0.378804	-1.14926	NS	NS	BH	ADAD_down	astro
MAK	0.209385	0.419703	-1.0765	NS	NS	BH	ADAD_down	astro
INSIG1	0.154477	0.46938	-1.04175	NS	NS	BH	ADAD_down	astro
CYP51A1-AS1	0.143077	0.458765	-1.04514	NS	NS	BH	ADAD_down	astro
SLC51A	0.124816	0.472883	-1.01319	NS	NS	BH	ADAD_down	astro
AL359317.2	0.0883434	0.487877	-1.00647	NS	NS	BH	ADAD_down	astro
CCDC192	0.127943	0.526581	-1.02537	NS	NS	BH	ADAD_down	astro
OVOL2	-0.000287466	0.523624	-1.06839	NS	NS	BH	ADAD_down	astro
AC005154.5	0.0835187	0.413633	-1.04284	NS	NS	BH	ADAD_down	astro
TRAM1L1	-0.644683	-0.126781	-1.00131	NS	NS	BH	all_down	astro
SP140	-0.554544	-0.163018	-1.11227	Nominal	NS	BH	all_down	astro
FAM153A	-0.533728	-0.273384	-1.04669	NS	NS	BH	all_down	astro
AL157700.1	-0.536481	-0.30966	-1.0044	NS	NS	BH	all_down	astro
NPEPL1	-0.481186	-0.319268	-1.01356	Nominal	Nominal	BH	all_down	astro
SH3BGR	0.417533	0.320316	1.71447	NS	NS	BH	ADAD_up	astro
AC097359.3	0.326683	0.36536	1.79742	NS	NS	BH	ADAD_up	astro
PARD6G-AS1	0.327196	0.529423	1.63914	NS	NS	BH	ADAD_up	astro
SLC26A3	3.47041	5.41847	3.99819	Nominal	BH	BH	all_up	micro
MTRNR2L81	2.50681	2.49095	4.48545	NS	Nominal	BH	all_up	micro
MTRNR2L121	2.17053	2.39953	4.48147	NS	Nominal	BH	all_up	micro
PNLDC1	0.858599	0.924973	2.84201	NS	NS	BH	ADAD_up	micro
P4HA2	0.654178	0.889403	2.68562	NS	NS	BH	ADAD_up	micro
PTGER4	0.917037	0.653085	2.35754	NS	NS	BH	ADAD_up	micro
CKS2	0.994733	0.55541	2.40108	NS	NS	BH	ADAD_up	micro
BAG3	0.516854	0.358629	3.03077	NS	NS	BH	ADAD_up	micro
TES	2.20177	1.78648	2.42883	Nominal	Nominal	BH	all_up	micro
PTPRG	2.05911	1.8802	2.26824	BH	BH	BH	all_up	micro
FLNA	1.8728	1.97831	2.496	Nominal	Nominal	BH	all_up	micro
MYRFL	1.9139	2.4612	1.92124	Nominal	BH	BH	all_up	micro
AL359220.1	2.34615	2.30557	1.88885	Nominal	Nominal	BH	all_up	micro
SPTBN5	2.4557	2.33265	2.06118	Nominal	Nominal	BH	all_up	micro
AC110285.6	2.96684	2.94748	2.14937	Nominal	BH	BH	all_up	micro
MYH11	0.439405	0.797195	-0.769546	NS	Nominal	BH	ADAD_down	micro
AL117381.1	0.682171	0.496383	-1.12301	NS	NS	BH	ADAD_down	micro
AC073167.1	0.533849	0.758315	-1.21045	NS	NS	BH	ADAD_down	micro
STPG4	0.417879	0.716266	-1.25181	NS	NS	BH	ADAD_down	micro
AC010149.1	0.418658	0.621626	-1.08269	NS	NS	BH	ADAD_down	micro
FAM196B	0.272927	0.471762	-0.882102	NS	NS	BH	ADAD_down	micro
CRLF1	0.462604	0.467646	-0.760935	NS	NS	BH	ADAD_down	micro
AC073896.2	0.430993	0.250451	-0.784996	NS	NS	BH	ADAD_down	micro
ARSG	-0.321034	-0.0418265	-1.27259	NS	NS	BH	all_down	micro
AL157392.2	-0.299141	0.0580605	-1.32304	NS	NS	BH	all_down	micro
AL596218.1	-0.267504	0.00448296	-1.34295	NS	NS	BH	all_down	micro
SH3RF2	0.391063	0.066697	-1.04644	NS	NS	BH	ADAD_down	n_ex
AC006547.1	0.251258	0.322834	-0.924362	NS	NS	BH	ADAD_down	n_ex
SLC12A8	0.248	0.219088	-0.812942	NS	NS	BH	ADAD_down	n_ex
C16orf89	0.116341	0.15266	-0.760028	NS	NS	BH	ADAD_down	n_ex
AC005775.1	0.157635	0.0757567	-0.732511	NS	NS	BH	ADAD_down	n_ex
AC105052.3	0.0259946	-0.328356	-0.841575	NS	Nominal	BH	TREM2_ADAD_down	n_ex
SYT12	-0.0374772	-0.367413	-0.812037	NS	NS	BH	TREM2_ADAD_down	n_ex
FOXG1-AS1	-0.210139	-0.22101	-0.722277	NS	NS	BH	all_down	n_ex
RBMS2	-0.248261	-0.174428	-0.722366	NS	NS	BH	all_down	n_ex
TMEM143	-0.231934	-0.163896	-0.719347	NS	NS	BH	all_down	n_ex
PHF7	-0.155585	-0.178545	-0.728609	NS	NS	BH	all_down	n_ex
SUMF2	-0.153464	-0.179047	-0.737885	NS	NS	BH	all_down	n_ex
EVA1C	-0.159788	-0.183211	-0.754356	NS	NS	BH	all_down	n_ex
AC008758.5	-0.125851	-0.201644	-0.745831	NS	NS	BH	all_down	n_ex
PFKFB1	-0.111752	-0.253003	-0.742306	NS	NS	BH	all_down	n_ex
LINC02043	-0.0825539	-0.276382	-0.726274	NS	BH	BH	all_down	n_ex
YBEY	-0.168504	-0.265705	-0.756733	NS	Nominal	BH	all_down	n_ex
PI16	0.325062	0.446314	1.57995	NS	NS	BH	ADAD_up	n_ex
MYLPF	0.479496	0.425	1.62687	Nominal	NS	BH	ADAD_up	n_ex
PRIMA1	1.65723	2.34056	2.55017	Nominal	Nominal	BH	all_up	n_ex
HIST1H1E	1.99718	2.01868	2.80812	Nominal	Nominal	BH	all_up	n_ex
SMYD1	1.2157	1.59597	4.01974	NS	NS	BH	all_up	n_ex
SLC26A31	0.87134	1.63665	4.82638	NS	NS	BH	all_up	n_ex
PLCG2	2.50235	2.69242	4.7084	Nominal	NS	BH	all_up	n_ex
MTRNR2L122	4.11056	4.68609	5.57792	Nominal	Nominal	BH	all_up	n_ex
KCNJ14	-0.719922	-1.57483	-0.0722487	NS	BH	NS	TREM2_down	n_inh
DNAJC27	-0.0304386	-0.298983	-0.448296	NS	NS	BH	TREM2_ADAD_down	n_inh
CLUAP1	-0.0344307	-0.290304	-0.433614	NS	Nominal	BH	TREM2_ADAD_down	n_inh
GOLGA8A	0.229875	0.320132	-0.642416	NS	NS	BH	ADAD_down	n_inh
AL445433.2	0.284665	0.284977	-0.773685	NS	NS	BH	ADAD_down	n_inh
PKD2	0.341366	0.135457	-0.455742	Nominal	NS	BH	ADAD_down	n_inh
NR2C1	0.217116	0.119269	-0.500737	NS	NS	BH	ADAD_down	n_inh
NFX1	0.183834	0.170472	-0.543243	NS	NS	BH	ADAD_down	n_inh
FAM81A	0.211321	0.204435	-0.465262	NS	NS	BH	ADAD_down	n_inh
FNBP4	0.147936	0.15373	-0.445415	NS	NS	BH	ADAD_down	n_inh
DTNB	0.0706749	0.0342378	-0.26826	NS	NS	BH	ADAD_down	n_inh
RPRD2	0.112911	0.0385198	-0.232405	NS	NS	BH	ADAD_down	n_inh
KLF15	0.692311	0.126951	1.06634	NS	NS	BH	ADAD_up	n_inh
RNF6	0.753639	-0.0314917	1.1553	NS	NS	BH	ADAD_up	n_inh
IQUB	0.856777	0.0170362	0.905414	Nominal	NS	BH	ADAD_up	n_inh
PSMD10	0.523986	0.0536928	1.41489	NS	NS	BH	ADAD_up	n_inh
RPL18	0.392047	0.185885	1.3424	NS	NS	BH	ADAD_up	n_inh
FAM43A	0.651937	-0.333395	1.96525	NS	NS	BH	ADAD_up	n_inh
HSPB1	0.019708	-0.0671538	2.12869	NS	NS	BH	ADAD_up	n_inh
ZCCHC12	1.47359	0.769885	2.90134	NS	NS	BH	all_up	n_inh
RPL3	1.75952	1.96748	2.2736	Nominal	Nominal	BH	all_up	n_inh
AL359649.1	2.73071	1.5695	2.19005	NS	NS	BH	all_up	n_inh
PLCG21	2.61681	3.48213	4.72755	NS	NS	BH	all_up	n_inh
SLC26A32	2.30427	4.74998	4.87712	NS	Nominal	BH	all_up	n_inh
MTRNR2L123	4.21999	4.05439	5.89336	NS	Nominal	BH	all_up	n_inh
ARSD	-0.494539	-0.213719	-1.16964	NS	NS	BH	all_down	oligo
LINC01170	-0.428564	-0.257043	-1.26256	NS	NS	BH	all_down	oligo
DRD4	-0.471923	-0.365661	-1.05238	NS	NS	BH	all_down	oligo
EPHA3	0.0135437	0.628058	-1.04584	NS	NS	BH	ADAD_down	oligo
PPFIA2-AS1	-0.0501195	0.644206	-1.18798	NS	NS	BH	ADAD_down	oligo
AC098864.1	0.314185	0.542484	-1.3716	NS	NS	BH	ADAD_down	oligo
AC244517.11	0.238878	0.546846	-1.16845	NS	NS	BH	ADAD_down	oligo
SPINT2	0.271684	0.362501	-1.10416	NS	NS	BH	ADAD_down	oligo
HSPB11	0.300233	0.377289	2.88667	NS	NS	BH	ADAD_up	oligo
BAG31	0.54778	0.511406	2.56603	NS	NS	BH	ADAD_up	oligo
SPR	0.673081	0.550638	2.3581	NS	NS	BH	ADAD_up	oligo
HSPA1L	0.753129	0.629997	2.1537	NS	NS	BH	ADAD_up	oligo
HIST1H3E	0.574122	0.72151	2.16116	NS	NS	BH	ADAD_up	oligo
G0S2	0.492201	0.585847	2.28666	NS	NS	BH	ADAD_up	oligo
CKS21	0.462504	0.555491	2.22135	NS	NS	BH	ADAD_up	oligo
MYRFL1	0.440868	0.524376	2.2063	NS	NS	BH	ADAD_up	oligo
AC087463.1	2.77606	2.89721	3.40189	Nominal	BH	BH	all_up	oligo
AL049812.3	3.2707	3.56895	2.48541	Nominal	BH	BH	all_up	oligo
CALM2	4.44465	4.80605	5.13731	Nominal	BH	BH	all_up	oligo
MTRNR2L82	3.41974	4.45434	5.47286	NS	BH	BH	all_up	oligo
SLC26A33	2.13271	3.93027	4.13401	Nominal	BH	BH	all_up	oligo
MTRNR2L124	2.14371	3.24332	4.18706	NS	BH	BH	all_up	oligo
PLCG22	1.79002	2.83297	4.63049	NS	BH	BH	all_up	oligo
CHURC1	0.127705	3.61211	4.18404	NS	BH	BH	all_up	oligo
HSPE1	0.219295	3.83267	4.06303	NS	BH	BH	all_up	oligo
SLC26A34	2.51104	5.31019	4.4988	Nominal	BH	BH	all_up	opc
MTRNR2L125	2.34773	4.67586	4.64331	NS	BH	BH	all_up	opc
PLCG23	0.673598	3.29106	4.35501	NS	NS	BH	all_up	opc
MTRNR2L83	1.30464	3.01703	3.30206	NS	BH	BH	all_up	opc
FAM129B	0.484639	2.3521	0.277006	NS	BH	NS	TREM2_up	opc
AL512638.2	0.700995	2.46202	0.0736783	NS	BH	NS	TREM2_up	opc
SNED1	0.714583	2.21037	-0.0271536	NS	BH	NS	TREM2_up	opc
LINC01567	0.315392	0.644006	-1.33931	NS	NS	BH	ADAD_down	opc
BEAN1	0.354368	0.673576	-1.51331	NS	NS	BH	ADAD_down	opc
MIR34AHG	0.147226	0.738824	-1.43479	NS	NS	BH	ADAD_down	opc
STAG3	0.075275	0.654577	-1.21584	NS	NS	BH	ADAD_down	opc
AL357079.1	0.0922849	0.587755	-1.19225	NS	NS	BH	ADAD_down	opc
TCF7	0.00918821	0.613908	-1.15744	NS	NS	BH	ADAD_down	opc
ATP8B1	-0.0241882	0.541343	-1.13331	NS	NS	BH	ADAD_down	opc
AP000311.1	-0.0681745	0.552374	-1.12759	NS	NS	BH	ADAD_down	opc
P2RX6	-0.156977	0.589873	-1.09374	NS	NS	BH	ADAD_down	opc
SYT2	-0.273771	0.715802	-1.16494	NS	Nominal	BH	ADAD_down	opc
STT3A-AS1	-0.00248866	0.41447	-1.10347	NS	NS	BH	ADAD_down	opc
AC010542.3	0.0513785	0.384881	-1.13065	NS	NS	BH	ADAD_down	opc
RBFOX1	-0.316033	-1.15647	-0.207623	NS	BH	NS	all_down	opc
GABRG3	-0.45555	-1.18231	-0.199957	NS	BH	NS	all_down	opc
CFAP221	-0.673793	-0.0261479	-1.1436	NS	NS	BH	all_down	opc
PNMA3	-0.672911	0.0133028	-1.14468	NS	NS	BH	all_down	opc
ZNF77	-0.640288	0.0408149	-1.19184	Nominal	NS	BH	all_down	opc
RSAD2	-0.244866	-0.373268	-1.21494	NS	NS	BH	all_down	opc

## Sheet: Fig3a-f
Fig 3a-f
Status	CellState	Proportion	CellType
ADAD	astro.0	0.356603	astro
CO	astro.0	0.506255	astro
OTH	astro.0	0.524567	astro
Pres	astro.0	0.785931	astro
sAD	astro.0	0.592095	astro
ADAD	astro.1	0.212348	astro
CO	astro.1	0.479414	astro
OTH	astro.1	0.441985	astro
Pres	astro.1	0.205981	astro
sAD	astro.1	0.373672	astro
ADAD	astro.2	0.254048	astro
CO	astro.2	0.000535182	astro
OTH	astro.2	0.00174796	astro
Pres	astro.2	0	astro
sAD	astro.2	0.0150004	astro
ADAD	astro.3	0.0556009	astro
CO	astro.3	0.013796	astro
OTH	astro.3	0.0239299	astro
Pres	astro.3	0.00808845	astro
sAD	astro.3	0.0191101	astro
ADAD	astro.4	0.121401	astro
CO	astro.4	0	astro
OTH	astro.4	0.00777083	astro
Pres	astro.4	0	astro
sAD	astro.4	0.000122319	astro
ADAD	micro.0	0.197255	micro
CO	micro.0	0.506497	micro
OTH	micro.0	0.408229	micro
Pres	micro.0	0.329477	micro
sAD	micro.0	0.399291	micro
ADAD	micro.1	0.220136	micro
CO	micro.1	0.12083	micro
OTH	micro.1	0.156526	micro
Pres	micro.1	0.032925	micro
sAD	micro.1	0.233427	micro
ADAD	micro.2	0.0973441	micro
CO	micro.2	0.194295	micro
OTH	micro.2	0.119405	micro
Pres	micro.2	0.0363816	micro
sAD	micro.2	0.116006	micro
ADAD	micro.3	0.00343372	micro
CO	micro.3	0.110806	micro
OTH	micro.3	0.158062	micro
Pres	micro.3	0.511559	micro
sAD	micro.3	0.0457668	micro
ADAD	micro.4	0.285908	micro
CO	micro.4	0	micro
OTH	micro.4	0	micro
Pres	micro.4	0	micro
sAD	micro.4	0.0236735	micro
ADAD	micro.5	0.0591595	micro
CO	micro.5	0.0424276	micro
OTH	micro.5	0.138781	micro
Pres	micro.5	0.0126165	micro
sAD	micro.5	0.0926529	micro
ADAD	micro.6	0.0897779	micro
CO	micro.6	0.00938848	micro
OTH	micro.6	0.0130297	micro
Pres	micro.6	0.0335196	micro
sAD	micro.6	0.0734298	micro
ADAD	micro.7	0.00595129	micro
CO	micro.7	0.015756	micro
OTH	micro.7	0.00596825	micro
Pres	micro.7	0.0435213	micro
sAD	micro.7	0.0157528	micro
ADAD	micro.8	0.0410344	micro
CO	micro.8	0	micro
OTH	micro.8	0	micro
Pres	micro.8	0	micro
sAD	micro.8	0	micro
ADAD	neuron.0	0.272282	neuron
CO	neuron.0	0.194071	neuron
OTH	neuron.0	0.222009	neuron
Pres	neuron.0	0.114804	neuron
sAD	neuron.0	0.153687	neuron
ADAD	neuron.1	0.178785	neuron
CO	neuron.1	0.155047	neuron
OTH	neuron.1	0.121262	neuron
Pres	neuron.1	0.0859081	neuron
sAD	neuron.1	0.1477	neuron
ADAD	neuron.2	0.0800326	neuron
CO	neuron.2	0.190113	neuron
OTH	neuron.2	0.188243	neuron
Pres	neuron.2	0.386403	neuron
sAD	neuron.2	0.146864	neuron
ADAD	neuron.3	0.134211	neuron
CO	neuron.3	0.163781	neuron
OTH	neuron.3	0.180274	neuron
Pres	neuron.3	0.262218	neuron
sAD	neuron.3	0.191111	neuron
ADAD	neuron.4	0.1632	neuron
CO	neuron.4	0.204058	neuron
OTH	neuron.4	0.23147	neuron
Pres	neuron.4	0.0993234	neuron
sAD	neuron.4	0.243951	neuron
ADAD	neuron.5	0.0905761	neuron
CO	neuron.5	0.0637223	neuron
OTH	neuron.5	0.0178688	neuron
Pres	neuron.5	0.0452976	neuron
sAD	neuron.5	0.0685518	neuron
ADAD	neuron.6	0.0809136	neuron
CO	neuron.6	0.0292078	neuron
OTH	neuron.6	0.0388738	neuron
Pres	neuron.6	0.00604721	neuron
sAD	neuron.6	0.0481339	neuron
ADAD	oligo.0	0.136971	oligo
CO	oligo.0	0.397738	oligo
OTH	oligo.0	0.605761	oligo
Pres	oligo.0	0.621026	oligo
sAD	oligo.0	0.327207	oligo
ADAD	oligo.1	0.182929	oligo
CO	oligo.1	0.0185983	oligo
OTH	oligo.1	0.0222267	oligo
Pres	oligo.1	0.0487597	oligo
sAD	oligo.1	0.176669	oligo
ADAD	oligo.2	0.0187108	oligo
CO	oligo.2	0.276496	oligo
OTH	oligo.2	0.189766	oligo
Pres	oligo.2	0.161758	oligo
sAD	oligo.2	0.18058	oligo
ADAD	oligo.3	0.547839	oligo
CO	oligo.3	0.0123432	oligo
OTH	oligo.3	0.00814976	oligo
Pres	oligo.3	0.00464123	oligo
sAD	oligo.3	0.0716916	oligo
ADAD	oligo.4	0.0416231	oligo
CO	oligo.4	0.102409	oligo
OTH	oligo.4	0.0668612	oligo
Pres	oligo.4	0.0284595	oligo
sAD	oligo.4	0.0687849	oligo
ADAD	oligo.5	0.0435718	oligo
CO	oligo.5	0.000668627	oligo
OTH	oligo.5	0.0408036	oligo
Pres	oligo.5	0	oligo
sAD	oligo.5	0.0331111	oligo
ADAD	oligo.6	0.00990173	oligo
CO	oligo.6	0.12749	oligo
OTH	oligo.6	0.0484622	oligo
Pres	oligo.6	0.0769687	oligo
sAD	oligo.6	0.10422	oligo
ADAD	oligo.7	0.0183733	oligo
CO	oligo.7	0.0317507	oligo
OTH	oligo.7	0.0179473	oligo
Pres	oligo.7	0.0583872	oligo
sAD	oligo.7	0.0365441	oligo
ADAD	oligo.8	7.97194e-05	oligo
CO	oligo.8	0.0325075	oligo
OTH	oligo.8	2.19068e-05	oligo
Pres	oligo.8	0	oligo
sAD	oligo.8	0.00119127	oligo
ADAD	opc.0	0.190461	opc
CO	opc.0	0.690051	opc
OTH	opc.0	0.468061	opc
Pres	opc.0	0.58905	opc
sAD	opc.0	0.562103	opc
ADAD	opc.1	0.271455	opc
CO	opc.1	0.0678612	opc
OTH	opc.1	0.137403	opc
Pres	opc.1	0.0477368	opc
sAD	opc.1	0.14654	opc
ADAD	opc.2	0.334955	opc
CO	opc.2	0.193033	opc
OTH	opc.2	0.380142	opc
Pres	opc.2	0.338714	opc
sAD	opc.2	0.210133	opc
ADAD	opc.3	0.0571939	opc
CO	opc.3	0.0350924	opc
OTH	opc.3	0.00641026	opc
Pres	opc.3	0.00793651	opc
sAD	opc.3	0.0198341	opc
ADAD	opc.4	0.0353965	opc
CO	opc.4	0.0132318	opc
OTH	opc.4	0.000581395	opc
Pres	opc.4	0.0165624	opc
sAD	opc.4	0.022794	opc
ADAD	opc.5	0.0251971	opc
CO	opc.5	0.000730994	opc
OTH	opc.5	0.00531915	opc
Pres	opc.5	0	opc
sAD	opc.5	0.0364904	opc
ADAD	opc.6	0.0853422	opc
CO	opc.6	0	opc
OTH	opc.6	0.00208333	opc
Pres	opc.6	0	opc
sAD	opc.6	0.00210528	opc
ADAD	Astrocytes	0.166157	all
CO	Astrocytes	0.124847	all
OTH	Astrocytes	0.131119	all
Pres	Astrocytes	0.207309	all
sAD	Astrocytes	0.148426	all
ADAD	Endos	0.015533	all
CO	Endos	0.00784844	all
OTH	Endos	0.0209656	all
Pres	Endos	0.00229331	all
sAD	Endos	0.00996812	all
ADAD	Microglia	0.0521649	all
CO	Microglia	0.0929939	all
OTH	Microglia	0.090904	all
Pres	Microglia	0.0809362	all
sAD	Microglia	0.0524957	all
ADAD	Neurons	0.239146	all
CO	Neurons	0.181033	all
OTH	Neurons	0.114007	all
Pres	Neurons	0.252755	all
sAD	Neurons	0.154409	all
ADAD	Oligos	0.441081	all
CO	Oligos	0.560033	all
OTH	Oligos	0.608798	all
Pres	Oligos	0.3846	all
sAD	Oligos	0.57337	all
ADAD	OPCs	0.085918	all
CO	OPCs	0.0332449	all
OTH	OPCs	0.0342064	all
Pres	OPCs	0.0721055	all
sAD	OPCs	0.0613312	all

## Sheet: Fig3g
Fig 3g
row	col	val	padj
antigen receptor-mediated signaling pathway (GO:0050851)	Astrocytes_0_all	0.0203432	0.999996
chemical synaptic transmission (GO:0007268)	Astrocytes_0_all	0.168838	0.999996
cholesterol biosynthetic process (GO:0006695)	Astrocytes_0_all	1.33872	0.887292
chondroitin sulfate proteoglycan biosynthetic process (GO:0050650)	Astrocytes_0_all	2.84594	0.246573
ciliary basal body-plasma membrane docking (GO:0097711)	Astrocytes_0_all	0.00587418	0.999996
cytokine-mediated signaling pathway (GO:0019221)	Astrocytes_0_all	0.000138878	0.999996
cytoplasmic translation (GO:0002181)	Astrocytes_0_all	2.10296e-06	0.999996
establishment or maintenance of apical/basal cell polarity (GO:0035088)	Astrocytes_0_all	0.10227	0.999996
extracellular matrix organization (GO:0030198)	Astrocytes_0_all	0.0433673	0.999996
mitochondrial respiratory chain complex assembly (GO:0033108)	Astrocytes_0_all	3.76963	0.130172
mitotic cell cycle phase transition (GO:0044772)	Astrocytes_0_all	0.0928826	0.999996
mRNA splicing; via spliceosome (GO:0000398)	Astrocytes_0_all	0.0116196	0.999996
neutrophil degranulation (GO:0043312)	Astrocytes_0_all	0.0318184	0.999996
nuclear migration (GO:0007097)	Astrocytes_0_all	0.233781	0.999996
phosphorylation (GO:0016310)	Astrocytes_0_all	0.0941829	0.999996
positive regulation of cell differentiation (GO:0045597)	Astrocytes_0_all	1.15593	0.948265
positive regulation of telomerase RNA localization to Cajal body (GO:1904874)	Astrocytes_0_all	0.0696165	0.999996
protein localization to membrane (GO:0072657)	Astrocytes_0_all	0.114681	0.999996
receptor-mediated endocytosis (GO:0006898)	Astrocytes_0_all	0.284625	0.999996
regulation of apoptotic process (GO:0042981)	Astrocytes_0_all	0.144723	0.999996
regulation of cell migration (GO:0030334)	Astrocytes_0_all	0.742604	0.999996
regulation of cellular response to stress (GO:0080135)	Astrocytes_0_all	0.0356103	0.999996
regulation of hydrolase activity (GO:0051336)	Astrocytes_0_all	0.339453	0.999996
regulation of neuron projection development (GO:0010975)	Astrocytes_0_all	1.36431	0.887292
response to calcium ion (GO:0051592)	Astrocytes_0_all	0.127655	0.999996
response to lipopolysaccharide (GO:0032496)	Astrocytes_0_all	0.0181486	0.999996
transmembrane receptor protein tyrosine kinase signaling pathway (GO:0007169)	Astrocytes_0_all	1.27747	0.887292
antigen receptor-mediated signaling pathway (GO:0050851)	Astrocytes_1_all	0.000829639	0.999996
chemical synaptic transmission (GO:0007268)	Astrocytes_1_all	5.26862e-05	0.999996
cholesterol biosynthetic process (GO:0006695)	Astrocytes_1_all	0.141137	0.999996
chondroitin sulfate proteoglycan biosynthetic process (GO:0050650)	Astrocytes_1_all	0.602318	0.999996
ciliary basal body-plasma membrane docking (GO:0097711)	Astrocytes_1_all	3.03378	0.25071
cytokine-mediated signaling pathway (GO:0019221)	Astrocytes_1_all	1.74121e-05	0.999996
cytoplasmic translation (GO:0002181)	Astrocytes_1_all	6.48067	0.000369564
establishment or maintenance of apical/basal cell polarity (GO:0035088)	Astrocytes_1_all	1.44215	0.883436
extracellular matrix organization (GO:0030198)	Astrocytes_1_all	0.724304	0.999996
mitochondrial respiratory chain complex assembly (GO:0033108)	Astrocytes_1_all	6.51402e-06	0.999996
mitotic cell cycle phase transition (GO:0044772)	Astrocytes_1_all	0.218535	0.999996
mRNA splicing; via spliceosome (GO:0000398)	Astrocytes_1_all	0.132541	0.999996
neutrophil degranulation (GO:0043312)	Astrocytes_1_all	0.00650742	0.999996
nuclear migration (GO:0007097)	Astrocytes_1_all	0.542174	0.999996
phosphorylation (GO:0016310)	Astrocytes_1_all	1.22983	0.999996
positive regulation of cell differentiation (GO:0045597)	Astrocytes_1_all	0.0293695	0.999996
positive regulation of telomerase RNA localization to Cajal body (GO:1904874)	Astrocytes_1_all	0.242066	0.999996
protein localization to membrane (GO:0072657)	Astrocytes_1_all	1.72317	0.656649
receptor-mediated endocytosis (GO:0006898)	Astrocytes_1_all	0.332839	0.999996
regulation of apoptotic process (GO:0042981)	Astrocytes_1_all	0.071126	0.999996
regulation of cell migration (GO:0030334)	Astrocytes_1_all	0.328761	0.999996
regulation of cellular response to stress (GO:0080135)	Astrocytes_1_all	4.12779	0.0416433
regulation of hydrolase activity (GO:0051336)	Astrocytes_1_all	0.191338	0.999996
regulation of neuron projection development (GO:0010975)	Astrocytes_1_all	1.05907	0.999996
response to calcium ion (GO:0051592)	Astrocytes_1_all	0.117689	0.999996
response to lipopolysaccharide (GO:0032496)	Astrocytes_1_all	0.000145944	0.999996
transmembrane receptor protein tyrosine kinase signaling pathway (GO:0007169)	Astrocytes_1_all	0.115939	0.999996
antigen receptor-mediated signaling pathway (GO:0050851)	Astrocytes_2_all	0.0751142	0.876985
chemical synaptic transmission (GO:0007268)	Astrocytes_2_all	0.407724	0.57149
cholesterol biosynthetic process (GO:0006695)	Astrocytes_2_all	0	1
chondroitin sulfate proteoglycan biosynthetic process (GO:0050650)	Astrocytes_2_all	1.08141	0.337588
ciliary basal body-plasma membrane docking (GO:0097711)	Astrocytes_2_all	0.304628	0.634639
cytokine-mediated signaling pathway (GO:0019221)	Astrocytes_2_all	2.74744	0.0450853
cytoplasmic translation (GO:0002181)	Astrocytes_2_all	0	1
establishment or maintenance of apical/basal cell polarity (GO:0035088)	Astrocytes_2_all	3.21875	0.0234453
extracellular matrix organization (GO:0030198)	Astrocytes_2_all	3.24048	0.0231712
mitochondrial respiratory chain complex assembly (GO:0033108)	Astrocytes_2_all	0.0130135	0.977843
mitotic cell cycle phase transition (GO:0044772)	Astrocytes_2_all	0.551574	0.516055
mRNA splicing; via spliceosome (GO:0000398)	Astrocytes_2_all	0.0437924	0.927136
neutrophil degranulation (GO:0043312)	Astrocytes_2_all	0.523678	0.522484
nuclear migration (GO:0007097)	Astrocytes_2_all	0.37544	0.583024
phosphorylation (GO:0016310)	Astrocytes_2_all	3.42017	0.017327
positive regulation of cell differentiation (GO:0045597)	Astrocytes_2_all	6.64304	0.000157104
positive regulation of telomerase RNA localization to Cajal body (GO:1904874)	Astrocytes_2_all	0	1
protein localization to membrane (GO:0072657)	Astrocytes_2_all	0.88678	0.426579
receptor-mediated endocytosis (GO:0006898)	Astrocytes_2_all	2.04712	0.118196
regulation of apoptotic process (GO:0042981)	Astrocytes_2_all	5.30581	0.00137727
regulation of cell migration (GO:0030334)	Astrocytes_2_all	2.65354	0.0526456
regulation of cellular response to stress (GO:0080135)	Astrocytes_2_all	4.34574	0.00502455
regulation of hydrolase activity (GO:0051336)	Astrocytes_2_all	1.21706	0.292673
regulation of neuron projection development (GO:0010975)	Astrocytes_2_all	1.59909	0.197166
response to calcium ion (GO:0051592)	Astrocytes_2_all	2.57523	0.0574578
response to lipopolysaccharide (GO:0032496)	Astrocytes_2_all	0.388917	0.581284
transmembrane receptor protein tyrosine kinase signaling pathway (GO:0007169)	Astrocytes_2_all	3.02408	0.0308185
antigen receptor-mediated signaling pathway (GO:0050851)	Astrocytes_3_all	0.118765	0.999996
chemical synaptic transmission (GO:0007268)	Astrocytes_3_all	15.1993	1.16538e-12
cholesterol biosynthetic process (GO:0006695)	Astrocytes_3_all	0.0316817	0.999996
chondroitin sulfate proteoglycan biosynthetic process (GO:0050650)	Astrocytes_3_all	0.376269	0.999996
ciliary basal body-plasma membrane docking (GO:0097711)	Astrocytes_3_all	0.987046	0.685859
cytokine-mediated signaling pathway (GO:0019221)	Astrocytes_3_all	3.09967e-06	0.999996
cytoplasmic translation (GO:0002181)	Astrocytes_3_all	4.15841	0.00541024
establishment or maintenance of apical/basal cell polarity (GO:0035088)	Astrocytes_3_all	1.4014	0.416639
extracellular matrix organization (GO:0030198)	Astrocytes_3_all	0.0152643	0.999996
mitochondrial respiratory chain complex assembly (GO:0033108)	Astrocytes_3_all	0.028839	0.999996
mitotic cell cycle phase transition (GO:0044772)	Astrocytes_3_all	2.63222	0.0741497
mRNA splicing; via spliceosome (GO:0000398)	Astrocytes_3_all	0.994464	0.675871
neutrophil degranulation (GO:0043312)	Astrocytes_3_all	0.00680199	0.999996
nuclear migration (GO:0007097)	Astrocytes_3_all	0.523814	0.999996
phosphorylation (GO:0016310)	Astrocytes_3_all	5.14987	0.000932751
positive regulation of cell differentiation (GO:0045597)	Astrocytes_3_all	0.0393073	0.999996
positive regulation of telomerase RNA localization to Cajal body (GO:1904874)	Astrocytes_3_all	0.23151	0.999996
protein localization to membrane (GO:0072657)	Astrocytes_3_all	4.39677	0.00352184
receptor-mediated endocytosis (GO:0006898)	Astrocytes_3_all	1.30923	0.462395
regulation of apoptotic process (GO:0042981)	Astrocytes_3_all	0.0618893	0.999996
regulation of cell migration (GO:0030334)	Astrocytes_3_all	1.05316	0.648292
regulation of cellular response to stress (GO:0080135)	Astrocytes_3_all	0.627207	0.965381
regulation of hydrolase activity (GO:0051336)	Astrocytes_3_all	2.06478	0.169588
regulation of neuron projection development (GO:0010975)	Astrocytes_3_all	9.06389	5.96902e-07
response to calcium ion (GO:0051592)	Astrocytes_3_all	3.20931	0.030504
response to lipopolysaccharide (GO:0032496)	Astrocytes_3_all	0.00264996	0.999996
transmembrane receptor protein tyrosine kinase signaling pathway (GO:0007169)	Astrocytes_3_all	4.1001	0.00593677
antigen receptor-mediated signaling pathway (GO:0050851)	Astrocytes_4_all	0.150705	0.78921
chemical synaptic transmission (GO:0007268)	Astrocytes_4_all	0.0144882	0.973844
cholesterol biosynthetic process (GO:0006695)	Astrocytes_4_all	0.192037	0.749411
chondroitin sulfate proteoglycan biosynthetic process (GO:0050650)	Astrocytes_4_all	1.64528	0.172362
ciliary basal body-plasma membrane docking (GO:0097711)	Astrocytes_4_all	0.0284033	0.951172
cytokine-mediated signaling pathway (GO:0019221)	Astrocytes_4_all	15.0596	3.05411e-13
cytoplasmic translation (GO:0002181)	Astrocytes_4_all	24.6666	9.05891e-22
establishment or maintenance of apical/basal cell polarity (GO:0035088)	Astrocytes_4_all	0.484806	0.577983
extracellular matrix organization (GO:0030198)	Astrocytes_4_all	3.06009	0.0252465
mitochondrial respiratory chain complex assembly (GO:0033108)	Astrocytes_4_all	0.0908399	0.860161
mitotic cell cycle phase transition (GO:0044772)	Astrocytes_4_all	1.24571	0.265871
mRNA splicing; via spliceosome (GO:0000398)	Astrocytes_4_all	0.377142	0.628237
neutrophil degranulation (GO:0043312)	Astrocytes_4_all	2.053	0.104973
nuclear migration (GO:0007097)	Astrocytes_4_all	0.230187	0.720778
phosphorylation (GO:0016310)	Astrocytes_4_all	0.822357	0.428185
positive regulation of cell differentiation (GO:0045597)	Astrocytes_4_all	2.90493	0.0307813
positive regulation of telomerase RNA localization to Cajal body (GO:1904874)	Astrocytes_4_all	3.78398	0.00759701
protein localization to membrane (GO:0072657)	Astrocytes_4_all	1.03417	0.336731
receptor-mediated endocytosis (GO:0006898)	Astrocytes_4_all	0.578354	0.552274
regulation of apoptotic process (GO:0042981)	Astrocytes_4_all	12.7483	4.69037e-11
regulation of cell migration (GO:0030334)	Astrocytes_4_all	9.57078	5.94466e-08
regulation of cellular response to stress (GO:0080135)	Astrocytes_4_all	1.23018	0.274634
regulation of hydrolase activity (GO:0051336)	Astrocytes_4_all	1.105	0.309627
regulation of neuron projection development (GO:0010975)	Astrocytes_4_all	2.20817	0.0855442
response to calcium ion (GO:0051592)	Astrocytes_4_all	0.674963	0.513152
response to lipopolysaccharide (GO:0032496)	Astrocytes_4_all	3.95351	0.00550472
transmembrane receptor protein tyrosine kinase signaling pathway (GO:0007169)	Astrocytes_4_all	3.21447	0.0195849
antigen receptor-mediated signaling pathway (GO:0050851)	Microglia_0_all	5.56784	0.000276084
chemical synaptic transmission (GO:0007268)	Microglia_0_all	0.374305	0.573019
cholesterol biosynthetic process (GO:0006695)	Microglia_0_all	0	1
chondroitin sulfate proteoglycan biosynthetic process (GO:0050650)	Microglia_0_all	0.254488	0.66182
ciliary basal body-plasma membrane docking (GO:0097711)	Microglia_0_all	0.109542	0.818498
cytokine-mediated signaling pathway (GO:0019221)	Microglia_0_all	7.45561	5.36252e-06
cytoplasmic translation (GO:0002181)	Microglia_0_all	37.2318	8.97703e-35
establishment or maintenance of apical/basal cell polarity (GO:0035088)	Microglia_0_all	0.967583	0.396075
extracellular matrix organization (GO:0030198)	Microglia_0_all	0.554953	0.490188
mitochondrial respiratory chain complex assembly (GO:0033108)	Microglia_0_all	0.0297493	0.943033
mitotic cell cycle phase transition (GO:0044772)	Microglia_0_all	0.0601271	0.891378
mRNA splicing; via spliceosome (GO:0000398)	Microglia_0_all	0.000108767	0.999885
neutrophil degranulation (GO:0043312)	Microglia_0_all	5.96126	0.000123015
nuclear migration (GO:0007097)	Microglia_0_all	0	1
phosphorylation (GO:0016310)	Microglia_0_all	3.0348	0.0250637
positive regulation of cell differentiation (GO:0045597)	Microglia_0_all	1.07677	0.346009
positive regulation of telomerase RNA localization to Cajal body (GO:1904874)	Microglia_0_all	0	1
protein localization to membrane (GO:0072657)	Microglia_0_all	0.896843	0.41378
receptor-mediated endocytosis (GO:0006898)	Microglia_0_all	1.57136	0.174803
regulation of apoptotic process (GO:0042981)	Microglia_0_all	3.09486	0.0237592
regulation of cell migration (GO:0030334)	Microglia_0_all	6.19957	7.73568e-05
regulation of cellular response to stress (GO:0080135)	Microglia_0_all	0.858219	0.41378
regulation of hydrolase activity (GO:0051336)	Microglia_0_all	1.67532	0.155419
regulation of neuron projection development (GO:0010975)	Microglia_0_all	1.23908	0.281815
response to calcium ion (GO:0051592)	Microglia_0_all	2.88639	0.0320815
response to lipopolysaccharide (GO:0032496)	Microglia_0_all	0.712298	0.452585
transmembrane receptor protein tyrosine kinase signaling pathway (GO:0007169)	Microglia_0_all	4.09609	0.00423146
antigen receptor-mediated signaling pathway (GO:0050851)	Microglia_1_all	1.26477	0.277091
chemical synaptic transmission (GO:0007268)	Microglia_1_all	0.0164342	0.981965
cholesterol biosynthetic process (GO:0006695)	Microglia_1_all	0.173515	0.792652
chondroitin sulfate proteoglycan biosynthetic process (GO:0050650)	Microglia_1_all	1.02981	0.349273
ciliary basal body-plasma membrane docking (GO:0097711)	Microglia_1_all	0.00571909	0.996565
cytokine-mediated signaling pathway (GO:0019221)	Microglia_1_all	8.25787	5.82068e-06
cytoplasmic translation (GO:0002181)	Microglia_1_all	0.00642613	0.996181
establishment or maintenance of apical/basal cell polarity (GO:0035088)	Microglia_1_all	0.143094	0.818499
extracellular matrix organization (GO:0030198)	Microglia_1_all	0.414516	0.62241
mitochondrial respiratory chain complex assembly (GO:0033108)	Microglia_1_all	0.0286943	0.960674
mitotic cell cycle phase transition (GO:0044772)	Microglia_1_all	0.0969536	0.874145
mRNA splicing; via spliceosome (GO:0000398)	Microglia_1_all	1.82576e-06	0.999996
neutrophil degranulation (GO:0043312)	Microglia_1_all	15.3443	9.53942e-13
nuclear migration (GO:0007097)	Microglia_1_all	1.24085	0.282598
phosphorylation (GO:0016310)	Microglia_1_all	5.92502	0.000428174
positive regulation of cell differentiation (GO:0045597)	Microglia_1_all	1.54779	0.220825
positive regulation of telomerase RNA localization to Cajal body (GO:1904874)	Microglia_1_all	0	1
protein localization to membrane (GO:0072657)	Microglia_1_all	1.31389	0.269985
receptor-mediated endocytosis (GO:0006898)	Microglia_1_all	8.1009	6.68395e-06
regulation of apoptotic process (GO:0042981)	Microglia_1_all	3.02761	0.0395421
regulation of cell migration (GO:0030334)	Microglia_1_all	5.66647	0.000699011
regulation of cellular response to stress (GO:0080135)	Microglia_1_all	0.451254	0.607662
regulation of hydrolase activity (GO:0051336)	Microglia_1_all	3.13279	0.033754
regulation of neuron projection development (GO:0010975)	Microglia_1_all	1.68739	0.190747
response to calcium ion (GO:0051592)	Microglia_1_all	0.593401	0.568728
response to lipopolysaccharide (GO:0032496)	Microglia_1_all	2.15046	0.104815
transmembrane receptor protein tyrosine kinase signaling pathway (GO:0007169)	Microglia_1_all	4.7869	0.00327928
antigen receptor-mediated signaling pathway (GO:0050851)	Microglia_2_all	1.87522	0.442282
chemical synaptic transmission (GO:0007268)	Microglia_2_all	0.0226711	0.957801
cholesterol biosynthetic process (GO:0006695)	Microglia_2_all	0	1
chondroitin sulfate proteoglycan biosynthetic process (GO:0050650)	Microglia_2_all	0.372	0.626307
ciliary basal body-plasma membrane docking (GO:0097711)	Microglia_2_all	0	1
cytokine-mediated signaling pathway (GO:0019221)	Microglia_2_all	0.555021	0.558227
cytoplasmic translation (GO:0002181)	Microglia_2_all	0	1
establishment or maintenance of apical/basal cell polarity (GO:0035088)	Microglia_2_all	0	1
extracellular matrix organization (GO:0030198)	Microglia_2_all	0.391556	0.622445
mitochondrial respiratory chain complex assembly (GO:0033108)	Microglia_2_all	0	1
mitotic cell cycle phase transition (GO:0044772)	Microglia_2_all	0.00594417	0.987299
mRNA splicing; via spliceosome (GO:0000398)	Microglia_2_all	0.010485	0.980136
neutrophil degranulation (GO:0043312)	Microglia_2_all	0.0663022	0.887311
nuclear migration (GO:0007097)	Microglia_2_all	0	1
phosphorylation (GO:0016310)	Microglia_2_all	0.375043	0.626307
positive regulation of cell differentiation (GO:0045597)	Microglia_2_all	1.09527	0.527412
positive regulation of telomerase RNA localization to Cajal body (GO:1904874)	Microglia_2_all	0	1
protein localization to membrane (GO:0072657)	Microglia_2_all	0.252368	0.693148
receptor-mediated endocytosis (GO:0006898)	Microglia_2_all	1.57495	0.527412
regulation of apoptotic process (GO:0042981)	Microglia_2_all	0.4743	0.586371
regulation of cell migration (GO:0030334)	Microglia_2_all	4.96198	0.00804423
regulation of cellular response to stress (GO:0080135)	Microglia_2_all	0.159098	0.777147
regulation of hydrolase activity (GO:0051336)	Microglia_2_all	1.21693	0.527412
regulation of neuron projection development (GO:0010975)	Microglia_2_all	0.185359	0.749547
response to calcium ion (GO:0051592)	Microglia_2_all	0.433073	0.605547
response to lipopolysaccharide (GO:0032496)	Microglia_2_all	0.655818	0.53353
transmembrane receptor protein tyrosine kinase signaling pathway (GO:0007169)	Microglia_2_all	1.16222	0.527412
antigen receptor-mediated signaling pathway (GO:0050851)	Microglia_3_all	2.43454	0.0490194
chemical synaptic transmission (GO:0007268)	Microglia_3_all	0.0349977	0.924175
cholesterol biosynthetic process (GO:0006695)	Microglia_3_all	0	1
chondroitin sulfate proteoglycan biosynthetic process (GO:0050650)	Microglia_3_all	0.89837	0.332222
ciliary basal body-plasma membrane docking (GO:0097711)	Microglia_3_all	0	1
cytokine-mediated signaling pathway (GO:0019221)	Microglia_3_all	12.1753	9.6514e-10
cytoplasmic translation (GO:0002181)	Microglia_3_all	0.445094	0.480068
establishment or maintenance of apical/basal cell polarity (GO:0035088)	Microglia_3_all	0	1
extracellular matrix organization (GO:0030198)	Microglia_3_all	1.35235	0.209007
mitochondrial respiratory chain complex assembly (GO:0033108)	Microglia_3_all	0	1
mitotic cell cycle phase transition (GO:0044772)	Microglia_3_all	0.964808	0.323564
mRNA splicing; via spliceosome (GO:0000398)	Microglia_3_all	0.0573365	0.882121
neutrophil degranulation (GO:0043312)	Microglia_3_all	7.62843	8.49926e-06
nuclear migration (GO:0007097)	Microglia_3_all	0.557421	0.429732
phosphorylation (GO:0016310)	Microglia_3_all	3.40458	0.0112457
positive regulation of cell differentiation (GO:0045597)	Microglia_3_all	2.16983	0.0715989
positive regulation of telomerase RNA localization to Cajal body (GO:1904874)	Microglia_3_all	0	1
protein localization to membrane (GO:0072657)	Microglia_3_all	2.73186	0.033701
receptor-mediated endocytosis (GO:0006898)	Microglia_3_all	0.381987	0.523463
regulation of apoptotic process (GO:0042981)	Microglia_3_all	2.42199	0.0499418
regulation of cell migration (GO:0030334)	Microglia_3_all	2.19338	0.0690841
regulation of cellular response to stress (GO:0080135)	Microglia_3_all	1.26579	0.233117
regulation of hydrolase activity (GO:0051336)	Microglia_3_all	0.630532	0.402046
regulation of neuron projection development (GO:0010975)	Microglia_3_all	0.485096	0.462723
response to calcium ion (GO:0051592)	Microglia_3_all	0.351617	0.545891
response to lipopolysaccharide (GO:0032496)	Microglia_3_all	8.35021	2.15046e-06
transmembrane receptor protein tyrosine kinase signaling pathway (GO:0007169)	Microglia_3_all	2.58456	0.0424972
antigen receptor-mediated signaling pathway (GO:0050851)	Microglia_4_all	0.579855	0.613831
chemical synaptic transmission (GO:0007268)	Microglia_4_all	0.0871359	0.865855
cholesterol biosynthetic process (GO:0006695)	Microglia_4_all	0.418305	0.649741
chondroitin sulfate proteoglycan biosynthetic process (GO:0050650)	Microglia_4_all	0.190147	0.77777
ciliary basal body-plasma membrane docking (GO:0097711)	Microglia_4_all	0.316529	0.696926
cytokine-mediated signaling pathway (GO:0019221)	Microglia_4_all	2.38041	0.158664
cytoplasmic translation (GO:0002181)	Microglia_4_all	0	1
establishment or maintenance of apical/basal cell polarity (GO:0035088)	Microglia_4_all	0	1
extracellular matrix organization (GO:0030198)	Microglia_4_all	1.20559	0.502443
mitochondrial respiratory chain complex assembly (GO:0033108)	Microglia_4_all	0	1
mitotic cell cycle phase transition (GO:0044772)	Microglia_4_all	0.578735	0.613831
mRNA splicing; via spliceosome (GO:0000398)	Microglia_4_all	2.76852	0.102436
neutrophil degranulation (GO:0043312)	Microglia_4_all	1.18232	0.520541
nuclear migration (GO:0007097)	Microglia_4_all	0	1
phosphorylation (GO:0016310)	Microglia_4_all	1.76363	0.302851
positive regulation of cell differentiation (GO:0045597)	Microglia_4_all	0.419973	0.649741
positive regulation of telomerase RNA localization to Cajal body (GO:1904874)	Microglia_4_all	4.98126	0.00330143
protein localization to membrane (GO:0072657)	Microglia_4_all	0.218656	0.759317
receptor-mediated endocytosis (GO:0006898)	Microglia_4_all	4.00436	0.0173913
regulation of apoptotic process (GO:0042981)	Microglia_4_all	2.68777	0.112862
regulation of cell migration (GO:0030334)	Microglia_4_all	0.169546	0.79289
regulation of cellular response to stress (GO:0080135)	Microglia_4_all	5.04498	0.00316767
regulation of hydrolase activity (GO:0051336)	Microglia_4_all	0.28236	0.709565
regulation of neuron projection development (GO:0010975)	Microglia_4_all	0.12566	0.825919
response to calcium ion (GO:0051592)	Microglia_4_all	0.00713187	0.986833
response to lipopolysaccharide (GO:0032496)	Microglia_4_all	1.10668	0.54719
transmembrane receptor protein tyrosine kinase signaling pathway (GO:0007169)	Microglia_4_all	0.1787	0.785667
antigen receptor-mediated signaling pathway (GO:0050851)	Microglia_5_all	0.00314832	0.999996
chemical synaptic transmission (GO:0007268)	Microglia_5_all	0.215944	0.999996
cholesterol biosynthetic process (GO:0006695)	Microglia_5_all	4.69641	0.00641773
chondroitin sulfate proteoglycan biosynthetic process (GO:0050650)	Microglia_5_all	0.5355	0.999996
ciliary basal body-plasma membrane docking (GO:0097711)	Microglia_5_all	1.00589	0.804782
cytokine-mediated signaling pathway (GO:0019221)	Microglia_5_all	2.52647e-06	0.999996
cytoplasmic translation (GO:0002181)	Microglia_5_all	0.000234449	0.999996
establishment or maintenance of apical/basal cell polarity (GO:0035088)	Microglia_5_all	2.73518	0.127175
extracellular matrix organization (GO:0030198)	Microglia_5_all	0.90876	0.826577
mitochondrial respiratory chain complex assembly (GO:0033108)	Microglia_5_all	0.000313676	0.999996
mitotic cell cycle phase transition (GO:0044772)	Microglia_5_all	0.064122	0.999996
mRNA splicing; via spliceosome (GO:0000398)	Microglia_5_all	0.00342625	0.999996
neutrophil degranulation (GO:0043312)	Microglia_5_all	1.37716e-05	0.999996
nuclear migration (GO:0007097)	Microglia_5_all	0.373555	0.999996
phosphorylation (GO:0016310)	Microglia_5_all	0.791605	0.887319
positive regulation of cell differentiation (GO:0045597)	Microglia_5_all	0.0785887	0.999996
positive regulation of telomerase RNA localization to Cajal body (GO:1904874)	Microglia_5_all	0	1
protein localization to membrane (GO:0072657)	Microglia_5_all	2.63372	0.150603
receptor-mediated endocytosis (GO:0006898)	Microglia_5_all	1.27118	0.688579
regulation of apoptotic process (GO:0042981)	Microglia_5_all	0.141961	0.999996
regulation of cell migration (GO:0030334)	Microglia_5_all	1.91582	0.335602
regulation of cellular response to stress (GO:0080135)	Microglia_5_all	0.0355381	0.999996
regulation of hydrolase activity (GO:0051336)	Microglia_5_all	0.207407	0.999996
regulation of neuron projection development (GO:0010975)	Microglia_5_all	5.5466	0.00168281
response to calcium ion (GO:0051592)	Microglia_5_all	0.539248	0.999996
response to lipopolysaccharide (GO:0032496)	Microglia_5_all	0.000341682	0.999996
transmembrane receptor protein tyrosine kinase signaling pathway (GO:0007169)	Microglia_5_all	1.8258	0.367822
antigen receptor-mediated signaling pathway (GO:0050851)	Microglia_6_all	3.819e-05	0.999996
chemical synaptic transmission (GO:0007268)	Microglia_6_all	25.3778	9.10891e-23
cholesterol biosynthetic process (GO:0006695)	Microglia_6_all	0	1
chondroitin sulfate proteoglycan biosynthetic process (GO:0050650)	Microglia_6_all	5.07954	0.00050283
ciliary basal body-plasma membrane docking (GO:0097711)	Microglia_6_all	0.247675	0.999996
cytokine-mediated signaling pathway (GO:0019221)	Microglia_6_all	2.67651e-06	0.999996
cytoplasmic translation (GO:0002181)	Microglia_6_all	0	1
establishment or maintenance of apical/basal cell polarity (GO:0035088)	Microglia_6_all	4.45006	0.00157399
extracellular matrix organization (GO:0030198)	Microglia_6_all	7.16979	6.68417e-06
mitochondrial respiratory chain complex assembly (GO:0033108)	Microglia_6_all	0.00019182	0.999996
mitotic cell cycle phase transition (GO:0044772)	Microglia_6_all	0.0168117	0.999996
mRNA splicing; via spliceosome (GO:0000398)	Microglia_6_all	4.65533e-06	0.999996
neutrophil degranulation (GO:0043312)	Microglia_6_all	2.49399e-06	0.999996
nuclear migration (GO:0007097)	Microglia_6_all	0.0690467	0.999996
phosphorylation (GO:0016310)	Microglia_6_all	0.518349	0.968463
positive regulation of cell differentiation (GO:0045597)	Microglia_6_all	1.2283	0.409945
positive regulation of telomerase RNA localization to Cajal body (GO:1904874)	Microglia_6_all	0	1
protein localization to membrane (GO:0072657)	Microglia_6_all	7.28701	5.34605e-06
receptor-mediated endocytosis (GO:0006898)	Microglia_6_all	0.0509601	0.999996
regulation of apoptotic process (GO:0042981)	Microglia_6_all	0.00146032	0.999996
regulation of cell migration (GO:0030334)	Microglia_6_all	2.56262	0.0471071
regulation of cellular response to stress (GO:0080135)	Microglia_6_all	0.0444235	0.999996
regulation of hydrolase activity (GO:0051336)	Microglia_6_all	2.77511	0.0327201
regulation of neuron projection development (GO:0010975)	Microglia_6_all	14.0625	3.42277e-12
response to calcium ion (GO:0051592)	Microglia_6_all	6.10953	6.25748e-05
response to lipopolysaccharide (GO:0032496)	Microglia_6_all	2.12308e-06	0.999996
transmembrane receptor protein tyrosine kinase signaling pathway (GO:0007169)	Microglia_6_all	2.48965	0.051788
antigen receptor-mediated signaling pathway (GO:0050851)	Microglia_7_all	0.170098	0.981927
chemical synaptic transmission (GO:0007268)	Microglia_7_all	1.24198e-05	0.999995
cholesterol biosynthetic process (GO:0006695)	Microglia_7_all	0.375322	0.954246
chondroitin sulfate proteoglycan biosynthetic process (GO:0050650)	Microglia_7_all	0.132958	0.993032
ciliary basal body-plasma membrane docking (GO:0097711)	Microglia_7_all	24.9388	6.83249e-23
cytokine-mediated signaling pathway (GO:0019221)	Microglia_7_all	7.60423e-06	0.999995
cytoplasmic translation (GO:0002181)	Microglia_7_all	4.46465e-05	0.999995
establishment or maintenance of apical/basal cell polarity (GO:0035088)	Microglia_7_all	1.01402	0.499631
extracellular matrix organization (GO:0030198)	Microglia_7_all	2.01805e-06	0.999995
mitochondrial respiratory chain complex assembly (GO:0033108)	Microglia_7_all	0.322473	0.954246
mitotic cell cycle phase transition (GO:0044772)	Microglia_7_all	22.8241	6.22831e-21
mRNA splicing; via spliceosome (GO:0000398)	Microglia_7_all	10.7992	1.66043e-09
neutrophil degranulation (GO:0043312)	Microglia_7_all	0.0179292	0.999995
nuclear migration (GO:0007097)	Microglia_7_all	1.44013	0.264522
phosphorylation (GO:0016310)	Microglia_7_all	2.77209	0.0249846
positive regulation of cell differentiation (GO:0045597)	Microglia_7_all	0.0715641	0.999995
positive regulation of telomerase RNA localization to Cajal body (GO:1904874)	Microglia_7_all	0.791232	0.660813
protein localization to membrane (GO:0072657)	Microglia_7_all	0.030911	0.999995
receptor-mediated endocytosis (GO:0006898)	Microglia_7_all	0.0315273	0.999995
regulation of apoptotic process (GO:0042981)	Microglia_7_all	1.05742	0.478258
regulation of cell migration (GO:0030334)	Microglia_7_all	0.053926	0.999995
regulation of cellular response to stress (GO:0080135)	Microglia_7_all	7.02894	4.13428e-06
regulation of hydrolase activity (GO:0051336)	Microglia_7_all	0.41948	0.954246
regulation of neuron projection development (GO:0010975)	Microglia_7_all	0.156571	0.982913
response to calcium ion (GO:0051592)	Microglia_7_all	0.51536	0.944126
response to lipopolysaccharide (GO:0032496)	Microglia_7_all	0.00625475	0.999995
transmembrane receptor protein tyrosine kinase signaling pathway (GO:0007169)	Microglia_7_all	0.108482	0.999326
antigen receptor-mediated signaling pathway (GO:0050851)	Microglia_8_all	0.103464	0.864881
chemical synaptic transmission (GO:0007268)	Microglia_8_all	0.558834	0.564106
cholesterol biosynthetic process (GO:0006695)	Microglia_8_all	0.191578	0.775451
chondroitin sulfate proteoglycan biosynthetic process (GO:0050650)	Microglia_8_all	0.260852	0.720626
ciliary basal body-plasma membrane docking (GO:0097711)	Microglia_8_all	1.23633	0.408998
cytokine-mediated signaling pathway (GO:0019221)	Microglia_8_all	0.00254498	0.997579
cytoplasmic translation (GO:0002181)	Microglia_8_all	0	1
establishment or maintenance of apical/basal cell polarity (GO:0035088)	Microglia_8_all	4.94335	0.00385524
extracellular matrix organization (GO:0030198)	Microglia_8_all	1.00573	0.530997
mitochondrial respiratory chain complex assembly (GO:0033108)	Microglia_8_all	0	1
mitotic cell cycle phase transition (GO:0044772)	Microglia_8_all	0.24609	0.731969
mRNA splicing; via spliceosome (GO:0000398)	Microglia_8_all	0.0916806	0.877872
neutrophil degranulation (GO:0043312)	Microglia_8_all	0.0262994	0.960919
nuclear migration (GO:0007097)	Microglia_8_all	1.21691	0.408998
phosphorylation (GO:0016310)	Microglia_8_all	1.35008	0.365039
positive regulation of cell differentiation (GO:0045597)	Microglia_8_all	0.0594835	0.921995
positive regulation of telomerase RNA localization to Cajal body (GO:1904874)	Microglia_8_all	0	1
protein localization to membrane (GO:0072657)	Microglia_8_all	4.2462	0.0115395
receptor-mediated endocytosis (GO:0006898)	Microglia_8_all	1.24462	0.407034
regulation of apoptotic process (GO:0042981)	Microglia_8_all	0.128582	0.840151
regulation of cell migration (GO:0030334)	Microglia_8_all	3.0483	0.0632089
regulation of cellular response to stress (GO:0080135)	Microglia_8_all	0.348672	0.666796
regulation of hydrolase activity (GO:0051336)	Microglia_8_all	0	1
regulation of neuron projection development (GO:0010975)	Microglia_8_all	5.19044	0.00385524
response to calcium ion (GO:0051592)	Microglia_8_all	0.21923	0.754681
response to lipopolysaccharide (GO:0032496)	Microglia_8_all	0.073837	0.901685
transmembrane receptor protein tyrosine kinase signaling pathway (GO:0007169)	Microglia_8_all	0.885242	0.541425
antigen receptor-mediated signaling pathway (GO:0050851)	N_Ex_0_all	0.0010799	0.999996
chemical synaptic transmission (GO:0007268)	N_Ex_0_all	0.000840125	0.999996
cholesterol biosynthetic process (GO:0006695)	N_Ex_0_all	1.21159	0.999996
chondroitin sulfate proteoglycan biosynthetic process (GO:0050650)	N_Ex_0_all	0.14298	0.999996
ciliary basal body-plasma membrane docking (GO:0097711)	N_Ex_0_all	0.687803	0.999996
cytokine-mediated signaling pathway (GO:0019221)	N_Ex_0_all	1.18573e-05	0.999996
cytoplasmic translation (GO:0002181)	N_Ex_0_all	0.0257124	0.999996
establishment or maintenance of apical/basal cell polarity (GO:0035088)	N_Ex_0_all	0.782075	0.999996
extracellular matrix organization (GO:0030198)	N_Ex_0_all	0.0798812	0.999996
mitochondrial respiratory chain complex assembly (GO:0033108)	N_Ex_0_all	0.509014	0.999996
mitotic cell cycle phase transition (GO:0044772)	N_Ex_0_all	0.217235	0.999996
mRNA splicing; via spliceosome (GO:0000398)	N_Ex_0_all	0.0536871	0.999996
neutrophil degranulation (GO:0043312)	N_Ex_0_all	0.00968167	0.999996
nuclear migration (GO:0007097)	N_Ex_0_all	0.404069	0.999996
phosphorylation (GO:0016310)	N_Ex_0_all	0.393217	0.999996
positive regulation of cell differentiation (GO:0045597)	N_Ex_0_all	0.0267597	0.999996
positive regulation of telomerase RNA localization to Cajal body (GO:1904874)	N_Ex_0_all	0.3354	0.999996
protein localization to membrane (GO:0072657)	N_Ex_0_all	0.794526	0.999996
receptor-mediated endocytosis (GO:0006898)	N_Ex_0_all	0.0741133	0.999996
regulation of apoptotic process (GO:0042981)	N_Ex_0_all	0.00979974	0.999996
regulation of cell migration (GO:0030334)	N_Ex_0_all	0.104802	0.999996
regulation of cellular response to stress (GO:0080135)	N_Ex_0_all	0.134202	0.999996
regulation of hydrolase activity (GO:0051336)	N_Ex_0_all	1.67791	0.999996
regulation of neuron projection development (GO:0010975)	N_Ex_0_all	1.07505	0.999996
response to calcium ion (GO:0051592)	N_Ex_0_all	1.98037	0.999996
response to lipopolysaccharide (GO:0032496)	N_Ex_0_all	0.000392391	0.999996
transmembrane receptor protein tyrosine kinase signaling pathway (GO:0007169)	N_Ex_0_all	0.00398884	0.999996
antigen receptor-mediated signaling pathway (GO:0050851)	N_Ex_1_all	1.77561	0.226891
chemical synaptic transmission (GO:0007268)	N_Ex_1_all	2.68719	0.0674256
cholesterol biosynthetic process (GO:0006695)	N_Ex_1_all	0.508507	0.789039
chondroitin sulfate proteoglycan biosynthetic process (GO:0050650)	N_Ex_1_all	2.30954	0.116766
ciliary basal body-plasma membrane docking (GO:0097711)	N_Ex_1_all	0.393062	0.845624
cytokine-mediated signaling pathway (GO:0019221)	N_Ex_1_all	0.0672053	0.989476
cytoplasmic translation (GO:0002181)	N_Ex_1_all	0.443857	0.8128
establishment or maintenance of apical/basal cell polarity (GO:0035088)	N_Ex_1_all	2.83437	0.0541699
extracellular matrix organization (GO:0030198)	N_Ex_1_all	0.55152	0.77132
mitochondrial respiratory chain complex assembly (GO:0033108)	N_Ex_1_all	0.0305018	0.999996
mitotic cell cycle phase transition (GO:0044772)	N_Ex_1_all	2.04231	0.171539
mRNA splicing; via spliceosome (GO:0000398)	N_Ex_1_all	0.506165	0.789039
neutrophil degranulation (GO:0043312)	N_Ex_1_all	0.944086	0.527713
nuclear migration (GO:0007097)	N_Ex_1_all	1.04014	0.477684
phosphorylation (GO:0016310)	N_Ex_1_all	5.71047	0.000982546
positive regulation of cell differentiation (GO:0045597)	N_Ex_1_all	1.41349	0.353397
positive regulation of telomerase RNA localization to Cajal body (GO:1904874)	N_Ex_1_all	1.89709	0.199641
protein localization to membrane (GO:0072657)	N_Ex_1_all	4.0525	0.0100112
receptor-mediated endocytosis (GO:0006898)	N_Ex_1_all	3.91091	0.0121652
regulation of apoptotic process (GO:0042981)	N_Ex_1_all	3.55895	0.0189137
regulation of cell migration (GO:0030334)	N_Ex_1_all	3.09218	0.0391273
regulation of cellular response to stress (GO:0080135)	N_Ex_1_all	5.22306	0.0022134
regulation of hydrolase activity (GO:0051336)	N_Ex_1_all	0.434285	0.816761
regulation of neuron projection development (GO:0010975)	N_Ex_1_all	9.56186	7.60899e-07
response to calcium ion (GO:0051592)	N_Ex_1_all	1.44214	0.340332
response to lipopolysaccharide (GO:0032496)	N_Ex_1_all	0.0379833	0.997118
transmembrane receptor protein tyrosine kinase signaling pathway (GO:0007169)	N_Ex_1_all	8.20028	8.74735e-06
antigen receptor-mediated signaling pathway (GO:0050851)	N_Ex_2_all	0.0376379	0.999996
chemical synaptic transmission (GO:0007268)	N_Ex_2_all	8.96557	2.76145e-06
cholesterol biosynthetic process (GO:0006695)	N_Ex_2_all	0.000497122	0.999996
chondroitin sulfate proteoglycan biosynthetic process (GO:0050650)	N_Ex_2_all	0.277654	0.999996
ciliary basal body-plasma membrane docking (GO:0097711)	N_Ex_2_all	1.20125	0.693105
cytokine-mediated signaling pathway (GO:0019221)	N_Ex_2_all	7.77115e-06	0.999996
cytoplasmic translation (GO:0002181)	N_Ex_2_all	0.108677	0.999996
establishment or maintenance of apical/basal cell polarity (GO:0035088)	N_Ex_2_all	1.96271	0.354106
extracellular matrix organization (GO:0030198)	N_Ex_2_all	0.0808528	0.999996
mitochondrial respiratory chain complex assembly (GO:0033108)	N_Ex_2_all	3.9564e-06	0.999996
mitotic cell cycle phase transition (GO:0044772)	N_Ex_2_all	2.32212	0.235932
mRNA splicing; via spliceosome (GO:0000398)	N_Ex_2_all	0.0258444	0.999996
neutrophil degranulation (GO:0043312)	N_Ex_2_all	3.00936e-05	0.999996
nuclear migration (GO:0007097)	N_Ex_2_all	0.339332	0.999996
phosphorylation (GO:0016310)	N_Ex_2_all	4.63156	0.00476695
positive regulation of cell differentiation (GO:0045597)	N_Ex_2_all	0.610217	0.999996
positive regulation of telomerase RNA localization to Cajal body (GO:1904874)	N_Ex_2_all	0.11395	0.999996
protein localization to membrane (GO:0072657)	N_Ex_2_all	5.01887	0.00287356
receptor-mediated endocytosis (GO:0006898)	N_Ex_2_all	0.426393	0.999996
regulation of apoptotic process (GO:0042981)	N_Ex_2_all	0.37917	0.999996
regulation of cell migration (GO:0030334)	N_Ex_2_all	1.80684	0.437351
regulation of cellular response to stress (GO:0080135)	N_Ex_2_all	1.9335	0.369331
regulation of hydrolase activity (GO:0051336)	N_Ex_2_all	0.882945	0.885979
regulation of neuron projection development (GO:0010975)	N_Ex_2_all	6.14716	0.00051938
response to calcium ion (GO:0051592)	N_Ex_2_all	0.486674	0.999996
response to lipopolysaccharide (GO:0032496)	N_Ex_2_all	0.000234608	0.999996
transmembrane receptor protein tyrosine kinase signaling pathway (GO:0007169)	N_Ex_2_all	3.04094	0.0747101
antigen receptor-mediated signaling pathway (GO:0050851)	N_Ex_3_all	0.00655997	0.999996
chemical synaptic transmission (GO:0007268)	N_Ex_3_all	4.61171	0.0248307
cholesterol biosynthetic process (GO:0006695)	N_Ex_3_all	0.00119227	0.999996
chondroitin sulfate proteoglycan biosynthetic process (GO:0050650)	N_Ex_3_all	2.27958	0.286061
ciliary basal body-plasma membrane docking (GO:0097711)	N_Ex_3_all	0.0280229	0.999996
cytokine-mediated signaling pathway (GO:0019221)	N_Ex_3_all	0.000385692	0.999996
cytoplasmic translation (GO:0002181)	N_Ex_3_all	2.76516e-06	0.999996
establishment or maintenance of apical/basal cell polarity (GO:0035088)	N_Ex_3_all	0.796291	0.966071
extracellular matrix organization (GO:0030198)	N_Ex_3_all	0.508649	0.999996
mitochondrial respiratory chain complex assembly (GO:0033108)	N_Ex_3_all	1.83649e-05	0.999996
mitotic cell cycle phase transition (GO:0044772)	N_Ex_3_all	0.00359518	0.999996
mRNA splicing; via spliceosome (GO:0000398)	N_Ex_3_all	2.23234e-06	0.999996
neutrophil degranulation (GO:0043312)	N_Ex_3_all	3.66628e-05	0.999996
nuclear migration (GO:0007097)	N_Ex_3_all	0.428688	0.999996
phosphorylation (GO:0016310)	N_Ex_3_all	2.72152	0.199313
positive regulation of cell differentiation (GO:0045597)	N_Ex_3_all	1.00543	0.846851
positive regulation of telomerase RNA localization to Cajal body (GO:1904874)	N_Ex_3_all	0	1
protein localization to membrane (GO:0072657)	N_Ex_3_all	2.96464	0.171506
receptor-mediated endocytosis (GO:0006898)	N_Ex_3_all	1.31379	0.658244
regulation of apoptotic process (GO:0042981)	N_Ex_3_all	0.00669304	0.999996
regulation of cell migration (GO:0030334)	N_Ex_3_all	2.1485	0.304884
regulation of cellular response to stress (GO:0080135)	N_Ex_3_all	0.00359149	0.999996
regulation of hydrolase activity (GO:0051336)	N_Ex_3_all	2.54492	0.221635
regulation of neuron projection development (GO:0010975)	N_Ex_3_all	2.40524	0.237988
response to calcium ion (GO:0051592)	N_Ex_3_all	3.5387	0.116543
response to lipopolysaccharide (GO:0032496)	N_Ex_3_all	0.0236741	0.999996
transmembrane receptor protein tyrosine kinase signaling pathway (GO:0007169)	N_Ex_3_all	0.407228	0.999996
antigen receptor-mediated signaling pathway (GO:0050851)	N_Inh_0_all	0.13815	0.999996
chemical synaptic transmission (GO:0007268)	N_Inh_0_all	4.58537	0.00699282
cholesterol biosynthetic process (GO:0006695)	N_Inh_0_all	0.0741137	0.999996
chondroitin sulfate proteoglycan biosynthetic process (GO:0050650)	N_Inh_0_all	1.167	0.68441
ciliary basal body-plasma membrane docking (GO:0097711)	N_Inh_0_all	0.217403	0.999996
cytokine-mediated signaling pathway (GO:0019221)	N_Inh_0_all	0.00505588	0.999996
cytoplasmic translation (GO:0002181)	N_Inh_0_all	23.3788	5.90545e-21
establishment or maintenance of apical/basal cell polarity (GO:0035088)	N_Inh_0_all	0.239958	0.999996
extracellular matrix organization (GO:0030198)	N_Inh_0_all	0.237455	0.999996
mitochondrial respiratory chain complex assembly (GO:0033108)	N_Inh_0_all	0.00553086	0.999996
mitotic cell cycle phase transition (GO:0044772)	N_Inh_0_all	0.511568	0.968205
mRNA splicing; via spliceosome (GO:0000398)	N_Inh_0_all	3.25608	0.0517812
neutrophil degranulation (GO:0043312)	N_Inh_0_all	0.215992	0.999996
nuclear migration (GO:0007097)	N_Inh_0_all	0.12639	0.999996
phosphorylation (GO:0016310)	N_Inh_0_all	1.2017	0.682997
positive regulation of cell differentiation (GO:0045597)	N_Inh_0_all	0.273878	0.999996
positive regulation of telomerase RNA localization to Cajal body (GO:1904874)	N_Inh_0_all	3.76981	0.0268849
protein localization to membrane (GO:0072657)	N_Inh_0_all	2.42977	0.176527
receptor-mediated endocytosis (GO:0006898)	N_Inh_0_all	0.400604	0.984908
regulation of apoptotic process (GO:0042981)	N_Inh_0_all	0.580119	0.919734
regulation of cell migration (GO:0030334)	N_Inh_0_all	0.840815	0.802447
regulation of cellular response to stress (GO:0080135)	N_Inh_0_all	2.0996	0.264289
regulation of hydrolase activity (GO:0051336)	N_Inh_0_all	0.605128	0.919734
regulation of neuron projection development (GO:0010975)	N_Inh_0_all	2.45305	0.170912
response to calcium ion (GO:0051592)	N_Inh_0_all	0.360611	0.999996
response to lipopolysaccharide (GO:0032496)	N_Inh_0_all	0.0478254	0.999996
transmembrane receptor protein tyrosine kinase signaling pathway (GO:0007169)	N_Inh_0_all	2.3669	0.199004
antigen receptor-mediated signaling pathway (GO:0050851)	N_Inh_1_all	0.000204024	0.999996
chemical synaptic transmission (GO:0007268)	N_Inh_1_all	2.37135	0.588458
cholesterol biosynthetic process (GO:0006695)	N_Inh_1_all	0.00734128	0.999996
chondroitin sulfate proteoglycan biosynthetic process (GO:0050650)	N_Inh_1_all	0.886479	0.999996
ciliary basal body-plasma membrane docking (GO:0097711)	N_Inh_1_all	0.745208	0.999996
cytokine-mediated signaling pathway (GO:0019221)	N_Inh_1_all	2.84367e-06	0.999996
cytoplasmic translation (GO:0002181)	N_Inh_1_all	0	1
establishment or maintenance of apical/basal cell polarity (GO:0035088)	N_Inh_1_all	0.74978	0.999996
extracellular matrix organization (GO:0030198)	N_Inh_1_all	1.02131	0.999996
mitochondrial respiratory chain complex assembly (GO:0033108)	N_Inh_1_all	2.47699	0.553391
mitotic cell cycle phase transition (GO:0044772)	N_Inh_1_all	0.110033	0.999996
mRNA splicing; via spliceosome (GO:0000398)	N_Inh_1_all	0.000246281	0.999996
neutrophil degranulation (GO:0043312)	N_Inh_1_all	5.55061e-05	0.999996
nuclear migration (GO:0007097)	N_Inh_1_all	0.402872	0.999996
phosphorylation (GO:0016310)	N_Inh_1_all	1.20306	0.999996
positive regulation of cell differentiation (GO:0045597)	N_Inh_1_all	0.717405	0.999996
positive regulation of telomerase RNA localization to Cajal body (GO:1904874)	N_Inh_1_all	0	1
protein localization to membrane (GO:0072657)	N_Inh_1_all	1.0859	0.999996
receptor-mediated endocytosis (GO:0006898)	N_Inh_1_all	0.450979	0.999996
regulation of apoptotic process (GO:0042981)	N_Inh_1_all	0.282938	0.999996
regulation of cell migration (GO:0030334)	N_Inh_1_all	0.609869	0.999996
regulation of cellular response to stress (GO:0080135)	N_Inh_1_all	0.362897	0.999996
regulation of hydrolase activity (GO:0051336)	N_Inh_1_all	3.97351	0.0874997
regulation of neuron projection development (GO:0010975)	N_Inh_1_all	1.91939	0.737263
response to calcium ion (GO:0051592)	N_Inh_1_all	5.68862	0.00841734
response to lipopolysaccharide (GO:0032496)	N_Inh_1_all	0.00242694	0.999996
transmembrane receptor protein tyrosine kinase signaling pathway (GO:0007169)	N_Inh_1_all	0.337858	0.999996
antigen receptor-mediated signaling pathway (GO:0050851)	N_Inh_2_all	0.357113	0.992698
chemical synaptic transmission (GO:0007268)	N_Inh_2_all	2.50706	0.243187
cholesterol biosynthetic process (GO:0006695)	N_Inh_2_all	5.83394	0.00356471
chondroitin sulfate proteoglycan biosynthetic process (GO:0050650)	N_Inh_2_all	0.877919	0.793212
ciliary basal body-plasma membrane docking (GO:0097711)	N_Inh_2_all	0.731399	0.808263
cytokine-mediated signaling pathway (GO:0019221)	N_Inh_2_all	0.0131999	0.999996
cytoplasmic translation (GO:0002181)	N_Inh_2_all	1.62143e-06	0.999996
establishment or maintenance of apical/basal cell polarity (GO:0035088)	N_Inh_2_all	1.14069	0.671583
extracellular matrix organization (GO:0030198)	N_Inh_2_all	0.991543	0.753614
mitochondrial respiratory chain complex assembly (GO:0033108)	N_Inh_2_all	1.08823e-05	0.999996
mitotic cell cycle phase transition (GO:0044772)	N_Inh_2_all	0.630015	0.865687
mRNA splicing; via spliceosome (GO:0000398)	N_Inh_2_all	3.84627e-06	0.999996
neutrophil degranulation (GO:0043312)	N_Inh_2_all	0.00605785	0.999996
nuclear migration (GO:0007097)	N_Inh_2_all	1.78701	0.418138
phosphorylation (GO:0016310)	N_Inh_2_all	4.35044	0.0255044
positive regulation of cell differentiation (GO:0045597)	N_Inh_2_all	2.97102	0.14471
positive regulation of telomerase RNA localization to Cajal body (GO:1904874)	N_Inh_2_all	0	1
protein localization to membrane (GO:0072657)	N_Inh_2_all	0.56607	0.904279
receptor-mediated endocytosis (GO:0006898)	N_Inh_2_all	1.30952	0.608936
regulation of apoptotic process (GO:0042981)	N_Inh_2_all	1.33964	0.571167
regulation of cell migration (GO:0030334)	N_Inh_2_all	4.22495	0.0278583
regulation of cellular response to stress (GO:0080135)	N_Inh_2_all	0.720096	0.823489
regulation of hydrolase activity (GO:0051336)	N_Inh_2_all	0.72082	0.823489
regulation of neuron projection development (GO:0010975)	N_Inh_2_all	5.05511	0.00755168
response to calcium ion (GO:0051592)	N_Inh_2_all	0.0759488	0.999996
response to lipopolysaccharide (GO:0032496)	N_Inh_2_all	0.025053	0.999996
transmembrane receptor protein tyrosine kinase signaling pathway (GO:0007169)	N_Inh_2_all	4.62596	0.0152143
antigen receptor-mediated signaling pathway (GO:0050851)	Oligodendrocytes_0_all	0.325498	0.999996
chemical synaptic transmission (GO:0007268)	Oligodendrocytes_0_all	3.54724e-06	0.999996
cholesterol biosynthetic process (GO:0006695)	Oligodendrocytes_0_all	1.0848	0.690338
chondroitin sulfate proteoglycan biosynthetic process (GO:0050650)	Oligodendrocytes_0_all	0.219389	0.999996
ciliary basal body-plasma membrane docking (GO:0097711)	Oligodendrocytes_0_all	0.761666	0.999996
cytokine-mediated signaling pathway (GO:0019221)	Oligodendrocytes_0_all	0.0048633	0.999996
cytoplasmic translation (GO:0002181)	Oligodendrocytes_0_all	32.6133	3.23341e-30
establishment or maintenance of apical/basal cell polarity (GO:0035088)	Oligodendrocytes_0_all	0.352618	0.999996
extracellular matrix organization (GO:0030198)	Oligodendrocytes_0_all	0.00147183	0.999996
mitochondrial respiratory chain complex assembly (GO:0033108)	Oligodendrocytes_0_all	10.7543	3.46181e-09
mitotic cell cycle phase transition (GO:0044772)	Oligodendrocytes_0_all	0.424823	0.999996
mRNA splicing; via spliceosome (GO:0000398)	Oligodendrocytes_0_all	20.2592	2.92258e-18
neutrophil degranulation (GO:0043312)	Oligodendrocytes_0_all	2.85012	0.0454374
nuclear migration (GO:0007097)	Oligodendrocytes_0_all	0.705024	0.999996
phosphorylation (GO:0016310)	Oligodendrocytes_0_all	3.02771e-06	0.999996
positive regulation of cell differentiation (GO:0045597)	Oligodendrocytes_0_all	0.000185662	0.999996
positive regulation of telomerase RNA localization to Cajal body (GO:1904874)	Oligodendrocytes_0_all	5.35616	0.000371117
protein localization to membrane (GO:0072657)	Oligodendrocytes_0_all	0.371859	0.999996
receptor-mediated endocytosis (GO:0006898)	Oligodendrocytes_0_all	0.100569	0.999996
regulation of apoptotic process (GO:0042981)	Oligodendrocytes_0_all	0.744587	0.999996
regulation of cell migration (GO:0030334)	Oligodendrocytes_0_all	0.088359	0.999996
regulation of cellular response to stress (GO:0080135)	Oligodendrocytes_0_all	2.15947	0.162
regulation of hydrolase activity (GO:0051336)	Oligodendrocytes_0_all	0.142363	0.999996
regulation of neuron projection development (GO:0010975)	Oligodendrocytes_0_all	0.298011	0.999996
response to calcium ion (GO:0051592)	Oligodendrocytes_0_all	0.0375887	0.999996
response to lipopolysaccharide (GO:0032496)	Oligodendrocytes_0_all	6.87412e-05	0.999996
transmembrane receptor protein tyrosine kinase signaling pathway (GO:0007169)	Oligodendrocytes_0_all	0.46721	0.999996
antigen receptor-mediated signaling pathway (GO:0050851)	Oligodendrocytes_1_all	0.490732	0.736883
chemical synaptic transmission (GO:0007268)	Oligodendrocytes_1_all	1.79001	0.258804
cholesterol biosynthetic process (GO:0006695)	Oligodendrocytes_1_all	0.0350413	0.960667
chondroitin sulfate proteoglycan biosynthetic process (GO:0050650)	Oligodendrocytes_1_all	0.529677	0.736883
ciliary basal body-plasma membrane docking (GO:0097711)	Oligodendrocytes_1_all	1.46345	0.374319
cytokine-mediated signaling pathway (GO:0019221)	Oligodendrocytes_1_all	0.570451	0.736883
cytoplasmic translation (GO:0002181)	Oligodendrocytes_1_all	0.000482594	0.999904
establishment or maintenance of apical/basal cell polarity (GO:0035088)	Oligodendrocytes_1_all	2.06138	0.193114
extracellular matrix organization (GO:0030198)	Oligodendrocytes_1_all	0.144269	0.860472
mitochondrial respiratory chain complex assembly (GO:0033108)	Oligodendrocytes_1_all	0.0190105	0.980759
mitotic cell cycle phase transition (GO:0044772)	Oligodendrocytes_1_all	2.18408	0.165627
mRNA splicing; via spliceosome (GO:0000398)	Oligodendrocytes_1_all	0.000379869	0.999904
neutrophil degranulation (GO:0043312)	Oligodendrocytes_1_all	0.0572693	0.938733
nuclear migration (GO:0007097)	Oligodendrocytes_1_all	0.193648	0.819242
phosphorylation (GO:0016310)	Oligodendrocytes_1_all	8.075	1.66177e-05
positive regulation of cell differentiation (GO:0045597)	Oligodendrocytes_1_all	0.343319	0.768333
positive regulation of telomerase RNA localization to Cajal body (GO:1904874)	Oligodendrocytes_1_all	0	1
protein localization to membrane (GO:0072657)	Oligodendrocytes_1_all	3.98074	0.015702
receptor-mediated endocytosis (GO:0006898)	Oligodendrocytes_1_all	0.880573	0.577164
regulation of apoptotic process (GO:0042981)	Oligodendrocytes_1_all	1.67264	0.297057
regulation of cell migration (GO:0030334)	Oligodendrocytes_1_all	2.06414	0.193114
regulation of cellular response to stress (GO:0080135)	Oligodendrocytes_1_all	0.496906	0.736883
regulation of hydrolase activity (GO:0051336)	Oligodendrocytes_1_all	0.228383	0.808667
regulation of neuron projection development (GO:0010975)	Oligodendrocytes_1_all	2.89097	0.0741036
response to calcium ion (GO:0051592)	Oligodendrocytes_1_all	2.48353	0.124445
response to lipopolysaccharide (GO:0032496)	Oligodendrocytes_1_all	0.351937	0.758114
transmembrane receptor protein tyrosine kinase signaling pathway (GO:0007169)	Oligodendrocytes_1_all	1.55139	0.340811
antigen receptor-mediated signaling pathway (GO:0050851)	Oligodendrocytes_2_all	0.0920401	0.999996
chemical synaptic transmission (GO:0007268)	Oligodendrocytes_2_all	0.814829	0.999996
cholesterol biosynthetic process (GO:0006695)	Oligodendrocytes_2_all	0.00235442	0.999996
chondroitin sulfate proteoglycan biosynthetic process (GO:0050650)	Oligodendrocytes_2_all	0.0435211	0.999996
ciliary basal body-plasma membrane docking (GO:0097711)	Oligodendrocytes_2_all	3.41108	0.10138
cytokine-mediated signaling pathway (GO:0019221)	Oligodendrocytes_2_all	2.72096e-06	0.999996
cytoplasmic translation (GO:0002181)	Oligodendrocytes_2_all	1.92009e-06	0.999996
establishment or maintenance of apical/basal cell polarity (GO:0035088)	Oligodendrocytes_2_all	1.41886	0.695041
extracellular matrix organization (GO:0030198)	Oligodendrocytes_2_all	0.00292182	0.999996
mitochondrial respiratory chain complex assembly (GO:0033108)	Oligodendrocytes_2_all	0.00148327	0.999996
mitotic cell cycle phase transition (GO:0044772)	Oligodendrocytes_2_all	1.17175	0.876347
mRNA splicing; via spliceosome (GO:0000398)	Oligodendrocytes_2_all	0.0196266	0.999996
neutrophil degranulation (GO:0043312)	Oligodendrocytes_2_all	3.30509e-06	0.999996
nuclear migration (GO:0007097)	Oligodendrocytes_2_all	1.46387	0.695041
phosphorylation (GO:0016310)	Oligodendrocytes_2_all	4.78606	0.024636
positive regulation of cell differentiation (GO:0045597)	Oligodendrocytes_2_all	0.0122048	0.999996
positive regulation of telomerase RNA localization to Cajal body (GO:1904874)	Oligodendrocytes_2_all	0.0490841	0.999996
protein localization to membrane (GO:0072657)	Oligodendrocytes_2_all	4.09403	0.0404089
receptor-mediated endocytosis (GO:0006898)	Oligodendrocytes_2_all	0.151977	0.999996
regulation of apoptotic process (GO:0042981)	Oligodendrocytes_2_all	0.050953	0.999996
regulation of cell migration (GO:0030334)	Oligodendrocytes_2_all	0.80988	0.999996
regulation of cellular response to stress (GO:0080135)	Oligodendrocytes_2_all	0.112502	0.999996
regulation of hydrolase activity (GO:0051336)	Oligodendrocytes_2_all	0.690184	0.999996
regulation of neuron projection development (GO:0010975)	Oligodendrocytes_2_all	5.78204	0.00476255
response to calcium ion (GO:0051592)	Oligodendrocytes_2_all	1.0108	0.969575
response to lipopolysaccharide (GO:0032496)	Oligodendrocytes_2_all	0.00435387	0.999996
transmembrane receptor protein tyrosine kinase signaling pathway (GO:0007169)	Oligodendrocytes_2_all	0.457096	0.999996
antigen receptor-mediated signaling pathway (GO:0050851)	Oligodendrocytes_3_all	1.09631	0.426979
chemical synaptic transmission (GO:0007268)	Oligodendrocytes_3_all	2.45902e-06	0.999996
cholesterol biosynthetic process (GO:0006695)	Oligodendrocytes_3_all	1.33164	0.304858
chondroitin sulfate proteoglycan biosynthetic process (GO:0050650)	Oligodendrocytes_3_all	0.0725233	0.999996
ciliary basal body-plasma membrane docking (GO:0097711)	Oligodendrocytes_3_all	0.478421	0.899998
cytokine-mediated signaling pathway (GO:0019221)	Oligodendrocytes_3_all	0.114566	0.999996
cytoplasmic translation (GO:0002181)	Oligodendrocytes_3_all	49.4695	8.85109e-47
establishment or maintenance of apical/basal cell polarity (GO:0035088)	Oligodendrocytes_3_all	0.10145	0.999996
extracellular matrix organization (GO:0030198)	Oligodendrocytes_3_all	0.000190958	0.999996
mitochondrial respiratory chain complex assembly (GO:0033108)	Oligodendrocytes_3_all	9.06904	9.27314e-08
mitotic cell cycle phase transition (GO:0044772)	Oligodendrocytes_3_all	1.96478	0.113176
mRNA splicing; via spliceosome (GO:0000398)	Oligodendrocytes_3_all	43.7351	1.41839e-41
neutrophil degranulation (GO:0043312)	Oligodendrocytes_3_all	3.83149	0.00368015
nuclear migration (GO:0007097)	Oligodendrocytes_3_all	1.27405	0.336921
phosphorylation (GO:0016310)	Oligodendrocytes_3_all	0.00899667	0.999996
positive regulation of cell differentiation (GO:0045597)	Oligodendrocytes_3_all	2.91097e-05	0.999996
positive regulation of telomerase RNA localization to Cajal body (GO:1904874)	Oligodendrocytes_3_all	7.00755	6.65989e-06
protein localization to membrane (GO:0072657)	Oligodendrocytes_3_all	0.0442211	0.999996
receptor-mediated endocytosis (GO:0006898)	Oligodendrocytes_3_all	0.64556	0.759893
regulation of apoptotic process (GO:0042981)	Oligodendrocytes_3_all	3.00427	0.0175746
regulation of cell migration (GO:0030334)	Oligodendrocytes_3_all	0.00184509	0.999996
regulation of cellular response to stress (GO:0080135)	Oligodendrocytes_3_all	11.0914	1.05702e-09
regulation of hydrolase activity (GO:0051336)	Oligodendrocytes_3_all	0.239101	0.999996
regulation of neuron projection development (GO:0010975)	Oligodendrocytes_3_all	0.0168666	0.999996
response to calcium ion (GO:0051592)	Oligodendrocytes_3_all	0.085504	0.999996
response to lipopolysaccharide (GO:0032496)	Oligodendrocytes_3_all	0.0412386	0.999996
transmembrane receptor protein tyrosine kinase signaling pathway (GO:0007169)	Oligodendrocytes_3_all	0.114451	0.999996
antigen receptor-mediated signaling pathway (GO:0050851)	Oligodendrocytes_4_all	0.0019775	0.999997
chemical synaptic transmission (GO:0007268)	Oligodendrocytes_4_all	4.48239e-06	0.999997
cholesterol biosynthetic process (GO:0006695)	Oligodendrocytes_4_all	2.97844	0.999997
chondroitin sulfate proteoglycan biosynthetic process (GO:0050650)	Oligodendrocytes_4_all	0.148129	0.999997
ciliary basal body-plasma membrane docking (GO:0097711)	Oligodendrocytes_4_all	2.29124	0.999997
cytokine-mediated signaling pathway (GO:0019221)	Oligodendrocytes_4_all	3.28427e-06	0.999997
cytoplasmic translation (GO:0002181)	Oligodendrocytes_4_all	1.94536e-06	0.999997
establishment or maintenance of apical/basal cell polarity (GO:0035088)	Oligodendrocytes_4_all	0.514917	0.999997
extracellular matrix organization (GO:0030198)	Oligodendrocytes_4_all	4.76548e-06	0.999997
mitochondrial respiratory chain complex assembly (GO:0033108)	Oligodendrocytes_4_all	0.278135	0.999997
mitotic cell cycle phase transition (GO:0044772)	Oligodendrocytes_4_all	2.39332	0.999997
mRNA splicing; via spliceosome (GO:0000398)	Oligodendrocytes_4_all	0.00322056	0.999997
neutrophil degranulation (GO:0043312)	Oligodendrocytes_4_all	3.83268e-06	0.999997
nuclear migration (GO:0007097)	Oligodendrocytes_4_all	0.192452	0.999997
phosphorylation (GO:0016310)	Oligodendrocytes_4_all	2.70505	0.999997
positive regulation of cell differentiation (GO:0045597)	Oligodendrocytes_4_all	2.69437e-06	0.999997
positive regulation of telomerase RNA localization to Cajal body (GO:1904874)	Oligodendrocytes_4_all	0.00537012	0.999997
protein localization to membrane (GO:0072657)	Oligodendrocytes_4_all	0.182099	0.999997
receptor-mediated endocytosis (GO:0006898)	Oligodendrocytes_4_all	0.0425384	0.999997
regulation of apoptotic process (GO:0042981)	Oligodendrocytes_4_all	3.42611e-06	0.999997
regulation of cell migration (GO:0030334)	Oligodendrocytes_4_all	4.47782e-06	0.999997
regulation of cellular response to stress (GO:0080135)	Oligodendrocytes_4_all	0.319849	0.999997
regulation of hydrolase activity (GO:0051336)	Oligodendrocytes_4_all	0.127404	0.999997
regulation of neuron projection development (GO:0010975)	Oligodendrocytes_4_all	0.0150299	0.999997
response to calcium ion (GO:0051592)	Oligodendrocytes_4_all	0.000698821	0.999997
response to lipopolysaccharide (GO:0032496)	Oligodendrocytes_4_all	2.3012e-06	0.999997
transmembrane receptor protein tyrosine kinase signaling pathway (GO:0007169)	Oligodendrocytes_4_all	4.9405e-06	0.999997
antigen receptor-mediated signaling pathway (GO:0050851)	Oligodendrocytes_5_all	0.0213933	0.983737
chemical synaptic transmission (GO:0007268)	Oligodendrocytes_5_all	0.000592358	0.999151
cholesterol biosynthetic process (GO:0006695)	Oligodendrocytes_5_all	0.0613981	0.940966
chondroitin sulfate proteoglycan biosynthetic process (GO:0050650)	Oligodendrocytes_5_all	0.343847	0.815791
ciliary basal body-plasma membrane docking (GO:0097711)	Oligodendrocytes_5_all	1.39145	0.766921
cytokine-mediated signaling pathway (GO:0019221)	Oligodendrocytes_5_all	0.00766657	0.995764
cytoplasmic translation (GO:0002181)	Oligodendrocytes_5_all	0.00198289	0.998981
establishment or maintenance of apical/basal cell polarity (GO:0035088)	Oligodendrocytes_5_all	1.70924	0.748759
extracellular matrix organization (GO:0030198)	Oligodendrocytes_5_all	0.483485	0.812768
mitochondrial respiratory chain complex assembly (GO:0033108)	Oligodendrocytes_5_all	0.240069	0.833532
mitotic cell cycle phase transition (GO:0044772)	Oligodendrocytes_5_all	1.32155	0.796675
mRNA splicing; via spliceosome (GO:0000398)	Oligodendrocytes_5_all	0.324129	0.818593
neutrophil degranulation (GO:0043312)	Oligodendrocytes_5_all	0.163323	0.866638
nuclear migration (GO:0007097)	Oligodendrocytes_5_all	3.13913	0.525397
phosphorylation (GO:0016310)	Oligodendrocytes_5_all	2.19039	0.699381
positive regulation of cell differentiation (GO:0045597)	Oligodendrocytes_5_all	0.0190725	0.985631
positive regulation of telomerase RNA localization to Cajal body (GO:1904874)	Oligodendrocytes_5_all	0	1
protein localization to membrane (GO:0072657)	Oligodendrocytes_5_all	0.86797	0.812768
receptor-mediated endocytosis (GO:0006898)	Oligodendrocytes_5_all	1.22673	0.812768
regulation of apoptotic process (GO:0042981)	Oligodendrocytes_5_all	0.245018	0.833532
regulation of cell migration (GO:0030334)	Oligodendrocytes_5_all	0.93791	0.812768
regulation of cellular response to stress (GO:0080135)	Oligodendrocytes_5_all	0.462502	0.812768
regulation of hydrolase activity (GO:0051336)	Oligodendrocytes_5_all	0.104864	0.912278
regulation of neuron projection development (GO:0010975)	Oligodendrocytes_5_all	0.232767	0.838279
response to calcium ion (GO:0051592)	Oligodendrocytes_5_all	0.831077	0.812768
response to lipopolysaccharide (GO:0032496)	Oligodendrocytes_5_all	0.00846732	0.995764
transmembrane receptor protein tyrosine kinase signaling pathway (GO:0007169)	Oligodendrocytes_5_all	0.227412	0.83952
antigen receptor-mediated signaling pathway (GO:0050851)	Oligodendrocytes_6_all	1.79043	0.255156
chemical synaptic transmission (GO:0007268)	Oligodendrocytes_6_all	0.0104225	0.999996
cholesterol biosynthetic process (GO:0006695)	Oligodendrocytes_6_all	4.01752	0.00608728
chondroitin sulfate proteoglycan biosynthetic process (GO:0050650)	Oligodendrocytes_6_all	0.286577	0.987438
ciliary basal body-plasma membrane docking (GO:0097711)	Oligodendrocytes_6_all	0.414704	0.946611
cytokine-mediated signaling pathway (GO:0019221)	Oligodendrocytes_6_all	0.103083	0.994629
cytoplasmic translation (GO:0002181)	Oligodendrocytes_6_all	30.3202	8.28789e-28
establishment or maintenance of apical/basal cell polarity (GO:0035088)	Oligodendrocytes_6_all	1.46055	0.386937
extracellular matrix organization (GO:0030198)	Oligodendrocytes_6_all	0.0719629	0.994629
mitochondrial respiratory chain complex assembly (GO:0033108)	Oligodendrocytes_6_all	4.56743	0.00210012
mitotic cell cycle phase transition (GO:0044772)	Oligodendrocytes_6_all	1.1542	0.512483
mRNA splicing; via spliceosome (GO:0000398)	Oligodendrocytes_6_all	6.69447	3.28194e-05
neutrophil degranulation (GO:0043312)	Oligodendrocytes_6_all	2.62283	0.0748843
nuclear migration (GO:0007097)	Oligodendrocytes_6_all	0.666012	0.797546
phosphorylation (GO:0016310)	Oligodendrocytes_6_all	0.0829	0.994629
positive regulation of cell differentiation (GO:0045597)	Oligodendrocytes_6_all	0.486069	0.892599
positive regulation of telomerase RNA localization to Cajal body (GO:1904874)	Oligodendrocytes_6_all	3.58184	0.013477
protein localization to membrane (GO:0072657)	Oligodendrocytes_6_all	0.611954	0.840498
receptor-mediated endocytosis (GO:0006898)	Oligodendrocytes_6_all	0.281521	0.987438
regulation of apoptotic process (GO:0042981)	Oligodendrocytes_6_all	1.18725	0.511419
regulation of cell migration (GO:0030334)	Oligodendrocytes_6_all	1.18157	0.511419
regulation of cellular response to stress (GO:0080135)	Oligodendrocytes_6_all	1.5257	0.362761
regulation of hydrolase activity (GO:0051336)	Oligodendrocytes_6_all	0.720597	0.79083
regulation of neuron projection development (GO:0010975)	Oligodendrocytes_6_all	2.48657	0.0918932
response to calcium ion (GO:0051592)	Oligodendrocytes_6_all	0.220752	0.987438
response to lipopolysaccharide (GO:0032496)	Oligodendrocytes_6_all	0.0279544	0.999996
transmembrane receptor protein tyrosine kinase signaling pathway (GO:0007169)	Oligodendrocytes_6_all	1.3789	0.409835
antigen receptor-mediated signaling pathway (GO:0050851)	Oligodendrocytes_7_all	0.629001	0.740104
chemical synaptic transmission (GO:0007268)	Oligodendrocytes_7_all	0.981646	0.59591
cholesterol biosynthetic process (GO:0006695)	Oligodendrocytes_7_all	1.79953	0.277163
chondroitin sulfate proteoglycan biosynthetic process (GO:0050650)	Oligodendrocytes_7_all	1.51534	0.366685
ciliary basal body-plasma membrane docking (GO:0097711)	Oligodendrocytes_7_all	0.684027	0.735062
cytokine-mediated signaling pathway (GO:0019221)	Oligodendrocytes_7_all	0.0132391	0.991515
cytoplasmic translation (GO:0002181)	Oligodendrocytes_7_all	24.3707	6.20213e-22
establishment or maintenance of apical/basal cell polarity (GO:0035088)	Oligodendrocytes_7_all	1.21896	0.50802
extracellular matrix organization (GO:0030198)	Oligodendrocytes_7_all	0.715503	0.703633
mitochondrial respiratory chain complex assembly (GO:0033108)	Oligodendrocytes_7_all	0.458436	0.860765
mitotic cell cycle phase transition (GO:0044772)	Oligodendrocytes_7_all	1.79629	0.278218
mRNA splicing; via spliceosome (GO:0000398)	Oligodendrocytes_7_all	1.6227	0.326699
neutrophil degranulation (GO:0043312)	Oligodendrocytes_7_all	0.539387	0.79892
nuclear migration (GO:0007097)	Oligodendrocytes_7_all	0.666303	0.737927
phosphorylation (GO:0016310)	Oligodendrocytes_7_all	0.885457	0.644733
positive regulation of cell differentiation (GO:0045597)	Oligodendrocytes_7_all	1.30311	0.471791
positive regulation of telomerase RNA localization to Cajal body (GO:1904874)	Oligodendrocytes_7_all	2.32345	0.161531
protein localization to membrane (GO:0072657)	Oligodendrocytes_7_all	2.25314	0.170167
receptor-mediated endocytosis (GO:0006898)	Oligodendrocytes_7_all	2.15173	0.195509
regulation of apoptotic process (GO:0042981)	Oligodendrocytes_7_all	2.01781	0.220354
regulation of cell migration (GO:0030334)	Oligodendrocytes_7_all	1.97322	0.234236
regulation of cellular response to stress (GO:0080135)	Oligodendrocytes_7_all	0.691461	0.725226
regulation of hydrolase activity (GO:0051336)	Oligodendrocytes_7_all	0.323395	0.887007
regulation of neuron projection development (GO:0010975)	Oligodendrocytes_7_all	5.82215	0.000422499
response to calcium ion (GO:0051592)	Oligodendrocytes_7_all	1.17798	0.54204
response to lipopolysaccharide (GO:0032496)	Oligodendrocytes_7_all	0.0159232	0.988549
transmembrane receptor protein tyrosine kinase signaling pathway (GO:0007169)	Oligodendrocytes_7_all	1.17538	0.543258
antigen receptor-mediated signaling pathway (GO:0050851)	Oligodendrocytes_8_all	0.128186	0.83239
chemical synaptic transmission (GO:0007268)	Oligodendrocytes_8_all	0.0848412	0.881692
cholesterol biosynthetic process (GO:0006695)	Oligodendrocytes_8_all	4.35966	0.00431033
chondroitin sulfate proteoglycan biosynthetic process (GO:0050650)	Oligodendrocytes_8_all	0.0808701	0.885211
ciliary basal body-plasma membrane docking (GO:0097711)	Oligodendrocytes_8_all	2.15807	0.113486
cytokine-mediated signaling pathway (GO:0019221)	Oligodendrocytes_8_all	0.91997	0.469607
cytoplasmic translation (GO:0002181)	Oligodendrocytes_8_all	0.147926	0.81
establishment or maintenance of apical/basal cell polarity (GO:0035088)	Oligodendrocytes_8_all	3.06691	0.0356457
extracellular matrix organization (GO:0030198)	Oligodendrocytes_8_all	0.198536	0.775959
mitochondrial respiratory chain complex assembly (GO:0033108)	Oligodendrocytes_8_all	0.031123	0.951979
mitotic cell cycle phase transition (GO:0044772)	Oligodendrocytes_8_all	3.45714	0.0191726
mRNA splicing; via spliceosome (GO:0000398)	Oligodendrocytes_8_all	2.59015	0.0658372
neutrophil degranulation (GO:0043312)	Oligodendrocytes_8_all	0.550062	0.653169
nuclear migration (GO:0007097)	Oligodendrocytes_8_all	0.653705	0.638338
phosphorylation (GO:0016310)	Oligodendrocytes_8_all	3.28718	0.0240351
positive regulation of cell differentiation (GO:0045597)	Oligodendrocytes_8_all	0.116017	0.844426
positive regulation of telomerase RNA localization to Cajal body (GO:1904874)	Oligodendrocytes_8_all	2.74528	0.0590391
protein localization to membrane (GO:0072657)	Oligodendrocytes_8_all	0.939306	0.457706
receptor-mediated endocytosis (GO:0006898)	Oligodendrocytes_8_all	2.37763	0.0863474
regulation of apoptotic process (GO:0042981)	Oligodendrocytes_8_all	7.39282	1.8636e-05
regulation of cell migration (GO:0030334)	Oligodendrocytes_8_all	1.9324	0.150371
regulation of cellular response to stress (GO:0080135)	Oligodendrocytes_8_all	7.7275	9.70136e-06
regulation of hydrolase activity (GO:0051336)	Oligodendrocytes_8_all	1.38725	0.291577
regulation of neuron projection development (GO:0010975)	Oligodendrocytes_8_all	1.22035	0.347011
response to calcium ion (GO:0051592)	Oligodendrocytes_8_all	0.62163	0.6493
response to lipopolysaccharide (GO:0032496)	Oligodendrocytes_8_all	0.0531462	0.921707
transmembrane receptor protein tyrosine kinase signaling pathway (GO:0007169)	Oligodendrocytes_8_all	1.59591	0.236069
antigen receptor-mediated signaling pathway (GO:0050851)	OPCs_0_all	0.00740395	0.999996
chemical synaptic transmission (GO:0007268)	OPCs_0_all	4.98642	0.00256543
cholesterol biosynthetic process (GO:0006695)	OPCs_0_all	0.107909	0.999996
chondroitin sulfate proteoglycan biosynthetic process (GO:0050650)	OPCs_0_all	6.45162	0.00022329
ciliary basal body-plasma membrane docking (GO:0097711)	OPCs_0_all	0.00692544	0.999996
cytokine-mediated signaling pathway (GO:0019221)	OPCs_0_all	2.62406e-06	0.999996
cytoplasmic translation (GO:0002181)	OPCs_0_all	0	1
establishment or maintenance of apical/basal cell polarity (GO:0035088)	OPCs_0_all	0.342833	0.999996
extracellular matrix organization (GO:0030198)	OPCs_0_all	0.549484	0.999996
mitochondrial respiratory chain complex assembly (GO:0033108)	OPCs_0_all	0.00214416	0.999996
mitotic cell cycle phase transition (GO:0044772)	OPCs_0_all	0.0396677	0.999996
mRNA splicing; via spliceosome (GO:0000398)	OPCs_0_all	0.000489215	0.999996
neutrophil degranulation (GO:0043312)	OPCs_0_all	0.000454621	0.999996
nuclear migration (GO:0007097)	OPCs_0_all	0	1
phosphorylation (GO:0016310)	OPCs_0_all	0.428682	0.999996
positive regulation of cell differentiation (GO:0045597)	OPCs_0_all	1.42001	0.619529
positive regulation of telomerase RNA localization to Cajal body (GO:1904874)	OPCs_0_all	0	1
protein localization to membrane (GO:0072657)	OPCs_0_all	1.65657	0.458378
receptor-mediated endocytosis (GO:0006898)	OPCs_0_all	1.44901	0.619529
regulation of apoptotic process (GO:0042981)	OPCs_0_all	0.000957652	0.999996
regulation of cell migration (GO:0030334)	OPCs_0_all	0.54515	0.999996
regulation of cellular response to stress (GO:0080135)	OPCs_0_all	2.47396e-05	0.999996
regulation of hydrolase activity (GO:0051336)	OPCs_0_all	0.649123	0.999996
regulation of neuron projection development (GO:0010975)	OPCs_0_all	5.22428	0.00173947
response to calcium ion (GO:0051592)	OPCs_0_all	1.34888	0.653461
response to lipopolysaccharide (GO:0032496)	OPCs_0_all	1.28059e-05	0.999996
transmembrane receptor protein tyrosine kinase signaling pathway (GO:0007169)	OPCs_0_all	0.678475	0.999996
antigen receptor-mediated signaling pathway (GO:0050851)	OPCs_1_all	0.131695	0.885637
chemical synaptic transmission (GO:0007268)	OPCs_1_all	11.2951	1.7437e-08
cholesterol biosynthetic process (GO:0006695)	OPCs_1_all	0	1
chondroitin sulfate proteoglycan biosynthetic process (GO:0050650)	OPCs_1_all	4.02696	0.00950875
ciliary basal body-plasma membrane docking (GO:0097711)	OPCs_1_all	0.334486	0.769246
cytokine-mediated signaling pathway (GO:0019221)	OPCs_1_all	0.19889	0.839081
cytoplasmic translation (GO:0002181)	OPCs_1_all	0	1
establishment or maintenance of apical/basal cell polarity (GO:0035088)	OPCs_1_all	0.526729	0.698225
extracellular matrix organization (GO:0030198)	OPCs_1_all	2.95988	0.0477583
mitochondrial respiratory chain complex assembly (GO:0033108)	OPCs_1_all	0	1
mitotic cell cycle phase transition (GO:0044772)	OPCs_1_all	0.376907	0.752955
mRNA splicing; via spliceosome (GO:0000398)	OPCs_1_all	2.34199e-06	0.999996
neutrophil degranulation (GO:0043312)	OPCs_1_all	0.000219784	0.999996
nuclear migration (GO:0007097)	OPCs_1_all	0.250231	0.802917
phosphorylation (GO:0016310)	OPCs_1_all	2.07162	0.140375
positive regulation of cell differentiation (GO:0045597)	OPCs_1_all	4.10715	0.00867046
positive regulation of telomerase RNA localization to Cajal body (GO:1904874)	OPCs_1_all	0	1
protein localization to membrane (GO:0072657)	OPCs_1_all	1.5055	0.262662
receptor-mediated endocytosis (GO:0006898)	OPCs_1_all	1.17639	0.390415
regulation of apoptotic process (GO:0042981)	OPCs_1_all	0.43763	0.723535
regulation of cell migration (GO:0030334)	OPCs_1_all	2.91292	0.0500446
regulation of cellular response to stress (GO:0080135)	OPCs_1_all	0.0901868	0.92303
regulation of hydrolase activity (GO:0051336)	OPCs_1_all	0.621306	0.686121
regulation of neuron projection development (GO:0010975)	OPCs_1_all	4.62463	0.00340188
response to calcium ion (GO:0051592)	OPCs_1_all	2.09187	0.139905
response to lipopolysaccharide (GO:0032496)	OPCs_1_all	0.0466133	0.956321
transmembrane receptor protein tyrosine kinase signaling pathway (GO:0007169)	OPCs_1_all	5.50914	0.000819358
antigen receptor-mediated signaling pathway (GO:0050851)	OPCs_2_all	0.652425	0.8098
chemical synaptic transmission (GO:0007268)	OPCs_2_all	2.83261e-06	0.999996
cholesterol biosynthetic process (GO:0006695)	OPCs_2_all	1.99368	0.161831
chondroitin sulfate proteoglycan biosynthetic process (GO:0050650)	OPCs_2_all	0.00261632	0.999996
ciliary basal body-plasma membrane docking (GO:0097711)	OPCs_2_all	1.48955	0.306768
cytokine-mediated signaling pathway (GO:0019221)	OPCs_2_all	0.000102464	0.999996
cytoplasmic translation (GO:0002181)	OPCs_2_all	13.1326	3.61649e-11
establishment or maintenance of apical/basal cell polarity (GO:0035088)	OPCs_2_all	1.21565	0.451902
extracellular matrix organization (GO:0030198)	OPCs_2_all	0.0016033	0.999996
mitochondrial respiratory chain complex assembly (GO:0033108)	OPCs_2_all	0.650758	0.810244
mitotic cell cycle phase transition (GO:0044772)	OPCs_2_all	2.0074	0.160495
mRNA splicing; via spliceosome (GO:0000398)	OPCs_2_all	15.1875	7.01148e-13
neutrophil degranulation (GO:0043312)	OPCs_2_all	0.989791	0.56277
nuclear migration (GO:0007097)	OPCs_2_all	2.82344	0.0429885
phosphorylation (GO:0016310)	OPCs_2_all	1.01912	0.544389
positive regulation of cell differentiation (GO:0045597)	OPCs_2_all	0.000155106	0.999996
positive regulation of telomerase RNA localization to Cajal body (GO:1904874)	OPCs_2_all	0.558649	0.925738
protein localization to membrane (GO:0072657)	OPCs_2_all	0.920231	0.61424
receptor-mediated endocytosis (GO:0006898)	OPCs_2_all	0.502356	0.948642
regulation of apoptotic process (GO:0042981)	OPCs_2_all	2.06519	0.146551
regulation of cell migration (GO:0030334)	OPCs_2_all	0.0705115	0.999996
regulation of cellular response to stress (GO:0080135)	OPCs_2_all	7.27827	9.48074e-06
regulation of hydrolase activity (GO:0051336)	OPCs_2_all	0.707653	0.78345
regulation of neuron projection development (GO:0010975)	OPCs_2_all	1.01387	0.544389
response to calcium ion (GO:0051592)	OPCs_2_all	0.172835	0.999996
response to lipopolysaccharide (GO:0032496)	OPCs_2_all	0.00349867	0.999996
transmembrane receptor protein tyrosine kinase signaling pathway (GO:0007169)	OPCs_2_all	0.507733	0.948642
antigen receptor-mediated signaling pathway (GO:0050851)	OPCs_3_all	0.131952	0.897458
chemical synaptic transmission (GO:0007268)	OPCs_3_all	41.6988	5.20152e-39
cholesterol biosynthetic process (GO:0006695)	OPCs_3_all	0	1
chondroitin sulfate proteoglycan biosynthetic process (GO:0050650)	OPCs_3_all	0.542707	0.619957
ciliary basal body-plasma membrane docking (GO:0097711)	OPCs_3_all	0.049733	0.979585
cytokine-mediated signaling pathway (GO:0019221)	OPCs_3_all	0.00610444	0.999993
cytoplasmic translation (GO:0002181)	OPCs_3_all	0	1
establishment or maintenance of apical/basal cell polarity (GO:0035088)	OPCs_3_all	0	1
extracellular matrix organization (GO:0030198)	OPCs_3_all	0.0211233	0.997023
mitochondrial respiratory chain complex assembly (GO:0033108)	OPCs_3_all	0	1
mitotic cell cycle phase transition (GO:0044772)	OPCs_3_all	0.0790967	0.946353
mRNA splicing; via spliceosome (GO:0000398)	OPCs_3_all	0.0021971	0.999993
neutrophil degranulation (GO:0043312)	OPCs_3_all	0.0143492	0.999993
nuclear migration (GO:0007097)	OPCs_3_all	0	1
phosphorylation (GO:0016310)	OPCs_3_all	1.35319	0.253935
positive regulation of cell differentiation (GO:0045597)	OPCs_3_all	2.51473	0.0383952
positive regulation of telomerase RNA localization to Cajal body (GO:1904874)	OPCs_3_all	0	1
protein localization to membrane (GO:0072657)	OPCs_3_all	5.05049	0.000312789
receptor-mediated endocytosis (GO:0006898)	OPCs_3_all	0.0875931	0.939896
regulation of apoptotic process (GO:0042981)	OPCs_3_all	0.212392	0.826992
regulation of cell migration (GO:0030334)	OPCs_3_all	1.27474	0.287898
regulation of cellular response to stress (GO:0080135)	OPCs_3_all	0.164029	0.868114
regulation of hydrolase activity (GO:0051336)	OPCs_3_all	3.91176	0.00279455
regulation of neuron projection development (GO:0010975)	OPCs_3_all	8.16417	7.42322e-07
response to calcium ion (GO:0051592)	OPCs_3_all	6.05157	4.35644e-05
response to lipopolysaccharide (GO:0032496)	OPCs_3_all	0.00552592	0.999993
transmembrane receptor protein tyrosine kinase signaling pathway (GO:0007169)	OPCs_3_all	4.57438	0.000824726
antigen receptor-mediated signaling pathway (GO:0050851)	OPCs_4_all	1.11274	0.522301
chemical synaptic transmission (GO:0007268)	OPCs_4_all	0.0463121	0.98073
cholesterol biosynthetic process (GO:0006695)	OPCs_4_all	6.97123	2.80951e-05
chondroitin sulfate proteoglycan biosynthetic process (GO:0050650)	OPCs_4_all	1.44871	0.359899
ciliary basal body-plasma membrane docking (GO:0097711)	OPCs_4_all	0.79771	0.667307
cytokine-mediated signaling pathway (GO:0019221)	OPCs_4_all	0.012757	0.997316
cytoplasmic translation (GO:0002181)	OPCs_4_all	35.6693	2.53411e-33
establishment or maintenance of apical/basal cell polarity (GO:0035088)	OPCs_4_all	1.70204	0.26552
extracellular matrix organization (GO:0030198)	OPCs_4_all	0.695211	0.697907
mitochondrial respiratory chain complex assembly (GO:0033108)	OPCs_4_all	1.71974	0.261161
mitotic cell cycle phase transition (GO:0044772)	OPCs_4_all	1.23681	0.440691
mRNA splicing; via spliceosome (GO:0000398)	OPCs_4_all	2.59598	0.0937443
neutrophil degranulation (GO:0043312)	OPCs_4_all	2.01747	0.186325
nuclear migration (GO:0007097)	OPCs_4_all	1.7154	0.261161
phosphorylation (GO:0016310)	OPCs_4_all	0.552617	0.822251
positive regulation of cell differentiation (GO:0045597)	OPCs_4_all	0.355273	0.896869
positive regulation of telomerase RNA localization to Cajal body (GO:1904874)	OPCs_4_all	4.90159	0.00234995
protein localization to membrane (GO:0072657)	OPCs_4_all	1.81712	0.228932
receptor-mediated endocytosis (GO:0006898)	OPCs_4_all	0.350288	0.896869
regulation of apoptotic process (GO:0042981)	OPCs_4_all	4.01554	0.010873
regulation of cell migration (GO:0030334)	OPCs_4_all	1.41285	0.381106
regulation of cellular response to stress (GO:0080135)	OPCs_4_all	0.963361	0.572548
regulation of hydrolase activity (GO:0051336)	OPCs_4_all	0.104979	0.947895
regulation of neuron projection development (GO:0010975)	OPCs_4_all	1.90417	0.218958
response to calcium ion (GO:0051592)	OPCs_4_all	0.0429747	0.9813
response to lipopolysaccharide (GO:0032496)	OPCs_4_all	0.061416	0.971879
transmembrane receptor protein tyrosine kinase signaling pathway (GO:0007169)	OPCs_4_all	1.09692	0.525096
antigen receptor-mediated signaling pathway (GO:0050851)	OPCs_5_all	10.5178	1.40936e-08
chemical synaptic transmission (GO:0007268)	OPCs_5_all	0.00574642	0.992843
cholesterol biosynthetic process (GO:0006695)	OPCs_5_all	0.0244354	0.960809
chondroitin sulfate proteoglycan biosynthetic process (GO:0050650)	OPCs_5_all	1.22925	0.231045
ciliary basal body-plasma membrane docking (GO:0097711)	OPCs_5_all	0.194121	0.76949
cytokine-mediated signaling pathway (GO:0019221)	OPCs_5_all	19.5184	1.40727e-16
cytoplasmic translation (GO:0002181)	OPCs_5_all	0.0595588	0.908641
establishment or maintenance of apical/basal cell polarity (GO:0035088)	OPCs_5_all	0.100535	0.856235
extracellular matrix organization (GO:0030198)	OPCs_5_all	0.45061	0.613152
mitochondrial respiratory chain complex assembly (GO:0033108)	OPCs_5_all	0.000245725	0.999906
mitotic cell cycle phase transition (GO:0044772)	OPCs_5_all	1.14988	0.259503
mRNA splicing; via spliceosome (GO:0000398)	OPCs_5_all	0.000498267	0.999906
neutrophil degranulation (GO:0043312)	OPCs_5_all	17.1242	8.07458e-15
nuclear migration (GO:0007097)	OPCs_5_all	0.163024	0.789379
phosphorylation (GO:0016310)	OPCs_5_all	12.1315	4.89963e-10
positive regulation of cell differentiation (GO:0045597)	OPCs_5_all	4.10569	0.0027247
positive regulation of telomerase RNA localization to Cajal body (GO:1904874)	OPCs_5_all	0.471067	0.593361
protein localization to membrane (GO:0072657)	OPCs_5_all	2.47146	0.0387158
receptor-mediated endocytosis (GO:0006898)	OPCs_5_all	4.68379	0.00113134
regulation of apoptotic process (GO:0042981)	OPCs_5_all	4.20856	0.00239364
regulation of cell migration (GO:0030334)	OPCs_5_all	7.26681	8.66148e-06
regulation of cellular response to stress (GO:0080135)	OPCs_5_all	2.61565	0.0298406
regulation of hydrolase activity (GO:0051336)	OPCs_5_all	1.20086	0.242636
regulation of neuron projection development (GO:0010975)	OPCs_5_all	1.93212	0.0857094
response to calcium ion (GO:0051592)	OPCs_5_all	0.843861	0.389448
response to lipopolysaccharide (GO:0032496)	OPCs_5_all	6.54937	3.3602e-05
transmembrane receptor protein tyrosine kinase signaling pathway (GO:0007169)	OPCs_5_all	7.4324	6.39958e-06
antigen receptor-mediated signaling pathway (GO:0050851)	OPCs_6_all	0.0587134	0.933694
chemical synaptic transmission (GO:0007268)	OPCs_6_all	0.633143	0.569811
cholesterol biosynthetic process (GO:0006695)	OPCs_6_all	0	1
chondroitin sulfate proteoglycan biosynthetic process (GO:0050650)	OPCs_6_all	1.36842	0.247188
ciliary basal body-plasma membrane docking (GO:0097711)	OPCs_6_all	0.155825	0.819585
cytokine-mediated signaling pathway (GO:0019221)	OPCs_6_all	1.82278	0.144666
cytoplasmic translation (GO:0002181)	OPCs_6_all	0	1
establishment or maintenance of apical/basal cell polarity (GO:0035088)	OPCs_6_all	1.3471	0.247188
extracellular matrix organization (GO:0030198)	OPCs_6_all	6.30122	0.000302939
mitochondrial respiratory chain complex assembly (GO:0033108)	OPCs_6_all	0.00386471	0.999996
mitotic cell cycle phase transition (GO:0044772)	OPCs_6_all	0.0450063	0.94968
mRNA splicing; via spliceosome (GO:0000398)	OPCs_6_all	1.90404e-06	0.999996
neutrophil degranulation (GO:0043312)	OPCs_6_all	0.104361	0.877149
nuclear migration (GO:0007097)	OPCs_6_all	0.566396	0.61414
phosphorylation (GO:0016310)	OPCs_6_all	5.75104	0.00075272
positive regulation of cell differentiation (GO:0045597)	OPCs_6_all	6.56736	0.000191499
positive regulation of telomerase RNA localization to Cajal body (GO:1904874)	OPCs_6_all	0.168565	0.805292
protein localization to membrane (GO:0072657)	OPCs_6_all	2.38773	0.0681704
receptor-mediated endocytosis (GO:0006898)	OPCs_6_all	0.327697	0.704006
regulation of apoptotic process (GO:0042981)	OPCs_6_all	3.3841	0.0179908
regulation of cell migration (GO:0030334)	OPCs_6_all	4.24946	0.00519345
regulation of cellular response to stress (GO:0080135)	OPCs_6_all	2.28634	0.0821902
regulation of hydrolase activity (GO:0051336)	OPCs_6_all	3.68273	0.0120676
regulation of neuron projection development (GO:0010975)	OPCs_6_all	8.12497	1.591e-05
response to calcium ion (GO:0051592)	OPCs_6_all	1.63559	0.177597
response to lipopolysaccharide (GO:0032496)	OPCs_6_all	0.082885	0.902164
transmembrane receptor protein tyrosine kinase signaling pathway (GO:0007169)	OPCs_6_all	7.00992	8.29432e-05

## Sheet: Fig3h
Fig 3h
Mic4Sig	Clusters
v-igg__AAACCTGAGGACATTA-1	-0.0658687	1
v-igg__AAACGGGGTCTAACGT-1	-0.138431	3
v-igg__AAAGATGTCAAACCGT-1	-0.107325	0
v-igg__AAAGATGTCTCGGACG-1	-0.125479	3
v-igg__AAAGCAAAGGAGCGTT-1	0.14385	0
v-igg__AAAGCAACATGCTAGT-1	-0.00923836	0
v-igg__AAAGCAATCTAACTTC-1	0.252638	2
v-igg__AAAGTAGAGATGTGTA-1	-0.0562231	0
v-igg__AAATGCCCACGGATAG-1	0.0197038	3
v-igg__AAATGCCCACGGCGTT-1	-0.0575189	3
v-igg__AACACGTAGGGTTTCT-1	0.214679	1
v-igg__AACACGTTCCCATTTA-1	0.0670192	0
v-igg__AACCATGAGTGAATTG-1	0.618218	2
v-igg__AACCATGAGTGGAGAA-1	0.0510272	0
v-igg__AACGTTGTCCCAAGAT-1	-0.076865	1
v-igg__AACTCCCGTGATGCCC-1	0.1551	2
v-igg__AACTGGTAGTCCTCCT-1	0.301817	1
v-igg__AACTGGTTCCCGACTT-1	-0.103532	0
v-igg__AACTTTCAGATCTGCT-1	-0.096794	3
v-igg__AACTTTCAGCGCCTTG-1	0.166559	3
v-igg__AAGACCTAGAATGTGT-1	0.210949	2
v-igg__AAGACCTCACGTTGGC-1	-0.124414	1
v-igg__AAGACCTGTACCGTTA-1	-0.0852744	0
v-igg__AAGACCTTCGCCAAAT-1	-0.125764	0
v-igg__AAGCCGCCATAGAAAC-1	0.0466413	0
v-igg__AAGGCAGTCTATCCTA-1	-0.0870465	1
v-igg__AAGGTTCAGTACACCT-1	-0.0877299	1
v-igg__AAGGTTCCACGGTTTA-1	-0.0109524	0
v-igg__AAGGTTCTCGGAGGTA-1	0.0704359	1
v-igg__AAGGTTCTCGGTTAAC-1	-0.0850852	0
v-igg__AATCCAGAGACTTTCG-1	0.229741	2
v-igg__AATCCAGCATTGTGCA-1	0.182389	2
v-igg__AATCCAGTCTTTAGGG-1	0.0355079	4
v-igg__ACACCAAGTAGGGTAC-1	-0.197547	0
v-igg__ACACCAAGTCCGAGTC-1	0.441254	2
v-igg__ACACCAATCGAATCCA-1	0.0410177	1
v-igg__ACACCAATCGCCGTGA-1	0.0509285	0
v-igg__ACACCCTGTAGCTAAA-1	-0.126168	0
v-igg__ACACCCTTCGCTGATA-1	0.33273	2
v-igg__ACACCGGAGTTGCAGG-1	0.145191	2
v-igg__ACACTGAAGGTAAACT-1	0.254423	4
v-igg__ACAGCCGAGTCGTTTG-1	0.237008	2
v-igg__ACAGCCGGTTTGACAC-1	-0.0790525	0
v-igg__ACAGCTATCCTCCTAG-1	-0.146621	0
v-igg__ACATACGAGAAACGAG-1	0.0333432	0
v-igg__ACATCAGTCTTGCAAG-1	-0.211817	0
v-igg__ACATGGTTCTGTCCGT-1	0.0433123	2
v-igg__ACCAGTACACCAGTTA-1	0.494831	2
v-igg__ACCAGTAGTCTAGGTT-1	-0.0501183	0
v-igg__ACCCACTAGAAGGACA-1	-0.0809516	3
v-igg__ACCTTTAGTCGGATCC-1	-0.0206348	0
v-igg__ACGAGCCAGATCACGG-1	-0.170228	1
v-igg__ACGAGCCAGCGTTCCG-1	0.404944	4
v-igg__ACGAGCCCACGGACAA-1	0.36527	2
v-igg__ACGAGGAAGGCTCATT-1	0.0260193	1
v-igg__ACGAGGACAAGCCGCT-1	0.139688	2
v-igg__ACGAGGACACTGTCGG-1	0.0401504	0
v-igg__ACGAGGACAGTCCTTC-1	0.10736	4
v-igg__ACGATACAGTGGGATC-1	0.0194982	0
v-igg__ACGATACGTTGGACCC-1	0.296753	2
v-igg__ACGATGTAGACTGTAA-1	0.0249401	0
v-igg__ACGCAGCGTACTTCTT-1	0.628033	2
v-igg__ACGCAGCGTAGTAGTA-1	0.376464	2
v-igg__ACGCCGACACTAAGTC-1	-0.22335	0
v-igg__ACGCCGATCAAGGCTT-1	-0.0834372	0
v-igg__ACGCCGATCACTGGGC-1	-0.197047	0
v-igg__ACGGAGACAGCTGCTG-1	0.854983	2
v-igg__ACGGAGATCTCGGACG-1	0.160156	2
v-igg__ACGGCCACACACAGAG-1	-0.125261	0
v-igg__ACGGCCACATGGTAGG-1	-0.170855	0
v-igg__ACGGGTCCAGGCAGTA-1	0.334584	2
v-igg__ACGGGTCGTTAAAGAC-1	-0.218561	0
v-igg__ACGTCAAAGTGCCATT-1	0.0927177	4
v-igg__ACGTCAACACTTCGAA-1	0.761271	2
v-igg__ACGTCAAGTCTCAACA-1	0.25737	2
v-igg__ACGTCAAGTTGTCTTT-1	0.0376425	4
v-igg__ACTGAACGTCCGTCAG-1	0.272479	2
v-igg__ACTGAACGTGCCTTGG-1	0.151326	2
v-igg__ACTGAGTAGTCCTCCT-1	-0.117027	0
v-igg__ACTGAGTGTCAAGCGA-1	0.051167	0
v-igg__ACTGAGTTCTACCAGA-1	0.469558	2
v-igg__ACTGCTCAGCACGCCT-1	0.0211819	0
v-igg__ACTGCTCCAATTCCTT-1	-0.0979209	0
v-igg__ACTGTCCTCATTCACT-1	-0.116647	0
v-igg__ACTGTCCTCCCTGACT-1	0.239527	2
v-igg__ACTTACTAGAATCTCC-1	-0.0918934	0
v-igg__ACTTACTTCAAGAAGT-1	0.00203614	0
v-igg__ACTTGTTTCGTGGTCG-1	-0.0415361	3
v-igg__ACTTTCAGTGTAATGA-1	0.0378181	0
v-igg__AGAATAGAGTCCCACG-1	0.0229103	0
v-igg__AGACGTTGTCAGCTAT-1	0.166977	1
v-igg__AGACGTTGTGAGTATA-1	0.0136385	4
v-igg__AGACGTTTCGGGAGTA-1	-0.0315201	1
v-igg__AGACGTTTCTTACCGC-1	0.314879	2
v-igg__AGAGCGAAGTCCAGGA-1	-0.0171675	1
v-igg__AGAGCGAGTGTAAGTA-1	-0.0516396	0
v-igg__AGAGCTTCATAGGATA-1	-0.159262	5
v-igg__AGATCTGGTCACAAGG-1	0.204503	0
v-igg__AGATCTGGTCTGCGGT-1	-0.0292386	0
v-igg__AGATCTGGTGTGAAAT-1	0.237903	0
v-igg__AGATCTGTCACGATGT-1	-0.183274	1
v-igg__AGCAGCCGTCCAGTGC-1	0.0576837	1
v-igg__AGCATACAGACCTAGG-1	0.0341843	4
v-igg__AGCCTAATCCACGAAT-1	-0.0692371	1
v-igg__AGCGGTCCATTAGGCT-1	1.14018	2
v-igg__AGCGTATCAAGGACAC-1	0.348584	2
v-igg__AGCGTATCAGGCAGTA-1	0.00384618	0
v-igg__AGCTCCTGTTATCGGT-1	0.0414081	1
v-igg__AGCTCTCTCCAGATCA-1	0.41625	2
v-igg__AGCTTGACAATCTACG-1	0.221621	2
v-igg__AGCTTGATCCTTTCTC-1	0.259592	0
v-igg__AGCTTGATCTGCAAGT-1	-0.151791	0
v-igg__AGGCCACTCGTTTAGG-1	0.0329522	2
v-igg__AGGCCGTCACCGATAT-1	-0.0334756	1
v-igg__AGGCCGTTCACGCGGT-1	0.525103	2
v-igg__AGGGAGTTCACCATAG-1	-0.184175	3
v-igg__AGGGAGTTCCACTGGG-1	-0.0252567	1
v-igg__AGGGATGGTCCGAAGA-1	0.0766439	2
v-igg__AGGGTGAAGAATGTGT-1	0.127791	0
v-igg__AGGGTGACATAGACTC-1	-0.144103	0
v-igg__AGTCTTTAGCTTTGGT-1	0.141538	0
v-igg__AGTCTTTAGTACGTAA-1	0.115626	1
v-igg__AGTCTTTAGTCGCCGT-1	0.0136313	1
v-igg__AGTCTTTGTCTAACGT-1	0.101983	0
v-igg__AGTCTTTGTGTAAGTA-1	0.228591	2
v-igg__AGTCTTTTCACGACTA-1	-0.100351	1
v-igg__AGTCTTTTCCACGACG-1	-0.0733685	3
v-igg__AGTGAGGGTCAACATC-1	-0.103418	0
v-igg__AGTGAGGGTTGATTCG-1	-0.120672	0
v-igg__AGTGGGAAGATGCCAG-1	-0.0248073	0
v-igg__ATAAGAGCACAGGAGT-1	0.363481	2
v-igg__ATAAGAGCATATACCG-1	0.52073	3
v-igg__ATAAGAGGTGTGCCTG-1	0.0838923	0
v-igg__ATCATCTGTTCGAATC-1	0.606594	2
v-igg__ATCATCTTCTATGTGG-1	-0.109883	0
v-igg__ATCATGGAGCTTCGCG-1	-0.198924	1
v-igg__ATCATGGCAAAGCGGT-1	-0.0237417	0
v-igg__ATCATGGGTAGCACGA-1	0.873098	2
v-igg__ATCCACCCATCTATGG-1	0.135273	2
v-igg__ATCCGAAAGAGCCTAG-1	-0.119754	0
v-igg__ATCCGAAAGGTTACCT-1	-0.0256523	3
v-igg__ATCCGAACATCCGGGT-1	-0.0154566	0
v-igg__ATCCGAATCCAAACAC-1	-0.122556	3
v-igg__ATCCGAATCCCGGATG-1	0.73416	2
v-igg__ATCGAGTAGACACTAA-1	-0.0017371	0
v-igg__ATCGAGTAGCTGTCTA-1	0.254797	2
v-igg__ATCGAGTCAGGTCGTC-1	-0.151369	0
v-igg__ATCTACTAGATGGCGT-1	-0.0831737	4
v-igg__ATGAGGGTCACTATTC-1	-0.210835	0
v-igg__ATGCGATAGCAGCCTC-1	0.618635	2
v-igg__ATGGGAGCATCGATTG-1	0.13003	2
v-igg__ATGGGAGTCGTTTAGG-1	-0.109256	1
v-igg__ATGTGTGAGTGCGATG-1	-0.00283335	0
v-igg__ATGTGTGTCTACCTGC-1	0.200654	2
v-igg__ATTACTCAGCCAGTAG-1	0.00606609	0
v-igg__ATTACTCCATACGCCG-1	0.255461	3
v-igg__ATTACTCGTACCGTAT-1	-0.139741	6
v-igg__ATTACTCGTATATGAG-1	0.0329632	3
v-igg__ATTATCCTCATGTCCC-1	0.890206	2
v-igg__ATTCTACCAACTGGCC-1	0.0185657	0
v-igg__ATTGGACCAAGGCTCC-1	0.0595653	0
v-igg__ATTGGACCAGTACACT-1	0.00808783	3
v-igg__ATTGGTGCACGACGAA-1	0.0832474	1
v-igg__ATTTCTGAGCAATCTC-1	0.487576	2
v-igg__ATTTCTGTCTACTCAT-1	-0.144	0
v-igg__CAACCAACATCATCCC-1	-0.0171994	1
v-igg__CAACCAACATTTGCCC-1	-0.00952045	0
v-igg__CAACCTCCATGACATC-1	-0.241463	5
v-igg__CAACCTCGTCTTGTCC-1	0.131162	2
v-igg__CAACCTCGTTCACGGC-1	-0.0254512	0
v-igg__CAACTAGCAACACCTA-1	0.0926702	3
v-igg__CAAGAAAAGGGTATCG-1	0.342456	2
v-igg__CAAGAAAGTTTCGCTC-1	-0.00530983	3
v-igg__CAAGAAATCTCAAACG-1	-0.0968432	0
v-igg__CAAGATCCACAGAGGT-1	-0.0538961	0
v-igg__CAAGATCTCTTGTATC-1	-0.0480742	0
v-igg__CAAGGCCAGATATGCA-1	0.0328799	0
v-igg__CAAGGCCAGCTAGGCA-1	-0.111443	1
v-igg__CAAGGCCAGGCTCAGA-1	-0.115991	1
v-igg__CAAGTTGCAAATCCGT-1	0.113316	1
v-igg__CAAGTTGGTAAATACG-1	-0.192925	0
v-igg__CACAAACAGGCACATG-1	-0.140771	0
v-igg__CACAAACCATCCTTGC-1	-0.0795753	4
v-igg__CACACCTAGAGCCCAA-1	-0.115013	1
v-igg__CACACCTCATACTCTT-1	-0.0803999	5
v-igg__CACACCTGTCTAGCGC-1	-0.133202	0
v-igg__CACACTCAGGGAACGG-1	0.266806	2
v-igg__CACACTCGTAGCTGCC-1	-0.0655464	0
v-igg__CACACTCGTTAAGTAG-1	0.236813	2
v-igg__CACAGGCAGCCGATTT-1	-0.0126361	3
v-igg__CACAGTAAGACTGGGT-1	0.0694985	3
v-igg__CACAGTAGTTGGGACA-1	-0.263842	0
v-igg__CACATAGAGCCTTGAT-1	-0.080469	1
v-igg__CACATTTAGATGTGTA-1	0.242532	2
v-igg__CACATTTGTCCTGCTT-1	0.647756	2
v-igg__CACATTTTCGTAGGTT-1	0.175305	1
v-igg__CACCAGGTCATCACCC-1	0.24332	2
v-igg__CACCTTGTCCAGAGGA-1	-0.179367	0
v-igg__CACTCCAGTGTTTGGT-1	0.00936343	0
v-igg__CAGAATCCAAGCCGCT-1	0.0174789	0
v-igg__CAGAATCGTATATCCG-1	0.158624	0
v-igg__CAGATCAAGTCCTCCT-1	0.107206	0
v-igg__CAGATCACAGCATGAG-1	-0.114444	3
v-igg__CAGATCACATCGGACC-1	0.0358373	0
v-igg__CAGCAGCGTACTTAGC-1	-0.0671898	0
v-igg__CAGCATACAGGTCCAC-1	0.0169236	0
v-igg__CAGCATATCAAACCAC-1	0.250075	3
v-igg__CAGCATATCAGAGGTG-1	0.202271	0
v-igg__CAGCCGAAGCCATCGC-1	-0.032967	0
v-igg__CAGCCGAGTACCGAGA-1	0.132548	0
v-igg__CAGCCGATCCTTCAAT-1	-0.210915	0
v-igg__CAGCTAACACCTCGTT-1	-0.186985	0
v-igg__CAGCTAATCCTAGTGA-1	-0.0883585	0
v-igg__CAGCTGGAGGTGATAT-1	-0.0954752	0
v-igg__CAGCTGGAGTCGTTTG-1	0.442829	2
v-igg__CAGCTGGAGTTAAGTG-1	0.247292	2
v-igg__CAGCTGGCACCATCCT-1	-0.0396967	3
v-igg__CAGCTGGTCTAGAGTC-1	-0.0964237	0
v-igg__CAGGTGCCAAGCCGTC-1	-0.0440896	0
v-igg__CAGGTGCTCTCTGTCG-1	-0.0128641	0
v-igg__CAGTCCTTCACGGTTA-1	-0.0993347	0
v-igg__CATATTCTCTTAGAGC-1	0.107044	0
v-igg__CATCAAGAGCACCGCT-1	0.0263217	0
v-igg__CATCAAGCACATGTGT-1	-0.105756	0
v-igg__CATCAAGTCTTCGGTC-1	0.0770401	1
v-igg__CATCAGACACGCTTTC-1	-0.0104587	0
v-igg__CATCAGACATGGGACA-1	0.174824	2
v-igg__CATCAGATCGGAATCT-1	-0.0582645	0
v-igg__CATCGAAGTACATCCA-1	0.158765	0
v-igg__CATCGGGTCTTACCTA-1	-0.0333947	1
v-igg__CATGACAAGACGCAAC-1	-0.0699052	3
v-igg__CATGACACAAGGTTTC-1	-0.0231772	0
v-igg__CATGACACAGATGGGT-1	1.05901	2
v-igg__CATGACAGTCCTCCAT-1	-0.102632	0
v-igg__CATGCCTAGACTTTCG-1	0.282876	2
v-igg__CATGCCTAGTGTACGG-1	0.0241016	0
v-igg__CATGGCGAGCTGTTCA-1	0.293173	0
v-igg__CATGGCGGTCATGCAT-1	-0.102442	0
v-igg__CATGGCGTCCACTCCA-1	-0.18501	0
v-igg__CATTATCAGCTAGTTC-1	0.091232	2
v-igg__CATTATCCATCGTCGG-1	0.000626407	0
v-igg__CATTATCGTTCCACGG-1	-0.0681977	0
v-igg__CATTCGCAGCTAAGAT-1	0.543699	3
v-igg__CATTCGCTCACTTACT-1	-0.151827	0
v-igg__CCAATCCGTAAGGATT-1	-0.155797	0
v-igg__CCAATCCGTCATATCG-1	0.923978	2
v-igg__CCAATCCGTTGAACTC-1	0.125087	0
v-igg__CCACCTAAGTGGACGT-1	-0.162097	0
v-igg__CCACGGATCACTGGGC-1	0.19596	2
v-igg__CCACTACAGGCTACGA-1	0.346237	2
v-igg__CCACTACGTAATAGCA-1	0.915951	2
v-igg__CCACTACGTTCCTCCA-1	0.192416	2
v-igg__CCAGCGACAACTGCTA-1	-0.171332	0
v-igg__CCAGCGAGTAGCGATG-1	0.255531	2
v-igg__CCAGCGATCGGTGTTA-1	0.441192	2
v-igg__CCATGTCAGCCGATTT-1	-0.10493	6
v-igg__CCATGTCCATGGAATA-1	0.515222	2
v-igg__CCATGTCGTTCTGGTA-1	0.0865987	2
v-igg__CCATTCGCACTTCTGC-1	-0.0971493	0
v-igg__CCATTCGTCCGAATGT-1	0.198505	1
v-igg__CCCAATCCAATAGAGT-1	-0.0353182	0
v-igg__CCCAATCCATAGTAAG-1	0.129295	4
v-igg__CCCAGTTAGGGTCGAT-1	0.0780486	0
v-igg__CCCATACCAATCTGCA-1	0.612836	2
v-igg__CCCTCCTCAGGCTCAC-1	-0.0755642	1
v-igg__CCGGGATCAAGTAATG-1	-0.130294	0
v-igg__CCGGGATCACCCAGTG-1	-0.0194074	1
v-igg__CCGTACTAGTATCTCG-1	0.190266	4
v-igg__CCGTACTCATTCTTAC-1	0.275958	2
v-igg__CCGTACTGTTAAAGTG-1	0.200654	2
v-igg__CCGTGGAAGAGCTGGT-1	0.073108	0
v-igg__CCGTTCAAGCTAAGAT-1	-0.0904954	3
v-igg__CCGTTCAAGGATCGCA-1	-0.149491	0
v-igg__CCGTTCACAGCATGAG-1	-0.141199	1
v-igg__CCGTTCACATCGATGT-1	-0.0901291	1
v-igg__CCGTTCAGTGCAACTT-1	-0.0247001	0
v-igg__CCTAAAGCATCTGGTA-1	-0.012828	0
v-igg__CCTAAAGTCCGTTGCT-1	0.0398581	0
v-igg__CCTACACTCTGAGTGT-1	-0.013732	0
v-igg__CCTACCAAGATGAGAG-1	-0.0787185	0
v-igg__CCTACCACAGGCGATA-1	0.405165	3
v-igg__CCTACCATCCCTAATT-1	0.0684639	0
v-igg__CCTAGCTAGAGACTAT-1	0.0657236	1
v-igg__CCTAGCTCACGCCAGT-1	0.0863531	0
v-igg__CCTAGCTTCTATGTGG-1	-0.0508652	1
v-igg__CCTATTACAGCCTGTG-1	0.427446	2
v-igg__CCTATTATCACTCCTG-1	0.328678	3
v-igg__CCTCAGTAGGTGTTAA-1	0.0794912	0
v-igg__CCTCAGTCACGGTAGA-1	0.211878	2
v-igg__CCTCAGTCAGCTATTG-1	0.0771092	3
v-igg__CCTCAGTGTCCCTTGT-1	0.0943081	2
v-igg__CCTCTGAAGCCGATTT-1	-0.17396	0
v-igg__CCTTACGTCAATCTCT-1	-0.14571	0
v-igg__CCTTCCCCAGACAAAT-1	-0.100582	0
v-igg__CCTTCCCTCGCCTGTT-1	-0.0953551	0
v-igg__CCTTTCTAGATTACCC-1	0.375416	2
v-igg__CCTTTCTCAGGGTACA-1	0.0633682	0
v-igg__CGAACATCAGACAAAT-1	0.150209	4
v-igg__CGAACATCAGCTATTG-1	-0.303558	0
v-igg__CGAACATTCTTGTTTG-1	-0.105936	1
v-igg__CGAATGTAGAAACCTA-1	-0.143117	0
v-igg__CGAATGTAGGTGGGTT-1	-0.0207713	3
v-igg__CGAATGTGTTGTGGAG-1	-0.183227	0
v-igg__CGACCTTGTCGATTGT-1	0.750253	2
v-igg__CGACTTCAGGTCGGAT-1	0.202626	2
v-igg__CGAGAAGAGTTACCCA-1	-0.0645041	0
v-igg__CGAGAAGCAAGTTGTC-1	0.0467562	0
v-igg__CGAGAAGCACCATGTA-1	-0.0803457	6
v-igg__CGAGCACAGACCGGAT-1	0.665929	2
v-igg__CGAGCCAAGGGTTCCC-1	-0.0575354	0
v-igg__CGAGCCAGTCTCGTTC-1	-0.125963	0
v-igg__CGAGCCATCTGATTCT-1	-0.146694	0
v-igg__CGATGTAAGTACATGA-1	-0.0856477	0
v-igg__CGATGTACAGTAAGAT-1	-0.0532891	3
v-igg__CGCCAAGCACGTAAGG-1	-0.0202118	1
v-igg__CGCCAAGGTGGTTTCA-1	-0.101837	0
v-igg__CGCGGTAGTACTCTCC-1	-0.13457	0
v-igg__CGCGGTAGTCATACTG-1	-0.160305	0
v-igg__CGCGGTAGTCGAATCT-1	-0.0745945	6
v-igg__CGCGGTAGTTCTGGTA-1	-0.115294	3
v-igg__CGCGGTATCATGTCTT-1	-0.0231249	0
v-igg__CGCGTTTAGAGAACAG-1	-0.141599	0
v-igg__CGCGTTTTCTCGATGA-1	-0.075402	0
v-igg__CGCTATCCAGGCTCAC-1	-0.185732	0
v-igg__CGCTATCGTGGCTCCA-1	0.215182	2
v-igg__CGCTATCGTGGTCTCG-1	0.0228029	0
v-igg__CGGACACTCCTAGTGA-1	0.198164	4
v-igg__CGGACGTAGCTAAACA-1	-0.0676595	1
v-igg__CGGACGTAGTTTCCTT-1	0.279522	1
v-igg__CGGAGCTGTCAAGCGA-1	0.148777	2
v-igg__CGGAGTCAGTCCGGTC-1	0.0475411	0
v-igg__CGGAGTCGTTCCTCCA-1	-0.144905	1
v-igg__CGGGTCAAGGGCTCTC-1	0.0109726	0
v-igg__CGGGTCAAGTGGAGTC-1	0.134586	3
v-igg__CGGGTCACAAGTTGTC-1	-0.171681	0
v-igg__CGGGTCAGTTCTGAAC-1	0.659922	2
v-igg__CGTAGCGAGGAATCGC-1	0.218081	2
v-igg__CGTAGGCCACTATCTT-1	0.0154358	0
v-igg__CGTCACTAGAGTAATC-1	0.799246	2
v-igg__CGTCACTTCTTGTTTG-1	0.179346	2
v-igg__CGTCAGGCAAGTACCT-1	0.135611	0
v-igg__CGTCAGGCACGGTAAG-1	0.604061	2
v-igg__CGTCCATAGCGATGAC-1	-0.169601	1
v-igg__CGTCCATGTTAAGATG-1	-0.00294486	0
v-igg__CGTCCATTCTCCCTGA-1	0.158309	2
v-igg__CGTCTACAGGACAGCT-1	0.200073	2
v-igg__CGTGAGCAGCGTGAGT-1	0.0625811	0
v-igg__CGTGAGCTCAGTTAGC-1	-0.0817944	0
v-igg__CGTGTCTCAACCGCCA-1	-0.173701	0
v-igg__CGTTAGAGTTCGTTGA-1	0.865234	2
v-igg__CGTTCTGCATTAGCCA-1	-0.20647	0
v-igg__CGTTCTGGTGTGGCTC-1	-0.153453	0
v-igg__CTAACTTGTACTTCTT-1	0.0322755	1
v-igg__CTAACTTGTTCTGTTT-1	0.466361	2
v-igg__CTAAGACCAGACAGGT-1	-0.0546698	0
v-igg__CTAAGACGTTACCAGT-1	-0.0629431	0
v-igg__CTAAGACTCAACACTG-1	0.319369	2
v-igg__CTAAGACTCGAGCCCA-1	-0.00211101	0
v-igg__CTACACCCAAGTTCTG-1	0.553773	3
v-igg__CTACACCTCATCTGCC-1	-0.0887825	0
v-igg__CTACATTAGGTGATAT-1	0.276373	3
v-igg__CTACATTGTCACACGC-1	-0.11814	3
v-igg__CTACGTCAGGAGCGAG-1	0.137956	4
v-igg__CTAGAGTTCCCAAGTA-1	-0.0618183	1
v-igg__CTAGCCTAGTCCATAC-1	0.988268	2
v-igg__CTAGCCTCAGTCGTGC-1	0.283749	2
v-igg__CTAGCCTGTCGCGAAA-1	0.585162	2
v-igg__CTAGCCTTCAGCATGT-1	0.381519	2
v-igg__CTAGTGACAAACGCGA-1	0.0749891	6
v-igg__CTCAGAACAACGATCT-1	0.447266	2
v-igg__CTCAGAATCCCTTGTG-1	-0.12685	1
v-igg__CTCAGAATCCGGCACA-1	-0.224055	0
v-igg__CTCGAAAAGAAAGTGG-1	-0.000839761	1
v-igg__CTCGAAAGTCTAGAGG-1	-0.231358	0
v-igg__CTCGAAATCATAAAGG-1	-0.257798	0
v-igg__CTCGGAGGTACTCTCC-1	0.142479	2
v-igg__CTCGGGAAGACCTAGG-1	-0.127879	0
v-igg__CTCGGGACAAGTTGTC-1	0.0848458	1
v-igg__CTCGGGAGTAATTGGA-1	0.0934486	2
v-igg__CTCGGGAGTCAATGTC-1	0.0230587	4
v-igg__CTCGGGATCACGAAGG-1	0.093584	2
v-igg__CTCGTACAGTCACGCC-1	0.0519514	3
v-igg__CTCGTACCATGCCTAA-1	0.250669	4
v-igg__CTCGTACTCAGTCCCT-1	-0.00451941	0
v-igg__CTCGTCAAGTCCCACG-1	0.20376	2
v-igg__CTCTAATAGAAGGTGA-1	-0.0782717	0
v-igg__CTCTAATAGCGTCTAT-1	-0.00157214	0
v-igg__CTCTAATAGGGTCTCC-1	-0.0412402	1
v-igg__CTCTAATCACCGTTGG-1	0.0672137	1
v-igg__CTCTAATCATGCCCGA-1	0.025112	0
v-igg__CTCTAATTCCTAGAAC-1	0.00303458	1
v-igg__CTCTACGAGTACATGA-1	-0.122025	1
v-igg__CTCTGGTCATGGGAAC-1	-0.0965364	1
v-igg__CTCTGGTGTCGAATCT-1	-0.0156416	4
v-igg__CTCTGGTGTGGACGAT-1	-0.159244	0
v-igg__CTCTGGTGTGGCAAAC-1	0.0420128	1
v-igg__CTGAAACCACCTATCC-1	-0.0930081	0
v-igg__CTGATAGCATCATCCC-1	-0.113934	3
v-igg__CTGATCCAGAGCTTCT-1	0.176547	0
v-igg__CTGATCCTCAGAGGTG-1	-0.121249	1
v-igg__CTGCCTAAGGTTCCTA-1	-0.137411	0
v-igg__CTGCCTAGTGATGTGG-1	0.136913	4
v-igg__CTGCGGACACTTAAGC-1	-0.0912088	0
v-igg__CTGCTGTTCAAGGTAA-1	-0.0552942	1
v-igg__CTGGTCTGTCGAATCT-1	-0.169442	0
v-igg__CTGGTCTTCCCAAGAT-1	0.793222	2
v-igg__CTGTTTAGTTAAGACA-1	0.138683	0
v-igg__CTTAACTTCTTTACAC-1	-0.109437	0
v-igg__CTTACCGCAAGCGCTC-1	-0.164019	1
v-igg__CTTACCGTCCTTTACA-1	0.14662	2
v-igg__CTTAGGAGTCTGATCA-1	-0.170584	0
v-igg__CTTCTCTAGATGGGTC-1	-0.0413587	0
v-igg__CTTCTCTCAGCATGAG-1	0.293095	2
v-igg__CTTCTCTGTAATTGGA-1	0.439506	2
v-igg__CTTCTCTTCCTCAACC-1	-0.083238	0
v-igg__CTTGGCTCAAGTTAAG-1	-0.254007	0
v-igg__CTTTGCGGTAGTACCT-1	0.249987	2
v-igg__CTTTGCGTCAAACGGG-1	-0.101947	1
v-igg__GAAACTCAGAGTCGGT-1	-0.0223278	0
v-igg__GAAACTCAGCGTCAAG-1	0.495474	2
v-igg__GAAACTCGTCGAAAGC-1	-0.221244	0
v-igg__GAAATGAGTCATACTG-1	-0.160682	3
v-igg__GAAATGATCCGTAGGC-1	1.23074	2
v-igg__GAACATCTCGCCCTTA-1	0.0410352	1
v-igg__GAACCTAAGCCACGCT-1	0.0977681	2
v-igg__GAACCTATCCGAACGC-1	-0.11253	0
v-igg__GAACGGAAGTAGATGT-1	0.689839	2
v-igg__GAACGGAGTTACCAGT-1	-0.0540524	4
v-igg__GAACGGATCAGCCTAA-1	1.00354	2
v-igg__GAATAAGCAGACAAGC-1	-0.115812	1
v-igg__GAATAAGCATCAGTCA-1	-0.00497644	0
v-igg__GAATAAGGTTTGTTGG-1	0.335034	3
v-igg__GACAGAGAGTGCGATG-1	-0.190566	1
v-igg__GACAGAGCAGGGTACA-1	-0.152883	0
v-igg__GACAGAGGTTACCAGT-1	-0.138132	0
v-igg__GACCTGGAGGCCCGTT-1	0.412544	2
v-igg__GACCTGGTCCCGACTT-1	0.389322	2
v-igg__GACGCGTAGACATAAC-1	0.0103806	1
v-igg__GACGGCTCAGCTGGCT-1	-0.114959	0
v-igg__GACGGCTGTAGGCTGA-1	-0.245173	0
v-igg__GACGTGCAGAGGGCTT-1	-0.00802188	3
v-igg__GACGTGCAGCATGGCA-1	0.0632018	0
v-igg__GACGTGCCACCTATCC-1	0.00179876	0
v-igg__GACTAACAGAAACCTA-1	0.521341	2
v-igg__GACTAACCAACTTGAC-1	0.27347	4
v-igg__GACTGCGAGTACGATA-1	-0.0991247	0
v-igg__GAGCAGAAGCGTGTCC-1	-0.100577	0
v-igg__GAGCAGAGTACTTGAC-1	-0.0813957	0
v-igg__GAGGTGAAGCGTGAGT-1	-0.164817	0
v-igg__GAGGTGACAGAAGCAC-1	-0.0340705	1
v-igg__GAGGTGAGTACCCAAT-1	-0.208483	0
v-igg__GAGGTGATCTTGGGTA-1	-0.145666	0
v-igg__GAGTCCGAGGGCATGT-1	0.56923	2
v-igg__GAGTCCGCACGAAATA-1	-0.136514	0
v-igg__GAGTCCGTCCTGCTTG-1	-0.200192	0
v-igg__GAGTCCGTCTCCTATA-1	-0.144103	1
v-igg__GATCGATAGGTGATAT-1	-0.0103516	0
v-igg__GATCGATCACTTCTGC-1	0.0804126	0
v-igg__GATCGATCATCGGGTC-1	-0.197936	0
v-igg__GATCGATTCTGCGGCA-1	-0.150348	0
v-igg__GATCGCGAGGCGATAC-1	-0.022102	0
v-igg__GATCGCGGTTTGGCGC-1	-0.0825115	0
v-igg__GATCGTAAGGTCATCT-1	-0.178572	0
v-igg__GATCTAGTCAAAGTAG-1	0.171272	2
v-igg__GATCTAGTCCAGAGGA-1	0.11509	0
v-igg__GATGAAAGTTCGTTGA-1	-0.20599	0
v-igg__GATGAGGCAATGAAAC-1	-0.240091	1
v-igg__GATGAGGGTCCGTTAA-1	0.0655524	3
v-igg__GATGAGGTCCATGCTC-1	-0.243539	0
v-igg__GATGCTACACGAGAGT-1	-0.0404177	3
v-igg__GATGCTAGTTGATTCG-1	-0.126244	3
v-igg__GATGCTATCACAAACC-1	-0.0142508	3
v-igg__GATTCAGAGTGTGGCA-1	0.476239	2
v-igg__GCAAACTCAAGGCTCC-1	0.379541	2
v-igg__GCAATCAAGCCCGAAA-1	0.254846	2
v-igg__GCAGCCAAGGACATTA-1	-0.246024	0
v-igg__GCAGTTAAGCTGTTCA-1	-0.026182	3
v-igg__GCAGTTAGTTCAGGCC-1	0.994649	2
v-igg__GCAGTTATCTGTTGAG-1	0.739507	2
v-igg__GCATACACAATCTGCA-1	0.011793	1
v-igg__GCATGCGCACGAAATA-1	0.0421821	0
v-igg__GCATGTAAGGGTTCCC-1	-0.098047	0
v-igg__GCATGTAGTCGAGATG-1	-0.0853661	0
v-igg__GCATGTAGTGAGTATA-1	0.14715	0
v-igg__GCGACCAGTCCATCCT-1	-0.201981	3
v-igg__GCGAGAAAGTTGTCGT-1	0.310812	1
v-igg__GCGAGAACAATCGGTT-1	0.609998	2
v-igg__GCGCCAAAGGTAAACT-1	0.0308019	0
v-igg__GCGCCAAGTACATCCA-1	0.150693	2
v-igg__GCGCCAATCGTGGGAA-1	-0.0442412	0
v-igg__GCGCGATCAAACTGTC-1	-0.140923	0
v-igg__GCGCGATGTAGCTAAA-1	-0.0182405	1
v-igg__GCGGGTTAGTTGTAGA-1	-0.0211603	0
v-igg__GCGGGTTCATCCAACA-1	-0.143314	0
v-igg__GCTGCAGCACCAACCG-1	0.0472294	1
v-igg__GCTGCAGGTTAAGGGC-1	0.0550774	0
v-igg__GCTGCGAAGCGTGAGT-1	-0.203448	0
v-igg__GCTGCTTAGGAGCGAG-1	0.222344	0
v-igg__GCTGGGTGTGTAAGTA-1	0.0256063	2
v-igg__GCTTCCACAACACCCG-1	0.126281	0
v-igg__GCTTCCAGTAAGTGTA-1	-0.0844549	0
v-igg__GCTTGAACAGCTATTG-1	-0.10448	0
v-igg__GGAAAGCCAGACAAAT-1	0.148069	2
v-igg__GGAACTTAGACATAAC-1	-0.217726	0
v-igg__GGAACTTGTCTACCTC-1	0.250264	2
v-igg__GGAACTTGTTCAGTAC-1	-0.0947574	1
v-igg__GGAACTTTCCCACTTG-1	0.35885	2
v-igg__GGACAAGAGAGGTTGC-1	-0.0240574	0
v-igg__GGACAAGAGCATCATC-1	-0.115964	0
v-igg__GGACAAGCAAACTGTC-1	0.0269599	0
v-igg__GGACAAGGTCAAGCGA-1	0.0895287	0
v-igg__GGACAAGGTCGGCACT-1	0.744988	2
v-igg__GGACAGAAGCCAGGAT-1	-0.0692701	0
v-igg__GGACAGAGTACCGCTG-1	-0.00885796	0
v-igg__GGACAGATCCCTAACC-1	-0.177506	0
v-igg__GGACATTAGAAGGGTA-1	-0.153272	0
v-igg__GGACATTAGGAGTCTG-1	-0.110406	0
v-igg__GGACATTAGGTCATCT-1	0.354562	2
v-igg__GGACATTTCAGGATCT-1	0.0208027	1
v-igg__GGACGTCTCAAAGACA-1	-0.0784355	1
v-igg__GGATGTTGTATATGGA-1	-0.0110027	3
v-igg__GGATGTTGTATTACCG-1	0.253937	2
v-igg__GGATGTTTCCCAAGAT-1	-0.108347	6
v-igg__GGCAATTAGAATAGGG-1	0.123167	1
v-igg__GGCAATTGTTGAGTTC-1	-0.10461	0
v-igg__GGCAATTTCAGCTCGG-1	-0.178465	0
v-igg__GGCAATTTCATATCGG-1	0.118729	1
v-igg__GGCCGATTCAGGATCT-1	0.172129	2
v-igg__GGCGACTAGGCGACAT-1	0.340482	2
v-igg__GGCGACTTCAAGGTAA-1	0.264461	2
v-igg__GGCGACTTCTGTCTCG-1	-0.0596417	4
v-igg__GGCGTGTGTGAGGCTA-1	-0.00769842	1
v-igg__GGCTCGACACCAGCAC-1	-0.0237541	0
v-igg__GGCTCGACATCCGCGA-1	0.127749	4
v-igg__GGCTCGAGTATCGCAT-1	-0.139802	0
v-igg__GGCTGGTGTAAATACG-1	-0.280985	0
v-igg__GGCTGGTGTTACGGAG-1	-0.200712	0
v-igg__GGGAATGAGCGTGAAC-1	-0.0508562	0
v-igg__GGGAATGTCGGAAACG-1	-0.119363	3
v-igg__GGGACCTTCCAAATGC-1	0.114435	2
v-igg__GGGAGATGTAGCTTGT-1	0.416403	2
v-igg__GGGAGATGTGGCCCTA-1	-0.00672072	0
v-igg__GGGAGATTCCGCATAA-1	-0.0285734	0
v-igg__GGGATGATCCGCATCT-1	-0.132426	1
v-igg__GGGCATCCACGCTTTC-1	0.00228995	1
v-igg__GGGTCTGTCCTGCAGG-1	0.0545689	2
v-igg__GGTATTGCAGTAACGG-1	-0.133959	0
v-igg__GGTGAAGAGATGCCTT-1	0.234903	2
v-igg__GGTGAAGCAACGCACC-1	0.324563	2
v-igg__GGTGCGTCATGTCTCC-1	0.0700267	6
v-igg__GGTGTTAAGTGTCCAT-1	-0.143473	0
v-igg__GGTGTTATCAAGAAGT-1	0.352441	2
v-igg__GGTGTTATCGCCAGCA-1	-0.091598	0
v-igg__GTAACGTGTGCCTTGG-1	0.0171332	0
v-igg__GTAACGTTCTTGAGGT-1	-0.213769	0
v-igg__GTAACTGCACCGTTGG-1	-0.0049802	0
v-igg__GTACGTACAAGACACG-1	-0.0558851	0
v-igg__GTACGTATCCGTTGCT-1	0.0730879	1
v-igg__GTAGGCCCATCGGAAG-1	0.0821891	2
v-igg__GTAGTCAAGCAGACTG-1	-0.103496	0
v-igg__GTAGTCACACCCATTC-1	-0.199337	0
v-igg__GTAGTCACACTTCTGC-1	0.199662	0
v-igg__GTAGTCACATGGGAAC-1	0.333363	2
v-igg__GTATCTTTCAAGGCTT-1	0.00785246	0
v-igg__GTATCTTTCCCTAATT-1	0.242774	2
v-igg__GTATTCTAGATACACA-1	0.8238	2
v-igg__GTATTCTGTCGGATCC-1	0.0136738	6
v-igg__GTATTCTGTTGGGACA-1	0.00301514	3
v-igg__GTATTCTTCCGTCATC-1	-0.13309	0
v-igg__GTCACAACATCAGTCA-1	0.316085	2
v-igg__GTCACAATCCCGGATG-1	0.0231178	4
v-igg__GTCACAATCTTTAGTC-1	-0.0468377	0
v-igg__GTCACGGAGAATAGGG-1	0.0861981	2
v-igg__GTCACGGCAGGGTATG-1	0.291946	2
v-igg__GTCATTTCACCGAATT-1	0.696818	2
v-igg__GTCCTCACAACAACCT-1	-0.168216	0
v-igg__GTCCTCAGTCACTTCC-1	-0.190259	0
v-igg__GTCCTCATCCCAACGG-1	0.676721	2
v-igg__GTCGTAAGTCTCGTTC-1	0.00217945	0
v-igg__GTCTCGTGTAAGAGGA-1	0.200904	2
v-igg__GTCTTCGAGAAGGTGA-1	0.116215	0
v-igg__GTCTTCGGTCCCTACT-1	-0.0346011	0
v-igg__GTCTTCGTCCCAAGTA-1	-0.205121	0
v-igg__GTGAAGGAGGGAGTAA-1	-0.0113391	2
v-igg__GTGAAGGGTGGTAACG-1	-0.221569	3
v-igg__GTGCAGCAGTCGCCGT-1	0.477225	2
v-igg__GTGCAGCCATTGTGCA-1	0.0674252	0
v-igg__GTGCATACAAAGGCGT-1	0.0521459	0
v-igg__GTGCATAGTACAGTTC-1	-0.0831392	0
v-igg__GTGCGGTAGCAGGTCA-1	-0.0503435	0
v-igg__GTGCGGTTCTCACATT-1	0.0796188	1
v-igg__GTGCGGTTCTCCAGGG-1	0.0999909	0
v-igg__GTGGGTCAGACAGAGA-1	0.193783	1
v-igg__GTGGGTCCAAGCCTAT-1	1.34219	2
v-igg__GTGTGCGCAGTCACTA-1	-0.21334	4
v-igg__GTGTTAGGTAAATGAC-1	0.160682	2
v-igg__GTGTTAGGTGACGCCT-1	0.0720695	1
v-igg__GTTAAGCCATTGGCGC-1	0.0259625	0
v-igg__GTTAAGCGTGCAGTAG-1	0.0571039	0
v-igg__GTTACAGCAGGAATGC-1	0.0404128	0
v-igg__GTTCATTCACATGACT-1	0.0670273	3
v-igg__GTTCGGGAGTCATCCA-1	-0.0935525	1
v-igg__GTTCGGGCATTTGCTT-1	-0.108252	0
v-igg__GTTCGGGTCATAAAGG-1	0.198785	2
v-igg__GTTCGGGTCTTGTTTG-1	-0.110979	0
v-igg__GTTCTCGGTAAGGGAA-1	0.139169	3
v-igg__GTTTCTATCAGCATGT-1	0.0148129	0
v-igg__TAAACCGAGAAGGGTA-1	0.0261935	0
v-igg__TAAACCGGTCTCCCTA-1	0.257429	4
v-igg__TAAGAGAAGAAACCAT-1	0.0922087	4
v-igg__TAAGAGATCCAGTATG-1	0.413002	3
v-igg__TAAGCGTAGCGCTTAT-1	0.0224884	0
v-igg__TAAGTGCAGACAGACC-1	-0.208455	0
v-igg__TAAGTGCAGAGACGAA-1	0.444513	2
v-igg__TAAGTGCAGCAGATCG-1	0.0617929	1
v-igg__TAAGTGCGTACATCCA-1	0.147215	4
v-igg__TAAGTGCTCTTATCTG-1	0.211785	2
v-igg__TACAGTGAGGCAAAGA-1	0.25409	0
v-igg__TACAGTGAGTCGTACT-1	1.11771	2
v-igg__TACAGTGGTTCCACGG-1	-0.00317668	0
v-igg__TACCTATGTGCACCAC-1	0.188414	1
v-igg__TACCTTAGTGAAGGCT-1	-0.163193	0
v-igg__TACCTTATCACTGGGC-1	0.315013	2
v-igg__TACCTTATCTACTCAT-1	0.385653	2
v-igg__TACGGATCACGAAACG-1	-0.096478	0
v-igg__TACTCATAGACTGTAA-1	0.293545	2
v-igg__TACTCATAGCGTGTCC-1	0.148667	2
v-igg__TACTCATCATACCATG-1	-0.0259002	0
v-igg__TACTCATTCGTCACGG-1	0.0200308	0
v-igg__TACTCGCAGTTAACGA-1	-0.175057	0
v-igg__TACTCGCGTACAGTTC-1	-0.150535	0
v-igg__TACTTACCAGACTCGC-1	0.293153	4
v-igg__TACTTGTTCCGAACGC-1	0.158227	2
v-igg__TAGACCATCTCGGACG-1	-0.056371	1
v-igg__TAGAGCTGTTATGCGT-1	0.0570203	4
v-igg__TAGAGCTTCTATCCCG-1	-0.0865779	0
v-igg__TAGCCGGAGGTTACCT-1	0.145601	4
v-igg__TAGCCGGCACTGTTAG-1	-0.230109	0
v-igg__TAGGCATAGTGCGATG-1	-0.108338	0
v-igg__TAGGCATTCAAAGACA-1	-0.0460954	3
v-igg__TAGGCATTCTCTTGAT-1	-0.0108487	0
v-igg__TAGTGGTCAAGAAGAG-1	0.146101	4
v-igg__TAGTGGTCAGTAACGG-1	-0.0804188	0
v-igg__TAGTGGTGTATAGGGC-1	0.00717553	0
v-igg__TAGTTGGAGCCAACAG-1	-0.103825	3
v-igg__TAGTTGGTCTTCTGGC-1	-0.0175445	0
v-igg__TATCAGGTCAACGGCC-1	0.0534053	4
v-igg__TATCTCAAGGGAAACA-1	0.00628531	0
v-igg__TATCTCACAGAGTGTG-1	0.0612503	0
v-igg__TATGCCCAGACCTTTG-1	0.0743435	1
v-igg__TATGCCCAGTCAAGGC-1	-0.0464128	3
v-igg__TATGCCCCAGGAACGT-1	0.295715	2
v-igg__TATTACCCAATGAATG-1	-0.0539332	0
v-igg__TATTACCTCAGTGCAT-1	-0.167094	0
v-igg__TCAACGATCCAAACTG-1	-0.0444798	0
v-igg__TCAATCTTCGATGAGG-1	0.484473	2
v-igg__TCACAAGAGAGTAATC-1	-0.243762	0
v-igg__TCACAAGAGCTACCGC-1	-0.212129	0
v-igg__TCACGAAGTAGAGGAA-1	-0.126535	0
v-igg__TCACGAATCAGCCTAA-1	-0.075122	0
v-igg__TCACGAATCCGAAGAG-1	0.106023	2
v-igg__TCAGCTCCAGTAGAGC-1	-0.0230037	1
v-igg__TCAGCTCCATCGATGT-1	0.436837	2
v-igg__TCAGGATTCGACCAGC-1	0.0812121	3
v-igg__TCAGGATTCTTCCTTC-1	0.0258141	0
v-igg__TCAGGTAAGCGTAATA-1	-0.0681086	3
v-igg__TCAGGTAAGGAGTACC-1	-0.024383	4
v-igg__TCAGGTAGTCCCTTGT-1	0.429014	2
v-igg__TCAGGTATCAGCTTAG-1	0.0744694	2
v-igg__TCAGGTATCGCCAGCA-1	-0.119146	0
v-igg__TCATTACGTTCGGGCT-1	-0.0548074	4
v-igg__TCATTTGTCCTATGTT-1	0.0229049	1
v-igg__TCCACACGTATTCGTG-1	0.438819	2
v-igg__TCCACACTCGGTCTAA-1	0.200873	3
v-igg__TCCCGATCAGTATAAG-1	0.21062	2
v-igg__TCCCGATGTTCGTCTC-1	0.245864	2
v-igg__TCGAGGCAGCCCAGCT-1	-0.0370909	1
v-igg__TCGCGTTAGTGAAGAG-1	-0.118411	0
v-igg__TCGCGTTGTCATGCCG-1	0.188181	1
v-igg__TCGGGACGTCTAAAGA-1	0.00658681	1
v-igg__TCGGTAAAGCTAGCCC-1	-0.0895492	0
v-igg__TCGGTAATCAGTTAGC-1	-0.0912181	0
v-igg__TCGTACCGTCCGAGTC-1	0.090349	0
v-igg__TCGTACCTCGATAGAA-1	-0.0221132	0
v-igg__TCTATTGGTTCGTTGA-1	-0.111731	0
v-igg__TCTATTGTCAATCACG-1	-0.141405	1
v-igg__TCTATTGTCGAATGCT-1	-0.0790187	0
v-igg__TCTCATACAGCTGCAC-1	0.139012	1
v-igg__TCTCATATCCTTTCTC-1	0.218604	4
v-igg__TCTCTAAAGAAACGAG-1	0.00616744	0
v-igg__TCTGGAACATCCTTGC-1	-0.0628963	0
v-igg__TCTGGAATCACGCGGT-1	0.230556	4
v-igg__TCTTCGGTCGGTGTTA-1	0.117091	0
v-igg__TGAAAGACAGACGTAG-1	-0.0788834	0
v-igg__TGACGGCAGAGACTTA-1	0.571911	2
v-igg__TGACTAGTCTGTCTAT-1	-0.149338	0
v-igg__TGACTTTTCTCAAGTG-1	0.394449	2
v-igg__TGAGAGGCAGTGGGAT-1	-0.0418362	0
v-igg__TGAGAGGGTTCTGGTA-1	0.0972954	0
v-igg__TGAGCATGTTGGGACA-1	-0.0307073	1
v-igg__TGAGCCGAGCCACGCT-1	-0.23091	0
v-igg__TGAGCCGCAAGAAGAG-1	-0.00145345	1
v-igg__TGAGCCGCAAGCCGCT-1	0.26389	2
v-igg__TGAGCCGTCGGCGCAT-1	-0.0113796	0
v-igg__TGAGCCGTCTTTACAC-1	0.0695091	1
v-igg__TGAGGGACACCAGGCT-1	0.00296891	1
v-igg__TGATTTCTCCGCAAGC-1	-0.108261	0
v-igg__TGCACCTAGGTCGGAT-1	0.0160906	0
v-igg__TGCACCTGTCTACCTC-1	-0.176538	0
v-igg__TGCCCTAAGCCAACAG-1	0.260641	2
v-igg__TGCCCTACAGACGTAG-1	-0.174084	0
v-igg__TGCCCTAGTACAGTTC-1	0.442174	2
v-igg__TGCGCAGCAGGCGATA-1	0.0337289	0
v-igg__TGCGGGTAGTCCCACG-1	0.0538364	0
v-igg__TGCGGGTAGTGACATA-1	-0.00756531	1
v-igg__TGCGTGGAGAGACTTA-1	-0.00447833	0
v-igg__TGCGTGGCATTCACTT-1	-0.180433	0
v-igg__TGCTACCGTATGGTTC-1	0.0101995	0
v-igg__TGCTACCTCGTTGACA-1	-0.0817212	3
v-igg__TGCTGCTAGTTGTCGT-1	0.208966	1
v-igg__TGCTGCTGTATCGCAT-1	0.640461	2
v-igg__TGGACGCAGTCGCCGT-1	0.10599	3
v-igg__TGGACGCTCGGAAATA-1	-0.149994	3
v-igg__TGGCCAGGTACAGACG-1	0.0982894	0
v-igg__TGGCCAGGTGTCTGAT-1	0.357316	2
v-igg__TGGCTGGAGCGATCCC-1	0.0403268	0
v-igg__TGGGAAGGTAAATACG-1	-0.183416	0
v-igg__TGGGCGTAGATATGCA-1	0.205115	2
v-igg__TGGGCGTAGCTGAAAT-1	-0.217007	3
v-igg__TGGGCGTTCGCCCTTA-1	0.463837	2
v-igg__TGGGCGTTCTGTCTAT-1	-0.00180681	0
v-igg__TGGTTAGGTATTCTCT-1	-0.171137	3
v-igg__TGGTTCCAGAGATGAG-1	0.0490792	0
v-igg__TGTATTCAGCAGGCTA-1	0.139453	3
v-igg__TGTATTCGTCCCTTGT-1	-0.117412	3
v-igg__TGTCCCACAATAAGCA-1	0.533309	2
v-igg__TGTCCCACACATGACT-1	0.248915	2
v-igg__TGTGGTAAGTCCGTAT-1	-0.0327456	3
v-igg__TGTGGTACAGCTGCTG-1	-0.0701491	0
v-igg__TGTGGTAGTACGCTGC-1	0.151625	2
v-igg__TGTGTTTTCAGTGTTG-1	-0.0893416	1
v-igg__TGTTCCGAGAGGTAGA-1	-0.205076	1
v-igg__TGTTCCGGTTACGACT-1	0.0541812	0
v-igg__TTAACTCCAGATTGCT-1	-0.0876198	0
v-igg__TTAGGACAGTCGCCGT-1	-0.118672	0
v-igg__TTAGGCATCAACACTG-1	-0.014233	0
v-igg__TTAGTTCAGCATCATC-1	-0.0927879	0
v-igg__TTAGTTCGTGTGGTTT-1	-0.191561	0
v-igg__TTCCCAGTCCAGAGGA-1	-0.0447321	0
v-igg__TTCCCAGTCGCCAGCA-1	0.102988	0
v-igg__TTCGAAGTCTCTGTCG-1	-0.0790165	0
v-igg__TTCGAAGTCTGTTTGT-1	-0.0989559	0
v-igg__TTCGGTCAGTGTCCCG-1	-0.138134	0
v-igg__TTCGGTCGTATCGCAT-1	-0.099506	0
v-igg__TTCGGTCGTTATTCTC-1	0.144045	0
v-igg__TTCTACACAACTGCGC-1	-0.146767	6
v-igg__TTCTCAAAGCGAGAAA-1	0.0563088	0
v-igg__TTCTCAATCACCTTAT-1	-0.070042	5
v-igg__TTCTCCTTCAGCTCTC-1	0.803424	2
v-igg__TTCTTAGAGGTAAACT-1	0.194442	1
v-igg__TTGAACGAGTCGATAA-1	0.125169	1
v-igg__TTGAACGCAACAACCT-1	0.0856547	3
v-igg__TTGAACGGTGTGACCC-1	-0.0669527	0
v-igg__TTGACTTCATCCCACT-1	-0.0291151	0
v-igg__TTGACTTTCCGATATG-1	-0.139892	1
v-igg__TTGCCGTAGCCACGTC-1	0.00493273	2
v-igg__TTGCGTCAGGGCTTGA-1	0.00769933	0
v-igg__TTGCGTCCATCGACGC-1	-0.17816	6
v-igg__TTGCGTCGTTATGTGC-1	0.298922	2
v-igg__TTGGCAACAATGGAGC-1	-0.057439	0
v-igg__TTGTAGGAGCACAGGT-1	-0.082823	3
v-igg__TTGTAGGTCGCCAGCA-1	0.0900416	1
v-igg__TTTACTGAGATAGTCA-1	0.0404105	1
v-igg__TTTACTGCATCGGTTA-1	0.0365545	1
v-igg__TTTCCTCAGGACTGGT-1	0.0642412	0
v-igg__TTTCCTCCATTTGCTT-1	0.288635	3
v-igg__TTTGCGCCACACTGCG-1	0.00510715	1
v-igg__TTTGCGCGTTATCGGT-1	-0.0804583	0
v-igg__TTTGGTTAGGCTAGGT-1	0.0918325	0
v-igg__TTTGGTTCAGACAAAT-1	-0.0369973	3
v-igg__TTTGTCAAGCGTAATA-1	0.244772	2
vphigg__AAACCTGAGAGGGCTT-1	-0.135143	0
vphigg__AAACCTGTCAGAGCTT-1	-0.209337	0
vphigg__AAAGATGCAGACAGGT-1	0.66769	2
vphigg__AAAGCAAGTAAGTGTA-1	0.195225	2
vphigg__AAAGCAAGTAGTGAAT-1	0.29464	1
vphigg__AAAGTAGCAGATGAGC-1	-0.145218	0
vphigg__AAATGCCCACGAAACG-1	-0.215133	0
vphigg__AAATGCCCATTCTTAC-1	0.114096	3
vphigg__AACACGTGTAGGCATG-1	0.371916	2
vphigg__AACCATGAGCGATATA-1	-0.0486489	0
vphigg__AACCGCGAGCACCGCT-1	0.294935	2
vphigg__AACCGCGCAAATCCGT-1	-0.0680748	0
vphigg__AACCGCGCAGGGTACA-1	0.12648	0
vphigg__AACTCAGCAGCCTGTG-1	-0.0683024	6
vphigg__AACTCAGTCCGCGCAA-1	0.236513	2
vphigg__AACTCCCTCCTGCCAT-1	0.0250398	1
vphigg__AACTCTTAGCCGATTT-1	0.117643	2
vphigg__AACTCTTCACGGCTAC-1	0.169157	2
vphigg__AACTCTTGTCAAACTC-1	0.0645278	0
vphigg__AACTCTTGTGGTCCGT-1	0.131	1
vphigg__AACTGGTTCGGAGCAA-1	-0.134359	0
vphigg__AACTTTCCAGACACTT-1	-0.0278116	0
vphigg__AACTTTCCATGCCACG-1	0.0389778	4
vphigg__AAGACCTTCACGGTTA-1	-0.0461171	1
vphigg__AAGGAGCCAACACCTA-1	0.0043089	0
vphigg__AAGGTTCCAAGTTGTC-1	-0.0712316	0
vphigg__AAGGTTCCACATTCGA-1	0.195409	1
vphigg__AAGGTTCCATCTGGTA-1	-0.0613118	0
vphigg__AAGTCTGCACAGCCCA-1	-0.162489	0
vphigg__AATCGGTAGGCTAGAC-1	-0.14716	3
vphigg__AATCGGTTCACAGTAC-1	-0.201461	0
vphigg__ACACCAAGTATATGGA-1	-0.0690519	0
vphigg__ACACCAATCACCCGAG-1	-0.108714	0
vphigg__ACACCAATCATTGCGA-1	0.023663	2
vphigg__ACACCGGGTCGTGGCT-1	-0.0087084	1
vphigg__ACACCGGTCAGGTTCA-1	-0.141308	0
vphigg__ACACTGAAGAGCAATT-1	-0.0873061	1
vphigg__ACACTGAAGCCAGTTT-1	-0.0455805	4
vphigg__ACACTGAAGTGACATA-1	-0.114129	0
vphigg__ACACTGATCAGCTGGC-1	-0.186704	1
vphigg__ACACTGATCGCAAACT-1	-0.0544197	0
vphigg__ACAGCCGCAATGAATG-1	0.057279	4
vphigg__ACAGCCGGTCTCCACT-1	-0.0552196	0
vphigg__ACAGCCGGTTATTCTC-1	-0.162325	1
vphigg__ACAGCCGTCCACTGGG-1	0.227391	2
vphigg__ACAGCCGTCGCGTAGC-1	-0.234506	3
vphigg__ACAGCTAAGAGATGAG-1	0.0306581	4
vphigg__ACAGCTATCCACGTTC-1	-0.105651	0
vphigg__ACATACGAGAGTCTGG-1	-0.164824	1
vphigg__ACATACGCAACAACCT-1	-0.0700732	0
vphigg__ACATCAGAGTCAATAG-1	0.0509057	2
vphigg__ACATCAGTCTACTTAC-1	-0.176919	0
vphigg__ACATGGTAGCGATAGC-1	-0.160785	0
vphigg__ACATGGTTCTATCCCG-1	-0.215816	1
vphigg__ACCAGTAAGACGCTTT-1	-0.127722	0
vphigg__ACCAGTACAAATTGCC-1	-0.184574	0
vphigg__ACCAGTACATGCAATC-1	0.0218177	0
vphigg__ACCAGTAGTTAAGGGC-1	-0.0940512	1
vphigg__ACCAGTATCACAACGT-1	-0.153522	5
vphigg__ACCGTAAAGTGGAGAA-1	-0.194869	0
vphigg__ACCTTTACAAGTTGTC-1	-0.0707863	0
vphigg__ACCTTTACACCGTTGG-1	0.693809	2
vphigg__ACCTTTATCCAGGGCT-1	-0.114192	0
vphigg__ACGAGCCCATATACGC-1	0.375159	2
vphigg__ACGAGGAGTTAAGAAC-1	-0.0982926	0
vphigg__ACGATACAGTTGCAGG-1	0.095327	4
vphigg__ACGATGTCAATAAGCA-1	-0.1461	0
vphigg__ACGATGTCAGTAACGG-1	-0.0240405	1
vphigg__ACGATGTGTCGGATCC-1	-0.0983999	1
vphigg__ACGCAGCCACCGCTAG-1	-0.0849487	0
vphigg__ACGCAGCGTTGGTGGA-1	-0.0810295	0
vphigg__ACGCCAGTCAATACCG-1	0.0816467	1
vphigg__ACGCCGAAGCACGCCT-1	0.14329	1
vphigg__ACGGGCTCACAGTCGC-1	-0.21887	3
vphigg__ACGGGCTTCCAGGGCT-1	0.0777334	1
vphigg__ACGGGTCAGATGGGTC-1	-0.129302	1
vphigg__ACGGGTCAGGGCTCTC-1	0.0232545	2
vphigg__ACGTCAAGTCACTTCC-1	0.100742	2
vphigg__ACTGAACAGATAGGAG-1	-0.105044	1
vphigg__ACTGCTCGTGGTGTAG-1	0.294764	4
vphigg__ACTGCTCTCATGTGGT-1	-0.00458291	0
vphigg__ACTGTCCGTGAAATCA-1	0.250396	2
vphigg__ACTTACTAGGCACATG-1	-0.197121	1
vphigg__ACTTACTCACATCCAA-1	0.358008	2
vphigg__ACTTACTCATTCCTCG-1	0.0554992	0
vphigg__ACTTGTTAGCCCGAAA-1	0.0204086	0
vphigg__ACTTTCAGTCGCTTTC-1	-0.0689227	4
vphigg__AGACGTTGTCTACCTC-1	-0.116315	1
vphigg__AGACGTTGTTCCACGG-1	-0.224497	0
vphigg__AGACGTTTCTACTTAC-1	0.301909	4
vphigg__AGAGCGACAATGGAAT-1	0.243148	1
vphigg__AGAGCGATCCACGTTC-1	0.00104726	3
vphigg__AGAGCTTGTTCGCTAA-1	-0.0852151	0
vphigg__AGAGCTTTCACAGTAC-1	-0.0628933	0
vphigg__AGAGTGGCAGGGAGAG-1	-0.0536012	0
vphigg__AGAGTGGCATGCCCGA-1	-0.0836945	0
vphigg__AGATCTGAGGACATTA-1	-0.0628629	0
vphigg__AGATCTGTCCTCATTA-1	0.102175	0
vphigg__AGATTGCAGTGGTCCC-1	0.482484	2
vphigg__AGATTGCCAGAAGCAC-1	-0.100913	0
vphigg__AGATTGCGTCTGATCA-1	0.051196	2
vphigg__AGCAGCCTCTGCTGTC-1	-0.0839252	1
vphigg__AGCATACAGAATCTCC-1	-0.080953	6
vphigg__AGCATACCACGTAAGG-1	0.00257466	3
vphigg__AGCATACTCATGTCTT-1	0.250979	2
vphigg__AGCGGTCAGACAATAC-1	-0.234241	1
vphigg__AGCGTATAGGCTAGAC-1	-0.0770014	1
vphigg__AGCGTATCAGGGTACA-1	0.329328	4
vphigg__AGCGTATTCACGCGGT-1	0.00619797	3
vphigg__AGCGTATTCCTATGTT-1	-0.242349	0
vphigg__AGCGTCGAGCAGATCG-1	0.0146546	0
vphigg__AGCGTCGTCTAACCGA-1	-0.101703	4
vphigg__AGCTCCTAGAAGGACA-1	-0.137495	1
vphigg__AGCTCCTAGACCCACC-1	0.0347304	1
vphigg__AGCTCCTCAGACGCAA-1	0.1025	1
vphigg__AGCTCCTTCAGTTCGA-1	-0.130152	0
vphigg__AGCTCCTTCATAGCAC-1	-0.0128813	1
vphigg__AGCTCTCCAATAGCAA-1	-0.0948197	0
vphigg__AGCTCTCGTCCTCCAT-1	-0.0740198	0
vphigg__AGCTCTCGTGCATCTA-1	0.0597218	0
vphigg__AGCTTGAAGCGATCCC-1	-0.0592237	0
vphigg__AGCTTGACAAGGACTG-1	0.192767	2
vphigg__AGGCCACTCAGAGCTT-1	0.376272	2
vphigg__AGGCCACTCCTCCTAG-1	-0.207179	0
vphigg__AGGCCGTAGCCCTAAT-1	-0.0420865	0
vphigg__AGGGAGTTCAGTTAGC-1	-0.177157	0
vphigg__AGGGTGAAGGATGGAA-1	-0.279552	0
vphigg__AGGGTGACAGTTTACG-1	-0.180583	6
vphigg__AGGGTGAGTCTAGAGG-1	0.315671	2
vphigg__AGGTCATAGCTACCGC-1	0.0904929	4
vphigg__AGGTCATGTCAGAAGC-1	-0.138378	0
vphigg__AGGTCCGTCTCTGTCG-1	-0.191175	3
vphigg__AGTAGTCCACGCATCG-1	0.0719718	2
vphigg__AGTAGTCGTGTGACCC-1	0.398258	2
vphigg__AGTCTTTAGGTTACCT-1	-0.128102	0
vphigg__AGTCTTTGTCAGTGGA-1	0.20447	2
vphigg__AGTGAGGGTAAGGGCT-1	-0.114337	1
vphigg__AGTGTCAAGAGCTGCA-1	0.430747	2
vphigg__AGTGTCAAGCTAGTCT-1	-0.0951018	0
vphigg__ATAACGCTCCCTCAGT-1	-0.0132559	3
vphigg__ATAAGAGGTCACTTCC-1	-0.119559	3
vphigg__ATAAGAGTCGGATGGA-1	-0.216624	0
vphigg__ATAGACCAGTACATGA-1	-0.0027718	0
vphigg__ATAGACCAGTGGGTTG-1	0.0642517	1
vphigg__ATCACGAAGAGGTAGA-1	-0.221397	0
vphigg__ATCATGGTCCCATTAT-1	-0.025027	0
vphigg__ATCATGGTCTTGCAAG-1	-0.163693	0
vphigg__ATCCGAACATGCAACT-1	0.118109	1
vphigg__ATCGAGTTCCTCCTAG-1	0.129795	2
vphigg__ATCTACTGTGTCCTCT-1	-0.164951	0
vphigg__ATCTACTTCAGTGCAT-1	-0.0377879	0
vphigg__ATGAGGGAGTTGCAGG-1	0.00280818	1
vphigg__ATGCGATAGGGTGTTG-1	0.0955394	1
vphigg__ATGGGAGCAACACGCC-1	0.0772659	1
vphigg__ATTACTCAGCCACGTC-1	-0.148364	1
vphigg__ATTACTCAGGTACTCT-1	0.572152	2
vphigg__ATTACTCAGTGAATTG-1	-0.0951922	0
vphigg__ATTACTCGTGCTAGCC-1	0.218773	6
vphigg__ATTACTCTCCTTGACC-1	-0.282691	0
vphigg__ATTGGACAGTTGTCGT-1	-0.03133	0
vphigg__ATTTCTGAGTGTCTCA-1	0.0120511	1
vphigg__ATTTCTGAGTTTAGGA-1	-0.00977391	0
vphigg__ATTTCTGTCACGACTA-1	-0.0317949	1
vphigg__CAACCAAGTGAAATCA-1	-0.17511	0
vphigg__CAACCTCGTGTGGTTT-1	-0.0198138	1
vphigg__CAACCTCGTTCGTGAT-1	-0.100048	0
vphigg__CAACTAGCAAGGCTCC-1	-0.114371	0
vphigg__CAACTAGTCATGTCCC-1	-0.11136	0
vphigg__CAAGAAACAGCCTTGG-1	-0.197655	1
vphigg__CAAGAAAGTCCGTGAC-1	-0.138086	0
vphigg__CAAGAAAGTGTCAATC-1	-0.142735	1
vphigg__CAAGATCAGCTGGAAC-1	0.022086	1
vphigg__CAAGATCTCAACACCA-1	0.230365	2
vphigg__CAAGGCCAGGATATAC-1	0.0964406	0
vphigg__CACAAACTCAGCAACT-1	-0.152405	0
vphigg__CACACAATCAGCTCTC-1	-0.146967	0
vphigg__CACACAATCTAGAGTC-1	0.0739506	0
vphigg__CACACCTCATTTGCTT-1	0.284374	2
vphigg__CACACCTGTTTGTGTG-1	-0.0197118	0
vphigg__CACAGGCAGAAACCTA-1	0.0732037	3
vphigg__CACAGGCGTACGCTGC-1	0.0916018	0
vphigg__CACAGGCTCCGCGGTA-1	0.0746628	2
vphigg__CACAGTAGTAAGTGGC-1	-0.200256	0
vphigg__CACAGTAGTTGATTGC-1	0.0340785	0
vphigg__CACAGTATCCGAATGT-1	0.0100872	1
vphigg__CACATAGAGCACCGCT-1	-0.26033	3
vphigg__CACATAGAGCTAAGAT-1	0.208925	1
vphigg__CACATTTAGATGAGAG-1	0.0291312	0
vphigg__CACATTTGTTCATGGT-1	0.0625104	1
vphigg__CACCACTGTCTACCTC-1	0.211016	2
vphigg__CACCAGGCAGAGTGTG-1	-0.048721	1
vphigg__CACCAGGGTTATTCTC-1	-0.21227	1
vphigg__CACCTTGGTCTCCATC-1	-0.0530026	0
vphigg__CACCTTGGTTCCCGAG-1	-0.092115	0
vphigg__CAGAATCAGTGACTCT-1	0.351721	2
vphigg__CAGAATCGTGTTGGGA-1	-0.0584622	0
vphigg__CAGAATCTCGCAAGCC-1	0.126298	4
vphigg__CAGAGAGCACGGTAAG-1	0.266027	2
vphigg__CAGATCAAGGAGTAGA-1	0.257585	1
vphigg__CAGATCAAGGCATGGT-1	0.228882	1
vphigg__CAGATCACACGGCGTT-1	-0.0651325	1
vphigg__CAGCATAAGGTCGGAT-1	0.0881317	1
vphigg__CAGCCGACAATTCCTT-1	-0.0719353	1
vphigg__CAGCTAAAGGGTGTTG-1	-0.0606521	0
vphigg__CAGCTAACAGGATTGG-1	-0.11358	1
vphigg__CAGCTAAGTCACCCAG-1	0.0453186	6
vphigg__CAGGTGCAGACAATAC-1	-0.0538912	0
vphigg__CAGGTGCAGGTGCTAG-1	0.0314199	0
vphigg__CAGGTGCAGTTGAGTA-1	-0.0862515	0
vphigg__CATATTCAGCTGCAAG-1	0.0762592	1
vphigg__CATATTCCAAGGACTG-1	0.106454	0
vphigg__CATCAGAAGGTGATTA-1	-0.208735	0
vphigg__CATCAGAGTCATATGC-1	-0.113218	0
vphigg__CATCAGATCTTCCTTC-1	-0.0219299	0
vphigg__CATCCACCACTCGACG-1	0.689742	2
vphigg__CATCGAAAGATGCCTT-1	0.139721	0
vphigg__CATCGAACAGTCGTGC-1	0.574871	2
vphigg__CATCGGGAGCACACAG-1	0.048967	3
vphigg__CATCGGGAGGCTAGAC-1	0.0842275	3
vphigg__CATCGGGTCTGACCTC-1	0.106001	4
vphigg__CATGACACAGCCTATA-1	-0.108207	3
vphigg__CATGCCTAGTAGTGCG-1	0.084161	0
vphigg__CATGCCTAGTGGAGTC-1	-0.075196	0
vphigg__CATTATCCAAGAGTCG-1	0.335812	2
vphigg__CATTATCCAAGGCTCC-1	-0.151617	0
vphigg__CATTATCTCGCCTGTT-1	-0.154046	0
vphigg__CATTATCTCTACCTGC-1	-0.0625048	1
vphigg__CATTCGCCAATGGATA-1	-0.115378	1
vphigg__CATTCGCTCCGCATCT-1	0.0269515	0
vphigg__CCAATCCAGGGTGTGT-1	-0.00429908	0
vphigg__CCAATCCAGTCGCCGT-1	-0.153335	3
vphigg__CCAATCCAGTGCGTGA-1	0.0280368	1
vphigg__CCAATCCGTGATAAGT-1	-0.0606843	1
vphigg__CCACGGACACTGTTAG-1	-0.178335	0
vphigg__CCACGGACACTTACGA-1	-0.217098	0
vphigg__CCACGGACATGGTAGG-1	0.260517	2
vphigg__CCACGGACATTCGACA-1	-0.0894143	0
vphigg__CCACGGATCTCACATT-1	-0.00885014	1
vphigg__CCACTACTCCAAGCCG-1	0.0415198	0
vphigg__CCAGCGAGTCACCTAA-1	1.22385	2
vphigg__CCATGTCCAGATGGCA-1	-0.170022	0
vphigg__CCATGTCGTAGCAAAT-1	-0.0350634	0
vphigg__CCATTCGTCATTGCCC-1	-0.12003	0
vphigg__CCATTCGTCTTGCATT-1	0.01478	1
vphigg__CCCAATCCAACCGCCA-1	-0.103841	1
vphigg__CCCAGTTCATGGTCAT-1	-0.0743622	3
vphigg__CCCATACCAATGTTGC-1	0.0136304	3
vphigg__CCCTCCTAGCAATCTC-1	-0.225419	0
vphigg__CCCTCCTGTGTGTGCC-1	-0.253933	3
vphigg__CCGGTAGCACGTGAGA-1	-0.0444512	0
vphigg__CCGTTCAGTCTACCTC-1	-0.251402	0
vphigg__CCGTTCATCCTATTCA-1	-0.000377634	0
vphigg__CCGTTCATCGGTGTCG-1	0.303348	2
vphigg__CCTAAAGAGTAGGTGC-1	-0.152546	0
vphigg__CCTAAAGCACGAAGCA-1	0.215399	2
vphigg__CCTACACCACGCTTTC-1	0.10902	4
vphigg__CCTACCACAGTCGTGC-1	-0.043608	1
vphigg__CCTACCAGTAAGTGTA-1	-0.0745291	0
vphigg__CCTAGCTGTGTGAATA-1	0.0340039	0
vphigg__CCTAGCTTCACGAAGG-1	-0.157009	0
vphigg__CCTAGCTTCCACTCCA-1	-0.251143	3
vphigg__CCTATTACATAGTAAG-1	0.0752723	4
vphigg__CCTATTACATTTCAGG-1	-0.276511	5
vphigg__CCTCAGTGTATGCTTG-1	-0.0976608	1
vphigg__CCTCAGTTCCGCGGTA-1	-0.0637154	1
vphigg__CCTCTGAAGAGCTATA-1	0.0321118	2
vphigg__CCTCTGAGTGATGTCT-1	0.0703566	1
vphigg__CCTCTGATCTTATCTG-1	0.0633262	0
vphigg__CCTTACGTCTGCAGTA-1	-0.156796	0
vphigg__CCTTCCCAGGAACTGC-1	-0.0062498	1
vphigg__CCTTCCCTCAGGCAAG-1	-0.136039	0
vphigg__CCTTCGACACGTCAGC-1	-0.0439439	1
vphigg__CCTTTCTAGGTGACCA-1	-0.135097	0
vphigg__CCTTTCTAGGTTACCT-1	-0.150878	0
vphigg__CCTTTCTCAAGACGTG-1	-0.0137938	1
vphigg__CCTTTCTCAGGCAGTA-1	-0.0483716	3
vphigg__CGAATGTCATTAGGCT-1	0.000303097	1
vphigg__CGAATGTGTCAACATC-1	0.0551553	0
vphigg__CGACCTTCAATCGGTT-1	-0.151985	1
vphigg__CGAGAAGCAGTCAGAG-1	0.160746	1
vphigg__CGAGAAGCATTAGGCT-1	-0.0199811	1
vphigg__CGAGCCACACAACGCC-1	0.0123871	0
vphigg__CGAGCCACACGTTGGC-1	0.0232531	3
vphigg__CGATCGGCATGGTCTA-1	0.0221337	4
vphigg__CGATGGCCAAGCGCTC-1	-0.151143	1
vphigg__CGATGGCGTTTGACAC-1	-0.00474539	0
vphigg__CGATGTAAGACAGAGA-1	0.20303	2
vphigg__CGATGTAGTTCAGGCC-1	0.028175	1
vphigg__CGATTGACAATGGACG-1	-0.180718	0
vphigg__CGATTGAGTGATGTCT-1	0.273016	4
vphigg__CGATTGAGTGTAATGA-1	-0.067015	0
vphigg__CGATTGATCCGAACGC-1	0.0479583	2
vphigg__CGCGGTAGTAAAGGAG-1	-0.142749	0
vphigg__CGCGTTTAGAGTACCG-1	0.0173271	0
vphigg__CGCGTTTGTCATGCCG-1	0.0594967	0
vphigg__CGCGTTTGTCTTCAAG-1	0.156471	4
vphigg__CGCGTTTTCGCAAGCC-1	-0.162646	1
vphigg__CGCTGGACAAGCGAGT-1	0.634558	2
vphigg__CGCTGGACATGACGGA-1	-0.236463	0
vphigg__CGCTGGAGTATGGTTC-1	-0.197073	0
vphigg__CGCTGGAGTCTAGTGT-1	-0.00651167	0
vphigg__CGCTTCAAGTACTTGC-1	-0.0812519	3
vphigg__CGCTTCAGTCCCTACT-1	0.0638117	3
vphigg__CGCTTCATCTTTAGGG-1	-0.213957	5
vphigg__CGGACACCATTAACCG-1	-0.10569	1
vphigg__CGGACGTAGGGTCTCC-1	0.370319	2
vphigg__CGGACTGAGCTAACAA-1	-0.0598573	1
vphigg__CGGACTGGTACAGCAG-1	-0.0358682	0
vphigg__CGGACTGGTGCAGACA-1	0.118913	3
vphigg__CGGACTGTCTGCAGTA-1	0.0998593	0
vphigg__CGGAGCTGTTTGACAC-1	-0.144465	1
vphigg__CGGAGTCGTCATACTG-1	0.264614	1
vphigg__CGGAGTCTCCTACAGA-1	-0.134139	0
vphigg__CGGAGTCTCGGATGTT-1	-0.177159	3
vphigg__CGGAGTCTCTCACATT-1	-0.040611	0
vphigg__CGGGTCATCCTCAATT-1	0.00799146	0
vphigg__CGGGTCATCTGTGCAA-1	-0.00450448	0
vphigg__CGGTTAACACCACCAG-1	-0.0190448	0
vphigg__CGTAGCGGTGTTGAGG-1	0.0244234	0
vphigg__CGTAGGCCACCGAAAG-1	0.0733171	0
vphigg__CGTAGGCTCCTTGCCA-1	0.0409143	4
vphigg__CGTCAGGAGACATAAC-1	0.359922	2
vphigg__CGTCAGGCACAGATTC-1	0.118937	1
vphigg__CGTCCATAGTGCGATG-1	0.0152963	6
vphigg__CGTCCATCAGCTGTGC-1	0.296363	2
vphigg__CGTCTACCAGTACACT-1	-0.105908	0
vphigg__CGTCTACTCCCTCAGT-1	-0.0322314	0
vphigg__CGTCTACTCGAGAACG-1	0.252748	2
vphigg__CGTGAGCAGGACGAAA-1	-0.138058	0
vphigg__CGTGAGCCAGGCAGTA-1	0.424096	2
vphigg__CGTGAGCTCCCTTGTG-1	-0.00750188	1
vphigg__CGTGAGCTCTATCCTA-1	-0.152936	0
vphigg__CGTGTCTAGGGTATCG-1	-0.0677409	0
vphigg__CGTGTCTTCAAGAAGT-1	-0.168544	1
vphigg__CGTTAGACATACGCCG-1	0.011291	4
vphigg__CGTTAGAGTCGAGATG-1	0.0217408	0
vphigg__CGTTCTGAGGCTACGA-1	-0.303556	0
vphigg__CGTTGGGTCCAGTATG-1	-0.0998439	3
vphigg__CTAATGGGTCCATCCT-1	0.00240679	0
vphigg__CTACACCCATACCATG-1	-0.0388419	1
vphigg__CTACATTTCCTTTACA-1	-0.159898	6
vphigg__CTACCCAAGGAGTTGC-1	-0.121143	6
vphigg__CTACCCATCGCAAGCC-1	-0.0379254	0
vphigg__CTAGCCTCAAGCCGCT-1	0.147324	1
vphigg__CTAGTGAGTTTCCACC-1	-0.149699	1
vphigg__CTCAGAAGTAGCCTAT-1	0.0121326	0
vphigg__CTCCTAGGTCCGAAGA-1	-0.0255946	1
vphigg__CTCCTAGGTCTAACGT-1	0.0012597	1
vphigg__CTCCTAGGTTATGCGT-1	0.438668	2
vphigg__CTCGAAACAGGACCCT-1	-0.132464	0
vphigg__CTCGAAAGTCGATTGT-1	-0.0433297	1
vphigg__CTCGAGGCATGTCCTC-1	0.133637	4
vphigg__CTCGAGGGTCAGATAA-1	0.297967	2
vphigg__CTCGGGAAGAGGTTAT-1	0.0104404	0
vphigg__CTCGGGACAAGAGGCT-1	-0.0319129	0
vphigg__CTCGGGATCACCGGGT-1	1.09819	2
vphigg__CTCGTACGTATCACCA-1	0.262674	2
vphigg__CTCGTACGTTCAGTAC-1	-0.0130747	0
vphigg__CTCGTCATCTGTCAAG-1	-0.100582	3
vphigg__CTCTAATGTGCCTTGG-1	0.217336	0
vphigg__CTCTAATTCGACGGAA-1	-0.0589469	0
vphigg__CTCTAATTCGGCTTGG-1	-0.0738866	1
vphigg__CTCTACGTCACCACCT-1	0.594826	2
vphigg__CTCTACGTCAGCATGT-1	0.158437	2
vphigg__CTCTGGTGTACCCAAT-1	-0.203844	1
vphigg__CTGAAGTCAGCCTTTC-1	-0.0500144	0
vphigg__CTGATAGGTGTATGGG-1	-0.199204	1
vphigg__CTGATAGTCCTTGGTC-1	-0.145586	1
vphigg__CTGATCCTCACTGGGC-1	0.347764	1
vphigg__CTGATCCTCTTGTCAT-1	-0.105916	0
vphigg__CTGCTGTAGCAGCCTC-1	-0.0779034	4
vphigg__CTGGTCTGTTCTCATT-1	-0.168296	1
vphigg__CTGGTCTTCAACACGT-1	-0.0559095	1
vphigg__CTGTGCTAGGCACATG-1	0.0208424	0
vphigg__CTGTGCTAGTCGTTTG-1	0.0557399	3
vphigg__CTGTTTACATAGTAAG-1	-0.172432	0
vphigg__CTGTTTACATGGTTGT-1	0.108896	4
vphigg__CTTACCGAGGAGTCTG-1	-0.0172396	1
vphigg__CTTACCGCATGGTTGT-1	-0.199187	0
vphigg__CTTAGGAAGGCGACAT-1	-0.00419178	0
vphigg__CTTAGGACAAAGCGGT-1	0.141762	3
vphigg__CTTAGGAGTCCGCTGA-1	-0.214488	0
vphigg__CTTTGCGTCATGTCTT-1	-0.000791676	0
vphigg__GAAACTCAGACTGTAA-1	-0.0828728	1
vphigg__GAAACTCCAATCTGCA-1	0.153864	1
vphigg__GAAACTCGTCCTAGCG-1	-0.174621	0
vphigg__GAAACTCGTGGAAAGA-1	0.061741	0
vphigg__GAAATGAAGGCTCATT-1	0.385549	2
vphigg__GAAATGAAGGGAAACA-1	0.511556	2
vphigg__GAAATGATCGTATCAG-1	-0.196074	1
vphigg__GAACATCTCCGCGGTA-1	0.0363022	0
vphigg__GAACATCTCGGCTTGG-1	-0.233598	0
vphigg__GAACCTATCTAGAGTC-1	-0.049054	0
vphigg__GAACGGAAGATCCTGT-1	-0.0348819	0
vphigg__GAAGCAGCACATGTGT-1	0.0432671	2
vphigg__GAAGCAGTCAGCTCTC-1	0.159236	1
vphigg__GAAGCAGTCCCAGGTG-1	-0.149597	3
vphigg__GAATGAACACGCCAGT-1	0.069264	3
vphigg__GAATGAACATTAGCCA-1	0.181466	2
vphigg__GACACGCGTCAGCTAT-1	-0.104939	3
vphigg__GACACGCGTCTAACGT-1	0.0855063	0
vphigg__GACACGCTCTTGGGTA-1	0.207252	2
vphigg__GACAGAGCATGACGGA-1	0.430711	2
vphigg__GACAGAGGTCCTAGCG-1	-0.100801	0
vphigg__GACAGAGTCAGGCAAG-1	-0.0695859	0
vphigg__GACCAATCACGAAGCA-1	0.0855781	1
vphigg__GACCAATCAGGTCGTC-1	0.027086	1
vphigg__GACCAATGTTCCCTTG-1	-0.148634	0
vphigg__GACGCGTGTTCTCATT-1	-0.0351327	0
vphigg__GACGCGTTCCACTGGG-1	-0.216474	5
vphigg__GACGTTAGTATAGGTA-1	0.0194386	0
vphigg__GACTACAAGAATCTCC-1	-0.0585192	1
vphigg__GACTACAAGAGGTACC-1	0.0511936	0
vphigg__GACTACAAGTACGTAA-1	-0.123837	0
vphigg__GACTACACAATAAGCA-1	0.0555881	3
vphigg__GACTACACAGAAGCAC-1	1.17327	2
vphigg__GACTGCGGTCGACTGC-1	-0.132289	1
vphigg__GACTGCGGTGCTTCTC-1	0.325027	2
vphigg__GACTGCGTCTTACCGC-1	0.0639691	0
vphigg__GAGCAGATCACAGGCC-1	-0.042183	0
vphigg__GAGGTGAGTAAGTTCC-1	-0.123015	0
vphigg__GAGGTGATCGTAGATC-1	0.306324	2
vphigg__GAGTCCGAGGACCACA-1	-0.085199	6
vphigg__GAGTCCGAGTTCGCAT-1	0.0678587	0
vphigg__GAGTCCGCAATCCGAT-1	0.415367	2
vphigg__GAGTCCGCATGCAACT-1	-0.0760866	0
vphigg__GAGTCCGCATGGGACA-1	-0.313556	0
vphigg__GAGTCCGTCAGCTCTC-1	-0.0916466	4
vphigg__GAGTCCGTCATGGTCA-1	0.193802	2
vphigg__GATCAGTAGCTCTCGG-1	0.213633	2
vphigg__GATCAGTAGTGGGCTA-1	0.0827381	4
vphigg__GATCAGTCATCGATGT-1	-0.105487	1
vphigg__GATCAGTGTCGACTGC-1	-0.0829051	1
vphigg__GATCGATAGCTAACAA-1	0.505052	2
vphigg__GATCGATCAACGATCT-1	0.238937	2
vphigg__GATCGATTCGTATCAG-1	-0.0237097	0
vphigg__GATCGCGGTCCAAGTT-1	-0.121965	0
vphigg__GATCGCGGTTAGAACA-1	-0.0660714	0
vphigg__GATCGTATCTCCAACC-1	0.0403244	4
vphigg__GATCTAGCAAAGGAAG-1	-0.0615791	0
vphigg__GATCTAGCAAGGACAC-1	-0.109413	1
vphigg__GATGAAAGTACCGTAT-1	0.0684783	0
vphigg__GATGAAATCATGGTCA-1	0.108215	2
vphigg__GATGAGGCAATAACGA-1	-0.229478	0
vphigg__GATGAGGCACGGCGTT-1	-0.172422	0
vphigg__GATTCAGTCATCACCC-1	-0.246354	0
vphigg__GCAATCAAGCGGCTTC-1	0.0451635	1
vphigg__GCAATCAGTAGTACCT-1	-0.0769897	1
vphigg__GCACTCTGTGTCTGAT-1	0.588693	2
vphigg__GCAGCCAAGCAATCTC-1	-0.105698	0
vphigg__GCAGCCATCAGGCAAG-1	-0.0831439	4
vphigg__GCAGTTAAGACTACAA-1	-0.0622296	0
vphigg__GCAGTTACAACTGCGC-1	0.0373853	0
vphigg__GCATACACAATGTAAG-1	0.00158604	0
vphigg__GCATACACATCTACGA-1	0.160893	1
vphigg__GCATGATCACAGGCCT-1	-0.130006	0
vphigg__GCATGCGGTAAGTGTA-1	-0.0115638	0
vphigg__GCATGTAAGCTCAACT-1	0.028335	0
vphigg__GCCAAATGTTAGTGGG-1	-0.0699343	0
vphigg__GCGCAACTCGGACAAG-1	-0.135591	1
vphigg__GCGCAGTAGCTGAACG-1	-0.0835577	0
vphigg__GCGCAGTTCGCCATAA-1	-0.130237	3
vphigg__GCGCCAAAGCTGTCTA-1	0.38043	2
vphigg__GCGCCAACATCTCGCT-1	-0.105857	0
vphigg__GCGCCAACATGGATGG-1	0.165813	0
vphigg__GCGCGATAGTAATCCC-1	-0.0305829	0
vphigg__GCGGGTTGTATTCTCT-1	0.525406	2
vphigg__GCGGGTTTCCGTACAA-1	-0.136581	0
vphigg__GCTCCTAAGAATCTCC-1	-0.150911	1
vphigg__GCTCTGTCAATAGCAA-1	0.36623	2
vphigg__GCTCTGTCAGTTAACC-1	0.0970906	1
vphigg__GCTGCAGAGGGAGTAA-1	-0.109334	3
vphigg__GCTGCAGTCCTCGCAT-1	-0.0995663	0
vphigg__GCTGCAGTCTACTTAC-1	-0.107958	0
vphigg__GCTGGGTCACTGAAGG-1	-0.231586	0
vphigg__GCTGGGTGTCAGCTAT-1	0.0618679	0
vphigg__GCTTCCACACAAGACG-1	0.020832	0
vphigg__GCTTGAAAGCAATATG-1	0.0322498	1
vphigg__GCTTGAAGTTCCAACA-1	0.0561677	0
vphigg__GCTTGAATCCGAATGT-1	-0.292354	0
vphigg__GGAAAGCAGTCAAGGC-1	-0.1776	0
vphigg__GGAAAGCCAATAGAGT-1	-0.0315944	1
vphigg__GGAACTTAGACGCTTT-1	0.00706618	1
vphigg__GGAACTTGTTATTCTC-1	0.655765	2
vphigg__GGAATAAAGGACGAAA-1	0.0456786	1
vphigg__GGAATAACAGTTAACC-1	-0.075979	3
vphigg__GGAATAAGTGCGAAAC-1	0.0126762	3
vphigg__GGAATAATCGGCCGAT-1	-0.0852516	0
vphigg__GGACAAGCATGATCCA-1	0.233217	1
vphigg__GGACAAGGTTCCACGG-1	-0.0608342	0
vphigg__GGACAAGTCTCTAAGG-1	0.0980542	1
vphigg__GGACATTAGTGGAGTC-1	-0.100513	0
vphigg__GGACATTGTACCGTAT-1	-0.0982873	0
vphigg__GGACGTCAGAGGTTAT-1	-0.17166	0
vphigg__GGAGCAAAGGGAACGG-1	-0.123162	0
vphigg__GGAGCAAAGTCCTCCT-1	-0.19377	0
vphigg__GGAGCAAGTTGTGGAG-1	0.20984	2
vphigg__GGATGTTGTTCGTGAT-1	-0.022961	0
vphigg__GGATGTTTCGGCCGAT-1	-0.110114	0
vphigg__GGCAATTCACAAGACG-1	0.0184562	3
vphigg__GGCAATTCACCTATCC-1	0.427664	2
vphigg__GGCAATTCATGAGCGA-1	1.05501	2
vphigg__GGCAATTGTGTCAATC-1	-0.131666	0
vphigg__GGCCGATGTAGTGAAT-1	-0.0536735	1
vphigg__GGCCGATGTCGCTTCT-1	0.1647	2
vphigg__GGCGACTAGCGATAGC-1	-0.177859	1
vphigg__GGCGACTGTGATAAGT-1	-0.140556	1
vphigg__GGCGTGTGTATATGAG-1	0.0867975	0
vphigg__GGCGTGTGTTACGGAG-1	0.220148	1
vphigg__GGCTCGAAGCCAGAAC-1	-0.15035	5
vphigg__GGCTCGACAACTGCGC-1	0.646662	2
vphigg__GGCTCGATCCGTTGTC-1	0.363505	2
vphigg__GGGACCTAGATGCGAC-1	0.0470408	0
vphigg__GGGACCTAGGAACTGC-1	-0.0226785	1
vphigg__GGGACCTAGGCTACGA-1	0.0240081	0
vphigg__GGGACCTCAGGGAGAG-1	-0.0468192	0
vphigg__GGGACCTCAGTCTTCC-1	-0.180136	6
vphigg__GGGAGATGTCTAAAGA-1	-0.130277	0
vphigg__GGGATGACATCACAAC-1	-0.0824484	1
vphigg__GGGCACTGTACTCTCC-1	-0.118458	0
vphigg__GGGCACTGTATAAACG-1	-0.271652	0
vphigg__GGGCACTTCCTTTACA-1	-0.106641	0
vphigg__GGGCACTTCGAGAACG-1	0.459736	2
vphigg__GGGCATCAGGCCCTCA-1	-0.269206	0
vphigg__GGGTCTGCAATGGAAT-1	0.100426	0
vphigg__GGGTCTGGTCGACTGC-1	-0.103754	0
vphigg__GGGTCTGGTGCGAAAC-1	-0.0882129	1
vphigg__GGGTCTGTCTGATTCT-1	0.209718	2
vphigg__GGGTTGCCAGCTGTGC-1	-0.0958174	0
vphigg__GGTATTGAGAGGTTAT-1	0.0486132	4
vphigg__GGTGAAGCAAGTACCT-1	-0.0121301	0
vphigg__GGTGAAGGTCAGAAGC-1	-0.102655	0
vphigg__GGTGCGTCACGCATCG-1	-0.0116736	0
vphigg__GGTGCGTTCGGCTTGG-1	1.06268	2
vphigg__GGTGTTAAGGTAGCTG-1	-0.235399	0
vphigg__GGTGTTAGTTATTCTC-1	-0.0161446	0
vphigg__GGTGTTATCTGTCTCG-1	-0.148065	0
vphigg__GTACTCCAGCAGACTG-1	0.486854	2
vphigg__GTACTCCGTCTAACGT-1	-0.210582	1
vphigg__GTACTCCTCCTGTACC-1	-0.120207	3
vphigg__GTACTTTAGACGCTTT-1	-0.0529786	0
vphigg__GTACTTTAGCTCAACT-1	-0.180192	1
vphigg__GTACTTTTCTGGTGTA-1	-0.100797	0
vphigg__GTAGTCAAGTAGCCGA-1	0.533962	2
vphigg__GTATCTTCACGACGAA-1	-0.0121566	1
vphigg__GTCAAGTCATCCGTGG-1	-0.00540744	1
vphigg__GTCACAACAAGGCTCC-1	0.478031	2
vphigg__GTCACAATCTTGAGAC-1	0.179444	3
vphigg__GTCACGGTCCACGAAT-1	-0.0947372	0
vphigg__GTCACGGTCCAGTAGT-1	0.130294	2
vphigg__GTCATTTAGGTTCCTA-1	0.000464208	1
vphigg__GTCATTTCAGCTGTTA-1	-0.0174386	0
vphigg__GTCATTTGTATTACCG-1	-0.0435738	0
vphigg__GTCCTCAGTTGGTTTG-1	0.110457	1
vphigg__GTCGGGTCACGACGAA-1	0.0993517	1
vphigg__GTCTCGTAGCTCTCGG-1	-0.00516078	1
vphigg__GTCTTCGAGCGCCTCA-1	-0.0868275	4
vphigg__GTCTTCGGTGGAAAGA-1	-0.00892751	3
vphigg__GTGCGGTAGACCACGA-1	-0.130317	0
vphigg__GTGCGGTTCAACGGCC-1	-0.0744731	0
vphigg__GTGCTTCCATGGTTGT-1	-0.0329603	0
vphigg__GTGGGTCAGCTAACTC-1	-0.111352	0
vphigg__GTGTGCGAGCTCTCGG-1	-0.101741	0
vphigg__GTGTGCGTCCCAACGG-1	0.0997483	1
vphigg__GTGTGCGTCCTGTAGA-1	0.12764	0
vphigg__GTGTTAGAGTAATCCC-1	-0.248315	0
vphigg__GTTAAGCCACAGGTTT-1	-0.0330207	1
vphigg__GTTAAGCTCAGTACGT-1	-0.110331	0
vphigg__GTTACAGAGAGGGCTT-1	-0.0768153	0
vphigg__GTTCATTAGGGTCTCC-1	-0.00112492	0
vphigg__GTTCATTCAGAAGCAC-1	-0.131522	0
vphigg__GTTCATTGTAAACCTC-1	-0.0312384	0
vphigg__GTTCGGGTCCTATGTT-1	-0.145779	0
vphigg__GTTCGGGTCGTAGATC-1	-0.0488309	0
vphigg__GTTCTCGCACTTAAGC-1	-0.123695	0
vphigg__GTTCTCGGTAAATGTG-1	0.20372	2
vphigg__GTTTCTACAGCTATTG-1	-0.036113	3
vphigg__TAAACCGAGCCCGAAA-1	-0.0707646	1
vphigg__TAAACCGGTGCTGTAT-1	1.40841	2
vphigg__TAAGAGAAGGATTCGG-1	-0.135203	4
vphigg__TAAGAGACAAGGACAC-1	0.144522	2
vphigg__TAAGCGTAGCACACAG-1	-0.0814756	0
vphigg__TAAGCGTGTCATGCCG-1	-0.0681828	0
vphigg__TAAGCGTTCAACGGCC-1	-0.103805	1
vphigg__TAAGTGCAGATACACA-1	-0.143548	0
vphigg__TAAGTGCAGGATGTAT-1	-0.282404	6
vphigg__TAAGTGCGTGCACTTA-1	-0.274243	1
vphigg__TACACGAGTGAACCTT-1	-0.064054	0
vphigg__TACAGTGGTCACTTCC-1	0.141746	0
vphigg__TACCTATAGTGGTAGC-1	-0.0271172	0
vphigg__TACCTATCAAGTCATC-1	-0.0716313	1
vphigg__TACCTATTCAACACCA-1	-0.0231678	1
vphigg__TACCTATTCATTCACT-1	-0.00913398	1
vphigg__TACCTTACAACACGCC-1	0.0836591	3
vphigg__TACCTTACATGGTCTA-1	-0.0881215	0
vphigg__TACGGGCAGGCCCGTT-1	0.0851961	1
vphigg__TACGGGCCACATGTGT-1	0.152733	2
vphigg__TACGGTATCTCTGCTG-1	-0.0769644	0
vphigg__TACTCATCATGCCTAA-1	-0.113572	3
vphigg__TACTCGCCAGTAACGG-1	-0.0422033	0
vphigg__TACTCGCTCCTGCTTG-1	-0.141029	0
vphigg__TACTTACCACTTCTGC-1	-0.101558	0
vphigg__TACTTACCATCAGTCA-1	0.353293	2
vphigg__TACTTGTAGCCCAACC-1	-0.0467421	0
vphigg__TACTTGTCACCGAATT-1	-0.154916	0
vphigg__TAGACCAGTCCCTTGT-1	0.294996	2
vphigg__TAGACCAGTGATGATA-1	0.106472	1
vphigg__TAGACCAGTTCTGTTT-1	-0.0438424	0
vphigg__TAGAGCTGTAGAGCTG-1	-0.148486	5
vphigg__TAGAGCTGTCACAAGG-1	-0.0437663	3
vphigg__TAGCCGGCAAGCTGAG-1	0.161882	2
vphigg__TAGGCATAGGAATGGA-1	-0.0914854	3
vphigg__TAGTGGTTCCCTAACC-1	-0.161735	0
vphigg__TAGTTGGAGCAAATCA-1	-0.0925388	1
vphigg__TAGTTGGCACATTTCT-1	-0.132872	0
vphigg__TATCAGGCACATAACC-1	0.00848337	0
vphigg__TATCAGGGTCCGTTAA-1	0.100857	2
vphigg__TATGCCCCAATTCCTT-1	-0.0746224	0
vphigg__TATGCCCTCCAGGGCT-1	-0.228026	0
vphigg__TATTACCTCGGCGCAT-1	-0.103343	0
vphigg__TCAACGAGTAGAGCTG-1	-0.0389332	1
vphigg__TCAACGAGTCAAAGAT-1	0.153706	3
vphigg__TCAACGAGTGCTAGCC-1	-0.014086	1
vphigg__TCACAAGGTCTCAACA-1	-0.0683838	0
vphigg__TCACGAAAGATGCGAC-1	0.10547	0
vphigg__TCACGAAAGTTAACGA-1	0.166858	4
vphigg__TCAGATGCAATCTGCA-1	-0.0975422	0
vphigg__TCAGCAAAGCGTCTAT-1	-0.101008	0
vphigg__TCAGCAATCTTGACGA-1	-0.0146183	3
vphigg__TCAGCTCCAGACAAGC-1	-0.0570444	0
vphigg__TCAGGATCAAGTTGTC-1	-0.0451651	1
vphigg__TCAGGATGTCATACTG-1	0.465792	2
vphigg__TCAGGTAGTAGCGATG-1	0.233301	2
vphigg__TCATTACCACCTCGTT-1	-0.112381	0
vphigg__TCATTACGTTAAGGGC-1	-0.215941	0
vphigg__TCATTACGTTCCGGCA-1	-0.10984	0
vphigg__TCATTACGTTCTGAAC-1	-0.0520403	0
vphigg__TCATTACTCATCTGCC-1	0.193957	2
vphigg__TCATTTGCATCTCCCA-1	0.019845	0
vphigg__TCCACACGTAAGTGTA-1	0.0594243	3
vphigg__TCCCGATTCCCTGACT-1	-0.010127	4
vphigg__TCGAGGCAGTCACGCC-1	-0.310955	0
vphigg__TCGAGGCTCGCTTGTC-1	-0.189885	1
vphigg__TCGCGAGCATGGAATA-1	0.115825	4
vphigg__TCGCGAGGTTAGTGGG-1	0.065049	0
vphigg__TCGCGTTAGCTAGCCC-1	-0.106588	0
vphigg__TCGCGTTGTAAGGGCT-1	-0.0520527	4
vphigg__TCGGGACAGCTCCTTC-1	0.529298	2
vphigg__TCGGGACGTTCAGGCC-1	-0.114985	0
vphigg__TCGGGACGTTGCGCAC-1	-0.20298	0
vphigg__TCGGGACTCATTGCGA-1	-0.0195943	4
vphigg__TCGGTAAAGTCAATAG-1	0.0262002	0
vphigg__TCGGTAACATCGTCGG-1	0.0411995	1
vphigg__TCGTACCAGGAGCGTT-1	0.063619	0
vphigg__TCGTACCCAAGCGAGT-1	-0.0279728	0
vphigg__TCGTACCCATGGTCAT-1	0.174077	0
vphigg__TCGTACCTCAGAGACG-1	-0.081489	3
vphigg__TCTATTGAGGTAGCCA-1	-0.0595741	1
vphigg__TCTATTGCAATGGACG-1	0.118814	1
vphigg__TCTCATAAGGGATGGG-1	0.0277862	1
vphigg__TCTCTAATCGAATCCA-1	-0.00899409	3
vphigg__TCTCTAATCTGTTGAG-1	-0.0430251	0
vphigg__TCTGAGACAAGCGATG-1	-0.136453	0
vphigg__TCTGAGAGTCAGCTAT-1	-0.036218	3
vphigg__TCTGGAACAATAAGCA-1	-0.0182092	4
vphigg__TCTGGAACATCTACGA-1	-0.00960765	0
vphigg__TCTTCGGAGTTGAGAT-1	-0.065263	0
vphigg__TCTTCGGCACGGTGTC-1	0.0862998	1
vphigg__TCTTCGGGTCAGATAA-1	0.275572	1
vphigg__TCTTCGGGTTCCACAA-1	0.0334414	4
vphigg__TCTTTCCGTGGAAAGA-1	-0.210404	0
vphigg__TGACAACTCCATGAGT-1	-0.0418867	0
vphigg__TGACGGCGTCCAGTTA-1	-0.210652	0
vphigg__TGACGGCGTCGAAAGC-1	-0.0744162	0
vphigg__TGACGGCTCACAGTAC-1	0.300451	2
vphigg__TGACTAGCAGATGAGC-1	0.206445	4
vphigg__TGACTAGCAGGATCGA-1	-0.295616	0
vphigg__TGACTAGGTCGAGATG-1	0.0785696	0
vphigg__TGACTAGTCACGATGT-1	-0.0876333	1
vphigg__TGACTTTTCCGCAGTG-1	-0.0821893	0
vphigg__TGAGAGGCACACCGCA-1	-0.0555032	0
vphigg__TGAGAGGTCTGAAAGA-1	0.139819	2
vphigg__TGAGCATCAATAACGA-1	0.0771469	0
vphigg__TGAGCATTCTTGAGGT-1	-0.0173998	0
vphigg__TGAGCCGAGAGTGACC-1	-0.110333	0
vphigg__TGAGCCGAGGAGCGAG-1	0.002083	3
vphigg__TGATTTCAGCTGGAAC-1	-0.0368558	0
vphigg__TGATTTCTCATCGATG-1	-0.0144383	3
vphigg__TGCACCTCAATTCCTT-1	-0.0395236	3
vphigg__TGCACCTTCGGTCCGA-1	0.202658	4
vphigg__TGCCAAAAGTATGACA-1	0.0653147	1
vphigg__TGCCAAACATCCGGGT-1	-0.0446838	1
vphigg__TGCCAAAGTCTTGTCC-1	-0.107092	0
vphigg__TGCCCATAGTTGTAGA-1	-0.0931141	3
vphigg__TGCCCATTCGATAGAA-1	0.563221	2
vphigg__TGCCCTATCATGCTCC-1	-0.079767	0
vphigg__TGCGCAGAGTAGCCGA-1	0.00193205	1
vphigg__TGCGCAGGTAGGCATG-1	0.151642	1
vphigg__TGCGCAGGTCCTCTTG-1	-0.0186294	0
vphigg__TGCGCAGGTGTTGAGG-1	-0.147041	3
vphigg__TGCGCAGTCCCTGACT-1	0.253871	0
vphigg__TGCGCAGTCTGCGACG-1	0.336412	1
vphigg__TGCGGGTAGGCGATAC-1	-0.22961	0
vphigg__TGCGGGTCATGCAATC-1	-0.0816935	1
vphigg__TGCGGGTGTACAGTGG-1	-0.0810469	0
vphigg__TGCGGGTTCGTCTGAA-1	-0.0590352	1
vphigg__TGCGTGGCAAGCGCTC-1	-0.105966	0
vphigg__TGCTACCTCGTTGACA-1	0.0211342	0
vphigg__TGCTGCTGTGTTGAGG-1	-0.0620669	0
vphigg__TGCTGCTTCGAGCCCA-1	0.0537678	0
vphigg__TGGACGCCACCTGGTG-1	0.0447098	1
vphigg__TGGCCAGGTTCGTGAT-1	-0.138673	0
vphigg__TGGCCAGTCATCGCTC-1	-0.0951625	6
vphigg__TGGCGCAAGCGTGTCC-1	-0.157669	3
vphigg__TGGCGCAGTTCGTTGA-1	0.127458	1
vphigg__TGGCTGGAGGGATCTG-1	0.376889	2
vphigg__TGGGAAGAGTTGTCGT-1	-0.112001	3
vphigg__TGGGCGTAGTCCAGGA-1	-0.156755	0
vphigg__TGGGCGTGTATATGGA-1	0.516714	2
vphigg__TGGGCGTTCCTTTACA-1	0.254766	1
vphigg__TGGTTAGTCCCTAATT-1	-0.198755	1
vphigg__TGGTTCCAGCCATCGC-1	0.0554148	0
vphigg__TGGTTCCAGGGATGGG-1	-0.0424617	0
vphigg__TGGTTCCTCGGCGCTA-1	-0.0039624	6
vphigg__TGTATTCAGAGGGCTT-1	-0.0186742	0
vphigg__TGTATTCCATCACGAT-1	-0.14858	0
vphigg__TGTATTCCATGGATGG-1	0.0538447	0
vphigg__TGTATTCTCATTCACT-1	-0.0328505	1
vphigg__TGTCCCAAGCTAGGCA-1	-0.0903674	0
vphigg__TGTCCCAAGGGCTCTC-1	-0.0679902	3
vphigg__TGTCCCAAGTCAAGCG-1	-0.0977499	1
vphigg__TGTCCCAGTACCAGTT-1	0.876051	2
vphigg__TGTCCCATCGCTGATA-1	-0.209928	3
vphigg__TGTGGTACACCATCCT-1	-0.212613	0
vphigg__TGTGGTATCATCGATG-1	0.198033	2
vphigg__TGTTCCGCAAGGACAC-1	0.532987	2
vphigg__TGTTCCGCATCTCGCT-1	0.050827	0
vphigg__TTAACTCGTTATCACG-1	-0.0780727	0
vphigg__TTAGGCACACGGATAG-1	-0.246649	0
vphigg__TTAGGCAGTCACTTCC-1	0.00560614	4
vphigg__TTAGGCATCCGCATCT-1	-0.186811	0
vphigg__TTATGCTCAGCTTCGG-1	-0.137423	0
vphigg__TTATGCTTCATTCACT-1	0.057535	1
vphigg__TTCCCAGAGGGATGGG-1	-0.145239	1
vphigg__TTCCCAGAGTCAAGCG-1	-0.191322	1
vphigg__TTCCCAGTCCGTTGTC-1	0.0818893	0
vphigg__TTCCCAGTCGGAAATA-1	0.115993	2
vphigg__TTCTACACAATAGAGT-1	0.0778522	0
vphigg__TTCTACACAGGGTATG-1	0.737809	2
vphigg__TTCTACACATATACGC-1	-0.0350713	0
vphigg__TTCTCCTAGACAAAGG-1	0.0348843	1
vphigg__TTCTCCTAGAGGGATA-1	-0.0725859	0
vphigg__TTCTCCTAGATATGCA-1	0.182196	2
vphigg__TTCTCCTTCCACGAAT-1	-0.0470386	0
vphigg__TTCTTAGGTCGGCATC-1	-0.197789	0
vphigg__TTCTTAGTCCTCTAGC-1	0.092012	1
vphigg__TTGAACGGTTCCATGA-1	0.0675862	3
vphigg__TTGCCGTCAAAGGAAG-1	0.0514586	1
vphigg__TTGCCGTCATCAGTAC-1	-0.0491441	0
vphigg__TTGCCGTGTCCAGTGC-1	0.122816	1
vphigg__TTGGAACCACCAGGCT-1	-0.0828365	0
vphigg__TTGGAACCACCGAATT-1	-0.067741	0
vphigg__TTGGAACGTGACGGTA-1	-0.00203572	4
vphigg__TTGGCAAAGCTTTGGT-1	-0.0399826	1
vphigg__TTGTAGGCAGCGTTCG-1	0.15299	1
vphigg__TTGTAGGTCTGATTCT-1	-0.149487	3
vphigg__TTTACTGCAAACTGCT-1	-0.136682	3
vphigg__TTTCCTCTCGCATGAT-1	0.112576	1
vphigg__TTTGGTTTCGATCCCT-1	0.0332529	1
vphigg__TTTGGTTTCGTTTGCC-1	0.0307711	1

## Sheet: Fig4a,e
Fig 4a,e
Discovery					Replication
Status	CellState	Proportion	CellType		Status	CellState	Proportion	CellType
Other	micro.0	0.404843	micro		Other	0	0.640895	Microglia
TREM2 Reduced	micro.0	0.386336	micro		TREM2 Reduced	0	0.486773	Microglia
Other	micro.1	0.230322	micro		Other	1	0.150095	Microglia
TREM2 Reduced	micro.1	0.240673	micro		TREM2 Reduced	1	0.15536	Microglia
Other	micro.2	0.0721306	micro		Other	2	0.0840258	Microglia
TREM2 Reduced	micro.2	0.218382	micro		TREM2 Reduced	2	0.165814	Microglia
Other	micro.3	0.0529229	micro		Other	3	0.0122155	Microglia
TREM2 Reduced	micro.3	0.0290693	micro		TREM2 Reduced	3	0.0440562	Microglia
Other	micro.4	0.0338193	micro		Other	4	0.0345251	Microglia
TREM2 Reduced	micro.4	0	micro		TREM2 Reduced	4	0.0666289	Microglia
Other	micro.5	0.117493	micro		Other	5	0.0554671	Microglia
TREM2 Reduced	micro.5	0.0346924	micro		TREM2 Reduced	5	0.0533899	Microglia
Other	micro.6	0.0676042	micro		Other	6	0.01598	Microglia
TREM2 Reduced	micro.6	0.0870229	micro		TREM2 Reduced	6	0.0206787	Microglia
Other	micro.7	0.020865	micro		Other	7	0.00517285	Microglia
TREM2 Reduced	micro.7	0.00382426	micro		TREM2 Reduced	7	0.00568642	Microglia
Other	micro.8	0	micro		Other	8	0.00162338	Microglia
TREM2 Reduced	micro.8	0	micro		TREM2 Reduced	8	0.0016129	Microglia
Other	oligo.0	0.300105	oligo		Other	0	0.345496	Oligodendrocytes
TREM2 Reduced	oligo.0	0.384122	oligo		TREM2 Reduced	0	0.341792	Oligodendrocytes
Other	oligo.1	0.20647	oligo		Other	1	0.254791	Oligodendrocytes
TREM2 Reduced	oligo.1	0.114089	oligo		TREM2 Reduced	1	0.219483	Oligodendrocytes
Other	oligo.2	0.211264	oligo		Other	2	0.0738154	Oligodendrocytes
TREM2 Reduced	oligo.2	0.116144	oligo		TREM2 Reduced	2	0.14329	Oligodendrocytes
Other	oligo.3	0.0911073	oligo		Other	3	0.213156	Oligodendrocytes
TREM2 Reduced	oligo.3	0.0309188	oligo		TREM2 Reduced	3	0.144921	Oligodendrocytes
Other	oligo.4	0.0582902	oligo		Other	4	0.0315061	Oligodendrocytes
TREM2 Reduced	oligo.4	0.0908238	oligo		TREM2 Reduced	4	0.0258173	Oligodendrocytes
Other	oligo.5	0.0160675	oligo		Other	5	0.0130229	Oligodendrocytes
TREM2 Reduced	oligo.5	0.0689027	oligo		TREM2 Reduced	5	0.0209109	Oligodendrocytes
Other	oligo.6	0.086077	oligo		Other	6	0.0474471	Oligodendrocytes
TREM2 Reduced	oligo.6	0.142322	oligo		TREM2 Reduced	6	0.0746966	Oligodendrocytes
Other	oligo.7	0.0292395	oligo		Other	7	0.0207656	Oligodendrocytes
TREM2 Reduced	oligo.7	0.0518839	oligo		TREM2 Reduced	7	0.0289022	Oligodendrocytes
Other	oligo.8	0.00138062	oligo		Other	8	0	Oligodendrocytes
TREM2 Reduced	oligo.8	0.000793651	oligo		TREM2 Reduced	8	0.000186634	Oligodendrocytes

## Sheet: Fig4b
Fig 4b
Gene	Expression	Cluster
ABCA1	0.581951	0
ABCA1	1.57414	1
ABCA1	1.02217	2
RELB	0.77668	0
RELB	1.01215	1
RELB	0.87759	2
GPNMB	0.242837	0
GPNMB	2.21386	1
GPNMB	0.24569	2
CD68	0.982675	0
CD68	1.28609	1
CD68	0.79573	2
C5AR1	0.31675	0
C5AR1	1.85401	1
C5AR1	0.790279	2
TNFAIP3	0.654117	0
TNFAIP3	1.40561	1
TNFAIP3	0.745447	2
CD83	0.1	0
CD83	1.994	1
CD83	0.270264	2
TMEM119	1.0677	0
TMEM119	0.958718	1
TMEM119	1.13764	2
P2RY13	1.16967	0
P2RY13	0.58425	1
P2RY13	1.27246	2
CX3CR1	1.36418	0
CX3CR1	0.260881	1
CX3CR1	1.12742	2
BIN1	1.24039	0
BIN1	0.557183	1
BIN1	0.931707	2
MED12L	1.15983	0
MED12L	0.506504	1
MED12L	1.10512	2
SELPLG	1.16007	0
SELPLG	0.717526	1
SELPLG	1.22568	2

## Sheet: Fig4d
Fig 4d
Cluster	upSig	Sample		statistics
0	0.0294811	C9		group1	group2	p.value
2	0.0344425	C9		2	0	β=-0.02	P=1.26e-57
1	0.0076997	C9		2	1	β=-0.02	P=4.21e-70
7	0.0183598	C9		2	3	β=-0.02	P=1.02e-40
0	0.00276049	C9		2	4	β=-0.02	P=7.19e-21
5	-0.0459343	C9		2	5	β=-0.04	P=1.04e-165
1	0.016018	C9		2	6	β=-0.03	P=5.01e-61
2	0.046064	C9		2	7	β=-0.03	P=6.02e-29
5	-0.0215547	C9		2	8	β=-0.03	P=0.00456
2	0.0187466	C9
1	0.0107988	C9
0	0.0160504	C9
2	0.0344827	C9
0	-0.010651	C9
1	-0.0132469	C9
2	-0.00322391	C9
6	-0.0379399	C9
0	0.00570317	C9
0	0.00322923	C9
1	-0.0315897	C9
5	0.022491	C9
0	0.00219186	C9
0	-0.0212619	C9
0	-0.00832396	C9
1	0.000600769	C9
1	0.0257963	C9
2	0.0306984	C9
5	-0.0276793	C9
2	0.0651815	C9
1	0.0305585	C9
2	0.0249418	C9
1	0.0512016	C9
5	-0.0237533	C9
5	-0.0111435	C9
1	0.0093413	C9
0	0.0361844	C9
0	0.0262795	C9
0	0.00952976	C9
0	0.0229879	C9
2	-0.00245263	C9
5	-0.0191599	C9
6	-0.00619628	C9
2	0.0411824	C9
2	0.0366682	C9
1	-0.026527	C9
5	-0.0138552	C9
0	0.0459295	C9
0	0.0164346	C9
1	0.00816971	C9
0	0.0256134	C9
2	0.0206827	C9
1	-0.0122438	C9
1	-0.0181952	C9
5	-0.00537646	C9
1	0.00992583	C9
0	-0.0163869	C9
0	0.0346607	C9
5	-0.024694	C9
6	-0.0267853	C9
1	-0.00597067	C9
2	0.0273099	C9
0	0.00606118	C9
2	0.00975907	C9
0	-0.0112172	C9
2	0.0662867	C9
2	0.0164973	C9
1	0.0199162	C9
0	-0.00108482	C9
2	0.0249442	C9
1	-0.0230493	C9
0	0.00349693	C9
2	0.0259132	C9
2	0.0369286	C9
1	0.0113781	C9
2	0.0409195	C9
5	-0.0177649	C9
1	-0.0168046	C9
2	0.0138461	C9
1	0.00747404	C9
0	0.0289468	C9
1	0.0153194	C9
5	-0.0281305	C9
2	0.00615097	C9
0	0.00604261	C9
6	-0.0278339	C9
0	0.00485773	C9
1	-0.00305971	C9
0	7.54478e-05	C9
2	0.0394125	C9
1	-0.0318309	C9
1	0.0219614	C9
1	0.0231239	C9
2	0.0138161	C9
1	-0.0145406	C9
0	0.035542	C9
1	-0.00562591	C9
0	-0.0116434	C9
5	-0.0332754	C9
1	0.00361707	C9
0	0.0191941	C9
2	-0.0015525	C9
5	-0.0214218	C9
1	0.00463945	C9
0	0.00271924	C9
2	0.0155821	C9
0	-7.35211e-05	C9
5	-0.0224264	C9
1	0.0145182	C9
0	0.0106515	C9
1	0.00302233	C9
1	0.0247685	C9
2	0.0251861	C9
0	-0.00599087	C9
0	0.00217794	P10
3	-0.0142358	P10
0	0.0191319	P10
3	-0.0139011	P10
0	0.00593319	P10
0	-0.00576368	P10
1	-0.00317359	P10
4	0.0127122	P10
3	-0.00101657	P10
0	0.0512166	P10
0	-0.00807084	P10
0	-0.0182873	P10
0	-0.00376506	P10
0	0.0208898	P10
0	-0.00793636	P10
3	0.000426672	P10
1	-0.0262669	P10
0	0.0053603	P10
0	0.0217358	P10
0	-0.00503653	P10
3	-0.0137724	P10
0	0.0188679	P10
2	0.0232731	P10
3	0.0194686	P10
3	-0.0039703	P10
0	-0.00439201	P10
3	-0.0261888	P10
3	-0.0165194	P10
1	-0.0348176	P10
0	-0.00511155	P10
0	-0.0331847	P10
0	-0.0113147	P10
0	-0.00229453	P10
3	-0.0245472	P10
5	-0.0217662	P10
0	-0.0077956	P10
0	-0.0104833	P10
1	-0.0151101	P10
0	-0.00536825	P10
6	-0.0336959	P10
3	-0.00775121	P10
0	0.00758006	P10
1	-0.00105423	P10
0	-0.00402158	P10
5	-0.0285255	P10
4	-0.00508777	P10
0	-0.0133417	P10
3	-0.00554902	P10
0	0.0368335	P10
3	-0.0150604	P10
1	-0.00565372	P10
3	0.0158874	P10
0	0.0123769	P10
0	0.0103976	P10
0	0.0131589	P10
0	0.0073559	P10
1	0.0158775	P10
0	-0.00351632	P10
0	0.0128568	P10
0	0.000889893	P10
1	0.019057	P10
0	-0.00516992	P10
0	0.0300779	P10
2	0.0245831	P10
5	-0.0230024	P10
0	0.00582668	P10
1	-0.00472816	P10
0	-0.0014583	P10
0	-0.0239825	P10
3	-0.0069348	P10
0	0.0217581	P10
6	0.016399	P10
0	-0.0280366	P10
0	-0.0117643	P10
0	-0.0102814	P10
1	0.0252745	P10
5	-0.0602269	P10
3	0.0142869	P10
0	-0.0363416	P10
3	-0.00389875	P10
3	0.00128548	P10
3	-0.00587218	P10
0	-0.00819871	P10
0	-0.000135061	P10
3	-0.0108187	P10
0	-0.00383346	P10
2	0.049979	P10
4	-0.0179711	P10
3	0.00628523	P10
1	-0.0397731	P11
1	0.019271	P11
1	0.0237611	P11
1	-0.0317809	P11
1	-0.0293286	P11
1	-0.0168654	P11
1	0.0192837	P11
3	-0.0109028	P11
6	0.0336878	P11
1	-0.0113082	P11
1	0.00848751	P11
1	-0.00103413	P11
2	0.0401271	P11
1	0.0163553	P11
1	0.0117495	P11
1	-0.0111737	P11
1	-0.00581671	P11
1	-0.00328191	P11
1	0.00610911	P11
1	-0.0276855	P11
1	-0.0212638	P11
1	0.0127717	P11
0	0.0355048	P11
1	-0.0161374	P11
1	0.0142854	P11
1	0.000663917	P11
1	-0.0319087	P11
0	0.00276323	P11
1	-0.00788548	P11
1	-0.0112802	P11
1	0.0140121	P11
1	-0.00477246	P11
1	-0.0180024	P11
1	0.00851076	P11
1	-0.0101584	P11
5	-0.0328495	P11
3	-0.00636863	P11
1	-0.0305644	P11
1	0.0102856	P11
1	-0.0206479	P11
1	-0.0304564	P11
0	-0.0176327	P11
1	-0.0189274	P11
1	-0.0131728	P11
1	-0.0278371	P11
1	-0.0313583	P11
1	0.0127483	P11
1	0.0231652	P11
1	-0.0215691	P11
1	-0.0130841	P11
1	0.0423878	P11
1	-0.0290551	P11
1	0.00812718	P11
1	-0.0164815	P11
1	-0.0184639	P11
1	0.0104914	P11
5	-0.013066	P11
1	-0.0314971	P11
1	-0.0373291	P11
2	0.0434874	P11
1	0.0075437	P11
1	0.00312996	P11
1	-0.0124604	P11
1	-0.00198583	P11
5	-0.0248004	P11
1	-0.00654933	P11
1	-0.00691458	P11
0	-0.010075	P11
1	-0.0289815	P11
1	0.000983743	P11
1	0.0520857	P11
1	-0.00672229	P11
1	0.00882487	P11
1	-0.0141149	P11
1	0.00286145	P11
1	0.0608559	P11
6	0.0272565	P11
1	0.0160912	P11
1	-0.040203	P11
3	-0.0330117	P11
0	0.00530274	P11
3	-0.0183155	P11
1	-0.0269291	P11
1	-0.012028	P11
2	-0.0114696	P11
1	-0.00248212	P11
1	0.00220381	P11
2	0.00320734	P11
1	0.0492524	P11
1	-0.015729	P11
1	-0.0296223	P11
1	-0.00595977	P11
0	-0.00930152	P11
1	-0.00771151	P11
1	-0.00848171	P11
1	-0.0206632	P11
1	0.0207303	P11
1	0.00419643	P11
1	0.0202293	P11
1	0.0322509	P11
1	0.00234636	P11
0	-0.0216244	P11
0	0.00606966	P11
1	0.00332172	P11
4	-0.00246063	P11
1	0.0134307	P11
0	0.0184442	P11
0	0.00550227	P11
3	-0.0205192	P11
0	0.00763702	P11
1	-0.0171515	P11
1	-0.0202112	P11
1	-0.0252055	P11
0	0.00641223	P12
0	-0.0105325	P12
2	0.0197167	P12
2	0.0130344	P12
0	0.0105327	P12
0	0.00347039	P12
0	0.0372114	P12
0	0.02118	P12
0	0.0141755	P12
0	-0.00159855	P12
0	0.0222812	P12
0	0.0189252	P12
2	0.000441059	P12
0	0.0294389	P12
1	0.0328907	P12
0	0.0223008	P12
0	0.005178	P12
1	-0.0134013	P12
2	0.00298044	P12
0	0.00483932	P12
0	0.00446752	P12
0	0.0120114	P12
2	0.0313103	P12
0	-0.022892	P12
0	-0.019852	P12
2	0.0426639	P12
4	-0.0135243	P12
0	-0.00796363	P12
2	0.0314943	P12
0	-0.0241308	P12
0	-0.0134015	P12
2	0.00549663	P12
0	0.0250676	P12
2	0.0133606	P12
2	0.0243219	P12
2	0.00388083	P12
0	-0.0157043	P12
0	-0.0105075	P12
0	0.00090942	P12
0	-0.00667887	P12
1	-0.00291889	P12
3	0.0286596	P12
0	0.0253116	P12
2	0.030321	P12
1	-0.0086288	P12
0	0.0124618	P12
0	0.0266652	P12
2	0.0298341	P12
1	-0.0285759	P12
0	-0.0157674	P12
0	0.000412521	P12
0	0.0236954	P12
0	0.00742859	P12
2	-0.000297704	P12
0	0.0140703	P12
0	0.0438282	P12
0	-0.00999111	P12
2	-0.00578535	P12
5	-0.0418811	P12
2	0.0284342	P12
0	0.00431788	P12
0	0.030457	P12
0	0.00458976	P12
2	0.005252	P12
0	0.0153654	P12
0	0.0256814	P12
0	0.0112708	P12
0	0.0179097	P12
0	-0.0165608	P12
0	0.00154536	P12
0	0.0223314	P12
1	0.011307	P12
0	0.00803843	P12
0	0.0200674	P12
2	-0.00334312	P12
7	0.0487465	P12
0	-0.0101138	P12
0	-0.0129474	P12
7	-0.0159556	P12
0	0.0453312	P12
0	-0.00118794	P12
0	0.0515664	P12
0	-0.00349485	P12
2	0.00557234	P12
2	0.0429081	P12
2	0.0260773	P12
0	0.0189134	P12
2	0.0173761	P12
2	0.000806489	P12
2	0.0230942	P12
0	0.0346382	P12
0	-0.01045	P12
1	-0.016197	P12
0	-0.0212468	P12
0	0.0271602	P12
0	0.000899281	P12
3	-0.0058196	P12
0	0.00616784	P12
2	0.0278375	P12
0	-0.00938093	P12
0	-0.00377257	P12
2	-0.0053779	P12
0	0.027198	P12
0	-0.0118725	P12
0	-0.0136958	P12
0	-0.0042124	P12
0	0.00362675	P12
5	-0.0281981	P12
0	0.0460447	P12
1	0.00237155	P12
5	-0.00672948	P12
3	0.0232373	P12
2	0.0306661	P12
2	0.0252155	P12
0	0.00686983	P12
5	-0.0599027	P12
0	0.000770509	P12
0	-0.0155881	P12
0	0.00684271	P12
0	0.00658889	P12
1	-0.0239765	P12
2	0.00218811	P12
0	-0.00257126	P12
7	0.0139102	P12
0	0.0225167	P12
0	0.0207883	P12
0	0.0236158	P12
0	-0.00495941	P12
0	0.0211648	P12
0	-0.0361434	P12
1	-0.0163651	P12
0	0.0256243	P12
0	-0.0229097	P12
1	0.000975365	P12
4	-0.0244307	P12
0	0.00679301	P12
0	0.00162014	P12
0	-0.00640685	P12
0	-0.0128077	P12
1	0.0186506	P12
0	0.0266132	P12
0	-0.0205057	P12
0	0.037651	P12
0	-0.0147454	P12
0	0.0258187	P12
6	-0.0128026	P12
0	-0.00352257	P12
3	-0.0154602	P12
0	0.0093597	P12
0	0.00966006	P12
2	-0.00345451	P12
6	-0.0068875	P12
0	0.0113482	P12
1	-0.0238683	P12
2	0.0414593	P12
1	0.00547631	P12
2	0.0300879	P12
0	0.0288775	P12
0	0.0187358	P12
1	-0.00222259	P12
2	0.0127268	P12
0	0.0291431	P12
0	-0.0109396	P12
0	-0.00540127	P12
1	0.00795428	P12
0	-0.01211	P12
2	0.0417088	P12
2	-0.00244745	P12
4	0.0236449	P12
0	0.0271132	P12
2	0.0214809	P12
0	-0.00332481	P12
0	0.00403472	P12
1	-0.00211431	P12
2	0.0289682	P12
0	-0.00913591	P12
2	0.0318775	P12
0	-0.00320035	P12
7	-0.00323917	P12
2	-0.00818582	P12
1	0.00595764	P12
2	0.0102161	P12
0	0.00863494	P12
0	-0.0239393	P12
0	0.00405932	P12
0	-0.000761644	P12
2	0.0294292	P12
6	-0.0249295	P12
2	0.0181678	P12
0	-0.00478245	P12
0	-0.000450488	P12
0	0.0104122	P12
2	0.0562151	P12
0	0.0244958	P12
0	-0.00209785	P12
0	-0.0160714	P12
0	0.00407161	P12
1	0.000879687	P12
7	-0.00655364	P12
0	0.00117509	P12
5	-0.0222279	P12
6	-0.0188207	P12
0	-0.00159444	P12
2	0.0196569	P12
0	0.0283076	P12
0	-0.000979479	P12
2	0.0613969	P12
1	0.0157454	P12
2	0.0193284	P12
2	0.0424395	P12
0	-0.0103781	P12
0	0.0119084	P12
2	0.0161142	P12
1	-0.00351835	P12
0	-0.0109129	P12
0	0.0519655	P12
0	-0.00159937	P12
2	0.0211957	P12
2	0.00986684	P12
0	-0.0100193	P12
6	-0.000851037	P12
2	0.0237049	P12
4	-0.0203998	P12
0	0.0214016	P12
0	0.0321324	P12
0	-0.0133127	P12
3	0.0160219	P12
0	-0.00880003	P12
0	0.0257608	P12
0	-0.00468833	P12
0	-0.00715486	P12
2	0.052676	P12
0	-0.0158266	P12
2	0.0104922	P12
2	-0.0149845	P12
2	0.0342855	P12
0	0.0129811	P12
0	-0.0031876	P12
0	0.0110209	P12
1	0.0214325	P12
0	0.0177286	P12
0	-0.0125495	P12
2	0.00253474	P12
0	-0.0157728	P12
0	0.000304762	P12
0	0.0270722	P12
1	0.00124203	P12
7	0.0128646	P12
2	0.0288226	P12
0	0.00823053	P12
0	-0.00261987	P12
4	-0.00817712	P12
2	0.0126617	P12
6	0.00279411	P12
0	-0.00302851	P12
0	0.000638109	P12
0	-0.00334918	P12
2	0.0394393	P12
0	0.0204808	P12
5	-0.0175923	P12
7	-0.0074981	P12
1	-0.0272791	P12
2	0.0254196	P12
2	0.0113507	P12
2	0.0248722	P12
6	0.0161142	P12
2	-0.00821135	P12
2	0.00191696	P12
1	0.012773	P12
7	-0.00511779	P12
1	-0.00595043	P12
0	-0.00708744	P12
0	-0.0013128	P12
0	-0.000954463	P12
0	0.0172126	P12
0	0.0170285	P12
0	-0.00677031	P12
6	-0.0263282	P12
4	0.00832146	P12
2	0.0251135	P12
7	-0.0108105	P12
2	0.00533409	P12
0	-0.0217852	P12
2	0.0171854	P12
2	0.0515481	P12
0	-0.00386081	P12
2	0.0481872	P12
7	0.0283161	P12
2	-0.0044026	P12
1	-0.00648692	P12
2	0.0422007	P12
0	0.039183	P12
0	0.0438836	P12
0	-0.00102228	P12
0	-0.0115533	P12
0	-0.00812402	P12
0	0.0114312	P12
1	-0.0231526	P12
1	-0.0101959	P12
0	0.000750983	P12
0	0.0153579	P12
2	0.0321636	P12
0	0.00782816	P12
0	0.00540735	P12
0	0.00449166	P12
0	-0.0122069	P12
0	0.00908955	P12
0	0.0329652	P12
2	0.00693235	P12
7	0.00413956	P12
0	0.012624	P12
0	-0.00863337	P12
2	0.0388731	P12
7	0.00154407	P12
2	0.0273577	P12
0	0.0332664	P12
0	0.01221	P12
0	0.015272	P12
4	-0.0201628	P12
2	-0.00277616	P12
2	0.0148903	P12
2	0.0464923	P12
6	-0.0171018	P12
1	-7.1197e-06	P12
2	-0.0141135	P12
0	0.0270075	P12
0	0.0021913	P12
0	0.00687597	P12
6	-0.0113805	P12
0	-0.0159638	P12
1	0.0061854	P12
0	0.0134162	P12
0	-0.0299638	P12
2	0.0106951	P12
1	-0.00648173	P12
0	0.0400225	P12
0	0.0582984	P12
0	0.0230169	P12
0	0.013789	P12
6	-0.0174758	P12
0	-0.00715127	P12
1	-0.00111734	P12
6	-0.0514556	P12
0	-0.0068253	P12
2	0.00843197	P12
1	-0.000202436	P12
0	0.0026823	P12
0	0.0114473	P12
2	0.0180576	P12
0	0.022993	P12
0	0.0519787	P12
0	0.0228613	P12
0	0.0147889	P12
1	-0.020329	P12
2	0.0244076	P12
2	0.00918224	P12
1	0.0264679	P12
0	0.0144349	P12
2	0.0211672	P12
0	0.00281833	P12
6	-0.0173934	P12
1	0.0109096	P12
0	0.00647611	P12
2	0.0207554	P12
0	-0.00369337	P12
1	-0.0022959	P12
0	0.0406375	P12
0	-0.00287837	P12
4	-0.00651129	P12
2	0.0205467	P12
0	0.00645757	P12
2	0.0145262	P12
7	-0.0104003	P12
1	-0.00277921	P12
0	-0.0290084	P12
7	0.00557747	P12
2	-0.00329969	P12
1	-0.000583629	P12
0	-0.00178871	P12
4	-0.0130204	P12
0	-0.00530619	P12
0	0.0181642	P12
2	0.012039	P12
0	-0.00182352	P12
2	0.0317334	P12
2	0.0347875	P12
2	0.013745	P12
0	0.0502803	P12
0	0.00361617	P12
0	-0.0126369	P12
0	0.000383655	P12
7	-0.0230699	P12
2	0.0215856	P12
1	0.0184055	P12
0	-0.0219953	P12
2	0.0207554	P12
0	-0.00723726	P12
0	0.00436034	P12
1	0.000336579	P12
0	0.010914	P12
2	0.0546065	P12
2	0.0513303	P12
7	-0.0138916	P12
7	-0.0179624	P12
0	-0.0185644	P12
2	0.0112838	P12
6	0.0210216	P12
0	-0.00885087	P12
2	0.0352296	P12
0	-0.019947	P12
2	0.00130466	P12
1	0.0452799	P12
0	0.0119018	P12
2	-0.00493816	P12
0	-0.00732422	P12
0	0.0145303	P12
0	-0.0255811	P12
0	0.0101454	P12
2	0.0091859	P12
4	-0.0124071	P12
0	0.010969	P13
1	-0.012968	P13
0	-0.0258161	P13
0	-0.027613	P13
0	0.00371797	P13
4	-0.0121766	P13
1	-0.0166743	P13
0	-0.0177066	P13
0	-0.0346332	P13
1	-0.00723762	P13
0	-0.02664	P13
0	-0.00264881	P13
1	-0.0252796	P13
1	-0.0258019	P13
1	-0.0361309	P13
1	-0.00699514	P13
0	-0.0169462	P13
0	-0.0316503	P13
0	-0.0175986	P13
0	-0.0442923	P13
1	-0.00322478	P13
5	-0.0140048	P13
0	-0.0199586	P13
0	-0.025881	P13
1	-0.0173952	P13
0	0.0400108	P13
0	-0.0143315	P13
0	0.0044509	P13
0	0.00148076	P13
1	0.00761652	P13
1	-0.0101723	P13
1	-0.0157014	P13
0	0.00205269	P13
1	-0.024584	P13
0	0.0280585	P13
0	-0.0092639	P13
0	-0.0124401	P13
0	-0.00121881	P13
0	-0.030914	P13
1	-0.00982901	P13
0	-0.0214889	P13
0	-0.0292871	P13
1	-0.0172343	P13
0	-0.0234071	P13
3	0.00905647	P13
0	-0.00464334	P13
1	-0.0318734	P13
0	0.0517872	P13
0	-0.00292015	P13
6	0.00182147	P13
3	0.0068987	P13
0	-0.0301658	P13
0	-0.0151702	P13
0	0.00475495	P13
0	-0.0147447	P13
0	-0.0348266	P13
0	-0.0109378	P13
0	-0.0109455	P13
7	-0.0153222	P13
0	-0.0074204	P13
5	-0.0174841	P13
0	-0.00507225	P13
1	-0.0287735	P13
0	-0.0127022	P13
0	-0.0293138	P13
0	-0.00861461	P13
0	0.0360623	P13
0	-0.0156708	P13
0	-0.00717151	P13
1	0.00605972	P13
0	-0.00549342	P13
0	0.00341356	P13
0	0.00401318	P13
7	-0.0361728	P13
0	0.0170252	P13
0	0.003656	P13
0	-0.0291696	P13
0	-0.00590885	P13
6	-0.0274614	P13
0	-0.0207434	P13
5	-0.0161207	P13
0	-0.0124501	P13
6	-0.0318174	P13
0	0.0136102	P13
0	-0.00375639	P13
0	0.000852643	P13
0	-0.00231476	P13
0	-0.0285803	P13
0	-0.0203894	P13
0	0.0216658	P13
0	-0.0083301	P13
0	-0.00327858	P13
1	-0.0155806	P13
0	-0.0344001	P13
0	-0.0103292	P13
0	-0.0222668	P13
0	-0.0160903	P13
0	-0.0147717	P13
0	-0.0174783	P13
0	-0.0168111	P13
0	0.00178307	P13
1	-0.00230274	P13
1	-0.0506254	P13
0	-0.0387504	P13
0	-0.0358702	P13
0	-0.0161764	P13
0	3.0061e-05	P13
0	-0.0399791	P13
0	0.010077	P13
0	0.0194231	P13
1	-0.0377332	P13
0	-0.00940938	P13
0	0.00322876	P13
0	-0.00261985	P13
0	-0.0206646	P13
0	-0.0244727	P13
1	0.00671598	P13
0	-0.0183398	P13
1	-0.0176582	P13
0	-0.0118728	P13
6	-0.0114291	P13
1	-0.00882432	P13
0	-0.0116423	P13
0	0.00552405	P13
1	-0.00767839	P13
0	-0.00753583	P13
1	-0.0214089	P13
0	0.00938224	P13
5	-0.0334504	P13
0	-0.0106037	P13
0	0.00660854	P13
0	-0.014918	P13
1	-0.0316985	P13
0	-0.0115246	P13
0	-0.0113515	P13
0	-0.0100239	P13
0	-0.0115252	P13
1	-0.0350503	P13
0	-0.0230083	P13
0	-0.028812	P13
0	0.00641056	P13
0	-0.0207652	P13
0	0.0024563	P13
3	-0.000725489	P13
0	0.00814686	P13
1	0.010333	P13
0	-0.00162992	P13
1	-0.0108256	P13
1	-0.0148414	P13
0	-0.0150495	P13
0	0.010749	P13
1	-0.00878388	P13
1	-0.0172752	P13
1	-0.0211743	P13
1	-0.00261577	P13
0	-0.00732119	P13
0	-0.0229512	P13
1	-0.0163254	P13
1	-0.020823	P13
0	-0.00311583	P13
0	-0.0148514	P13
0	0.0247377	P13
0	0.016069	P13
1	-0.0439841	P13
0	0.0115849	P13
5	-0.0590383	P13
1	0.0115345	P13
1	-0.0096754	P13
1	-0.0222864	P13
0	-0.0110583	P13
0	-0.0357655	P13
1	0.0123058	P13
0	-0.00443733	P13
1	-0.0103636	P13
0	-0.0152109	P13
0	-0.000222531	P13
0	0.00543058	P13
1	-0.0219899	P13
0	-0.00643789	P13
0	-0.00766767	P13
0	-0.0120795	P13
1	-0.0201496	P13
4	0.00210608	P13
0	-0.034823	P13
0	-0.0360217	P13
0	-0.0238035	P13
0	-0.0109081	P13
0	-0.018826	P13
0	-0.0283976	P13
5	-0.0392394	P13
1	-0.022841	P13
0	0.00936908	P13
3	-0.00291278	P13
5	-0.00554544	P13
0	-0.00372631	P13
0	0.0124499	P13
0	-0.00430417	P13
1	-0.0310963	P13
0	0.0015219	P13
0	0.00206401	P13
0	-0.0233363	P13
0	0.000942207	P13
0	-0.0403307	P13
0	-0.00598483	P13
0	-0.02073	P13
0	-0.0167263	P13
0	-0.00307315	P13
1	-0.0468875	P13
0	0.00204332	P13
0	-0.0328551	P13
0	-0.00708757	P13
1	-0.0284027	P13
1	-0.0188837	P13
1	0.0023394	P13
0	-0.0230851	P2
0	0.0237469	P2
0	-0.0039553	P2
0	-0.000922025	P3
2	0.0465335	P3
2	0.0639112	P3
0	0.0336988	P3
5	-0.00422423	P3
0	0.0110056	P3
5	0.0147448	P3
2	0.00320395	P3
2	0.0274125	P3
2	0.0289591	P3
0	-0.00878927	P3
2	0.00047041	P3
2	-0.00797385	P3
5	-0.0162705	P3
2	0.0411845	P3
0	0.00404281	P3
0	0.038696	P3
0	-0.0123481	P3
5	-0.0237969	P3
1	-0.020968	P3
0	0.0153784	P3
1	0.00400253	P3
0	0.0402075	P3
0	0.0168791	P3
2	-0.0110483	P3
1	-0.0275505	P3
0	0.0303427	P3
2	0.0253339	P3
5	-0.0337828	P3
0	0.0190934	P3
2	0.0714354	P3
0	0.00222857	P3
5	-0.0285074	P3
5	-0.00818116	P3
0	0.0213786	P3
2	0.0110219	P3
0	0.0876055	P3
5	-0.0357448	P3
0	0.0433111	P3
5	-0.0153765	P3
2	0.0172428	P3
0	0.00967489	P3
2	0.042488	P3
0	0.0325364	P3
0	0.0207145	P3
0	-0.0127428	P3
5	-0.00220077	P3
0	0.0341025	P3
0	0.076811	P3
5	-0.0335808	P3
0	0.00385182	P3
2	0.0357399	P3
0	0.0186398	P3
0	-0.000599926	P3
5	-0.0263624	P3
2	0.00902373	P3
2	0.0638106	P3
2	-0.00505266	P3
0	-0.00377216	P3
2	-0.0141454	P3
0	-0.00402816	P3
3	0.00108867	P3
0	0.0443309	P3
0	0.0190719	P3
0	-0.00653062	P3
0	0.0199133	P3
2	0.00391146	P3
2	0.009863	P3
5	-0.0223498	P3
0	0.0241035	P3
2	0.0131045	P3
0	0.00290049	P3
0	0.000322784	P3
1	9.31225e-05	P3
1	-0.0110242	P3
2	0.0204575	P5
0	0.0275816	P5
0	-0.0164786	P5
2	0.0303614	P5
3	0.0651155	P5
2	0.0619035	P5
0	0.00661237	P5
2	-0.00639573	P5
2	0.0533172	P5
2	0.0656945	P5
2	0.0192387	P5
0	0.0244891	P5
0	-0.0131176	P5
2	0.0268618	P5
0	0.0101337	P5
2	0.00716519	P5
2	0.0405437	P5
2	0.0445449	P5
0	0.0340046	P5
2	0.0270121	P5
0	0.00085804	P5
5	-0.0529297	P5
2	0.0317365	P5
3	0.0113262	P5
2	0.0204956	P5
2	0.0435989	P5
0	0.0169074	P5
2	0.0362826	P5
0	-0.000679627	P5
2	0.037741	P5
2	0.0397148	P5
5	-0.0079539	P5
2	0.0313812	P5
0	0.043226	P5
2	-0.00436066	P5
2	0.0406932	P5
5	-0.0286027	P5
2	0.0249822	P5
2	0.0342236	P5
0	-0.0129172	P5
0	0.066222	P5
2	0.0297472	P5
2	0.0460196	P5
2	0.0189213	P5
2	-0.00336193	P5
2	0.0312595	P5
2	0.0198634	P5
0	-0.00239134	P5
2	0.0269231	P5
0	0.0371121	P5
2	0.0218838	P5
2	0.0346398	P5
1	-0.0134018	P5
2	0.0324747	P5
0	0.0229126	P5
2	-0.0201891	P5
0	-0.0188699	P5
2	0.0113946	P5
2	0.00522466	P5
0	0.00203117	P5
5	-0.02609	P5
0	-0.00641523	P5
2	0.0611015	P5
1	0.015739	P5
0	-0.0130063	P5
2	0.0340704	P5
0	0.00702722	P5
0	0.0244588	P5
2	0.0538809	P5
2	0.018854	P5
0	0.0317321	P5
2	0.00224883	P5
0	-0.0030484	P5
0	-0.00407144	P5
2	0.0258393	P5
2	0.0251743	P5
2	0.0259038	P5
5	0.00911773	P5
2	0.0184889	P5
2	0.0325934	P5
0	0.00529451	P5
2	0.0409642	P5
2	0.050496	P5
0	0.00659416	P5
0	-0.000807905	P6
4	0.0043248	P6
4	-0.0105328	P6
0	-0.0112848	P6
0	-0.00353467	P6
3	-0.0233879	P6
0	-0.00846076	P6
1	-0.0271111	P6
4	-0.0097282	P6
4	-0.0263358	P6
4	0.0208786	P6
4	-0.0104688	P6
4	0.0221348	P6
4	-0.0326997	P6
4	-0.00220634	P6
4	-0.00851763	P6
1	-0.00560656	P6
5	-0.0251022	P6
0	-0.0304598	P6
1	-0.0219501	P6
4	-0.0050248	P6
4	0.00414571	P6
4	0.0139607	P6
0	-0.0119759	P6
5	-0.0205236	P6
4	-0.0249127	P6
4	-0.0146929	P6
4	0.0137147	P6
4	-0.0316729	P6
0	-0.0182747	P6
4	-0.0221059	P6
0	-0.0125214	P6
4	-0.0123472	P6
4	0.0151355	P6
6	-0.0382947	P6
0	2.84999e-05	P6
1	-0.0434282	P6
0	0.00139682	P6
8	-0.0348642	P6
4	0.00912083	P6
4	-0.0206817	P6
4	-0.00791542	P6
4	-0.0199852	P6
4	0.0237321	P6
1	0.00251494	P6
0	-0.0144156	P6
3	-0.0125321	P6
1	-0.0343795	P6
3	-0.000825185	P6
4	0.00471026	P6
4	-0.0128178	P6
0	-0.024041	P6
4	-0.0196802	P6
4	-0.0392913	P6
4	0.00973378	P6
6	-0.00822211	P6
0	-0.0259316	P6
4	-0.0285965	P6
4	-0.0127916	P6
1	-0.051866	P6
4	-0.0091783	P6
6	-0.00957099	P6
0	0.00931546	P6
4	-0.0129317	P6
4	-0.00687146	P6
4	-0.0104776	P6
6	-0.0241647	P6
4	-0.0115593	P6
4	0.0240978	P6
0	-0.0128445	P6
0	0.0144496	P6
4	-0.00393545	P6
4	-0.018196	P6
4	-0.0353318	P6
4	-0.0177868	P6
3	-0.00455035	P6
4	0.00190671	P6
0	-0.0156124	P6
4	-0.0240652	P6
4	-0.00584544	P6
4	-0.0215173	P6
4	-0.0163134	P6
0	-0.0130883	P6
4	0.00383981	P6
3	-0.00558946	P6
8	0.00186586	P6
5	-0.0349114	P6
4	-0.0244468	P6
8	-0.0151587	P6
4	0.00618605	P6
4	-0.00516052	P6
4	-0.0135207	P6
4	-0.00767264	P6
4	0.0145864	P6
4	-0.0139193	P6
3	0.001227	P6
4	0.0120317	P6
4	-0.0246639	P6
4	-0.00509282	P6
6	-0.0248714	P6
4	0.00647826	P6
0	-0.00698101	P6
4	0.0117624	P6
6	-0.0282365	P6
4	-0.0116309	P6
4	-0.0136524	P6
3	-0.0111368	P6
6	-0.0329853	P6
4	0.0260672	P6
4	-0.0118342	P6
0	-0.0072709	P6
1	-0.0198018	P6
0	-0.00301164	P6
0	0.00123042	P6
0	-0.0100291	P6
4	0.00327772	P6
4	-0.000497539	P6
0	-0.00991241	P6
4	-0.0275521	P6
4	0.00717236	P6
0	-0.00437241	P6
0	-0.00523649	P6
4	-0.00402736	P6
5	-0.0508663	P6
4	0.00582905	P6
0	-0.00878372	P6
4	0.0310184	P6
0	-0.0127289	P6
4	0.00737312	P6
4	-0.0110054	P6
4	-0.0251125	P6
0	-0.0166272	P6
0	-0.0150937	P6
3	-0.0280566	P6
4	-0.0327864	P6
0	0.0103147	P6
4	-0.00768819	P6
4	-0.0207503	P6
3	-0.0285066	P6
4	-0.00643687	P6
3	-0.0509124	P6
4	-0.0147609	P6
4	-0.0273994	P6
4	-0.0228129	P6
4	-0.000250474	P6
0	-0.0199121	P6
4	0.00277387	P6
4	-0.00590838	P6
3	-0.00546358	P6
0	-0.0111923	P6
5	-0.0223841	P6
0	0.00631228	P6
5	-0.0373348	P6
0	-0.010154	P6
0	-0.00721601	P6
4	-0.026646	P6
4	0.00614969	P6
4	-0.0335762	P6
4	-0.0177291	P6
4	0.0186389	P6
3	0.0148543	P6
5	-0.0282934	P6
4	0.0122333	P6
5	-0.0457531	P6
4	0.0123301	P6
4	0.00572893	P6
4	-0.00576248	P6
4	-0.00984076	P6
4	-0.00469988	P6
0	-0.0236547	P6
4	0.011107	P6
4	-0.0236822	P6
0	-0.0178083	P6
4	-0.0221285	P6
4	-0.0111092	P6
4	0.00745156	P6
4	0.0186488	P6
3	-0.00103765	P6
2	0.043492	P6
4	-0.0346394	P6
0	-0.0223379	P6
5	-0.0420706	P6
4	0.00541348	P6
4	-0.0116449	P6
1	-0.028574	P6
3	-0.00041065	P6
2	0.0558519	P7
0	0.00144182	P7
0	-0.00835727	P7
1	-0.00906967	P7
0	0.0179335	P7
0	0.00548971	P7
5	-0.0188052	P7
2	0.0247985	P7
1	0.00136666	P7
2	0.0407477	P7
6	-0.0147263	P7
0	0.0172788	P7
0	-0.00524399	P7
0	0.00553985	P7
2	0.0669462	P7
2	0.119502	P7
0	0.0128494	P7
1	-0.0347243	P7
0	-0.0125778	P7
5	0.00341658	P7
0	0.00196494	P7
0	0.0215139	P7
1	0.0285188	P7
2	0.0395141	P7
0	-0.00492939	P7
4	0.0253005	P7
0	0.000398122	P7
0	-0.00309059	P7
0	-0.0208664	P7
0	0.0392233	P7
5	-0.0195533	P7
0	0.00628385	P7
0	0.0022516	P7
2	-0.0122142	P7
0	0.0370029	P7
6	-0.0523755	P7
0	-0.00399294	P7
0	0.00267115	P7
0	0.0214704	P7
2	0.0463338	P7
0	0.0267769	P7
0	0.00876756	P7
6	-0.029262	P7
0	-0.000691303	P7
2	0.0414226	P7
0	0.0401514	P7
0	0.0243932	P7
2	0.0168251	P7
0	0.0372059	P7
1	0.0187928	P7
5	-0.0231036	P7
0	-0.0121827	P7
0	0.0267985	P7
6	0.0365251	P7
0	0.0145912	P7
0	0.0163113	P7
0	0.0340473	P7
0	0.00889958	P7
6	-0.0212231	P7
0	0.0125795	P7
0	-0.0121261	P7
2	-0.00152872	P7
0	-0.000102794	P7
0	0.00887604	P7
0	-0.006914	P7
0	0.0147817	P7
6	0.00218311	P7
2	0.0125082	P7
2	0.00346528	P7
0	0.0450925	P7
7	0.0397831	P7
2	0.00154039	P7
2	0.00504096	P7
0	0.0333835	P7
2	0.0063183	P7
0	0.0215916	P7
0	-0.0034581	P7
0	0.0383478	P7
0	0.00400781	P7
0	-0.0202763	P7
3	-0.00575467	P7
0	0.000255291	P7
0	0.013627	P7
1	-0.0325793	P7
5	-0.025209	P7
0	-0.000427635	P7
0	0.00345602	P7
4	0.0156877	P7
0	0.0347797	P7
2	0.0320383	P7
0	0.0194353	P7
0	0.0237322	P7
5	-0.0500636	P7
2	0.0580299	P7
2	0.0207322	P7
2	0.0486151	P7
0	-0.00793717	P7
0	-0.0129672	P7
0	-0.011896	P7
0	0.0103398	P7
2	0.0132929	P7
5	-0.0307355	P7
6	-0.00123315	P7
0	-0.0236163	P7
5	-0.0377387	P7
2	0.0342931	P7
5	-0.0149508	P7
2	0.00400943	P7
0	-0.00258014	P7
0	-0.00128059	P7
1	-0.0120138	P7
2	0.0128609	P7
2	0.0348734	P7
0	-0.0223359	P7
1	0.0392909	P7
5	0.0222421	P7
0	-0.00909537	P7
0	0.0277621	P7
2	-0.0082878	P7
5	-0.0286707	P7
0	-0.00854193	P7
0	0.0206727	P7
0	0.0230878	P7
2	0.0236142	P7
0	0.013836	P7
0	0.00656533	P7
1	0.00732345	P7
0	0.011136	P7
2	0.0556257	P7
0	-0.00599335	P7
4	-0.00752836	P7
0	0.00318847	P7
6	-0.0420412	P7
0	0.0196376	P7
0	0.0141459	P7
2	0.0156486	P7
2	0.0393132	P7
0	-0.0222206	P7
0	-0.0126856	P7
0	-0.0038352	P7
2	0.0291601	P7
0	-0.00239364	P7
2	0.0345981	P9
0	0.0328507	P9
0	-0.0149188	P9
2	0.0432202	P9
5	-0.0168292	P9
0	0.0248235	P9
2	0.0031401	P9
2	0.0276439	P9
0	0.0344105	P9
2	0.0116687	P9
2	0.0355301	P9
0	0.00341113	P9
5	-0.00407828	P9
0	0.0541385	P9
2	0.025166	P9
0	0.0389978	P9
0	0.0138722	P9
0	0.0101103	P9
0	0.00735245	P9
0	-0.00502465	P9
0	0.0191041	P9
2	0.0231883	P9
0	0.015384	P9
0	0.00555549	P9
1	-0.0134837	P9
1	0.00753176	P9
1	0.0401016	P9
2	0.0646742	P9
6	0.0303626	P9
1	0.0140385	P9
2	0.016813	P9
4	-0.00694062	P9
2	0.0175846	P9
2	0.0457552	P9
2	0.0455104	P9
5	-0.0147104	P9
5	-0.0259478	P9
0	0.0105689	P9
2	0.0147308	P9
2	0.0496292	P9
1	0.0665397	P9
5	-0.0209155	P9
0	0.0510825	P9
3	-0.0134788	P9
6	0.0324229	P9
0	0.0165263	P9
0	0.0545845	P9
0	0.0462	P9
0	0.021135	P9
0	-0.0162645	P9
4	1.59542e-06	P9
1	-0.0106605	P9
5	-0.0465398	P9
0	0.00751635	P9
0	0.00158151	P9
6	-0.0332513	P9
0	-0.0131219	P9
0	0.00129272	P9
2	0.0267467	P9
0	0.00203745	P9
2	0.0485241	P9
0	0.0371852	P9
2	0.0159611	P9
0	0.0207502	P9
0	-0.0283226	P9
1	0.0265713	P9
0	0.00377097	P9
0	0.0157471	P9
0	0.0410213	P9
0	0.0378498	P9
0	0.0101194	P9
1	0.0147632	P9
2	0.0418616	P9
0	-0.00399436	P9
2	0.0033468	P9
0	0.0137224	P9
1	-0.0177655	P9
2	0.0410719	P9
1	-0.00632556	P9
1	-0.0381837	P9
0	0.0479831	P9
2	-0.00459676	P9
1	-0.00842432	P9
0	0.0151656	P9
0	0.00255404	P9
1	-0.0105886	P9
0	0.0265709	P9
2	0.0267561	P9
0	0.0122425	P9
2	-0.00364336	P9
0	0.00720541	P9
0	-0.012264	P9
0	0.00299355	P9
0	0.0535038	P9
2	0.0672819	P9
2	0.048728	P9
2	0.00379456	P9
2	0.0607649	P9
0	-0.0227868	P9
0	0.000319273	P9
1	-0.0281321	P9
0	0.0301024	P9
2	-0.00986759	P9
0	0.0111629	P9
0	0.0256075	P9
0	-0.0225555	P9
1	-0.0237859	P9
0	0.0220108	P9
2	0.00291022	P9
2	0.0354903	P9
0	0.00933405	P9
0	0.0174144	P9
0	0.0267961	P9
0	0.0256959	P9
0	-0.00550045	P9
0	-0.00932829	P9
2	0.0247395	P9
2	0.0367834	P9
1	-0.00574052	P9
1	0.00111688	P9
0	-0.0192467	P9
2	0.0587138	P9
0	-0.00757541	P9
0	0.0585793	P9
5	-0.0330627	P9
0	-0.014592	P9
0	-0.00388298	P9
0	0.0129244	P9
2	0.0491754	P9
3	-0.0260975	P9
0	0.0296546	P9
0	0.0107152	P9
2	0.00427548	P9
0	0.0122497	P9
6	-0.00982028	P9
2	-0.00483095	P9
0	0.0174444	P9
0	0.046195	P9
0	-0.0117845	P9
2	0.0226637	P9
1	0.00494345	P9
0	-0.00762115	P9
0	0.00359953	P9
1	0.0223729	P9
0	-0.00744431	P9
5	-0.00845879	P9
5	-0.00884995	P9
0	0.00528723	P9
0	-0.00593004	P9
0	0.0352972	P9
2	0.0291044	P9
0	0.0169305	P9
1	0.00758502	P9
0	-0.0211878	P9
0	-0.0133579	P9
0	0.0300352	P9
2	0.0314792	P9
2	0.058555	P9
0	0.0118588	P9
0	0.0482293	P9
1	0.0180378	P9
2	0.0503748	P9
2	0.0303719	P9
0	-0.00267307	P9
0	0.00774323	P9
0	0.0100955	P9
0	-0.0249895	P9
0	-0.0118269	P9
0	-0.00331016	P9
2	0.0562639	P9
5	-0.0419678	P9
2	0.0298434	P9
1	-0.00317699	P9
0	-0.0102245	P9
0	0.0187547	P9
0	0.0224574	P9
1	-0.0288298	P9
5	-0.022493	P9
0	-0.0143027	P9
1	-0.000631466	P9
2	0.0363248	P9
0	0.0241125	P9
0	0.0154033	P9
0	-0.0109555	P9
2	0.0222896	P9
2	0.0233418	P9
0	-0.0081895	P9
2	0.0485582	P9
0	0.0243087	P9
2	0.0300875	P9
0	0.0274172	P9
0	-0.00487704	P9
0	-0.000125788	P9
0	-0.00224088	P9
0	-0.0111692	AD1
1	-0.00507261	AD1
0	0.00794907	AD1
0	0.0138521	AD1
0	0.027953	AD1
5	-0.0134611	AD1
0	0.0158749	AD1
1	-0.00278106	AD1
0	-0.00791595	AD10
0	0.022232	AD10
0	-0.014765	AD10
0	-0.0160847	AD10
0	0.000146718	AD10
0	-0.0170629	AD10
0	0.00233853	AD10
0	-0.0192164	AD10
0	-0.0238291	AD10
0	0.0395719	AD10
0	-0.0144469	AD10
0	-0.0247201	AD10
0	-0.0216988	AD10
1	0.00676388	AD10
1	-0.0311881	AD10
0	0.00124192	AD10
0	0.00759749	AD10
0	0.0260624	AD10
0	0.00756893	AD10
0	-0.0206986	AD10
0	0.0170955	AD10
0	-0.0106985	AD10
1	-0.0144377	AD10
1	-0.00743927	AD10
0	0.00870288	AD10
0	0.00633336	AD10
0	-0.00764415	AD10
1	0.00358949	AD10
0	-0.00511983	AD10
0	0.00110353	AD10
0	0.00105151	AD10
1	0.0267763	AD10
0	-0.0192772	AD10
0	-0.024459	AD10
0	0.00152625	AD10
2	0.0447598	AD10
2	0.0495652	AD10
0	-0.00655232	AD10
0	-0.00625697	AD10
0	-0.00854816	AD10
0	-0.00568096	AD10
2	0.0118556	AD10
0	-0.00677703	AD10
0	0.021772	AD10
1	-0.00397201	AD10
1	0.0209485	AD10
0	-0.00932781	AD10
0	-0.0198197	AD10
0	-0.00778153	AD10
1	-0.0183283	AD10
0	0.00468986	AD10
0	0.000654986	AD10
0	-0.00978065	AD10
0	-0.000181452	AD10
0	0.00366962	AD10
0	-0.000816809	AD10
0	0.0320663	AD10
0	-0.000275835	AD10
5	0.000265847	AD10
0	0.00417056	AD10
0	0.020843	AD10
1	-0.0213386	AD10
0	-0.00200189	AD10
2	0.0286714	AD10
0	0.0268331	AD10
0	-0.00260146	AD10
0	-0.0183781	AD10
0	-0.0127956	AD10
6	0.00828133	AD10
0	-0.000710161	AD10
0	-0.00858147	AD10
0	0.0155191	AD10
0	0.0135779	AD10
1	-0.00583083	AD10
0	-0.0265827	AD10
1	0.0267347	AD10
2	0.0222984	AD10
0	0.042006	AD10
0	0.0100393	AD10
0	-0.0146573	AD10
6	0.00194937	AD10
0	-0.00150445	AD10
1	-0.0111194	AD10
0	0.0225771	AD10
0	0.0128111	AD10
1	-0.0277767	AD10
0	-0.0151796	AD10
0	0.00258552	AD10
0	-0.0137095	AD10
0	-0.0160292	AD10
1	-0.00356531	AD10
0	-0.0189281	AD10
0	0.00974341	AD10
5	-0.00965824	AD10
2	0.0180903	AD10
0	-0.0144444	AD10
0	0.0163517	AD10
1	-0.00957801	AD10
0	-0.0276143	AD10
0	0.00655565	AD10
0	-0.00513876	AD10
5	-0.0238536	AD10
5	-0.0267098	AD10
5	-0.0348964	AD10
0	-0.0130664	AD10
0	0.014639	AD10
0	-0.0137499	AD10
0	-0.00490776	AD10
0	0.0289085	AD10
0	-0.0233612	AD10
2	0.0383333	AD11
4	0.0289108	AD11
2	0.0184824	AD11
0	0.0072426	AD11
2	0.0241317	AD11
2	0.0398898	AD11
2	0.0625198	AD11
0	0.0256294	AD11
2	0.00238411	AD11
0	-0.0103052	AD11
0	0.016957	AD11
0	0.00332919	AD11
0	0.0229515	AD11
2	0.0163189	AD11
0	0.0256144	AD11
0	0.00852286	AD11
2	0.0386025	AD11
1	0.0363092	AD11
4	0.00895157	AD11
0	-0.00632589	AD11
5	-0.00630069	AD11
0	-0.00861114	AD11
0	0.0225607	AD11
2	0.0295439	AD11
0	0.0510754	AD11
0	-0.00949804	AD11
0	0.00757945	AD11
0	0.0130768	AD11
6	-0.0349654	AD11
0	-0.000326389	AD11
2	0.00869209	AD11
0	-0.00255357	AD11
0	-0.00577435	AD11
2	0.0273031	AD11
0	-0.0143554	AD11
0	0.0228362	AD11
0	0.0139005	AD11
0	-0.00986693	AD11
0	0.0147149	AD11
2	0.0420041	AD11
0	0.0127836	AD11
2	0.0488988	AD11
2	0.0404186	AD11
0	0.0157133	AD11
0	-0.0135326	AD11
0	0.0269865	AD11
0	-0.0102054	AD11
0	0.0156452	AD11
0	0.0357066	AD11
0	1.31432e-05	AD11
2	0.00379743	AD11
2	0.0132518	AD11
0	-0.00431494	AD11
2	0.0660678	AD11
0	0.0018745	AD11
0	0.013333	AD11
0	-0.00512086	AD11
0	0.0193817	AD11
2	0.0342101	AD11
1	0.0187191	AD12
0	0.0172616	AD12
0	-0.00552987	AD12
0	0.00530774	AD12
1	-0.0219327	AD12
0	0.0228264	AD12
0	0.0260642	AD12
0	0.0131311	AD12
6	-0.0279023	AD12
1	0.00604013	AD12
5	-0.0290671	AD12
1	-0.00924063	AD12
5	-0.0039199	AD12
0	0.0122343	AD12
0	-0.0102299	AD12
0	0.024737	AD12
5	-0.0230113	AD12
5	0.0129813	AD12
2	0.0268145	AD12
0	0.0284283	AD12
0	-0.0171873	AD12
5	-0.0120184	AD12
1	0.0440132	AD12
0	-0.00555353	AD12
2	0.0502113	AD12
0	0.0278223	AD12
0	0.0275521	AD12
5	-0.0333492	AD12
0	3.6211e-05	AD12
1	-0.029339	AD12
2	-0.00328943	AD12
5	-0.00520853	AD12
5	-0.0101039	AD12
0	0.020622	AD12
5	-0.0346446	AD12
0	0.0212051	AD12
2	0.0467138	AD12
5	-0.0175346	AD12
0	-0.00878854	AD12
0	-0.00149736	AD12
0	0.0154992	AD12
1	0.0105509	AD12
0	0.0101452	AD12
5	-0.0267926	AD12
5	-0.0187811	AD12
5	-0.0162675	AD12
0	0.0145995	AD12
5	-0.0163595	AD12
0	0.0263527	AD12
0	0.0195246	AD12
2	0.0393466	AD12
2	0.0127772	AD12
0	0.00107963	AD12
7	-0.0329288	AD12
1	0.00201976	AD12
0	0.00337815	AD12
0	0.0259418	AD12
2	0.0108	AD12
0	0.0378189	AD12
0	0.00235991	AD12
5	-0.000223199	AD12
5	-0.0228805	AD12
3	0.0110186	AD12
4	0.0551787	AD12
0	0.0378566	AD12
0	0.0250033	AD12
0	0.0140671	AD12
3	-0.021278	AD12
1	0.0149209	AD12
6	0.00678639	AD12
0	0.0526423	AD12
2	0.0193816	AD12
1	-0.0155265	AD12
0	0.0160078	AD12
0	-0.000921191	AD12
0	0.0117442	AD12
0	0.0475022	AD12
0	0.00723269	AD12
0	-0.000257883	AD12
1	-0.00229466	AD12
0	-0.0052771	AD12
2	0.0742969	AD12
0	0.00715267	AD12
0	0.00559795	AD12
2	0.0053705	AD12
0	0.0180685	AD12
2	0.00167585	AD12
1	0.00314402	AD12
0	0.0108011	AD12
0	0.00596296	AD12
0	-0.00399342	AD12
0	0.00881288	AD12
1	-0.000420949	AD12
0	0.0496591	AD12
0	0.0250383	AD12
1	0.0267032	AD12
0	0.0287362	AD12
0	0.0604274	AD12
7	-0.0171078	AD12
6	0.0225705	AD12
0	0.0232026	AD12
1	-0.0293029	AD12
0	-0.00510108	AD12
1	-0.0186769	AD12
0	0.0201494	AD12
0	0.0191508	AD12
0	0.0327131	AD12
0	0.0174509	AD12
0	0.0116943	AD12
0	0.0250343	AD12
1	-0.0383363	AD12
2	0.00953059	AD12
0	0.0222882	AD12
5	-0.0297408	AD12
1	-0.0206189	AD12
0	0.0266343	AD12
2	-0.0116902	AD12
1	-0.0239293	AD12
2	0.0255242	AD12
6	-0.0273264	AD12
0	0.0193483	AD12
0	0.00177302	AD12
0	-0.0246219	AD12
0	-0.00138373	AD12
0	0.0644865	AD12
0	-0.0135678	AD12
1	-0.0160674	AD12
1	0.0347579	AD12
0	0.0270566	AD12
0	0.0160917	AD12
2	0.0490658	AD12
6	-0.0128162	AD12
1	0.0413936	AD12
0	0.0441109	AD12
1	-0.012125	AD12
2	0.0897285	AD12
2	0.0131903	AD12
0	0.0320518	AD12
5	-0.0123636	AD12
0	0.0117478	AD12
0	0.0205333	AD12
0	0.0597759	AD12
0	0.00628139	AD12
0	0.0218487	AD12
0	-0.002043	AD12
0	-0.0130808	AD12
0	0.0230145	AD12
1	-0.0222029	AD12
0	-0.00656674	AD12
0	0.0480502	AD12
0	-0.0128908	AD12
0	0.0183685	AD12
0	0.0126989	AD12
0	0.0250756	AD12
0	-0.0159491	AD12
0	0.0373889	AD12
0	-0.0206654	AD12
0	0.00939687	AD12
0	0.0169248	AD12
6	-0.0141196	AD12
5	-0.035021	AD12
0	-0.0049602	AD12
2	-0.00389819	AD12
0	0.0275814	AD12
6	-0.0124685	AD12
7	-0.0190823	AD12
0	-0.0127395	AD12
0	0.000618706	AD12
0	0.0407093	AD12
5	8.31326e-05	AD12
0	0.0214312	AD12
3	-0.0384027	AD12
0	0.0153218	AD12
0	0.00256896	AD12
0	0.0549218	AD12
2	0.0143134	AD12
0	0.0164402	AD12
0	0.0493586	AD12
1	0.0177408	AD12
3	-0.00185972	AD12
0	-0.013929	AD12
1	0.00226103	AD12
0	0.0131061	AD12
0	0.028636	AD12
5	-0.0300664	AD12
1	0.0169809	AD12
1	-0.00722707	AD12
0	-0.012004	AD12
[truncated: 1,988 more rows]

## Sheet: Fig4f
Fig 4f
Cluster	Estimate	log2FC
0	-0.0716155	-0.103319
1	0.055999	0.0807895
2	0.0449209	0.0648072
3	-0.108519	-0.15656
4	0.0618657	0.0892533
5	0.10276	0.148251
6	-0.103419	-0.149203
7	0.0638871	0.0921696
8	-0.084745	-0.122261

[truncated: 23 more sheets: Fig4h, Fig5a,d, Fig5b, Fig5c, Fig6a, Fig6b, FIg6c, SupFig1, SupFig3, SupFig4, SupFig5, SupFig6, SupFig7, SupFig8, SupFig9, SupFig10, SupFig11, SupFig12, SupFig13, SupFig14 …]
